# Supplementary material for: Exploring Plastomic Resources in Sempervivum (Crassulaceae): Implications for Phylogenetics
Source: Genes (Basel). 2024 Mar 30;15(4):441. doi: 10.3390/genes15040441 (PMC11049882; doi:10.3390/genes15040441)
Supplement: Supplementary file 1 [file genes-15-00441-s001.zip]

Archive with 89 entries (87 files):
- (revised)supplementary files_Junhu Kan/
- (revised)supplementary files_Junhu Kan/Data S1/
- (revised)supplementary files_Junhu Kan/Data S1/BI tree.nex
- (revised)supplementary files_Junhu Kan/Data S1/accD.fasta
- (revised)supplementary files_Junhu Kan/Data S1/atpA.fasta
- (revised)supplementary files_Junhu Kan/Data S1/atpB.fasta
- (revised)supplementary files_Junhu Kan/Data S1/atpE.fasta
- (revised)supplementary files_Junhu Kan/Data S1/atpF.fasta
- (revised)supplementary files_Junhu Kan/Data S1/atpH.fasta
- (revised)supplementary files_Junhu Kan/Data S1/atpI.fasta
- (revised)supplementary files_Junhu Kan/Data S1/ccsA.fasta
- (revised)supplementary files_Junhu Kan/Data S1/cemA.fasta
- (revised)supplementary files_Junhu Kan/Data S1/clpP.fasta
- (revised)supplementary files_Junhu Kan/Data S1/infA.fasta
- (revised)supplementary files_Junhu Kan/Data S1/matK.fasta
- (revised)supplementary files_Junhu Kan/Data S1/ndhA.fasta
- (revised)supplementary files_Junhu Kan/Data S1/ndhB.fasta
- (revised)supplementary files_Junhu Kan/Data S1/ndhC.fasta
- (revised)supplementary files_Junhu Kan/Data S1/ndhD.fasta
- (revised)supplementary files_Junhu Kan/Data S1/ndhE.fasta
- (revised)supplementary files_Junhu Kan/Data S1/ndhF.fasta
- (revised)supplementary files_Junhu Kan/Data S1/ndhG.fasta
- (revised)supplementary files_Junhu Kan/Data S1/ndhH.fasta
- (revised)supplementary files_Junhu Kan/Data S1/ndhI.fasta
- (revised)supplementary files_Junhu Kan/Data S1/ndhJ.fasta
- (revised)supplementary files_Junhu Kan/Data S1/ndhK.fasta
- (revised)supplementary files_Junhu Kan/Data S1/petA.fasta
- (revised)supplementary files_Junhu Kan/Data S1/petB.fasta
- (revised)supplementary files_Junhu Kan/Data S1/petD.fasta
- (revised)supplementary files_Junhu Kan/Data S1/petG.fasta
- (revised)supplementary files_Junhu Kan/Data S1/petL.fasta
- (revised)supplementary files_Junhu Kan/Data S1/petN.fasta
- (revised)supplementary files_Junhu Kan/Data S1/psaA.fasta
- (revised)supplementary files_Junhu Kan/Data S1/psaB.fasta
- (revised)supplementary files_Junhu Kan/Data S1/psaC.fasta
- (revised)supplementary files_Junhu Kan/Data S1/psaI.fasta
- (revised)supplementary files_Junhu Kan/Data S1/psaJ.fasta
- (revised)supplementary files_Junhu Kan/Data S1/psbA.fasta
- (revised)supplementary files_Junhu Kan/Data S1/psbB.fasta
- (revised)supplementary files_Junhu Kan/Data S1/psbC.fasta
- (revised)supplementary files_Junhu Kan/Data S1/psbD.fasta
- (revised)supplementary files_Junhu Kan/Data S1/psbE.fasta
- (revised)supplementary files_Junhu Kan/Data S1/psbF.fasta
- (revised)supplementary files_Junhu Kan/Data S1/psbH.fasta
- (revised)supplementary files_Junhu Kan/Data S1/psbI.fasta
- (revised)supplementary files_Junhu Kan/Data S1/psbJ.fasta
- (revised)supplementary files_Junhu Kan/Data S1/psbK.fasta
- (revised)supplementary files_Junhu Kan/Data S1/psbL.fasta
- (revised)supplementary files_Junhu Kan/Data S1/psbM.fasta
- (revised)supplementary files_Junhu Kan/Data S1/psbN.fasta
- (revised)supplementary files_Junhu Kan/Data S1/psbT.fasta
- (revised)supplementary files_Junhu Kan/Data S1/psbZ.fasta
- (revised)supplementary files_Junhu Kan/Data S1/rbcL.fasta
- (revised)supplementary files_Junhu Kan/Data S1/rpl14.fasta
- (revised)supplementary files_Junhu Kan/Data S1/rpl16.fasta
- (revised)supplementary files_Junhu Kan/Data S1/rpl2.fasta
- (revised)supplementary files_Junhu Kan/Data S1/rpl20.fasta
- (revised)supplementary files_Junhu Kan/Data S1/rpl22.fasta
- (revised)supplementary files_Junhu Kan/Data S1/rpl23.fasta
- (revised)supplementary files_Junhu Kan/Data S1/rpl32.fasta
- (revised)supplementary files_Junhu Kan/Data S1/rpl33.fasta
- (revised)supplementary files_Junhu Kan/Data S1/rpl36.fasta
- (revised)supplementary files_Junhu Kan/Data S1/rpoA.fasta
- (revised)supplementary files_Junhu Kan/Data S1/rpoB.fasta
- (revised)supplementary files_Junhu Kan/Data S1/rpoC1.fasta
- (revised)supplementary files_Junhu Kan/Data S1/rpoC2.fasta
- (revised)supplementary files_Junhu Kan/Data S1/rps11.fasta
- (revised)supplementary files_Junhu Kan/Data S1/rps12.fasta
- (revised)supplementary files_Junhu Kan/Data S1/rps14.fasta
- (revised)supplementary files_Junhu Kan/Data S1/rps15.fasta
- (revised)supplementary files_Junhu Kan/Data S1/rps16.fasta
- (revised)supplementary files_Junhu Kan/Data S1/rps18.fasta
- (revised)supplementary files_Junhu Kan/Data S1/rps19.fasta
- (revised)supplementary files_Junhu Kan/Data S1/rps2.fasta
- (revised)supplementary files_Junhu Kan/Data S1/rps3.fasta
- (revised)supplementary files_Junhu Kan/Data S1/rps4.fasta
- (revised)supplementary files_Junhu Kan/Data S1/rps7.fasta
- (revised)supplementary files_Junhu Kan/Data S1/rps8.fasta
- (revised)supplementary files_Junhu Kan/Data S1/ycf1.fasta
- (revised)supplementary files_Junhu Kan/Data S1/ycf2.fasta
- (revised)supplementary files_Junhu Kan/Data S1/ycf3.fasta
- (revised)supplementary files_Junhu Kan/Data S1/ycf4.fasta
- (revised)supplementary files_Junhu Kan/Figure S1.pdf
- (revised)supplementary files_Junhu Kan/Table S1.xls
- (revised)supplementary files_Junhu Kan/Table S2.xls
- (revised)supplementary files_Junhu Kan/Table S3.xls
- (revised)supplementary files_Junhu Kan/Table S4.xls
- (revised)supplementary files_Junhu Kan/Table S5.xls
- (revised)supplementary files_Junhu Kan/Table S6.xls
