# Supplementary material for: Exploring Plastomic Resources in Sempervivum (Crassulaceae): Implications for Phylogenetics
Source: Genes (Basel). 2024 Mar 30;15(4):441. doi: 10.3390/genes15040441 (PMC11049882; doi:10.3390/genes15040441)
Supplement: Supplementary file 1 [file genes-15-00441-s001.zip › (revised)supplementary files_Junhu Kan/Data S1/BI tree.nex]

#NEXUS
BEGIN DATA;
dimensions ntax=96 nchar=70161;
format missing=?
datatype=DNA gap= - interleave;

matrix
Aeonium_arboreum                    ATGATCGATCGGTATAAACATCAACAACTCCGAATTGGATCAGTTTCGCCTCAACAAATA
Aeonium_balsamiferum                ATGATCGATCGGTATAAACATCAACAACTCCGAATTGGATCAGTTTCGCCTCAACAAATA
Aeonium_decorum                     ATGATCGATCGGTATAAACATCAACAACTCCGAATTGGATCAGTTTCGCCTCAACAAATA
Aeonium_diplocyclum                 ATGATCGATCGATATAAACATCAACAACTCCGAATTGGATCAGTTTCGCCTCAACAAATA
Aeonium_dodrantale                  ATGATCGATCGGTATAAACATCAACAACTCCGAATTGGATCAGTTTCGCCTCAACAAATA
Aeonium_nobile                      ATGATCGATCGGTATAAACATCAACAACTCCGAATTGGATCAGTTTCGCCTCAACAAATA
Aeonium_saundersii                  ATGATCGATCGGTATAAACATCAACAACTCCGAATTGGATCAGTTTCGCCTCAACAAATA
Aeonium_tabuliforme                 ATGATCGATCGGTATAAACATCAACAACTCCGAATTGGATCAGTTTCGCCTCAACAAATA
Aeonium_undulatum                   ATGATCGATCGGTATAAACATCAACAACTCCGAATTGGATCAGTTTCGCCTCAACAAATA
Cotyledon_tomentosa                 ATGATCGATCGGTATAAACATCAACAACTCCGAATTGGATCAGTTTCTCCTCAACAAATA
Crassula_alstonii                   ATGATCGATCGGTATAAACATCAACAACTCCGAATTGGATCAGTTTCTCCTCAACAAATA
Crassula_columella                  ATGATCGATCGGTATAAACATCAACAACTCCGAATTGGATCAGTTTCTCCTCAACAAATA
Crassula_dejecta                    ATGATCGATCGGTATAAACATCAACAACTCCGAATTGGATCAGTTTCTCCTCAACAAATA
Crassula_deltoidea                  ATGATCGATCGGTATAAACATCAACAACTCCGAATTGGATTAGTTTCTCCGCAACAAATT
Crassula_expansa_subsp_fragilis     ATGATCGATCGGTATAAACATCAACAACTCCGAATTGGATTAGTTTCTCCACAACAAATT
Crassula_mesembrianthemopsis        ATGATCGATCGGTATAAACATCAACAACTCCGAATTGGATCAGTTTCTCCTCAACAAATA
Crassula_mesembryanthoides          ATGATCGATCGGTATAAACATCAACAACTCCGAATTGGATCAGTTTCTCCTCAACAAATA
Crassula_perforata                  ATGATCGATCGGTATAAACATCAACAACTCCGAATTGGATCAGTTTCTCCTCAACAAATA
Crassula_socialis                   ATGATCGATCGGTATAAACATCAACAACTCCGAATTGGATCAGTTTCTCCTCAACAAATA
Crassula_tecta                      ATGATCGATCGGTATAAACATCAACAACTCCGAATTGGATCAGTTTCTCCTCAACAAATA
Crassula_volkensii                  ATGATCGATCGGTATAAACATCAACAACTCCGAATTGGATTAGTTTCTCCGCAACAAATT
Echeveria_lilacina                  ATGATCGATCGGTATAAACATCAACAACTCCGAATTGGATCAGTTTCACCTCAACAAATA
Graptopetalum_amethystinum          ATGATCGATCGGTATAAACATCAACAACTCCGAATTGGATCAGTTTCACCTCAACAAATA
Hylotelephium_ewersii               ATGATCGATCGGTATAAACATCAACAACTCCGAATTGGATCAGTTTCGCCTCAACAAATA
Hylotelephium_verticillatum         ATGATCGATCGGTATAAACATCAACAACTCCGAATTGGATCAGTTTCGCCTCAACAAATA
Hylotelephium_viviparum             ATGATCGATCGGTATAAACATCAACAACTCCGAATTGGATCAGTTTCGCCTCAACAAATA
Kalanchoe_daigremontiana            ATGATCGATCGGTATAAACATCAACAACTCCGAATTGGATCAGTTTCTCCTCAACAAATA
Kalanchoe_delagoensis               ATGATCGATCGGTATAAACATCAACAACTCCGAATTGGATCAGTTTCTCCTCAACAAATA
Kalanchoe_fedtschenkoi              ATGATCGATCGGTATAAACATCAACAACTCCGAATTGGATCAGTTTCTCCTCAACAAATA
Kalanchoe_longiflora                ATGATCGATCGGTATAAACATCAACAACTCCGAATTGGATCAGTTTCTCCTCAACAAATA
Kalanchoe_tomentosa                 ATGATCGATCGGTATAAACATCAACAACTCCGAATTGGATCAGTTTCTCCTCAACAAATA
Meterostachys_sikokianus            ATGATCGATCGGTATAAACATCAACAACTCCGAATTGGATCAGTTTCGCCTCAACAAATA
Monanthes_anagensis                 ATGATCGATCGGTATAAACATCAACAACTCCGAATTGGATTAGTTTCGCCTCAACAAATA
Monanthes_brachycaulos              ATGATCGATCGGTATAAACATCAACAACTCCGAATTGGATTAGTTTCGCCTCAACAAATA
Monanthes_muralis                   ATGATCGATCGGTATAAACATCAACAACTCCGAATTGGATTAGTTTCGCCTCAACAAATA
Monanthes_polyphylla                ATGATCGATCGGTATAAACATCAACAACTCCGAATTGGATCAGTTTCGCCTCAACAAATA
Myriophyllum_aquaticum              ATGATTGAGCAGTCTAAACAACAACAACTCCGAATTGGATCAGTTTCTCCTCAACAAATA
Myriophyllum_spicatum               ATGATTGAGCAGTCTAAACAACAACAACTCCGAATTGGATCAGTTTCTCCTCAACAAATA
Orostachys_fimbriata                ATGATCGATCGGTATAAACATCAACAACTCCGAATTGGATCAGTTTCGCCTCAACAAATA
Orostachys_iwarenge_f_magna         ATGATCGATCGGTATAAACATCAACAACTCCGAATTGGATCAGTTTCGCCTCAACAAATA
Orostachys_japonica                 ATGATCGATCGGTATAAACATCAACAACTCCGAATTGGATCAGTTTCGCCTCAACAAATA
Orostachys_minuta                   ATGATCGATCGGTATAAACATCAACAACTCCGAATTGGATCAGTTTCGCCTCAACAAATA
Pachyphytum_compactum               ATGATCGATCGGTATAAACATCAACAACTCCGAATTGGATCAGTTTCACCTCAACAAATA
Phedimus_aizoon                     ATGATCGATCGGTATAAACATCAACAACTCCGAATTGGATCAGTTTCGCCTCAACAAATA
Phedimus_kamtschaticus              ATGATCGATCGGTATAAACATCAACAACTCCGAATTGGATCAGTTTCGCCTCAACAAATA
Phedimus_odontophyllus              ATGATCGATCGGTATAAACATCAACACCTCCGAATTGGATCAGTTTCGCCTCAACAAATA
Phedimus_spurius                    ATGATCGATCGGTATAAACATCAACAACTCCGAATTGGATCAGTTTCGCCTCAACAAATA
Phedimus_takesimensis               ATGATCGATCGGTATAAACATCAACAACTCCGAATTGGATCAGTTTCGCCTCAACAAATA
Phedimus_yangshanicus               ATGATCGATCGGTATAAACATCAACACCTCCGAATTGGATCAGTTTCGCCTCAACAAATA
Rhodiola_bupleuroides               ATGATCGATCGGTATAAACATCAACAACTCCGAATTGGATCAGTTTCGCCTCAACAAATA
Rhodiola_calliantha                 ATGATCGATCGGTATAAACATCAACAACTCCGAATTGGATCAGTTTCGCCTCAACAAATA
Rhodiola_crenulata                  ATGATCGATCGGTATAAACATCAACAACTCCGAATTGGATCAGTTTCGCCTCAACAAATA
Rhodiola_dumulosa                   ATGATCGATCGGTATAAACATCAACAACTCCGAATTGGATCAGTTTCGCCTCAACAAATA
Rhodiola_fastigiata                 ATGATCGATCGGTATAAACATCAACAACTCCGAATTGGATCAGTTTCGCCTCAACAAATA
Rhodiola_gelida                     ATGATCGATCGGTATAAACATCAACAACTCCGAATTGGATCAGTTTCGCCTCAACAAATA
Rhodiola_henryi                     ATGATCGATCGGTATAAACATCAACAACTCCGAATTGGATCAGTTTCGCCTCAACAAATA
Rhodiola_himalensis                 ATGATCGATCGGTATAAACATCAACAACTCCGAATTGGATCAGTTTCGCCTCAACAAATA
Rhodiola_hobsonii                   ATGATCGATCGGTATAAACATCAACAACTCCGAATTGGATCAGTTTCGCCTCAACAAATA
Rhodiola_humilis                    ATGATCGATCGGTATAAACATCAACAACTCCGAATTGGATCAGTTTCGCCTCAACAAATA
Rhodiola_integrifolia               ATGATCGATCGGTATAAACATCAACAACTCCGAATTGGATCAGTTTCGCCTCAACAAATA
Rhodiola_kirilowii                  ATGATCGATCGGTATAAACATCAACAACTCCGAATTGGATCAGTTTCGCCTCAACAAATA
Rhodiola_liciae                     ATGATCGATCGGTATAAACATCAACAACTCCGAATTGGATCAGTTTCGCCTCAACAAATA
Rhodiola_macrocarpa                 ATGATCGATCGGTATAAACATCAACAACTCCGAATTGGATCAGTTTCGCCTCAACAAATA
Rhodiola_ovatisepala                ATGATCGATCGGTATAAACATCAACAACTCCGAATTGGATCAGTTTCGCCTCAACAAATA
Rhodiola_prainii                    ATGATCGATCGGTATAAACATCAACAACTCCGAATTGGATCAGTTTCGCCTCAACAAATA
Rhodiola_quadrifida                 ATGATCGATCGGTATAAACATCAACAACTCCGAATTGGATCAGTTTCGCCTCAACAAATA
Rhodiola_rhodantha                  ATGATCGATCGGTATAAACATCAACAACTCCGAATTGGATCAGTTTCGCCTCAACAAATA
Rhodiola_rosea                      ATGATCGATCGGTATAAACATCAACAACTCCGAATTGGATCAGTTTCGCCTCAACAAATA
Rhodiola_sacra                      ATGATCGATCGGTATAAACATCAACAACTCCGAATTGGATCAGTTTCGCCTCAACAAATA
Rhodiola_sexifolia                  ATGATCGATCGGTATAAACATCAACAACTCCGAATTGGATCAGTTTCGCCTCAACAAATA
Rhodiola_sinuata                    ATGATCGATCGGTATAAACATCAACAACTCCGAATTGGATCAGTTTCGCCTCAACAAATA
Rhodiola_smithii                    ATGATCGATCGGTATAAACATCAACAACTCCGAATTGGATCAGTTTCGCCTCAACAAATA
Rhodiola_stapfii                    ATGATCGATCGGTATAAACATCAACAACTCCGAATTGGATCAGTTTCGCCTCAACAAATA
Rhodiola_subopposita                ATGATCGATCGGTATAAACATCAACAACTCCGAATTGGATCAGTTTCGCCTCAACAAATA
Rhodiola_tangutica                  ATGATCGATCGGTATAAACATCAACAACTCCGAATTGGATCAGTTTCGCCTCAACAAATA
Rhodiola_wallichiana                ATGATCGATCGGTATAAACATCAACAACTCCGAATTGGATCAGTTTCGCCTCAACAAATA
Rhodiola_yunnanensis                ATGATCGATCGGTATAAACATCAACAACTCCGAATTGGATCAGTTTCGCCTCAACAAATA
Rosularia_alpestris                 ATGATCGATCGGTATAAACATCAACAACTCCGAATTGGATCAGTTTCGCCTCAACAAATA
Sedum_alfredii                      ATGATCGATCGGTATAAACATCAACAACTCCGAATTGGATCAGTTTCACCTCAACAAATA
Sedum_emarginatum                   ATGATCGATCGGTATAAACATCAACAACTCCGAATTGGATCAGTTTCACCTCAACAAATA
Sedum_lineare                       ATGATCGATCGGTATAAACATCAACAACTCCGAATTGGATCAGTTTCACCTCAACAAATA
Sedum_oryzifolium                   ATGATCGATCGGTATAAACATCAACAACTCCGAATTGGATCAGTTTCACCTCAACAAATA
Sedum_plumbizincicola               ATGATCGATCGGTATAAACATCAACAACTCCGAATTGGATCAGTTTCACCTCAACAAATA
Sedum_sarmentosum                   ATGATCGATCGGTATAAACATCAACAACTCCGAATTGGATCAGTTTCACCTCAACAAATA
Sedum_tricarpum                     ATGATCGATCGGTATAAACATCAACAACTCCGAATTGGATCAGTTTCACCTCAACAAATA
Sempervivum_arachnoideum            ATGATCGATCGGTATAAACATCAACAACTCCGAATTGGATCAGTTTCGCCTCAACAAATA
Sempervivum_calcareum               ATGATCGATCGGTATAAACATCAACAACTCCGAATTGGATCAGTTTCGCCTCAACAAATA
Sempervivum_ciliosum                ATGATCGATCGGTATAAACATCAACAACTCCGAATTGGATCAGTTTCGCCTCAACAAATA
Sempervivum_funckii                 ATGATCGATCGGTATAAACATCAACAACTCCGAATTGGATCAGTTTCGCCTCAACAAATA
Sempervivum_globiferum              ATGATCGATCGGTATAAACATCAACAACTCCGAATTGGATCAGTTTCGCCTCAACAAATA
Sempervivum_globiferum_subsp_hirtum ATGATCGATCGGTATAAACATCAACAACTCCGAATTGGATCAGTTTCGCCTCAACAAATA
Sempervivum_heuffelii               ATGATCGATCGGTATAAACATCAACAACTCCGAATTGGATCAGTTTCGCCTCAACAAATA
Sempervivum_tectorum                ATGATCGATCGGTATAAACATCAACAACTCCGAATTGGATCAGTTTCGCCTCAACAAATA
Sinocrassula_densirosulata          ATGATCGATCGGTATAAACATCAACAACTCCGAATTGGATCAGTTTCGCCTCAACAAATA
Sinocrassula_indica                 ATGATCGATCGGTATAAACATCAACAACTCCGAATTGGATCAGTTTCACCTCAACAAATA
Umbilicus_rupestris                 ATGATCGATCGGTATAAACATCAACAACTCCGAATTGGATCAGTTTCGCCTCAACAAATA

Aeonium_arboreum                    AGTGCTTGGGCCACTAAAATTCTACCTAATGGAGAAATAGTTGGAGAAGTGACAAAACCT
Aeonium_balsamiferum                AGTGCTTGGGCCACTAAAATTCTACCTAATGGAGAAATAGTTGGAGAAGTGACAAAACCT
Aeonium_decorum                     AGTGCTTGGGCCACTAAAATTCTACCTAATGGAGAAATAGTTGGAGAAGTGACAAAACCT
Aeonium_diplocyclum                 AGTGCTTGGGCCACTAAAATTCTACCTAATGGAGAAATAGTTGGAGAAGTGACAAAACCT
Aeonium_dodrantale                  AGTGCTTGGGCCACTAAAATTCTACCTAATGGAGAAATAGTTGGAGAAGTGACAAAACCT
Aeonium_nobile                      AGTGCTTGGGCCACTAAAATTCTACCTAATGGAGAAATAGTTGGAGAAGTGACAAAACCT
Aeonium_saundersii                  AGTGCTTGGGCCACTAAAATTCTACCTAATGGAGAAATAGTTGGAGAAGTGACAAAACCT
Aeonium_tabuliforme                 AGTGCTTGGGCCACTAAAATTCTACCTAATGGAGAAATAGTTGGAGAAGTGACAAAACCT
Aeonium_undulatum                   AGTGCTTGGGCCACTAAAATTCTACCTAATGGAGAAATAGTTGGAGAAGTGACAAAACCT
Cotyledon_tomentosa                 AGTGCTTGGGCCAATAAAATTCTACCTAATGGAGAAATAGTTGGAGAAGTGACAAAACCT
Crassula_alstonii                   AGCGCTTGGTCCAATAAAATTTTACCTAATGGAGAAATAGTTGGCGAGGTGACAAAACCT
Crassula_columella                  AGCGCTTGGTCCAATAAAATTTTACCTAATGGAGAAATAGTTGGCGAGGTGACAAAACCT
Crassula_dejecta                    AGCGCTTGGTCCAATAAAATTTTACCTAATGGAGAAATAGTTGGCGAGGTGACAAAACCT
Crassula_deltoidea                  AGTGCTTGGTCCAATAAAATTTTACCTAATGGAGAAATAGTTGGCGAAGTAACCAAACCT
Crassula_expansa_subsp_fragilis     AGTGCTTGGTCCAATAAAATTTTACCTAATGGAGAAATAGTTGGCGAGGTAACCAAACCT
Crassula_mesembrianthemopsis        AGCGCTTGGTCCAATAAAATTTTACCTAATGGAGAAATAGTTGGCGAGGTGACAAAACCT
Crassula_mesembryanthoides          AGCGCTTGGTCCAATAAAATTTTACCTAATGGAGAAATAGTTGGCGAGGTGACAAAACCT
Crassula_perforata                  AGCGCTTGGTCCAATAAAATTTTACCTAATGGAGAAATAGTTGGCGAGGTGACAAAACCT
Crassula_socialis                   AGCGCTTGGTCCAATAAAATTTTACCTAATGGAGAAATAGTTGGCGAGGTGACAAAACCT
Crassula_tecta                      AGCGCTTGGTCCAATAAAATTTTACCTAATGGAGAAATAGTTGGCGAGGTGACAAAACCT
Crassula_volkensii                  AGTGCTTGGTCCAATAAAATTTTACCTAATGGAGAAATAGTTGGCGAGGTAACCAAACCT
Echeveria_lilacina                  AGTGCTTGGGCCAATAAAATTCTACCTAATGGAGAAATAGTTGGAGAAGTGACAAAACCT
Graptopetalum_amethystinum          AGTGCTTGGGCCAAAAAAACTCTACCTAATGGAGAAATAGTTGGAGAAGTGACAAAACCT
Hylotelephium_ewersii               AGTGCTTGGGCCAATAAAATTCTACCAAATGGAGAAATAGTTGGAGAAGTGACAAAACCT
Hylotelephium_verticillatum         AGTGTTTGGGCCAATAAAATTCTACCAAATGGAGAAATAGTTGGAGAAGTGACAAAACCT
Hylotelephium_viviparum             AGTGTTTGGGCCAATAAAATTCTACCAAATGGAGAAATAGTTGGAGAAGTGACAAAACCT
Kalanchoe_daigremontiana            AGTGCTTGGGCCAATAAACTTCTACCTAATGGAGAAATAGTTGGAGAAGTGACAAAACCT
Kalanchoe_delagoensis               AGTGCTTGGGCCAATAAACTTCTACCTAATGGAGAAATAGTTGGAGAAGTGACAAAACCT
Kalanchoe_fedtschenkoi              AGTGCTTGGGCCAATAAACTTCTACCTAATGGAGAAATAGTTGGAGAAGTGACAAAACCT
Kalanchoe_longiflora                AGTGCTTGGGCCAATAAACTTCTACCTAATGGAGAAATAGTTGGAGAAGTGACAAAACCT
Kalanchoe_tomentosa                 AGTGCTTGGGCCAATAAACTTCTACCTAATGGAGAAATAGTTGGAGAAGTGAGAAAACCT
Meterostachys_sikokianus            GGTGCTTGGGCCAATAAAATTTTACCAAATGGAGAAATAGTTGGAGAAGTGACAAAACCT
Monanthes_anagensis                 AGTGCTTGGGCCACTAAAATTCTACCTAATGGAGAAATTGTTGGAGAAGTGACAAAACCT
Monanthes_brachycaulos              AGTGCTTGGGCCACTAAAATTCTACCTAATGGAGAAATTGTTGGAGAAGTGACAAAACCT
Monanthes_muralis                   AGTGCTTGGGCCACTAAAATTCTACCTAATGGAGAAATTGTTGGAGAAGTGACAAAACCT
Monanthes_polyphylla                AGTGCTTGGGCCACTAAAATTCTACCTAATGGAGAAATTGTTGGAGAAGTGACAAAACCT
Myriophyllum_aquaticum              AGTGCTTGGGCCAATAAAATTCTACCTAATGGAGAAGTAGTTGGAGAGGTGACAAAACCT
Myriophyllum_spicatum               AGTGCTTGGGCCAATAAAATTCTACCTAATGGAGAAGTAGTTGGAGAGGTGACAAAACCT
Orostachys_fimbriata                GGTGCTTGGGCCAATAAAATTCTACCAAATGGAGAAATAGTTGGAGAAGTGACAAAACCT
Orostachys_iwarenge_f_magna         AGTGCTTGGGCCAATAAAATTCTACCAAATGGAGAAATAGTTGGAGAAGTGACAAAACCT
Orostachys_japonica                 GGTGCTTGGGCCAATAAAATTCTACCAAATGGAGAAATAGTTGGAGAAGTGACAAAACCT
Orostachys_minuta                   GGTGCTTGGGCCAATAAAATTCTACCAAATGGAGAAATAGTTGGAGAAGTGACAAAACCT
Pachyphytum_compactum               AGTGCTTGGGCCAATAAAATTCTACCTAATGGAGAAATAGTTGGAGAAGTGACAAAACCT
Phedimus_aizoon                     AGTGCTTGGGCCAATAAAATTCTACCTAATGGAGAAATAGTTGGAGAAGTGACAAAACCT
Phedimus_kamtschaticus              AGTGCTTGGGCCAATAAAATTCTACCTAATGGAGAAATAGTTGGAGAAGTGACAAAACCT
Phedimus_odontophyllus              AGTGCTTGGGCCAATAAAATTCTACCTAATGGAGAAATAGTTGGAGAAGTGACAAAACCT
Phedimus_spurius                    AGTGCTTGGGCTAATAAAATTCTCCCGAATGGAGAAATAGTTGGAGAAGTGACAAAACCT
Phedimus_takesimensis               AGTGCTTGGGCCAATAAAATTCTACCTAATGGAGAAATAGTTGGAGAAGTGACAAAACCT
Phedimus_yangshanicus               AGTGCTTGGGCCAATAAAATTCTACCTAATGGAGAAATAGTTGGAGAAGTGACAAAACCT
Rhodiola_bupleuroides               AGTGCTTGGGCCAATAAAATTCTACCTAATGGAGAAATAGTTGGAGAAGTGACAAAACCT
Rhodiola_calliantha                 AGTGCTTGGGCCAATAAAATTCTACCTAATGGAGAAATAGTTGGAGAAGTGACAAAACCT
Rhodiola_crenulata                  AGTGCTTGGGCCAATAAAATTCTACCTAATGGAGAAATAGTTGGAGAAGTGACAAAACCT
Rhodiola_dumulosa                   AGTGCTTGGGCCAATAAAATTCTACCTAATGGAGAAATAGTTGGAGAAGTGACAAAACCT
Rhodiola_fastigiata                 AGTGCTTGGGCCAATAAAATTCTACCTAATGGAGAAATAGTTGGAGAAGTGACAAAACCT
Rhodiola_gelida                     AGTGCTTGGGCCAAGAAAATTCTACCTAATGGAGAAATAGTTGGAGAAGTGACAAAACCT
Rhodiola_henryi                     AGTGCTTGGGCCAATAAAATTCTACCTAATGGAGAAATAGTTGGAGAAGTGACAAAACCT
Rhodiola_himalensis                 AGTGCTTGGGCCAATAAAATTCTACCTAATGGAGAAATAGTTGGAGAAGTGACAAAACCT
Rhodiola_hobsonii                   AGTGCTTGGGCCAATAAAATTCTACCTAATGGAGAAATAGTTGGAGAAGTGACAAAACCT
Rhodiola_humilis                    AGTGCTTGGGCCAATAAAATTCTACCTAATGGAGAAATAGTTGGAGAAGTGACAAAACCT
Rhodiola_integrifolia               AGTGCTTGGGCCAATAAAATTCTACCTAATGGAGAAATAGTTGGAGAAGTGACAAAACCT
Rhodiola_kirilowii                  AGTGCTTGGGCCAATAAAATTCTACCTAATGGAGAAATAGTTGGAGAAGTGACAAAACCT
Rhodiola_liciae                     AGTGCTTGGGCCAATAAAATTCTACCTAATGGAGAAATAGTTGGAGAAGTGACAAAACCT
Rhodiola_macrocarpa                 AGTGCTTGGGCCAAGAAAATTCTACCTAATGGAGAAATAGTTGGAGAAGTGACAAAACCT
Rhodiola_ovatisepala                AGTGCTTGGGCCAATAAAATTCTACCTAATGGAGAAATAGTTGGAGAAGTGACAAAACCT
Rhodiola_prainii                    AGTGCTTGGGCCAATAAAATTCTACCTAATGGAGAAATAGTTGGAGAAGTGACAAAACCT
Rhodiola_quadrifida                 AGTGCTTGGGCCAATAAAATTCTACCTAATGGAGAAATAGTTGGAGAAGTGACAAAACCT
Rhodiola_rhodantha                  AGTGCTTGGGCCAATAAAATTCTACCTAATGGAGAAATAGTTGGAGAAGTGACAAAACCT
Rhodiola_rosea                      AGTGCTTGGGCTAATAAAATTCTACCTAATGGAGAAATAGTTGGAGAAGTGACAAAACCT
Rhodiola_sacra                      AGTGCTTGGGCCAATAAAATTCTACCTAATGGAGAAATAGTTGGAGAAGTGACAAAACCT
Rhodiola_sexifolia                  AGTGCTTGGGCCAATAAAATTCTACCTAATGGAGAAATAGTTGGAGAAGTGACAAAACCT
Rhodiola_sinuata                    AGTGCTTGGGCCAATAAAATTCTACCTAATGGAGAAATAGTTGGAGAAGTGACAAAACCT
Rhodiola_smithii                    AGTGCTTGGGCCAATAAAATTCTACCTAATGGAGAAATAGTTGGAGAAGTGACAAAACCT
Rhodiola_stapfii                    AGTGCTTGGGCCAATAAAATTCTACCTAATGGAGAAATAGTTGGAGAAGTGACAAAACCT
Rhodiola_subopposita                AGTGCTTGGGCCAAGAAAATTCTACCTAATGGAGAAATAGTTGGAGAAGTGACAAAACCT
Rhodiola_tangutica                  AGTGCTTGGGCCAATAAAATTCTACCTAATGGAGAAATAGTTGGAGAAGTGACAAAACCT
Rhodiola_wallichiana                AGTGCTTGGGCCAATAAAATTCTACCTAATGGAGAAATAGTTGGAGAAGTGACAAAACCT
Rhodiola_yunnanensis                AGTGCTTGGGCCAATAAAATTCTACCTAATGGAGAAATAGTTGGAGAAGTGACAAAACCT
Rosularia_alpestris                 AGTGCTTGGGCCAATAAAATTCTACCTAATGGAGAAATAGTTGGAGAAGTGACAAAACCT
Sedum_alfredii                      AGTGCTTGGGCCAATAAAATTCTACCTAATGGAGAAATAGTTGGAGAAGTGACAAAACCT
Sedum_emarginatum                   AGTGCTTGGGCCAATAAAATTTTACCTAATGGAGAAATAGTTGGAGAAGTGACAAAACCT
Sedum_lineare                       AGTGCTTGGGCCAAGAAAATTCTACCTAATGGAGAAATAGTTGGAGAAGTGACAAAACCT
Sedum_oryzifolium                   AGTGCTTGGGCCACTAAAATTCTACCAAATGGAGAAATAGTTGGAGAAGTGACAAAACCT
Sedum_plumbizincicola               AGTGCTTGGGCCAATAAAATTCTACCTAATGGAGAAATAGTTGGAGAAGTGACAAAACCT
Sedum_sarmentosum                   AGTGCTTGGGCCAATAAAATTCTACCTAATGGAGAAATAGTTGGAGAAGTGACAAAACCT
Sedum_tricarpum                     AGCGCTTGGGCCAATAAAATTCTACCTAATGGAGAAATAGTTGGAGAAGTGACAAAACCT
Sempervivum_arachnoideum            AGTGCTTGGGCCAATAAAATTCTACCTAATGGAGAAATAGTTGGAGAAGTGACAAAACCT
Sempervivum_calcareum               AGTGCTTGGGCCAATAAAATTCTACCTAATGGAGAAATAGTTGGAGAAGTGACAAAACCT
Sempervivum_ciliosum                AGTGCTTGGGCCAATAAAATTCTACCTAATGGAGAAATAGTTGGAGAAGTGACAAAACCT
Sempervivum_funckii                 AGTGCTTGGGCCAATAAAATTCTACCTAATGGAGAAATAGTTGGAGAAGTGACAAAACCT
Sempervivum_globiferum              AGTGCTTGGGCCAATAAAATTCTACCTAATGGAGAAATAGTTGGAGAAGTGACAAAACCT
Sempervivum_globiferum_subsp_hirtum AGTGCTTGGGCCAATAAAATTCTACCTAATGGAGAAATAGTTGGAGAAGTGACAAAACCT
Sempervivum_heuffelii               AGTGCTTGGGCCAATAAAATTCTACCTAATGGAGAAATAGTTGGAGAAGTGACAAAACCT
Sempervivum_tectorum                AGTGCTTGGGCCAATAAAATTCTACCTAATGGAGAAATAGTTGGAGAAGTGACAAAACCT
Sinocrassula_densirosulata          AGTGCTTGGGCCAATAAAATTCTACCAAATGGAGAAATAGTTGGAGAAGTGACAAAACCT
Sinocrassula_indica                 AGTGCTTGGGCCAATAAAATTCTACCAAATGGAGAAATAGTTGGAGAAGTGACAAAACCT
Umbilicus_rupestris                 AGTGCTTGGGCCAATAAAATTCTACCTAATGGAGAAATAGTTGGAGAAGTGACAAAACCT

Aeonium_arboreum                    TATACTTTTCATTACAAAACGAATAAACCGGAAAAAGATGGATTATTTTGTGAAAGAATT
Aeonium_balsamiferum                TATACTTTTCATTACAAAACGAATAAACCGGAAAAAGATGGATTATTTTGTGAAAGAATT
Aeonium_decorum                     TATACTTTTCATTACAAAACGAATAAACCGGAAAAAGATGGATTATTTTGTGAAAGAATT
Aeonium_diplocyclum                 TATACTTTTCATTACAAAACGAATAAACCGGAAAAAGATGGATTATTTTGTGAAAGAATT
Aeonium_dodrantale                  TATACTTTTCATTACAAAACGAATAAACCGGAAAAAGATGGATTATTTTGTGAAAGAATT
Aeonium_nobile                      TATACTTTTCATTACAAAACGAATAAACCGGAAAAAGATGGATTATTTTGTGAAAGAATT
Aeonium_saundersii                  TATACTTTTCATTACAAAACGAATAAACCGGAAAAAGATGGATTATTTTGTGAAAGAATT
Aeonium_tabuliforme                 TATACTTTTCATTACAAAACGAATAAACCGGAAAAAGATGGATTATTTTGTGAAAGAATT
Aeonium_undulatum                   TATACTTTTCATTACAAAACGAATAAACCGGAAAAAGATGGATTATTTTGTGAAAGAATT
Cotyledon_tomentosa                 TATACTTTTCATTACAAAACGAATAAACCGGAAAAAGATGGATTATTTTGTGAAAGAATT
Crassula_alstonii                   TATACTTTTCATTACAAAACGAATAAACCAGAAAAAGATGGATTATTTTGTGAAAGAATT
Crassula_columella                  TATACTTTTCATTACAAAACGAATAAACCAGAAAAAGATGGATTATTTTGTGAAAGAATT
Crassula_dejecta                    TATACTTTTCATTACAAAACGAATAAACCAGAAAAAGATGGATTATTTTGTGAAAGAATT
Crassula_deltoidea                  TATACTTTTCATTACAAAACGAATAAACCAGAAAAAGATGGATTATTTTGTGAAAGAATT
Crassula_expansa_subsp_fragilis     TATACTTTTCATTACAAAACGAATAAACCAGAAAAAGATGGATTATTTTGTGAAAGGATT
Crassula_mesembrianthemopsis        TATACTTTTCATTACAAAACGAATAAACCAGAAAAAGATGGATTATTTTGTGAAAGAATT
Crassula_mesembryanthoides          TATACTTTTCATTACAAAACGAATAAACCAGAAAAAGATGGATTATTTTGTGAAAGAATT
Crassula_perforata                  TATACTTTTCATTACAAAACGAATAAACCAGAAAAAGATGGATTATTTTGTGAAAGAATT
Crassula_socialis                   TATACTTTTCATTACAAAACGAATAAACCAGAAAAAGATGGATTATTTTGTGAAAGAATT
Crassula_tecta                      TATACTTTTCATTACAAAACGAATAAACCAGAAAAAGATGGATTATTTTGTGAAAGAATT
Crassula_volkensii                  TATACTTTTCATTACAAAACGAATAAACCAGAAAAAGATGGATTATTTTGTGAAAGGATT
Echeveria_lilacina                  TATACTTTTCATTACAAAACAAATAAACCGGAAAAAGACGGATTATTTTGTGAAAGAATT
Graptopetalum_amethystinum          TATACTTTTCATTACAAAACAAATAAACCGGAAAAAGACGGATTATTTTGTGAAAGAATT
Hylotelephium_ewersii               TATACTTTTCATTACAAAACGAACAAACCGGAAAAAGATGGATTATTTTGTGAAAGAATT
Hylotelephium_verticillatum         TATACTTTTCATTACAAAACGAACAAACCGGAAAAAGATGGATTATTTTGTGAAAGAATT
Hylotelephium_viviparum             TATACTTTTCATTACAAAACGAACAAACCGGAAAAAGATGGATTATTTTGTGAAAGAATT
Kalanchoe_daigremontiana            TATACTTTTCATTACAAAACGAATAAACCGGAAAAAGATGGATTATTTTGTGAAAGAATT
Kalanchoe_delagoensis               TATACTTTTCATTACAAAACGAATAAACCGGAAAAAGATGGATTATTTTGTGAAAGAATT
Kalanchoe_fedtschenkoi              TATACTTTTCATTACAAAACGAATAAACCGGAAAAAGATGGATTATTTTGTGAAAGAATT
Kalanchoe_longiflora                TATACTTTTCATTATAAAACGAATAAACCGGAAAAAGATGGATTATTTTGTGAAAGAATT
Kalanchoe_tomentosa                 TATACTTTTCATTACAAAACGAATAAACCGGAAAAAGATGGATTATTTTGTGAAAGAATT
Meterostachys_sikokianus            TATACTTTTCATTACAAAACGAACAAACCGGAAAAAGATGGATTATTTTGTGAAAGAGTT
Monanthes_anagensis                 TATACTTTTCATTACAAAACGAATAAACCGGAAAAAGATGGATTATTTTGTGAAAGAATT
Monanthes_brachycaulos              TATACTTTTCATTACAAAACGAATAAACCGGAAAAAGATGGATTATTTTGTGAAAGAATT
Monanthes_muralis                   TATACTTTTCATTACAAAACGAATAAACCGGAAAAAGATGGATTATTTTGTGAAAGAATT
Monanthes_polyphylla                TATACTTTTCATTACAAAACGAATAAACCGGAAAAAGATGGATTATTTTGTGAAAGAATT
Myriophyllum_aquaticum              TATACTTTTCATTACAAAACCAATAAACCGGAAAAAGGTGGATTATTTTGTGAAAGAATT
Myriophyllum_spicatum               TACACTTTTCATTACAAAACCAATAAACCGGAAAAAGGTGGATTATTTTGTGAAAGAATT
Orostachys_fimbriata                TATACTTTTCATTACAAAACGAACAAACCGGAAAAAGATGGATTATTTTGTGAAAGAATT
Orostachys_iwarenge_f_magna         TATACTTTTCATTACAAAACGAACAAACCGGAAAAAGATGGATTATTTTGTGAAAGAATT
Orostachys_japonica                 TATACTTTTCATTACAAAACGAACAAACCGGAAAAAGATGGATTATTTTGTGAAAGAATT
Orostachys_minuta                   TATACTTTTCATTACAAAACGAACAAACCGGAAAAAGATGGATTATTTTGTGAAAGAATT
Pachyphytum_compactum               TATACTTTTCATTACAAAACAAATAAACCGGAAAAAGACGGATTATTTTGTGAAAGAATT
Phedimus_aizoon                     TATACTTTTCATTACAAAACGAATAAACCGGAAAAAGATGGATTATTTTGTGAAAGAATT
Phedimus_kamtschaticus              TATACTTTTCATTACAAAACGAATAAACCGGAAAAAGATGGATTATTTTGTGAAAGGATT
Phedimus_odontophyllus              TATACTTTTCATTACAAAACGAATAAACCGGAAAAAGGTGGATTATTTTGTGAAAGAATT
Phedimus_spurius                    TATACTTTTCATTACAAAACGAATAAACCGGAAAAAGATGGATTATTTTGTGAAAGAATT
Phedimus_takesimensis               TATACTTTTCATTACAAAACGAATAAACCGGAAAAAGATGGATTATTTTGTGAAAGAATT
Phedimus_yangshanicus               TATACTTTTCATTACAAAACGAATAAACCGGAAAAAGGTGGATTATTTTGTGAAAGAATT
Rhodiola_bupleuroides               TATACTTTTCATTACAAAACGAATAAACCGGAAAAAGATGGATTATTTTGTGAAAGAATT
Rhodiola_calliantha                 TATACTTTTCATTACAAAACGAATAAACCGGAAAAAGATGGATTATTTTGTGAAAGAATT
Rhodiola_crenulata                  TATACTTTTCATTACAAAACGAATAAACCGGAAAAAGATGGATTATTTTGTGAAAGAATT
Rhodiola_dumulosa                   TATACTTTTCATTACAAAACGAATAAACCGGAAAAAGATGGATTATTTTGTGAAAGAATT
Rhodiola_fastigiata                 TATACTTTTCATTACAAAACGAATAAACCGGAAAAAGATGGATTATTTTGTGAAAGAATT
Rhodiola_gelida                     TATACTTTTCATTACAAAACGAATAAACCGGAAAAAGATGGATTATTTTGTGAAAGAATT
Rhodiola_henryi                     TATACTTTTCATTACAAAACGAATAAACCGGAAAAAGATGGATTATTTTGTGAAAGAATT
Rhodiola_himalensis                 TATACTTTTCATTACAAAACGAATAAACCGGAAAAAGATGGATTATTTTGTGAAAGAATT
Rhodiola_hobsonii                   TATACTTTTCATTACAAAACGAATAAACCGGAAAAAGATGGATTATTTTGTGAAAGAATT
Rhodiola_humilis                    TATACTTTTCATTACAAAACGAATAAACCGGAAAAAGATGGATTATTTTGTGAAAGAATT
Rhodiola_integrifolia               TATACTTTTCATTACAAAACGAATAAACCGGAAAAAGATGGATTATTTTGTGAAAGAATT
Rhodiola_kirilowii                  TATACTTTTCATTACAAAACGAATAAACCGGAAAAAGATGGATTATTTTGTGAAAGAATT
Rhodiola_liciae                     TATACTTTTCATTACAAAACGAATAAACCGGAAAAAGATGGATTATTTTGTGAAAGAATT
Rhodiola_macrocarpa                 TATACTTTTCATTACAAAACGAATAAACCGGAAAAAGATGGATTATTTTGTGAAAGAATT
Rhodiola_ovatisepala                TATACTTTTCATTACAAAACGAATAAACCGGAAAAAGATGGATTATTTTGTGAAAGAATT
Rhodiola_prainii                    TATACTTTTCATTACAAAACGAATAAACCGGAAAAAGATGGATTATTTTGTGAAAGAATT
Rhodiola_quadrifida                 TATACTTTTCATTACAAAACGAATAAACCGGAAAAAGATGGATTATTTTGTGAAAGAATT
Rhodiola_rhodantha                  TATACTTTTCATTACAAAACGAATAAACCGGAAAAAGATGGATTATTTTGTGAAAGAATT
Rhodiola_rosea                      TATACTTTTCATTACAAAACGAATAAACCGGAAAAAGATGGATTATTTTGTGAAAGAATT
Rhodiola_sacra                      TATACTTTTCATTACAAAACAAATAAACCGGAAAAAGATGGATTATTTTGTGAAAGAATT
Rhodiola_sexifolia                  TATACTTTTCATTACAAAACGAATAAACCGGAAAAAGATGGATTATTTTGTGAAAGAATT
Rhodiola_sinuata                    TATACTTTTCATTACAAAACGAATAAACCGGAAAAAGATGGATTATTTTGTGAAAGAATT
Rhodiola_smithii                    TATACTTTTCATTACAAAACGAATAAACCGGAAAAAGATGGATTATTTTGTGAAAGAATT
Rhodiola_stapfii                    TATACTTTTCATTACAAAACGAATAAACCGGAAAAAGATGGATTATTTTGTGAAAGAATT
Rhodiola_subopposita                TATACTTTTCATTACAAAACGAATAAACCGGAAAAAGATGGATTATTTTGTGAAAGAATT
Rhodiola_tangutica                  TATACTTTTCATTACAAAACGAATAAACCGGAAAAAGATGGATTATTTTGTGAAAGAATT
Rhodiola_wallichiana                TATACTTTTCATTACAAAACGAATAAACCGGAAAAAGATGGATTATTTTGTGAAAGAATT
Rhodiola_yunnanensis                TATACTTTTCATTACAAAACGAATAAACCGGAAAAAGATGGATTATTTTGTGAAAGAATT
Rosularia_alpestris                 TATACTTTTCATTACAAAACAAATAAACCGGAAAAAGATGGATTATTTTGTGAAAGAATT
Sedum_alfredii                      TATACTTTTCATTACAAAACAAATAAACCGGAAAAAGATGGATTATTTTGTGAAAGAATT
Sedum_emarginatum                   TATACTTTTCATTACAAAACAAATAAACCGGAAAAAGATGGATTATTTTGTGAAAGAATT
Sedum_lineare                       TATACTTTTCATTACAAAACAAATAAACCGGAAAAAGATGGATTATTTTGTGAAAGAATT
Sedum_oryzifolium                   TATACTTTTCATTACAAAACAAATAAACCGGAAAAAGATGGATTATTTTGTGAAAGAATT
Sedum_plumbizincicola               TATACTTTTCATTACAAAACAAATAAACCGGAAAAAGATGGATTATTTTGTGAAAGAATT
Sedum_sarmentosum                   TATACTTTTCATTACAAAACAAATAAACCGGAAAAAGATGGATTATTTTGTGAAAGAATT
Sedum_tricarpum                     TATACTTTTCATTACAAAACAAATAAACCGGAAAAAGATGGATTATTTTGTGAAAGGATT
Sempervivum_arachnoideum            TATACTTTTCATTACAAAACGAATAAACCGGAAAAAGATGGATTATTTTGTGAAAGAATT
Sempervivum_calcareum               TATACTTTTCATTACAAAACGAATAAACCGGAAAAAGATGGATTATTTTGTGAAAGAATT
Sempervivum_ciliosum                TATACTTTTCATTACAAAACGAATAAACCGGAAAAAGATGGATTATTTTGTGAAAGAATT
Sempervivum_funckii                 TATACTTTTCATTACAAAACGAATAAACCGGAAAAAGATGGATTATTTTGTGAAAGAATT
Sempervivum_globiferum              TATACTTTTCATTACAAAACGAATAAACCGGAAAAAGATGGATTATTTTGTGAAAGAATT
Sempervivum_globiferum_subsp_hirtum TATACTTTTCATTACAAAACGAATAAACCGGAAAAAGATGGATTATTTTGTGAAAGAATT
Sempervivum_heuffelii               TATACTTTTCATTACAAAACGAATAAACCGGAAAAAGATGGATTATTTTGTGAAAGAATT
Sempervivum_tectorum                TATACTTTTCATTACAAAACGAATAAACCGGAAAAAGATGGATTATTTTGTGAAAGAATT
Sinocrassula_densirosulata          TATACTTTTCATTACAAAACGAACAAACCGGAAAAAGATGGATTATTTTGTGAAAGAATT
Sinocrassula_indica                 TATACTTTTCATTACAAAACGAACAAACCGGAAAAAGATGGATTATTTTGTGAAAGAATT
Umbilicus_rupestris                 TATACTTTTCATTACAAAACGAACAAACCGGAAAAAGATGGATTATTTTGTGAAAGAATT

Aeonium_arboreum                    TTTGGTCCTATAAAAAGTGGAATTTGTGCTTGTGGAAATTATCGAGTCATCGGAGATGAA
Aeonium_balsamiferum                TTTGGTCCTATAAAAAGTGGAATTTGTGCTTGTGGAAATTATCGAGTCATCGGAGATGAA
Aeonium_decorum                     TTTGGTCCTATAAAAAGTGGAATTTGTGCTTGTGGAAATTATCGAGTCATCGGAGATGAA
Aeonium_diplocyclum                 TTTGGTCCTATAAAAAGTGGAATTTGTGCTTGTGGAAATTATCGAGTCATCGGCGATGAA
Aeonium_dodrantale                  TTTGGTCCTATAAAAAGTGGAATTTGTGCTTGTGGAAATTATCGAGTCATCGGGGATGAA
Aeonium_nobile                      TTTGGTCCTATAAAAAGTGGAATTTGTGCTTGTGGAAATTATCGAGTCATCGGAGATGAA
Aeonium_saundersii                  TTTGGTCCTATAAAAAGTGGAATTTGTGCTTGTGGAAATTATCGAGTCATCGGAGATGAA
Aeonium_tabuliforme                 TTTGGTCCTATAAAAAGTGGAATTTGTGCTTGTGGAAATTATCGAGTCATCGGAGATGAA
Aeonium_undulatum                   TTTGGTCCTATAAAAAGTGGAATTTGTGCTTGTGGAAATTATCGAGTCATCGGAGATGAA
Cotyledon_tomentosa                 TTTGGGCCTATAAAAAGTGGAATTTGTGCTTGTGGAAATTATCGAGTAATCGGAGATGAA
Crassula_alstonii                   TTTGGGCCTATAAAAAGTGGAATTTGTGCTTGTGGAAATTATCGAGTAATCGGAGATGAA
Crassula_columella                  TTTGGGCCTATAAAAAGTGGAATTTGTGCTTGTGGAAATTATCGAGTAATCGGAGATGAA
Crassula_dejecta                    TTTGGGCCTATAAAAAGTGGAATTTGTGCTTGTGGAAATTATCGAGTAATCGGAGATGAA
Crassula_deltoidea                  TTTGGGCCTATAAAAAGTGGAATTTGTGCTTGTGGAAATTATCGAGTAATCGGAGATGAA
Crassula_expansa_subsp_fragilis     TTTGGGCCTATAAAAAGCGGAATTTGTGCTTGTGGAAATTATCGAGTAATCGGAGATGAA
Crassula_mesembrianthemopsis        TTTGGGCCTATAAAAAGTGGAATTTGTGCTTGTGGAAATTATCGAGTAATCGGAGATGAA
Crassula_mesembryanthoides          TTTGGGCCTATAAAAAGTGGAATTTGTGCTTGTGGAAATTATCGAGTAATCGGAGATGAA
Crassula_perforata                  TTTGGGCCTATAAAAAGTGGAATTTGTGCTTGTGGAAATTATCGAGTAATCGGAGATGAA
Crassula_socialis                   TTTGGGCCTATAAAAAGTGGAATTTGTGCTTGTGGAAATTATCGAGTAATCGGAGATGAA
Crassula_tecta                      TTTGGGCCTATAAAAAGTGGAATTTGTGCTTGTGGAAATTATCGAGTAATCGGAGATGAA
Crassula_volkensii                  TTTGGGCCTATAAAAAGCGGAATTTGTGCTTGTGGAAATTATCGAGTAATCGGAGATGAA
Echeveria_lilacina                  TTTGGGCCTATAAAAAGTGGGATTTGTGCTTGTGGAAATTATCGAGTAATCGGAGATGAA
Graptopetalum_amethystinum          TTTGGGCCTATAAAAAGTGGGATTTGTGCTTGTGGAAATTATCGAGTAATCGGAGATGAA
Hylotelephium_ewersii               TTTGGACCTATAAAAAGTGGAATTTGCGCTTGTGGAAATTATCGAGTAATCGGAGATGAA
Hylotelephium_verticillatum         TTTGGACCTATAAAAAGTGGAATTTGCGCTTGTGGAAATTATCGAGTAATCGGAGATGAA
Hylotelephium_viviparum             TTTGGACCTATAAAAAGTGGAATTTGCGCTTGTGGAAATTATCGAGTAATCGGAGATGAA
Kalanchoe_daigremontiana            TTTGGGCCTATAAAAAGTGGAATTTGTGCTTGTGGAAATTATCGAGTAATCGGAGATGAA
Kalanchoe_delagoensis               TTTGGGCCTATAAAAAGTGGAATTTGTGCTTGTGGAAATTATCGAGTAATCGGAGATGAA
Kalanchoe_fedtschenkoi              TTTGGGCCTATAAAAAGTGGAATTTGTGCTTGTGGAAATTATCGAGTAATCGGAGATGAA
Kalanchoe_longiflora                TTTGGGCCTATAAAAAGTGGAATTTGTGCTTGTGGAAATTATCGAGTAATCGGAAATGAA
Kalanchoe_tomentosa                 TTTGGGCCTATAAAAAGTGGAATTTGTGCTTGTGGAAATTATCGAGTAATCGGAGATGAA
Meterostachys_sikokianus            TTTGGACCCATAAAAAGTGGAATTTGTGCTTGTGGAAATTATCGAGTAATCGGAGATGAA
Monanthes_anagensis                 TTTGGTCCTATAAAAAGTGGAATTTGTGCTTGTGGAAATTATCGAGTCATCGGAGATGAA
Monanthes_brachycaulos              TTTGGTCCTATAAAAAGTGGAATTTGTGCTTGTGGAAATTATCGAGTCATCGGAGATGAA
Monanthes_muralis                   TTTGGTCCTATAAAAAGTGGAATTTGTGCTTGTGGAAATTATCGAGTCATCGGAGATGAA
Monanthes_polyphylla                TTTGGTCCTATAAAAAGTGGAATTTGTGCTTGTGGAAATTATCGAGTCATCGGAGATGAA
Myriophyllum_aquaticum              TTTGGACCTCTAAAAAGTGGAATTTGTGCTTGTGGAATTTATCAAGGAATCGGAGATGAA
Myriophyllum_spicatum               TTTGGACCTCTAAAAAGTGGAATTTGTGCTTGTGGAATTTATCAAGGAATCGGAGATGAA
Orostachys_fimbriata                TTTGGACCTATAAAAAGTGGAATTTGTGCTTGTGGAAATTATCGAGTAATCGGAGATGAA
Orostachys_iwarenge_f_magna         TTTGGACCTATAAAAAGTGGAATTTGTGCTTGTGGAAATTATCGAGTAATCGGAGATGAA
Orostachys_japonica                 TTTGGACCTATAAAAAGTGGAATTTGTGCTTGTGGAAATTATCGAGTAATCAGAGATGAA
Orostachys_minuta                   TTTGGACCTATAAAAAGTGGAATTTGTGCTTGTGGAAATTATCGAGTAATCAGAGATGAA
Pachyphytum_compactum               TTTGGGCCTATAAAAAGTGGGATTTGTGCTTGTGGAAATTATCGAGTAATCGGAGATGAA
Phedimus_aizoon                     TTTGGGCCTATAAAAAGTGGAATTTGTGCTTGTGGAAATTATCGAGTAATTGGAGATGAA
Phedimus_kamtschaticus              TTTGGGCCTATAAAAAGTGGAATTTGTGCTTGTGGAAATTATCGAGTAATTGGAGATGAA
Phedimus_odontophyllus              TTTGGGCCTATAAAAAGTGGAATTTGTGCTTGTGGAAATTATCGAGTAATTGGAGATGAA
Phedimus_spurius                    TTTGGGCCTATAAAAAGTGGAATTTGTGCTTGTGGAAATTATCGAGTAATCGGAGATGAA
Phedimus_takesimensis               TTTGGGCCTATAAAAAGTGGAATTTGTGCTTGTGGAAATTATCGAGTAATTGGAGATGAA
Phedimus_yangshanicus               TTTGGGCCTATAAAAAGTGGAATTTGTGCTTGTGGAAATTATCGAGTAATTGGAGATGAA
Rhodiola_bupleuroides               TTTGGGCCTATAAAAAGTGGAATTTGTGCTTGTGGAAATTATCGAGTAATCGGAGATGAA
Rhodiola_calliantha                 TTTGGGCCTATAAAAAGTGGAATTTGTGCTTGTGGAAATTATCGAGTAATCGGAGATGAA
Rhodiola_crenulata                  TTTGGGCCTATAAAAAGTGGAATTTGTGCTTGTGGAAATTATCGAGTAATCGGAGATGAA
Rhodiola_dumulosa                   TTTGGGCCTATAAAAAGTGGAATTTGTGCTTGTGGAAATTATCGAGTAATCGGAGATGAA
Rhodiola_fastigiata                 TTTGGGCCTATAAAAAGTGGAATTTGTGCTTGTGGAAATTATCGAGTAATCGGAGATGAA
Rhodiola_gelida                     TTTGGGCCTATAAAAAGTGGAATTTGTGCTTGTGGAAATTATCGAGTAATCGGAGATGAA
Rhodiola_henryi                     TTTGGGCCTATAAAAAGTGGAATTTGTGCTTGTGGAAATTATCGAGTAATCGGAGATGAA
Rhodiola_himalensis                 TTTGGGCCTATAAAAAGTGGAATTTGTGCTTGTGGAAATTATCGAGTAATCGGAGATGAA
Rhodiola_hobsonii                   TTTGGGCCTATAAAAAGTGGAATTTGTGCTTGTGGAAATTATCGAGTAATCGGAGATGAA
Rhodiola_humilis                    TTTGGGCCTATAAAAAGTGGAATTTGTGCTTGTGGAAATTATCGAGTAATCGGAGATGAA
Rhodiola_integrifolia               TTTGGGCCTATAAAAAGTGGAATTTGTGCTTGTGGAAATTATCGAGTAATCGGAGATGAA
Rhodiola_kirilowii                  TTTGGGCCTATAAAAAGTGGAATTTGTGCTTGTGGAAATTATCGAGTAATCGGAGATGAA
Rhodiola_liciae                     TTTGGGCCTATAAAAAGTGGAATTTGTGCTTGTGGAAATTATCGAGTAATCGGAGATGAA
Rhodiola_macrocarpa                 TTTGGGCCTATAAAAAGTGGAATTTGTGCTTGTGGAAATTATCGAGTAATCGGAGATGAA
Rhodiola_ovatisepala                TTTGGGCCTATAAAAAGTGGAATTTGTGCTTGTGGAAATTATCGAGTAATCGGAGATGAA
Rhodiola_prainii                    TTCGGGCCTATAAAAAGTGGAATTTGTGCTTGTGGAAATTATCGAGTAATCGGAGATGAA
Rhodiola_quadrifida                 TTTGGGCCTATAAAAAGTGGAATTTGTGCTTGTGGAAATTATCGAGTAATCGGAGATGAA
Rhodiola_rhodantha                  TTTGGGCCTATAAAAAGTGGAATTTGTGCTTGTGGAAATTATCGAGTAATCGGAGATGAA
Rhodiola_rosea                      TTTGGGCCTATAAAAAGTGGAATTTGTGCTTGTGGAAATTATCGAGTAATCGGAGATGAA
Rhodiola_sacra                      TTTGGGCCTATAAAAAGTGGAATTTGTGCTTGTGGAAATTATCGAGTAATCGGAGATGAA
Rhodiola_sexifolia                  TTTGGGCCTATAAAAAGTGGAATTTGTGCTTGTGGAAATTATCGAGTAATCGGAGATGAA
Rhodiola_sinuata                    TTTGGGCCTATAAAAAGTGGAATTTGTGCTTGTGGAAATTATCGAGTAATCGGAGATGAA
Rhodiola_smithii                    TTTGGGCCTATAAAAAGTGGAATTTGTGCTTGTGGAAATTATCGAGTAATCGGAGATGAA
Rhodiola_stapfii                    TTTGGGCCTATAAAAAGTGGAATTTGTGCTTGTGGAAATTATCGAGTAATCGGAGATGAA
Rhodiola_subopposita                TTTGGGCCTATAAAAAGTGGAATTTGTGCTTGTGGAAATTATCGAGTAATCGGAGATGAA
Rhodiola_tangutica                  TTTGGGCCTATAAAAAGTGGAATTTGTGCTTGTGGAAATTATCGAGTAATCGGAGATGAA
Rhodiola_wallichiana                TTTGGGCCTATAAAAAGTGGAATTTGTGCTTGTGGAAATTATCGAGTAATCGGAGATGAA
Rhodiola_yunnanensis                TTTGGGCCTATAAAAAGTGGAATTTGTGCTTGTGGAAATTATCGAGTAATCGGAGATGAA
Rosularia_alpestris                 TTTGGGCCTATAAAAAGTGGAATTTGTGCTTGTGGAAATTATCGAGTAATCGGAGATGAA
Sedum_alfredii                      TTTGGGCCTATAAAAAGTGGGATTTGTGCTTGTGGAAATTATCGAGTAATCGGAGATGAA
Sedum_emarginatum                   TTTGGGCCTATAAAAAGTGGGATTTGTGCTTGTGGAAATTATCGAGTAATCGGAGATGAA
Sedum_lineare                       TTTGGGCCTATAAAAAGTGGGATTTGTGCTTGTGGAAATTATCGAGTAATCGGAGATGAA
Sedum_oryzifolium                   TTTGGGCCTATAAAAAGTGGGATTTGTGCTTGTGGAAATTATCGAGTAATCGGAGATGAA
Sedum_plumbizincicola               TTTGGGCCTATAAAAAGTGGGATTTGTGCTTGTGGAAATTATCGAGTAATCGGAGATGAA
Sedum_sarmentosum                   TTTGGACCTATAAAAAGTGGGATTTGTGCTTGTGGAAATTATCGAGTAATCGGAGATGAA
Sedum_tricarpum                     TTTGGGCCTATAAAAAGTGGGATTTGTGCTTGTGGAAATTATCGAGTAATCGGAGATGAA
Sempervivum_arachnoideum            TTTGGGCCTATAAAAAGTGGAATTTGTGCTTGTGGAAATTATCGAGTAATCGGAGATGAA
Sempervivum_calcareum               TTTGGGCCTATAAAAAGTGGAATTTGTGCTTGTGGAAATTATCGAGTAATCGGAGATGAA
Sempervivum_ciliosum                TTTGGGCCTATAAAAAGTGGAATTTGTGCTTGTGGAAATTATCGAGTAATCGGAGATGAA
Sempervivum_funckii                 TTTGGGCCTATAAAAAGTGGAATTTGTGCTTGTGGAAATTATCGAGTAATCGGAGATGAA
Sempervivum_globiferum              TTTGGGCCTATAAAAAGTGGAATTTGTGCTTGTGGAAATTATCGAGTAATCGGAGATGAA
Sempervivum_globiferum_subsp_hirtum TTTGGGCCTATAAAAAGTGGAATTTGTGCTTGTGGAAATTATCGAGTAATCGGAGATGAA
Sempervivum_heuffelii               TTTGGGCCTATAAAAAGTGGAATTTGTGCTTGTGGAAATTATCGAGTAATCGGAGATGAA
Sempervivum_tectorum                TTTGGGCCTATAAAAAGTGGAATTTGTGCTTGTGGAAATTATCGAGTAATCGGAGATGAA
Sinocrassula_densirosulata          TTTGGACCTATAAAAAGTGGAATTTGTGCTTGTGGAAATTATCGAGTAATCGGAGATGAA
Sinocrassula_indica                 TTTGGACCTATAAAAAGTGGAATTTGTGCTTGTGGAAATTATCGAGTAATCGGAGATGAA
Umbilicus_rupestris                 TTTGGGCCTATAAAAAGTGGAATTTGTGCTTGTGGAAATTATCGAGTAATCGGAGATGAA

Aeonium_arboreum                    AAAGAAGACTTGAGATTTTGTGAACAATGCGGAGTCGAATTTGTTGATTCTCGAGTACGA
Aeonium_balsamiferum                AAAGAAGACTTGAGATTTTGTGAACAATGCGGAGTCGAATTTGTTGATTCTCGAGTACGA
Aeonium_decorum                     AAAGAAGACTTGAGATTTTGTGAACAATGCGGAGTCGAATTTGTTGATTCTCGAGTACGA
Aeonium_diplocyclum                 AAAGAAGACTTGAGATTTTGTGAACAATGCGGAGTCGAATTTGTTGATTCTCGAGTACGA
Aeonium_dodrantale                  AAAGAAGACTTGAGATTTTGTGAACAATGCGGAGTCGAATTTGTTGATTCTCGAGTACGA
Aeonium_nobile                      AAAGAAGACTTGAGATTTTGTGAACAATGCGGAGTCGAATTTGTTGATTCTCGAGTACGA
Aeonium_saundersii                  AAAGAAGACTTGAGATTTTGTGAACAATGCGGAGTCGAATTTGTTGATTCTCGAGTACGA
Aeonium_tabuliforme                 AAAGAAGACTTGAGATTTTGTGAACAATGCGGAGTCGAATTTGTTGATTCTCGAGTACGA
Aeonium_undulatum                   AAAGAAGACTTGAGATTTTGTGAACAATGCGGAGTCGAATTTGTTGATTCTCGAGTACGA
Cotyledon_tomentosa                 AAAGACGGTTTGAAATTTTGTGAACAATGCGGAGTCGAATTTGTTGATTCTCGGGTACGA
Crassula_alstonii                   AAAGACGACTTGAAATTTTGTGAACAATGCGGAGTCGAATTTGTTGATTCTCGGGTACGA
Crassula_columella                  AAAGACGACTTGAAATTTTGTGAACAATGCGGAGTCGAATTTGTTGATTCTCGGGTACGA
Crassula_dejecta                    AAAGACGACTTGAAATTTTGTGAACAATGCGGAGTCGAATTTGTTGATTCTAGGGTACGA
Crassula_deltoidea                  AAAGACGACTTGAAATTTTGTGAACAATGCGGAGTCGAATTTGTTGATTCTCGGGTACGA
Crassula_expansa_subsp_fragilis     AAAGACGACTTGAAATTTTGTGAACAATGCGGAGTCGAGTTTGTTGATTCTCGGGTACGA
Crassula_mesembrianthemopsis        AAAGACGACGTGAAATTTTGTGAACAATGCGGAGTCGAATTTGTTGATTCTAGGGTACGA
Crassula_mesembryanthoides          AAAGACGACTTGAAATTTTGTGAACAATGCGGAGTCGAATTTGTTGATTCTAGGGTACGA
Crassula_perforata                  AAAGACGACTTGAAATTTTGTGAACAATGCGGAGTCGAATTTGTTGATTCTCGGGTACGA
Crassula_socialis                   AAAGACGACTTGAAATTTTGTGAACAATGCGGAGTCGAATTTGTTGATTCTAGGGTACGA
Crassula_tecta                      AAAGACGACGTGAAATTTTGTGAACAATGCGGAGTCGAATTTGTTGATTCTAGGGTACGA
Crassula_volkensii                  AAAGACGACTTGAAATTTTGTGAACAATGCGGAGTCGAATTTGTTGATTCTCGGGTACGA
Echeveria_lilacina                  AAAGACGACTTGAAATTTTGTGAACAATGCGGAGTCGAATTTGTTGATTCTCGAGTACGA
Graptopetalum_amethystinum          AAAGACGACTTGAAATTTTGTGAACAATGCGGAGTCGAATTTGTTGATTCTCGAGTACGA
Hylotelephium_ewersii               AAAGATGACTTGAAATTTTGTGAACAATGCGGAGTCGAATTTGTTGATTCTCGGGTACGA
Hylotelephium_verticillatum         AAAGATGACTTGAAATTTTGTGAACAATGCGGAGTCGAATTTGTTGATTCTCGGGTACGA
Hylotelephium_viviparum             AAAGATGACTTGAAATTTTGTGAACAATGCGGAGTCGAATTTGTTGATTCTCGGGTACGA
Kalanchoe_daigremontiana            AAAGACGACTTGAAATTTTGTGAACAATGCGGAGTCGAATTTGTTGATTCTCGGGTACGA
Kalanchoe_delagoensis               AAAGACGACTTGAAATTTTGTGAACAATGCGGAGTCGAATTTGTTGATTCTCGGGTACGA
Kalanchoe_fedtschenkoi              AAAGACGACTTGAAATTTTGTGAACAATGCGGAGTCGAATTTGTTGATTCTCGGGTACGA
Kalanchoe_longiflora                AAAGACGACTTGAAATTTTGTGAACAATGCGGAGTCGAATTTGTTGATTCTCGGGTACGA
Kalanchoe_tomentosa                 AAAGACGACTTGAAATTTTGTGAACAATGCGGAGTCGAATTTGTTGATTCTCGGGTACGA
Meterostachys_sikokianus            AAAGATGACTTGAAATTTTGTGAACAATGCGGAGTCGAATTTGTTGATTCTCGGGTACGA
Monanthes_anagensis                 AAAGAAGACTTGAGATTTTGTGAACAATGCGGAGTCGAATTTGTTGATTCTCGAGTACGA
Monanthes_brachycaulos              AAAGAAGACTTGAGATTTTGTGAACAATGCGGAGTCGAATTTGTTGATTCTCGAGTACGA
Monanthes_muralis                   AAAGAAGACTTGAGATTTTGTGAACAATGCGGAGTCGAATTTGTTGATTCTCGAGTACGA
Monanthes_polyphylla                AAAGAAGACTTGAGATTTTGTGAACAATGCGGAGTCGAATTTGTTGATTCTCGAGTACGA
Myriophyllum_aquaticum              AAAGACGAACCTCAATTTTGTGAAGAATGCGGAGTCGCCCTTCTTGATTCTCGGGTACGA
Myriophyllum_spicatum               AAAGACGAACCTCAATTTTGTGAAGAATGCGGAGTCGCCCTTCTTGATTCTCGGGTACGA
Orostachys_fimbriata                AAAGATGACGTGAAATTTTGTGAACAATGCGGAGTCGAATTTGTTGATTCTCGGGTACGA
Orostachys_iwarenge_f_magna         AAAGATGACTTGAAATTTTGTGAACAATGCGGAGTCGAATTTGTTGATTCTCGGGTACGA
Orostachys_japonica                 AAAGATGACGTGAAATTTTGTGAACAATGCGGAGTCGAATTTGTTGATTCTCGGGTACGA
Orostachys_minuta                   AAAGATGACGTGAAATTTTGTGAACAATGCGGAGTCGAATTTGTTGATTCTCGGGTACGA
Pachyphytum_compactum               AAAGACGACTTGAAATTTTGTGAACAATGCGGAGTCGAATTTGTTGATTCTCGAGTACGA
Phedimus_aizoon                     AAAGATGACTTGAAATTTTGTGAACAATGCGGAGTCGAATTTGTTGATTCTCGGGTACGA
Phedimus_kamtschaticus              AAAGATGACTTGAAATTTTGTGAACAATGCGGAGTCGAATTTGTTGATTCTCGGGTACGA
Phedimus_odontophyllus              AAAGACGACTTGAAATTTTGTGAACAATGCGGAGTCGAATTTGTTGATTCTCGGGTACGA
Phedimus_spurius                    AAAGACGACTTGAAATTTTGTGAACAATGCGGAGTCGAATTTGTTGATTCTCGGGTACGA
Phedimus_takesimensis               AAAGATGACTTGAAATTTTGTGAACAATGCGGAGTCGAATTTGTTGATTCTCGGGTACGA
Phedimus_yangshanicus               AAAGACGACTTGAAATTTTGTGAACAATGCGGAGTCGAATTTGTTGATTCTCGGGTACGA
Rhodiola_bupleuroides               AAAGACGACTTGAAATTTTGTGAACAATGCGGAGTCGAATTTGTTGATTCTCGGGTACGA
Rhodiola_calliantha                 AAAGACGACTTGAAATTTTGTGAACAATGCGGAGTCGAATTTGTTGATTCTCGGGTACGA
Rhodiola_crenulata                  AAAGACGACTTGAAATTTTGTGAACAATGCGGAGTCGAATTTGTTGATTCTCGGGTACGA
Rhodiola_dumulosa                   AAAGACGACTTGAAATTTTGTGAACAATGCGGAGTCGAATTTGTTGATTCTCGGGTACGA
Rhodiola_fastigiata                 AAAGACGACTTGAAATTTTGTGAACAATGCGGAGTCGAATTTGCTGATTCTCGGGTACGA
Rhodiola_gelida                     AAAGACGACTTGAAATTTTGTGAACAATGCGGAGTCGAATTTGTTGATTCTCGGGTACGA
Rhodiola_henryi                     AAAGACGACTTGAAATTTTGTGAACAATGCGGAGTCGAATTTGTTGATTCTCGGGTACGA
Rhodiola_himalensis                 AAAGACGACTTGAAATTTTGTGAACAATGCGGAGTCGAATTTGTTGATTCTCGGGTACGA
Rhodiola_hobsonii                   AAAGACGACTTGAAATTTTGTGAACAATGCGGAGTCGAATTTGTTGATTCTCGGGTACGA
Rhodiola_humilis                    AAAGACGACTTGAAATTTTGTGAACAATGCGGAGTCGAATTTGTTGATTCTCGGGTACGA
Rhodiola_integrifolia               AAAGACGACTTGAAATTTTGTGAACAATGCGGAGTCGAATTTGTTGATTCTCGGGTACGA
Rhodiola_kirilowii                  AAAGACGACTTGAAATTTTGTGAACAATGCGGAGTCGAATTTGTTGATTCTCGGGTACGA
Rhodiola_liciae                     AAAGACGACTTGAAATTTTGTGAACAATGCGGAGTCGAATTTGTTGATTCTCGGGTACGA
Rhodiola_macrocarpa                 AAAGACGACTTGAAATTTTGTGAACAATGCGGAGTCGAATTTGTTGATTCTCGGGTACGA
Rhodiola_ovatisepala                AAAGACGACTTGAAATTTTGTGAACAATGCGGAGTCGAATTTGTTGATTCTCGGGTACGA
Rhodiola_prainii                    AAAGACGACTTGAAATTTTGTGAACAATGCGGAGTCGAATTTGTTGATTCTCGGGTACGA
Rhodiola_quadrifida                 AAAGACGACTTGAAATTTTGTGAACAATGCGGAGTCGAATTTGTTGATTCTCGGGTACGA
Rhodiola_rhodantha                  AAAGACGACTTGAAATTTTGTGAACAATGCGGAGTCGAATTTGTTGATTCTCGGGTACGA
Rhodiola_rosea                      AAAGACGACTTGAAATTTTGTGAACAATGCGGAGTCGAATTTGTTGATTCTCGGGTACGA
Rhodiola_sacra                      AAAGACGACTTGAAATTTTGTGAACAATGCGGAGTCGAATTTGTTGATTCTCGGGTACGA
Rhodiola_sexifolia                  AAAGACGACTTGAAATTTTGTGAACAATGCGGAGTCGAATTTGTTGATTCTCGGGTACGA
Rhodiola_sinuata                    AAAGACGACTTGAAATTTTGTGAACAATGCGGAGTCGAATTTGTTGATTCTCGGGTACGA
Rhodiola_smithii                    AAAGACGACTTGAAATTTTGTGAACAATGCGGAGTCGAATTTGTTGATTCTCGGGTACGA
Rhodiola_stapfii                    AAAGACGACTTGAAATTTTGTGAACAATGCGGAGTCGAATTTGTTGATTCTCGGGTACGA
Rhodiola_subopposita                AAAGACGACTTGAAATTTTGTGAACAATGCGGAGTCGAATTTGTTGATTCTCGGGTACGA
Rhodiola_tangutica                  AAAGACGACTTGAAATTTTGTGAACAATGCGGAGTCGAATTTGTTGATTCTCGGGTACGA
Rhodiola_wallichiana                AAAGACAACTTGAAATTTTGTGAACAATGCGGAGTCGAATTTGTTGATTCTCGGGTACGA
Rhodiola_yunnanensis                AAAGACGACTTGAAATTTTGTGAACAATGCGGAGTCGAATTTGTTGATTCTCGGGTACGA
Rosularia_alpestris                 AAAGACGACTTAAAATTTTGTGAACAATGCGGAGTAGAATTTGTTGATTCTCGAGTACGA
Sedum_alfredii                      AAAGACGACTTGAAATTTTGTGAACAATGCGGAGTCGAATTTGTTGATTCTCGAGTACGA
Sedum_emarginatum                   AAAGACGACTTGAAATTTTGTGAACAATGCGGAGTCGAATTTGTTGATTCTCGAGTACGA
Sedum_lineare                       ACAGACGACTTGAAATTTTGTGAACAATGCGGAGTCGAATTTGTTGATTCTCGAGTACGA
Sedum_oryzifolium                   AAAGACGACTTGAAATTTTGTGAACAATGCGGAGTCGAATTTGTTGATTCTCGAGTACGA
Sedum_plumbizincicola               AAAGACGACTTGAAATTTTGTGAACAATGCGGAGTCGAATTTGTTGATTCTCGAGTACGA
Sedum_sarmentosum                   AAAGACCACTTGAAATTTTGTGAACAATGCGGAGTCGAATTTGTTGATTCTCGAGTACGA
Sedum_tricarpum                     AAAGACGACTTGAAATTTTGTGAACAATGCGGAGTCGAATTTGTTGATTCTCGAGTACGA
Sempervivum_arachnoideum            AAAGACGATTTGAAATTTTGTGAACAATGCGGAGTCGAATTTGTTGATTCTCGAGTACGA
Sempervivum_calcareum               AAAGACGATTTGAAATTTTGTGAACAATGCGGAGTCGAATTTGTTGATTCTCGAGTACGA
Sempervivum_ciliosum                AAAGACGATTTGAAATTTTGTGAACAATGCGGAGTCGAATTTGTTGATTCTCGAGTACGA
Sempervivum_funckii                 AAAGACGATTTGAAATTTTGTGAACAATGCGGAGTCGAATTTGTTGATTCTCGAGTACGA
Sempervivum_globiferum              AAAGACGACTTGAAATTTTGTGAACAATGCGGAGTCGAATTTGTTGATTCTCGAGTACGA
Sempervivum_globiferum_subsp_hirtum AAAGACGACTTGAAATTTTGTGAACAATGCGGAGTCGAATTTGTTGATTCTCGAGTACGA
Sempervivum_heuffelii               AAAGACGACTTGAAATTTTGTGAACAATGCGGAGTCGAATTTGTTGATTCTCGAGTACGA
Sempervivum_tectorum                AAAGACGATTTGAAATTTTGTGAACAATGCGGAGTCGAATTTGTTGATTCTCGAGTACGA
Sinocrassula_densirosulata          AAAGATGACTTGAAATTTTGTGAACAATGCGGAGTCGAATTTGTTGATTCTCGGGTACGA
Sinocrassula_indica                 AAAGATGACTTGAAATTTTGTGAACAATGCGGAGTCGAATTTGTTGATTCTCGGGTACGA
Umbilicus_rupestris                 AAAGATGACTTGAAATTTTGTGAACAATGCGGAGTCGAATTTGTTGATTCTCGGGTACGA

Aeonium_arboreum                    AGATATCAAATGGGTTACATCAAACTGGCATGCCCAGTAACTCACGTGTGGTATTTGAAA
Aeonium_balsamiferum                AGATATCAAATGGGTTACATCAAACTGGCATGCCCAGTAACTCACGTGTGGTATTTGAAA
Aeonium_decorum                     AGATATCAAATGGGTTACATCAAACTGGCATGCCCAGTAACTCACGTGTGGTATTTGAAA
Aeonium_diplocyclum                 AGATATCAAATGGGTTACATCAAACTGGCATGCCCAGTAACTCACGTGTGGTATTTGAAA
Aeonium_dodrantale                  AGATATCAAATGGGTTACATCAAACTGGCATGCCCAGTAACTCACGTGTGGTATTTGAAA
Aeonium_nobile                      AGATATCAAATGGGTTACATCAAACTGGCATGCCCAGTAACTCACGTGTGGTATTTGAAA
Aeonium_saundersii                  AGATATCAAATGGGTTACATCAAACTGGCATGCCCAGTAACTCACGTGTGGTATTTGAAA
Aeonium_tabuliforme                 AGATATCAAATGGGTTACATCAAACTGGCATGCCCAGTAACTCACGTGTGGTATTTGAAA
Aeonium_undulatum                   AGATATCAAATGGGTTACATCAAACTGGCATGCCCAGTAACTCACGTGTGGTATTTGAAA
Cotyledon_tomentosa                 AGATATCAAATGGGCTACATCAAACTGGCATGCCCAGTAACTCACGTGTGGTATTTGAAA
Crassula_alstonii                   AGATATAAAATGGGCTACATCAAACTGGCATGCCCAGTAACTCATGTGTGGTATTTGAAA
Crassula_columella                  AGATATAAAATGGGCTACATCAAACTGGCATGCCCAGTAACTCATGTGTGGTATTTGAAA
Crassula_dejecta                    AGATATAAAATGGGCTACATCAAACTGGCATGCCCAGTAACTCATGTGTGGTATTTGAAA
Crassula_deltoidea                  AGATATAAAATGGGCTACATCAAACTGGCATGCCCAGTAACTCACGTGTGGTATTTGAAA
Crassula_expansa_subsp_fragilis     AGATATAAAATGGGCTACATCAAACTAGCATGCCCAGTAACTCACGTATGGTATTTGAAA
Crassula_mesembrianthemopsis        AGATATAAAATGGGCTACATCAAACTGGCATGCCCAGTAACTCATGTGTGGTATTTGAAA
Crassula_mesembryanthoides          AGATATAAAATGGGCTACATCAAACTGGCATGCCCAGTAACTCATGTGTGGTATTTGAAA
Crassula_perforata                  AGATATAAAATGGGCTACATCAAACTGGCATGCCCAGTAACTCATGTGTGGTATTTGAAA
Crassula_socialis                   AGATATAAAATGGGCTACATCAAACTGGCATGCCCAGTAACTCATGTGTGGTATTTGAAA
Crassula_tecta                      AGATATAAAATGGGCTACATCAAACTGGCATGCCCAGTAACTCATGTGTGGTATTTGAAA
Crassula_volkensii                  AGATATAAAATGGGCTACATCAAACTGGCATGCCCAGTAACTCACGTATGGTATTTGAAA
Echeveria_lilacina                  AGATATCAAATGGGCTACATCAAACTGGCATGCCCAGTAACTCACGTGTGGTATTTGAAA
Graptopetalum_amethystinum          AGATATCAAATGGGCTACATCAAACTGGCATGCCCAGTAACTCACGTGTGGTATTTGAAA
Hylotelephium_ewersii               AGATATCAAATGGGCTACATCAAACTGGCATGCCCAGTAACTCACGTGTGGTATTTGAAA
Hylotelephium_verticillatum         AGATATCAAATGGGCTACATCAAACTGGCATGCCCAGTAACTCACGTGTGGTATTTGAAA
Hylotelephium_viviparum             AGATATCAAATGGGCTACATCAAACTGGCATGCCCAGTAACTCACGTGTGGTATTTGAAA
Kalanchoe_daigremontiana            AGATATCAAATGGGCTACATCAAACTGGCATGCCCAGTAACTCACGTGTGGTATTTGAAA
Kalanchoe_delagoensis               AGATATCAAATGGGCTACATCAAACTGGCATGCCCAGTAACTCACGTGTGGTATTTGAAA
Kalanchoe_fedtschenkoi              AGATATCAAATGGGCTACATCAAACTGGCATGCCCAGTAACTCACGTGTGGTATTTGAAA
Kalanchoe_longiflora                AGATATCAAATGGGCTACATCAAACTGGCATGCCCAGTAACTCACGTGTGGTATTTGAAA
Kalanchoe_tomentosa                 AGATATCAAATGGGCTACATCAAACTGGCATGCCCAGTAACTCACGTGTGGTATTTGAAA
Meterostachys_sikokianus            AGATATCAAATGGGCTACATCAAACTGGCATGCCCAGTAACTCACGTGTGGTATTTGAAA
Monanthes_anagensis                 AGATATCAAATGGGTTACATCAAACTGGCATGCCCAGTAACTCACGTGTGGTATTTGAAA
Monanthes_brachycaulos              AGATATCAAATGGGTTACATCAAACTGGCATGCCCAGTAACTCACGTGTGGTATTTGAAA
Monanthes_muralis                   AGATATCAAATGGGTTACATCAAACTGGCATGCCCAGTAACTCACGTGTGGTATTTGAAA
Monanthes_polyphylla                AGATATCAAATGGGTTACATCAAACTGGCATGCCCAGTAACTCACGTGTGGTATTTGAAA
Myriophyllum_aquaticum              AGATATCAAATGGGCTACATCAAACTGGCATGTCCAATAACCCATGTGTGGTATTTGAAA
Myriophyllum_spicatum               AGATATCAAATGGGCTACATCAAACTGGCATGTCCAATAACCCATGTGTGGTATTTGAAA
Orostachys_fimbriata                AGATATCAAATGGGCTACATCAAACTGGCATGCCCAGTAACTCACGTGTGGTATTTGAAA
Orostachys_iwarenge_f_magna         AGATATCAAATGGGCTACATCAAACTGGCATGCCCAGTAACTCACGTGTGGTATTTGAAA
Orostachys_japonica                 AGATATCAAATGGGCTACATCAAACTGGCATGCCCAGTAACTCACGTGTGGTATTTGAAA
Orostachys_minuta                   AGATATCAAATGGGCTACATCAAACTGGCATGCCCAGTAACTCACGTGTGGTATTTGAAA
Pachyphytum_compactum               AGATATCAAATGGGCTACATCAAACTGGCATGCCCAGTAACTCACGTGTGGTATTTGAAA
Phedimus_aizoon                     AGATATCAAATGGGCTACATCAAACTGGCATGCCCAGTAACTCACGTATGGTATTTGAAA
Phedimus_kamtschaticus              AGATATCAAATGGGCTACATCAAACTGGCATGCCCAGTAACTCACGTATGGTATTTGAAA
Phedimus_odontophyllus              AGATATCAAATGGGCTACATCAAACTGGCATGCCCAGTAACTCACGTATGGTATTTGAAA
Phedimus_spurius                    AGATATCAAATGGGCTACATCAAACTGGCATGCCCAGTAACTCACGTATGGTATTTGAAA
Phedimus_takesimensis               AGATATCAAATGGGCTACATCAAACTGGCATGCCCAGTAACTCACGTATGGTATTTGAAA
Phedimus_yangshanicus               AGATATCAAATGGGCTACATCAAACTGGCATGCCCAGTAACTCACGTATGGTATTTGAAA
Rhodiola_bupleuroides               AGATATCAAATGGGCTACATCAAACTGGCATGCCCAGTAACTCACGTGTGGTATTTGAAA
Rhodiola_calliantha                 AGATATCAAATGGGCTACATCAAACTGGCATGCCCAGTAACTCACGTGTGGTATTTGAAA
Rhodiola_crenulata                  AGATATCAAATGGGCTACATCAAACTGGCATGCCCAGTAACTCACGTGTGGTATTTGAAA
Rhodiola_dumulosa                   AGATATCAAATGGGCTACATCAAACTGGCATGCCCAGTAACTCACGTGTGGTATTTGAAA
Rhodiola_fastigiata                 AGATATCAAATGGGCTACATCAAACTGGCATGCCCAGTAACTCACGTGTGGTATTTGAAA
Rhodiola_gelida                     AGATATCAAATGGGCTACATCAAACTGGCATGCCCAGTAACTCACGTGTGGTATTTGAAA
Rhodiola_henryi                     AGATATCAAATGGGCTACATCAAACTGGCATGCCCAGTAACTCACGTGTGGTATTTGAAA
Rhodiola_himalensis                 AGATATCAAATGGGCTACATCAAACTGGCATGCCCAGTAACTCACGTGTGGTATTTGAAA
Rhodiola_hobsonii                   AGATATCAAATGGGCTACATCAAACTGGCATGCCCAGTAACTCACGTGTGGTATTTGAAA
Rhodiola_humilis                    AGATATCAAATGGGCTACATCAAACTGGCATGCCCAGTAACTCACGTGTGGTATTTGAAA
Rhodiola_integrifolia               AGATATCAAATGGGCTACATCAAACTGGCATGCCCAGTAACTCACGTGTGGTATTTGAAA
Rhodiola_kirilowii                  AGATATCAAATGGGCTACATCAAACTGGCATGCCCAGTAACTCACGTGTGGTATTTGAAA
Rhodiola_liciae                     AGATATCAAATGGGCTACATCAAACTGGCATGCCCAGTAACTCACGTGTGGTATTTGAAA
Rhodiola_macrocarpa                 AGATATCAAATGGGCTACATCAAACTGGCATGCCCAGTAACTCACGTGTGGTATTTGAAA
Rhodiola_ovatisepala                AGATATCAAATGGGCTACATCAAACTGGCATGCCCAGTAACTCACGTGTGGTATTTGAAA
Rhodiola_prainii                    AGATATCAAATGGGCTACATCAAACTGGCATGCCCAGTAACTCACGTGTGGTATTTGAAA
Rhodiola_quadrifida                 AGATATCAAATGGGCTACATCAAACTGGCATGCCCAGTAACTCACGTGTGGTATTTGAAA
Rhodiola_rhodantha                  AGATATCAAATGGGCTACATCAAACTGGCATGCCCAGTAACTCACGTGTGGTATTTGAAA
Rhodiola_rosea                      AGATATCAAATGGGCTACATCAAACTGGCATGCCCAGTAACTCACGTGTGGTATTTGAAA
Rhodiola_sacra                      AGATATCAAATGGGCTACATCAAACTGGCATGCCCAGTAACTCACGTGTGGTATTTGAAA
Rhodiola_sexifolia                  AGATATCAAATGGGCTACATCAAACTGGCATGCCCAGTAACTCACGTGTGGTATTTGAAA
Rhodiola_sinuata                    AGATATCAAATGGGCTACATCAAACTGGCATGCCCAGTAACTCACGTGTGGTATTTGAAA
Rhodiola_smithii                    AGATATCAAATGGGCTACATCAAACTGGCATGCCCAGTAACTCACGTGTGGTATTTGAAA
Rhodiola_stapfii                    AGATATCAAATGGGCTACATCAAACTGGCATGCCCAGTAACTCACGTGTGGTATTTGAAA
Rhodiola_subopposita                AGATATCAAATGGGCTACATCAAACTGGCATGCCCAGTAACTCACGTGTGGTATTTGAAA
Rhodiola_tangutica                  AGATATCAAATGGGCTACATCAAACTGGCATGCCCAGTAACTCACGTGTGGTATTTGAAA
Rhodiola_wallichiana                AGATATCAAATGGGCTACATCAAACTGGCATGCCCAGTAACTCACGTGTGGTATTTGAAA
Rhodiola_yunnanensis                AGATATCAAATGGGCTACATCAAACTGGCATGCCCAGTAACTCACGTGTGGTATTTGAAA
Rosularia_alpestris                 CGATATCAAATGGGCTACATCAAACTGGCATGCCCAGTAACTCACGTGTGGTATTTGAAA
Sedum_alfredii                      AGATATCAAATGGGCTACATCAAACTGGCATGCTCAGTAACTCACGTCTGGTATTTGAAA
Sedum_emarginatum                   AGATATCAAATGGGCTACATCAAACTGGCATGCCCAGTAACTCACGTCTGGTATTTGAAA
Sedum_lineare                       AGATATCAAATGGGCTACATCAAACTGGCATGCCCAGTAACTCACGTGTGGTATTTGAAA
Sedum_oryzifolium                   AGATATCAAATGGGCTACATCAAACTGGCATGCCCAGTAACTCACGTGTGGTATTTGAAA
Sedum_plumbizincicola               AGATATCAAATGGGCTACATCAAACTGGCATGCTCAGTAACTCACGTCTGGTATTTGAAA
Sedum_sarmentosum                   AGATATCAAATGGGCTACATCAAACTGGCATGCCCAGTAACTCACGTCTGGTATTTGAAA
Sedum_tricarpum                     AGATATCAAATGGGCTACATCAAACTGGCATGCTCAGTAACTCACGTCTGGTATTTGAAA
Sempervivum_arachnoideum            AGATATCAAATGGGCTACATCAAACTAGCATGCCCAGTAACTCACGTGTGGTATTTGAAA
Sempervivum_calcareum               AGATATCAAATGGGCTACATCAAACTAGCATGCCCAGTAACTCACGTGTGGTATTTGAAA
Sempervivum_ciliosum                AGATATCAAATGGGCTACATCAAACTAGCATGCCCAGTAACTCACGTGTGGTATTTGAAA
Sempervivum_funckii                 AGATATCAAATGGGCTACATCAAACTAGCATGCCCAGTAACTCACGTGTGGTATTTGAAA
Sempervivum_globiferum              AGATATCAAATGGGCTACATCAAACTAGCATGCCCAGTAACTCACGTGTGGTATTTGAAA
Sempervivum_globiferum_subsp_hirtum AGATATCAAATGGGCTACATCAAACTAGCATGCCCAGTAACTCACGTGTGGTATTTGAAA
Sempervivum_heuffelii               AGATATCAAATGGGCTACATCAAACTAGCATGCCCAGTAACTCACGTGTGGTATTTGAAA
Sempervivum_tectorum                AGATATCAAATGGGCTACATCAAACTAGCATGCCCAGTAACTCACGTGTGGTATTTGAAA
Sinocrassula_densirosulata          AGATATCAAATGGGCTACATCAAACTGGCATGCCCAGTAACTCACGTGTGGTATTTGAAA
Sinocrassula_indica                 AGATATCAAATGGGCTACATCAAACTGGCATGCCCAGTAACTCACGTGTGGTATTTGAAA
Umbilicus_rupestris                 AGATATCAAATGGGCTACATCAAACTGGCATGCCCAGTAACTCACGTGTGGTATTTGAAA

Aeonium_arboreum                    CGTCTTCCAAGTTATATCGCGAATCTTTTAGATAAACCTCTTAAAGAATTAGAAGGCCTG
Aeonium_balsamiferum                CGTCTTCCAAGTTATATCGCGAATCTTTTAGATAAACCTCTTAAAGAATTAGAAGGCCTG
Aeonium_decorum                     CGTCTTCCAAGTTATATCGCGAATCTTTTAGATAAACCTCTTAAAGAATTAGAAGGCCTG
Aeonium_diplocyclum                 CGTCTTCCAAGTTATATCGCGAATCTTTTAGATAAACCTCTTAAAGAATTAGAAGGCCTG
Aeonium_dodrantale                  CGTCTTCCAAGTTATATCGCGAATCTTTTAGATAAACCTCTTAAAGAATTAGAAGGCCTG
Aeonium_nobile                      CGTCTTCCAAGTTATATCGCGAATCTTTTAGATAAACCTCTTAAAGAATTAGAAGGCCTG
Aeonium_saundersii                  CGTCTTCCAAGTTATATCGCGAATCTTTTAGATAAACCTCTTAAAGAATTAGAAGGCCTG
Aeonium_tabuliforme                 CGTCTTCCAAGTTATATCGCGAATCTTTTAGATAAACCTCTTAAAGAATTAGAAGGCCTG
Aeonium_undulatum                   CGTCTTCCAAGTTATATCGCGAATCTTTTAGATAAACCTCTTAAAGAATTAGAAGGCCTG
Cotyledon_tomentosa                 CGTCTTCCAAGTTATATCGCGAATCTTTTAGATAAACCTCTTAAAGAATTAGAAGGCCTA
Crassula_alstonii                   CGTCTTCCGAGTTATATTGCGAATCTTTTAGATAAACCTCTTAAAGAATTAGAAGGCCTA
Crassula_columella                  CGTCTTCCGAGTTATATTGCGAATCTTTTAGATAAACCTCTTAAAGAATTAGAAGGCCTA
Crassula_dejecta                    CGTCTTCCGAGTTATATTGCGAATCTTTTAGATAAACCTCTTAAAGAATTAGAAGGCCTA
Crassula_deltoidea                  CGTCTTCCGAGTTATATTGCGAATCTTTTAGATAAACCTCTTAAAGAATTAGAAGGCCTA
Crassula_expansa_subsp_fragilis     CGTCTTCCGAGTTATATTGCGAATCTTTTAGATAAACCTCTTAAAGAATTAGAAGGCCTA
Crassula_mesembrianthemopsis        CGTCTTCCGAGTTATATTGCGAATCTTTTAGATAAACCTCTTAAAGAATTAGAAGGCCTA
Crassula_mesembryanthoides          CGTCTTCCGAGTTATATTGCGAATCTTTTAGATAAACCTCTTAAAGAATTAGAAGGCCTA
Crassula_perforata                  CGTCTTCCGAGTTATATTGCGAATCTGTTAGATAAACCTCTTAAAGAATTAGAAGGCCTA
Crassula_socialis                   CGTCTTCCGAGTTATATTGCGAATCTTTTAGATAAACCTCTTAAAGAATTAGAAGGCCTA
Crassula_tecta                      CGTCTTCCGAGTTATATTGCGAATCTTTTAGATAAACCTCTTAAAGAATTAGAAGGCCTA
Crassula_volkensii                  CGTCTTCCGAGTTATATTGCGAATCTTTTAGATAAACCTCTTAAAGAATTAGAAGGCCTA
Echeveria_lilacina                  CGTCTTCCAAGTTATATCGCGAATCTTTTAGATAAACCTCTTAAAGAATTAGAAGGCCTG
Graptopetalum_amethystinum          CGTCTTCCAAGTTATATCGCGAATCTTTTAGATAAACCTCTTAAAGAATTAGAAGGCCTG
Hylotelephium_ewersii               CGTCTTCCAAGTTATATCGCGAATCTTTTAGATAAACCTCTTAAAGAATTAGAAGGCCTA
Hylotelephium_verticillatum         CGTCTTCCAAGTTATATCGCGAATCTTTTAGATAAACCTCTTAAAGAATTAGAAGGCCTA
Hylotelephium_viviparum             CGTCTTCCAAGTTATATCGCGAATCTTTTAGATAAACCTCTTAAAGAATTAGAAGGCCTA
Kalanchoe_daigremontiana            CGTCTTCCAAGTTATATCGCGAATCTTTTAGATAAACCTCTTAAAGAATTAGAAGGCCTA
Kalanchoe_delagoensis               CGTCTTCCAAGTTATATCGCGAATCTTTTAGATAAACCTCTTAAAGAATTAGAAGGCCTA
Kalanchoe_fedtschenkoi              CGTCTTCCAAGTTATATCGCGAATCTTTTAGATAAACCTCTTAAAGAATTAGAAGGCCTA
Kalanchoe_longiflora                CGTCTTCCAAGTTATATCGCGAATCTTTTAGATAAACCTCTTAAAGAATTAGAAGGCCTA
Kalanchoe_tomentosa                 CGTCTTCCAAGTTATATCGCGAATCTTTTAGATAAACCTCTTAAAGAATTAGAAGGCCTA
Meterostachys_sikokianus            CGTCTTCCAAGTTATATCGCGAATCTTTTAGATAAACCTCTTAAAGAATTAGAAGGCCTA
Monanthes_anagensis                 CGTCTTCCAAGTTATATCGCGAATCTTTTAGATAAACCTCTTAAAGAATTAGAAGGCCTA
Monanthes_brachycaulos              CGTCTTCCAAGTTATATCGCGAATCTTTTAGATAAACCTCTTAAAGAATTAGAAGGCCTA
Monanthes_muralis                   CGTCTTCCAAGTTATATCGCGAATCTTTTAGATAAACCTCTTAAAGAATTAGAAGGCCTA
Monanthes_polyphylla                CGTCTTCCAAGTTATATCGCGAATCTTTTAGATAAACCTCTTAAAGAATTAGAAGGCCTG
Myriophyllum_aquaticum              CGGCTTCCTAGTTATATCGCGAATCTTTTAGATAAACCTCGTAAAGAATTAGAGGACCTC
Myriophyllum_spicatum               CGGCTTCCTAGTTATATCGCGAATCTTTTAGATAAACCTCGTAAAGAATTAGAGGACCTC
Orostachys_fimbriata                CGTCTTCCAAGTTATATCGCGAATCTTTTAGATAAACCTCTTAAAGAATTAGAAGGCCTA
Orostachys_iwarenge_f_magna         CGTCTTCCAAGTTATATCGCGAATCTTTTAGATAAACCTCTTAAAGAATTAGAAGGCCTA
Orostachys_japonica                 CGTCTTCCAAGTTATATCGCGAATCTTTTAGATAAACCTCTTAAAGAATTAGAAGGCCTA
Orostachys_minuta                   CGTCTTCCAAGTTATATCGCGAATCTTTTAGATAAACCTCTTAAAGAATTAGAAGGCCTA
Pachyphytum_compactum               CGTCTTCCAAGTTATATCGCGAATCTTTTAGATAAACCTCTTAAAGAATTAGAAGGCCTG
Phedimus_aizoon                     CGTCTTCCAAGTTATATCGCAAATCTTTTAGATAAACCTCTTAAAGAATTAGAAGGCCTA
Phedimus_kamtschaticus              CGTCTTCCAAGTTATATCGCAAATCTTTTAGATAAACCTCTTAAAGAATTAGAAGGCCTA
Phedimus_odontophyllus              CGTCTTCCAAGTTATATCGCGAATCTTTTAGATAAACCTCTTAAAGAATTAGAAGGCCTA
Phedimus_spurius                    CGTCTTCCAAGTTATATCGCGAATCTTTTAGATAAACCTCTTAAAGAATTAGAGGGCCTA
Phedimus_takesimensis               CGTCTTCCAAGTTATATCGCAAATCTTTTAGATAAACCTCTTAAAGAATTAGAAGGCCTA
Phedimus_yangshanicus               CGTCTTCCAAGTTATATCGCGAATCTTTTAGATAAACCTCTTAAAGAATTAGAAGGCCTA
Rhodiola_bupleuroides               CGTCTTCCAAGTTATATCGCGAATCTTTTAGATAAACCTCTTAAAGAATTAGAAGGCCTA
Rhodiola_calliantha                 CGTCTTCCAAGTTATATCGCGAATCTTTTAGATAAACCTCTTAAAGAATTAGAAGGCCTA
Rhodiola_crenulata                  CGTCTTCCAAGTTATATCGCGAATCTTTTAGATAAACCTCTTAAAGAATTAGAAGGCCTA
Rhodiola_dumulosa                   CGTCTTCCAAGTTATATCGCGAATCTTTTAGATAAACCTCTTAAAGAATTAGAAGGCCTA
Rhodiola_fastigiata                 CGTCTTCCAAGTTATATCGCGAATCTTTTAGATAAACCTCTTAAAGAATTAGAAGGCCTA
Rhodiola_gelida                     CGTCTTCCAAGTTATATCGCGAATCTTTTAGATAAACCTCTTAAAGAATTAGAAGGCCTA
Rhodiola_henryi                     CGTCTTCCAAGTTATATCGCGAATCTTTTAGATAAACCTCTTAAAGAATTAGAAGGCCTA
Rhodiola_himalensis                 CGTCTTCCAAGTTATATTGCGAATCTTTTAGATAAACCTCTTAAAGAATTAGAAGGCCTA
Rhodiola_hobsonii                   CGTCTTCCAAGTTATATCGCGAATCTTTTAGATAAACCTCTTAAAGAATTAGAAGGCCTA
Rhodiola_humilis                    CGTCTTCCAAGTTATATCGCGAATCTTTTAGATAAACCTCTTAAAGAATTAGAAGGCCTA
Rhodiola_integrifolia               CGTCTTCCAAGTTATATCGCGAATCTTTTAGATAAACCTCTTAAAGAATTAGAAGGCTTA
Rhodiola_kirilowii                  CGTCTTCCAAGTTATATCGCGAATCTTTTAGATAAACCTCTTAAAGAATTAGAAGGCCTA
Rhodiola_liciae                     CGTCTTCCAAGTTATATCGCGAATCTTTTAGATAAACCTCTTAAAGAATTAGAAGGCCTA
Rhodiola_macrocarpa                 CGTCTTCCAAGTTATATCGCGAATCTTTTAGATAAACCTCTTAAAGAATTAGAAGGCCTA
Rhodiola_ovatisepala                CGTCTTCCAAGTTATATCGCGAATCTTTTAGATAAACCTCTTAAAGAATTAGAAGGCCTA
Rhodiola_prainii                    CGTCTTCCAAGTTATATCGCGAATCTTTTAGATAAACCTCTTAAAGAATTAGAAGGCCTA
Rhodiola_quadrifida                 CGTCTTCCAAGTTATATCGCGAATCTTTTAGATAAACCTCTTAAAGAATTAGAAGGCCTA
Rhodiola_rhodantha                  CGTCTTCCAAGTTATATCGCGAATCTTTTAGATAAACCTCTTAAAGAATTAGAAGGCTTA
Rhodiola_rosea                      CGTCTTCCAAGTTATATCGCGAATCTTTTAGATAAACCTCTTAAAGAATTAGAAGGCCTA
Rhodiola_sacra                      CGTCTTCCAAGTTATATCGCGAATCTTTTAGATAAACCTCTTAAAGAATTAGAAGGCCTA
Rhodiola_sexifolia                  CGTCTTCCAAGTTATATCGCGAATCTTTTAGATAAACCTCTTAAAGAATTAGAAGGCCTA
Rhodiola_sinuata                    CGTCTTCCAAGTTATATCGCGAATCTTTTAGATAAACCTCTTAAAGAATTAGAAGGCCTA
Rhodiola_smithii                    CGTCTTCCAAGTTATATCGCGAATCTTTTAGATAAACCTCTTAAAGAATTAGAAGGCCTA
Rhodiola_stapfii                    CGTCTTCCAAGTTATATCGCGAATCTTTTAGATAAACCTCTTAAAGAATTAGAAGGCCTA
Rhodiola_subopposita                CGTCTTCCAAGTTATATCGCGAATCTTTTAGATAAACCTCTTAAAGAATTAGAAGGCCTA
Rhodiola_tangutica                  CGTCTTCCAAGTTATATCGCGAATCTTTTAGATAAACCTCTTAAAGAATTAGAAGGCCTA
Rhodiola_wallichiana                CGTCTTCCAAGTTATATCGCGAATCTTTTAGATAAACCTCTTAAAGAATTAGAAGGCCTA
Rhodiola_yunnanensis                CGTCTTCCAAGTTATATCGCGAATCTTTTAGATAAACCTCTTAAAGAATTAGAAGGCCTA
Rosularia_alpestris                 CGTCTTCCAAGTTATATCGCGAATCTTTTAGATAAACCTCTTAAAGAATTAGAAGGCCTG
Sedum_alfredii                      CGTCTTCCAAGTTATATCGCGAATCTTTTAGATAAACCTCTTAAAGAATTAGAAGGCCTG
Sedum_emarginatum                   CGTCTTCCAAGTTATATCGCGAATCTTTTAGATAAACCTCTTAAAGAATTAGAAGGCCTG
Sedum_lineare                       CGTCTTCCAAGTTATATCGCGAATCTTTTAGATAAACCTCTTAAAGAATTAGAAGGCCTA
Sedum_oryzifolium                   CGTCTTCCAAGTTATCTCGCGAATCTTTTAGATAAACCTCTTAAAGAATTAGAAGGCCTA
Sedum_plumbizincicola               CGTCTTCCAAGTTATATCGCGAATCTTTTAGATAAACCTCTTAAAGAATTAGAAGGCCTG
Sedum_sarmentosum                   CGTCTTCCAAGTTATATCGCGAATCTTTTAGATAAACCTCTTAAAGAATTAGAAGGCCTG
Sedum_tricarpum                     CGTCTTCCAAGTTATATCGCGAATCTTTTAGATAAACCTCTTAAAGAATTAGAAGGCCTG
Sempervivum_arachnoideum            CGTCTTCCAAGTTATATCGCGAATCTTTTAGATAAACCTCTTAAAGAATTAGAAGGCCTG
Sempervivum_calcareum               CGTCTTCCAAGTTATATCGCGAATCTTTTAGATAAACCTCTTAAAGAATTAGAAGGCCTG
Sempervivum_ciliosum                CGTCTTCCAAGTTATATCGCGAATCTTTTAGATAAACCTCTTAAAGAATTAGAAGGCCTG
Sempervivum_funckii                 CGTCTTCCAAGTTATATCGCGAATCTTTTAGATAAACCTCTTAAAGAATTAGAAGGCCTG
Sempervivum_globiferum              CGTCTTCCAAGTTATATCGCGAATCTTTTAGATAAACCTCTTAAAGAATTAGAAGGCCTG
Sempervivum_globiferum_subsp_hirtum CGTCTTCCAAGTTATATCGCGAATCTTTTAGATAAACCTCTTAAAGAATTAGAAGGCCTG
Sempervivum_heuffelii               CGTCTTCCAAGTTATATCGCGAATCTTTTAGATAAACCTCTTAAAGAATTAGAAGGCCTG
Sempervivum_tectorum                CGTCTTCCAAGTTATATCGCGAATCTTTTAGATAAACCTCTTAAAGAATTAGAAGGCCTG
Sinocrassula_densirosulata          CGTCTTCCAAGTTATATCGCGAATCTTTTAGATAAACCTCTTAAAGAATTAGAAGGCCTA
Sinocrassula_indica                 CGTCTTCCAAGTTATATCGCGAATCTTTTAGATAAACCTCTTAAAGAATTAGAAGGCCTA
Umbilicus_rupestris                 CGTCTTCCAAGTTATATCGCGAATCTTTTAGATAAACCTCTTAAAGAATTAGAAGGCCTA

Aeonium_arboreum                    GTATACTGCGATGTGCCGGTTTTGAAGGGGGGAAATCCAACAGGATCCTATCCCAATTTT
Aeonium_balsamiferum                GTATACTGCGAT---------------------------------------------TTT
Aeonium_decorum                     GTATACTGCGAT---------------------------------------------TTT
Aeonium_diplocyclum                 GTATACTGCGAT---------------------------------------------TTT
Aeonium_dodrantale                  GTATACTGCGATGTGCCGGTTTTGAAGGGGGGAAATCCAACAGGATCCTATCCCAATTTT
Aeonium_nobile                      GTATACTGCGAT---------------------------------------------TTT
Aeonium_saundersii                  GTATACTGCGAT---------------------------------------------TTT
Aeonium_tabuliforme                 GTATACTGCGAT---------------------------------------------TTT
Aeonium_undulatum                   GTATACTGCGAT---------------------------------------------TTT
Cotyledon_tomentosa                 GTATACTGCGATGTG---------------------------------TATCCCAATTTT
Crassula_alstonii                   GTCTACTGCGATGTG---------------------------------------------
Crassula_columella                  GTCTACTGCGATGTG---------------------------------------------
Crassula_dejecta                    GTCTACTGCGATGTG---------------------------------------------
Crassula_deltoidea                  GTATACTGCGATTTT---------------------------------------------
Crassula_expansa_subsp_fragilis     GTATACTTCGATTTT---------------------------------------------
Crassula_mesembrianthemopsis        GTCTACTGCGATGTG---------------------------------------------
Crassula_mesembryanthoides          GTCTACTGCGATGTG---------------------------------------------
Crassula_perforata                  GTCTACTGCGATGTG---------------------------------------------
Crassula_socialis                   GTCTACTGCGATGTG---------------------------------------------
Crassula_tecta                      GTCTACTGCGATGTG---------------------------------------------
Crassula_volkensii                  GTATACTGCGATTTT---------------------------------------------
Echeveria_lilacina                  GTATACTGCGAT---------------------------------------------TTT
Graptopetalum_amethystinum          GTATACTGCGATGTG---------------------------------TATCCCAATTTT
Hylotelephium_ewersii               GTATACTGCGATGTG---------------------------------TATCCCAATTTT
Hylotelephium_verticillatum         GTATACTGCGAT---------------------------------------------TTT
Hylotelephium_viviparum             GTATACTGCGAT---------------------------------------------TTT
Kalanchoe_daigremontiana            GTATACTGCGATGTG---------------------------------TATCCCAATTTT
Kalanchoe_delagoensis               GTATACTGCGATGTG---------------------------------TATCCCAATTTT
Kalanchoe_fedtschenkoi              GTATACTGCGATGTG---------------------------------------------
Kalanchoe_longiflora                GTATACTGCGATGTG---------------------------------TATCCCAATTTT
Kalanchoe_tomentosa                 GTATACTGCGATGTG---------------------------------TATCCCAATTTT
Meterostachys_sikokianus            GTATACTGCGATGTG---------------------------------TATCCCAATTTT
Monanthes_anagensis                 GTATACTGCGAT---------------------------------------------TTT
Monanthes_brachycaulos              GTATACTGCGAT---------------------------------------------TTT
Monanthes_muralis                   GTATACTGCGAT---------------------------------------------TTT
Monanthes_polyphylla                GTATACTGCGAT---------------------------------------------TTT
Myriophyllum_aquaticum              GTATACTGCGATTGT---------------------------------------------
Myriophyllum_spicatum               GTATACTGCGATTGT---------------------------------------------
Orostachys_fimbriata                GTATACTGCGATGTG---------------------------------------------
Orostachys_iwarenge_f_magna         GTATACTGCGATGTG---------------------------------TATCCCAATTTT
Orostachys_japonica                 GTATACTGCGATGTG---------------------------------TATCCCAATTTT
Orostachys_minuta                   GTATACTGCGATGTG---------------------------------TATCCCAATTTT
Pachyphytum_compactum               GTATACTGCGATGTG---------------------------------TATCCCAATTTT
Phedimus_aizoon                     GTATACTGCGATGTG---------------------------------TATCCCAATTTT
Phedimus_kamtschaticus              GTATACTGCGATGTG---------------------------------------------
Phedimus_odontophyllus              GTATACTGCGATGTGCCGATTTTGAAGGGGGGAGATCCAACAGGATCCTATCCCAATTTT
Phedimus_spurius                    GTATACTGCGAT---------------------------------------------TTT
Phedimus_takesimensis               GTATACTGCGATGTG---------------------------------TATCCCAATTTT
Phedimus_yangshanicus               GTATACTGCGAT---------------------------------------------TTT
Rhodiola_bupleuroides               GTATACTGCGATGTG---------------------------------TATCCCAATTTT
Rhodiola_calliantha                 GTATACTGCGATGTG---------------------------------TATCCCAATTTT
Rhodiola_crenulata                  GTATACTGCGATGTGCCGATTTTGAAGGGGGGAGATCCAACAGGATCCTATCCCAATTTT
Rhodiola_dumulosa                   GTATACTGCGAT---------------------------------------------TTT
Rhodiola_fastigiata                 GTATACTGCGATGTG---------------------------------TATCCCAATTTT
Rhodiola_gelida                     GTATACTGCGATGTGCCGATTTTGAAGGGGGGAGATCCAACAGGATCCTATCCCAATTTT
Rhodiola_henryi                     GTATACTGTGATGTG---------------------------------TATCCCAATTTT
Rhodiola_himalensis                 GTATACTGCGATGTG---------------------------------TATCCCAATTTT
Rhodiola_hobsonii                   GTATACTGCGATGTG---------------------------------TATCCCAATTTT
Rhodiola_humilis                    GTATACTGCGATGTG---------------------------------TATCCCAATTTT
Rhodiola_integrifolia               GTATACTGCGATGTG---------------------------------TATCCCAATTTT
Rhodiola_kirilowii                  GTATACTGCGATGTGCCGATTTTGAAGGGGGGAGATCCAACAGGATCCTATCCCAATTTT
Rhodiola_liciae                     GTATACTGCGATGTG---------------------------------TATCCCAATTTT
Rhodiola_macrocarpa                 GTATACTGCGATGTG---------------------------------TATCCCAATTTT
Rhodiola_ovatisepala                GTATACTGCGATGTG---------------------------------TATCCCAATTTT
Rhodiola_prainii                    GTATACTGCGATGTG---------------------------------TATCCCAATTTT
Rhodiola_quadrifida                 GTATACTGCGATGTG---------------------------------TATCCCAATTTT
Rhodiola_rhodantha                  GTATACTGCGATGTG---------------------------------TATCCCAATTTT
Rhodiola_rosea                      GTATACTGCGATGTG---------------------------------TATCCCAATTTT
Rhodiola_sacra                      GTATACTGCGATGTGCCGATTTTGAAGGGGGGAGATCCAACAGGATCCTATCCCAATTTT
Rhodiola_sexifolia                  GTATACTGCGATGTGCCGATTTTGAAGGGGGGAGATCCAATAGGATCCTATCCCAATTTT
Rhodiola_sinuata                    GTATACTGCGATGTG---------------------------------TATCCCAATTTT
Rhodiola_smithii                    GTATACTGCGATGTG---------------------------------TATCCCAATTTT
Rhodiola_stapfii                    GTATACTGCGATGTG---------------------------------TATCCCAATTTT
Rhodiola_subopposita                GTATACTGCGAT---------------------------------------------TTT
Rhodiola_tangutica                  GTATACTGCGATGTGCCGATTTTGAAGGGGGGAGATCCAACAGGATCCTATCCCAATTTT
Rhodiola_wallichiana                GTATACTGCGATGTG---------------------------------TATCCCAATTTT
Rhodiola_yunnanensis                GTATACTGCGATGTG---------------------------------TATCCCAATTTT
Rosularia_alpestris                 GTATACTGCGATGTG---------------------------------TATCCCAATTTT
Sedum_alfredii                      GTATACTGCGAT---------------------------------------------TTT
Sedum_emarginatum                   GTATACTGCGATGTG---------------------------------TATCCCAATTTT
Sedum_lineare                       GTATACTGCGATGTG---------------------------------TATCCCAATTTT
Sedum_oryzifolium                   GTATATTGCGATGTGCCGATTTTGAAGGGGGGAGATCCAACAGGATCCTATCCCAATTTT
Sedum_plumbizincicola               GTATACTGCGATGTGCCGATTTTGAAGGGGGGAGAGCCAACAGGATCCTATCCCAATTTT
Sedum_sarmentosum                   GTATACTGCGATGTG---------------------------------TATCCCAATTTT
Sedum_tricarpum                     GTATACTGCGAT---------------------------------------------TTT
Sempervivum_arachnoideum            GTATACTGCGATGTGCCGATTTTGAAGGGGGGACATCCAACAGGATCCTATCCCAATTTT
Sempervivum_calcareum               GTATACTGCGATGTGCCGATTTTGAAGGGGGGACATCCAACAGGATCCTATCCCAATTTT
Sempervivum_ciliosum                GTATACTGCGATGTGCCGATTTTGAAGGGGGGACATCCAACAGGATCCTATCCCAATTTT
Sempervivum_funckii                 GTATACTGCGATGTGCCGATTTTGAAGGGGGGACATCCAACAGGATCCTATCCCAATTTT
Sempervivum_globiferum              GTATACTGCGATGTGCCGATTTTGAAGGGGGGACATCCAACAGGATCCTATCCCAATTTT
Sempervivum_globiferum_subsp_hirtum GTATACTGCGATGTGCCGATTTTGAAGGGGGGACATCCAACAGGATCCTATCCCAATTTT
Sempervivum_heuffelii               GTATACTGCGATGTGCCGATTTTGAAGGGGGGACATCCAACAGGATCCTATCCCAATTTT
Sempervivum_tectorum                GTATACTGCGATGTGCCGATTTTGAAGGGGGGACATCCAACAGGATCCTATCCCAATTTT
Sinocrassula_densirosulata          GTATACTGTGATGTG---------------------------------------------
Sinocrassula_indica                 GTATACTGTGATGTG---------------------------------TATCCCAATTTT
Umbilicus_rupestris                 GTATACTGCGATGTG---------------------------------TATCCCAATTTT

Aeonium_arboreum                    TCTTTTGCTAGGCCCATAGCTAAAAAACCTACTTTCTTACGATTACGCGGTTTATTCGAA
Aeonium_balsamiferum                TCTTTTGCTAGGCCCATAGCTAAAAAACCTACTTTCTTACGATTACGCGGTTTATTCGAA
Aeonium_decorum                     TCTTTTGCTAGGCCCATAGCTAAAAAACCTACTTTCTTACGATTACGCGGTTTATTCGAA
Aeonium_diplocyclum                 TCTTTTGCTAGGCCCATAGCTAAAAAACCCACTTTCTTACGATTACGCGGTTTATTCGAA
Aeonium_dodrantale                  TCTTTTGCTAGGCCCATAGCTAAAAAACCTACTTTCTTACGATTACGCGGTTTATTCGAA
Aeonium_nobile                      TCTTTTGCTAGGCCCATAGCTAAAAAACCTACTTTCTTACGATTACGCGGTTTATTCGAA
Aeonium_saundersii                  TCTTTTGCTAGGCCCATAGCTAAAAAACCTACTTTCTTACGATTACGCGGTTTATTCGAA
Aeonium_tabuliforme                 TCTTTTGCTAGGCCCATAGCTAAAAAACCTACTTTCTTACGATTACGCGGTTTATTCGAA
Aeonium_undulatum                   TCTTTTGCTAGGCCCATAGCTAAAAAACCTACTTTCTTACGATTACGCGGTTTATTCGAA
Cotyledon_tomentosa                 TCTTTTGCTAGGCCCATAGCGAAAAAACCCACTTTCTTACGATTACGAGGTTTATTCGAA
Crassula_alstonii                   ---------------ATAGCTAAAAAACCTACTTTCTTACGATTACGAGGTTCATTTGAA
Crassula_columella                  ---------------ATAGCTAAAAAACCTACTTTCTTACGATTACGAGGTTCATTTGAA
Crassula_dejecta                    ---------------ATAGCTAAAAAACCTACTTTCTTACGATTACGAGGTTCATTTGAA
Crassula_deltoidea                  ---------------GTAGCTAAAAAACCTACTTTCTTACGATTACGCGGTTTATTCGAA
Crassula_expansa_subsp_fragilis     ---------------ATAGTTAAAAAACCTACTTTCTTACGATTACGCGGTTTATTCGAA
Crassula_mesembrianthemopsis        ---------------ATAGCTAAAAAACCTACTTTCTTACGATTACGAGGTTCATTTGAA
Crassula_mesembryanthoides          ---------------ATAGCTAAAAAACCTACTTTCTTACGATTACGAGGTTCATTTGAA
Crassula_perforata                  ---------------ATAGCTAAAAAACCTACTTTCTTACGATTACGAGGTTCATTTGAA
Crassula_socialis                   ---------------ATAGCTAAAAAACCTACTTTCTTACGATTACGAGGTTCATTTGAA
Crassula_tecta                      ---------------ATAGCTAAAAAACCTACTTTCTTACGATTACGAGGTTCATTTGAA
Crassula_volkensii                  ---------------ATAGCTAAAAAACCTACTTTCTTACGATTACGCGGTTTATTCGAA
Echeveria_lilacina                  TCTTTTGCTAGGCCCATAGCTAAAAAACCCACTTTCTTACGATTACGAGGTTTATTCGAA
Graptopetalum_amethystinum          TCTTTTGCTAGGCCCATAGCTAAAAAACCCACTTTCTTACGATTACGAGGTTTATTCGAA
Hylotelephium_ewersii               TCTTTTGCTAGGCCCATAGCTAAAAAACCCACTTTCTTACGATTACGAGGTTTATTCGAA
Hylotelephium_verticillatum         TCTTTTGCTAGGCCCATAGCTAAAAAACCCACTTTCTTACGATTACGAGGTTTATTCGAA
Hylotelephium_viviparum             TCTTTTGCTAGGCCCATAGCTAAAAAACCCACTTTCTTACGATTACGAGGTTTATTCGAA
Kalanchoe_daigremontiana            TCTTTTGCTAGGCCCATAGCTAAAAAACCCACTTTCTTACGATTACGAGGTTTATTCGAA
Kalanchoe_delagoensis               TCTTTTGCTAGGCCCATAGCTAAAAAACCCACTTTCTTACGATTACGAGGTTTATTCGAA
Kalanchoe_fedtschenkoi              ---------------ATAGCTAAAAAACCCACTTTCTTACGATTACGAGGTTTATTCGAA
Kalanchoe_longiflora                TCTTTTGCTAGGCCCATAGCTAAAAAACCCACTTTCTTACGATTACGAGGTTTATTCGAA
Kalanchoe_tomentosa                 TCTTTTGCTAGGCCCATAGCTAAAAAACCCACTTTCTTACGATTACGAGGTTTATTCGAA
Meterostachys_sikokianus            TCTTTTGCTAGGCCGATAGCTAAAAAACCCACTTTCTTACGATTACGAGGTTTATTCGAA
Monanthes_anagensis                 TCGTTTGCTAGGCCCATAGCTAAAAAACCTACTTTCTTACGATTACGCGGTTTATTCGAA
Monanthes_brachycaulos              TCGTTTGCTAGGCCCATAGCTAAAAAACCTACTTTCTTACGATTACGCGGTTTATTCGAA
Monanthes_muralis                   TCGTTTGCTAGGCCCATAGCTAAAAAACCTACTTTCTTACGATTACGCGGTTTATTCGAA
Monanthes_polyphylla                TCGTTTGCTAGGCCCATAGCTAAAAAACCTACTTTCTTACGATTACGCGGTTTATTCGAA
Myriophyllum_aquaticum              TCTTTTGCGAGGCCTATAGCTAAAAAACCTACTTTCTTACGATTACGAGGTTCATTCGAA
Myriophyllum_spicatum               TCTTTTGCGAGGCCTATAGCTAAAAAACCTACTTTCTTACGATTACGAGGTTCATTCGAA
Orostachys_fimbriata                ---------------ATAGCTAAAAAACCCACTTTCTTACGATTACGAGGTTTATTCGAA
Orostachys_iwarenge_f_magna         TCTTTTGCTAGGCCCATAGCTAAAAAACCCACTTTCTTACGATTACGAGGTTTATTCGAA
Orostachys_japonica                 TCTTTTGCTAGGCCGATAGCTAAAAAACCCACTTTCTTACGATTACGAGGTTTATTTGAA
Orostachys_minuta                   TCTTTTGCTAGGCCGATAGCTAAAAAACCCACTTTCTTACGATTACGAGGTTTATTCGAA
Pachyphytum_compactum               TCTTTTGCTAGGCCCATAGCTAAAAAACCCACTTTCTTACGATTACGAGGTTTATTCGAA
Phedimus_aizoon                     TCTTTTGCTAGGCCCATAGCTAAAAAACCCACTTTCTTACGATTACGAGGTTTATTCGAA
Phedimus_kamtschaticus              ---------------ATAGCTAAAAAACCCACTTTCTTACGATTACGAGGTTTATTCGAA
Phedimus_odontophyllus              TCTTTTGCTAGGCCCATAGCTAAAACACCCACTTTCTTACGATTAAGAGGTTTATTTGAA
Phedimus_spurius                    TCTTTTGCTAGGCCCATAGCTAAAAAACCCACTTTCTTACGATTACGAGGTTTATTTGAA
Phedimus_takesimensis               TCTTTTGCTAGGCCCATAGCTAAAAAACCCACTTTCTTACGATTACGAGGTTTATTCGAA
Phedimus_yangshanicus               TCTTTTGCTAGGCCCATAGCTAAAACACCCACTTTCTTACGATTAAGAGGTTTATTTGAA
Rhodiola_bupleuroides               TCTTTTGCTAGGCCCATAGCTAAAAAACCCACTTTCTTACGATTACGAGGTTTATTTGAA
Rhodiola_calliantha                 TCTTTTGCTAGGCCCATAGCTAAAAAACCCACTTTCTTACGATTACGAGGTTTATTTGAA
Rhodiola_crenulata                  TCTTTTGCTAGGCCCATAGCTAAAAAACCCACTTTCTTACGATTACGAGGTTTATTCGAA
Rhodiola_dumulosa                   TCTTTTGCTAGGCCCATAGCTAAAAAACCCACTTTCTTACGATTACGAGGTTTATTCGAA
Rhodiola_fastigiata                 TCTTTTGCTAGGCCCATAGCTAAAAAACCCACTTTCTTACGATTACGAGGTTTATTCGAA
Rhodiola_gelida                     TCTTTTGCTAGGCCCATAGCTAAAAAACCCACTTTCTTACGATTACGAGGTTTATTCGAA
Rhodiola_henryi                     TCTTTTGCTAGGCCCATAGCTAAAAAACCCACTTTCTTACGATTACGAGGTTTATTTGAA
Rhodiola_himalensis                 TCTTTTGCTAGGCCCATAGCTAAAAAACCCACTTTCTTACGATTACGAGGTTTATTCGAA
Rhodiola_hobsonii                   TCTTTTGCTAGGCCCATAGCTAAAAAACCCACTTTCTTACGATTACGAGGTTTATTCGAA
Rhodiola_humilis                    TCTTTTGCTAGGCCCATAGCTAAAAAACCCACTTTCTTACGATTACGAGGTTTATTCGAA
Rhodiola_integrifolia               TCTTTTGCTAGGCCCATAGCTAAAAAACCCACTTTCTTACGATTACGAGGTTTATTCGAA
Rhodiola_kirilowii                  TCTTTTGCTAGGCCCATAGCTAAAAAACCCACTTTCTTACGATTACGAGGTTTATTCGAA
Rhodiola_liciae                     TCTTTTGCTAGGCCCATAGCTAAAAAACCCACTTTCTTACGATTACGAGGTTTATTCGAA
Rhodiola_macrocarpa                 TCTTTTGCTAGGCCCATAGCTAAAAAACCCACTTTCTTACGATTACGAGGTTTATTCGAA
Rhodiola_ovatisepala                TCTTTTGCTAGGCCCATAGCTAAAAAACCCACTTTCTTACGATTACGAGGTTTATTCGAA
Rhodiola_prainii                    TCTTTTGCTAGGCCCATAGCTAAAAAACCCACTTTCTTACGATTACGAGGTTTATTCGAA
Rhodiola_quadrifida                 TCTTTTGCTAGGCCCATAGCTAAAAAACCCACTTTCTTACGATTACGAGGTTTATTCGAA
Rhodiola_rhodantha                  TCTTTTGCTAGGCCCATAGCTAAAAAACCCACTTTCTTACGATTACGAGGTTTATTCGAA
Rhodiola_rosea                      TCTTTTGCTAGGCCCATAGCTAAAAAACCCACTTTCTTACGATTACGAGGTTTATTTGAA
Rhodiola_sacra                      TCTTTTGCTAGGCCCATAGCTAAAAAACCCACTTTCTTACGATTACGAGGTTTATTCGAA
Rhodiola_sexifolia                  TCTTTTGCTAGGCCCATAGCTAAAAAACCCACTTTCTTACGATTACGAGGTTTATTCGAA
Rhodiola_sinuata                    TCTTTTGCTAGGCCCATAGCTAAAAAACCCACTTTCTTACGATTACGAGGTTTATTCGAA
Rhodiola_smithii                    TCTTTTGCTAGGCCCATAGCTAAAAAACCCACTTTCTTACGATTACGAGGTTTATTCGAA
Rhodiola_stapfii                    TCTTTTGCTAGGCCCATAGCTAAAAAACCCACTTTCTTACGATTACGAGGTTTATTCGAA
Rhodiola_subopposita                TCTTTTGCTAGGCCCATAGCTAAAAAACCCACTTTCTTACGATTACGAGGTTTATTCGAA
Rhodiola_tangutica                  TCTTTTGCTAGGCCCATAGCTAAAAAACCCACTTTCTTACGATTACGAGGTTTATTCGAA
Rhodiola_wallichiana                TCTTTTGCTAGGCCCATAGCTAAAAAACCCACTTTCTTACGATTACGAGGTTTATTCGAA
Rhodiola_yunnanensis                TCTTTTGCTAGGCCCATAGCTAAAAAACCCACTTTCTTACGATTACGAGGTTTATTTGAA
Rosularia_alpestris                 TCTTTTGCTAGGCCCATAGCTAAAAAACCCACTTTTTTACGATTACGCGGTTTATTCGAA
Sedum_alfredii                      TCTTTTGCTAGGCCCATAGCTAAAAAACCCACTTTCTTACGATTACGAGGTTTATTTGAA
Sedum_emarginatum                   TCTTTTGCTAGGCCCATAGCTAAAAAACCCACTTTCTTACGATTACGAGGTTTATTCGAA
Sedum_lineare                       TATTTTGCTAGGCCCATAGCTAAAAAACCCACTTTCTTACGATTACGAGGTTTATTCGAA
Sedum_oryzifolium                   TATTTTGCTAGGCCCATAGCTAAAAAACCCACTTTCTTACGATTACGAGGTTTATTCGAA
Sedum_plumbizincicola               TCTTTTGCTAGGCCCATAGCTAAAAAACCCACTTTCTTACGATTACGAGGTTTATTTGAA
Sedum_sarmentosum                   TCTTTTGCTAGGCCCATAGCTAAAAAACCCACTTTCTTACGATTACGAGGTTTATTCGAA
Sedum_tricarpum                     TCTTTTGCTAGGCCCATAGCTAAAAAACCCACTTTCTTACGATTACGAGGTTTATTTGAA
Sempervivum_arachnoideum            TCTTTTGCTAGGCCCATAGCTAAAAAACCCACTTTCTTACGATTACGAGGTTTATTCGAA
Sempervivum_calcareum               TCTTTTGCTAGGCCCATAGCTAAAAAACCCACTTTCTTACGATTACGAGGTTTATTCGAA
Sempervivum_ciliosum                TCTTTTGCTAGGCCCATAGCTAAAAAACCCACTTTCTTACGATTACGAGGTTTATTCGAA
Sempervivum_funckii                 TCTTTTGCTAGGCCCATAGCTAAAAAACCCACTTTCTTACGATTACGAGGTTTATTCGAA
Sempervivum_globiferum              TCTTTTGCTAGGCCCATAGCTAAAAAACCCACTTTCTTACGATTACGAGGTTTATTCGAA
Sempervivum_globiferum_subsp_hirtum TCTTTTGCTAGGCCCATAGCTAAAAAACCCACTTTCTTACGATTACGAGGTTTATTCGAA
Sempervivum_heuffelii               TCTTTTGCTAGGCCCATAGCTAAAAAACCCACTTTCTTACGATTACGAGGTTTATTCGAA
Sempervivum_tectorum                TCTTTTGCTAGGCCCATAGCTAAAAAACCCACTTTCTTACGATTACGAGGTTTATTCGAA
Sinocrassula_densirosulata          ---------------ATAGCTAAAAAACCCACTTTCTTACGATTACGAGGTTTATTCGAA
Sinocrassula_indica                 TCTTTTGCTAGGCCCATAGCTAAAAAACCCACTTTCTTACGATTACGAGGTTTATTCGAA
Umbilicus_rupestris                 TCTTTTGCTAGGCCCATAGCTAAAAAACCCACTTTCTTACGATTACGAGGTTTATTCGAA

Aeonium_arboreum                    TATGAAATACAATCCTGGAAATACAGTATTCCGCTTTTTTTTACTACGCAAGGCTTCGAT
Aeonium_balsamiferum                TATGAAATACAATCCTGGAAATACAGTATTCCGCTTTTTTTTACTACGCAAGGCTTCGAT
Aeonium_decorum                     TATGAAATACAATCCTGGAAATACAGTATTCCGCTTTTTTTTACTACGCAAGGCTTCGAT
Aeonium_diplocyclum                 TATGAAATACAATCCTGGAAATACAGTATTCCGCTTTTTTTTACTACGCAAGGCTTCGAT
Aeonium_dodrantale                  TATGAAATACAATCCTGGAAATACAGTATTCCGCTTTTTTTTACTACGCAAGGCTTCGAT
Aeonium_nobile                      TATGAAATACAATCCTGGAAATACAGTATTCCGCTTTTTTTTACTACGCAAGGCTTCGAT
Aeonium_saundersii                  TATGAAATACAATCCTGGAAATACAGTATTCCGCTTTTTTTTACTACGCAAGGCTTCGAT
Aeonium_tabuliforme                 TATGAAATACAATCCTGGAAATACAGTATTCCGCTTTTTTTTACTACGCAAGGCTTCGAT
Aeonium_undulatum                   TATGAAATACAATCCTGGAAATACAGTATTCCGCTTTTTTTTACTACGCAAGGCTTCGAT
Cotyledon_tomentosa                 TATGAAATACAATCCTGGAAATACAGTATTCCGCTTTTTTTTACTACCCAAGGCTTCGAT
Crassula_alstonii                   TATGAAATACAATCCTGGAAATACAGCATTCCTCTTTTTTTTACGACCCAGGGCTTCGAT
Crassula_columella                  TATGAAATACAATCCTGGAAATACAGCATTCCTCTTTTTTTTACGACCCAGGGCTTCGAT
Crassula_dejecta                    TATGAAATACAATCCTGGAAATACAGCATTCCTCTTTTTTTTACGACCCAGGGCTTCGAT
Crassula_deltoidea                  TATGAAATACAATCCTGGAAATACAGCATTCCTCTTTTTTTTACTACTCAGGGCTTCGAT
Crassula_expansa_subsp_fragilis     TATGAAATACAATCTTGGAAATACAGCATTCCCCTTTTTTTTACTACTCAGGGCTTCGAT
Crassula_mesembrianthemopsis        TATGAAATACAATCCTGGAAATACAGCATTCCTCTTTTTTTTACGACCCAGGGCTTCGAT
Crassula_mesembryanthoides          TATGAAATACAATCCTGGAAATACAGCATTCCTCTTTTTTTTACGACCCAGGGCTTCGAT
Crassula_perforata                  TATGAAATACAATCCTGGAAATACAGCATTCCTCTTTTTTTTACGACCCAGGGCTTCGAT
Crassula_socialis                   TATGAAATACAATCCTGGAAATACAGCATTCCTCTTTTTTTTACGACCCAGGGCTTCGAT
Crassula_tecta                      TATGAAATACAATCCTGGAAATACAGCATTCCTCTTTTTTTTACGACCCAGGGCTTCGAT
Crassula_volkensii                  TATGAAATACAATCTTGGAAATACAGCATTCCCCTTTTTTTTACTACTCAGGGCTTCGAT
Echeveria_lilacina                  TATGAAATACAATCCTGGAAATACAGTATTCCGCTTTTTTTTACTACCCAAGGCTTCGAT
Graptopetalum_amethystinum          TATGAAATACAATCCTGGAAATACAGTATTCCGCTTTTTTTTACTACCCAAGGCTTCGAT
Hylotelephium_ewersii               TATGAAATACAATCCTGGAAATACAGTATTCCGCTTTTTTTTACTACCCAAGGCTTCGAT
Hylotelephium_verticillatum         TATGAAATACAATCCTGGAAATACAGTATTCCGCTTTTTTTTACTACCCAAGGCTTCGAT
Hylotelephium_viviparum             TATGAAATACAATCCTGGAAATACAGTATTCCGCTTTTTTTTACTACCCAAGGCTTCGAT
Kalanchoe_daigremontiana            TATGAAATACAATCCTGGAAATACAGTATTCCGCTTTTTTTTACTACCCAAGGCTTCGAT
Kalanchoe_delagoensis               TATGAAATACAATCCTGGAAATACAGTATTCCGCTTTTTTTTACTACCCAAGGCTTCGAT
Kalanchoe_fedtschenkoi              TATGAAATACAATCCTGGAAATACAGTATTCCGCTTTTTTTTACTACCCAAGGCTTCGAT
Kalanchoe_longiflora                TATGAAATACAATCCTGGAAATACAGTATTCCGCTTTTTTTTACTACCCAAGGCTTCGAT
Kalanchoe_tomentosa                 TATGAAATACAATCCTGGAAATACAGTATTCCACTTTTTTTTACTACCCAAGGCTTCGAT
Meterostachys_sikokianus            TATGAAATACAATCCTGGAAATACAGTATTCCGCTTTTTTTTACTACCCAAGGCTTCGAT
Monanthes_anagensis                 TATGAAATACAATCCTGGAAATACAGTATTCCGCTTTTTTTTACTACGCAAGGCTTCGAT
Monanthes_brachycaulos              TATGAAATACAATCCTGGAAATACAGTATTCCGCTTTTTTTTACTACGCAAGGCTTCGAT
Monanthes_muralis                   TATGAAATACAATCCTGGAAATACAGTATTCCGCTTTTTTTTACTACGCAAGGCTTCGAT
Monanthes_polyphylla                TATGAAATACAATCCTGGAAATACAGTATTCCGCTTTTTTTTACTACACAAGGCTTCGAT
Myriophyllum_aquaticum              TATGAAATCCAATCCTGGAAATACAGCATTCCGCTTTTTTTTACTATCCAAGGCTTCGAT
Myriophyllum_spicatum               TATGAAATCCAATCCTGGAAATACAGCATTCCGCTTTTTTTTACTATCCAAGGCTTCGAT
Orostachys_fimbriata                TATGAAATACAATCCTGGAAATACAGTATTCCGCTTTTTTTTACTACCCAAGGCTTCGAT
Orostachys_iwarenge_f_magna         TATGAAATACAATCCTGGAAATACAGTATTCCGCTTTTTTTTACTACCCAAGGCTTCGAT
Orostachys_japonica                 TATGAAATACAATCCTGGAAATACAGTATTCCGCTTTTTTTTACTACCCAAGGCTTCGAT
Orostachys_minuta                   TATGAAATACAATCCTGGAAATACAGTATTCCGCTTTTTTTTACTACCCAAGGCTTCGAT
Pachyphytum_compactum               TATGAAATACAATCCTGGAAATACAGTATTCCGCTTTTTTTTACTACCCAAGGCTTCGAT
Phedimus_aizoon                     TATGAAATACAATCCTGGAAATACAGTATTCCGCTTTTTTTTACTACCCAAGGCTTCGAT
Phedimus_kamtschaticus              TATGAAATACAATCCTGGAAATACAGTATTCCGCTTTTTTTTACTACCCAAGGCTTCGAT
Phedimus_odontophyllus              TATGAAATACAATCCTGGAAATACAGTATTCCGCTTTTTTTTACTACCCAAGGCTTCGAT
Phedimus_spurius                    TATGAAATCCAATCCTGGAAATACAGTATTCCGCTTTTTTTTACTACCCAAGGCTTCGAT
Phedimus_takesimensis               TATGAAATACAATCCTGGAAATACAGTATTCCGCTTTTTTTTACTACCCAAGGCTTCGAT
Phedimus_yangshanicus               TATGAAATACAATCCTGGAAATACAGTATTCCGCTTTTTTTTACTACCCAAGGCTTCGAT
Rhodiola_bupleuroides               TATGAAATACAATCCTGGAAATACAGTATTCCGCTTTTTTTTACTACCCAAGGCTTCGAT
Rhodiola_calliantha                 TATGAAATACAATCCTGGAAATACAGTATTCCGCTTTTTTTTACTACCCAAGGCTTCGAT
Rhodiola_crenulata                  TATGAAATACAATCCTGGAAATACAGTATTCCGCTTTTTTTTACTACCCAAGGCTTCGAT
Rhodiola_dumulosa                   TATGAAATACAATCCTGGAAATACAGTATTCCGCTTTTTTTTACTACCCAAGGCTTCGAT
Rhodiola_fastigiata                 TATGAAATACAATCCTGGAAATACAGTATTCCGCTTTTTTTTACTACCCAAGGCTTCGAT
Rhodiola_gelida                     TATGAAATACAATCCTGGAAATACAGTATTCCGCTTTTTTTTACTACCCAAGGCTTCGAT
Rhodiola_henryi                     TATGAAATACAATCCTGGAAATACAGTATTCCGCTTTTTTTTACTACCCAAGGCTTCGAT
Rhodiola_himalensis                 TATGAAATACAATCCTGGAAATACAGTATTCCGCTTTTTTTTACTACCCAAGGCTTCGAT
Rhodiola_hobsonii                   TATGAAATACAATCCTGGAAATACAGTATTCCGCTTTTTTTTACTACCCAAGGCTTCGAT
Rhodiola_humilis                    TATGAAATACAATCCTGGAAATACAGTATTCCGCTTTTTTTTACTACCCAAGGCTTCGAT
Rhodiola_integrifolia               TATGAAATACAATCCTGGAAATACAGTATTCCGCTTTTTTTTACTACCCAAGGCTTCGAT
Rhodiola_kirilowii                  TATGAAATACAATCCTGGAAATACAGTATTCCGCTTTTTTTTACTACCCAAGGCTTCGAT
Rhodiola_liciae                     TATGAAATACAATCCTGGAAATACAGTATTCCGCTTTTTTTTACTACCCAAGGCTTCGAT
Rhodiola_macrocarpa                 TATGAAATACAATCCTGGAAATACAGTATTCCGCTTTTTTTTACTACCCAAGGCTTCGAT
Rhodiola_ovatisepala                TATGAAATACAATCCTGGAAATACAGTATTCCGCTTTTTTTTACTACCCAAGGCTTCGAT
Rhodiola_prainii                    TATGAAATACAATCCTGGAAATACAGTATTCCGCTTTTTTTTACTACCCAAGGCTTCGAT
Rhodiola_quadrifida                 TATGAAATACAATCCTGGAAATACAGTATTCCGCTTTTTTTTACTACCCAAGGCTTCGAT
Rhodiola_rhodantha                  TATGAAATACAATCCTGGAAATACAGTATTCCGCTTTTTTTTACTACCCAAGGCTTCGAT
Rhodiola_rosea                      TATGAAATACAATCCTGGAAATACAGTATTCCGCTTTTTTTTACTACCCAAGGCTTCGAT
Rhodiola_sacra                      TATGAAATACAATCCTGGAAATACAGTATTCCGCTTTTTTTTACTACCCAAGGCTTCGAT
Rhodiola_sexifolia                  TATGAAATACAATCCTGGAAATACAGTATTCCGCTTTTTTTTACTACCCAAGGCTTCGAT
Rhodiola_sinuata                    TATGAAATACAATCCTGGAAATACAGTATTCCTCTTTTTTTTACTACCCAAGGCTTCGAT
Rhodiola_smithii                    TATGAAATACAATCTTGGAAATACAGTATTCCGCTTTTTTTTACTACCCAAGGCTTCGAT
Rhodiola_stapfii                    TATGAAATACAATCCTGGAAATACAGTATTCCGCTTTTTTTTACTACCCAAGGCTTCGAT
Rhodiola_subopposita                TATGAAATACAATCCTGGAAATACAGTATTCCGCTTTTTTTTACTACCCAAGGCTTCGAT
Rhodiola_tangutica                  TATGAAATACAATCCTGGAAATACAGTATTCCGCTTTTTTTTACTACCCAAGGCTTCGAT
Rhodiola_wallichiana                TATGAAATACAATCCTGGAAATACAGTATTCCGCTTTTTTTTACTACCCAAGGCTTCGAT
Rhodiola_yunnanensis                TATGAAATACAATCCTGGAAATACAGTATTCCGCTTTTTTTTACTACCCAAGGCTTCGAT
Rosularia_alpestris                 TATGAAATACAATCCTGGAAATACAGTATTCCGCTTTTTTTTACTACCCAAGGCTTCGAT
Sedum_alfredii                      TATGAAATACAATCCTGGAAATACAGTATTCCGCTTTTTTTTACTACCCAAGGCTTCGAT
Sedum_emarginatum                   TATGAAATACAATCCTGGAAATACAGTATTCCGCTTTTTTTTACTACCCAAGGCTTCGAT
Sedum_lineare                       TATGAAATACAATCCTGGAAATACAGTATTCCGCTTTTTTTTACTACCCAAGGCTTCGAT
Sedum_oryzifolium                   TATGAAATACAATCCTGGAAATACAGTATTCCGCTTTTTTTTACTACCCAAGGCTTCGAT
Sedum_plumbizincicola               TATGAAATACAATCCTGGAAATACAGTATTCCGCTTTTTTTTACTACCCAAGGCTTCGAT
Sedum_sarmentosum                   TATGAAATACAATCCTGGAAATACAGTATTCCGCTTTTTTTTACTACCCAAGGCTTCGAT
Sedum_tricarpum                     TATGAAATACAATCCTGGAAATACAGTATTCCGCTTTTTTTTACTACCCAAGGCTTCGAT
Sempervivum_arachnoideum            TATGAAATACAATCCTGGAAATACAGTATTCCGCTTTTTTTTACTACCCAAGGCTTCGAT
Sempervivum_calcareum               TATGAAATACAATCCTGGAAATACAGTATTCCGCTTTTTTTTACTACCCAAGGCTTCGAT
Sempervivum_ciliosum                TATGAAATACAATCCTGGAAATACAGTATTCCGCTTTTTTTTACTACCCAAGGCTTCGAT
Sempervivum_funckii                 TATGAAATACAATCCTGGAAATACAGTATTCCGCTTTTTTTTACTACCCAAGGCTTCGAT
Sempervivum_globiferum              TATGAAATACAATCTTGGAAATACAGTATTCCGCTTTTTTTTACTACCCAGGGCTTCGAT
Sempervivum_globiferum_subsp_hirtum TATGAAATACAATCTTGGAAATACAGTATTCCGCTTTTTTTTACTACCCAGGGCTTCGAT
Sempervivum_heuffelii               TATGAAATACAATCTTGGAAATACAGTATTCCGCTTTTTTTTACTACCCAAGGCTTCGAT
Sempervivum_tectorum                TATGAAATACAATCCTGGAAATACAGTATTCCGCTTTTTTTTACTACCCAAGGCTTCGAT
Sinocrassula_densirosulata          TATGAAATACAATCCTGGAAATACAGTATTCCTCTTTTTTTTACTACCCAAGGCTTCGAT
Sinocrassula_indica                 TATGAAATACAATCCTGGAAATACAGTATTCCGCTTTTTTTTACTACCCAAGGCTTCGAT
Umbilicus_rupestris                 TATGAAATACAATCCTGGAAATACAGTATTCCGCTTTTTTTTACTACCCACGGCTTCGAT

Aeonium_arboreum                    ACATTTCGAAATAGAGAAATTTCTACTGGAGCAGGTGCTATCCGAGAGCAATTAGCCGAC
Aeonium_balsamiferum                ACATTTCGAAATAGAGAAATTTCTACTGGAGCAGGTGCTATCCGAGAGCAATTAGCCGAC
Aeonium_decorum                     ACATTTCGAAATAGAGAAATTTCTACTGGAGCAGGTGCTATCCGAGAGCAATTAGCCGAC
Aeonium_diplocyclum                 ACATTTCGAAATAGAGAAATTTCTACTGGAGCAGGTGCTATCCGAGAGCAATTAGCCGAC
Aeonium_dodrantale                  ACATTTCGAAATAGAGAAATTTCTACTGGAGCAGGTGCTATCCGAGAGCAATTAGCCGAC
Aeonium_nobile                      ACATTTCGAAATAGAGAAATTTCTACTGGAGCAGGTGCTATCCGAGAGCAATTAGCCGAC
Aeonium_saundersii                  ACATTTCGAAATAGAGAAATTTCTACTGGAGCAGGTGCTATCCGAGAGCAATTAGCCGAC
Aeonium_tabuliforme                 ACATTTCGAAATAGAGAAATTTCTACTGGAGCAGGTGCTATCCGAGAGCAATTAGCCGAC
Aeonium_undulatum                   ACATTTCGAAATAGAGAAATTTCTACTGGAGCAGGTGCTATCCGAGAGCAATTAGCCGAC
Cotyledon_tomentosa                 ACATTTCGAAATAGAGAAATTTCTACTGGAGCGGGTGCTATCCGAGAACAATTAGCTGAT
Crassula_alstonii                   CTGTTTCGAAATAGAGAAATTTCGACTGGAGCGGGCGCTATCCGAGAACAATTAGCCGAT
Crassula_columella                  CTGTTTCGAAATAGAGAAATTTCGACTGGAGCGGGCGCTATCCGAGAACAATTAGCCGAT
Crassula_dejecta                    CTGTTTCGAAATAGAGAAATTTCGACTGGAGCGGGCGCTATCCGAGAACAATTAGCCGAT
Crassula_deltoidea                  CTGTTTCGAAATAGAGAAATTTCTACTGGAGCGGGTGCTATCCGAGAACAATTAGCCGAT
Crassula_expansa_subsp_fragilis     CTGTTTCGAAATAGAGAAATTTCTACTGGAGCGGGTGCTATTCGAGAACAATTAGCCGAT
Crassula_mesembrianthemopsis        CTGTTTCGAAATAGAGAAATTTCGACTGGAGCGGGCGCTATCCGAGAACAATTAGCCGAT
Crassula_mesembryanthoides          CTGTTTCGAAATAGAGAAATTTCGACTGGAGCGGGCGCTATCCGAGAACAATTAGCCGAT
Crassula_perforata                  CTGTTTCGAAATAGAGAAATTTCGACTGGAGCGGGCGCTATCCGAGAACAATTAGCCGAT
Crassula_socialis                   CTGTTTCGAAATAGAGAAATTTCGACTGGAGCGGGCGCTATCCGAGAACAATTAGCCGAT
Crassula_tecta                      CTGTTTCGAAATAGAGAAATTTCGACTGGAGCGGGCGCTATCCGAGAACAATTAGCCGAT
Crassula_volkensii                  CTGTTTCGAAATAGAGAAATTTCTACTGGAGCGGGTGCTATTCGAGAACAATTAGCCGAT
Echeveria_lilacina                  ACATTTCGAAATAGAGAAATTTCTACTGGAGCGGGTGCTATCCGCGAGCAATTAGCCGAT
Graptopetalum_amethystinum          ACATTTCGAAATAGAGAAATTTCTACTGGAGCGGGTGCTATCCGCGAGCAATTAGCCGAT
Hylotelephium_ewersii               ACATTTCGAAATAGAGAAATTTCTACTGGAGCGGGTGCTATCCGAGAGCAATTAGCCGAT
Hylotelephium_verticillatum         ACATTTCGAAATAGAGAAATTTCTACTGGAGCGGGTGCTATCCGAGAGCAATTAGCCGAT
Hylotelephium_viviparum             ACATTTCGAAATAGAGAAATTTCTACTGGAGCGGGTGCTATCCGAGAGCAATTAGCCGAT
Kalanchoe_daigremontiana            ACATTTCGAAATAGAGAAATTTCTACTGGAGCGGGTGCTATCCGAGAACAATTAGCTGAT
Kalanchoe_delagoensis               ACATTTCGAAATAGAGAAATTTCTACTGGAGCGGGTGCTATCCGAGAACAATTAGCTGAT
Kalanchoe_fedtschenkoi              ACATTTCGAAATAGAGAAATTTCTACTGGAGCGGGTGCTATCCGAGAACAATTAGCTGAT
Kalanchoe_longiflora                ACATTTCGAAATAGAGAAATTTCGACTGGAGCGGGTGCTATCCGAGAACAATTAGCTGAT
Kalanchoe_tomentosa                 ACATTTCGAAATAGAGAAATTTCTACTGGAGCGGGTGCTATCCGAGAACAATTAGCTGAT
Meterostachys_sikokianus            ACATTTCGAAATAGAGAAATTTCTACTGGAGCAGGTGCTATCCGAGAGCAATTAGCCGAT
Monanthes_anagensis                 ACATTTCGAAATAGAGAAATTTCTACTGGAGCAGGTGTTATCCGAGAGCAATTAGCCGAC
Monanthes_brachycaulos              ACATTTCGAAATAGAGAAATTTCTACTGGAGCAGGTGTTATCCGAGAGCAATTAGCCGAC
Monanthes_muralis                   ACATTTCGAAATAGAGAAATTTCTACTGGAGCAGGTGTTATCCGAGAGCAATTAGCCGAC
Monanthes_polyphylla                ACATTTCGAAATAGAGAAATTTCTACTGGAGCAGGTGCTATCCGAGAGCAATTAGCCGAC
Myriophyllum_aquaticum              ACCTTTCGAACTAGAGAAATCTCTACTGGAGCTGGTGCTATCCGAGACCAATTAGCCAAT
Myriophyllum_spicatum               ACCTTTCGAACTAGAGAAATTTCTACTGGAGCTGGTGCTATCCGAGACCAATTAGCCAAT
Orostachys_fimbriata                ACATTTCGAAATAGAGAAATTTCTACTGGAGCGGGTGCTATCCGAGAGCAATTAGCCGAT
Orostachys_iwarenge_f_magna         ACATTTCGAAATAGAGAAATTTCTACTGGAGCGGGTGCTATCCGAGAGCAATTAGCCGAT
Orostachys_japonica                 ACATTTCGAAATAGAGAAATTTCTACTGGAGCGGGTGCTATCCGAGAGCAATTAGCCGAT
Orostachys_minuta                   ACATTTCGAAATAGAGAAATTTCTACTGGAGCGGGTGCTATCCGAGAGCAATTAGCCGAT
Pachyphytum_compactum               ACATTTCGAAATAGAGAAATTTCTACTGGAGCGGGTGCTATCCGCGAGCAATTAGCCGAT
Phedimus_aizoon                     ACATTTAGAAATAGAGAAGTTTCTACTGGAGCGGGTGCTATTCGAGAACAATTAGCCGAT
Phedimus_kamtschaticus              ACATTTAGAAATAGAGAAGTTTCTACTGGAGCGGGTGCTATTCGAGAACAATTAGCCGAT
Phedimus_odontophyllus              ACATTTCGAAATAGAGAAATTTCTACTGGAGCGGGTGCTATTCGAGAACAATTAGCCGAT
Phedimus_spurius                    ACATTTAGAAATAGAGAAATTTCTACTGGGGCGGGTGCTATTCGAGAACAATTAGCCGAT
Phedimus_takesimensis               ACATTTAGAAATAGAGAAGTTTCTACTGGAGCGGGTGCTATTCGAGAACAATTAGCCGAT
Phedimus_yangshanicus               ACATTTCGAAATAGAGAAATTTCTACTGGAGCGGGTGCTATTCGAGAACAATTAGCCGAT
Rhodiola_bupleuroides               ACATTTAGAAATAGAGAAATTTCTACTGGAGCGGGTGCTATTCGAGAACAATTAGCCGAT
Rhodiola_calliantha                 ACATTTAGAAATAGAGAAATTTCTACTGGAGCGGGTGCTATTCGAGAACAATTAGCCGAT
Rhodiola_crenulata                  ACATTTAGAAATAGAGAAATTTCTACTGGAGCGGGTGCTATTCGAGAACAATTAGCCGAT
Rhodiola_dumulosa                   ACATTTAGAAATAGAGAAATTTCTACTGGAGCGGGTGCTATTCGAGAACAATTAGCCGAT
Rhodiola_fastigiata                 ACATTTAGAAATAGAGAAATTTCTACTGGAGCGGGTGCTATTCGAGAACAATTAGCCGAT
Rhodiola_gelida                     ACATTTAGAAATAGAGAAATTTCTACTGGAGCGGGTGCTATTCGAGAACAATTAGCCGAT
Rhodiola_henryi                     ACATTTAGAAATAGAGAAATTTCTACTGGAGCGGGTGCTATTCGAGAACAATTAGCCGAT
Rhodiola_himalensis                 ACATTTAGAAATAGAGAAATTTCTACTGGAGCGGGTGCTATTCGAGAACAATTAGCCGAT
Rhodiola_hobsonii                   ACATTTAGAAATAGAGAAATTTCTACTGGAGCGGGTGCTATTCGAGAACAACTAGCCGAT
Rhodiola_humilis                    ACATTTAGAAATAGAGAAATTTCTACTGGAGCGGGTGCTATTCGAGAACAATTAGCCGAT
Rhodiola_integrifolia               ACATTTAGAAATAGAGAAATTTCTACTGGAGCGGGTGCTATTCGAGAACAATTAGCCGAT
Rhodiola_kirilowii                  ACATTTAGAAATAGAGAAATTTCTACTGGAGCGGGTGCTATTCGAGAACAATTAGCCGAT
Rhodiola_liciae                     ACATTTAGAAATAGAGAAATTTCTACTGGAGCGGGTGCTATTCGAGAACAATTAGCCGAT
Rhodiola_macrocarpa                 ACATTTAGAAATAGAGAAATTTCTACTGGAGCGGGTGCTATTCGAGAACAATTAGCCGAT
Rhodiola_ovatisepala                ACATTTAGAAATAGAGAAATTTCTACTGGAGCGGGTGCTATTCGAGAACAATTAGCCGAT
Rhodiola_prainii                    ACATTTAGAAATAGAGAAATTTCTACTGGAGCGGGTGCTATTCGAGAACAATTAGCCGAT
Rhodiola_quadrifida                 ACATTTAGAAATAGAGAAATTTCTACTGGAGCGGGTGCTATTCGAGAACAATTAGCCGAT
Rhodiola_rhodantha                  ACATTTAGAAATAGAGAAATTTCTACTGGAGCGGGTGCTATTCGAGAACAATTAGCCGAT
Rhodiola_rosea                      ACATTTAGAAATAGAGAAATTTCTACTGGAGCGGGTGCTATTCGAGAACAATTAGCCGAT
Rhodiola_sacra                      ACATTTAGAAATAGAGAAATTTCTACTGGAGCGGGTGCTATTCGAGAACAATTAGCCGAT
Rhodiola_sexifolia                  ACATTTAGAAATAGAGAAATTTCTACTGGAGCGGGTGCTATTCGAGAACAATTAGCCGAT
Rhodiola_sinuata                    ACATTTAGAAATAGAGAAATTTCTACTGGAGCGGGTGCTATTCGAGAACAATTAGCCGAT
Rhodiola_smithii                    ACATTTAGAAATAGAGAAATTTCTACTGGAGCGGGTGCTATTCGAGAACAATTAGCCGAT
Rhodiola_stapfii                    ACATTTAGAAATAGAGAAATTTCTACTGGAGCGGGTGCTATTCGAGAACAATTAGCCGAT
Rhodiola_subopposita                ACATTTAGAAATAGAGAAATTTCTACTGGAGCGGGTGCTATTCGAGAACAATTAGCCGAT
Rhodiola_tangutica                  ACATTTAGAAATAGAGAAATTTCTACTGGAGCGGGTGCTATTCGAGAACAATTAGCCGAT
Rhodiola_wallichiana                ACATTTAGAAATAGAGAAATTTCTACTGGAGCGGGTGCTATTCGAGAACAATTAGCCGAT
Rhodiola_yunnanensis                ACATTTAGAAATAGAGAAATTTCTACTGGAGCGGGTGCTATTCGAGAACAATTAGCCGAT
Rosularia_alpestris                 ACATTTCGAAATAGAGAAATTTCTACTGGAGCGGGTGCTATCCGCGAGCAATTAGCCGAT
Sedum_alfredii                      ACATTTAGAAATAGAGAAATTTCTACTGGAGCGGGTGCTATCCGCGAGCAATTAGCCGAT
Sedum_emarginatum                   ACATTTAGAAATAGAGAAATTTCTACTGGAGCGGGTGCTATCCGCGAACAATTAGCCGAT
Sedum_lineare                       ACATTTCGAAATAGAGAAATTTATACCGGAGCAGGTGCTATCCGCGAGCAATTAGCCGAT
Sedum_oryzifolium                   ACATTTCGAAATAGAGAAATTTCTACCGGAGCGGGTGCTATCCGCGAGCAATTAGTCGAT
Sedum_plumbizincicola               ACATTTAGAAATAGAGAAATTTCTACTGGAGCGGGTGCTATCCGCGAGCAATTAGCCGAT
Sedum_sarmentosum                   ACATTTCGAAATAGAGAAATTTCTACTGGAGCGGGTGCTATCCGCGAGCAATTAGCCGAT
Sedum_tricarpum                     ACATTTAGAAATAGAGAAATTTCTACTGGAGCGGGTGCTATCCGCGAGCAATTAGCCGAT
Sempervivum_arachnoideum            ACATTTCGAAATAGAGAAATTTCTACTGGGGCGGGTGCTATCCGAGAGCAATTAGGCGAT
Sempervivum_calcareum               ACATTTCGAAATAGAGAAATTTCTACTGGGGCGGGTGCTATCCGAGAGCAATTAGGCGAT
Sempervivum_ciliosum                ACATTTCGAAATAGAGAAATTTCTACTGGGGCGGGTGCTATCCGAGAGCAATTAGGCGAT
Sempervivum_funckii                 ACATTTCGAAATAGAGAAATTTCTACTGGGGCGGGTGCTATCCGAGAGCAATTAGGCGAT
Sempervivum_globiferum              ACATTTCGAAATAGAGAAATTTCTACTGGGGCGGGTGCTATCCGAGAGCAATTAGGCGAT
Sempervivum_globiferum_subsp_hirtum ACATTTCGAAATAGAGAAATTTCTACTGGGGCGGGTGCTATCCGAGAGCAATTAGGCGAT
Sempervivum_heuffelii               ACATTTCGAAATAGAGAAATTTCTACTGGGGCGGGTGCTATCCGAGAGCAATTAGGCGAT
Sempervivum_tectorum                ACATTTCGAAATAGAGAAATTTCTACTGGGGCGGGTGCTATCCGAGAGCAATTAGGCGAT
Sinocrassula_densirosulata          ACATTTCGAAATAGAGAAATTTCTACTGGAGCGGGTGCTATCCGAGAGCAATTAGCCGAT
Sinocrassula_indica                 ACATTTCGAAATAGAGAAATTTCTACTGGAGCGGGTGCTATCCGAGAGCAATTAGCCGAT
Umbilicus_rupestris                 ACATTTCGAAATAGAGAAATTTCTACTGGAGCAGGTGCTATCCGAGAGCAATTATCCGAT

Aeonium_arboreum                    CTGGATTTGCGACTTATTATAGATTATTCGTTGGTAGAATGGAAAGAATTGGGGGAAGAA
Aeonium_balsamiferum                CTGGATTTGCGACTTATTATAGATTATTCGTTGGTAGAATGGAAAGAATTGGGGGAAGAA
Aeonium_decorum                     CTGGATTTGCGACTTATTATAGATTATTCGTTGGTAGAATGGAAAGAATTGGGGGAAGAA
Aeonium_diplocyclum                 CTGGATTTGCGACTTATTATAGATTATTCGTTGGTAGAATGGAAAGAATTGGGGGAAGAA
Aeonium_dodrantale                  CTGGATTTGCGACTTATTATAGATTATTCATTGGTAGAATGGAAAGAATTGGGGGAAGAA
Aeonium_nobile                      CTGGATTTGCGACTTATTATAGATTATTCGTTGGTAGAATGGAAAGAATTGGGGGAAGAA
Aeonium_saundersii                  CTGGATTTGCGACTTATTATAGATTATTCGTTGGTAGAATGGAAAGAATTGGGGGAAGAA
Aeonium_tabuliforme                 CTGGATTTGCGATTTATTATAGATTATTCGTTGGTAGAATGGAAAGAATTGGGGGAAGAA
Aeonium_undulatum                   CTGGATTTGCGACTTATTATAGATTATTCGTTGGTAGAATGGAAAGAATTGGGGGAAGAA
Cotyledon_tomentosa                 CTGGATTTGCGACTTATTATAGATTATTCGTTGGTAGAATGGAAAGAATTGGGGGAAGAA
Crassula_alstonii                   CTGGATTTGCGAATGATTATCGATTATTCGTTAGTAGAATGGAAAGAATTGGGGGAAGAC
Crassula_columella                  CTGGATTTGCGAATGATTATCGATTATTCGTTAGTAGAATGGAAAGAATTGGGGGAAGAC
Crassula_dejecta                    CTGGATTTGCGAATGATTATCGATTATTCGTTAGTAGAATGGAAAGAATTGGGGGAAGAC
Crassula_deltoidea                  CTGGATTTGCGAATGATTATAGATTATTCGTTGGTAGAATGGAAAGAGTTGGGGGAAGAA
Crassula_expansa_subsp_fragilis     CTGGATTTGCGAATGATTCTAGATTATTCGTTGGTAGAATGGAAAGAGTTGGGGGAAGAA
Crassula_mesembrianthemopsis        CTGGATTTGCGAATGATTATCGATTATTCGTTAGTAGAATGGAAAGAATTGGGGGAAGAC
Crassula_mesembryanthoides          CTGGATTTGCGAATGATTATCGATTATTCGTTAGTAGAATGGAAAGAATTGGGGGAAGAC
Crassula_perforata                  CTTGATTTGCGAATGATTATCAATTATTCGTTAGTAGAATGGAAAGAATTGGGGGAAGAC
Crassula_socialis                   CTGGATTTGCGAATGATTATCGATTATTCGTTAGTAGAATGGAAAGAATTGGGGGAAGAC
Crassula_tecta                      CTGGATTTGCGAATGATTATCGATTATTCGTTAGTAGAATGGAAAGAATTGGGGGAAGAC
Crassula_volkensii                  CTGGATTTGCGAATGATTCTAGATTATTCGTTGGTAGAATGGAAAGAGTTGGGGGAAGAA
Echeveria_lilacina                  CTGGATTTGCGACTTATTATAGATTATTCGTTGGTAGAATGGAAAGAATTGGGGGAAGAA
Graptopetalum_amethystinum          CTGGATTTGCGACTTATTATAGATTATTCGTCGGTAGAATGGAAAGAATTGGGGGAAGAA
Hylotelephium_ewersii               CTGGATTTGCGACTTATTATAGATTATTCGTTGGTAGAATGGAAAGAATTGGGGGAAGAA
Hylotelephium_verticillatum         CTGGATTTGCGACTTATTATAGATTATTCGTTGGTAGAATGGAAAGAATTGGGGGAAGAA
Hylotelephium_viviparum             CTGGATTTGCGACTTATTATAGATTATTCGTTGGTAGAATGGAAAGAATTGGGGGAAGAA
Kalanchoe_daigremontiana            CTGGATTTGCGACTTATTATAGATTATTCGTTGGTAGAATGGAAAGAATTGGGTGAAGAA
Kalanchoe_delagoensis               CTGGATTTGCGACTTATTATAGATTATTCGTTGGTAGAATGGAAAGAATTGGGTGAAGAA
Kalanchoe_fedtschenkoi              CTGGATTTGCGACTTATTATAGATTATTCGTTGGTAGAATGGAAAGAATTGGGTGAAGAA
Kalanchoe_longiflora                CTGGATTTGCGACTTATTATAGATTATTCGTTGGTAGAATGGAAAGAATTGGGTGAAGAA
Kalanchoe_tomentosa                 CTGGATTTGCGACTTATTATAGATTATTCGTTGGTAGAATGGAAAGAATTGGGTGAAGAA
Meterostachys_sikokianus            CTGGATTTGCGACTTATTATAGATTATTCGTTGGTAGAATGGAAAGAATTGGGGGAAGAA
Monanthes_anagensis                 CTGGATTTGCGACTTATTATAGATTATTCGTTGGTAGAATGGAAAGAATTGGGGGAAGAA
Monanthes_brachycaulos              CTGGATTTGCGACTTATTATAGATTATTCGTTGGTAGAATGGAAAGAATTGGGGGAAGAA
Monanthes_muralis                   CTGGATTTGCGACTTATTATAGATTATTCGTTGGTAGAATGGAAAGAATTGGGGGAAGAA
Monanthes_polyphylla                CTGGATTTGCGACTTATTATAGATTATTCATTGGTAGAATGGAAAGAATTGGGGGAAGAA
Myriophyllum_aquaticum              TTGGATTTGCGACTTATTATAGATTATTCATTGGTAGAATGGAAAGAATTGGGGGAAGAA
Myriophyllum_spicatum               TTGGATTTGCGACTTATTATAGATTATTCATTGGTAGAATGGAAAGAATTGGGGGAAGAA
Orostachys_fimbriata                CTGGATTTGCGACTTATTATAGATTATTCGTTGGTAGAATGGAACGAATTGGGGGAAGAA
Orostachys_iwarenge_f_magna         CTGGATTTGCGACTTATTATAGATTATTCGTTGGTAGAATGGAAAGAATTGGGGGAAGAA
Orostachys_japonica                 CTGGATTTGCGACTTATTATAGATTATTCGTTGGTAGAATGGAACGAATTGGGGGAAGAA
Orostachys_minuta                   CTGGATTTGCGACTTATTATAGATTATTCGTTGGTAGAATGGAACGAATTGGGGGAAGAA
Pachyphytum_compactum               CTGGATTTGCGACTTATTATAGATTATTCGTTGGTAGAATGGAAAGAATTGGGGGAAGAA
Phedimus_aizoon                     CTGGATTTGCGACTTATTATAGATTATTCATTGGTAGAATGGAAAGAATTGGCGGAAGAA
Phedimus_kamtschaticus              CTGGATTTGCGACTTATTATAGATTATTCATTGGTAGAATGGAAAGAATTGGCGGAAGAA
Phedimus_odontophyllus              CTGGATTTGCGACTTATTATAGATTATTCGTTGGTAGAATGGAAAGAATTGGGGGAAGAA
Phedimus_spurius                    CTGGATTTGCGACTTATTATAGATTATTCGTTGGTAGAATGGAAAGAATTGGGGGAAGAA
Phedimus_takesimensis               CTGGATTTGCGACTTATTATAGATTATTCATTGGTAGAATGGAAAGAATTGGCGGAAGAA
Phedimus_yangshanicus               CTGGATTTGCGACTTATTATAGATTATTCGTTGGTAGAATGGAAAGAATTGGGGGAAGAA
Rhodiola_bupleuroides               CTGGATTTGCGACTTATTATAGATTATTCGTTGGTAGAATGGAAAGAATTGGGGGAAGAA
Rhodiola_calliantha                 CTGGATTTGCGACTTATTATAGATTATTCGTTGGTAGAATGGAAAGAATTGGGGGAAGAA
Rhodiola_crenulata                  CTAGATTTGCGACTTATTATAGATTATTCGTTGGTAGAATGGAAAGAATTGGGGGAAGAA
Rhodiola_dumulosa                   CTGGATTTGCGACTTATTATAGATTATTCGTTGGTAGAATGGAAAGAATTGGGGGAAGAA
Rhodiola_fastigiata                 CTAGATTTGCGACTTATTATAGATTATTCGTTGGTAGAATGGAAAGAATTGGGGGAAGAA
Rhodiola_gelida                     CTGGATTTGCGACTTATTATAGATTATTCGTTGGTAGAATGGAAAGAATTGGGGGAAGAA
Rhodiola_henryi                     CTGGATTTGCGACTTATTATAGATTATTCGTTGGTAGAATGGAAAGAATTGGGGGAAGAA
Rhodiola_himalensis                 CTGGATTTGCGACTTATTATAGATTATTCGTTGGTAGAATGGAAAGAATTGGGGGAAGAA
Rhodiola_hobsonii                   CTGGATTTGCGACTTATTATAGATTATTCGTTGGTAGAATGGAAAGAATTGGGGGAAGAA
Rhodiola_humilis                    CTGGATTTGCGACTTATTATAGATTATTCGTTGGTAGAATGGAAAGAATTGGGGGAAGAA
Rhodiola_integrifolia               CTGGATTTGCGACTTATTATAGATTATTCATTGGTAGAATGGAAAGAATTGGGGGAAGAA
Rhodiola_kirilowii                  CTGGATTTGCGACTTATTATAGATTATTCGTTGGTAGAATGGAAAGAATTGGGGGAAGAA
Rhodiola_liciae                     CTGGATTTGCGACTTATTATAGATTATTCGTTGGTAGAATGGAAAGAATTGGGGGAAGAA
Rhodiola_macrocarpa                 CTGGATTTGCGACTTATTATAGATTATTCGTTGGTAGAATGGAAAGAATTGGGGGAAGAA
Rhodiola_ovatisepala                CTGGATTTGCGACTTATTATAGATTATTCGTTGGTAGAATGGAAAGAATTGGGGGAAGAA
Rhodiola_prainii                    CTGGATTTGCGACTTATTATAGATTATTCGTTGGTAGAATGGAAAGAATTGGGGGAAGAA
Rhodiola_quadrifida                 CTGGATTTGCGACTTATTATAGATTATTCGTTGGTAGAATGGAAAGAATTGGGGGAAGAA
Rhodiola_rhodantha                  CTGGATTTGCGACTTATTATAGATTATTCGTTGGTAGAATGGAAAGAATTGGGGGAAGAA
Rhodiola_rosea                      CTGGATTTGCGACTTATTATAGATTATTCGTTGGTAGAATGGAAAGAATTGGGGGAAGAA
Rhodiola_sacra                      CTGGATTTGCGACTTATTATAGATTATTCGTTGGTAGAATGGAAAGAATTGGGGGAAGAA
Rhodiola_sexifolia                  CTGGATTTGCGACTTATTATAGATTATTCGTTGGTAGAATGGAAAGAATTGGGGGAAGAA
Rhodiola_sinuata                    CTGGATTTGCGACTTATTATAGATTATTCGTTGGTAGAATGGAAAGAATTGGGGGAAGAA
Rhodiola_smithii                    CTGGATTTGCAACTTATTATAGATTATTCGTTGGTAGAATGGAAAGAATTGGGGGAAGAA
Rhodiola_stapfii                    CTGGATTTGCGACTTATTATAGATTATTCGTTGGTAGAATGGAAAGAATTGGGGGAAGAA
Rhodiola_subopposita                CTGGATTTGCGACTTATTATAGATTATTCGTTGGTAGAATGGAAAGAATTGGGGGAAGAA
Rhodiola_tangutica                  CTGGATTTGCGACTTATTATAGATTATTCGTTGGTAGAATGGAAAGAATTGGGGGAAGAA
Rhodiola_wallichiana                CTGGATTTGCGACTTATTATAGATTATTCGTTGGTAGAATGGAAAGAATTGGGGGAAGAA
Rhodiola_yunnanensis                CTGGATTTGCGACTTATTATAGATTATTCGTTGGTAGAATGGAAAGAATTGGGGGAAGAA
Rosularia_alpestris                 CTGGATTTGCGACTTATTATAGATTATTCGTTGGTAGAATGGAAAGAATTGGGGGAAGAA
Sedum_alfredii                      CTGGATTTGCGACTTATTATCGATTATTCGTTGGTAGAATGGAAAGAATTGGGGGAAGAA
Sedum_emarginatum                   CTGGATTTGCGACTTATTATAGATTATTCGTTGGTAGAATGGAAAGAATTGGGGGAAGAA
Sedum_lineare                       CTGGATTTGCGACTTATTATAGATTATTCGTTGGTAGAATGGAAAGAATTGGGGGAAGAA
Sedum_oryzifolium                   CTGGATTTGCGACTTATTATAGATTATTCGTTGGTAGAATGGAAAGAATTGGGGGAAGAA
Sedum_plumbizincicola               CTGGATTTGCGACTTATTATAGATTATTCGTTGGTAGAATGGAAAGAATTGGGGGAAGAA
Sedum_sarmentosum                   CTGGATTTGCGACTTATTATAGATTATTCGTTGGTAGAATGGAAAGAATTGGGGGAAGAA
Sedum_tricarpum                     CTGGATTTGCGACTTATTATCGATTATTCGTTGGTAGAATGGAAAGAATTGGGGGAAGAA
Sempervivum_arachnoideum            CTGGATTTGCGACTTATTATAGATTATTCATTGGTAGAATGGAAAGAATTGGGGGAAGAA
Sempervivum_calcareum               CTGGATTTGCGACTTATTATAGATTATTCATTGGTAGAATGGAAAGAATTGGGGGAAGAA
Sempervivum_ciliosum                CTGGATTTGCGACTTATTATAGATTATTCATTGGTAGAATGGAAAGAATTGGGGGAAGAA
Sempervivum_funckii                 CTGGATTTGCGACTTATTATAGATTATTCATTGGTAGAATGGAAAGAATTGGGGGAAGAA
Sempervivum_globiferum              CTGGATTTGCGACTTATTATAGATTATTCATTGGTAGAATGGAAAGAATTGGGGGAAGAA
Sempervivum_globiferum_subsp_hirtum CTGGATTTGCGACTTATTATAGATTATTCATTGGTAGAATGGAAAGAATTGGGGGAAGAA
Sempervivum_heuffelii               CTGGATTTGCGACTTATTATAGATTATTCATTGGTAGAATGGAAAGAATTGGGGGAAGAA
Sempervivum_tectorum                CTGGATTTGCGACTTATTATAGATTATTCATTGGTAGAATGGAAAGAATTGGGGGAAGAA
Sinocrassula_densirosulata          CTGGATTTGCGACTTATTATAGATTATTCGTTGGTAGAATGGAAAGAATTGGGGGAAGAA
Sinocrassula_indica                 CTGGATTTGCGACTTATTATAGATTATTCGTTGGTAGAATGGAAAGAATTGGGGGAAGAA
Umbilicus_rupestris                 TTAGATTTGCGACTTATTATAGATTATTCCTTGGTAGAATGGAAAGAATTGGGGGAAGAA

Aeonium_arboreum                    GCGCTCACCGGTAATGAATGGGACGATCGAAAAATTGGAAGAAGAAAAGATTTTTTGGTT
Aeonium_balsamiferum                GCGCTCACCGGTAATGAATGGGACGATCGAAAAATTGGAAGAAGAAAAGATTTTTTGGTT
Aeonium_decorum                     GCGCTCACCGGTAATGAATGGGACGATCGAAAAATTGGAAGAAGAAAAGATTTTTTGGTT
Aeonium_diplocyclum                 GCGCTCACCGGTAATGAATGGGACGATCGAAAAATTGGAAGAAGAAAAGATTTTTTGGTT
Aeonium_dodrantale                  GCGCTCACCGGTAATGAATGGGACGATCGAAAAATTGGAAGAAGAAAAGATTTTTTGGTT
Aeonium_nobile                      GCGCTCACCGGTAATGAATGGGACGATCGAAAAATTGGAAGAAGAAAAGATTTTTTGGTT
Aeonium_saundersii                  GCGCTCACCGGTAATGAATGGGACGATCGAAAAATTGGAAGAAGAAAAGATTTTTTGGTT
Aeonium_tabuliforme                 GCGCTCACCGGTAATGAATGGGACGATCGAAAAATTGGAAGAAGAAAAGATTTTTTGGTT
Aeonium_undulatum                   GCGCTCACCGGTAATGAATGGGACGATCGAAAAATTGGAAGAAGAAAAGATTTTTTGGTT
Cotyledon_tomentosa                 GTGCTCACAGGTAATGAATGGGAAGATCGAAAAATTGGAAGAAGAAAAGATTTTTTAGTT
Crassula_alstonii                   GCGATCACAGGCAATGAATGGGACGATCGAAAAATAGGAAGACGAAAAGATTTTTTGGTT
Crassula_columella                  GCGATCACAGGCAATGAATGGGACGATCGAAAAATAGGAAGACGAAAAGATTTTTTGGTT
Crassula_dejecta                    GCGATCACAGGCAATGAGTGGGACGATCGAAAAATAGGAAGACGAAAAGATTTTTTGGTT
Crassula_deltoidea                  GCGATTACAGGTAATGAGTGGGAAGATCGAAAAATTGGAAGAAGAAAAGATTTTTTGGTT
Crassula_expansa_subsp_fragilis     GCGATTACAGGTAATGAGTGGGAAGATCGCAAAATTGGAAGAAGAAAAGATTTTTTGGTT
Crassula_mesembrianthemopsis        GCGATCACAGGAAATGCATGGGACGATCGAAAAATAGGAAGACGAAAAGATTTTTTGGTT
Crassula_mesembryanthoides          GCGATCACAGGCAATGAATGGGACGATCGAAAAATAGGAAGACGAAAAGATTTTTTGGTT
Crassula_perforata                  GCGATCACAGGCAATGAATGGGACGATCGAAAAATAGGAAGACGAAAAGATTTTTTGGTT
Crassula_socialis                   GCGATCACAGGCAATGAATGGGACGATCGAAAAATAGGAAGACGAAAAGATTTTTTGGTT
Crassula_tecta                      GCGATCACAGGAAATGCATGGGACGATCGAAAAATAGGAAGACGAAAAGATTTTTTGGTT
Crassula_volkensii                  GCGATTACAGGTAATGAGTGGGAAGATCGCAAAATTGGAAGAAGAAAAGATTTTTTGGTT
Echeveria_lilacina                  GCGCTCACCGGCAATGAATGGGAAGATCGAAAAATTGGAAGAAGAAAAGATTTTTTGGTT
Graptopetalum_amethystinum          GCGCTCACCGGCAATGAATGGGAAGATCGAAAAATTGGAAGAAGAAAAGATTTTTTGGTT
Hylotelephium_ewersii               TCGCTCACGGGTAATGAATGGGAAGATCGAAAAATTGGAAGAAGAAAAGATTTTTTGGTT
Hylotelephium_verticillatum         TCGCTCACGGGTAATGAATGGGAAGATCGAAAAATTGGAAGAAGAAAAGATTTTTTGGTT
Hylotelephium_viviparum             TCGCTCACGGGTAATGAATGGGAAGATCGAAAAATTGGAAGAAGAAAAGATTTTTTGGTT
Kalanchoe_daigremontiana            GCGCTCACAGGTAATGAATGGGAAGATCAAAAAATTGGAAGAAGAAAAGATTTTTTAGTT
Kalanchoe_delagoensis               GCGCTCACAGGTAATGAATGGGAAGATCAAAAAATTGGAAGAAGAAAAGATTTTTTAGTT
Kalanchoe_fedtschenkoi              GCGCTCACAGGTAATGAATGGGAAGATCAAAAAATTGGAAGAAGAAAAGATTTTTTAGTT
Kalanchoe_longiflora                GCGCTCACAGGTAATGAATGGGAAGATCGAAAAATTGGAAGAAGAAAAGATTTTTTAGTT
Kalanchoe_tomentosa                 GCGCTCACAGGTAATGAATGGGAAGATCGAAAAATTGGAAGAAGAAAAGATTTTTTAGTT
Meterostachys_sikokianus            TCTCTCACGGATAATGAATGGGAAGATCGAAAAATTGGAAGAAGAAAAGATTTTTTGGTT
Monanthes_anagensis                 GCGCTCACCGGTAATGAATGGGACGATCGAAAAATTGGAAGAAGAAAAGATTTTTTAGTT
Monanthes_brachycaulos              GCGCTCACCGGTAATGAATGGGACGATCGAAAAATTGGAAGAAGAAAAGATTTTTTAGTT
Monanthes_muralis                   GCGCTCACCGGTAATGAATGGGACGATCGAAAAATTGGAAGAAGAAAAGATTTTTTAGTT
Monanthes_polyphylla                GCGCTCACCGGTAATGAATGGGACGATCGAAAAATTGGAAGAAGAAAAGATTTTTTGGTT
Myriophyllum_aquaticum              GAGGCCGCAGGTAATGAATGGGAAGATCGAAAGGTTGGAAGAAGAAAAGATTTTTTGGTT
Myriophyllum_spicatum               GAGGCCGCAGGTAATGAATGGGAAGATCGAAAGGTTGGAAGAAGAAAAGATTTTTTGGTT
Orostachys_fimbriata                TCTCTCACGGGTAATGAATGGGAAGATCGAAAAATTGGAAGAAGAAAAGATTTTTTGGTT
Orostachys_iwarenge_f_magna         TCGCTCACGGGTAATGAATGGGAAGATCGAAAAATTGGAAGAAGAAAAGATTTTTTGGTT
Orostachys_japonica                 TCTCTCACGGGTAATGAATGGGAAGATCGAAAAATTGGAAGAAGAAAAGATTTTTTGGTT
Orostachys_minuta                   TCTCTCACGGGTAATGAATGGGAAGATCGAAAAATTGGAAGAAGAAAAGATTTTTTGGTT
Pachyphytum_compactum               GCGCTCACCGGCAATGAATGGGAAGATCGAAAAATTGGAAGAAGAAAAGATTTTTTGGTT
Phedimus_aizoon                     GCGCTCACAGGTAATGAATGGGAAGATCGAAAAATTGGAAGAAGAAAAGATTTTTTGGTT
Phedimus_kamtschaticus              GCGCTCACAGGTAATGAATGGGAAGATCGAAAAATTGGAAGAAGAAAAGATTTTTTGGTT
Phedimus_odontophyllus              GCGTTCACAGGTAATGAATGGGAAGATCGAAAAATTAGAAGAAGAAAAGATTTTTTGGTT
Phedimus_spurius                    GCGCTCACAGGTAATGAATGGGAAGATCGAAAAATTGGAAGAAGAAAAGATTTTTTGGTT
Phedimus_takesimensis               GCGCTCACAGGTAATGAATGGGAAGATCGAAAAATTGGAAGAAGAAAAGATTTTTTGGTT
Phedimus_yangshanicus               GCGTTCACAGGTAATGAATGGGAAGATCGAAAAATTAGAAGAAGAAAAGATTTTTTGGTT
Rhodiola_bupleuroides               GCGCTCACAGGTAATGAATGGGAAGATCGAAAAATTGGAAGAAGGAAAGATTTTTTGGTT
Rhodiola_calliantha                 GCGCTCACAGGTAATGAATGGGAAGATCGAAAAATTGGAAGAAGGAAAGATTTTTTGGTT
Rhodiola_crenulata                  GCGCTCACAGGTAATGAATGGGAAGATCGAAAAATTGGAAGAAGGAAAGATTTTTTGGTT
Rhodiola_dumulosa                   GCGCTCACAGGTAATGAATGGGAAGATCGAAAAATTGGAAGAAGGAAAGATTTTTTGGTT
Rhodiola_fastigiata                 GCGCTCACAGGTAATGAATGGGAAGATCGAAAAATTGGAAGAAGGAAAGATTTTTTGGTT
Rhodiola_gelida                     GCGCTCACAGGTAATGAATGGGAAGATCGAAAAATTGGAAGAAGGAAAGATTTTTTGGTT
Rhodiola_henryi                     GCGCTCACAGGTAACGAATGGGAAGATCGAAAAATTGGAAGAAGGAAAGATTTTTTGGTT
Rhodiola_himalensis                 GCGCTCACAGGTAATGAATGGGAAGATCGAAAAATTGGAAGAAGGAAAGATTTTTTGGTT
Rhodiola_hobsonii                   GCGCTCACAGGTAATGAATGGGAAGATCGAAAAATTGGAAGAAGGAAAGATTTTTTGGTT
Rhodiola_humilis                    GCGCTCACAGGTAATGAATGGGAAGATCGAAAAATTGGAAGAAGGAAAGATTTTTTGGTT
Rhodiola_integrifolia               GCGCTCACAGGTAATGAATGGGAAGATCGAAAAATTGGAAGAAGGAAAGATTTTTTGGTT
Rhodiola_kirilowii                  GCGCTCACAGGTAATGAATGGGAAGATCGAAAAATTGGAAGAAGGAAAGATTTTTTGGTT
Rhodiola_liciae                     GCGCTCACAGGTAATGAATGGGAAGATCGAAAAATTGGAAGAAGGAAAGATTTTTTGGTT
Rhodiola_macrocarpa                 GCGCTCACAGGTAATGAATGGGAAGATCGAAAAATTGGAAGAAGGAAAGATTTTTTGGTT
Rhodiola_ovatisepala                GCGCTCACAGGTAATGAATGGGAAGATCGAAAAATTGGAAGAAGGAAAGATTTTTTGGTT
Rhodiola_prainii                    GCGCTCACAGGTAATGAATGGGAAGATCGAAAAATTGGAAGAAGGAAAGATTTTTTGGTT
Rhodiola_quadrifida                 GCGCTCACAGGTAATGAATGGGAAGATCGAAAAATTGGAAGAAGGAAAGATTTTTTGGTT
Rhodiola_rhodantha                  GCGCTCACAGGTAATGAATGGGAAGATCGAAAAATTGGAAGAAGGAAAGATTTTTTGGTT
Rhodiola_rosea                      GCGCTCACAGGTAATGAATGGGAAGATCGAAAAATTGGAAGAAGGAAAGATTTTTTGGTT
Rhodiola_sacra                      GCGCTCACAGGTAATGAATGGGAAGATCGAAAAATTGGAAGAAGGAAAGATTTTTTGGTT
Rhodiola_sexifolia                  GCGCTCACAGGTAATGAATGGGAAGATCGAAAAATTGGAAGAAGGAAAGATTTTTTGGTT
Rhodiola_sinuata                    GCGCTCACAGGTAATGAATGGGAAGATCGAAAAATTGGAAGAAGGAAAGATTTTTTGGTT
Rhodiola_smithii                    GCGCTCACAGGTAATGAATGGGAAGATCGAAAAATTGGAAGAAGGAAAGATTTTTTGGTT
Rhodiola_stapfii                    GCGCTCACAGGTAATGAATGGGAAGATCGAAAAATTGGAAGAAGGAAAGATTTTTTGGTT
Rhodiola_subopposita                GCGCTCACAGGTAATGAATGGGAAGATCGAAAAATTGGAAGAAGGAAAGATTTTTTGGTT
Rhodiola_tangutica                  GCGCTCACAGGTAATGAATGGGAAGATCGAAAAATTGGAAGAAGGAAAGATTTTTTGGTT
Rhodiola_wallichiana                GCGCTCACAGGTAATGAATGGGAAGATCGAAAAATTGGAAGAAGGAAAGATTTTTTGGTT
Rhodiola_yunnanensis                GCGCTCACAGGTAATGAATGGGAAGATCGAAAAATTGGAAGAAGGAAAGATTTTTTGGTT
Rosularia_alpestris                 GCGCTCACCGGTAATGAATGGGAAGATCGAAAAATTGGAAGAAGAAAAGATTTTTTGGTT
Sedum_alfredii                      ACGCTCACCGGCAATGAATGGGAAGATCGAAAAATTGGAAGAAGAAAAGATTTTTTGGTT
Sedum_emarginatum                   ACGCTCACTGGCAATGAATGGGAAGATCGAAAAATTGGAAGAAGAAAAGATTTTTTGGTT
Sedum_lineare                       GCACTCATCGGCAATGAATGGGAAGATCGAAAAATTGGAAGAAGAAAAGATTTTTTGGGT
Sedum_oryzifolium                   GCACTCACCGGCAATGAATGGGAAGATCGCAAAATTGGAAGAAGAAAAGATTTTTTGGTT
Sedum_plumbizincicola               ACGCTCACCGGCAATGAATGGGAAGATCGAAAAATTGGAAGAAGAAAAGATTTTTTGGTT
Sedum_sarmentosum                   ACGCTCACCGGCAATGAATGGCAAGATCGAAAAATTGGAAGAAGAAACGATTTTTTGGTT
Sedum_tricarpum                     ACGCTCACCGGCAATGAATGGGAAGATCGAAAAATTGGAAGAAGAAAAGATTTTTTGGTT
Sempervivum_arachnoideum            GCGCTCACCGGTAATGAATGGGAAGATCGAAAAATTGGAAGAAGAAAAGATTTTTTGGTT
Sempervivum_calcareum               GCGCTCACCGGTAATGAATGGGAAGATCGAAAAATTGGAAGAAGAAAAGATTTTTTGGTT
Sempervivum_ciliosum                GCGCTCACCGGTAATGAATGGGAAGATCGAAAAATTGGAAGAAGAAAAGATTTTTTGGTT
Sempervivum_funckii                 GCGCTCACCGGTAATGAATGGGAAGATCGAAAAATTGGAAGAAGAAAAGATTTTTTGGTT
Sempervivum_globiferum              GCGCTCACCGGTAATGAATGGGAAGATCGAAAAATTGGAAGAAGAAAAGATTTTTTGGTT
Sempervivum_globiferum_subsp_hirtum GCGCTCACCGGTAATGAATGGGAAGATCGAAAAATTGGAAGAAGAAAAGATTTTTTGGTT
Sempervivum_heuffelii               GCGCTCACCGGTAATGAATGGGAAGATCGAAAAATTGGAAGAAGAAAAGATTTTTTGGTT
Sempervivum_tectorum                GCGCTCACCGGTAATGAATGGGAAGATCGAAAAATTGGAAGAAGAAAAGATTTTTTGGTT
Sinocrassula_densirosulata          TTGCTCACGGGTAATGAATGGGAAGATCGAAAAATTGGAAGAAGAAAAGATTTTTTGGTT
Sinocrassula_indica                 TTGCTCACGGGTAATGAATGGGAAGATCGAAAAATTGGAAGAAGAAAAGATTTTTTGGTT
Umbilicus_rupestris                 GCGCTCACAGGTAATGAATGGGAAGATCGAAAAATTGGAAGAAGAAAAGATTTTTTGGTT

Aeonium_arboreum                    AGACGTATGGAATTAGCTAAACATTTTCTTCGAACAAACATAGAGCCAGAATGGATGGTT
Aeonium_balsamiferum                AGACGTATGGAATTAGCTAAACATTTTCTTCGAACAAACATAGAGCCAGAATGGATGGTT
Aeonium_decorum                     AGACGTATGGAATTAGCTAAACATTTTCTTCGAACAAACATAGAGCCAGAATGGATGGTT
Aeonium_diplocyclum                 AGACGTATGGAATTAGCTAAACATTTTCTTCGAACAAACATAGAGCCAGAATGGATGGTT
Aeonium_dodrantale                  AGACGTATGGAATTAGCTAAACATTTTCTTCGAACAAACATAGAGCCAGAATGGATGGTT
Aeonium_nobile                      AGACGTATGGAATTAGCTAAACATTTTCTTCGAACAAACATAGAGCCAGAATGGATGGTT
Aeonium_saundersii                  AGACGTATGGAATTAGCTAAACATTTTCTTCGAACAAACATAGAGCCAGAATGGATGGTT
Aeonium_tabuliforme                 AGACGTATGGAATTAGCTAAACATTTTCTTCGAACAAACATAGAGCCAGAATGGATGGTT
Aeonium_undulatum                   AGACGTATGGAATTAGCTAAACATTTTCTTCGAACAAACATAGAGCCAGAATGGATGGTT
Cotyledon_tomentosa                 AGACGTATGGAATTAGCTAAACATTTTCTTCGAACAAACATAGAACCAGAATGGATGGTG
Crassula_alstonii                   AGACGTATGGAATTAGCTAAACATTTTATTCGAACAAATATAGAACCAGAATGGATGGTT
Crassula_columella                  AGACGTATGGAATTAGCTAAACATTTTATTCGAACAAATATAGAACCAGAATGGATGGTT
Crassula_dejecta                    AGACGTATGGAATTAGCTAAACATTTTATTCGAACAAATATAGAACCAGAATGGATGGTT
Crassula_deltoidea                  AGACGCATGGAATTAGCTAAACATTTTATTCGAACAAATATCGAACCAGAATGGATGGTT
Crassula_expansa_subsp_fragilis     AGACGCATGGAATTAGCGAAACATTTTATTCGAACAAATATCGAACCAGAATGGATGGTT
Crassula_mesembrianthemopsis        AGACGCATGGAATTAGCTAAACATTTTATTCGAACAAATATAGAACCAGAATGGATGGTT
Crassula_mesembryanthoides          AGACGTATGGAATTAGCTAAACATTTTATTCGAACAAATATAGAACCAGAATGGATGGTT
Crassula_perforata                  AGACGTATGGAATTAGCTAAACATTTTATTCGAACAAATATAGAACCAGAATGGATGGTT
Crassula_socialis                   AGACGTATGGAATTAGCTAAACATTTTATTCGAACAAATATAGAACCAGAATGGATGGTT
Crassula_tecta                      AGACGCATGGAATTAGCTAAACATTTTATTCGAACAAATATAGAACCAGAATGGATGGTT
Crassula_volkensii                  AGACGCATGGAATTAGCGAAACATTTTATTCGAACAAATATCGAACCAGAATGGATGGTT
Echeveria_lilacina                  AGACGTATGGAATTAGCTAAACATTTTCTTCGAACAAACATAGAACCAGAATGGATGGTT
Graptopetalum_amethystinum          AGACGTATGGAATTAGCTAAACATTTTCTTCGAACAAACATAGAACCAGAATGGATGGTT
Hylotelephium_ewersii               AGACGTATGGAATTAGCTAAACATTTTCTTCGAACAAACATAGAACCAGAATGGATGGTT
Hylotelephium_verticillatum         AGACGTATGGAATTAGCTAAACATTTTCTTCGAACAAACATAGAACCAGAATGGATGGTT
Hylotelephium_viviparum             AGACGTATGGAATTAGCTAAACATTTTCTTCGAACAAACATAGAATCAGAATGGATGGTT
Kalanchoe_daigremontiana            AGACGTATAGAATTAGCTAAACATTTTCTTCGAACAAACATCGAACCAGAATGGATGGTT
Kalanchoe_delagoensis               AGACGTATAGAATTAGCTAAACATTTTCTTCGAACAAACATCGAACCAGAATGGATGGTT
Kalanchoe_fedtschenkoi              AGACGTATAGAATTAGCTAAACATTTTCTTCGAACAAACATCGAACCAGAATGGATGGTT
Kalanchoe_longiflora                AGACGTATGGAATTAGCTAAACATTTTCTTCGAACAAACATCGAACCAGAATGGATGGTT
Kalanchoe_tomentosa                 AGACGTATGGAATTAGCTAAACATTTTCTTCGAACAAACATAGAACCAGAATGGATGGTT
Meterostachys_sikokianus            AGACGTATGGAATTAGCTAAACATTTTCTTCGAACAAACATAGAACCAGAATGGATGGTT
Monanthes_anagensis                 AGACGTATGGAATTAGCTAAACATTTTCTTCGAACAAACATAGAGCCAGAATGGATGGTT
Monanthes_brachycaulos              AGACGTATGGAATTAGCTAAACATTTTCTTCGAACAAACATAGAGCCAGAATGGATGGTT
Monanthes_muralis                   AGACGTATGGAATTAGCTAAACATTTTCTTCGAACAAACATAGAGCCAGAATGGATGGTT
Monanthes_polyphylla                AGACGTATGGAATTAGCTAAACATTGTCTTCGAACAAACATAGAGCCAGAATGGATGGTT
Myriophyllum_aquaticum              AGACGTATGGAATTAGCTAAACATTTTATTCGAACAAATATAGAACCCGAATGGATGGTT
Myriophyllum_spicatum               AGACGTATGGAATTAGCTAAACATTTTATTCGAACAAATATAGAACCCGAATGGATGGTT
Orostachys_fimbriata                AGACGTATGGAATTAGCTAAACATTTTCTTCGAACAAACATAGAACCAGAATGGATGGTT
Orostachys_iwarenge_f_magna         AGACGTATGGAATTAGCTAAACATTTTCTTCGAACAAACATAGAACCAGAATGGATGGTT
Orostachys_japonica                 AGACGTATGGAATTAGCTAAACATTTTCTTCGAACAAACATAGAACCAGAATGGATGGTT
Orostachys_minuta                   AGACGTATGGAATTAGCTAAACATTTTCTTCGAACAAACATAGAACCAGAATGGATGGTT
Pachyphytum_compactum               AGACGTATGGAATTAGCTAAACATTTTCTTCGAACAAACATAGAACCAGAATGGATGGTT
Phedimus_aizoon                     AGACGTATGGAATTAGCTAAACATTTTCTTCGAACAAACATAGAACCAGAATGGATGGTT
Phedimus_kamtschaticus              AGACGTATGGAATTAGCTAAACATTTTCTTCGAACAAACATAGAACCAGAATGGATGGTT
Phedimus_odontophyllus              AGACGTATGGAATTAGCTAAACATTTTCTTCGAACAAACATAGAACCAGAATGGATGGTT
Phedimus_spurius                    AGACGTATGGAATTAGCTAAACATTTTCTTCGAACAAACATAGACCCAGAATGGATGGTT
Phedimus_takesimensis               AGACGTATGGAATTAGCTAAACATTTTCTTCGAACAAACATAGAACCAGAATGGATGGTT
Phedimus_yangshanicus               AGACGTATGGAATTAGCTAAACATTTTCTTCGAACAAACATAGAACCAGAATGGATGGTT
Rhodiola_bupleuroides               AGACGTATGGAATTAGCTAAACATTTTCTTCGAACAAACATAGAACCAGAATGGATGGTT
Rhodiola_calliantha                 AGACGTATGGAATTAGCTAAACATTTTCTTCGAACAAACATAGAACCAGAATGGATGGTT
Rhodiola_crenulata                  AGACGTATGGAATTAGCTAAACATTTTCTTCGAACAAACATAGAACCAGAATGGATGGTT
Rhodiola_dumulosa                   AGACGTATGGAATTAGCTAAACATTTTCTTCGAACAAACATAGAACCAGAATGGATGGTT
Rhodiola_fastigiata                 AGACGTATGGAATTAGCTAAACATTTTCTTCGAACAAACATAGAACCAGAATGGATGGTT
Rhodiola_gelida                     AGACGTATGGAATTAGCTAAACATTTTCTTCGAACAAACATAGAACCAGAATGGATGGTT
Rhodiola_henryi                     AGACGTATGGAATTAGCTAAACATTTTCTTCGAACAAACATAGAACCAGAATGGATGGTT
Rhodiola_himalensis                 AGACGTATGGAATTAGCTAAACATTTTCTTCGAACAAACATAGAACCAGAATGGATGGTT
Rhodiola_hobsonii                   AGACGTATGGAATTAGCTAAACATTTTCTTCGAACAAACATAGAACCAGAATGGATGGTT
Rhodiola_humilis                    AGACGTATGGAATTAGCTAAACATTTTCTTCGAACAAACATAGAACCAGAATGGATGGTT
Rhodiola_integrifolia               AGACGTATGGAATTAGCTAAACATTTTCTTCGAACAAACATAGAACCAGAATGGATGGTT
Rhodiola_kirilowii                  AGACGTATGGAATTAGCTAAACATTTTCTTCGAACAAACATAGAACCAGAATGGATGGTT
Rhodiola_liciae                     AGACGTATGGAATTAGCTAAACATTTTCTTCGAACAAACATAGAACCAGAATGGATGGTT
Rhodiola_macrocarpa                 AGACGTATGGAATTAGCTAAACATTTTCTTCGAACAAACATAGAACCAGAATGGATGGTT
Rhodiola_ovatisepala                AGACGTATGGAATTAGCTAAACATTTTCTTCGAACAAACATAGAACCAGAATGGATGGTT
Rhodiola_prainii                    AGACGTATGGAATTAGCTAAACATTTTCTTCGAACAAACATAGAACCAGAATGGATGGTT
Rhodiola_quadrifida                 AGACGTATGGAATTAGCTAAACATTTTCTTCGAACAAACATAGAACCAGAATGGATGGTT
Rhodiola_rhodantha                  AGACGTATGGAATTAGCTAAACATTTTCTTCGAACAAACATAGAACCAGAATGGATGGTT
Rhodiola_rosea                      AGACGTATGGAATTAGCTAAACATTTTCTTCGAACAAACATAGAACCAGAATGGATGGTT
Rhodiola_sacra                      AGACGTATGGAATTAGCTAAACATTTTCTTCGAACAAACATAGAACCAGAATGGATGGTT
Rhodiola_sexifolia                  AGACGTATGGAATTAGCTAAACATTTTCTTCGAACAAACATAGAACCAGAATGGATGGTT
Rhodiola_sinuata                    AGACGTATGGAATTAGCTAAACATTTTCTTCGAACAAACATAGAACCAGAATGGATGGTT
Rhodiola_smithii                    AGACGTATGGAATTAGCTAAACATTTTCTTCGAACAAACATAGAACCAGAATGGATGGTT
Rhodiola_stapfii                    AGACGTATGGAATTAGCTAAACATTTTCTTCGAACAAACATAGAACCAGAATGGATGGTT
Rhodiola_subopposita                AGACGTATGGAATTAGCTAAACATTTTCTTCGAACAAACATAGAACCAGAATGGATGGTT
Rhodiola_tangutica                  AGACGTATGGAATTAGCTAAACATTTTCTTCGAACAAACATAGAACCAGAATGGATGGTT
Rhodiola_wallichiana                AGACGTATGGAATTAGCTAAACATTTTCTTCGAACAAACATAGAACCAGAATGGATGGTT
Rhodiola_yunnanensis                AGACGTATGGAATTAGCTAAACATTTTCTTCGAACAAACATAGAACCAGAATGGATGGTT
Rosularia_alpestris                 AGACGTATGGAATTAGCTAAACATTTTCTTCGAACAAACATAGAACCAGAATGGATGGTT
Sedum_alfredii                      AGACGTCTGGAATTAGCTAAAAATTTTATTCGAACAAACATAGAACCGGAATGGATGGTT
Sedum_emarginatum                   AGACGTATGGAATTAGCTAAACATTTTCTTCGAACAAACATAGAACCGGAATGGATGGTT
Sedum_lineare                       AGACGTATGGAATTAGCTAAACATTTTCTTCGAACAAACATAGAACCAGAATGGATGGTT
Sedum_oryzifolium                   AGACGTATGGAATTAGCGAAACATTTTCTTCGAACAAACATAGAACCAGAATGGATGGTT
Sedum_plumbizincicola               AGACGTCTGGAATTAGCTAAAAATTTTCTTCGAACAAACATAGAACCGGAATGGATGGTT
Sedum_sarmentosum                   AGACGTATGGAATTAGCTAAACATTTTCTTCGAACAAACATAGAACCAGAATGGATGGTT
Sedum_tricarpum                     AGACGTCTGGAATTAGCTAAAAATTTTATTCGAACAAACATAGAACCGGAATGGATGGTT
Sempervivum_arachnoideum            AGACGTATGGAATTAGCTAAACATTTTATTCGAACAAACATAGAACCAGAATGGATGGTT
Sempervivum_calcareum               AGACGTATGGAATTAGCTAAACATTTTATTCGAACAAACATAGAACCAGAATGGATGGTT
Sempervivum_ciliosum                AGACGTATGGAATTAGCTAAACATTTTATTCGAACAAACATAGAACCAGAATGGATGGTT
Sempervivum_funckii                 AGACGTATGGAATTAGCTAAACATTTTATTCGAACAAACATAGAACCAGAATGGATGGTT
Sempervivum_globiferum              AGACGTATGGAATTAGCTAAACATTTTATTCGAACAAACATAGAACCAGAATGGATGGTT
Sempervivum_globiferum_subsp_hirtum AGACGTATGGAATTAGCTAAACATTTTATTCGAACAAACATAGAACCAGAATGGATGGTT
Sempervivum_heuffelii               AGACGTATGGAATTAGCTAAACATTTTATTCGAACAAACATAGAACCAGAATGGATGGTT
Sempervivum_tectorum                AGACGTATGGAATTAGCTAAACATTTTATTCGAACAAACATAGAACCAGAATGGATGGTT
Sinocrassula_densirosulata          AGACGTATGGAATTAGCTAAACATTTTCTTCGAACAAACATAGAACCAGAATGGATGGTT
Sinocrassula_indica                 AGACGTATGGAATTAGCTAAACATTTTCTTCGAACAAACATAGAACCAGAATGGATGGTT
Umbilicus_rupestris                 AGACGTATGGAATTAGCTAAACATTTTCTTCGAACAAACATAGAACCAGAATGGATGGTT

Aeonium_arboreum                    TTGTGTCTATTACCAGTTCTTCCTCCCGAGTTGAGACCAATCATTCAAATCGATGGGGGG
Aeonium_balsamiferum                TTGTGTCTATTACCAGTTCTTCCTCCCGAGTTGAGACCAATCATTCAAATCGATGGGGGG
Aeonium_decorum                     TTGTGTCTATTACCAGTTCTTCCTCCCGAGTTGAGACCAATCATTCAAATCGATGGGGGG
Aeonium_diplocyclum                 TTGTGTCTATTACCAGTTCTTCCTCCCGAGTTGAGACCAATCATTCAAATCGATGGGGGG
Aeonium_dodrantale                  TTGTGTCTATTACCAGTTCTTCCTCCCGAGTTGAGACCAATTATTCAAATCGATGGGGGG
Aeonium_nobile                      TTGTGTCTATTACCAGTTCTTCCTCCCGAGTTGAGACCAATCATTCAAATCGATGGGGGG
Aeonium_saundersii                  TTGTGTCTATTACCAGTTCTTCCTCCCGAGTTGAGACCAATCATTCAAATCGATGGGGGG
Aeonium_tabuliforme                 TTGTGTCTATTACCAGTTCTTCCTCCCGAGTTGAGACCAATCATTCAAATCGATGGGGGG
Aeonium_undulatum                   TTGTGTCTATTACCAGTTCTTCCTCCCGAGTTGAGACCAATCATTCAAATCGATGGGGGG
Cotyledon_tomentosa                 TTGTGTCTATTACCAGTTCTTCCTCCCGAGTTGAGACCAATCATTCAGATAGATGGGGGT
Crassula_alstonii                   TTATGTCTATTACCTGTTCTTCCGCCCGAGTTGAGACCAATCATTCAGATAGATGGGGGT
Crassula_columella                  TTATGTCTATTACCTGTTCTTCCGCCCGAGTTGAGACCAATCATTCAGATAGATGGGGGT
Crassula_dejecta                    TTGTGTCTATTACCTGTTCTTCCGCCCGAGTTGAGACCAATCATTCAGATAGATGGGGGT
Crassula_deltoidea                  TTGTGTCTATTACCCGTTCTTCCGCCCGAGTTGAGACCAATCATTCAGATAGATGGGGGT
Crassula_expansa_subsp_fragilis     TTGTGTCTATTACCCGTTCTTCCACCCGAGTTGAGACCAATCATTCAGATAGATGGGGGT
Crassula_mesembrianthemopsis        TTGTGTCTATTACCTGTTCTTCCGCCCGAGTTGAGACCAATCATTCAGATAGATGGGGGT
Crassula_mesembryanthoides          TTGTGTCTATTACCTGTTCTTCCGCCCGAGTTGAGACCAATCATTCAGATAGATGGGGGT
Crassula_perforata                  TTGTGTCTATTACCTGTTCTTCCGCCCGAGTTGAGACCAATCATTCAGATAGATGGGGGT
Crassula_socialis                   TTGTGTCTATTACCTGTTCTTCCGCCCGAGTTGAGACCAATCATTCAGATAGATGGGGGT
Crassula_tecta                      TTGTGTCTATTACCTGTTCTTCCGCCCGAGTTGAGACCAATCATTCAGATAGATGGGGGT
Crassula_volkensii                  TTGTGTCTATTACCCGTTCTTCCACCCGAGTTGAGACCAATCATTCAGATAGATGGGGGT
Echeveria_lilacina                  TTGTGTCTATTACCAGTTCTCCCTCCCGAGTTGAGACCAATCATTCAAATAGATGGGGGG
Graptopetalum_amethystinum          TTGTGTCTATTACCAGTTCTCCCTCCCGAGTTGAGACCAATCATTCAAATAGATGGGGGG
Hylotelephium_ewersii               TTATGTCTATTACCAGTTCTTCCTCCCGAGTTGAGACCAATCATTCAGATAGATGGGGGT
Hylotelephium_verticillatum         TTATGTCTATTACCAGTTCTTCCTCCCGAGTTGAGACCAATCATTCAGATAGATGGGGGT
Hylotelephium_viviparum             TTATGTCTATTACCAGTTCTTCCTCCCGAGTTGAGACCAATCATTCAGATAGATGGGGGT
Kalanchoe_daigremontiana            TTGTGTCTATTACCAGTTCTTCCTCCCGAGTTGAGACCAATCATTCAGATAGATGGGGGT
Kalanchoe_delagoensis               TTGTGTCTATTACCAGTTCTTCCTCCCGAGTTGAGACCAATCATTCAGATAGATGGGGGT
Kalanchoe_fedtschenkoi              TTGTGTCTATTACCAGTTCTTCCTCCCGAGTTGAGACCAATCATTCAGATAGATGGGGGT
Kalanchoe_longiflora                TTGTGTCTATTACCAGTTCTTCCTCCCGAGTTGAGACCAATCATTCAGATAGATGGGGGT
Kalanchoe_tomentosa                 TTGTGTCTATTACCAGTTCTTCCTCCCGAGTTGAGACCAATCATTCAGATAGATGGGGGT
Meterostachys_sikokianus            TTATGTCTATTACCAGTTCTTCCTCCCGAGTTGAGACCAATCATTCAGATAGATGGGGGT
Monanthes_anagensis                 TTGTGTCTATTACCAGTTCTTCCTCCCGAGTTGAGACCAATCATTCAAATCGATGGGGGG
Monanthes_brachycaulos              TTGTGTCTATTACCAGTTCTTCCTCCCGAGTTGAGACCAATCATTCAAATCGATGGGGGG
Monanthes_muralis                   TTGTGTCTATTACCAGTTCTTCCTCCCGAGTTGAGACCAATCATTCAAATCGATGGGGGG
Monanthes_polyphylla                TTGTGTCTATTACCAGTTCTTCCTCCCGAGTTGAGACCAATCATTCAAATCGATGGGGGG
Myriophyllum_aquaticum              TTGTGTCTATTACCAGTTCTTCCTCCCGAGTTGAGACCAGTCATTCAGATAGATGGGGGT
Myriophyllum_spicatum               TTGTGTCTATTACCAGTTCTTCCTCCCGAGTTGAGACCAGTCATTCAGATAGATGGGGGT
Orostachys_fimbriata                TTATGTCTATTACCAGTTCTTCCTCCCGAGTTGAGACCAATCATTCAGATAGATGGGGGT
Orostachys_iwarenge_f_magna         TTATGTCTATTACCAGTTCTTCCTCCCGAGTTGAGACCAATCATTCAGATAGATGGGGGT
Orostachys_japonica                 TTATGTCTATTACCAGTTCTTCCTCCCGAGTTGAGACCAATCATTCAGATAGATGGGGGT
Orostachys_minuta                   TTATGTCTATTACCAGTTCTTCCTCCCGAGTTGAGACCAATCATTCAGATAGATGGGGGT
Pachyphytum_compactum               TTGTGTCTATTACCAGTTCTCCCTCCCGAGTTGAGACCAATCATTCAAATAGATGGGGGG
Phedimus_aizoon                     TTGTGTCTATTACCAGTTCTTCCTCCCGAGTTGAGACCAATCATTCAGATAGATGGGGGT
Phedimus_kamtschaticus              TTGTGTCTATTACCAGTTCTTCCTCCCGAGTTGAGACCAATCATTCAGATAGATGGGGGT
Phedimus_odontophyllus              TTGTGTTTATTACCAGTTCTTCCTCCCGAGTTGAGACCAATCATTCAGATAGATGGGGGT
Phedimus_spurius                    TTGTGTCTATTACCAGTTCTTCCTCCCGAGTTGAGACCAATCATTCAGATAGATGGGGGT
Phedimus_takesimensis               TTGTGTCTATTACCAGTTCTTCCTCCCGAGTTGAGACCAATCATTCAGATAGATGGGGGT
Phedimus_yangshanicus               TTGTGTTTATTACCAGTTCTTCCTCCCGAGTTGAGACCAATCATTCAGATAGATGGGGGT
Rhodiola_bupleuroides               TTGTGTCTATTACCAGTTCTTCCTCCCGAGTTGAGACCAATCATTCAGATAGATGGGGGT
Rhodiola_calliantha                 TTGTGTCTATTACCAGTTCTTCCTCCCGAGTTGAGACCAATCATTCAGATAGATGGGGGT
Rhodiola_crenulata                  TTGTGTCTATTACCAGTTCTTCCTCCCGAGTTGAGACCAATCATTCAGATAGATGGGGGT
Rhodiola_dumulosa                   TTGTGTCTATTACCAGTTCTTCCTCCCGAGTTGAGACCAATCATTCAGATAGATGGGGGT
Rhodiola_fastigiata                 TTGTGTCTATTACCAGTTCTTCCTCCCGAGTTGAGACCAATCATTCAGATAGATGGGGGT
Rhodiola_gelida                     TTGTGTCTATTACCAGTTCTTCCTCCCGAGTTGAGACCAATCATTCAGATAGATGGGGGT
Rhodiola_henryi                     TTGTGTCTATTACCAGTTCTTCCTCCCGAGTTGAGACCAATCATTCAGATAGATGGGGGT
Rhodiola_himalensis                 TTGTGTCTATTACCAGTTCTTCCTCCCGAGTTGAGACCAATCATTCAGATAGATGGGGGT
Rhodiola_hobsonii                   TTGTGTCTATTACCAGTTCTTCCTCCCGAGTTGAGACCAATCATTCAGATAGATGGGGGT
Rhodiola_humilis                    TTGTGTCTATTACCAGTTCTTCCTCCCGAGTTGAGACCAATCATTCAGATAGATGGGGGT
Rhodiola_integrifolia               TTATGTCTATTACCAGTTCTTCCTCCCGAGTTGAGACCAATCATTCAGATAGATGGGGGT
Rhodiola_kirilowii                  TTGTGTCTATTACCAGTTCTTCCTCCCGAGTTGAGACCAATCATTCAGATAGATGGGGGT
Rhodiola_liciae                     TTGTGTCTATTACCAGTTCTTCCTCCCGAGTTGAGACCAATCATTCAGATAGATGGGGGT
Rhodiola_macrocarpa                 TTGTGTCTATTACCAGTTCTTCCTCCCGAGTTGAGACCAATCATTCAGATAGATGGGGGT
Rhodiola_ovatisepala                TTGTGTCTATTACCAGTTCTTCCTCCCGAGTTGAGACCAATCATTCAGATAGATGGGGGT
Rhodiola_prainii                    TTGTGTCTATTACCAGTTCTTCCTCCCGAGTTGAGACCAATCATTCAGATAGATGGGGGT
Rhodiola_quadrifida                 TTGTGTCTATTACCAGTTCTTCCTCCCGAGTTGAGACCAATCATTCAGATAGATGGGGGT
Rhodiola_rhodantha                  TTGTGTCTATTACCAGTTCTTCCTCCCGAGTTGAGACCAATCATTCAGATAGATGGGGGT
Rhodiola_rosea                      TTGTGTCTATTACCAGTTCTTCCTCCCGAATTGAGACCAATCATTCAGATAGATGGGGGT
Rhodiola_sacra                      TTGTGTCTATTACCAGTTCTTCCTCCCGAGTTGAGACCAATCATTCAGATAGATGGGGGT
Rhodiola_sexifolia                  TTGTGTCTATTACCAGTTCTTCCTCCCGAGTTGAGACCAATCATTCAGATAGATGGGGGT
Rhodiola_sinuata                    TTGTGTCTATTACCAGTTCTTCCTCCCGAGTTGAGACCAATCATTCAGATAGATGGGGGT
Rhodiola_smithii                    TTGTGTCTATTACCAGTTCTTCCTCCCGAGTTGAGACCAATCATTCAGATAGATGGGGGT
Rhodiola_stapfii                    TTGTGTCTATTACCAGTTCTTCCTCCCGAGTTGAGACCAATCATTCAGATAGATGGGGGT
Rhodiola_subopposita                TTGTGTCTATTACCAGTTCTTCCTCCCGAGTTGAGACCAATCATTCAGATAGATGGGGGT
Rhodiola_tangutica                  TTGTGTCTATTACCAGTTCTTCCTCCCGAGTTGAGACCAATCATTCAGATAGATGGGGGT
Rhodiola_wallichiana                TTGTGTCTATTACCAGTTCTTCCTCCCGAGTTGAGACCAATCATTCAGATAGATGGGGGT
Rhodiola_yunnanensis                TTGTGTCTATTACCAGTTCTTCCTCCCGAGTTGAGACCAATCATTCAGATAGATGGGGGT
Rosularia_alpestris                 TTGTGTCTATTACCTGTTCTTCCTCCCGAGTTGAGACCAATCATTCAAATAGATGGGGGT
Sedum_alfredii                      TTGTGTCTATTACCAGTTCTTCCTCCCGAGTTGAGACCAATCATTCAAATAGATGGGGGG
Sedum_emarginatum                   TTGTGTCTATTACCAGTTCTTCCTCCCGAGTTGAGACCAATCATTCAAATAGATGGGGGG
Sedum_lineare                       TTGTGTCTATTACCAGTTCTTCCTCCCGAGTTGAGACCAATCATTCAAATAGATGGGGGG
Sedum_oryzifolium                   TTGTGTCTATTACCAGTTCTTCCTCCCGAGTTGAGACCAATTATTCAAATAGATGGGGGG
Sedum_plumbizincicola               TTGTGTCTATTACCAGTTCTTCCTCCCGAGTTGAGACCAATCATTCAAATAGATGGGGGG
Sedum_sarmentosum                   TTGTGTCTATTACCAGTTCTTCCTCCCGAGTTGAGACCAATCATTCAAATAGATGGGGGG
Sedum_tricarpum                     TTGTGTCTATTACCAGTTCTTCCTCCCGAGTTGAGACCAATCATTCAAATAGATGGGGGG
Sempervivum_arachnoideum            TTGTGTCTATTACCAGTTCTTCCTCCCGAGTTGAGACCAATCATTCAAATAGATGGGGGG
Sempervivum_calcareum               TTGTGTCTATTACCAGTTCTTCCTCCCGAGTTGAGACCAATCATTCAAATAGATGGGGGG
Sempervivum_ciliosum                TTGTGTCTATTACCAGTTCTTCCTCCCGAGTTGAGACCAATCATTCAAATAGATGGGGGG
Sempervivum_funckii                 TTGTGTCTATTACCAGTTCTTCCTCCCGAGTTGAGACCAATCATTCAAATAGATGGGGGG
Sempervivum_globiferum              TTGTGTCTATTACCAGTTCTTCCTCCCGAGTTGAGACCAATCATTCAAATAGATGGGGGG
Sempervivum_globiferum_subsp_hirtum TTGTGTCTATTACCAGTTCTTCCTCCCGAGTTGAGACCAATCATTCAAATAGATGGGGGG
Sempervivum_heuffelii               TTGTGTCTATTACCCGTTCTTCCTCCCGAGTTGAGACCAATCATTCAAATAGATGGGGGG
Sempervivum_tectorum                TTGTGTCTATTACCAGTTCTTCCTCCCGAGTTGAGACCAATCATTCAAATAGATGGGGGG
Sinocrassula_densirosulata          TTATGTCTATTACCAGTTCTTCCTCCCGAGTTGAGACCAATCATTCAGATAGATGGGGGT
Sinocrassula_indica                 TTATGTCTATTACCAGTTCTTCCTCCCGAGTTGAGACCAATCATTCAGATAGATGGGGGT
Umbilicus_rupestris                 TTGTGTCTATTACCAGTTCTTCCTCCCGAGTTGAGACCAATCATTCAGATAGATGGGGGT

Aeonium_arboreum                    AAACTAATGAGTTCGGATATTAATGAACTCTATAGACGAGTTATTTATCGGAACAATACT
Aeonium_balsamiferum                AAACTAATGAGTTCGGATATTAATGAACTCTATAGACGAGTTATTTATCGGAACAATACT
Aeonium_decorum                     AAACTAATGAGTTCGGATATTAATGAACTCTATAGACGAGTTATTTATCGGAACAATACT
Aeonium_diplocyclum                 AAACTAATGAGTTCGGATATTAATGAACTCTATAGACGAGTTATTTATCGGAACAATACT
Aeonium_dodrantale                  AAACTAATGAGTTCGGATATTAATGAACTCTATAGACGAGTTATTTATCGGAACAATACT
Aeonium_nobile                      AAACTAATGAGTTCGGATATTAATGAACTCTATAGACGAGTTATTTATCGGAACAATACT
Aeonium_saundersii                  AAACTAATGAGTTCGGATATTAATGAACTCTATAGACGAGTTATTTATCGGAACAATACT
Aeonium_tabuliforme                 AAACTAATGAGTTCGGATATTAATGAACTCTATAGACGAGTTATTTATCGGAACAATACT
Aeonium_undulatum                   AAACTAATGAGTTCGGATATTAATGAACTCTATAGACGAGTTATTTATCGGAACAATACT
Cotyledon_tomentosa                 AAACTAATGAGCTCGGATATTAATGAACTCTATCGACGCGTTATCTATCGGAACAATACT
Crassula_alstonii                   AAACTAATGAGCTCGGATATTAATGAGCTCTATAGACGAGTTATCTATAGGAACAATACT
Crassula_columella                  AAACTAATGAGCTCGGATATTAATGAGCTCTATAGACGAGTTATCTATAGGAACAATACT
Crassula_dejecta                    AAACTAATGAGCTCGGATATTAATGAGCTCTATAGACGAGTTATCTATAGGAACAATACT
Crassula_deltoidea                  AAACTAATGAGCTCGGATATTAATGAGCTCTATAGACGAGTTATCTATCGGAACAATACT
Crassula_expansa_subsp_fragilis     AAACTAATAAGCTCGGATATTAATGAGCTCTATAGACGAGTTATCTATAGGAACAATACT
Crassula_mesembrianthemopsis        AAACTAATGAGCTCGGATATTAATGAGCTCTATAGACGAGTTATCTATAGGAACAATACT
Crassula_mesembryanthoides          AAACTAATGAGCTCGGATATTAATGAGCTCTATAGACGAGTTATCTATAGGAACAATACT
Crassula_perforata                  AAACTAATGAGCTCGGATATTAATGAGCTCTATAGACGAGTTATCTATAGGAACAATACT
Crassula_socialis                   AAACTAATGAGCTCGGATATTAATGAGCTCTATAGACGAGTTATCTATAGGAACAATACT
Crassula_tecta                      AAACTAATGAGCTCGGATATTAATGAGCTCTATAGACGAGTTATCTATAGGAACAATACT
Crassula_volkensii                  AAACTAATGAGCTCGGATATTAATGAGCTCTATAGACGAGTTATCTATAGGAACAATACT
Echeveria_lilacina                  AAACTAATGAGCTCCGATATTAATGAACTCTATAGACGAGTTATCTATCGGAACAATACT
Graptopetalum_amethystinum          AAACTAATGAGCTCCGATATTAATGAACTCTATAGACGAGTTATCTATCGGAACAATACT
Hylotelephium_ewersii               AAACTAATGAGCTCGGATATTAATGAACTCTATAGACGAGTTATCTATCGGAACAATACT
Hylotelephium_verticillatum         AAACTAATGAGCTCGGATATTAATGAACTCTATAGACGAGTTATCTATCGGAACAATACT
Hylotelephium_viviparum             AAACTAATGAGCTCGGATATTAATGAACTCTATAGACGAGTTATCTATCGGAACAATACT
Kalanchoe_daigremontiana            AAACTAATGAGCTCGGATATTAATGAACTCTATAGACGCGTTATCTATCGGAACAATACT
Kalanchoe_delagoensis               AAACTAATGAGCTCGGATATTAATGAACTCTATAGACGCGTTATCTATCGGAACAATACT
Kalanchoe_fedtschenkoi              AAACTAATGAGCTCGGATATTAATGAACTCTATAGACGCGTTATCTATCGGAACAATACT
Kalanchoe_longiflora                AAACTAATGAGCTCGGATATTAATGAACTCTATAGACGCGTTATCTATCGGAACAATACT
Kalanchoe_tomentosa                 AAACTAATGAGCTCGGATATTAATGAACTCTATAGACGCGTTATCTATCGGAACAATACT
Meterostachys_sikokianus            AAACTAATGAGCTCGGATATTAATGAACTCTATAGACGAGTTATCTATCGGAACAATACT
Monanthes_anagensis                 AAACTAATGAGTTCGGATATTAATGAACTCTATAGACGAGTTATTTATCGGAACAATACT
Monanthes_brachycaulos              AAACTAATGAGTTCGGATATTAATGAACTCTATAGACGAGTTATTTATCGGAACAATACT
Monanthes_muralis                   AAACTAATGAGTTCGGATATTAATGAACTCTATAGACGAGTTATTTATCGGAACAATACT
Monanthes_polyphylla                AAACTAATGAGTTCGGATATTAATGAACTCTATAGACGAGTTATTTATCGGAACAATACT
Myriophyllum_aquaticum              AAACTACTGAGCTCGGATATTAATGAACTCTATAGACGAATTATCTATCGGAACAATATT
Myriophyllum_spicatum               AAACTACTGAGCTCGGATATTAATGAACTCTATAGACGAATTATCTATCGGAACAATATT
Orostachys_fimbriata                AAACTAATGAGCTCGGATATTAATGAACTCTATAGACGAGTTATTTATCGGAACAATACT
Orostachys_iwarenge_f_magna         AAACTAATGAGCTCGGATATTAATGAACTCTATAGACGAGTTATCTATCGGAACAATACT
Orostachys_japonica                 AAACTAATGAGCTCGGATATTAATGAACTCTATAGACGAGTTATTTATCGGAACAATACT
Orostachys_minuta                   AAACTAATGAGCTCGGATATTAATGAACTCTATAGACGAGTTATTTATCGGAACAATACT
Pachyphytum_compactum               AAACTAATGAGCTCCGATATTAATGAACTCTATAGACGAGTTATCTATCGGAACAATACT
Phedimus_aizoon                     AAACTAATGAGCTCGGATATTAATGAACTCTATAGACGAGTTATCTATCGGAACAATACT
Phedimus_kamtschaticus              AAACTAATGAGCTCGGATATTAATGAACTCTATAGACGAGTTATCTATCGGAACAATACT
Phedimus_odontophyllus              AAACTAATGAGCTCGGATATTAATGAACTCTATAGACGAGTTATCTATCGGAACAATACT
Phedimus_spurius                    AAACTAATGAGCTCGGATATTAATGAACTCTATAGACGAGTTATCTATCGGAACAATACT
Phedimus_takesimensis               AAACTAATGAGCTCGGATATTAATGAACTCTATAGACGAGTTATCTATCGGAACAATACT
Phedimus_yangshanicus               AAACTAATGAGCTCGGATATTAATGAACTCTATAGACGAGTTATCTATCGGAACAATACT
Rhodiola_bupleuroides               AAACTAATGAGTTCGGATATTAATGAACTCTATAGACGAGTTATCTATCGGAACAATACT
Rhodiola_calliantha                 AAACTAATGAGTTCGGATATTAATGAACTCTATAGACGAGTTATCTATCGGAACAATACT
Rhodiola_crenulata                  AAACTAATGAGTTCGGATATTAATGAACTCTATAGACGAGTTATCTATCGGAACAATACT
Rhodiola_dumulosa                   AAACTAATGAGTTCGGATATTAACGAACTCTATAGACGAGTTATCTATCGGAACAATACT
Rhodiola_fastigiata                 AAACTAATGAGTTCGGATATTAATGAACTCTATAGACGAGTTATCTATCGGAACAATACT
Rhodiola_gelida                     AAACTAATGAGTTCGGATATTAATGAACTCTATAGACGAGTTATCTATCGGAACAATACT
Rhodiola_henryi                     AAACTAATGAGTTCGGATATTAATGAACTCTATAGACGAGTTATCTATCGGAACAATACT
Rhodiola_himalensis                 AAACTAATGAGTTCGGATATTAACGAACTCTATAGACGAGTTATCTATCGGAACAATACT
Rhodiola_hobsonii                   AAACTAATGAGTTCGGATATTAATGAACTCTATAGACGAGTTATCTATCGGAACAATACT
Rhodiola_humilis                    AAACTAATGAGTTCGGATATTAATGAACTCTATAGACGAGTTATCTATCGGAACAATACT
Rhodiola_integrifolia               AAACTAATGAGTTCGGATATTAATGAACTCTATAGACGAGTTATCTATCGGAACAATACT
Rhodiola_kirilowii                  AAACTAATGAGTTCGGATATTAACGAACTCTATAGACGAGTTATCTATCGGAACAATACT
Rhodiola_liciae                     AAACTAATGAGTTCGGATATTAATGAACTCTATAGACGAGTTATCTATCGGAACAATACT
Rhodiola_macrocarpa                 AAACTAATGAGTTCGGATATTAATGAACTCTATAGACGAGTTATCTATCGGAACAATACT
Rhodiola_ovatisepala                AAACTAATGAGTTCGGATATTAATGAACTCTATAGACGAGTTATCTATCGGAACAATACT
Rhodiola_prainii                    AAACTAATGAGTTCGGATATTAATGAACTCTATAGACGAGTTATCTATCGGAACAATACT
Rhodiola_quadrifida                 AAACTAATGAGTTCGGATATTAACGAACTCTATAGACGAGTTATCTATCGGAACAATACT
Rhodiola_rhodantha                  AAACTAATGAGTTCGGATATTAATGAACTCTATAGACGAGTTATCTATCGGAACAATACT
Rhodiola_rosea                      AAACTAATGAGTTCGGATATTAATGAACTCTATAGACGAGTTATCTATCGGAACAATACT
Rhodiola_sacra                      AAACTAATGAGTTCGGATATTAACGAACTCTATAGACGAGTTATCTATCGGAACAATACT
Rhodiola_sexifolia                  AAACTAATGAGTTCGGATATTAATGAACTCTATAGACGAGTTATCTATCGGAACAATACT
Rhodiola_sinuata                    AAACTAATGAGTTCGGATATTAATGAACTCTATAGACGAGTTATCTATCGGAACAATACT
Rhodiola_smithii                    AAACTAATGAGTTCGGATATTAATGAACTCTATAGACGAGTTATCTATCGGAACAATACT
Rhodiola_stapfii                    AAACTAATGAGTTCGGATATTAATGAACTCTATAGACGAGTTATCTATCGGAACAATACT
Rhodiola_subopposita                AAACTAATGAGTTCGGATATTAATGAACTCTATAGACGAGTTATCTATCGGAACAATACT
Rhodiola_tangutica                  AAACTAATGAGTTCGGATATTAACGAACTCTATAGACGAGTTATCTATCGGAACAATACT
Rhodiola_wallichiana                AAACTAATGAGTTCGGATATTAATGAACTCTATAGACGAGTTATCTATCGGAACAATACT
Rhodiola_yunnanensis                AAACTAATGAGTTCGGATATTAATGAACTCTATAGACGAGTTATCTATCGGAACAATACT
Rosularia_alpestris                 AAACTAATGAGCTCGGATATTAATGAACTCTATAGACGAGTTATCTATCGGAACAATACT
Sedum_alfredii                      AAACTAATGAGCTCGGATATTAATGAACTCTATAGACGAGTTATCTATCGGAACAATACT
Sedum_emarginatum                   AAACTAATGAGCTCGGATATTAATGAACTCTATAGACGAGTTATCTATCGCAATAATACT
Sedum_lineare                       AAACTAATGAGCTCGGATATTAACGAACTCTATAGACGAGTTATCTATCGGAACAATACG
Sedum_oryzifolium                   AAACTAATGAGCTCGGATATTAATGAACTCTATAGACGAGTTATCTATCGGAACAATACG
Sedum_plumbizincicola               AAACTAATGAGCTCGGATATTAATGAACTCTATAGACGAGTTATCTATCGGAACAATACT
Sedum_sarmentosum                   AAACTAATGAGCTCGGATATTAATGAACTCTATAGACGAGTTATCTATCGGAACAATACT
Sedum_tricarpum                     AAACTAATGAGCTCGGATATTAATGAACTCTATAGACGAGTTATCTATCGGAACAATACT
Sempervivum_arachnoideum            AAACTAATGAGTTCGGATATTAATGAACTCTATAGACGAGTTATCTATCGGAACAATACT
Sempervivum_calcareum               AAACTAATGAGTTCGGATATTAATGAACTCTATAGACGAGTTATCTATCGGAACAATACT
Sempervivum_ciliosum                AAACTAATGAGTTCGGATATTAATGAACTCTATAGACGAGTTATCTATCGGAACAATACT
Sempervivum_funckii                 AAACTAATGAGTTCGGATATTAATGAACTCTATAGACGAGTTATCTATCGGAACAATACT
Sempervivum_globiferum              AAACTAATGAGCTCGGATATTAATGAACTCTATAGACGAGTTATCTATCGGAACAATACT
Sempervivum_globiferum_subsp_hirtum AAACTAATGAGCTCGGATATTAATGAACTCTATAGACGAGTTATCTATCGGAACAATACT
Sempervivum_heuffelii               AAACTAATGAGCTCGGATATTAATGAACTCTATAGACGAGTTATCTATCGGAACAATACT
Sempervivum_tectorum                AAACTAATGAGTTCGGATATTAATGAACTCTATAGACGAGTTATCTATCGGAACAATACT
Sinocrassula_densirosulata          AAACTAATGAGCTCGGATATTAATGAACTCTATAGACGAGTTATCTATCGGAACAATACT
Sinocrassula_indica                 AAACTAATGAGCTCGGATATTAATGAACTCTATAGACGAGTTATCTATCGGAACAATACT
Umbilicus_rupestris                 AAACTAATGAGCTCGGATATTAATGAACTCTATAGACGAGTTATCTATCGGAACAATACT

Aeonium_arboreum                    CTTACCGATCTATTAACAACAAGTAGATCCACGCCCGGGGAGTTGGTAATGTGTCAAGAA
Aeonium_balsamiferum                CTTACCGATCTATTAACAACAAGTAGATCCACGCCCGGGGAGTTGGTAATGTGTCAAGAA
Aeonium_decorum                     CTTACCGATCTATTAACAACAAGTAGATCCACGCCCGGGGAGTTGGTAATGTGTCAAGAA
Aeonium_diplocyclum                 CTTACCGATCTATTAACAACAAGTAGATCCACGCCCGGGGAGTTGGTAATGTGTCAAGAA
Aeonium_dodrantale                  CTTACCGATCTATTAACAACAAGTAGATCCACGCCCGGGGAGTTGGTAATGTGTCAAGAA
Aeonium_nobile                      CTTACCGATCTATTAACAACAAGTAGATCCACGCCCGGGGAGTTGGTAATGTGTCAAGAA
Aeonium_saundersii                  CTTACCGATCTATTAACAACAAGTAGATCCACGCCCGGGGAGTTGGTAATGTGTCAAGAA
Aeonium_tabuliforme                 CTTACCGATCTATTAACAACAAGTAGATCCACGCCCGGGGAGTTGGTAATGTGTCAAGAA
Aeonium_undulatum                   CTTACCGATCTATTAACAACAAGTAGATCCACGCCCGGGGAGTTGGTAATGTGTCAAGAA
Cotyledon_tomentosa                 CTTACCGATCTATTAACAACAAGTCGATCCACGCCCGGGGAATTGGTAATGTGTCAAGAA
Crassula_alstonii                   CTTACCGATCTATTAACAACAAGTAGGTCCACGCCGGGGGAATTGGTAATGTGTCAAGAA
Crassula_columella                  CTTACCGATCTATTAACAACAAGTAGGTCCACGCCGGGGGAATTGGTAATGTGTCAAGAA
Crassula_dejecta                    CTTACCGATCTATTAACAACAAGTAGGTCCACGCCGGGGGAATTGGTAATGTGTCAAGAA
Crassula_deltoidea                  CTTACCGATCTATTAACAACAAGTAGATCCACACCGGGGGAATTGGTAATGTGTCAAGAA
Crassula_expansa_subsp_fragilis     CTTACCGATCTATTAACAACAAGTAGATCCACGCCGGGGGAATTGGTAATGTGTCAAGAA
Crassula_mesembrianthemopsis        CTTACCGATCTATTAACAACAAGTAGGTCCACGCCGGGGGAATTGGTAATGTGTCAAGAA
Crassula_mesembryanthoides          CTTACCGATCTATTAACAACAAGTAGGTCCACGCCGGGGGAATTGGTAATGTGTCAAGAA
Crassula_perforata                  CTTACCGATCTATTAACAACAAGTAGGTCCACGCCGGGGGAATTGGTAATGTGTCAAGAA
Crassula_socialis                   CTTACCGATCTATTAACAACAAGTAGGTCCACGCCGGGGGAATTGGTAATGTGTCAAGAA
Crassula_tecta                      CTTACCGATCTATTAACAACAAGTAGGTCCACGCCGGGGGAATTGGTAATGTGTCAAGAA
Crassula_volkensii                  CTTACCGATCTATTAACAACAAGTAGATCCACGCCGGGGGAATTGATAATGTGTCAAGAA
Echeveria_lilacina                  CTTACCGATCTATTAACAACAAGTAGATCCACGCCCGGGGAATTGGTAATGTGTCAAGAA
Graptopetalum_amethystinum          CTTACCGATCTATTAACAACAAGTAGATCCACGCCCGGGGAATTGGTAATGTGTCAAGAA
Hylotelephium_ewersii               CTTACCGATCTATTAACAACAAGTAGATCCACGCCCGGGGAATTGGTAATGTGTCAAGAA
Hylotelephium_verticillatum         CTTACCGATCTATTAACAACAAGTAGATCCACGCCCGGGGAATTGGTAATGTGTCAAGAA
Hylotelephium_viviparum             CTTACCGATCTATTAACAACAAGTAGATCCACGCCCGGGGAATTGGTAATGTGTCAAGAA
Kalanchoe_daigremontiana            CTTACCGATCTATTAACAACAAGTAGATCCACGCCGGGGGAATTGGTAATGTGTCAAGAA
Kalanchoe_delagoensis               CTTACCGATCTATTAACAACAAGTAGATCCACGCCGGGGGAATTGGTAATGTGTCAAGAA
Kalanchoe_fedtschenkoi              CTTACCGATCTATTAACAACAAGTAGATCCACGCCGGGGGAATTGGTAATGTGTCAAGAA
Kalanchoe_longiflora                CTTACCGATCTATTAACAACAAGTAGATCCACGCCCGGGGAATTGGTAATGTGTCAAGAA
Kalanchoe_tomentosa                 CTTACCGATCTATTAACAACAAGTAGATCCACGCCCGGGGAATTGGTAATGTGTCAAGAA
Meterostachys_sikokianus            CTTAACGATCTATTAACAACAAGTAGATCCACGCCCGGGGAATTGGTAATGTGTCAAGAA
Monanthes_anagensis                 CTTACCGATCTATTAACAACAAGTAGATCCACGCCCGGGGAGTTGGTAATGTGTCAAGAA
Monanthes_brachycaulos              CTTACCGATCTATTAACAACAAGTAGATCCACGCCCGGGGAGTTGGTAATGTGTCAAGAA
Monanthes_muralis                   CTTACCGATCTATTAACAACAAGTAGATCCACGCCCGGGGAGTTGGTAATGTGTCAAGAA
Monanthes_polyphylla                CTTACCGATCTATTAACAACAAGTAGATCCACGCCCGGGGAGTTGGTAATGTGTCAAGAA
Myriophyllum_aquaticum              CTTTCCGATCTATTAACAATAAGTAGATCCACGCCCGGCGAATTAGTGATATGTCAGCAG
Myriophyllum_spicatum               CTTACAGATCTATTAACAATAAGTAGATCCACGCCCGGCGAATTAGTGATATGTCAGCAG
Orostachys_fimbriata                CTTACCGATCTATTAACAACAAGTAGATCCACGCCCGGGGAATTGATAATGTGTCAAGAA
Orostachys_iwarenge_f_magna         CTTACCGATCTATTAACAACAAGTAGATCCACGCCCGGGGAATTGGTAATGTGTCAAGAA
Orostachys_japonica                 CTTACCGATCTATTAACAACAAGTAGATCCACGCCCGGGGAATTGATAATGTGTCAAGAA
Orostachys_minuta                   CTTACCGATCTATTAACAACAAGTAGATCCACGCCCGGGGAATTGATAATGTGTCAAGAA
Pachyphytum_compactum               CTTACCGATCTATTAACAACAAGCAGATCCACGCCCGGGGAATTGGTAATGTGTCAAGAA
Phedimus_aizoon                     CTTACCGATCTATTAACAACAAGTAGATCCACGCCTGGGGAATTGGTAATGTGTCAAGAA
Phedimus_kamtschaticus              CTTACCGATCTATTAACAACAAGTAGATCCACGCCTGGGGAATTGGTAATGTGTCAAGAA
Phedimus_odontophyllus              CTTACCGATCTATTATCAAGAAGTGTATCCACGCCCGGGGAATTGGTAATGTGTCAAGAA
Phedimus_spurius                    CTTAGCGATCTATTAACAACAAGTAGATCCACGCCCGGGGAATTGGTAATGTGTCAAGAA
Phedimus_takesimensis               CTTACCGATCTATTAACAACAAGTAGATCCACGCCTGGGGAATTGGTAATGTGTCAAGAA
Phedimus_yangshanicus               CTTACCGATCTATTATCAAGAAGTGTATCCACGCCCGGGGAATTGGTAATGTGTCAAGAA
Rhodiola_bupleuroides               CTTACTGATCTATTAACAACAAGTAGATCCACGCCCGGGGAATTGGTAATGTGTCAAGAA
Rhodiola_calliantha                 CTTACCGATCTATTAACAACAAGTAGATCCACGCCCGGGGAATTGGTAATGTGTCAAGAA
Rhodiola_crenulata                  CTTACCGATCTATTAACAACAAGTAGATCCACGCCCGGGGAATTGGTAATGTGTCAAGAA
Rhodiola_dumulosa                   CTTACCGATCTATTAACAACAAGTAGATCCACGCCCGGGGAATTGGTAATGTGTCAAGAA
Rhodiola_fastigiata                 CTTACCGATCTATTAACAACAAGTAGATCCACGCCCGGGGAATTGGTAATGTGTCAAGAA
Rhodiola_gelida                     CTTACCGATCTATTAACAACAAGTAGATCCACGCCCGGGGAATTGGTAATGTGTCAAGAA
Rhodiola_henryi                     CTTACCGATCTATTAACAACAAGTAGATCCACGCCCGGGGAATTGGTAATGTGTCAAGAA
Rhodiola_himalensis                 CTTACCGATCTATTAACAACAAGTAGATCCACGCCCGGGGAATTGGTAATGTGTCAAGAA
Rhodiola_hobsonii                   CTTACCGATCTATTAACAACAAGTAGATCCACGCCCGGGGAATTGGTAATGTGTCAAGAA
Rhodiola_humilis                    CTTACCGATCTATTAACAACAAGTAGATCCACGCCCGGGGAATTGGTAATGTGTCAAGAA
Rhodiola_integrifolia               CTTACCGATCTATTAACAACAAGTGTATCCACGCCCGGGGAATTGGTAATGTGTCAAGAA
Rhodiola_kirilowii                  CTTACCGATCTATTAACAACAAGTAGATCCACGCCCGGGGAATTGGTAATGTGTCAAGAA
Rhodiola_liciae                     CTTACCGATCTATTAACAACAAGTAGATCCACGCCCGGGGAATTGGTAATGTGTCAAGAA
Rhodiola_macrocarpa                 CTTACCGATCTATTAACAACAAGTAGATCCACGCCCGGGGAATTGGTAATGTGTCAAGAA
Rhodiola_ovatisepala                CTTACCGATCTATTAACAACAAGTAGATCCACGCCCGGGGAATTGGTAATGTGTCAAGAA
Rhodiola_prainii                    CTTACCGATCTATTAACAACAAGTAGATCCACGCCCGGGGAATTGGTAATGTGTCAAGAA
Rhodiola_quadrifida                 CTTACCGATCTATTAACAACAAGTAGATCCACGCCCGGGGAATTGGTAATGTGTCAAGAA
Rhodiola_rhodantha                  CTTACCGATCTATTAACAACAAGTAGATCCACGCCCGGGGAATTGGTAATGTGTCAAGAA
Rhodiola_rosea                      CTTACCGATCTATTAACAACAAGTAGATCCACGCCCGGGGAATTGGTAATGTGTCAAGAA
Rhodiola_sacra                      CTTACCGATCTATTAACAACAAGTAGATCCACGCCCGGGGAATTGGTAATGTGTCAAGAA
Rhodiola_sexifolia                  CTTACCGATCTATTAACAACAAGTAGATCCACGCCCGGGGAATTGGTAATGTGTCAAGAA
Rhodiola_sinuata                    CTTACCGATCTATTAACAACAAGTAGATCCACGCCCGGGGAATTGGTAATGTGTCAAGAA
Rhodiola_smithii                    CTTACCGATCTATTAACAACAAGTAGATCCACGCCCGGGGAATTGGTAATGTGTCAAGAA
Rhodiola_stapfii                    CTTACCGATCTATTAACAACAAGTAGATCCACGCCCGGGGAATTGGTAATGTGTCAAGAA
Rhodiola_subopposita                CTTACCGATCTATTAACAACAAGTAGATCCACGCCCGGGGAATTGGTAATGTGTCAAGAA
Rhodiola_tangutica                  CTTACCGATCTATTAACAACAAGTAGATCCACGCCCGGGGAATTGGTAATGTGTCAAGAA
Rhodiola_wallichiana                CTTACCGATCTATTAACAACAAGTAGATCCACGCCCGGGGAATTGGTAATGTGTCAAGAA
Rhodiola_yunnanensis                CTTACCGATCTATTAACAACAAGTAGATCCACGCCCGGGGAATTGGTAATGTGTCAAGAA
Rosularia_alpestris                 CTTACCGATCTCTTAACAACAAGTAGATCCACGCCCGGGGAATTGGTAATGTGTCAAGAA
Sedum_alfredii                      CTTACCGATCTATTAACAACAAGTAGATCCACGCCCGGGGAATTGATAATGTGTCAAGAA
Sedum_emarginatum                   CTTACCGATCTATTAACAACAAGTAGATCCACGCCCGGGGAATTGGTAATGTGTCAAGAA
Sedum_lineare                       CTTACCGATCTATTAACAAGAAGTGTATCCACGCCCGGAGAATTGGTAATGTGTCAAGAA
Sedum_oryzifolium                   CTTACCGATCTATTAACAACAAGTAGATCCACGCCCGGAGAATTGGTAATGTGTCAAGAA
Sedum_plumbizincicola               CTTACCGATCTATTAACAACAAGCAGATCCACGCCCGGGGAATTGGTAATGTGTCAAGAA
Sedum_sarmentosum                   CTTACCGATCTATTAACAAGAAGTGTATCCACGCCCGGGGAATTGGTAATGTGTCAAGAA
Sedum_tricarpum                     CTTACCGATCTATTAACAACAAGTAGATCCACGCCCGGGGAATTGATAATGTGTCAAGAA
Sempervivum_arachnoideum            CTTATTGATCTATTAACAACAAGTAGATCCACGCCCGGGGAATTGGTAATGTGTCAAGAA
Sempervivum_calcareum               CTTATTGATCTATTAACAACAAGTAGATCCACGCCCGGGGAATTGGTAATGTGTCAAGAA
Sempervivum_ciliosum                CTTATTGATCTATTAACAACAAGTAGATCCACGCCCGGGGAATTGGTAATGTGTCAAGAA
Sempervivum_funckii                 CTTATTGATCTATTAACAACAAGTAGATCCACGCCCGGGGAATTGGTAATGTGTCAAGAA
Sempervivum_globiferum              CTTATTGATCTATTAACAACAAGTAGATCCACGCCCGGGGAATTGGTAATGTGTCAAGAA
Sempervivum_globiferum_subsp_hirtum CTTATTGATCTATTAACAACAAGTAGATCCACGCCCGGGGAATTGGTAATGTGTCAAGAA
Sempervivum_heuffelii               CTTATTGATCTATTAACAACAAGTAGATCCACGCCCGGGGAATTGGTAATGTGTCAAGAA
Sempervivum_tectorum                CTTATTGATCTATTAACAACAAGTAGATCCACGCCCGGGGAATTGGTAATGTGTCAAGAA
Sinocrassula_densirosulata          CTTACCGATCTATTAACAACAAGTAGATCCACGCCCGGGGAATTGGTAATGTGTCAAGAA
Sinocrassula_indica                 CTTACCGATCTATTAACAACAAGTAGATCCACGCCCGGGGAATTGGTAATGTGTCAAGAA
Umbilicus_rupestris                 CTTACCGATCTATTAACAACAAGTAGATCCACGCCCGGGGAATTGGTAATGTGTCAAGAA

Aeonium_arboreum                    AAATTGGTACAAGAAGCCGTGGATACACTTCTTGATAACGGAATCCGTGGACAACCAATG
Aeonium_balsamiferum                AAATTGGTACAAGAAGCCGTGGATACACTTCTTGATAACGGAATCCGTGGACAACCAATG
Aeonium_decorum                     AAATTGGTACAAGAAGCCGTGGATACACTTCTTGATAACGGAATCCGTGGACAACCAATG
Aeonium_diplocyclum                 AAATTGGTACAAGAAGCCGTGGATACACTTCTTGATAACGGAATCCGTGGACAACCAATG
Aeonium_dodrantale                  AAATTGGTACAAGAAGCCGTGGATACACTTCTTGATAACGGAATCCGTGGACAACCAATG
Aeonium_nobile                      AAATTGGTACAAGAAGCCGTGGATACACTTCTTGATAACGGAATCCGTGGACAACCAATG
Aeonium_saundersii                  AAATTGGTACAAGAAGCCGTGGATACACTTCTTGATAACGGAATCCGTGGACAACCAATG
Aeonium_tabuliforme                 AAATTGGTACAAGAAGCCGTGGATACACTTCTTGATAACGGAATCCGTGGACAACCCATG
Aeonium_undulatum                   AAATTGGTACAAGAAGCCGTGGATACACTTCTTGATAACGGAATCCGTGGACAACCAATG
Cotyledon_tomentosa                 AAATTGGTACAAGAAGCCGTGGATACACTTCTTGATAACGGAATCCGTGGACAACCAATG
Crassula_alstonii                   AAATTAGTACAAGAAGCCGTGGATACACTTCTTGATAACGGAATCCGTGGACAACCAATG
Crassula_columella                  AAATTAGTACAAGAAGCCGTGGATACACTTCTTGATAACGGAATCCGTGGACAACCAATG
Crassula_dejecta                    AAATTAGTACAAGAAGCCGTGGATACACTTCTTGATAACGGAATCCGTGGACAACCAATG
Crassula_deltoidea                  AAATTGGTACAAGAAGCTGTGGATACACTTCTTGATAACGGAATCCGGGGACAACCAATG
Crassula_expansa_subsp_fragilis     AAATTGGTACAAGAAGCTGTGGATACACTTCTTGATAACGGAATCCGGGGACAACCAATG
Crassula_mesembrianthemopsis        AAATTAGTACAAGAAGCCGTGGATACACTTCTTGATAACGGAATCCGTGGACAACCAATG
Crassula_mesembryanthoides          AAATTAGTACAAGAAGCCGTGGATACACTTCTTGATAACGGAATCCGTGGACAACCAATG
Crassula_perforata                  AAATTAGTACAAGAAGCCGTGGATACACTTCTTGATAACGGAATCCGTGGACAACCAATG
Crassula_socialis                   AAATTAGTACAAGAAGCCGTGGATACACTTCTTGATAACGGAATCCGTGGACAACCAATG
Crassula_tecta                      AAATTAGTACAAGAAGCCGTGGATACACTTCTTGATAACGGAATCCGTGGACAACCAATG
Crassula_volkensii                  AAATTGGTACAAGAAGCTGTGGATACACTTCTTGATAACGGAATCCGGGGACAACCAATG
Echeveria_lilacina                  AAATTGGTACAAGAAGCCGTGGATACACTTCTTGATAACGGAATCCGCGGACAACCAATG
Graptopetalum_amethystinum          AAATTGGTACAAGAAGCCGTGGATACACTTCTTGATAACGGAATCCGCGGACAACCAATG
Hylotelephium_ewersii               AAATTGGTACAAGAAGCCGTGGATACACTTCTTGATAATGGAATCCGTGGACAACCAATG
Hylotelephium_verticillatum         AAATTGGTACAAGAAGCCGTGGATACACTTCTTGATAATGGAATCCGTGGACAACCAATG
Hylotelephium_viviparum             AAATTGGTACAAGAAGCCGTGGATACACTTCTTGATAATGGAATCCGTGGACAACCAATG
Kalanchoe_daigremontiana            AAATTGGTACAAGAAGCGGTGGATACACTTCTTGATAACGGAATCCGTGGACAACCAATG
Kalanchoe_delagoensis               AAATTGGTACAAGAAGCGGTGGATACACTTCTTGATAACGGAATCCGTGGACAACCAATG
Kalanchoe_fedtschenkoi              AAATTGGTACAAGAAGCGGTGGATACACTTCTTGATAACGGAATCCGTGGACAACCAATG
Kalanchoe_longiflora                AAATTGGTACAAGAAGCCGTGGATACACTTCTTGATAACGGAATCCGTGGACAACCAATG
Kalanchoe_tomentosa                 AAATTGGTACAAGAAGCCGTGGATACACTTCTTGATAACGGAATCCGTGGACAACCAATG
Meterostachys_sikokianus            AAATTGGTACAAGAAGCCGTGGATACACTTCTTGATAACGGAATCCGTGGACAACCAATG
Monanthes_anagensis                 AAATTGGTACAAGAAGCCGTGGATACACTTCTTGATAACGGAATCCGTGGACAACCAATG
Monanthes_brachycaulos              AAATTGGTACAAGAAGCCGTGGATACACTTCTTGATAACGGAATCCGTGGACAACCAATG
Monanthes_muralis                   AAATTGGTACAAGAAGCCGTGGATACACTTCTTGATAACGGAATCCGTGGACAACCAATG
Monanthes_polyphylla                AAATTGGTACAAGAAGCCGTGGATACACTTCTTGATAACGGAATCCGTGGACAACCAATG
Myriophyllum_aquaticum              CTATTGGTACAAGAAGCCGTGGATACACTTCTTGATAATGGAAGGCGTGGACACCCAACG
Myriophyllum_spicatum               CTATTGGTACAAGAAGCCGTGGATACACTTCTTGATAATGGAAGGCGTGGACACCCAACG
Orostachys_fimbriata                AAATTGGTACAAGAAGCCGTGGATACACTTCTTGATAACGGAATCCGTGGACAACCAATG
Orostachys_iwarenge_f_magna         AAATTGGTACAAGAAGCCGTGGATACACTTCTTGATAACGGAATCCGTGGACAACCAATG
Orostachys_japonica                 AAATTGGTACAAGAAGCCGTGGATACACTTCTTGATAACGGAATCCGTGGACAACCAATG
Orostachys_minuta                   AAATTGGTACAAGAAGCCGTGGATACACTTCTTGATAACGGAATCCGTGGACAACCAATG
Pachyphytum_compactum               AAATTGGTACAAGAAGCCGTGGATACACTTCTTGATAACGGAATCCGCGGACAACCAATG
Phedimus_aizoon                     AAATTGGTACAAGAAGCCGTGGATACACTTCTTGATAACGGAATCCGTGGACAACCAATG
Phedimus_kamtschaticus              AAATTGGTACAAGAAGCCGTGGATACACTTCTTGATAACGGAATCCGTGGACAACCAATG
Phedimus_odontophyllus              AAATTGGTACAAGAAGCCGTGGATACACTTCTTGATAACGGAATCCGTGGACAACCAATG
Phedimus_spurius                    AAATTGGTACAAGAAGCCGTGGATACACTTCTTGATAACGGAATTCGTGGACAACCAATG
Phedimus_takesimensis               AAATTGGTACAAGAAGCCGTGGATACACTTCTTGATAACGGAATCCGTGGACAACCAATG
Phedimus_yangshanicus               AAATTGGTACAAGAAGCCGTGGATACACTTCTTGATAACGGAATCCGTGGACAACCAATG
Rhodiola_bupleuroides               AAATTGGTACAAGAAGCCGTGGATACACTTCTGGATAACGGAATCCGTGGACAACCAATG
Rhodiola_calliantha                 AAATTGGTACAAGAAGCCGTGGATACACTTCTGGATAACGGAATCCGTGGACAACCAATG
Rhodiola_crenulata                  AAATTGGTACAAGAAGCCGTGGATACACTTCTGGATAACGGAATCCGTGGACAACCAATG
Rhodiola_dumulosa                   AAATTGGTACAAGAAGCCGTGGATACACTTCTGGATAACGGAATCCGTGGACAACCAATG
Rhodiola_fastigiata                 AAATTGGTACAAGAAGCCGTGGATACACTTCTGGATAACGGAATCCGTGGACAACCAATG
Rhodiola_gelida                     AAATTGGTACAAGAAGCCGTGGATACACTTCTGGATAACGGAATCCGTGGACAACCAATG
Rhodiola_henryi                     AAATTGGTACAAGAAGCCGTGGATACACTTCTGGATAACGGAATCCGTGGACAACCAATG
Rhodiola_himalensis                 AAATTGGTACAAGAAGCCGTGGATACACTTCTGGATAACGGAATCCGTGGACAACCAATG
Rhodiola_hobsonii                   AAATTGGTACAAGAAGCCGTGGATACACTTCTGGATAACGGAATCCGTGGACAACCAATG
Rhodiola_humilis                    AAATTGGTACAAGAAGCCGTGGATACACTTCTGGATAACGGAATCCGTGGACAACCAATG
Rhodiola_integrifolia               AAATTGGTACAAGAAGCCGTGGATACACTTCTGGATAACGGAATCCGTGGACAACCAATG
Rhodiola_kirilowii                  AAATTGGTACAAGAAGCCGTGGATACACTTCTGGATAACGGAATCCGTGGACAACCAATG
Rhodiola_liciae                     AAATTGGTACAAGAAGCCGTGGATACACTTCTGGATAACGGAATCCGTGGACAACCAATG
Rhodiola_macrocarpa                 AAATTGGTACAAGAAGCCGTGGATACACTTCTGGATAACGGAATCCGTGGACAACCAATG
Rhodiola_ovatisepala                AAATTGGTACAAGAAGCCGTGGATACACTTCTGGATAACGGAATCCGTGGACAACCAATG
Rhodiola_prainii                    AAATTGGTACAAGAAGCCGTGGATACACTTCTGGATAACGGAATCCGTGGACAACCAATG
Rhodiola_quadrifida                 AAATTGGTACAAGAAGCCGTGGATACACTTCTGGATAACGGAATCCGTGGACAACCAATG
Rhodiola_rhodantha                  AAATTGGTACAAGAAGCCGTGGATACACTTCTGGATAACGGAATCCGTGGACAACCAATG
Rhodiola_rosea                      AAATTGGTACAAGAAGCCGTGGATACACTTCTGGATAACGGAATCCGTGGACAACCAATG
Rhodiola_sacra                      AAATTGGTACAAGAAGCCGTGGATACACTTCTGGATAACGGAATCCGTGGACAACCAATG
Rhodiola_sexifolia                  AAATTGGTACAAGAAGCCGTGGATACACTTCTGGATAACGGAATCCGTGGACAACCAATG
Rhodiola_sinuata                    AAATTGGTACAAGAAGCCGTGGATACACTTCTGGATAACGGAATCCGTGGACAACCAATG
Rhodiola_smithii                    AAATTGGTACAAGAAGCCGTGGATACACTTCTGGATAACGGAATCCGTGGACAACCAATG
Rhodiola_stapfii                    AAATTGGTACAAGAAGCCGTGGATACACTTCTGGATAACGGAATCCGTGGACAACCAATG
Rhodiola_subopposita                AAATTGGTACAAGAAGCCGTGGATACACTTCTGGATAACGGAATCCGTGGACAACCAATG
Rhodiola_tangutica                  AAATTGGTACAAGAAGCCGTGGATACACTTCTGGATAACGGAATCCGTGGACAACCAATG
Rhodiola_wallichiana                AAATTGGTACAAGAAGCCGTGGATACACTTCTGGATAACGGAATCCGTGGACAACCAATG
Rhodiola_yunnanensis                AAATTGGTACAAGAAGCCGTGGATACACTTCTGGATAACGGAATCCGTGGACAACCAATG
Rosularia_alpestris                 AAATTGGTACAAGAAGCCGTGGATACACTTCTTGATAACGGAATCCGTGGACAACCAATG
Sedum_alfredii                      AAATTGGTACAAGAAGCCGTGGATACACTTCTTGATAACGGAATCCGCGGACAACCAATG
Sedum_emarginatum                   AAATTGGTACAAGAAGCCGTGGATACACTTCTTGATAACGGAATCCGCGGACAACCAATG
Sedum_lineare                       AAATTAGTACAAGAAGCCGTGGATACACTTCTTGATAACGGAATCCGCGGACAACCAATG
Sedum_oryzifolium                   AAATTGGTACAAGAAGCCGTGGATACACTTCTTGATAACGGAATCCGCGGACAACCAATG
Sedum_plumbizincicola               AAATTGGTACAAGAAGCCGTGGATACACTTCTTGATAACGGAATCCGCGGACAACCAATG
Sedum_sarmentosum                   AAATTGGTACAAGAAGCCGTGGATACACTTCTTGATAACGGAATCCGCGGACAACCAATG
Sedum_tricarpum                     AAATTGGTACAAGAAGCCGTGGATACACTTCTTGATAACGGAATCCGCGGACAACCAATG
Sempervivum_arachnoideum            AAATTGGTACAAGAAGCCGTGGATACACTTCTTGATAACGGAATCCGTGGACAACCAATG
Sempervivum_calcareum               AAATTGGTACAAGAAGCCGTGGATACACTTCTTGATAACGGAATCCGTGGACAACCAATG
Sempervivum_ciliosum                AAATTGGTACAAGAAGCCGTGGATACACTTCTTGATAACGGAATCCGTGGACAACCAATG
Sempervivum_funckii                 AAATTGGTACAAGAAGCCGTGGATACACTTCTTGATAACGGAATCCGTGGACAACCAATG
Sempervivum_globiferum              AAATTGGTACAAGAAGCCGTGGATACACTTCTTGATAACGGAATCCGTGGACAACCAATG
Sempervivum_globiferum_subsp_hirtum AAATTGGTACAAGAAGCCGTGGATACACTTCTTGATAACGGAATCCGTGGACAACCAATG
Sempervivum_heuffelii               AAATTGGTACAAGAAGCCGTGGATACACTTCTTGATAACGGAATCCGTGGACAACCAATG
Sempervivum_tectorum                AAATTGGTACAAGAAGCCGTGGATACACTTCTTGATAACGGAATCCGTGGACAACCAATG
Sinocrassula_densirosulata          AAATTGGTACAAGAAGCCGTGGATACACTTCTTGATAATGGAATCCGTGGACAACCAATG
Sinocrassula_indica                 AAATTGGTACAAGAAGCCGTGGATACACTTCTTGATAATGGAATCCGTGGACAACCAATG
Umbilicus_rupestris                 AAATTGGTACAAGAAGCCGTGGATACACTTCTTGATAACGGAATCCGTGGACAACCAATG

Aeonium_arboreum                    AGGGATGGTCATAACAAGGTTTACAAGTCGTTTTCGGATGTAATTGAAGGTAAAGAGGGA
Aeonium_balsamiferum                AGGGATGGTCATAACAAGGTTTACAAGTCGTTTTCGGATGTAATTGAAGGTAAAGAGGGA
Aeonium_decorum                     AGGGATGGTCATAACAAGGTTTACAAGTCGTTTTCGGATGTAATTGAAGGTAAAGAGGGA
Aeonium_diplocyclum                 AGGGATGGTCATAACAAGGTTTACAAGTCGTTTTCGGATGTAATTGAAGGTAAAGAGGGA
Aeonium_dodrantale                  AGGGATGGTCATAACAAGGTTTACAAGTCGTTTTCGGATGTAATTGAAGGTAAAGAGGGA
Aeonium_nobile                      AGGGATGGTCATAACAAGGTTTACAAGTCGTTTTCGGATGTAATTGAAGGTAAAGAGGGA
Aeonium_saundersii                  AGGGATGGTCATAACAAGGTTTACAAGTCGTTTTCGGATGTAATTGAAGGTAAAGAGGGA
Aeonium_tabuliforme                 AGGGATGGTCATAACAAGGTTTACAAGTCGTTTTCGGATGTAATTGAAGGTAAAGAGGGA
Aeonium_undulatum                   AGGGATGGTCATAACAAGGTTTACAAGTCGTTTTCGGATGTAATTGAAGGTAAAGAGGGA
Cotyledon_tomentosa                 CGGGATGGTCATAACAAGGTTTACAAGTCATTTTCGGATGTAATTGAAGGTAAAGAAGGA
Crassula_alstonii                   AGGGATGGTCATAACAAGGTTTACAAGTCATTTTCAGATGTAATTGAAGGTAAAGAGGGA
Crassula_columella                  AGGGATGGTCATAACAAGGTTTACAAGTCATTTTCAGATGTAATTGAAGGTAAAGAGGGA
Crassula_dejecta                    AGGGATGGTCATAACAAGGTTTACAAGTCATTTTCAGATGTAATTGAAGGTAAAGAGGGA
Crassula_deltoidea                  AGGGATGGTCATAACAAGGTTTACAAGTCATTTTCGGATGTAATTGAAGGTAAAGAGGGA
Crassula_expansa_subsp_fragilis     AGGGATGGTCATAACAAGGTTTACAAGTCATTTTCGGATGTAATTGAAGGTAAAGAGGGA
Crassula_mesembrianthemopsis        AGGGATGGTCATAACAAGGTTTACAAGTCATTTTCGGATGTAATTGAAGGTAAAGAGGGA
Crassula_mesembryanthoides          AGGGATGGTCATAACAAGGTTTACAAGTCATTTTCGGATGTAATTGAAGGTAAAGAGGGA
Crassula_perforata                  AGGGATGGTCATAACAAGGTTTACAAGTCATTTTCGGATGTAATTGAAGGTAAAGAGGGA
Crassula_socialis                   AGGGATGGTCATAACAAGGTTTACAAGTCATTTTCGGATGTAATTGAAGGTAAAGAGGGA
Crassula_tecta                      AGGGATGGTCATAACAAGGTTTACAAGTCATTTTCGGATGTAATTGAAGGTAAAGAGGGA
Crassula_volkensii                  AGGGATGGTCATAACAAGGTTTACAAATCATTTTCGGATGTAATTGAAGGTAAAGAGGGA
Echeveria_lilacina                  AGGGATGGTCATAACAAGGTTTACAAGTCGTTTTCGGATGTAATTGAAGGTAAAGAGGGA
Graptopetalum_amethystinum          AGGGATGGTCATAACAAGGTTTACAAGTCGTTTTCGGATGTAATTGAAGGTAAAGAGGGA
Hylotelephium_ewersii               AGGGATGGTCATAACAAGGTTTACAAGTCGTTTTCGGATGTAATTGAAGGTAAAGAGGGA
Hylotelephium_verticillatum         AGGGATGGTCATAACAAGGTTTACAAGTCGTTTTCGGATGTAATTGAAGGTAAAGAGGGA
Hylotelephium_viviparum             AGGGATGGTCATAACAAGGTTTACAAGTCGTTTTCGGATGTAATTGAAGGTAAAGAGGGA
Kalanchoe_daigremontiana            AGGGATGGTCATAACAAGGTTTACAAGTCGTTTTCGGATGTAATTGAAGGTAAAGAAGGA
Kalanchoe_delagoensis               AGGGATGGTCATAACAAGGTTTACAAGTCGTTTTCGGATGTAATTGAAGGTAAAGAAGGA
Kalanchoe_fedtschenkoi              AGGGATGGTCATAACAAGGTTTACAAGTCGTTTTCGGATGTAATTGAAGGTAAAGAAGGA
Kalanchoe_longiflora                AGGGATGGTCATAACAAGGTTTACAAGTCGTTTTCGGATGTAATTGAAGGTAAAGAAGGA
Kalanchoe_tomentosa                 AGGGATGGTCATAACAAGGTTTACAAGTCGTTTTCGGATGTAATTGAAGGTAAAGAAGGA
Meterostachys_sikokianus            AGGGATGGTCATAACAAGGTTTACAAGTCGTTTGCGGATGTAATTGAAGGTAAAGAGGGA
Monanthes_anagensis                 AGGGATGGTCATAACAAGGTTTACAAGTCGTTTTCGGATGTAATTGAAGGCAAAGAGGGA
Monanthes_brachycaulos              AGGGATGGTCATAACAAGGTTTACAAGTCGTTTTCGGATGTAATTGAAGGCAAAGAGGGA
Monanthes_muralis                   AGGGATGGTCATAACAAGGTTTACAAGTCGTTTTCGGATGTAATTGAAGGCAAAGAGGGA
Monanthes_polyphylla                AGGGATGGTCATAACAAGGTTTACAAGTCGTTTTCGGATGTAATTGAAGGTAAAGAGGGA
Myriophyllum_aquaticum              AGGGACCTTCATAATAAGGTTTACAAGTCGTTTTCAGATGTAATTGAAGGTAAAGAAGGA
Myriophyllum_spicatum               AGGGACCTTCATAATAAGGTTTACAAGTCGTTTTCAGATGTAATTGAAGGTAAAGAAGGA
Orostachys_fimbriata                AGGGATGGTCATAACAAGGTTTACAAGTCGTTTGCGGATGTAATTGAAGGTAAAGAGGGA
Orostachys_iwarenge_f_magna         AGGGATGGTCATAACAAGGTTTACAAGTCGTTTTCGGATGTAATTGAAGGTAAAGAGGGA
Orostachys_japonica                 AGGGATGGTCATAACAAGGTTTACAAGTCGTTTGCGGATGTAATTGAAGGTAAAGAGGGA
Orostachys_minuta                   AGGGATGGTCATAACAAGGTTTACAAGTCGTTTGCGGATGTAATTGAAGGTAAAGAGGGA
Pachyphytum_compactum               AGGGATGGTCATAACAAGGTTTACAAGTCGTTTTCGGATGTAATTGAAGGTAAAGAGGGA
Phedimus_aizoon                     AGGGATGGTCATAACAAGGTTTACAAGTCGTTTTCGGATGTAATTGAAGGTAAAGAGGGA
Phedimus_kamtschaticus              AGGGATGGTCATAACAAGGTTTACAAGTCGTTTTCGGATGTAATTGAAGGTAAAGAGGGA
Phedimus_odontophyllus              AGGGATGGTCATAACAAGGTTTACAAGTCGTTTTCGGATGTAATTGAAGGTAAAGAGGGA
Phedimus_spurius                    AGGGATGGTCATAACAAGGTTTACAAGTCATTTTCGGATGTAATTGAAGGTAAAGAGGGA
Phedimus_takesimensis               AGGGATGGTCATAACAAGGTTTACAAGTCGTTTTCGGATGTAATTGAAGGTAAAGAGGGA
Phedimus_yangshanicus               AGGGATGGTCATAACAAGGTTTACAAGTCGTTTTCGGATGTAATTGAAGGTAAAGAGGGA
Rhodiola_bupleuroides               AGGGATGGTCATAACAAGGTTTACAAATCGTTTTCGGATGTAATTGAAGGTAAAGAGGGA
Rhodiola_calliantha                 AGGGATGGTCATAACAAGGTTTACAAATCGTTTTCGGATGTAATTGAAGGTAAAGAGGGA
Rhodiola_crenulata                  AGGGATGGTCATAACAAGGTTTACAAATCGTTTTCGGATGTAATTGAAGGTAAAGAGGGA
Rhodiola_dumulosa                   AGGGATGGTCATAACAAGGTTTACAAATCGTTTTCGGATGTAATTGAAGGTAAAGAGGGA
Rhodiola_fastigiata                 AGGGATGGTCATAACAAGGTTTACAAATCGTTTTCGGATGTAATTGAAGGTAAAGAGGGA
Rhodiola_gelida                     AGGGATGGTCATAACAAGGTTTACAAATCGTTTTCGGATGTAATTGAAGGTAAAGAGGGA
Rhodiola_henryi                     AGGGATGGTCATAACAAGGTTTACAAATCGTTTTCGGATGTAATTGAAGGTAAAGAGGGA
Rhodiola_himalensis                 AGGGATGGTCATAACAAGGTTTACAAATCGTTTTCGGATGTAATTGAAGGTAAAGAGGGA
Rhodiola_hobsonii                   AGGGATGGTCATAACAAGGTTTACAAATCGTTTTCAGATGTAATTGAAGGTAAAGAGGGA
Rhodiola_humilis                    AGGGATGGTCATAACAAGGTTTACAAATCGTTTTCAGATGTAATTGAAGGTAAAGAGGGA
Rhodiola_integrifolia               AGGGATGGTCATAACAAGGTTTACAAATCGTTTTCAGATGTAATTGAAGGTAAAGAGGGA
Rhodiola_kirilowii                  AGGGATGGTCATAACAAGGTTTACAAATCGTTTTCGGATGTAATTGAAGGTAAAGAGGGA
Rhodiola_liciae                     AGGGATGGTCATAACAAGGTTTACAAATCGTTTTCAGATGTAATTGAAGGTAAAGAGGGA
Rhodiola_macrocarpa                 AGGGATGGTCATAACAAGGTTTACAAATCGTTTTCGGATGTAATTGAAGGTAAAGAGGGA
Rhodiola_ovatisepala                AGGGATGGTCATAACAAGGTTTACAAATCGTTTTCAGATGTAATTGAAGGTAAAGAGGGA
Rhodiola_prainii                    AGGGATGGTCATAACAAGGTTTACAAATCGTTTTCAGATGTAATTGAAGGTAAAGAGGGA
Rhodiola_quadrifida                 AGGGATGGTCATAACAAGGTTTACAAATCGTTTTCGGATGTAATTGAAGGTAAAGAGGGA
Rhodiola_rhodantha                  AGGGATGGTCATAACAAGGTTTACAAATCGTTTTCAGATGTAATTGAAGGTAAAGAGGGA
Rhodiola_rosea                      AGGGATGGTCATAACAAGGTTTACAAATCGTTTTCGGATGTAATTGAAGGTAAAGAGGGA
Rhodiola_sacra                      AGGGATGGTCATAACAAGGTTTACAAATCGTTTTCGGATGTAATTGAAGGTAAAGAGGGA
Rhodiola_sexifolia                  AGGGATGGTCATAACAAGGTTTACAAATCGTTTTCAGATGTAATTGAAGGTAAAGAGGGA
Rhodiola_sinuata                    AGGGATGGTCATAACAAGGTTTACAAATCGTTTTCAGATGTAATTGAAGGTAAAGAGGGA
Rhodiola_smithii                    AGGGATGGTCATAACAAGGTTTACAAATCGTTTTCAGATGTAATTGAAGGTAAAGAGGGA
Rhodiola_stapfii                    AGGGATGGTCATAACAAGGTTTACAAATCGTTTTCAGATGTAATTGAAGGTAAAGAGGGA
Rhodiola_subopposita                AGGGATGGTCATAACAAGGTTTACAAATCGTTTTCGGATGTAATTGAAGGTAAAGAGGGA
Rhodiola_tangutica                  AGGGATGGTCATAACAAGGTTTACAAATCGTTTTCGGATGTAATTGAAGGTAAAGAGGGA
Rhodiola_wallichiana                AGGGATGGTCATAACAAGGTTTACAAATCGTTTTCAGATGTAATTGAAGGTAAAGAGGGA
Rhodiola_yunnanensis                AGGGATGGTCATAACAAGGTTTACAAATCGTTTTCAGATGTAATTGAAGGTAAAGGGGGA
Rosularia_alpestris                 AGGGATGGTCATAACAAGGTTTACAAGTCGTTTTCGGATGTAATTGAAGGGAAAGAGGGA
Sedum_alfredii                      AGGGATGGTCATAACAAGGTTTACAAGTCGTTTTCGGATGTAATTGAAGGTAAACAGGGA
Sedum_emarginatum                   AGGGATGGTCATAACAAGGTTTACAAGTCGTTTTCAGATGTAATTGAAGGCAAAGAGGGA
Sedum_lineare                       AGGGATGGTCATAACAAGGTTTACAAGTCGTTTTCGGATGTAATTGAAGGTAAAGAGGGA
Sedum_oryzifolium                   AGGGATGGTCATAACAAGGTTTACAAGTCGTTTTCGGATGTAATTGAAGGTAAAGAGGGA
Sedum_plumbizincicola               AGGGATGGTCATAACAAGGTTTACAAGTCGTTTTCGGATGTAATTGAAGGTAAAGAGGGA
Sedum_sarmentosum                   AGGGATGGTCATAACAAGGTTTACAAGTCGTTTTCGGATGTAATTGAAGGTAAAGAGGGA
Sedum_tricarpum                     AGGGATGGTCATAACAAGGTTTACAAGTCGTTTTCGGATGTAATTGAAGGTAAACAGGGA
Sempervivum_arachnoideum            AGGGATGGTCATAACAAGGTTTACAAGTCGTTTTCGGATATAATTGAAGGTAAAGAGGGA
Sempervivum_calcareum               AGGGATGGTCATAACAAGGTTTACAAGTCGTTTTCGGATGTAATTGAAGGTAAAGAGGGA
Sempervivum_ciliosum                AGGGATGGTCATAACAAGGTTTACAAGTCGTTTTCGGATGTAATTGAAGGTAAAGAGGGA
Sempervivum_funckii                 AGGGATGGTCATAACAAGGTTTACAAGTCGTTTTCGGATGTAATTGAAGGTAAAGAGGGA
Sempervivum_globiferum              AGGGATGGTCATAACAAGGTTTACAAGTCGTTTTCGGATGTAATTGAAGGTAAAGAGGGA
Sempervivum_globiferum_subsp_hirtum AGGGATGGTCATAACAAGGTTTACAAGTCGTTTTCGGATGTAATTGAAGGTAAAGAGGGA
Sempervivum_heuffelii               AGGGATGGTCATAACAAGGTTTACAAGTCGTTTTCGGATGTAATTGAAGGTAAAGAGGGA
Sempervivum_tectorum                AGGGATGGTCATAACAAGGTTTACAAGTCGTTTTCGGATGTAATTGAAGGTAAAGAGGGA
Sinocrassula_densirosulata          AGGGATGGTCATAACAAGGTTTACAAGTCGTTTTCGGATGTAATTGAAGGTAAAGAGGGA
Sinocrassula_indica                 AGGGATGGTCATAACAAGGTTTACAAGTCGTTTTCGGATGTAATTGAAGGTAAAGAGGGA
Umbilicus_rupestris                 AGGGATGGTCATAACAAGGTTTACAAGTCGTTTTCGGATGTAATTGAAGGTAAAGAGGGA

Aeonium_arboreum                    AGATTTCGTGAGACTCTGCTTGGCAAACGGGTCGATTATTCGGGCCGTTCCGTCATTGTC
Aeonium_balsamiferum                AGATTTCGTGAGACTCTGCTTGGCAAACGGGTCGATTATTCGGGCCGTTCCGTCATTGTC
Aeonium_decorum                     AGATTTCGTGAGACTCTGCTTGGCAAACGGGTCGATTATTCGGGCCGTTCCGTCATTGTC
Aeonium_diplocyclum                 AGATTTCGTGAGACTCTGCTTGGCAAACGGGTCGATTATTCGGGCCGTTCCGTCATTGTC
Aeonium_dodrantale                  AGATTTCGTGAGACTCTGCTTGGCAAACGGGTCGATTATTCGGGCCGTTCCGTCATTGTC
Aeonium_nobile                      AGATTTCGTGAGACTCTGCTTGGCAAACGGGTCGATTATTCGGGCCGTTCCGTCATTGTC
Aeonium_saundersii                  AGATTTCGTGAGACTCTGCTTGGCAAACGGGTCGATTATTCGGGCCGTTCCGTCATTGTC
Aeonium_tabuliforme                 AGATTTCGTGAGACTCTGCTTGGCAAACGGGTCGATTATTCGGGCCGTTCCGTCATTGTC
Aeonium_undulatum                   AGATTTCGTGAGACTCTGCTTGGCAAACGGGTCGATTATTCGGGCCGTTCCGTCATTGTC
Cotyledon_tomentosa                 AGATTTCGTGAGACTCTGCTTGGCAAACGGGTCGATTATTCGGGCCGTTCCGTCATTGTC
Crassula_alstonii                   AGATTTCGTGAGACTCTGCTTGGCAAACGGGTCGATTATTCGGGCCGGTCCGTCATTGTT
Crassula_columella                  AGATTTCGTGAGACTCTGCTTGGCAAACGGGTCGATTATTCGGGCCGGTCCGTCATTGTT
Crassula_dejecta                    AGATTTCGTGAGACTCTACTTGGCAAACGGGTCGATTATTCGGGCCGGTCCGTCATTGTT
Crassula_deltoidea                  AGATTTCGTGAGACTCTGCTTGGAAAACGGGTCGATTATTCGGGCCGGTCCGTCATTGTT
Crassula_expansa_subsp_fragilis     CGATTTCGTGAGACTCTGCTTGGAAAACGGGTCGATTATTCAGGCCGGTCCGTCATTGTT
Crassula_mesembrianthemopsis        AGATTTCGTGAGACTCTGCTTGGCAAACGGGTCGATTATTCGGGCCGGTCCGTCATTGTT
Crassula_mesembryanthoides          AGATTTCGTGAGACTCTGCTTGGCAAACGGGTCGATTATTCGGGCCGGTCCGTCATTGTT
Crassula_perforata                  AGATTTCGTGAGACTCTGCTTGGCAAACGGGTTGATTATTCGGGCCGGTCCGTCATTGTT
Crassula_socialis                   AGATTTCGTGAGACTCTGCTTGGCAAACGGGTCGATTATTCGGGCCGGTCCGTCATTGTT
Crassula_tecta                      AGATTTCGTGAGACTCTGCTTGGCAAACGGGTCGATTATTCGGGCCGGTCCGTCATTGTT
Crassula_volkensii                  CGATTTCGTGAGACTCTGCTTGGAAAACGGGTCGATTATTCAGGCCGGTCCGTCATTGTT
Echeveria_lilacina                  AGATTTCGTGAGACTCTGCTTGGCAAACGGGTCGATTATTCGGGCCGTTCCGTCATTGTC
Graptopetalum_amethystinum          AGATTTCGTGAGACTCTGCTTGGCAAACGGGTCGATTATTCGGGCCGTTCCGTCATTGTC
Hylotelephium_ewersii               AGATTTCGTGAGACTCTGCTTGGCAAACGGGTCGATTATTCGGGCCGTTCCGTCATTGTC
Hylotelephium_verticillatum         AGATTTCGTGAGACTCTGCTTGGCAAACGGGTCGATTATTCGGGCCGTTCCGTCATTGTC
Hylotelephium_viviparum             AGATTTCGTGAGACTCTGCTTGGCAAACGGGTCGATTATTCGGGCCGTTCCGTCATTGTC
Kalanchoe_daigremontiana            AGATTTCGTGAGACTCTGCTTGGCAAACGGGTCGATTATTCGGGCCGTTCCGTCATTGTC
Kalanchoe_delagoensis               AGATTTCGTGAGACTCTGCTTGGCAAACGGGTCGATTATTCGGGCCGTTCCGTCATTGTC
Kalanchoe_fedtschenkoi              AGATTTCGTGAGACTCTGCTTGGCAAACGGGTCGATTATTCGGGCCGTTCCGTCATTGTC
Kalanchoe_longiflora                AGATTTCGTGAGACTCTGCTTGGCAAACGGGTCGATTATTCGGGCCGTTCCGTCATTGTC
Kalanchoe_tomentosa                 AGATTTCGTGAGACTCTGCTTGGCAAACGGGTCGATTATTCGGGCCGTTCCGTCATTGTC
Meterostachys_sikokianus            AGATTTCGTGAGACTCTGCTTGGCAAACGGGTCGATTATTCGGGCCGTTCCGTCATTGTC
Monanthes_anagensis                 AGATTTCGTGAGACTCTGCTTGGCAAACGGGTCGATTATTCGGGCCGTTCCGTCATTGTC
Monanthes_brachycaulos              AGATTTCGTGAGACTCTGCTTGGCAAACGGGTCGATTATTCGGGCCGTTCCGTCATTGTC
Monanthes_muralis                   AGATTTCGTGAGACTCTGCTTGGCAAACGGGTCGATTATTCGGGCCGTTCCGTCATTGTC
Monanthes_polyphylla                AGATTTCGTGAGACTCTGCTTGGCAAACGGGTCGATTATTCGGGCCGTTCCGTCATTGTC
Myriophyllum_aquaticum              AGATTTCGTGAGACTATGCTCGGCAAACGAGTCGATTATTCGGGTCGTTCCGTCATTGTC
Myriophyllum_spicatum               AGATTTCGTGAGACTATGCTCGGCAAACGAGTCGATTATTCGGGTCGTTCCGTCATTGTC
Orostachys_fimbriata                AGATTTCGTGAGACTCTGCTTGGCAAACGGGTCGATTATTCGGGCCGTTCCGTCATTGTC
Orostachys_iwarenge_f_magna         AGATTTCGTGAGACTCTGCTTGGCAAACGGGTCGATTATTCGGGCCGTTCCGTCATTGTC
Orostachys_japonica                 AGATTTCGTGAGACTCTGCTTGGCAAACGGGTCGATTATTCGGGCCGTTCCGTCATTGTC
Orostachys_minuta                   AGATTTCGTGAGACTCTGCTTGGCAAACGGGTCGATTATTCGGGCCGTTCCGTCATTGTC
Pachyphytum_compactum               AGATTTCGTGAGACTCTGCTTGGCAAACGGGTCGATTATTCGGGCCGTTCCGTCATTGTC
Phedimus_aizoon                     AGATTTCGTGAGACTCTGCTTGGCAAACGGGTTGATTATTCGGGCCGTTCCGTCATTGTC
Phedimus_kamtschaticus              AGATTTCGTGAGACTCTGCTTGGCAAACGGGTTGATTATTCGGGCCGTTCCGTCATTGTC
Phedimus_odontophyllus              AGGTTTCGTGAGACTCTGCTTGGCAAACGGGTTGATTATTCGGGCCGTTCCGTCATTGTC
Phedimus_spurius                    AGATTTCGTGAGACTCTGCTTGGCAAACGGGTTGATTATTCGGGCCGTTCGGTCATTGTC
Phedimus_takesimensis               AGATTTCGTGAGACTCTGCTTGGCAAACGGGTTGATTATTCGGGCCGTTCCGTCATTGTC
Phedimus_yangshanicus               AGGTTTCGTGAGACTCTGCTTGGCAAACGGGTTGATTATTCGGGCCGTTCCGTCATTGTC
Rhodiola_bupleuroides               AGATTTCGTGAGACTCTACTTGGCAAACGGGTCGATTATTCGGGCCGTTCCGTCATTGTC
Rhodiola_calliantha                 AGATTTCGTGAGACTCTACTTGGCAAACGGGTCGATTATTCGGGCCGTTCCGTCATTGTC
Rhodiola_crenulata                  AGATTTCGTGAGACTCTACTTGGCAAACGGGTCGATTATTCGGGCCGTTCCGTCATTGTC
Rhodiola_dumulosa                   AGATTTCGTGAGACTCTACTTGGCAAACGGGTCGATTATTCGGGCCGTTCCGTCATTGTC
Rhodiola_fastigiata                 AGATTTCGTGAGACTCTACTTGGCAAACGGGTCGATTATTCGGGCCGTTCCGTCATTGTC
Rhodiola_gelida                     AGATTTCGTGAGACTCTACTTGGCAAACGGGTCGATTATTCGGGCCGTTCCGTCATTGTC
Rhodiola_henryi                     AGATTTCGTGAGACTCTACTTGGCAAACGGGTCGATTATTCGGGCCGTTCCGTCATTGTC
Rhodiola_himalensis                 AGATTTCGTGAGACTCTACTTGGCAAACGGGTCGATTATTCGGGCCGTTCCGTCATTGTC
Rhodiola_hobsonii                   AGATTTCGTGAGACTCTACTTGGCAAACGGGTCGATTATTCGGGCCGTTCCGTCATTGTC
Rhodiola_humilis                    AGATTTCGTGAGACTCTACTTGGCAAACGGGTCGATTATTCGGGCCGTTCCGTCATTGTC
Rhodiola_integrifolia               AGATTTCGTGAGACTCTACTTGGCAAACGGGTCGATTATTCGGGCCGTTCCGTCATTGTC
Rhodiola_kirilowii                  AGATTTCGTGAGACTCTACTTGGCAAACGGGTCGATTATTCGGGCCGTTCCGTCATTGTC
Rhodiola_liciae                     AGATTTCGTGAGACTCTACTTGGCAAACGGGTCGATTATTCGGGCCGTTCCGTCATTGTC
Rhodiola_macrocarpa                 AGATTTCGTGAGACTCTACTTGGCAAACGGGTCGATTATTCGGGCCGTTCCGTCATTGTC
Rhodiola_ovatisepala                AGATTTCGTGAGACTCTACTTGGCAAACGGGTCGATTATTCGGGCCGTTCCGTCATTGTC
Rhodiola_prainii                    AGATTTCGTGAGACTCTACTTGGCAAACGGGTCGATTATTCGGGCCGTTCCGTCATTGTC
Rhodiola_quadrifida                 AGATTTCGTGAGACTCTACTTGGCAAACGGGTCGATTATTCGGGCCGTTCCGTCATTGTC
Rhodiola_rhodantha                  AGATTTCGTGAGACTCTACTTGGCAAACGGGTCGATTATTCGGGCCGTTCCGTCATTGTC
Rhodiola_rosea                      AGATTTCGTGAGACTCTACTTGGCAAACGGGTCGATTATTCGGGCCGTTCCGTCATTGTC
Rhodiola_sacra                      AGATTTCGTGAGACTCTACTTGGCAAACGGGTCGATTATTCGGGCCGTTCCGTCATTGTC
Rhodiola_sexifolia                  AGATTTCGTGAGACTCTACTTGGCAAACGGGTCGATTATTCGGGCCGTTCCGTCATTGTC
Rhodiola_sinuata                    AGGTTTCGTGAGACTCTACTTGGCAAACGGGTCGATTATTCGGGCCGTTCCGTCATTGTC
Rhodiola_smithii                    AGATTTCGTGAGACTCTACTTGGCAAACGGGTCGATTATTCGGGCCGTTCCGTCATTGTC
Rhodiola_stapfii                    AGATTTCGTGAGACTCTACTTGGCAAACGGGTCGATTATTCGGGCCGTTCCGTCATTGTC
Rhodiola_subopposita                AGATTTCGTGAGACTCTACTTGGCAAACGGGTCGATTATTCGGGCCGTTCCGTCATTGTC
Rhodiola_tangutica                  AGATTTCGTGAGACTCTACTTGGCAAACGGGTCGATTATTCGGGCCGTTCCGTCATTGTC
Rhodiola_wallichiana                AGATTTCGTGAGACTCTACTTGGCAAACGGGTCGATTATTCGGGCCGTTCCGTCATTGTC
Rhodiola_yunnanensis                AGATTTCGTGAGACTCTACTTGGCAAACGGGTCGATTATTCGGGCCGTTCCGTCATTGTC
Rosularia_alpestris                 AGATTTCGTGAGACTCTGCTTGGCAAACGGGTCGATTATTCGGGCCGTTCCGTCATTGTC
Sedum_alfredii                      AGATTTCGTGAGACTCTGCTTGGCAAACGGGTCGATTATTCGGGCCGTTCCGTCATTGTC
Sedum_emarginatum                   AGATTTCGTGAGACTCTGCTTGGCAAACGGGTCGATTATTCAGGCCGTTCCGTCATTGTC
Sedum_lineare                       AGATTTCGTGAGACTCTGCTTGGCAAACGGGTCGATTATTCGGGCCGTTCCGTCATTGTC
Sedum_oryzifolium                   AGATTTCGTGAGACTCTGCTTGGCAAACGGGTCGATTATTCGGGCCGTTCCGTCATTGTC
Sedum_plumbizincicola               AGATTTCGTGAGACTCTGCTTGGCAAACGGGTCGATTATTCGGGCCGTTCCGTCATTGTC
Sedum_sarmentosum                   AGATTTCGTGAGACTCTGCTTGGCAAACGGGTCGATTATTCAGGCCGTTCCGTCATTGTT
Sedum_tricarpum                     AGATTTCGTGAGACTCTGCTTGGCAAACGGGTCGATTATTCGGGCCGTTCCGTCATTGTC
Sempervivum_arachnoideum            AGATTTCGTGAAACTCTGCTCGGCAAACGGGTCGATTATTCGGGTCGTTCCGTCATTGTC
Sempervivum_calcareum               AGATTTCGTGAAACTCTGCTCGGCAAACGGGTCGATTATTCGGGTCGTTCCGTCATTGTC
Sempervivum_ciliosum                AGATTTCGTGAAACTCTGCTCGGCAAACGGGTCGATTATTCGGGTCGTTCCGTCATTGTC
Sempervivum_funckii                 AGATTTCGTGAAACTCTGCTCGGCAAACGGGTCGATTATTCGGGTCGTTCCGTCATTGTC
Sempervivum_globiferum              AGATTTCGTGAAACTCTGCTCGGCAAACGGGTCGATTATTCGGGTCGTTCCGTCATTGTC
Sempervivum_globiferum_subsp_hirtum AGATTTCGTGAAACTCTGCTCGGCAAACGGGTCGATTATTCGGGTCGTTCCGTCATTGTC
Sempervivum_heuffelii               AGATTTCGTGAAACTCTGCTCGGCAAACGGGTCGATTATTCGGGTCGTTCCGTCATTGTC
Sempervivum_tectorum                AGATTTCGTGAAACTCTGCTCGGCAAACGGGTCGATTATTCGGGTCGTTCCGTCATTGTC
Sinocrassula_densirosulata          AGATTTCGTGAGACTCTGCTTGGGAAACGGGTCGATTATTCGGGCCGTTCCGTCATTGTC
Sinocrassula_indica                 AGATTTCGTGAGACTCTGCTTGGGAAACGGGTCGATTATTCGGGCCGTTCCGTCATTGTC
Umbilicus_rupestris                 AGATTTCGTGAGACTCTGCTTGGCAAACGGGTCGATTATTCGGGCCGTTCCGTCATTGTC

Aeonium_arboreum                    GTAGGGCCTTCGCTTTCATTGCATCAATGTGGATTGCCTCGCGAAATAGCAATAGAGCTT
Aeonium_balsamiferum                GTAGGGCCTTCGCTTTCATTGCATCAATGTGGATTGCCTCGCGAAATAGCAATAGAGCTT
Aeonium_decorum                     GTAGGGCCTTCGCTTTCATTGCATCAATGTGGATTGCCTCGCGAAATAGCAATAGAGCTT
Aeonium_diplocyclum                 GTAGGGCCTTCGCTTTCATTGCATCAATGTGGATTGCCTCGCGAAATAGCAATAGAGCTT
Aeonium_dodrantale                  GTAGGGCCTTCGCTTTCATTGCATCAATGTGGATTGCCTCGCGAAATAGCAATAGAGCTT
Aeonium_nobile                      GTAGGGCCTTCGCTTTCATTGCATCAATGTGGATTGCCTCGCGAAATAGCAATAGAGCTT
Aeonium_saundersii                  GTAGGGCCTTCGCTTTCATTGCATCAATGTGGATTGCCTCGCGAAATAGCAATAGAGCTT
Aeonium_tabuliforme                 GTAGGGCCTTCGCTTTCATTGCATCAATGTGGATTGCCTCGCGAAATAGCAATAGAGCTT
Aeonium_undulatum                   GTAGGGCCTTCGCTTTCATTGCATCAATGTGGATTGCCTCGCGAAATAGCAATAGAGCTT
Cotyledon_tomentosa                 GTAGGGCCTTCGCTTTCATTGCATCAATGTGGATTGCCTCGCGAAATAGCAATAGAGCTT
Crassula_alstonii                   GTAGGGCCTTCGCTTTCATTGCATCAATGTGGATTGCCTCGCGAAATAGCAATAGAGCTT
Crassula_columella                  GTAGGGCCTTCGCTTTCATTGCATCAATGTGGATTGCCTCGCGAAATAGCAATAGAGCTT
Crassula_dejecta                    GTAGGGCCTTCGCTTTCATTGCATCAATGTGGATTGCCTCGCGAAATAGCAATAGAGCTT
Crassula_deltoidea                  GTAGGGCCTTCGCTTTCATTGCATCAATGTGGATTGCCCCGCGAAATAGCAATAGAGCTT
Crassula_expansa_subsp_fragilis     GTAGGGCCTTCGCTTTCATTGCATCAATGTGGATTGCCCCGCGAAATAGCAATAGAGCTT
Crassula_mesembrianthemopsis        GTAGGGCCTTCGCTTTCATTGCATCAATGTGGATTGCCTCGCGAAATAGCAATAGAGCTT
Crassula_mesembryanthoides          GTAGGGCCTTCGCTTTCATTGCATCAATGTGGATTGCCTCGCGAAATAGCAATAGAGCTT
Crassula_perforata                  GTAGGGCCTTCGCTTTCATTGCATCAATGTGGATTGCCTCGCGAAATAGCAATAGAGCTT
Crassula_socialis                   GTAGGGCCTTCGCTTTCATTGCATCAATGTGGATTGCCTCGCGAAATAGCAATAGAGCTT
Crassula_tecta                      GTAGGGCCTTCGCTTTCATTGCATCAATGTGGATTGCCTCGCGAAATAGCAATAGAGCTT
Crassula_volkensii                  GTAGGGCCTTCGCTTTCATTGCATCAATGTGGATTGCCCCGCGAAATAGCAATAGAGCTT
Echeveria_lilacina                  GTAGGGCCTTCGCTTTCATTGCATCAATGTGGATTGCCTCGCGAAATAGCAATAGAGCTT
Graptopetalum_amethystinum          GTAGGGCCTTCGCTTTCATTGCATCAATGTGGATTGCCTCGCGAAATAGCAATAGAGCTT
Hylotelephium_ewersii               GTAGGGCCTTCGCTTTCTTTGCATCAATGTGGATTGCCTCGCGAAATAGCAATAGAGCTT
Hylotelephium_verticillatum         GTAGGGCCTTCGCTTTCTTTGCATCAATGTGGATTGCCTCGCGAAATAGCAATAGAGCTT
Hylotelephium_viviparum             GTAGGGCCTTCGCTTTCTTTGCATCAATGTGGATTGCCTCGCGAAATAGCAATAGAGCTT
Kalanchoe_daigremontiana            GTAGGGCCTTCGCTTTCATTGCATCAATGTGGATTGCCTCGCGAAATAGCAATAGAGCTT
Kalanchoe_delagoensis               GTAGGGCCTTCGCTTTCATTGCATCAATGTGGATTGCCTCGCGAAATAGCAATAGAGCTT
Kalanchoe_fedtschenkoi              GTAGGGCCTTCGCTTTCATTGCATCAATGTGGATTGCCTCGCGAAATAGCAATAGAGCTT
Kalanchoe_longiflora                GTAGGGCCTTCGCTTTCATTGCATCAATGTGGATTGCCTCGCGAAATAGCAATAGAGCTT
Kalanchoe_tomentosa                 GTAGGGCCTTCGCTTTCATTGCATCAATGTGGATTGCCTCGCGAAATAGCAATAGAGCTT
Meterostachys_sikokianus            GTAGGGCCTTCGCTTTCTTTGCATCAATGTGGATTGCCTCGCGAAATAGCAATAGAGCTT
Monanthes_anagensis                 GTAGGGCCTTCGCTTTCATTGCATCAATGTGGATTGCCTCGCGAAATCGCAATAGAGCTT
Monanthes_brachycaulos              GTAGGGCCTTCGCTTTCATTGCATCAATGTGGATTGCCTCGCGAAATCGCAATAGAGCTT
Monanthes_muralis                   GTAGGGCCTTCGCTTTCATTGCATCAATGTGGATTGCCTCGCGAAATCGCAATAGAGCTT
Monanthes_polyphylla                GTAGGGCCTTCACTTTCATTGCATCAATGTGGATTGCCTCGCGAAATAGCAATAGAGCTT
Myriophyllum_aquaticum              GTAGGTCCCTCGCTTTCATTGCATCGATGTGGATTGCCTCGCGAAATAGCAATAGAGCTT
Myriophyllum_spicatum               GTAGGTCCCTCACTTTCATTGCATCGATGTGGATTGCCTCGCGAAATAGCAATAGAGCTT
Orostachys_fimbriata                GTAGGGCCTTCGCTTTCTTTGCATCAATGTGGATTGCCTCACGAAATAGCAATAGAGCTT
Orostachys_iwarenge_f_magna         GTAGGGCCTTCGCTTTCTTTGCATCAATGTGGATTGCCTCGCGAAATAGCAATAGAGCTT
Orostachys_japonica                 GTAGGGCCTTCGCTTTCTTTGCATCAATGTGGATTGCCTCACGAAATAGCAATAGAGCTT
Orostachys_minuta                   GTAGGGCCTTCGCTTTCTTTGCATCAATGTGGATTGCCTCACGAAATAGCAATAGAGCTT
Pachyphytum_compactum               GTAGGGCCTTCGCTTTCATTGCATCAATGTGGATTGCCTCGCGAAATAGCAATAGAGCTT
Phedimus_aizoon                     GTAGGGCCTTCGCTTTCATTGCATCAATGTGGATTGCCTCGCGAAATAGCAATAGAGCTT
Phedimus_kamtschaticus              GTAGGGCCTTCGCTTTCATTGCATCAATGTGGATTGCCTCGCGAAATAGCAATAGAGCTT
Phedimus_odontophyllus              GTAGGGCCTTCGCTTTCATTGCATCAATGTGGATTGCCTCGCGAAATAGCAATAGAACTT
Phedimus_spurius                    GTTGGGCCTTCGCTTTCATTGCATCAATGTGGATTGCCTCGCGAAATAGCAATAGAACTT
Phedimus_takesimensis               GTAGGGCCTTCGCTTTCATTGCATCAATGTGGATTGCCTCGCGAAATAGCAATAGAGCTT
Phedimus_yangshanicus               GTAGGGCCTTCGCTTTCATTGCATCAATGTGGATTGCCTCGCGAAATAGCAATAGAACTT
Rhodiola_bupleuroides               GTAGGGCCTTCGCTTTCATTGCATCAATGTGGATTGCCTCGCGAAATAGCAATAGAGCTT
Rhodiola_calliantha                 GTAGGGCCTTCGCTTTCATTGCATCAATGTGGATTACCTCGCGAAATAGCAATAGAGCTT
Rhodiola_crenulata                  GTAGGGCCTTCGCTTTCATTGCATCAATGTGGATTGCCTCGCGAAATAGCAATAGAGCTT
Rhodiola_dumulosa                   GTAGGGCCTTCGCTTTCATTGCATCAATGTGGATTGCCTCGCGAAATAGCAATAGAGCTT
Rhodiola_fastigiata                 GTAGGGCCTTCGCTTTCATTGCATCAATGTGGATTGCCTCGCGAAATAGCAATAGAGCTT
Rhodiola_gelida                     GTAGGGCCTTCGCTTTCATTGCATCAATGTGGATTGCCTCGCGAAATAGCAATAGAGCTT
Rhodiola_henryi                     GTAGGGCCTTCGCTTTCATTGCATCAATGTGGATTGCCTCGCGAAATAGCAATAGAGCTT
Rhodiola_himalensis                 GTAGGGCCTTCGCTTTCATTGCATCAATGTGGATTGCCTCGCGAAATAGCAATAGAGCTT
Rhodiola_hobsonii                   GTAGGGCCTTCGCTTTCATTGCATCAATGTGGATTGCCTCGCGAAATAGCAATAGAGCTT
Rhodiola_humilis                    GTAGGGCCTTCGCTTTCATTGCATCAATGTGGATTGCCTCGCGAAATAGCAATAGAGCTT
Rhodiola_integrifolia               GTAGGGCCTTCGCTTTCATTGCATCAATGTGGATTGCCTCGCGAAATAGCAATAGAGCTT
Rhodiola_kirilowii                  GTAGGGCCTTCGCTTTCATTGCATCAATGTGGATTGCCTCGCGAAATAGCAATAGAGCTT
Rhodiola_liciae                     GTAGGGCCTTCGCTTTCATTGCATCAATGTGGATTGCCTCGCGAAATAGCAATAGAGCTT
Rhodiola_macrocarpa                 GTAGGGCCTTCGCTTTCATTGCATCAATGTGGATTGCCTCGCGAAATAGCAATAGAGCTT
Rhodiola_ovatisepala                GTAGGGCCTTCGCTTTCATTGCATCAATGTGGATTGCCTCGCGAAATAGCAATAGAGCTT
Rhodiola_prainii                    GTAGGGCCTTCGCTTTCATTGCATCAATGTGGATTGCCTCGCGAAATAGCAATAGAGCTT
Rhodiola_quadrifida                 GTAGGGCCTTCGCTTTCATTGCATCAATGTGGATTGCCTCGCGAAATAGCAATAGAGCTT
Rhodiola_rhodantha                  GTAGGGCCTTCGCTTTCATTGCATCAATGTGGATTGCCTCGCGAAATAGCAATAGAGCTT
Rhodiola_rosea                      GTAGGGCCTTCGCTTTCATTGCATCAATGTGGATTGCCTCGCGAAATAGCAATAGAGCTT
Rhodiola_sacra                      GTAGGGCCTTCGCTTTCATTGCATCAATGTGGATTGCCTCGCGAAATAGCAATAGAGCTT
Rhodiola_sexifolia                  GTAGGGCCTTCGCTTTCATTGCATCAATGTGGATTGCCTCGCGAAATAGCAATAGAGCTT
Rhodiola_sinuata                    GTAGGGCCTTCGCTTTCATTGCATCAATGTGGATTGCCTCGCGAAATAGCAATAGAGCTT
Rhodiola_smithii                    GTAGGGCCTTCGCTTTCATTGCATCAATGTGGATTGCCTCGCGAAATAGCAATAGAGCTT
Rhodiola_stapfii                    GTAGGGCCTTCGCTTTCATTGCATCAATGTGGATTGCCTCGCGAAATAGCAATAGAGCTT
Rhodiola_subopposita                GTAGGGCCTTCGCTTTCATTGCATCAATGTGGATTGCCTCGCGAAATAGCAATAGAGCTT
Rhodiola_tangutica                  GTAGGGCCTTCGCTTTCATTGCATCAATGTGGATTGCCTCGCGAAATAGCAATAGAGCTT
Rhodiola_wallichiana                GTAGGGCCTTCGCTTTCATTGCATCAATGTGGATTGCCTCGCGAAATAGCAATAGAGCTT
Rhodiola_yunnanensis                GTAGGGCCTTCGCTTTCATTGCATCAATGTGGATTGCCTCGCGAAATAGCAATAGAGCTT
Rosularia_alpestris                 GTAGGGCCTTCGCTTTCATTGCATCAATGTGGATTGCCTCGCGAAATCGCAATAGAGCTT
Sedum_alfredii                      GTAGGGCCTTCGCTTTCATTGCATCAATGTGGATTGCCTCGCGAAATAGCAATAGAGCTT
Sedum_emarginatum                   GTAGGGCCTTCGCTTTCATTGCATCAATGTGGATTGCCTCGCGAAATAGCAATAGAGCTT
Sedum_lineare                       GTAGGGCCTTCGCTTTCATTGCATCAATGTGGATTGCCTCGCGAAATAGCAATAGAGCTT
Sedum_oryzifolium                   GTAGGGCCTTCGCTTTCATTGCATCAATGTGGATTGCCTCGCGAAATAGCAATCGAGCTT
Sedum_plumbizincicola               GTAGGGCCTTCGCTTTCATTGCATCAATGTGGATTGCCTCGCGAAATAGCAATAGAGCTT
Sedum_sarmentosum                   GTAGGGCCTTCGCTTTCATTGCATCAATGTGGATTGCCTCGCGAAATAGCAATAGAGCTT
Sedum_tricarpum                     GTAGGGCCTTCGCTTTCATTGCATCAATGTGGATTGCCTCGCGAAATAGCAATAGAGCTT
Sempervivum_arachnoideum            GTAGGGCCTTCGCTTTCATTGCATCAATGTGGATTGCCTCGCGAAATAGCAATAGAGCTT
Sempervivum_calcareum               GTAGGGCCTTCGCTTTCATTGCATCAATGTGGATTGCCTCGCGAAATAGCAATAGAGCTT
Sempervivum_ciliosum                GTAGGGCCTTCGCTTTCATTGCATCAATGTGGATTGCCTCGCGAAATAGCAATAGAGCTT
Sempervivum_funckii                 GTAGGGCCTTCGCTTTCATTGCATCAATGTGGATTGCCTCGCGAAATAGCAATAGAGCTT
Sempervivum_globiferum              GTAGGGCCTTCGCTTTCATTGCATCAATGTGGATTGCCTCGCGAAATAGCAATAGAGCTT
Sempervivum_globiferum_subsp_hirtum GTAGGGCCTTCGCTTTCATTGCATCAATGTGGATTGCCTCGCGAAATAGCAATAGAGCTT
Sempervivum_heuffelii               GTAGGGCCTTCGCTTTCATTGCATCAATGTGGATTGCCTCGCGAAATAGCAATAGAGCTT
Sempervivum_tectorum                GTAGGGCCTTCGCTTTCATTGCATCAATGTGGATTGCCTCGCGAAATAGCAATAGAGCTT
Sinocrassula_densirosulata          GTAGGGCCTTCGCTTTCTTTGCATCAATGTGGATTGCCTCGCGAAATAGCAATAGAGCTT
Sinocrassula_indica                 GTAGGGCCTTCGCTTTCTTTGCATCAATGTGGATTGCCTCGCGAAATAGCAATAGAGCTT
Umbilicus_rupestris                 GTAGGGCCTTCGCTTTCATTGCATCAATGTGGATTGCCTCGCGAAATAGCAATAGAGCTT

Aeonium_arboreum                    TTCCAGACATTCGTAATTCATGGTCTAATTAGACACCATTTTGCTTCGAATATAGGAGTT
Aeonium_balsamiferum                TTCCAGACATTCGTAATTCATGGTCTAATTAGACACCATTTTGCTTCGAATATAGGAGTT
Aeonium_decorum                     TTCCAGACATTCGTAATTCATGGTCTAATTAGACACCATTTTGCTTCGAATATAGGAGTT
Aeonium_diplocyclum                 TTCCAGACATTCGTAATTCATGGTCTAATTAGACACCATTTTGCTTCGAATATAGGAGTT
Aeonium_dodrantale                  TTCCAGACATTCGTAATTCATGGTCTAATTAGACACCATTTTGCTTCGAATATAGGAGTT
Aeonium_nobile                      TTCCAGACATTCGTAATTCATGGTCTAATTAGACACCATTTTGCTTCGAATATAGGAGTT
Aeonium_saundersii                  TTCCAGACATTCGTAATTCATGGTCTAATTAGACACCATTTTGCTTCGAATATAGGAGTT
Aeonium_tabuliforme                 TTCCAGACATTCGTAATTCATGGTCTAATTAGACACCATTTTGCTTCGAATATAGGAGTT
Aeonium_undulatum                   TTCCAGACATTCGTAATTCATGGTCTAATTAGACACCATTTTGCTTCGAATATAGGAGTT
Cotyledon_tomentosa                 TTCCAGACATTCGTAATTCATGGTCTAATTAGACACCATTTTGCTTCGAATATAGGAGTT
Crassula_alstonii                   TTCCAGACATTCGTAATTCATGGTCTGATTAGACACCGATTTGCTTCGAATATAGGAATT
Crassula_columella                  TTCCAGACATTCGTAATTCATGGTCTGATTAGACACCGATTTGCTTCGAATATAGGAATT
Crassula_dejecta                    TTCCAGACATTCGTAATTCATGGTCTGATTAGACACCGATTTGCTTCGAATATAGGAATT
Crassula_deltoidea                  TTCCAGACATTCGTAATTCATGGTCTAATTAGACACCGTTTTGCTGCAAATATAGGAATT
Crassula_expansa_subsp_fragilis     TTCCAGACATTCGTAATTCATGGTCTAATTAGACACCGTTTTGCTGCGAATATAGGAGTT
Crassula_mesembrianthemopsis        TTCCAGACATTCGTAATTCATGGTCTGATTAGACACCGATTTGCTTCGAATATAGGAATT
Crassula_mesembryanthoides          TTCCAGACATTCGTAATTCATGGTCTGATTAGACACCGGTTTGCTTCGAATATAGGAATT
Crassula_perforata                  TTCCAGACATTCGTAATTCATGGTCTGATTAGACACCGATTTGCTTCGAATATAGGAATT
Crassula_socialis                   TTCCAGACATTCGTAATTCATGGTCTGATTAGACACCGATTTGCTTCGAATATAGGAATT
Crassula_tecta                      TTCCAGACATTCGTAATTCATGGTCTGATTAGACACCGATTTGCTTCGAATATAGGAATT
Crassula_volkensii                  TTCCAGACATTCGTAATTCATGGTCTAATTAGACACCGTTTTGCTGCGAATATAGGAGTT
Echeveria_lilacina                  TTCCAGACATTTGTAATTCATGGTCTAATTAGACACCATTTTGCTTCGAATATAGGAGTT
Graptopetalum_amethystinum          TTCCAGACATTTGTAATTCATGGTCTAATTAGACACCATTTTGCTTCGAATATAGGAGTT
Hylotelephium_ewersii               TTCCAGACATTCGTAATTCATGGTCTAATTAGACACCATTTTGCTTCGAATATAGGAGTT
Hylotelephium_verticillatum         TTCCAGACATTCGTAATTCATGGTCTAATTAGACACCATTTTGCTTCGAATATAGGAGTT
Hylotelephium_viviparum             TTCCAGACATTCGTAATTCATGGTCTAATTAGACACCATTTTGCTTCGAATATAGGAGTT
Kalanchoe_daigremontiana            TTCCAGACATTCGTAATTCATGGTCTAATTAGACACCTTTTTGCTTCGAATATAGGAGTT
Kalanchoe_delagoensis               TTCCAGACATTCGTAATTCATGGTCTAATTAGACACCTTTTTGCTTCGAATATAGGAGTT
Kalanchoe_fedtschenkoi              TTCCAGACATTCGTAATTCATGGTCTAATTAGACACCTTTTTGCTTCGAATATAGGAGTT
Kalanchoe_longiflora                TTCCAGACATTCGTAATTCATGGTCTAATTAGACACCTTTTTGCTTCGAATATAGGAGTT
Kalanchoe_tomentosa                 TTCCAGACATTCGTAATTCATGGTCTAATTAGACACCATTTTGCTTCGAATATAGGAGTT
Meterostachys_sikokianus            TTCCAGACATTCGTAATTCATGGTCTAATTAGACACCATTTTGCTTCGAATATAGGAGTT
Monanthes_anagensis                 TTCCAGACATTCGTAATTCATGGTCTAATTAGACACCATTTTGCTTCGAATATAGGAGTT
Monanthes_brachycaulos              TTCCAGACATTCGTAATTCATGGTCTAATTAGACACCATTTTGCTTCGAATATAGGAGTT
Monanthes_muralis                   TTCCAGACATTCGTAATTCATGGTCTAATTAGACACCATTTTGCTTCGAATATAGGAGTT
Monanthes_polyphylla                TTCCAGACATTCGTAATTCATGGTCTAATTAGACACCATTTTGCTTCGAATATAGGAGTT
Myriophyllum_aquaticum              TTCCAGACATTTGTAATTCGGGGTCTAATTAAAAACCATCGTGCTTCGAATATAGGAGTT
Myriophyllum_spicatum               TTCCAGACATTTGTAATTCGGGGTCTAATTAAAAACCATCGTGCTTCGAATATAGGAGTT
Orostachys_fimbriata                TTCCAGACATTCGTAATTCATGGTCTAATTAGACATCATTTTGCTTCGAATATAGGAGTT
Orostachys_iwarenge_f_magna         TTCCAGACATTCGTAATTCATGGTCTAATTAGACACCATTTTGCTTCGAATATAGGAGTT
Orostachys_japonica                 TTCCAGACATTCGTAATTCATGGTCTAATTAGACATCATTTTGCTTCGAATATAGGAGTT
Orostachys_minuta                   TTCCAGACATTCGTAATTCATGGTCTAATTAGACATCATTTTGCTTCGAATATAGGAGTT
Pachyphytum_compactum               TTCCAGACATTTGTAATTCATGGTCTAATTAGACACCATTTTGCTTCGAATATAGGAGTT
Phedimus_aizoon                     TTCCAGACATTCGTAATTCATGGTCTAATTAGACACCATTTTGCTTCGAATATAGGAGTT
Phedimus_kamtschaticus              TTCCAGACATTCGTAATTCATGGTCTAATTAGACACCATTTTGCTTCGAATATAGGAGTT
Phedimus_odontophyllus              TTCCAGACATTCGTAATTCATGGTCTAATTAGATACCATTTTGCTTCGAATATAGGAGTT
Phedimus_spurius                    TTCCAGACATTCGTAATTCATGGTCTAATTAGACACCATTTTGCTTCGAATATAGGAGTT
Phedimus_takesimensis               TTCCAGACATTCGTAATTCATGGTCTAATTAGACACCATTTTGCTTCGAATATAGGAGTT
Phedimus_yangshanicus               TTCCAGACATTCGTAATTCATGGTCTAATTAGATACCATTTTGCTTCGAATATAGGAGTT
Rhodiola_bupleuroides               TTCCAGACATTCGTAATTCATGGTCTAATTAGACACCATTTTGCTTCGAATATAGGAGTT
Rhodiola_calliantha                 TTCCAGACATTCGTAATTCATGGTCTAATTAGACACCATTTTGCTTCGAATATAGGAGTT
Rhodiola_crenulata                  TTCCAGACATTCGTAATTCATGGTCTAATTAGACACCATTTTGCTTCGAATATAGGAGTT
Rhodiola_dumulosa                   TTCCAGACATTCGTAATTCATGGTCTAATTAGACACCATTTTGCTTCGAATATAGGAGTT
Rhodiola_fastigiata                 TTCCAGACATTCGTAATTCATGGTCTAATTAGACACCATTTTGCTTCGAATATAGGAGTT
Rhodiola_gelida                     TTCCAGACATTCGTAATTCATGGTCTAATTAGACACCATTTTGCTTCGAATATAGGAGTT
Rhodiola_henryi                     TTTCAGACATTCGTAATTCATGGTCTAATTAGACACCATTTTGCTTCGAATATAGGAGTT
Rhodiola_himalensis                 TTCCAGACATTCGTAATTCATGGTCTAATTAGACACCATTTTGCTTCGAATATAGGAGTT
Rhodiola_hobsonii                   TTCCAGACATTCGTAATTCATGGTCTAATTAGACACCATTTTGCTTCGAATATAGGAGTT
Rhodiola_humilis                    TTCCAGACATTCGTAATTCATGGTCTAATTAGACACCATTTTGCTTCGAATATAGGAGTT
Rhodiola_integrifolia               TTCCAGACATTCGTAATTCATGGTCTAATTAGACACCATTTTGCTTCGAATATAGGAGTT
Rhodiola_kirilowii                  TTCCAGACATTCGTAATTCATGGTCTAATTAGACACCATTTTGCTTCGAATATAGGAGTT
Rhodiola_liciae                     TTCCAGACATTCGTAATTCATGGTCTAATTAGACACCATTTTGCTTCGAATATAGGAGTT
Rhodiola_macrocarpa                 TTCCAGACATTCGTAATTCATGGTCTAATTAGACACCATTTTGCTTCGAATATAGGAGTT
Rhodiola_ovatisepala                TTCCAGACATTCGTAATTCATGGTCTAATTAGACACCATTTTGCTTCGAATATAGGAGTT
Rhodiola_prainii                    TTCCAGACATTCGTAATTCATGGTCTAATTAGACACCATTTTGCTTCGAATATAGGAGTT
Rhodiola_quadrifida                 TTCCAGACATTCGTAATTCATGGTCTAATTAGACACCATTTTGCTTCGAATATAGGAGTT
Rhodiola_rhodantha                  TTCCAGACATTCGTAATTCATGGTCTAATTAGACACCATTTTGCTTCGAATATAGGAGTT
Rhodiola_rosea                      TTCCAGACATTCGTAATTCATGGTCTAATTAGACACCATTTTGCTTCGAATATAGGAGTT
Rhodiola_sacra                      TTCCAGACATTCGTAATTCATGGTCTAATTAGACACCATTTTGCTTCGAATATAGGAGTT
Rhodiola_sexifolia                  TTCCAGACATTCGTAATTCATGGTTTAATTAGACACCATTTTGCTTCGAATATAGGAGTT
Rhodiola_sinuata                    TTCCAGACATTCGTAATTCATGGTCTAATTAGACACCATTTTGCTTCGAATATAGGAGTT
Rhodiola_smithii                    TTCCAGACATTCGTAATTCATGGTCTAATTAGACACCATTTTGCTTCGAATATAGGAGTT
Rhodiola_stapfii                    TTCCAGACATTCGTAATTCATGGTCTAATTAGACACCATTTTGCTTCGAATATAGGAGTT
Rhodiola_subopposita                TTCCAGACATTCGTAATTCATGGTCTAATTAGACACCATTTTGCTTCGAATATAGGAGTT
Rhodiola_tangutica                  TTCCAGACATTCGTAATTCATGGTCTAATTAGACACCATTTTGCTTCGAATATAGGAGTT
Rhodiola_wallichiana                TTCCAGACATTCGTAATTCATGGTCTAATTAGACACCATTTTGCTTCGAATATAGGAGTT
Rhodiola_yunnanensis                TTCCAGACATTCGTAATTCATGGTCTAATTAGACACCATTTTGCTTCAAATATAGGAGTT
Rosularia_alpestris                 TTCCAGACATTCGTAATTCATGGTCTAATTAGACACCATTTTGCTTCGAATATAGGAGTT
Sedum_alfredii                      TTTCAGACATTTGTCATTCATGGTCTAATTAGACATCATTTTGCTTCGAATATAGGAGTT
Sedum_emarginatum                   TTCCAGACATTTGTCATTCATGGTCTAATTAGACATCATTTTGCTTCGAATATAGGAGTT
Sedum_lineare                       TTCCAGACATTTGTAATTCATGGTCTAATTAGACACCATTTTGCTTCAAATATAGGAGTT
Sedum_oryzifolium                   TTCCAGACATTTGTAATTCATGGTCTAATTAGACACCATTTTGCTTCGAATATAGGAGTT
Sedum_plumbizincicola               TTTCAGACATTTGTCATTCATGGTCTAATTAGACATCATTTTGCTTCGAATATAGGAGTT
Sedum_sarmentosum                   TTCCAGACATTTGTAATTCATGGTCTAATTAGACATCATTTTGCTTCGAATATAGGAGTT
Sedum_tricarpum                     TTTCAGACATTTGTCATTCATGGTCTAATTAGACATCATTTTGCTTCGAATATAGGAGTT
Sempervivum_arachnoideum            TTCCAGACATTCGTAATTCATGGTCTAATTAGACACCATTTTGCTTCGAATATAGGAGTT
Sempervivum_calcareum               TTCCAGACATTCGTAATTCATGGTCTAATTAGACACCATTTTGCTTCGAATATAGGAGTT
Sempervivum_ciliosum                TTCCAGACATTCGTAATTCATGGTCTAATTAGACACCATTTTGCTTCGAATATAGGAGTT
Sempervivum_funckii                 TTCCAGACATTCGTAATTCATGGTCTAATTAGACACCATTTTGCTTCGAATATAGGAGTT
Sempervivum_globiferum              TTCCAGACATTCGTAATTCATGGTCTAATTAGACACCATTTTGCTTCGAATATAGGAGTT
Sempervivum_globiferum_subsp_hirtum TTCCAGACATTCGTAATTCATGGTCTAATTAGACACCATTTTGCTTCGAATATAGGAGTT
Sempervivum_heuffelii               TTCCAGACATTCGTAATTCATGGTCTAATTAGACACCATTTTGCTTCGAATATAGGAGTT
Sempervivum_tectorum                TTCCAGACATTCGTAATTCATGGTCTAATTAGACACCATTTTGCTTCGAATATAGGAGTT
Sinocrassula_densirosulata          TTCCAGACATTCGTAATTCATGGTCTAATTAGACACCATTTTGCTTCGAATATAGGAGTT
Sinocrassula_indica                 TTCCAGACATTCGTAATTCATGGTCTAATTAGACACCATTTTGCTTCGAATATAGGAGTT
Umbilicus_rupestris                 TTCCAGACATTCGTAATTCATGGTCTAATTAGACACCGTTTTGCTTCGAATATAGGAGTT

Aeonium_arboreum                    GCGAAGAGTCAAATTCGGGAAAAAGAACGGATTGTATGGGAAATACTTCAGGAAGTTATG
Aeonium_balsamiferum                GCGAAGAGTCAAATTCGGGAAAAAGAACGGATTGTATGGGAAATACTTCAGGAAGTTATG
Aeonium_decorum                     GCGAAGAGTCAAATTCGGGAAAAAGAACGGATTGTATGGGAAATACTTCAGGAAGTTATG
Aeonium_diplocyclum                 GCGAAGAGTCAAATTCGGGAAAAAGAACGGATTGTATGGGAAATACTTCAGGAAGTTATG
Aeonium_dodrantale                  GCGAAGAGTCAAATTCGGGAAAAAGAACGGATTGTATGGGAAATACTTCAGGAAGTTATG
Aeonium_nobile                      GCGAAGAGTCAAATTCGGGAAAAAGAACGGATTGTATGGGAAATACTTCAGGAAGTTATG
Aeonium_saundersii                  GCGAAGAGTCAAATTCGGGAAAAAGAACGGATTGTATGGGAAATACTTCAGGAAGTTATG
Aeonium_tabuliforme                 GCGAAGAGTCAAATTCGGGAAAAAGAACGGATTGTATGGGAAATACTTCAGGAAGTTATG
Aeonium_undulatum                   GCGAAGAGTCAAATTCGGGAAAAAGAACGGATTGTATGGGAAATACTTCAGGAAGTTATG
Cotyledon_tomentosa                 GCGAAGAGTCAAATTCGGGAAAAAGAACCGATTGTATGGGAAATACTTCAGGAAGTTATG
Crassula_alstonii                   GCGAAGAGTCAAATTAGGGAAAAAGAACCGATTGTGTGGGAAATACTTCAGGAAGTTATG
Crassula_columella                  GCGAAGAGTCAAATTAGGGAAAAAGAACCGATTGTGTGGGAAATACTTCAGGAAGTTATG
Crassula_dejecta                    GCGAAGAGTCAAATTAGGGAAAAAGAACCGATTGTGTGGGAAATACTTCAGGAAGTTATG
Crassula_deltoidea                  GCTAAGAGTCAAATTCGAGAAAAAGAACCTATTGTATGGGAAATACTTCAGGAAGTTATG
Crassula_expansa_subsp_fragilis     GCTAAGAGTCAAATTCGTGAAAAAGAACCTATTGTATGGGAAATACTTCAGGAAGTTATG
Crassula_mesembrianthemopsis        GCGAAGAGTCAAATTAGAGAAAAAGAACCGATTGTGTGGGAAATACTTCAGGAAGTTATG
Crassula_mesembryanthoides          GCGAAGAGTCAAATTAGGGAAAAAGAACCGATTGTGTGGGAAATACTTCAGGAAGTTATG
Crassula_perforata                  GCGAAGAGTCAAATTAGGGAAAAAGAACCGATTGTGTGGGAAATACTTCAGGAAGTTATG
Crassula_socialis                   GCGAAGAGTCAAATTAGGGAAAAAGAACCGATTGTGTGGGAAATACTTCAGGAAGTTATG
Crassula_tecta                      GCGAAGAGTCAAATTAGAGAAAAAGAACCGATTGTGTGGGAAATACTTCAGGAAGTTATG
Crassula_volkensii                  GCTAAGAGTCAAATTCGTGAAAAAGAACCTATTGTATGGGAAATACTTCAGGAAGTTATG
Echeveria_lilacina                  GCGAAGAGTCAAATTCGGGAAAAAGAACGGATTGTATGGGAAATACTTCAGGAAGTTATG
Graptopetalum_amethystinum          GCGAAGAGTCAAATTCGGGAAAAAGAACGGATTGTATGGGAAATACTTCAGGAAGTTATG
Hylotelephium_ewersii               GCGAAGAGTCAAATTCGGGAAAAAGAACCGATTGTATGGGAAATACTTCAGGAAGTTATG
Hylotelephium_verticillatum         GCGAAGAGTCAAATTCGGGAAAAAGAACCGATTGTATGGGAAATACTTCAGGAAGTTATG
Hylotelephium_viviparum             GCGAAGAGTCAAATTCGGGAAAAAGAACCGATTGTATGGGAAATACTTCAGGAAGTTATG
Kalanchoe_daigremontiana            GCGAAGAGTCAAATTCGGGAAAAAGAACCGATTGTATGGGAAATACTTCAGGAAGTTATG
Kalanchoe_delagoensis               GCGAAGAGTCAAATTCGGGAAAAAGAACCGATTGTATGGGAAATACTTCAGGAAGTTATG
Kalanchoe_fedtschenkoi              GCGAAGAGTCAAATTCGGGAAAAAGAACCGATTGTATGGGAAATACTTCAGGAAGTTATG
Kalanchoe_longiflora                GCGAAGAGTCAAATTCGGGAAAAAGAACCGATTGTATGGGAAATACTTCAGGAAGTTATG
Kalanchoe_tomentosa                 GCGAAGAGTCAAATTCGGGAAAAAGAACCGATTGTATGGGAAATACTTCAGGAAGTTATG
Meterostachys_sikokianus            GCGAAGAGTAAAATTCGGGAAAAAGAACCGATTGTATGGGAAATACTTCAGGAAGTTATG
Monanthes_anagensis                 GCGAAGAGTCAAATTCGGGAAAAAGAACGGATTGTATGGGAAATACTTCAGGAAGTTATG
Monanthes_brachycaulos              GCGAAGAGTCAAATTCGGGAAAAAGAACGGATTGTATGGGAAATACTTCAGGAAGTTATG
Monanthes_muralis                   GCGAAGAGTCAAATTCGGGAAAAAGAACGGATTGTATGGGAAATACTTCAGGAAGTTATG
Monanthes_polyphylla                GCGAAGAGTCAAATTCGGGAAAAAGAACGGATTGTATGGGAAATACTTCAGGAAGTTATG
Myriophyllum_aquaticum              GCTAGGAGTCAAATTCGGGAAAAAGAACCGATTATATGGGAAATACTTCAGGAAGTTATC
Myriophyllum_spicatum               GCTAGGAGTCAAATTAGGGAAAAAGAACCGATTATATGGGAAATACTTCAGGAAGTTATC
Orostachys_fimbriata                GCGAAGAGTCAAATTCGGGAAAAAGAACCGATTGTATGGGAAATACTTCAGGAAGTTATG
Orostachys_iwarenge_f_magna         GCGAAGAGTCAAATTCGGGAAAAAGAACCAATTGTATGGGAAATACTTCAGGAAGTTATG
Orostachys_japonica                 GCGAAGAGTCAAATTCGGGAAAAAGACCCGATTGTATGGGAAATACTTCAGGAAGTTATG
Orostachys_minuta                   GCGAAGAGTCAAATTCGGGAAAAAGACCCGATTGTATGGGAAATACTTCAGGAAGTTATG
Pachyphytum_compactum               GCTAAGAGTCAAATTCGGGAAAAAGAACGGATTGTATGGGAAATACTTCAGGAAGTTATG
Phedimus_aizoon                     GCGAAGAGTCAAATTCGGGAAAAAGAACCCATTGTATGGGAAATACTTCAGGAAGTTATG
Phedimus_kamtschaticus              GCGAAGAGTCAAATTCGGGAAAAAGAACCCATTGTATGGGAAATACTTCAGGAAGTTATG
Phedimus_odontophyllus              GCGAAGAGTCAAATTCGGGAAAAAGAACCCATTGTATGGGAAATACTTCAGGAAGTTATG
Phedimus_spurius                    GCGAAGAGTCAAATTCGGGAAAAAGAACCCATTGTATGGGAAATACTTCAGGAAGTTATG
Phedimus_takesimensis               GCGAAGAGTCAAATTCGGGAAAAAGAACCCATTGTATGGGAAATACTTCAGGAAGTTATG
Phedimus_yangshanicus               GCGAAGAGTCAAATTCGGGAAAAAGAACCCATTGTATGGGAAATACTTCAGGAAGTTATG
Rhodiola_bupleuroides               GCGAAGAGTCAAATTCGGGAAAAAGAACCCATTGTATGGGAAATACTTCAGGAAGTTATG
Rhodiola_calliantha                 GCGAAGAGTCAAATTCGGGAAAAAGAACCCATTGTATGGGAAATACTTCAGGAAGTTATG
Rhodiola_crenulata                  GCGAAGAGTCAAATTCGGGAAAAAGAACCCATTGTATGGGAAATACTTCAGGAAGTTATG
Rhodiola_dumulosa                   GCGAAGAGTCAAATTCGGGAAAAAGAACCCATTGTATGGGAAATACTTCAGGAAGTTATG
Rhodiola_fastigiata                 GCGAAGAGTCAAATTCGGGAAAAAGAACCCATTGTATGGGAAATACTTCAAGAAGTTATG
Rhodiola_gelida                     GCGAAGAGTCAAATTCGGGAAAAAGAACCCATTGTATGGGAAATACTTCAGGAAGTTATG
Rhodiola_henryi                     GCGAAGAGTCAAATTCGGGAAAAAGAACCCATTGTATGGGAAATACTTCAGGAAGTTATG
Rhodiola_himalensis                 GCGAAGAGTCAAATTCGGGAAAAAGAACCCATTGTATGGGAAATACTTCAGGAAGTTATG
Rhodiola_hobsonii                   GCGAAGAGTCAAATTCGGGAAAAAGAACCCATTGTATGGGAAATACTTCAGGAAGTTATG
Rhodiola_humilis                    GCGAAGAGTCAAATTCGGGAAAAAGAACCCATTGTATGGGAAATACTTCAGGAAGTTATG
Rhodiola_integrifolia               GCGAAGAGTCAAATTCGGGAAAAAGAACCCATTGTATGGGAAATACTTCAGGAAGTTATG
Rhodiola_kirilowii                  GCGAAGAGTCAAATTCGGGAAAAAGAACCCATTGTATGGGAAATACTTCAGGAAGTTATG
Rhodiola_liciae                     GCGAAGAGTCAAATTCGGGAAAAAGAACCCATTGTATGGGAAATACTTCAGGAAGTTATG
Rhodiola_macrocarpa                 GCGAAGAGTCAAATTCGGGAAAAAGAACCCATTGTATGGGAAATACTTCAGGAAGTTATG
Rhodiola_ovatisepala                GCGAAGAGTCAAATTCGGGAAAAAGAACCCATTGTATGGGAAATACTTCAGGAAGTTATG
Rhodiola_prainii                    GCGAAGAGTCAAATTCGGGAAAAAGAACCCATTGTATGGGAAATACTTCAGGAAGTTATG
Rhodiola_quadrifida                 GCGAAGAGTCAAATTCGGGAAAAAGAACCCATTGTATGGGAAATACTTCAGGAAGTTATG
Rhodiola_rhodantha                  GCGAAGAGTCAAATTCGGGAAAAAGAACCCATTGTATGGGAAATACTTCAGGAAGTTATG
Rhodiola_rosea                      GCGAAGAGTCAAATTCGGGAAAAAGAACCCATTGTATGGGAAATACTTCAGGAAGTTATG
Rhodiola_sacra                      GCGAAGAGTCAAATTCGGGAAAAAGAACCCATTGTATGGGAAATACTTCAGGAAGTTATG
Rhodiola_sexifolia                  GCGAAGAGTCAAATTCGGGAAAAAGAACCCATTGTATGGGAAATACTTCAGGAAGTTATG
Rhodiola_sinuata                    GCGAAGAGTCAAATTCGGGAAAAAGAACCCATTGTATGGGAAATACTTCAGGAAGTTATG
Rhodiola_smithii                    GCGAAGAGTCAAATTCGGGAAAAAGAACCCATTGTATGGGAAATACTTCAGGAAGTTATG
Rhodiola_stapfii                    GCGAAGAGTCAAATTCGGGAAAAAGAACCCATTGTATGGGAAATACTTCAGGAAGTTATG
Rhodiola_subopposita                GCGAAGAGTCAAATTCGGGAAAAAGAACCCATTGTATGGGAAATACTTCAGGAAGTTATG
Rhodiola_tangutica                  GCGAAGAGTCAAATTCGGGAAAAAGAACCCATTGTATGGGAAATACTTCAGGAAGTTATG
Rhodiola_wallichiana                GCGAAGAGTCAAATTCGGGAAAAAGAACCCATTGTATGGGAAATACTTCAGGAAGTTATG
Rhodiola_yunnanensis                GCGAAGAGTCAAATTCGGGAAAAAGAACCCATTGTATGGGAAATACTTCAGGAAGTTATG
Rosularia_alpestris                 GCTAAGAGTCAAATTCGGGAAAAAGAACGGATTGTATGGGAAATACTTCAGGAAGTTATG
Sedum_alfredii                      GCGAAGAGTCAAATTCGGGAAAAAGAACAGATTGTATGGGAAATACTTCAGGAAGTTATG
Sedum_emarginatum                   GCGAAAAGTCAAATTCGGGAAAAAGAACGGATTGTATGGGAAATACTTCAGGAAGTTATG
Sedum_lineare                       GCGAAGAGTCAAATTCGGGAAAAAGAACGAATTGTATGGGAAATACTTCAGGAAGTTATG
Sedum_oryzifolium                   GCGAAGAGTCAAATTCGGGAAAAAGAACGGATTGTATGGGAAATACTTCAGGAAGTTATG
Sedum_plumbizincicola               GCGAAGAGTCAAATTCGGGAAAAAGAACGGATTGTATGGGAAATACTTCAGGAAGTTATG
Sedum_sarmentosum                   GCGAAGAGTCAAATTCGGGAAAAAGAACGGATTGTATGGGAAATACTTCAGGAAGTTATG
Sedum_tricarpum                     GCGAAGAGTCAAATTCGGGAAAAAGAACGGATTGTATGGGAAATACTTCAGGAAGTTATG
Sempervivum_arachnoideum            GCGAAGAGTCAAATTCGGGAAAAAGAACGGATTGTATGGGAAATACTTGAGGAAGTTATG
Sempervivum_calcareum               GCGAAGAGTCAAATTCGGGAAAAAGAACGGATTGTATGGGAAATACTTGAGGAAGTTATG
Sempervivum_ciliosum                GCGAAGAGTCAAATTCGGGAAAAAGAACGGATTGTATGGGAAATACTTGAGGAAGTTATG
Sempervivum_funckii                 GCGAAGAGTCAAATTCGGGAAAAAGAACGGATTGTATGGGAAATACTTGAGGAAGTTATG
Sempervivum_globiferum              GCGAAGAGTCAAATTCGGGAAAAAGAACGGATTGTATGGGAAATACTTCAGGAAGTTATG
Sempervivum_globiferum_subsp_hirtum GCGAAGAGTCAAATTCGGGAAAAAGAACGGATTGTATGGGAAATACTTCAGGAAGTTATG
Sempervivum_heuffelii               GCGAAGAGTCAAATTCGGGAAAAAGAACGGATTGTATGGGAAATACTTCAGGAAGTTATG
Sempervivum_tectorum                GCGAAGAGTCAAATTCGGGAAAAAGAACGGATTGTATGGGAAATACTTGAGGAAGTTATG
Sinocrassula_densirosulata          GCGAAGAGTCAAATTCGGGAAAAAGAACCGATTGTATGGGAAATACTTCAGGAAGTTATG
Sinocrassula_indica                 GCGAAGAGTCAAATTCGGGAAAAAGAACCGATTGTATGGGAAATACTTCAGGAAGTTATG
Umbilicus_rupestris                 GCGAAGAGTCAAATTCGGGAAAAAGAACCGATTGTATGGGAAATACTTCAGGAAGTTATG

Aeonium_arboreum                    CAGGGGCATCCTGTATTACTGAATAGAGCGCCTACTCTGCATAGATTAGGCATACAAGCA
Aeonium_balsamiferum                CAGGGGCATCCTGTATTACTGAATAGAGCGCCTACTCTGCATAGATTAGGCATACAAGCA
Aeonium_decorum                     CAGGGGCATCCTGTATTACTGAATAGAGCGCCTACTCTGCATAGATTAGGCATACAAGCA
Aeonium_diplocyclum                 CAGGGGCATCCTGTATTACTGAATAGAGCGCCTACTCTGCATAGATTAGGCATACAAGCA
Aeonium_dodrantale                  CAGGGGCATCCTGTATTACTGAATAGAGCGCCTACTCTGCATAGATTAGGCATACAAGCA
Aeonium_nobile                      CAGGGGCATCCTGTATTACTGAATAGAGCGCCTACTCTGCATAGATTAGGCATACAAGCA
Aeonium_saundersii                  CAGGGGCATCCTGTATTACTGAATAGAGCGCCTACTCTGCATAGATTAGGCATACAAGCA
Aeonium_tabuliforme                 CAGGGGCATCCTGTATTACTGAATAGAGCGCCTACTCTGCATAGATTAGGCATACAAGCA
Aeonium_undulatum                   CAGGGGCATCCTGTATTACTGAATAGAGCGCCTACTCTGCATAGATTAGGCATACAAGCA
Cotyledon_tomentosa                 CAGGGGCATCCTGTATTGCTGAATAGAGCGCCTACTCTGCATAGATTAGGCATACAAGCA
Crassula_alstonii                   CAGGGGCATCCTGTATTGCTGAATAGAGCACCAACTCTGCATAGATTAGGTATCCAGGCA
Crassula_columella                  CAGGGGCATCCTGTATTGCTGAATAGAGCACCAACTCTGCATAGATTAGGTATCCAGGCA
Crassula_dejecta                    CAGGGGCATCCTGTATTGCTGAATAGAGCACCAACTCTGCATAGATTAGGTATCCAGGCA
Crassula_deltoidea                  CAGGGGCATCCTGTATTGCTGAATAGAGCACCGACTCTGCATAGATTAGGAATACAGGCA
Crassula_expansa_subsp_fragilis     CAGGGGCATCCCGTATTGCTGAATAGAGCACCGACTCTGCATAGATTAGGCATACAGGCA
Crassula_mesembrianthemopsis        CAGGGGCATCCTGTATTGCTGAATAGAGCACCAACTCTGCATAGATTAGGTATCCAGGCA
Crassula_mesembryanthoides          CAGGGGCATCCTGTATTGCTGAATAGAGCACCAACTCTGCATAGATTAGGTATCCAGGCA
Crassula_perforata                  CAGGGGCATCCTGTATTGCTGAATAGAGCACCAACTCTGCATAGATTAGGTATCCAGGCA
Crassula_socialis                   CAGGGGCATCCTGTATTGCTGAATAGAGCACCAACTCTGCATAGATTAGGTATCCAGGCA
Crassula_tecta                      CAGGGGCATCCTGTATTGCTGAATAGAGCACCAACTCTGCATAGATTAGGTATCCAGGCA
Crassula_volkensii                  CAGGGGCATCCCGTATTGCTGAATAGAGCACCGACTCTGCATAGATTAGGCATACAGGCA
Echeveria_lilacina                  CAGGGGCATCCTGTATTGCTGAATAGAGCGCCTACTCTGCATAGATTAGGCATACAAGCA
Graptopetalum_amethystinum          CAGGGGCATCCTGTATTGCTGAATAGAGCGCCTACTCTGCATAGATTAGGCATACAAGCA
Hylotelephium_ewersii               CAGGGGCATCCTGTATTGCTGAATAGAGCGCCTACTCTGCATCGATTAGGCATACAAGCA
Hylotelephium_verticillatum         CAGGGGCATCCTGTATTGCTGAATAGAGCGCCTACTCTGCATCGATTAGGCATACAAGCA
Hylotelephium_viviparum             CAGGGGCATCCTGTATTGCTGAATAGAGCGCCTACTCTGCATCGATTAGGCATACAAGCA
Kalanchoe_daigremontiana            CAGGGGCATCCTGTATTGCTGAATAGAGCACCTACTCTGCATAGATTAGGCATACAAGCA
Kalanchoe_delagoensis               CAGGGGCATCCTGTATTGCTGAATAGAGCACCTACTCTGCATAGATTAGGCATACAAGCA
Kalanchoe_fedtschenkoi              CAGGGGCATCCTGTATTGCTGAATAGAGCACCTACTCTGCATAGATTAGGCATACAAGCA
Kalanchoe_longiflora                CAGGGGCATCCTGTATTGCTGAATAGAGCACCTACTCTGCATAGATTAGGCATACAAGCA
Kalanchoe_tomentosa                 CAGGGGCATCCTGTATTGCTGAATAGAGCACCTACTCTGCATAGATTAGGCATACAAGCA
Meterostachys_sikokianus            CAGGGGCATCCTGTATTGCTGAATAGAGCGCCTACTCTGCATAGATTAGGCATACAAGCA
Monanthes_anagensis                 CAGGGGCATCCTGTATTACTGAATAGAGCTCCTACTCTGCATAGATTAGGCATACAAGCA
Monanthes_brachycaulos              CAGGGGCATCCTGTATTACTGAATAGAGCTCCTACTCTGCATAGATTAGGCATACAAGCA
Monanthes_muralis                   CAGGGGCATCCTGTATTACTGAATAGAGCTCCTACTCTGCATAGATTAGGCATACAAGCA
Monanthes_polyphylla                CAGGGGCATCCTGTATTACTGAATAGAGCTCCTACTCTGCATAGATTAGGCATACAAGCA
Myriophyllum_aquaticum              CAGGGACATCCTGTATTGCTAAATAGAGCACCTACTCTGCATAGATTAGGCATACAGGCA
Myriophyllum_spicatum               CAGGGACATCCTGTATTGCTAAATAGAGCACCTACTCTGCATAGATTAGGCATACAGGCA
Orostachys_fimbriata                CAGGGGCATCCTGTATTGCTGAATAGAGCGCCTACTCTGCATAGATTAGGCATACAAGCA
Orostachys_iwarenge_f_magna         CAGGGGCATCCTGTATTGCTGAATAGAGCGCCTACTCTGCATCGATTAGGCATACAAGCA
Orostachys_japonica                 CAGGGGCATCCTGTATTGCTGAATAGAGCGCCTACTCTGCATAGATTAGGCATACAAGCA
Orostachys_minuta                   CAGGGGCATCCTGTATTGCTGAATAGAGCGCCTACTCTGCATAGATTAGGCATACAAGCA
Pachyphytum_compactum               CAGGGGCATCCTGTATTGCTGAATAGAGCGCCTACTCTGCATAGATTAGGCATACAAGCA
Phedimus_aizoon                     CAGGGGCACCCTGTATTGCTGAATAGAGCGCCTACTCTGCATAGATTAGGCATACAAGCA
Phedimus_kamtschaticus              CAGGGGCATCCTGTATTGCTGAATAGAGCGCCTACTCTGCATAGATTAGGCATACAAGCA
Phedimus_odontophyllus              CAGGGGCATCCTGTATTGCTGAATAGAGCGCCTACTCTGCATAGATTAGGCATACAAGCA
Phedimus_spurius                    CAGGGGCATCCCGTATTGCTGAATAGAGCGCCTACTCTGCATAGATTAGGCATACAAGCA
Phedimus_takesimensis               CAGGGGCATCCTGTATTGCTGAATAGAGCGCCTACTCTGCATAGATTAGGCATACAAGCA
Phedimus_yangshanicus               CAGGGGCATCCTGTATTGCTGAATAGAGCGCCTACTCTGCATAGATTAGGCATACAAGCA
Rhodiola_bupleuroides               CAGGGGCATCCTGTATTGCTGAATAGAGCACCTACTCTGCATAGATTAGGCATACAAGCA
Rhodiola_calliantha                 CAGGGGCATCCTGTATTGCTGAATAGAGCACCTACTCTGCATAGATTAGGCATACAAGCA
Rhodiola_crenulata                  CAGGGGCATCCTGTATTGCTGAATAGAGCACCTACTCTGCATAGATTAGGCATACAAGCA
Rhodiola_dumulosa                   CAGGGGCATCCTGTATTGCTGAATAGAGCACCTACTCTGCATAGATTAGGCATACAAGCA
Rhodiola_fastigiata                 CAGGGGCATCCTGTATTGCTGAATAGAGCACCTACTCTGCATAGATTAGGCATACAAGCA
Rhodiola_gelida                     CAGGGGCATCCTGTATTGCTGAATAGAGCACCTACTCTGCATAGATTAGGCATACAAGCA
Rhodiola_henryi                     CAGGGGCATCCTGTATTGCTGAATAGAGCACCTACTCTGCATAGATTAGGCATACAAGCA
Rhodiola_himalensis                 CAGGGGCATCCTGTATTGCTGAATAGAGCACCTACTCTGCATAGATTAGGCATACAAGCA
Rhodiola_hobsonii                   CAGGGGCATCCTGTATTGCTGAATAGAGCACCTACTCTGCATAGATTAGGCATACAAGCA
Rhodiola_humilis                    CAGGGGCATCCTGTATTGCTGAATAGAGCGCCTACTCTGCATAGATTAGGCATACAAGCA
Rhodiola_integrifolia               CAGGGGCATCCTGTATTGCTGAATAGAGCGCCTACTCTGCATAGATTAGGCATACAAGCA
Rhodiola_kirilowii                  CAGGGGCATCCTGTATTGCTGAATAGAGCACCTACTCTGCATAGATTAGGCATACAAGCA
Rhodiola_liciae                     CAGGGGCATCCTGTATTGCTGAATAGAGCGCCTACTCTGCATAGATTAGGCATACAAGCA
Rhodiola_macrocarpa                 CAGGGGCATCCTGTATTGCTGAATAGAGCACCTACTCTGCATAGATTAGGCATACAAGCA
Rhodiola_ovatisepala                CAGGGGCATCCTGTATTGCTGAATAGAGCGCCTACTCTGCATAGATTAGGCATACAAGCA
Rhodiola_prainii                    CAGGGGCATCCTGTATTGCTGAATAGAGCGCCTACTCTGCATAGATTAGGCATACAAGCA
Rhodiola_quadrifida                 CAGGGGCATCCTGTATTGCTGAATAGAGCACCTACTCTGCATAGATTAGGCATACAAGCA
Rhodiola_rhodantha                  CAGGGGCATCCTGTATTGCTGAATAGAGCGCCTACTCTGCATAGATTAGGCATACAAGCA
Rhodiola_rosea                      CAGGGGCATCCTGTATTGCTGAATAGAGCACCTACTCTGCATAGATTAGGCATACAAGCA
Rhodiola_sacra                      CAGGGGCATCCTGTATTGCTGAATAGAGCACCTACTCTGCATAGATTAGGCATACAAGCA
Rhodiola_sexifolia                  CAGGGGCATCCTGTATTGCTGAATAGAGCGCCTACTCTGCATAGATTAGGCATACAAGCA
Rhodiola_sinuata                    CAGGGGCATCCTGTATTGCTGAATAGAGCGCCTACTCTGCATAGATTAGGCATACAAGCA
Rhodiola_smithii                    CAGGGGCATCCTGTATTGCTGAATAGAGCGCCTACTCTGCATAGATTAGGCATACAAGCA
Rhodiola_stapfii                    CAGGGGCATCCTGTATTGCTGAATAGAGCGCCTACTCTGCATAGATTAGGCATACAAGCA
Rhodiola_subopposita                CAGGGGCATCCTGTATTGCTGAATAGAGCACCTACTCTGCATAGATTAGGCATACAAGCA
Rhodiola_tangutica                  CAGGGGCATCCTGTATTGCTGAATAGAGCACCTACTCTGCATAGATTAGGCATACAAGCA
Rhodiola_wallichiana                CAGGGGCATCCTGTATTGCTGAATAGAGCGCCTACTCTGCATAGATTAGGCATACAAGCA
Rhodiola_yunnanensis                CAGGGGCATCCTGTATTGCTGAATAGAGCACCTACTCTGCATAGATTAGGCATACAAGCA
Rosularia_alpestris                 CAGGGGCATCCTGTATTGCTGAATAGAGCGCCTACTCTGCATAGATTAGGCATACAAGCA
Sedum_alfredii                      CAGGGGCATCCTGTATTGCTGAATAGAGCGCCTACTCTGCATAGATTAGGCATACAAGCA
Sedum_emarginatum                   CAGGGGCATCCTGTATTGTTGAATAGAGCGCCTACTCTGCATAGATTAGGCATACAAGCA
Sedum_lineare                       CAGGGGCATCCTGTATTGCTGAATAGAGCGCCTACTCTGCATAGATTAGGCATACAAGCA
Sedum_oryzifolium                   CAGGGGCATCCTGTATTGCTGAATAGAGCGCCTACTCTGCATAGATTAGGCATACAAGCA
Sedum_plumbizincicola               CAGGGGCATCCTGTATTGCTGAATAGAGCGCCTACTCTGCATAGATTAGGCATACAAGCA
Sedum_sarmentosum                   CAGGGGCATCCTGTATTGCTGAATAGAGCGCCTACTCTGCATAGATTAGGCATACAAGCA
Sedum_tricarpum                     CAGGGGCATCCTGTATTGCTGAATAGAGCGCCTACTCTGCATAGATTAGGCATACAAGCA
Sempervivum_arachnoideum            CAGGGGCATCCTGTATTGCTGAATAGAGCGCCTACTCTGCATAGATTAGGCATACAAGCA
Sempervivum_calcareum               CAGGGGCATCCTGTATTGCTGAATAGAGCGCCTACTCTGCATAGATTAGGCATACAAGCA
Sempervivum_ciliosum                CAGGGGCATCCTGTATTGCTGAATAGAGCGCCTACTCTGCATAGATTAGGCATACAAGCA
Sempervivum_funckii                 CAGGGGCATCCTGTATTGCTGAATAGAGCGCCTACTCTGCATAGATTAGGCATACAAGCA
Sempervivum_globiferum              CAGGGGCATCCTGTATTGCTGAATAGAGCGCCTACTCTGCATAGATTAGGCATACAAGCA
Sempervivum_globiferum_subsp_hirtum CAGGGGCATCCTGTATTGCTGAATAGAGCGCCTACTCTGCATAGATTAGGCATACAAGCA
Sempervivum_heuffelii               CAGGGGCATCCTGTATTGCTGAATAGAGCGCCTACTCTGCATAGATTAGGCATACAAGCA
Sempervivum_tectorum                CAGGGGCATCCTGTATTGCTGAATAGAGCGCCTACTCTGCATAGATTAGGCATACAAGCA
Sinocrassula_densirosulata          CAGGGGCATCCTGTATTGCTGAATAGAGCGCCTACTCTGCATAGATTAGGCATACAAGCA
Sinocrassula_indica                 CAGGGGCATCCTGTATTGCTGAATAGAGCGCCTACTCTGCATAGATTAGGCATACAAGCA
Umbilicus_rupestris                 CAGGGGCATCCTGTATTGCTGAATAGAGCGCCTACTCTGCATAGATTAGGCATACAAGCA

Aeonium_arboreum                    TTCCAACCCGTTTTAGTGGAGGGACGCGCTATTTGTTTACATCCATTAGTTTGTAAGGGA
Aeonium_balsamiferum                TTCCAACCCGTTTTAGTGGAGGGACGCGCTATTTGTTTACATCCATTAGTTTGTAAGGGA
Aeonium_decorum                     TTCCAACCCGTTTTAGTGGAGGGACGCGCTATTTGTTTACATCCATTAGTTTGTAAGGGA
Aeonium_diplocyclum                 TTCCAACCCGTTTTAGTGGAGGGACGCGCTATTTGTTTACATCCATTAGTTTGTAAGGGA
Aeonium_dodrantale                  TTCCAACCCGTTTTAGTGGAGGGACGCGCTATTTGTTTACATCCATTAGTTTGTAAGGGA
Aeonium_nobile                      TTCCAACCCGTTTTAGTGGAGGGACGCGCTATTTGTTTACATCCATTAGTTTGTAAGGGA
Aeonium_saundersii                  TTCCAACCCGTTTTAGTGGAGGGACGCGCTATTTGTTTACATCCATTAGTTTGTAAGGGA
Aeonium_tabuliforme                 TTCCAACCCGTTTTAGTGGAGGGACGCGCTATTTGTTTACATCCATTAGTTTGTAAGGGA
Aeonium_undulatum                   TTCCAACCCGTTTTAGTGGAGGGACGCGCTATTTGTTTACATCCATTAGTTTGTAAGGGA
Cotyledon_tomentosa                 TTCCAACCCGTTTTAGTGGAAGGACGCGCTATTTGTTTACATCCATTAGTTCGTAAGGGA
Crassula_alstonii                   TTCCAACCGGTTTTAGTGGAAGGACGTGCTATTTGTTTACATCCATTAGTTCGTAAAGGA
Crassula_columella                  TTCCAACCGGTTTTAGTGGAAGGACGTGCTATTTGTTTACATCCATTAGTTCGTAAAGGA
Crassula_dejecta                    TTCCAACCAGTTTTAGTGGAAGGACGCGCTATTTGTTTACATCCATTAGTTCGTAAAGGA
Crassula_deltoidea                  TTCCAACCCGTTTTAGTGGAAGGACGTGCTATTTGTTTACATCCATTAGTTTGTAAAGGA
Crassula_expansa_subsp_fragilis     TTCCAACCAATTTTAGTGGAAGGACGCGCTATTTGTTTACATCCATTAGTTTGTAAAGGA
Crassula_mesembrianthemopsis        TTCCAACCAGTTTTAGTGGAAGGACGCGCTATTTGTTTACATCCATTAGTTCGTAAAGGA
Crassula_mesembryanthoides          TTCCAACCAGTTTTAGTGGAAGGACGCGCTATTTGTTTACATCCATTAGTTCGTAAAGGA
Crassula_perforata                  TTCCAACCAGTTTTAGTGGAAGGACGCGCTATTTGTTTACATCCATTAGTTCGTAAAGGA
Crassula_socialis                   TTCCAACCAGTTTTAGTGGAAGGACGCGCTATTTGTTTACATCCATTAGTTCGTAAAGGA
Crassula_tecta                      TTCCAACCAGTTTTAGTGGAAGGACGCGCTATTTGTTTACATCCATTAGTTCGTAAAGGA
Crassula_volkensii                  TTCCAACCAATTTTAGTGGAAGGACGCGCTATTTGTTTACATCCATTAGTTTGTAAAGGA
Echeveria_lilacina                  TTCCAACCCGTTTTAGTGGAAGGACGCGCTATTTGTTTACATCCATTAGTTCGTAAGGGA
Graptopetalum_amethystinum          TTCCAACCCGTTTTAGTGGAAGGACGCGCTATTTGTTTACATCCATTAGTTCGTAAGGGA
Hylotelephium_ewersii               TTCCAACCCGTTTTAGTGGAAGGACGCGCTATTTGTTTACATCCATTAGTTCGTAAGGGA
Hylotelephium_verticillatum         TTCCAACCCGTTTTAGTGGAAGGACGCGCTATTTGTTTACATCCATTAGTTCGTAAGGGA
Hylotelephium_viviparum             TTCCAACCCGTTTTAGTGGAAGGACGCGCTATTTGTTTACATCCATTAGTTCGTAAGGGA
Kalanchoe_daigremontiana            TTCCAACCCGTTTTAGTGGAAGGACGCGCTATTTGTTTACATCCATTAGTTCGTAAGGGA
Kalanchoe_delagoensis               TTCCAACCCGTTTTAGTGGAAGGACGCGCTATTTGTTTACATCCATTAGTTCGTAAGGGA
Kalanchoe_fedtschenkoi              TTCCAACCCGTTTTAGTGGAAGGACGCGCTATTTGTTTACATCCATTAGTTCGTAAGGGA
Kalanchoe_longiflora                TTCCAACCCGTTTTAGTGGAAGGACGCGCTATTTGTTTACATCCATTAGTTCGTAAGGGA
Kalanchoe_tomentosa                 TTCCAACCCGTTTTAGTGGAAGGACGCGCTATTTGTTTACATCCATTAGTTCGTAAGGGA
Meterostachys_sikokianus            TTCCAACCCGTTTTAGTGGAAGGACGCGCTATTTGTTTACATCCATTAGTTCGTAAGGGA
Monanthes_anagensis                 TTCCAACCCGTTTTAGTGGAGGGACGCGCTATTTGTTTACATCCATTAGTTTGTAAGGGA
Monanthes_brachycaulos              TTCCAACCCGTTTTAGTGGAGGGACGCGCTATTTGTTTACATCCATTAGTTTGTAAGGGA
Monanthes_muralis                   TTCCAACCCGTTTTAGTGGAGGGACGCGCTATTTGTTTACATCCATTAGTTTGTAAGGGA
Monanthes_polyphylla                TTCCAACCCGTTTTAGTGGAGGGACGCGCTATTTGTTTACATCCATTAGTTTGTAAGGGA
Myriophyllum_aquaticum              TTCCAACCTGTTTTAGTGGAAGGACGCGCTATTTGTTTACATCCATTAGTTTGTAAGGGA
Myriophyllum_spicatum               TTCCAACCCGTTTTAGTGGAAGGACGCGCTATTTGGTTACATCCATTAGTTTGTAAGGGA
Orostachys_fimbriata                TTCCAACCCGTTTTAGTGGAAGGACGCGCTATTTGTTTACATCCATTAGTTCGTAAGGGA
Orostachys_iwarenge_f_magna         TTCCAACCCGTTTTAGTGGAAGGACGCGCTATTTGTTTACATCCATTAGTTCGTAAGGGA
Orostachys_japonica                 TTCCAACCCGTTTTAGTGGAAGGACGCGCTATTTGTTTACATCCATTAGTTCGTAAGGGA
Orostachys_minuta                   TTCCAACCCGTTTTAGTGGAAGGACGCGCTATTTGTTTACATCCATTAGTTCGTAAGGGA
Pachyphytum_compactum               TTCCAACCCGTTTTAGTGGAAGGACGCGCTATTTGTTTACATCCATTAGTTCGTAAGGGA
Phedimus_aizoon                     TTCCAACCCGTTTTAGTGGAAGGACGCGCTATTTGTTTACATCCATTAGTTCGTAAGGGA
Phedimus_kamtschaticus              TTCCAACCCGTTTTAGTGGAAGGACGCGCTATTTGTTTACATCCATTAGTTCGTAAGGGA
Phedimus_odontophyllus              TTCCAACCCGTTTTAGTGGAAGGACGCGCTATTTGTTTACATCCATTAGTTTGTAAGGGA
Phedimus_spurius                    TTCCAACCCGTTTTAGTGGAAGGACGCGCTATTTGTTTACATCCATTAGTTCGTAAGGGA
Phedimus_takesimensis               TTCCAACCCGTTTTAGTGGAAGGACGCGCTATTTGTTTACATCCATTAGTTCGTAAGGGA
Phedimus_yangshanicus               TTCCAACCCGTTTTAGTGGAAGGACGCGCTATTTGTTTACATCCATTAGTTTGTAAGGGA
Rhodiola_bupleuroides               TTCCAACCCGTTTTAGTGGAAGGACGCGCTATTTGTTTACATCCATTAGTTCGTAAGGGA
Rhodiola_calliantha                 TTCCAACCCGTTTTAGTGGAAGGACGCGCTATTTGTTTACATCCATTAGTTCGTAAGGGA
Rhodiola_crenulata                  TTCCAACCCGTTTTAGTGGAAGGACGCGCTATTTGTTTACATCCATTAGTTCGTAAGGGA
Rhodiola_dumulosa                   TTCCAACCCGTTTTAGTGGAAGGACGCGCTATTTGTTTACATCCATTAGTTCGTAAGGGA
Rhodiola_fastigiata                 TTCCAACCCGTTTTAGTGGAAGGACGCGCTATTTGTTTACATCCATTAGTTCGTAAGGGA
Rhodiola_gelida                     TTCCAACCCGTTTTAGTGGAAGGACGCGCTATTTGTTTACATCCATTAGTTCGTAAGGGA
Rhodiola_henryi                     TTCCAACCCGTTTTAGTGGAAGGACGCGCTATTTGTTTACATCCATTAGTTCGTAAGGGA
Rhodiola_himalensis                 TTCCAACCCGTTTTAGTGGAAGGACGCGCTATTTGTTTACATCCATTAGTTCGTAAGGGA
Rhodiola_hobsonii                   TTCCAACCCGTTTTAGTGGAAGGACGCGCTATTTGTTTACATCCATTAGTTCGTAAGGGA
Rhodiola_humilis                    TTCCAACCCGTTTTAGTGGAAGGACGCGCTATTTGTTTACATCCATTAGTTCGTAAGGGA
Rhodiola_integrifolia               TTCCAACCCGTTTTAGTGGAAGGACGCGCTATTTGTTTACATCCATTAGTTCGTAAGGGA
Rhodiola_kirilowii                  TTCCAACCCGTTTTAGTGGAAGGACGCGCTATTTGTTTACATCCATTAGTTCGTAAGGGA
Rhodiola_liciae                     TTCCAACCCGTTTTAGTGGAAGGACGCGCTATTTGTTTACATCCATTAGTTCGTAAGGGA
Rhodiola_macrocarpa                 TTCCAACCCGTTTTAGTGGAAGGACGTGCTATTTGTTTACATCCATTAGTTCGTAAGGGA
Rhodiola_ovatisepala                TTCCAACCCGTTTTAGTGGAAGGACGCGCTATTTGTTTACATCCATTAGTTCGTAAGGGA
Rhodiola_prainii                    TTCCAACCCGTTTTAGTGGAAGGACGCGCTATTTGTTTACATCCATTAGTTCGTAAGGGA
Rhodiola_quadrifida                 TTCCAACCCGTTTTAGTGGAAGGACGCGCTATTTGTTTACATCCATTAGTTCGTAAGGGA
Rhodiola_rhodantha                  TTCCAACCCGTTTTAGTGGAAGGACGCGCTATTTGTTTACATCCATTAGTTCGTAAGGGA
Rhodiola_rosea                      TTCCAACCCGTTTTAGTGGAAGGACGCGCTATTTGTTTACATCCATTAGTTCGTAAGGGA
Rhodiola_sacra                      TTCCAACCCGTTTTAGTGGAAGGACGCGCTATTTGTTTACATCCATTAGTTCGTAAGGGA
Rhodiola_sexifolia                  TTCCAACCCGTTTTAGTGGAAGGACGCGCTATTTGTTTACATCCATTAGTTCGTAAGGGA
Rhodiola_sinuata                    TTCCAACCCGTTTTAGTGGAAGGACGCGCTATTTGTTTACATCCATTAGTTCGTAAGGGA
Rhodiola_smithii                    TTCCAACCCGTTTTAGTGGAAGGACGCGCTATTTGTTTACATCCATTAGTTCGTAAGGGA
Rhodiola_stapfii                    TTCCAACCCGTTTTAGTGGAAGGACGCGCTATTTGTTTACATCCATTAGTTCGTAAGGGA
Rhodiola_subopposita                TTCCAACCCGTTTTAGTGGAAGGACGCGCTATTTGTTTACATCCATTAGTTCGTAAGGGA
Rhodiola_tangutica                  TTCCAACCCGTTTTAGTGGAAGGACGCGCTATTTGTTTACATCCATTAGTTCGTAAGGGA
Rhodiola_wallichiana                TTCCAACCCGTTTTAGTGGAAGGACGCGCTATTTGTTTACATCCATTAGTTCGTAAGGGA
Rhodiola_yunnanensis                TTCCAACCCGTTTTAGTGGAAGGACGCGCTATTTGTTTACATCCATTAGTTCGTAAGGGA
Rosularia_alpestris                 TTCCAACCCGTTTTAGTGGAAGGACGCGCTATTTGTTTACATCCATTAGTTCGTAAGGGA
Sedum_alfredii                      TTCCAACCCGTTTTAGTGGAAGGACGCGCTATTTGTTTACATCCATTAGTTCGTAAGGGA
Sedum_emarginatum                   TTCCAACCCGTTTTAGTTGAAGGACGCGCTATTTGTTTACATCCATTAGTTCGTAAGGGA
Sedum_lineare                       TTCCAACCCGTTTTAGTGGAAGGACGCGCTATTTGTTTACATCCATTAGTTCGTAAGGGA
Sedum_oryzifolium                   TTCCAACCCGTTTTAGTGGAAGGACGCGCTATTTGTTTACATCCATTAGTTCGTAAGGGA
Sedum_plumbizincicola               TTCCAACCCGTTTTAGTGGAAGGACGCGCTATTTGTTTACATCCATTAGTTCGTAAGGGA
Sedum_sarmentosum                   TTCCAACCCGTTTTAGTGGAAGGACGCGCTATTTGTTTACATCCATTAGTTCGTAAGGGA
Sedum_tricarpum                     TTCCAACCCGTTTTAGTGGAAGGACGCGCTATTTGTTTACATCCATTAGTTCGTAAGGGA
Sempervivum_arachnoideum            TTCCAACCTGTTTTAGTGGAAGGACGCGCTATTTGTTTACATCCATTAGTTCGTAAGGGA
Sempervivum_calcareum               TTCCAACCTGTTTTAGTGGAAGGACGCGCTATTTGTTTACATCCATTAGTTCGTAAGGGA
Sempervivum_ciliosum                TTCCAACCTGTTTTAGTGGAAGGACGCGCTATTTGTTTACATCCATTAGTTCGTAAGGGA
Sempervivum_funckii                 TTCCAACCTGTTTTAGTGGAAGGACGCGCTATTTGTTTACATCCATTAGTTCGTAAGGGA
Sempervivum_globiferum              TTCCAACCTGTTTTAGTGGAAGGACGCGCTATTTGTTTACATCCATTAGTTCGTAAGGGA
Sempervivum_globiferum_subsp_hirtum TTCCAACCTGTTTTAGTGGAAGGACGCGCTATTTGTTTACATCCATTAGTTCGTAAGGGA
Sempervivum_heuffelii               TTCCAACCTGTTTTAGTGGAAGGACGCGCTATTTGTTTACATCCATTAGTTCGTAAGGGA
Sempervivum_tectorum                TTCCAACCTGTTTTAGTGGAAGGACGCGCTATTTGTTTACATCCATTAGTTCGTAAGGGA
Sinocrassula_densirosulata          TTCCAACCCGTTTTAGTGGAAGGACGCGCTATTTGTTTACATCCATTAGTTCGTAAGGGA
Sinocrassula_indica                 TTCCAACCCGTTTTAGTGGAAGGACGCGCTATTTGTTTACATCCATTAGTTCGTAAGGGA
Umbilicus_rupestris                 TTCCAACCCATTTTAGTGGAAGGACGCGCTATTTGTTTACATCCATTAGTTCGTAAGGGA

Aeonium_arboreum                    TTCAATGCAGACTTTGACGGGGATCAAATGGCGGTTCATGTACCTTTATCTTTGGAGGCT
Aeonium_balsamiferum                TTCAATGCAGACTTTGACGGGGATCAAATGGCGGTTCATGTACCTTTATCTTTGGAGGCT
Aeonium_decorum                     TTCAATGCAGACTTTGACGGGGATCAAATGGCGGTTCATGTACCTTTATCTTTGGAGGCT
Aeonium_diplocyclum                 TTCAATGCAGACTTTGACGGGGATCAAATGGCGGTTCATGTACCTTTATCTTTGGAGGCT
Aeonium_dodrantale                  TTCAATGCAGACTTTGACGGGGATCAAATGGCGGTTCATGTACCTTTATCTTTGGAGGCT
Aeonium_nobile                      TTCAATGCAGACTTTGACGGGGATCAAATGGCGGTTCATGTACCTTTATCTTTGGAGGCT
Aeonium_saundersii                  TTCAATGCAGACTTTGACGGGGATCAAATGGCGGTTCATGTACCTTTATCTTTGGAGGCT
Aeonium_tabuliforme                 TTCAATGCAGACTTTGACGGGGATCAAATGGCGGTTCATGTACCTTTATCTTTGGAGGCT
Aeonium_undulatum                   TTCAATGCAGACTTTGACGGGGATCAAATGGCGGTTCATGTACCTTTATCTTTGGAGGCT
Cotyledon_tomentosa                 TTCAATGCAGACTTTGACGGGGATCAAATGGCTGTTCATGTACCTTTATCTTTGGAGGCT
Crassula_alstonii                   TTCAATGCAGACTTTGACGGGGATCAAATGGCTGTTCATGTCCCTTTATCTTTGGAGGCT
Crassula_columella                  TTCAATGCAGACTTTGACGGGGATCAAATGGCTGTTCATGTCCCTTTATCTTTGGAGGCT
Crassula_dejecta                    TTCAATGCAGACTTTGACGGGGATCAAATGGCTGTTCATGTCCCTTTATCTTTGGAGGCT
Crassula_deltoidea                  TTCAATGCAGACTTTGACGGGGATCAAATGGCTGTTCATGTCCCTTTATCTTTGGAGGCT
Crassula_expansa_subsp_fragilis     TTCAATGCAGACTTTGACGGGGATCAAATGGCTGTTCATGTCCCTTTATCTTTGGAGGCT
Crassula_mesembrianthemopsis        TTCAATGCAGACTTTGACGGGGATCAAATGGCTGTTCATGTCCCTTTATCTTTGGAGGCT
Crassula_mesembryanthoides          TTCAATGCAGACTTTGACGGGGATCAAATGGCTGTTCATGTCCCTTTATCTTTGGAGGCT
Crassula_perforata                  TTCAATGCAGACTTTGACGGGGATCAAATGGCTGTTCATGTCCCTTTATCTTTGGAGGCT
Crassula_socialis                   TTCAATGCAGACTTTGACGGGGATCAAATGGCTGTTCATGTCCCTTTATCTTTGGAGGCT
Crassula_tecta                      TTCAATGCAGACTTTGACGGGGATCAAATGGCTGTTCATGTCCCTTTATCTTTGGAGGCT
Crassula_volkensii                  TTCAATGCAGACTTTGACGGGGATCAAATGGCTGTTCATGTCCCTTTATCTTTGGAGGCT
Echeveria_lilacina                  TTCAATGCAGACTTTGACGGGGATCAAATGGCTGTTCATGTACCTTTATCTTTGGAGGCT
Graptopetalum_amethystinum          TTCAATGCAGACTTTGACGGGGATCAAATGGCTGTTCATGTACCTTTATCTTTGGAGGCT
Hylotelephium_ewersii               TTCAATGCAGACTTTGACGGGGATCAAATGGCTGTTCATGTACCTTTATCTTTGGAAGCT
Hylotelephium_verticillatum         TTCAATGCAGACTTTGACGGGGATCAAATGGCTGTTCATGTACCTTTATCTTTGGAAGCT
Hylotelephium_viviparum             TTCAATGCAGACTTTGACGGGGATCAAATGGCTGTTCATGTACCTTTATCTTTGGAAGCT
Kalanchoe_daigremontiana            TTCAATGCAGACTTTGACGGGGATCAAATGGCTGTTCATGTACCTTTATCTTTGGAGGCT
Kalanchoe_delagoensis               TTCAATGCAGACTTTGACGGGGATCAAATGGCTGTTCATGTACCTTTATCTTTGGAGGCT
Kalanchoe_fedtschenkoi              TTCAATGCAGACTTTGACGGGGATCAAATGGCTGTTCATGTACCTTTATCTTTGGAGGCT
Kalanchoe_longiflora                TTCAATGCAGACTTTGACGGGGATCAAATGGCTGTTCATGTACCTTTATCTTTGGAGGCT
Kalanchoe_tomentosa                 TTCAATGCAGACTTTGACGGGGATCAAATGGCTGTTCATGTACCTTTATCTTTGGAGGCT
Meterostachys_sikokianus            TTCAATGCAGACTTTGACGGGGATCAAATGGCTGTTCATGTACCTTTATCTTTGGAGGCT
Monanthes_anagensis                 TTCAATGCAGACTTTGACGGGGATCAAATGGCGGTTCATGTACCTTTATCTTTGGAGGCT
Monanthes_brachycaulos              TTCAATGCAGACTTTGACGGGGATCAAATGGCGGTTCATGTACCTTTATCTTTGGAGGCT
Monanthes_muralis                   TTCAATGCAGACTTTGACGGGGATCAAATGGCGGTTCATGTACCTTTATCTTTGGAGGCT
Monanthes_polyphylla                TTCAATGCAGACTTTGACGGGGATCAAATGGCGGTTCATGTACCTTTATCTTTGGAGGCT
Myriophyllum_aquaticum              TTCAATGCAGACTTTGATGGGGATCAAATGGCTGTTCATGTACCTTTATCTTTCGAGGCT
Myriophyllum_spicatum               TTCAATGCAGACTTTGATGGGGATCAAATGGCTGTTCATGTACCTTTATCTTTCGAGGCT
Orostachys_fimbriata                TTCAATGCAGACTTTGACGGGGATCAAATGGCCGTTCATGTACCTTTATCTTTGGAGGCT
Orostachys_iwarenge_f_magna         TTCAATGCAGACTTTGACGGGGATCAAATGGCTGTTCATGTACCTTTATCTTTGGAAGCT
Orostachys_japonica                 TTCAATGCAGACTTTGACGGGGATCAAATGGCCGTTCATGTACCTTTATCTTTGGAGGCT
Orostachys_minuta                   TTCAATGCAGACTTTGACGGGGATCAAATGGCCGTTCATGTACCTTTATCTTTGGAGGCT
Pachyphytum_compactum               TTCAATGCAGACTTTGACGGGGATCAAATGGCTGTTCATGTACCTTTATCTTTGGAGGCT
Phedimus_aizoon                     TTCAATGCAGACTTTGACGGGGATCAAATGGCTGTTCATGTACCTTTATCTTTGGAGGCT
Phedimus_kamtschaticus              TTCAATGCAGACTTTGACGGGGATCAAATGGCTGTTCATGTACCTTTATCTTTGGAGGCT
Phedimus_odontophyllus              TTCAATGCCGACTTTGACGGGGATCAAATGGCTGTTCATGTACCTTTATCTTTGGAGGCT
Phedimus_spurius                    TTCAATGCAGACTTTGACGGGGATCAAATGGCTGTTCATGTACCTTTATCTTTGGAGGCT
Phedimus_takesimensis               TTCAATGCAGACTTTGACGGGGATCAAATGGCTGTTCATGTACCTTTATCTTTGGAGGCT
Phedimus_yangshanicus               TTCAATGCCGACTTTGACGGGGATCAAATGGCTGTTCATGTACCTTTATCTTTGGAGGCT
Rhodiola_bupleuroides               TTCAATGCAGACTTTGACGGGGATCAAATGGCTGTTCATGTACCGTTATCTTTGGAGGCT
Rhodiola_calliantha                 TTCAATGCAGACTTTGACGGGGATCAAATGGCTGTTCATGTACCGTTATCTTTGGAGGCT
Rhodiola_crenulata                  TTCAATGCAGACTTTGACGGGGATCAAATGGCTGTTCATGTACCGTTATCTTTGGAGGCT
Rhodiola_dumulosa                   TTCAATGCAGACTTTGACGGGGATCAAATGGCTGTTCATGTACCGTTATCTTTGGAGGCT
Rhodiola_fastigiata                 TTCAATGCAGACTTTGACGGGGATCAAATGGCTGTTCATGTACCGTTATCTTTGGAGGCT
Rhodiola_gelida                     TTCAATGCAGACTTTGACGGGGATCAAATGGCTGTTCATGTACCGTTATCTTTGGAGGCT
Rhodiola_henryi                     TTCAATGCAGACTTTGACGGGGATCAAATGGCTGTTCATGTACCGTTATCTTTGGAGGCT
Rhodiola_himalensis                 TTCAATGCAGACTTTGACGGGGATCAAATGGCTGTTCATGTACCGTTATCTTTGGAGGCT
Rhodiola_hobsonii                   TTCAATGCAGACTTTGACGGGGATCAAATGGCTGTTCATGTACCGTTATCTTTGGAGGCT
Rhodiola_humilis                    TTCAATGCAGACTTTGACGGGGATCAAATGGCTGTTCATGTACCGTTATCTTTGGAGGCT
Rhodiola_integrifolia               TTCAATGCAGACTTTGACGGGGATCAAATGGCTGTTCATGTACCGTTATCTTTGGAGGCT
Rhodiola_kirilowii                  TTCAATGCAGACTTTGACGGGGATCAAATGGCTGTTCATGTACCGTTATCTTTGGAGGCT
Rhodiola_liciae                     TTCAATGCAGACTTTGACGGGGATCAAATGGCTGTTCATGTACCGTTATCTTTGGAGGCT
Rhodiola_macrocarpa                 TTCAATGCAGACTTTGACGGGGATCAAATGGCTGTTCATGTACCGTTATCTTTGGAGGCT
Rhodiola_ovatisepala                TTCAATGCAGACTTTGACGGGGATCAAATGGCTGTTCATGTACCGTTATCTTTGGAGGCT
Rhodiola_prainii                    TTCAATGCAGACTTTGACGGGGATCAAATGGCTGTTCATGTACCGTTATCTTTGGAGGCT
Rhodiola_quadrifida                 TTCAATGCAGACTTTGACGGGGATCAAATGGCTGTTCATGTACCGTTATCTTTGGAGGCT
Rhodiola_rhodantha                  TTCAATGCAGACTTTGACGGGGATCAAATGGCTGTTCATGTACCGTTATCTTTGGAGGCT
Rhodiola_rosea                      TTCAATGCAGACTTTGACGGGGATCAAATGGCTGTTCATGTACCCTTATCTTTGGAGGCT
Rhodiola_sacra                      TTCAATGCAGACTTTGACGGGGATCAAATGGCTGTTCATGTACCGTTATCTTTGGAGGCT
Rhodiola_sexifolia                  TTCAATGCAGACTTTGACGGGGATCAAATGGCTGTTCATGTACCGTTATCTTTGGAGGCT
Rhodiola_sinuata                    TTCAATGCAGACTTTGACGGGGATCAAATGGCTGTTCATGTACCGTTATCTTTGGAGGCT
Rhodiola_smithii                    TTCAATGCAGACTTTGACGGGGATCAAATGGCTGTTCATGTACCGTTATCTTTGGAGGCT
Rhodiola_stapfii                    TTCAATGCAGACTTTGACGGGGATCAAATGGCTGTTCATGTACCGTTATCTTTGGAGGCT
Rhodiola_subopposita                TTCAATGCAGACTTTGACGGGGATCAAATGGCTGTTCATGTACCGTTATCTTTGGAGGCT
Rhodiola_tangutica                  TTCAATGCAGACTTTGACGGGGATCAAATGGCTGTTCATGTACCGTTATCTTTGGAGGCT
Rhodiola_wallichiana                TTCAATGCAGACTTTGACGGGGATCAAATGGCTGTTCATGTACCGTTATCTTTGGAGGCT
Rhodiola_yunnanensis                TTCAATGCAGACTTTGACGGGGATCAAATGGCTGTTCATGTACCGTTATCTTTGGAGGCT
Rosularia_alpestris                 TTCAATGCAGACTTTGACGGGGATCAAATGGCTGTTCATGTACCTTTATCTTTGGAGGCT
Sedum_alfredii                      TTCAATGCAGACTTTGACGGGGATCAAATGGCTGTTCATGTACCTTTATCTTTGGAGGCT
Sedum_emarginatum                   TTCAATGCAGACTTTGACGGGGATCAAATGGCTGTTCATGTACCTTTATCTTTGGAGGCT
Sedum_lineare                       TTCAATGCAGACTTTGACGGGGATCAAATGGCTGTTCATGTACCTTTATCTTTGGAGGCT
Sedum_oryzifolium                   TTCAATGCAGACTTTGATGGGGATCAAATGGCTGTTCATGTACCTTTATCTTTGGAGGCT
Sedum_plumbizincicola               TTCAATGCAGACTTTGACGGGGATCAAATGGCTGTTCATGTACCTTTATCTTTGGAGGCT
Sedum_sarmentosum                   TTCAATGCAGACTTTGACGGGGATCAAATGGCTGTTCATGTCCCTTTATCTTTGGAGGCT
Sedum_tricarpum                     TTCAATGCAGACTTTGACGGGGATCAAATGGCTGTTCATGTACCTTTATCTTTGGAGGCT
Sempervivum_arachnoideum            TTCAATGCAGACTTTGACGGGGATCAAATGGCTGTTCATGTACCTTTATCTTTGGAGGCT
Sempervivum_calcareum               TTCAATGCAGACTTTGACGGGGATCAAATGGCTGTTCATGTACCTTTATCTTTGGAGGCT
Sempervivum_ciliosum                TTCAATGCAGACTTTGACGGGGATCAAATGGCTGTTCATGTACCTTTATCTTTGGAGGCT
Sempervivum_funckii                 TTCAATGCAGACTTTGACGGGGATCAAATGGCTGTTCATGTACCTTTATCTTTGGAGGCT
Sempervivum_globiferum              TTCAATGCAGACTTTGACGGAGATCAAATGGCTGTTCATGTACCTTTATCTTTGGAGGCT
Sempervivum_globiferum_subsp_hirtum TTCAATGCAGACTTTGACGGAGATCAAATGGCTGTTCATGTACCTTTATCTTTGGAGGCT
Sempervivum_heuffelii               TTCAATGCAGACTTTGACGGGGATCAAATGGCTGTTCATGTACCTTTATCTTTGGAGGCT
Sempervivum_tectorum                TTCAATGCAGACTTTGACGGGGATCAAATGGCTGTTCATGTACCTTTATCTTTGGAGGCT
Sinocrassula_densirosulata          TTCAATGCAGACTTTGACGGGGATCAAATGGCTGTTCATGTACCTTTATCTTTGGAGGCT
Sinocrassula_indica                 TTCAATGCCGACTTTGACGGGGATCAAATGGCTGTTCATGTACCTTTATCTTTGGAGGCT
Umbilicus_rupestris                 TTCAATGCAGACTTTGACGGGGATCAAATGGCTGTTCATGTACCTTTATCGTTGGAGGCT

Aeonium_arboreum                    CAAGCGGAAGCTCGTTTACTTATGTTTTCTCATATGAATCTATTGTCTCCAGCTATCGGA
Aeonium_balsamiferum                CAAGCGGAAGCTCGTTTACTTATGTTTTCTCATATGAATCTATTGTCTCCAGCTATCGGA
Aeonium_decorum                     CAAGCGGAAGCTCGTTTACTTATGTTTTCTCATATGAATCTATTGTCTCCAGCTATCGGA
Aeonium_diplocyclum                 CAAGCGGAAGCTCGTTTACTTATGTTTTCTCATATGAATCTATTGTCTCCAGCTATCGGA
Aeonium_dodrantale                  CAAGCGGAAGCTCGTTTACTTATGTTTTCTCATATGAATCTATTGTCTCCAGCTATCGGA
Aeonium_nobile                      CAAGCGGAAGCTCGTTTACTTATGTTTTCTCATATGAATCTATTGTCTCCAGCTATCGGA
Aeonium_saundersii                  CAAGCGGAAGCTCGTTTACTTATGTTTTCTCATATGAATCTATTGTCTCCAGCTATCGGA
Aeonium_tabuliforme                 CAAGCGGAAGCTCGTTTACTTATGTTTTCTCATATGAATCTATTGTCTCCAGCTATCGGA
Aeonium_undulatum                   CAAGCGGAAGCTCGTTTACTTATGTTTTCTCATATGAATCTATTGTCTCCAGCTATCGGA
Cotyledon_tomentosa                 CAAGCGGAGGCTCGTTTACTTATGTTTTCTCATATGAATCTCTTGTCTCCGGCTATTGGA
Crassula_alstonii                   CAAGCAGAGGCTCGTTTACTTATGTTTTCTCATATGAATCTCTTGTCACCGGCTATTGGA
Crassula_columella                  CAAGCAGAGGCTCGTTTACTTATGTTTTCTCATATGAATCTCTTGTCACCGGCTATTGGA
Crassula_dejecta                    CAAGCAGAGGCTCGTTTACTTATGTTTTCTCATATAAATCTCTTGTCGCCGGCTATTGGA
Crassula_deltoidea                  CAAGCTGAGGCCCGTTTACTTATGTTTTCTCATATGAATCTCTTATCCCCGGCTATTGGA
Crassula_expansa_subsp_fragilis     CAAGCTGAGGCCCGTTTACTTATGTTTTCTCATATGAATCTCTTATCCCCGGCTATTGGA
Crassula_mesembrianthemopsis        CAAGCGGAGGCTCGTTTACTTATGTTTTCTCATATGAATCTCTTGTCGCCGGCTATTGGA
Crassula_mesembryanthoides          CAAGCAGAGGCTCGTTTACTTATGTTTTCTCATATGAATCTCTTGTCGCCGGCTATTGGA
Crassula_perforata                  CAAGCAGAGGCTCGTTTACTTATGTTTTCTCATATGAATCTCTTGTCGCCGGCTATTGGA
Crassula_socialis                   CAAGCAGAGGCTCGTTTACTTATGTTTTCTCATATGAATCTCTTGTCGCCGGCTATTGGA
Crassula_tecta                      CAAGCGGAGGCTCGTTTACTTATGTTTTCTCATATGAATCTCTTGTCGCCGGCTATTGGA
Crassula_volkensii                  CAAGCTGAGGCCCGTTTACTTATGTTTTCTCATATGAATCTCTTATCCCCGGCTATTGGA
Echeveria_lilacina                  CAAGCGGAGGCTCGTTTACTTATGTTTTCTCATATGAATCTCTTGTCTCCGGCTATCGGA
Graptopetalum_amethystinum          CAAGCGGAGGCTCGTTTACTTATGTTTTCTCATATGAATCTCTTGTCTCCGGCTATCGGA
Hylotelephium_ewersii               CAAGCGGAGGCTCGTTTACTTATGTTTTCTCATATGAATCTCCTGTCTCCGGCTATCGGA
Hylotelephium_verticillatum         CAAGCGGAGGCTCGTTTACTTATGTTTTCTCATATGAATCTCCTGTCTCCGGCTATCGGA
Hylotelephium_viviparum             CAAGCGGAGGCTCGTTTACTTATGTTTTCTCATATGAATCTCCTGTCTCCGGCTATCGGA
Kalanchoe_daigremontiana            CAAGCGGAGGCTCGTTTACTTATGTTTTCTCATATGAATCTCTTGTCTCCGGCTATTGGA
Kalanchoe_delagoensis               CAAGCGGAGGCTCGTTTACTTATGTTTTCTCATATGAATCTCTTGTCTCCGGCTATTGGA
Kalanchoe_fedtschenkoi              CAAGCGGAGGCTCGTTTACTTATGTTTTCTCATATGAATCTCTTGTCTCCGGCTATTGGA
Kalanchoe_longiflora                CAAGCGGAGGCTCGTTTACTTATGTTTTCTCATATGAATCTCTTGTCTCCGGCTATTGGA
Kalanchoe_tomentosa                 CAAGCGGAGGCTCGTTTACTTATGTTTTCTCATATGAATCTCTTGTCTCCGGCTATTGGA
Meterostachys_sikokianus            CAAGCGGAGGCTCGTTTACTTATGTTTTCTCATATGAATCTCCTGTCTCCGGCTATCGGA
Monanthes_anagensis                 CAAGCGGAAGCTCGTTTACTTATGTTTTCTCATATGAATCTATTGTCTCCAGCTATCGGA
Monanthes_brachycaulos              CAAGCGGAAGCTCGTTTACTTATGTTTTCTCATATGAATCTATTGTCTCCAGCTATCGGA
Monanthes_muralis                   CAAGCGGAAGCTCGTTTACTTATGTTTTCTCATATGAATCTATTGTCTCCAGCTATCGGA
Monanthes_polyphylla                CAAGCGGAAGCTCGTTTACTTATGTTTTCTCATATGAATCTATTGTCTCCAGCTATCGGA
Myriophyllum_aquaticum              CAAGCAGAGGCTCGTTTACTTATGTTTTCTTATACGAATCTATTGTCTCCGGCTAGTGGG
Myriophyllum_spicatum               CAAGCAGAGGCTCGTTTACTTATGTTTTCTTATACGAATCTATTGTCTCCGGCTAGTGGG
Orostachys_fimbriata                CAAGCAGAGGCTCGTTTACTTATGTTTTCTCATATGAATCTCCTGTCTCCGGCTATCGGA
Orostachys_iwarenge_f_magna         CAAGCGGAGGCTCGTTTACTTATGTTTTCTCATATGAATCTCCTGTCTCCGGCTATCGGA
Orostachys_japonica                 CAAGCAGAGGCTCGTTTACTTATGTTTTCTCATATGAATCTCCTGTCTCCGGCTATTGGA
Orostachys_minuta                   CAAGCAGAGGCTCGTTTACTTATGTTTTCTCATATGAATCTCCTGTCTCCGGCTATCGGA
Pachyphytum_compactum               CAAGCGGAGGCTCGTTTACTTATGTTTTCTCATATGAATCTCTTGTCTCCGGCTATCGGA
Phedimus_aizoon                     CAAGCAGAGGCTCGTTTACTTATGTTTTCTCATATGAATCTCCTGTCTCCGGCTATCGGA
Phedimus_kamtschaticus              CAAGCAGAGGCTCGTTTACTTATGTTTTCTCATATGAATCTCCTGTCTCCGGCTATCGGA
Phedimus_odontophyllus              CAAACAGAGGCCCGTTTACTTATGTTTTCTCATATGAATCTCTTGTCTCCGGCTATCGGA
Phedimus_spurius                    CAAGCAGAGGCTCGTTTACTTATGTTTTCTCATATGAATCTCTTGTCTCCGGCTATTGGG
Phedimus_takesimensis               CAAGCAGAGGCTCGTTTACTTATGTTTTCTCATATGAATCTCCTGTCTCCGGCTATCGGA
Phedimus_yangshanicus               CAAACAGAGGCCCGTTTACTTATGTTTTCTCATATGAATCTCTTGTCTCCGGCTATCGGA
Rhodiola_bupleuroides               CAAGCGGAGGCTCGTTTACTTATGTTTTCTCATATGAATCTCCTGTCTCCGGCTATCGGA
Rhodiola_calliantha                 CAAGCGGAGGCTCGTTTACTTATGTTTTCTCATATGAATCTCTTGTCTCCGGCTATCGGA
Rhodiola_crenulata                  CAAGCGGAGGCTCGTTTACTTATGTTTTCTCATATGAATCTCTTGTCTCCGGCTATCGGA
Rhodiola_dumulosa                   CAAGCGGAGGCTCGTTTACTTATGTTTTCTCATATGAATCTCTTGTCTCCGGCTATCGGA
Rhodiola_fastigiata                 CAAGCGGAGGCTCGTTTACTTATGTTTTCTCATATGAATCTCTTGTCTCCGGCTATCGGA
Rhodiola_gelida                     CAAGCGGAGGCTCGTTTACTTATGTTTTCTCATATGAATCTCTTGTCTCCGGCTATCGGA
Rhodiola_henryi                     CAAGCGGAGGCTCGTTTACTTATGTTTTCTCATATGAATCTCTTGTCTCCGGCTATCGGA
Rhodiola_himalensis                 CAAGCGGAGGCTCGTTTACTTATGTTTTCTCATATGAATCTCTTGTCTCCGGCTATCGGA
Rhodiola_hobsonii                   CAAGCGGAGGCTCGTTTACTTATGTTTTCTCATATGAATCTCTTGTCTCCGGCTATCGGA
Rhodiola_humilis                    CAAGCGGAGGCTCGTTTACTTATGTTTTCTCATATGAATCTCTTGTCTCCGGCTATCGGA
Rhodiola_integrifolia               CAAGCGGAGGCTCGTTTACTTATGTTTTCTCATATGAATCTCTTGTCTCCGGCTATCGGA
Rhodiola_kirilowii                  CAAGCGGAGGCTCGTTTACTTATGTTTTCTCATATGAATCTCTTGTCTCCGGCTATCGGA
Rhodiola_liciae                     CAAGCGGAGGCTCGTTTACTTATGTTTTCTCATATGAATCTCTTGTCTCCGACTATCGGA
Rhodiola_macrocarpa                 CAAGCGGAGGCTCGTTTACTTATGTTTTCTCATATGAATCTCTTGTCTCCGGCTATCGGA
Rhodiola_ovatisepala                CAAGCGGAGGCTCGTTTACTTATGTTTTCTCATATGAATCTCTTGTCTCCGGCTATCGGA
Rhodiola_prainii                    CAAGCGGAGGCTCGTTTACTTATGTTTTCTCATATGAATCTCTTGTCTCCGGCTATCGGA
Rhodiola_quadrifida                 CAAGCGGAGGCTCGTTTACTTATGTTTTCTCATATGAATCTCTTGTCTCCGGCTATCGGA
Rhodiola_rhodantha                  CAAGCGGAGGCTCGTTTACTTATGTTTTCTCATATGAATCTCTTGTCTCCGGCTATCGGA
Rhodiola_rosea                      CAAGCGGAGGCTCGTTTACTTATGTTTTCTCATATGAATCTCTTGTCTCCGGCTATCGGA
Rhodiola_sacra                      CAAGCGGAGGCTCGTTTACTTATGTTTTCTCATATGAATCTCTTGTCTCCGGCTATCGGA
Rhodiola_sexifolia                  CAAGCGGAGGCTCGTTTACTTATGTTTTCTCATATGAATCTCTTGTCTCCGGCTATCGGA
Rhodiola_sinuata                    CAAGCGGAGGCTCGTTTACTTATGTTTTCTCATATGAATCTCTTGTCTCCGGCTATCGGA
Rhodiola_smithii                    CAAGCGGAGGCTCGTTTACTTATGTTTTCTCATATGAATCTCTTGTCTCCGGCTATCGGA
Rhodiola_stapfii                    CAAGCGGAGGCTCGTTTACTTATGTTTTCTCATATGAATCTCTTGTCTCCGGCTATCGGA
Rhodiola_subopposita                CAAGCGGAGGCTCGTTTACTTATGTTTTCTCATATGAATCTCTTGTCTCCGGCTATCGGA
Rhodiola_tangutica                  CAAGCGGAGGCTCGTTTACTTATGTTTTCTCATATGAATCTCTTGTCTCCGGCTATCGGA
Rhodiola_wallichiana                CAAGCGGAGGCTCGTTTACTTATGTTTTCTCATATGAATCTCTTGTCTCCGGCTATCGGA
Rhodiola_yunnanensis                CAAGCGGAGGCTCGTTTACTTATGTTTTCTCATATGAATCTCTTGTCTCCGGCTATCGGA
Rosularia_alpestris                 CAAGCAGAGGCTCGTTTACTTATGTTTTCTCATATGAATCTCTTGTCTCCGGCTATCGGA
Sedum_alfredii                      CAAGCGGAGGCTCGTTTACTTATGTTTTCTCATATGAATCTCTTGTCTCCGGCTATCGGA
Sedum_emarginatum                   CAAACGGAGGCTCGTTTACTTATGTTTTCTCATATGAATCTCTTGTCTCCGGCTATCGGA
Sedum_lineare                       CAAGCGGAGGCTCGTTTACTTATGTTTTCTCATATGAATCTCTTGTCTCCGGCTATCGGA
Sedum_oryzifolium                   CAAGCGGAGGCTCGTTTACTTATGTTTTCTCATATGAATCTCTTGTCTCCGGCTATCGGA
Sedum_plumbizincicola               CAAGCGGAGGCTCGTTTACTTATGTTTTCTCATATGAATCTCTTGTCTCCGGCTATCGGA
Sedum_sarmentosum                   CAAGCGGAGGCTCGTTTACTTATGTTTTCTCATATGAATCTCTTGTCTCCGGCTATCGGA
Sedum_tricarpum                     CAAGCGGAGGCTCGTTTACTTATGTTTTCTCATATGAATCTCTTGTCTCCGGCTATCGGA
Sempervivum_arachnoideum            CAAGCGGAGGCTCGTTTACTTATGTTTTCTCATATGAATCTCTTGTCTCCGGCTATCGGA
Sempervivum_calcareum               CAAGCGGAGGCTCGTTTACTTATGTTTTCTCATATGAATCTCTTGTCTCCGGCTATCGGA
Sempervivum_ciliosum                CAAGCGGAGGCTCGTTTACTTATGTTTTCTCATATGAATCTCTTGTCTCCGGCTATCGGA
Sempervivum_funckii                 CAAGCGGAGGCTCGTTTACTTATGTTTTCTCATATGAATCTCTTGTCTCCGGCTATCGGA
Sempervivum_globiferum              CAAGCGGAGGCTCGTTTACTTATGTTTTCTCATATGAATCTCTTGTCTCCGGCTATCGGA
Sempervivum_globiferum_subsp_hirtum CAAGCGGAGGCTCGTTTACTTATGTTTTCTCATATGAATCTCTTGTCTCCGGCTATCGGA
Sempervivum_heuffelii               CAAGCGGAGGCTCGTTTACTTATGTTTTCTCATATGAATCTCTTGTCTCCGGCTATCGGA
Sempervivum_tectorum                CAAGCGGAGGCTCGTTTACTTATGTTTTCTCATATGAATCTCTTGTCTCCGGCTATCGGA
Sinocrassula_densirosulata          CAAGCGGAGGCTCGTTTACTTATGTTTTCTCATATGAATCTACTGTCTCCGGCTATCGGA
Sinocrassula_indica                 CAAGCGGAGGCTCGTTTACTTATGTTTTCTCATATGAATCTACTGTCTCCGGCTATCGGA
Umbilicus_rupestris                 CAAGCGGAGGCTCGTTTACTTATGTTTTCTCATATGAATCTCTTGTCTCCGGCTATCGGA

Aeonium_arboreum                    GATCCCATTTCCATACCAACTCAAGATATGCTTATTGGACTCTATGTATTAACGGGGGGA
Aeonium_balsamiferum                GATCCCATTTCCATACCAACTCAAGATATGCTTATTGGACTCTATGTATTAACGGGGGGA
Aeonium_decorum                     GATCCCATTTCCATACCAACTCAAGATATGCTTATTGGACTCTATGTATTAACGGGGGGA
Aeonium_diplocyclum                 GATCCCATTTCCATACCAACTCAAGATATGCTTATTGGACTCTATGTATTAACGGGGGGA
Aeonium_dodrantale                  GATCCCATTTCCATACCAACTCAAGATATGCTTATTGGACTCTATGTATTAACGGGGGGA
Aeonium_nobile                      GATCCCATTTCCATACCAACTCAAGATATGCTTATTGGACTCTATGTATTAACGGGGGGA
Aeonium_saundersii                  GATCCCATTTCCATACCAACTCAAGATATGCTTATTGGACTCTATGTATTAACGGGGGGA
Aeonium_tabuliforme                 GATCCCATTTCCATACCAACTCAAGATATGCTTATTGGACTCTATGTATTAACGGGGGGA
Aeonium_undulatum                   GATCCCATTTCCATACCAACTCAAGATATGCTTATTGGACTCTATGTATTAACGGGGGGA
Cotyledon_tomentosa                 GATCCCATTTCCATACCAACTCAAGATATGCTTATTGGACTCTATGTATTAACGGGTGGA
Crassula_alstonii                   GATCCCATTTCCATACCAACTCAAGATATGCTTATTGGGCTCTATGTATTAACGAGTGGA
Crassula_columella                  GATCCCATTTCCATACCAACTCAAGATATGCTTATTGGGCTCTATGTATTAACGAGTGGA
Crassula_dejecta                    GATCCCATTTCCATACCAACTCAAGATATGCTTATTGGGCTCTATGTATTAACGAGTGGA
Crassula_deltoidea                  GATCCGATTTCCATACCAACTCAAGATATGCTTATTGGACTCTATGTATTAACGAGTGAA
Crassula_expansa_subsp_fragilis     GATCCGATTTCCATACCAACTCAAGATATGCTTATTGGACTCTATGTATTAACTAGTGAA
Crassula_mesembrianthemopsis        GATCCCATTTCCATACCAACTCAAGATATGCTTATTGGGCTCTATGTATTAACGAGTGGA
Crassula_mesembryanthoides          GATCCCATTTCCATACCAACTCAAGATATGCTTATTGGGCTCTATGTATTAACGAGTGGA
Crassula_perforata                  GATCCCATTTCCATACCAACTCAAGATATGCTTATTGGGCTCTATGTATTAACGAGTGGA
Crassula_socialis                   GATCCAATTTCCATACCAACTCAAGATATGCTTATTGGGCTCTATGTATTAACGAGTGGA
Crassula_tecta                      GATCCCATTTCCATACCAACTCAAGATATGCTTATTGGGCTCTATGTATTAACGAGTGGA
Crassula_volkensii                  GATCCGATTTCCATACCAACTCAAGATATGCTTATTGGACTCTATGTATTAACTAGTGAA
Echeveria_lilacina                  GATCCCATTTCCATACCAACTCAAGATATGCTTATTGGACTCTATGTATTAACGGGTGGA
Graptopetalum_amethystinum          GATCCCATTTCCATACCAACTCAAGATATGCTTATTGGACTCTATGTATTAACGGGTGGA
Hylotelephium_ewersii               GATCCCATTTCCATACCAACTCAAGATATGCTTATTGGACTCTATGTATTAACGGGTGGA
Hylotelephium_verticillatum         GATCCCATTTCCATACCAACTCAAGATATGCTTATTGGACTCTATGTATTAACGGGTGGA
Hylotelephium_viviparum             GATCCCATTTCCATACCAACTCAAGATATGCTTATTGGACTCTATGTATTAACGGGTGGA
Kalanchoe_daigremontiana            GATCCTATTTCCATACCAACTCAAGATATGCTTATTGGACTCTATGTATTAACGGGTGGA
Kalanchoe_delagoensis               GATCCTATTTCCATACCAACTCAAGATATGCTTATTGGACTCTATGTATTAACGGGTGGA
Kalanchoe_fedtschenkoi              GATCCTATTTCCATACCAACTCAAGATATGCTTATTGGACTCTATGTATTAACGGGTGGA
Kalanchoe_longiflora                GATCCCATTTCCATACCAACTCAAGATATGCTTATTGGACTCTATGTATTAACGGGTGGA
Kalanchoe_tomentosa                 GATCCCATTTCCATACCAACTCAAGATATGCTTATTGGACTCTATGTATTAACGGGTGGA
Meterostachys_sikokianus            GATCCCATTTCCATACCAACTCAAGATATGCTTATTGGACTCTATATATTAACGGGTGGA
Monanthes_anagensis                 GATCCCATTTCCATACCAACTCAAGATATGCTTATTGGACTCTATGTATTAACGGGTGGA
Monanthes_brachycaulos              GATCCCATTTCCATACCAACTCAAGATATGCTTATTGGACTCTATGTATTAACGGGTGGA
Monanthes_muralis                   GATCCCATTTCCATACCAACTCAAGATATGCTTATTGGACTCTATGTATTAACGGGTGGA
Monanthes_polyphylla                GATCCCATTTCCATACCAACTCAAGATATGCTTATTGGACTCTATGTATTAACGGGTGGA
Myriophyllum_aquaticum              GATCCCATATCCGTACCAACCCAAGATATGCTTATTGGACTCTATGTATTAACAAGTGGG
Myriophyllum_spicatum               GATCCCATATCCGTACCAACCCAAGATATGCTTATTGGACTCTATGTATTAACAAGTGGG
Orostachys_fimbriata                GATCCCATTTCTATACCAACTCAAGATATGCTTATTGGACTCTATATATTAACGGGTGGA
Orostachys_iwarenge_f_magna         GATCCCATTTCCATACCAACTCAAGATATGCTTATTGGACTCTATGTATTAACGGGTGGA
Orostachys_japonica                 GATCCCATTTCCATACCAACTCAAGATATGCTTATTGGACTCTATATATTAACGGGTGGA
Orostachys_minuta                   GATCCCATTTCCATACCAACTCAAGATATGCTTATTGGACTCTATATATTAACGGGTGGA
Pachyphytum_compactum               GATCCCATTTCCATACCAACTCAAGATATGCTTATTGGACTCTATGTATTAACGGGTGGA
Phedimus_aizoon                     GATCCCATTTCCATACCAACTCAAGATATGCTTATTGGACTTTATGTATTAACGGGTGGA
Phedimus_kamtschaticus              GATCCCATTTCCATACCAACTCAAGATATGCTTATTGGACTTTATGTATTAACGGGTGGA
Phedimus_odontophyllus              GATCCCATTTCCATACCAACTCAAGATATGCTTATTGGACTTTATGTATTAACGGGTGGA
Phedimus_spurius                    GATCCCATTTCCATACCAACTCAAGATATGCTTATTGGACTTTATGTATTAACGGGTGGA
Phedimus_takesimensis               GATCCCATTTCCATACCAACTCAAGATATGCTTATTGGACTTTATGTATTAACGGGTGGA
Phedimus_yangshanicus               GATCCCATTTCCATACCAACTCAAGATATGCTTATTGGACTTTATGTATTAACGGGTGGA
Rhodiola_bupleuroides               GATCCCATTTCCATACCAACTCAAGATATGCTTATTGGACTTTATGTATTAACGGGTGGA
Rhodiola_calliantha                 GATCCCATTTCCATACCAACTCAAGATATGCTTATTGGACTTTATGTATTAACGGGTGGA
Rhodiola_crenulata                  GATCCCATTTCCATACCAACTCAAGATATGCTTATTGGACTTTATGTATTAACGGGTGGA
Rhodiola_dumulosa                   GATCCCATTTCCATACCAACTCAAGATATGCTTATTGGACTTTATGTATTAACGGGTGGA
Rhodiola_fastigiata                 GATCCCATTTCCATACCAACTCAAGATATGCTTATTGGACTTTATGTATTAACGGGTGGA
Rhodiola_gelida                     GATCCCATTTCCATACCAACTCAAGATATGCTTATTGGACTTTATGTATTAACGGGTGGA
Rhodiola_henryi                     GATCCCATTTCCATACCAACTCAAGATATGCTTATTGGACTTTATGTATTAACGGGTGGA
Rhodiola_himalensis                 GATCCCATTTCCATACCAACTCAAGATATGCTTATTGGACTTTATGTATTAACGGGTGGA
Rhodiola_hobsonii                   GATCCCATTTCCATACCAACTCAAGATATGCTTATTGGACTTTATGTATTAACGGGTGGA
Rhodiola_humilis                    GATCCCATTTCCATACCAACTCAAGATATGCTTATTGGACTTTATGTATTAACGGGTGGA
Rhodiola_integrifolia               GATCCCATTTCCATACCAACTCAAGATATGCTTATTGGACTTTATGTATTAACGGGTGGA
Rhodiola_kirilowii                  GATCCCATTTCCATACCAACTCAAGATATGCTTATTGGACTTTATGTATTAACGGGTGGA
Rhodiola_liciae                     GATCCCATTTCCATACCAACTCAAGATATGCTTATTGGACTTTATGTATTAACGGGTGGA
Rhodiola_macrocarpa                 GATCCCATTTCCATACCAACTCAAGATATGCTTATTGGACTTTATGTATTAACGGGTGGA
Rhodiola_ovatisepala                GATCCCATTTCCATACCAACTCAAGATATGCTTATTGGACTTTATGTATTAACGGGTGGA
Rhodiola_prainii                    GATCCCATTTCCATACCAACTCAAGATATGCTTATTGGACTTTATGTATTAACGGGTGGA
Rhodiola_quadrifida                 GATCCCATTTCCATACCAACTCAAGATATGCTTATTGGACTTTATGTATTAACGGGTGGA
Rhodiola_rhodantha                  GATCCCATTTCCATACCAACTCAAGATATGCTTATTGGACTTTATGTATTAACGGGTGGA
Rhodiola_rosea                      GATCCCATTTCCATACCAACTCAAGATATGCTTATTGGACTTTATGTATTAACGGGTGGA
Rhodiola_sacra                      GATCCCATTTCCATACCAACTCAAGATATGCTTATTGGACTTTATGTATTAACGGGTGGA
Rhodiola_sexifolia                  GATCCCATTTCCATACCAACTCAAGATATGCTTATTGGACTTTATGTATTAACGGGTGGA
Rhodiola_sinuata                    GATCCCATTTCCATACCAACTCAAGATATGCTTATTGGACTTTATGTATTAACGGGTGGA
Rhodiola_smithii                    GATCCCATTTCCATACCAACTCAAGATATGCTTATTGGACTTTATGTATTAACGGGTGGA
Rhodiola_stapfii                    GATCCCATTTCCATACCAACTCAAGATATGCTTATTGGACTTTATGTATTAACGGGTGGA
Rhodiola_subopposita                GATCCCATTTCCATACCAACTCAAGATATGCTTATTGGACTTTATGTATTAACGGGTGGA
Rhodiola_tangutica                  GATCCCATTTCCATACCAACTCAAGATATGCTTATTGGACTTTATGTATTAACGGGTGGA
Rhodiola_wallichiana                GATCCCATTTCCATACCAACTCAAGATATGCTTATTGGACTTTATGTATTAACGGGTGGA
Rhodiola_yunnanensis                GATCCCATTTCCATACCAACTCAAGATATGCTTATTGGACTTTATGTATTAACGGGTGGA
Rosularia_alpestris                 GATCCCATTTCCATACCAACTCAAGATATGCTTATTGGACTCTATGTATTAACGGGTGGG
Sedum_alfredii                      GATCCCATTTCCATACCAACTCAAGATATGCTTATTGGACTCTATGTATTAACGGGTGGA
Sedum_emarginatum                   GATCCCATTTCCATACCAACTCAAGATATGCTTATTGGACTCTATGTATTAACGGGTGGA
Sedum_lineare                       GATCCCATTTCCATACCAACTCAAGATATGCTTATTGGACTCTATGTATTAACGAGTGGA
Sedum_oryzifolium                   GATCCCATTTCCATACCAACTCAAGATATGCTTATTGGACTCTATGTATTAACGGGTGGA
Sedum_plumbizincicola               GATCCCATTTCCATACCAACTCAAGATATGCTTATTGGACTCTATGTATTAACGGGTGGA
Sedum_sarmentosum                   GATCCCATTTCCATACCAACTCAAGATATGCTTATTGGACTCTATGTATTAACGGGTGGA
Sedum_tricarpum                     GATCCCATTTCCATACCAACTCAAGATATGCTTATTGGACTCTATGTATTAACGGGTGGA
Sempervivum_arachnoideum            GATCCCATTTCCATACCAACTCAAGATATGCTTATTGGACTCTATGTATTAACGGGTGGA
Sempervivum_calcareum               GATCCCATTTCCATACCAACTCAAGATATGCTTATTGGACTCTATGTATTAACGGGTGGA
Sempervivum_ciliosum                GATCCCATTTCCATACCAACTCAAGATATGCTTATTGGACTCTATGTATTAACGGGTGGA
Sempervivum_funckii                 GATCCCATTTCCATACCAACTCAAGATATGCTTATTGGACTCTATGTATTAACGGGTGGA
Sempervivum_globiferum              GATCCCATTTCCATACCAACTCAAGATATGCTTATTGGACTCTATGTATTAACGGGTGGA
Sempervivum_globiferum_subsp_hirtum GATCCCATTTCCATACCAACTCAAGATATGCTTATTGGACTCTATGTATTAACGGGTGGA
Sempervivum_heuffelii               GATCCCATTTCCATACCAACTCAAGATATGCTGATTGGACTCTATGTATTAACGGGTGGA
Sempervivum_tectorum                GATCCCATTTCCATACCAACTCAAGATATGCTTATTGGACTCTATGTATTAACGGGTGGA
Sinocrassula_densirosulata          GATCCCATTTCCATACCAACTCAAGATATGCTTATTGGACTCTATGTATTAACGGGTGGA
Sinocrassula_indica                 GATCCCATTTCCATACCAACTCAAGATATGCTTATTGGACTCTATGTATTAACGGGTGGA
Umbilicus_rupestris                 GATCCCATTTCCATACCAACTCAAGATATGCTTATTGGACTCTATGTATTAACGGGTGGA

Aeonium_arboreum                    AATCGTCGAGGTATTTCCGCAAATCGGTATAATCCACGCAATCGCCGAAACTCTCAAAAT
Aeonium_balsamiferum                AATCGTCGAGGTATTTCCGCAAATCGGTATAATCCACGCAATCGCCGAAACTCTCAAAAT
Aeonium_decorum                     AATCGTCGAGGTATTTCCGCAAATAGGTATAATCCACGCAATCGCCGAAACTCTCAAAAT
Aeonium_diplocyclum                 AATCGTCGAGGTATTTCCGCAAATAGGTATAATTCACGCAATCGCCGAAACTCTCAAAAT
Aeonium_dodrantale                  AATCGTCGAGGTATTTCCGCAAATAGGTATAATCCACGCAATCGCCGAAACTCTCAAAAT
Aeonium_nobile                      AATCGTCGAGGTATTTCCGCAAATAGGTATAATCCACGCAATCGCCGAAACTCTCAAAAT
Aeonium_saundersii                  AATCGTCGAGGTATTTCCGCAAATAGGTATAATCCACGCAATCGCCGAAACTCTCAAAAT
Aeonium_tabuliforme                 AATCGTCGAGGTATTTCCGCAAATAGGTATAATCCACGCAATCGCCGAAACTCTCAAAAT
Aeonium_undulatum                   AATCGTCGAGGTATTTCCGCAAATCGGTATAATCCACGCAATCGCCGAAACTCTCAAAAT
Cotyledon_tomentosa                 AATCATAGAGGTATTTGTGCAAATAGGTATAATCCACGTAATCGCAGAAACTCTCAAAAT
Crassula_alstonii                   AATCACCGAGGTATTTGTGCAAATAGATATAATCCGCGAAATCGTATAAACTCTAAAAAT
Crassula_columella                  AATCACCGAGGTATTTGTGCAAATAGATATAATCCGCGAAATCGTATAAACTCTAAAAAT
Crassula_dejecta                    AATCACCGAGGTATTTGTGCAAATAGATATAATCCGCGAAATCGTATAAACTCTAAAAAT
Crassula_deltoidea                  AATCATCGAGGTATTTGTGCGAATAGGTATAATCCTCGAAATCGTATAAACTCTAAAAAT
Crassula_expansa_subsp_fragilis     AATCATCGAGGTATTTATGCAAATAGGTATAACCCCCGAAATCGTAGAAACTCTAAAAAT
Crassula_mesembrianthemopsis        AATCACCGAGGTATTTGTGCAAATAGATATAATCCGCGAAATCGTATAAACTCTAAAAAT
Crassula_mesembryanthoides          AATCACCGAGGTATTTGTGCAAATAGATATAATCCGCGAAATCGTATAAACTCTAAAAAT
Crassula_perforata                  AATCACCGAGGTATTTGTGCAAATAGATATAATCCGCAAAATCGTATAAACTCTAAAAAT
Crassula_socialis                   AATCACCGAGGTATTTGTGCAAATAGATATAATCCGCGAAATCGTATAAACTCTAAAAAT
Crassula_tecta                      AATCACCGAGGTATTTGTGCAAATAGATATAATCCGCGAAATCGTATAAACTCTAAAAAT
Crassula_volkensii                  AATCATCTAGGTATTTATGCAAATAGGTATAACCCCCGAAATCGTAGAAACTCTAAAAAT
Echeveria_lilacina                  AATCATCGGGGTATTTGCGTAAATAGGTATAATCCACGTAATCGCAGAAACTCTCAAAAT
Graptopetalum_amethystinum          AATCATCGGGGTATTTGCGTAAATAGGTATAATCCACGTAATCGCAGAAACTCTCAAAAT
Hylotelephium_ewersii               AATCATCGAGGTATTTGTGCAAATAGGTATAATCCACGTAATCGCAGAAACTCTCAAAAT
Hylotelephium_verticillatum         AATCATCGAGGTATTTGTGCAAATAGGTATAATCCACGTAATCGCAGAAACTCTCAAAAT
Hylotelephium_viviparum             AATCATCGAGGTATTTGTGCAAATAGGTATAATCCACGTAATCGCAGAAACTCTCAAAAT
Kalanchoe_daigremontiana            AATCATAGAGGTATTTGTGCAAATAGGTATAATCCACGTAATCGCAGAAACGCTCAAAAT
Kalanchoe_delagoensis               AATCATAGAGGTATTTGTGCAAATAGGTATAATCCACGTAATCGCAGAAACGCTCAAAAT
Kalanchoe_fedtschenkoi              AATCATAGAGGTATTTGTGCAAATAGGTATAATCCACGTAATCGCAGAAACGCTCAAAAT
Kalanchoe_longiflora                AATCATAGAGGTATTTGTGCAAATAGGTATAATCCACGTAATCGCAGAAACGCTCAAAAT
Kalanchoe_tomentosa                 AATCATAGAGGTATTTGTGCAAATAGGTATAATCCACGTAATCGCAGAAACTCTCAAAAT
Meterostachys_sikokianus            AATCATCGAGGTATTTGTGCAAATAGGTATAATCCACGTAATCGCAGAAACTCTCAAAAT
Monanthes_anagensis                 AATCGTCGAGGTATTTCCGCAAATAGGTATAATCCACGCAATCGCCGAAACTCTCAAAAT
Monanthes_brachycaulos              AATCGTCGAGGTATTTCCGCAAATAGGTATAATCCACGCAATCGCCGAAACTCTCAAAAT
Monanthes_muralis                   AATCGTCGAGGTATTTCCGCAAATAGGTATAATCCACGCAATCGCCGAAACTCTCAAAAT
Monanthes_polyphylla                AATCGTCGAGGTATTTCCGCAAATAGGTATAATCCACGCAATCGCCGAAACTCTCAAAAT
Myriophyllum_aquaticum              AATCCGAGAGGTATTTGTGCAAATAGGTATAATCCACGTAATCGCGTAAACTATCAAAAT
Myriophyllum_spicatum               AATCGGAGAGGTATTTGTGCAAATAGGTATAATCCACGTAATCGCGTAAACTATCAAAAT
Orostachys_fimbriata                AATCATCGCGGTATTTGTGCAAATAGGTATAATCCACGTAATCGCAGAAACTCTCAAAAT
Orostachys_iwarenge_f_magna         AATCATCGAGGTATTTGTGCAAATAGGTATAATCCACGTAATCGCAGAAACTCTCAAAAT
Orostachys_japonica                 AATCATCGAGGTATTTGTGCAAATAGGTATAATCCACGTAATCGCAGAAACTCTCAAAAT
Orostachys_minuta                   AATCATCGAGGTATTTGTGCAAATAGGTTTAATCCACGTAATCGCAGAAACTCTCAAAAT
Pachyphytum_compactum               AATCATCGGGGTATTTGCGTAAATAGGTATAATCCACGTAATCGCAGAAACTCTCAAAAT
Phedimus_aizoon                     AATCATCGAGGTATTTGTGCAAATAGGTATAATCCACGTAATCGTATAAACTCTCAAAAT
Phedimus_kamtschaticus              AATCATCGAGGTATTTGTGCAAATAGGTATAATCCACGTAATCGTATAAACTCTCAAAAT
Phedimus_odontophyllus              AATCATCGAGGTATTTGTGCAAATAGGTATAATCCACGTAATCGCAGAAACTCTCAAAAT
Phedimus_spurius                    AATCATCGAGGTATTTGTGCAAATAGGTATAAGCCACGTAATCGCAGAAACTCTCAAAAT
Phedimus_takesimensis               AATCATCGAGGTATTTGTGCAAATAGGTATAATCCACGTAATCGTATAAACTCTCAAAAT
Phedimus_yangshanicus               AATCATCGAGGTATTTGTGCAAATAGGTATAATCCACGTAATCGCAGAAACTCTCAAAAT
Rhodiola_bupleuroides               AATCATCGAGGTATTTGTGCAAATAGGTATAATCCACGTAATCGCAGAAATTCTCAAAAT
Rhodiola_calliantha                 AATCATCGAGGTATTTGTGCAAATAGGTATAATCCACGTAATCGCAGAAACTCTCAAAAT
Rhodiola_crenulata                  AATCATCGAGGTATTTGTGCAAATAGGTATAATCCACGTAATCGCAGAAACTCTCAAAAT
Rhodiola_dumulosa                   AATCATCGAGGTATTTGTGCAAATAGGTATAATCCACGTAATCGCAGAAACTCTCAAAAT
Rhodiola_fastigiata                 AATCATCGAGGTATTTGTGCAAATAGGTATAATCCACGTAATCGCAGAAACTCTCAAAAT
Rhodiola_gelida                     AATCATCGAGGTATTTGTGCAAATAGGTATAATCCACGTAATCGCAGAAACTCTCAAAAT
Rhodiola_henryi                     AATCATCGAGGTATTTGTGCAAATAGGTATAATCCACGTAATCGCAGAAACTCTCAAAAT
Rhodiola_himalensis                 AATCATCGAGGTATTTGTGCAAATAGGTATAATCCACGTAATCGCAGAAACTCTCAAAAT
Rhodiola_hobsonii                   AATCATCGAGGTATTTGTGCAAATAGGTATAATCCACGTAATCGCAGAAACTCTCAAAAT
Rhodiola_humilis                    AATCATCGAGGTATTTGTGCAAATAGGTATAATCCACGTAATCGCAGAAACTCTCAAAAT
Rhodiola_integrifolia               AATCATCGAGGTATTTGTGCAAATAGGTATAATCCACGTAATCGCAGAAACTCTCAAAAT
Rhodiola_kirilowii                  AATCATCGAGGTATTTGTGCAAATAGGTATAATCCACGTAATCGCAGAAACTCTCAAAAT
Rhodiola_liciae                     AATCATCGAGGTATTTGTGCAAATAGGTATAATCCACGTAATCGCAGAAACTCTCAAAAT
Rhodiola_macrocarpa                 AATCATCGAGGTATTTGTGCAAATAGGTATAATCCACGTAATCGCAGAAACTCTCAAAAT
Rhodiola_ovatisepala                AATCATCGAGGTATTTGTGCAAATAGGTATAATCCACGTAATCGCAGAAACTCTCAAAAT
Rhodiola_prainii                    AATCATCGAGGTATTTGTGCAAATAGGTATAATCCACGTAATCGCAGAAACTCTCAAAAT
Rhodiola_quadrifida                 AATCATCGAGGTATTTGTGCAAATAGGTATAATCCACGTAATCGCAGAAACTCTCAAAAT
Rhodiola_rhodantha                  AATCATCGAGGTATTTGTGCAAATAGGTATAATCCACGTAATCGCAGAAACTCTCAAAAT
Rhodiola_rosea                      AATCATCGAGGTATTTGTGCAAATAGGTATAATCCACGTAATCGCAGAAACTCTCAAAAT
Rhodiola_sacra                      AATCATCGAGGTATTTGTGCAAATAGGTATAATCCACGTAATCGCAGAAACTCTCAAAAT
Rhodiola_sexifolia                  AATCATCGAGGTATTTGTGCAAATAGGTATAATCCACGTAATCGCAGAAACTCTCAAAAT
Rhodiola_sinuata                    AATCATCGAGGTATTTGTGCAAATAGGTATAATCCACGTAATCGCAGAAACTCTCAAAAT
Rhodiola_smithii                    AATCATCGAGGTATTTGTGCAAATAGGTATAATCCACGTAATCGCAGAAACTCTCAAAAT
Rhodiola_stapfii                    AATCATCGAGGTATTTGTGCAAATAGGTATAATCCACGTAATCGCAGAAACTCTCAAAAT
Rhodiola_subopposita                AATCATCGAGGTATTTGTGCAAATAGGTATAATCCACGTAATCGCAGAAACTCTCAAAAT
Rhodiola_tangutica                  AATCATCGAGGTATTTGTGCAAATAGGTATAATCCACGTAATCGCAGAAACTCTCAAAAT
Rhodiola_wallichiana                AATCATCGAGGTATTTGTGCAAATAGGTATAATCCACGTAATCGCAGAAACTCTCAAAAT
Rhodiola_yunnanensis                AATCATCGAGGTATTTGTGCAAATAGGTATAATCCACGTAATCGCAGAAACTCTCAAAAT
Rosularia_alpestris                 AATCATCGAGGTATTTGCGCAAATAGGTATAATCCACGTAATCGAAGAAACTCCCAAAAT
Sedum_alfredii                      AATCATCGGGGTATTTGCGCAAATAGGTATAATCCACGTAATCGTAGAAACTCTCAAAAT
Sedum_emarginatum                   AATCATCGGGGTATTTGCGCAAATAGGTATAATCCACGTAATCGTAGAAACTCTCAAAAT
Sedum_lineare                       AATCATCGGGGTATTTGCGCAAATAGGTATAATCCACGTAATCGCAGAAACTCTCAAAAT
Sedum_oryzifolium                   AATCATCGGGGTATTTGCGCAAATAGGTATAATCCACGTAATCGCAGAAACTCTCAAAAT
Sedum_plumbizincicola               AATCATCGGGGTATTTGCGCAAATAGGTATAATCCACGTAATTGTAGAAACTCTCAAAAT
Sedum_sarmentosum                   AATCGTCGGGGTATTTGCGCAAATAGGTATAATCCACGTAATCGTAGAAACTCTCAAAAT
Sedum_tricarpum                     AATCATCGGGGTATTTGCGCAAATAGGTATAATCCACGTAATCGTAGAAACTCTCAAAAT
Sempervivum_arachnoideum            AATCATCGAGGTATTTGTGCAAATAGGTATAATCCACGTAATCGCAGAAACTCTCAAAAT
Sempervivum_calcareum               AATCATCGAGGTATTTGTGCAAATAGGTATAATCCACGTAATCGCAGAAACTCTCAAAAT
Sempervivum_ciliosum                AATCATCGAGGTATTTGTGCAAATAGGTATAATCCACGTAATCGCAGAAACTCTCAAAAT
Sempervivum_funckii                 AATCATCGAGGTATTTGTGCAAATAGGTATAATCCACGTAATCGCAGAAACTCTCAAAAT
Sempervivum_globiferum              AATCATCGAGGTATTTGTGCAAATAGGTATAATCCACGTAATCGCAGAAACTCTCAAAAT
Sempervivum_globiferum_subsp_hirtum AATCATCGAGGTATTTGTGCAAATAGGTATAATCCACGTAATCGCAGAAACTCTCAAAAT
Sempervivum_heuffelii               AATCATCGAGGTATTTGTGCAAATAGGTATAATCCACGTAATCGCAGAAACTCTCAAAAT
Sempervivum_tectorum                AATCATCGAGGTATTTGTGCAAATAGGTATAATCCACGTAATCGCAGAAACTCTCAAAAT
Sinocrassula_densirosulata          AATCATCGAGGTATTTGTGCAAATAGGTATAATCCACGTAATCGCAGAAACTCTAAAAAT
Sinocrassula_indica                 AATCATCGAGGTATTTGTGCAAATAGGTATAATCCACGTAATCGCAGAAACTCTAAAAAT
Umbilicus_rupestris                 AATCATCGAGGTATTTGTGCAAATAGGTATAATCCACGTAATCGCAGAAACTCTCAAAAT

Aeonium_arboreum                    GAATTAATT---GATCAT------TCTAATTATATGTATACGAACGAAAAAGAACCCTTT
Aeonium_balsamiferum                GAATTAATT---GATCAT------TCTAATTATATGTATACGAACGAAAAAGAACCCTTT
Aeonium_decorum                     GAATTAATT---GATCAT------TCTAATTATATGTATACGAACGAAAAAGAACCCTTT
Aeonium_diplocyclum                 GAATTAATT---GATCAT------TCTAATTATATGTATACGAACGAAAAAGAACCCTTT
Aeonium_dodrantale                  GAATTAATT---GATCAT------TCTAATTATATGTATACGAACGAAAAAGAACCCTTT
Aeonium_nobile                      GAATTAATT---GATCAT------TCTAATTATATGTATACGAACGAAAAAGAACCCTTT
Aeonium_saundersii                  GAATTAATT---GATCAT------TCTAATTATATGTATACGAACGAAAAAGAACCCTTT
Aeonium_tabuliforme                 GAATTAATT---GATCAT------TCTAATTATATGTATACGAACGAAAAAGAACCCTTT
Aeonium_undulatum                   GAATTAATT---GATCAT------TCTAATTATATGTATACGAACGAAAAAGAACCCTTT
Cotyledon_tomentosa                 GAATCAATT---GATGAT------TCGAATTCTATGTATACGAACGAAAAAGAACCCTTT
Crassula_alstonii                   GAATCTATTGATGATGAT------TATCACTATATCTATACGAACGAAAAAAAACCCTTT
Crassula_columella                  GAATCTATTGATGATGAT------TATCACTATATCTATACGAACGAAAAAAAACCCTTT
Crassula_dejecta                    GAATCTATT---GATGAT------TATCACTATATCTATACGAACGAAAAAAAACCCTTT
Crassula_deltoidea                  GAATCAATT---GATGAT------TATAACTCTATCTATACAACTGAAAAAAAATCCTTT
Crassula_expansa_subsp_fragilis     GAATCAATT---GATGAT------TATAACTCTATCTATACAAATGAAAAAAAGCCCTTT
Crassula_mesembrianthemopsis        GAATCTATT---GATGAT------TATCACTATATCTATACGAACGAAAAAAAACCCTTT
Crassula_mesembryanthoides          GAATCTATT---GATGAT------TATCACTATATCTATACGAACGAAAAAAAACCCTTT
Crassula_perforata                  GAATCTATT---GATGAT------TATCACTATATCTATACGAACGAAAAAAAACCCTTT
Crassula_socialis                   GAATCTATT---GATGAT------TATCACTATATCTATACGAACGAAAAAAAACCCTTT
Crassula_tecta                      GAATCTATT---GATGAT------TATCACTATATCTATACGAACGAAAAAAAACCCTTT
Crassula_volkensii                  GAATCAATT---GATGAT------TATAACTCTATCTATACAAATGAAAAAAAGCCCTTT
Echeveria_lilacina                  GAATCAATT---GATCAT------TATAATTATATGTATACGAACGAAAAAGAACCCTTT
Graptopetalum_amethystinum          GAATCAATT---GATCAT------TATAATTATATGTATACGAGCGAAAAAGAACCCTTT
Hylotelephium_ewersii               GAATTAATT---GATCAT------TCTAATTATATGTATACGAACGAAAAAGAACCCTTT
Hylotelephium_verticillatum         GAATTAATT---GATCAT------TCTAATTATATGTATACGAACGAAAAAGAACCCTTT
Hylotelephium_viviparum             GAATTAATT---GATCAT------TCTAATTATATGTATACGAACGAAAAAGAACCCTTT
Kalanchoe_daigremontiana            GAATCAATT---GATGAT------TCGAATTATATGTATACGAACGAAAAAGAACCTTTT
Kalanchoe_delagoensis               GAATCAATT---GATGAT------TCGAATTATATGTATACGAACGAAAAAGAACCTTTT
Kalanchoe_fedtschenkoi              GAATCAATT---GATGAT------TCGAATTATATGTATACGAACGAAAAAGAACCTTTT
Kalanchoe_longiflora                GAATCAATT---GATGAT------TCGAATTATATGTATACGAACGAAAAAGAACTCTTT
Kalanchoe_tomentosa                 GAATCAATT---GATGAT------TCGAATTATATGTATACGAACGAAAAAGAACCCTTT
Meterostachys_sikokianus            GAATTAATT---GATCAT------TCGAATTATATGTATACGAACGAAAAAGAACCCTTT
Monanthes_anagensis                 GAATTAATT---GATCATTCTAATTCTAATTATATATATACGAACGAAAAAGAACCCTTT
Monanthes_brachycaulos              GAATTAATT---GATCATTCTAATTCTAATTATATATATACGAACGAAAAAGAACCCTTT
Monanthes_muralis                   GAATTAATT---GATCAT------TCTAATTATATATATACGAACGAAAAAGAACCCTTT
Monanthes_polyphylla                GAATTAATT---GATCAT------TCTAATTATATGTATACGAACGAAAAAGAACCCTTT
Myriophyllum_aquaticum              GCAAGAATT---------------ACCGATAATAAGTATACGAACGAAAAAGAACCCTTT
Myriophyllum_spicatum               GCAAGAATT---GCCGAT------AACGATAATAAGTATACGAACGAAAAAGAACCCTTT
Orostachys_fimbriata                GAATTAATT---GATCAT------TCGAATTATATGTATACGAACGGAAAAGAACCCTTT
Orostachys_iwarenge_f_magna         GAATTAATT---GATCAT------TCTAATTATATGTATACGAACGAAAAAGAACCCTTT
Orostachys_japonica                 GAATTAATT---GATCAT------TCGAATTATATGTATACGAACGAAAAAGAACCCTTT
Orostachys_minuta                   GAATTAATT---GATCAT------TCGAATTATATGTATACGAACGAAAAAGAACCCTTT
Pachyphytum_compactum               GAATCAATT---GATCAT------TATAATTATATGTATACGAACGAAAAAGAACCCTTT
Phedimus_aizoon                     AAATCAATT---GATCAT------TATAATTATATGTATACGAACGAAAAAGAACCCTTT
Phedimus_kamtschaticus              AAATCAATT---GATCAT------TATAATTATATGTATACGAACGAAAAAGAACCCTTT
Phedimus_odontophyllus              GAATCAATT---GATCAT------TATAATTATATGTATACGAACAAAAAAGAACCCTTT
Phedimus_spurius                    GAATCAATT---GATCAT------TATAATTATATGTATACGAACGAAAAAGAACCCTTT
Phedimus_takesimensis               AAATCAATT---GATCAT------TATAATTATATGTATACGAACGAAAAAGAACCCTTT
Phedimus_yangshanicus               GAATCAATT---GATCAT------TATAATTATATGTATACGAACAAAAAAGAACCCTTT
Rhodiola_bupleuroides               GAATCAATT---GATCAT------TATAATTATATGTATATGAACGAAAAAGAACCCTTT
Rhodiola_calliantha                 GAATCAATT---GATCAT------TATAATTATATGTATACGAACGAAAAAGAACCCTTT
Rhodiola_crenulata                  GAATCAATT---GATCAT------TATAATTATATGTATACGAACGAAAAAGAACCCTTT
Rhodiola_dumulosa                   GAATCAATT---GATCAT------TATAATTATATGTATACGAACGAAAAAGAACCCTTT
Rhodiola_fastigiata                 GAATCAATT---GATCAT------TATAATTATATGTATACGAACGAAAAAGAACCCTTT
Rhodiola_gelida                     GAATCAATT---GATCAT------TATAATTATATGTATACGAACGAAAAAGAACCCTTT
Rhodiola_henryi                     GAATCAATT---GATCAT------TATAATTATATGTATACGAACGAAAAAGAACCCTTT
Rhodiola_himalensis                 GAATCAATT---GATCAT------TATAATTATATGTATACGAACGAAAAAGAACCCTTT
Rhodiola_hobsonii                   GAATCAATT---GATCAT------TTTAATTATATGTATACGAACGAAAAAGAACCTTTT
Rhodiola_humilis                    GAATCAATT---GATCAT------TTTAATTATATGTATACGAACGAAAAAGAACCTTTT
Rhodiola_integrifolia               GAATCAATT---GATCAT------TTTAATTATATGTATACGAACGAAAAAGAACCTTTT
Rhodiola_kirilowii                  GAATCAATT---GATCAT------TATAATTATATGTATACGAACGAAAAAGAACCCTTT
Rhodiola_liciae                     GAATCAATT---GATCAT------TTTAATTATATGTATACGAACGAAAAAGAACCTTTT
Rhodiola_macrocarpa                 GAATCAATT---GATCAT------TATAATTATATGTATACGAACGAAAAAGAACCCTTT
Rhodiola_ovatisepala                GAATCAATT---GATCAT------TTTAATTATATGTATACGAACGAAAAAGAACCTTTT
Rhodiola_prainii                    GAATCAATT---GATCAT------TTTAATTATATGTATACGAACGAAAAAGAACCTTTT
Rhodiola_quadrifida                 GAATCAATT---GATCAT------TATAATTATATGTATACGAACGAAAAAGAACCCTTT
Rhodiola_rhodantha                  GAATCAATT---GATCAT------TTTAATTATATGTATACGAACGAAAAAGAACCTTTT
Rhodiola_rosea                      GAATCAATT---GATCAT------TATAATTATATGTATACGAACGAAAAAGAACCCTTT
Rhodiola_sacra                      GAATCAATT---GATCAT------TATAATTATATGTATACGAACGAAAAAGAACCCTTT
Rhodiola_sexifolia                  GAATCAATT---GATCAT------TTTAATTATATGTATACGAACGAAAAAGAACCTTTT
Rhodiola_sinuata                    GAATCAATT---GATCAT------TTTAATTATATGTATACTAACGAAAAAGAACCTTTT
Rhodiola_smithii                    GAATCAATT---GATCAT------TATAATTATATGTATACGAACGAAAAAGAACCCTTT
Rhodiola_stapfii                    GAATCAATT---GATGAT------TTTAATTATATGTATACGAACGAAAAAGAACCTTTT
Rhodiola_subopposita                GAATCAATT---GATCAT------TATAATTATATGTATACGAACGAAAAAGAACCCTTT
Rhodiola_tangutica                  GAATCAATT---GATCAT------TATAATTATATGTATACGAACGAAAAAGAACCCTTT
Rhodiola_wallichiana                GAATCAATT---GATCAT------TTTAATTATATGTATACGAACGAAAAAGAACCTTTT
Rhodiola_yunnanensis                GAATCAATT---GATCAT------TATAATTATATGTATACGAATGAAAAAGAACCCTTT
Rosularia_alpestris                 GAATCAATT---GATCAT------TATAATTATATGTATACGAACGCAAAAGAACCCTTT
Sedum_alfredii                      GAATTAATT---GATCAT------TATAATTATATGTATACGAACGAAAAAGAACCCTTT
Sedum_emarginatum                   AAATTAATT---GATCAT------TCTAATTATATGTATACGAACGAAAGAGAACCCTTT
Sedum_lineare                       GAATCAATT---GATCAT------TATAATTATATGTATACGAAGGAAAAAGAACCCTTT
Sedum_oryzifolium                   GAATCAATT---GATCAT------TCTAATTATATGTATACGAACGAAAAAGAACCCTTT
Sedum_plumbizincicola               GAATTAATT---GATCAT------TATAATTATATGTATACGAACGAAAAAGAACCCTTT
Sedum_sarmentosum                   GAATCAATT---GATCAT------TATAATTATATGTATACGAACGAAAAAGAACCCTTT
Sedum_tricarpum                     GAATTAATT---GATCAT------TATAATTATATGTATACGAACGAAAAAGAACCCTTT
Sempervivum_arachnoideum            GAATCAATT---GATCAT------TATAATTATATGTATACGAATGAAAAAGAACCCTTT
Sempervivum_calcareum               GAATCAATT---GATCAT------TATAATTATATGTATACGAACGAAAAAGAACCCTTT
Sempervivum_ciliosum                GAATCAATT---GATCAT------TATAATTATATGTATACGAACGAAAAAGAACCCTTT
Sempervivum_funckii                 GAATCAATT---GATCAT------TATAATTATATGTATACGAATGAAAAAGAACCCTTT
Sempervivum_globiferum              GAATCAATT---GATCAT------TATAATTATATGTATACGAATGAAAAAGAACCCTTT
Sempervivum_globiferum_subsp_hirtum GAATCAATT---GATCAT------TATAATTATATGTATACGAATGAAAAAGAACCCTTT
Sempervivum_heuffelii               GAATCAATT---GATCAT------TATAATTATATGTATACGAATGAAAAAGAACCCTTT
Sempervivum_tectorum                GAATCAATT---GATCAT------TATAATTATATGTATACGAACGAAAAAGAACCCTTT
Sinocrassula_densirosulata          GAATTAATT---GATCAT------TCTAATTATATGTATACGAACGAAAAAGAACCTTTT
Sinocrassula_indica                 GAATTAATT---GATCAT------TCTAATTATATGTATACGAACGAAAAAGAACCTTTT
Umbilicus_rupestris                 GAATCAATT---GATTAT------TCTAATTATATGTATACGAACGAAAAAGAACCCGTT

Aeonium_arboreum                    TTTTGTAATTCCTATGATGCAATTGGGGCTTATCGACAGAAAAAAATAAACTTAAATAGC
Aeonium_balsamiferum                TTTTGTAATTCCTATGATGCAATTGGGGCTTATCGACAGAAAAAAATAAACTTAAATAGC
Aeonium_decorum                     TTTTGTAATTCCTATGATGCAATTGGGGCTTATCGACAGAAAAAAATAAACTTAAATAGC
Aeonium_diplocyclum                 TTTTGTAATTCCTATGATGCAATTGGGGCTTATCGACAGAAAAAAATAAACTTAAATAGC
Aeonium_dodrantale                  TTTTGTAATTCCTATGATGCAATTGGGGCTTATCGACAGAAAAAAATAAACTTAAATAGC
Aeonium_nobile                      TTTTGTAATTCCTATGATGCAATTGGGGCTTATCGACAGAAAAAAATAAACTTAAATAGC
Aeonium_saundersii                  TTTTGTAATTCCTATGATGCAATTGGGGCTTATCGACAGAAAAAAATAAACTTAAATAGC
Aeonium_tabuliforme                 TTTTGTAATTCCTATGATGCAATTGGGGCTTATCGACAGAAAAAAATAAACTTAAATAGC
Aeonium_undulatum                   TTTTGTAATTCCTATGATGCAATTGGGGCTTATCGACAGAAAAAAATAAACTTAAATAGC
Cotyledon_tomentosa                 TTTTGTAATTCCTATGATGCAATTGGGGCTTATCGACATAAAAAAATCAATTTAAACAGT
Crassula_alstonii                   TTTTGTAATTCCTATGATGCAATTGGAGCTTATCGACAGAAAAAAATCAATTTAAATAGT
Crassula_columella                  TTTTGTAATTCCTATGATGCAATTGGAGCTTATCGACAGAAAAAAATCAATTTAAATAGT
Crassula_dejecta                    TTTTGTAATTCCTATGATGCAATTGGAGCTTATCAACAGAAAAAAATCAATTTAAATAGT
Crassula_deltoidea                  TTTTGTAATTCTTATGATGCAATTGGAGCTTATCGGCAGAAAAAAATAAATTTAAATAGT
Crassula_expansa_subsp_fragilis     TTTTGTAATTCTTATGATGCAATTGGAGCTTATCGGCAGAAAAAAATAAATTTAAATAGT
Crassula_mesembrianthemopsis        TTTTGTAATTCCTATGATGCAATTGGAGCTTATCGACAGAAAAAAATCAATTTAAATAGT
Crassula_mesembryanthoides          TTTTGTAATTCCTATGATGCAATTGGAGCTTATCGACAGAAAAAAATCAATTTAAATAGT
Crassula_perforata                  TTTTGTAATTCCTATGATGCAATTGGAGCTTATCGACAGAAAAAAATCAATTTAAATAGT
Crassula_socialis                   TTTTGTAATTCCTATGATGCAATTGGAGCTTATCGACAGAAAAAAATCAATTTAAATAGT
Crassula_tecta                      TTTTGTAATTCCTATGATGCAATTGGAGCTTATCGACAGAAAAAAATCAATTTAAATAGT
Crassula_volkensii                  TTTTGTAATTCTTATGATGCAATTGGAGCTTATCGGCAGAAAAAAATAAATTTAAATAGT
Echeveria_lilacina                  TTTTGTAATTCCTATGATGCAATTGGGGCTTATCGACAGAAAAAAATAAATTTAAACAGC
Graptopetalum_amethystinum          TTTTGTAATTCCTATGATGCAATTGGGGCTTATCGACAGAAAAAAATAAATTTAAACAGC
Hylotelephium_ewersii               TTTTGTAATTCCTATGATGCAATTGGGGCTTATCGGCAGAAAAAAATCAATTTAAACAGT
Hylotelephium_verticillatum         TTTTGTAATTCCTATGATGCAATTGGGGCTTATCGGCAGAAAAAAATCAATTTAAACAGT
Hylotelephium_viviparum             TTTTGTAATTCCTATGATGCAATTGGGGCTTATCGGCAGAAAAAAATCAATTTAAACAGT
Kalanchoe_daigremontiana            TTTTCGAATTCCTATGATGCAATTGGGGCTTATCGACATAAAAAAATAAATTTAAACAGT
Kalanchoe_delagoensis               TTTTCGAATTCCTATGATGCAATTGGGGCTTATCGACATAAAAAAATAAATTTAAACAGT
Kalanchoe_fedtschenkoi              TTTTCGAATTCCTATGATGCAATTGGGGCTTATCGACATAAAAAAATAAATTTAAACAGT
Kalanchoe_longiflora                TTTTCGAATTCCTATGATGCAATTGGGGCTTATCGACATAAAAAAATAAATTTAAACAGT
Kalanchoe_tomentosa                 TTTTCGAATTCCTATGATGCAATTGGGGCTTATCGACATAAAAAAATCAATTTAAACAGT
Meterostachys_sikokianus            TTTTGTAATTCCTATGATGCAATTGGGGCTTATCGGCAGAAAAAAATAAATTTAAACAGT
Monanthes_anagensis                 TTTTGTAATTCCTATGATGCAATTGGGGCTTATCGACAGAAAAAAATAAACTTAAATAGC
Monanthes_brachycaulos              TTTTGTAATTCCTATGATGCAATTGGGGCTTATCGACAGAAAAAAATAAACTTAAATAGC
Monanthes_muralis                   TTTTGTAATTCCTATGATGCAATTGGGGCTTATCGACAGAAAAAAATAAACTTAAATAGC
Monanthes_polyphylla                TTTTGTAATTCCTATGATGCAATTGGGGCTTATCGACAGAAAAAAATAAACTTAAATAGA
Myriophyllum_aquaticum              TTTTGTAATTCTTATGATGCAATTGGAGCTTATCGACAGAAAAGAATAAAATTAGATAGT
Myriophyllum_spicatum               TTTTGTAATTCTTATGATGCAATTGGAGCTTATCGACAGAAAAGAATAAAATTAGATAGT
Orostachys_fimbriata                TTTTGTAATTCCTATGATGCAATTGGGGCTTATCGGCAGAAAAAAATAAATTTAAACAGT
Orostachys_iwarenge_f_magna         TTTTGTAATTCCTATGATGCAATTGGGGCTTATCGGCAGAAAAAAATCAATTTAAACAGT
Orostachys_japonica                 TTTTGTAATTCCTATGATGCAATTGGGGCTTATCGGCAGAAAAAAATAAATTTAAACAGT
Orostachys_minuta                   TTTTGTAATTCCTATGATGCAATTGGGGCTTATCGGCAGAAAAAAATAAATTTAAACAGT
Pachyphytum_compactum               TTTTGTAATTCCTATGATGCAATTGGGGCTTATCGACAGAAAAAAATAAATTTAAACAGC
Phedimus_aizoon                     TTTTGTAATTCCTATGATGCAATTGGGGCTTATCGACAGAAAAAAATAAATTTAAACAGT
Phedimus_kamtschaticus              TTTTGTAATTCCTATGATGCAATTGGGGCTTATCGACAGAAAAAAATAAATTTAAACAGT
Phedimus_odontophyllus              TTTTGTAATTCCTATGATGCAATTGGGGCTTATCGCCAGAAAAAAATCAATTTAAAGAGT
Phedimus_spurius                    TTTTGTAATTCCTATGATGCACTTGGGGCTTATCGCCAGAAAAAAATAAATTTAAACAGT
Phedimus_takesimensis               TTTTGTAATTCCTATGATGCAATTGGGGCTTATCGACAGAAAAAAATAAATTTAAACAGT
Phedimus_yangshanicus               TTTTGTAATTCCTATGATGCAATTGGGGCTTATCGCCAGAAAAAAATCAATTTAAAGAGT
Rhodiola_bupleuroides               TTTTATAATTCCTATGATGCAATTGGGGCTTATCGACAGAAAAAAATAAATTTAAACAGT
Rhodiola_calliantha                 TTTTATAATTCCTATGATGCAATTGGGGCTTATCGACAGAAAAAAATAAATTTAAACAGT
Rhodiola_crenulata                  TTTTGTAATTCCTATGATGCAATTGGGGCTTATCGACAGAAAAAAATAAATTTAAACAGT
Rhodiola_dumulosa                   TTTTGTAATTCCTATGATGCAATTGGGGCTTATCGACAGAAAAAAATAAATTTAAACAGT
Rhodiola_fastigiata                 TTTTGTAATTCCTATGATGCAATTGGGGCTTATCGACAGAAAAAAATAAATTTAAACAGT
Rhodiola_gelida                     TTTTGTAATTCCTATGATGCAATTGGGGCTTATCGACAGAAAAAAATTAATTTAAACAGT
Rhodiola_henryi                     TTTTGTAATTCCTATGATGCAATTGGGGCTTATCGACAGAAAAAAATAAATTTAAACAGT
Rhodiola_himalensis                 TTTTGTAATTCCTATGATGCAATTGGGGCTTATCGACAGAAAAAAATAAATTTAAACAGT
Rhodiola_hobsonii                   TTTTGTAATTCCTATGATGCAATTGGGGCTTATCGACAGAAAAAAATAAATTTAAACAGT
Rhodiola_humilis                    TTTTGTAATTCCTATGATGCAATTGGGGCTTATCGACAGAAAAAAATAAATTTAAACAGT
Rhodiola_integrifolia               TTTTGTAATTCCTATGATGCAATTGGGGCTTATCGACAGAAAAAAATAAATTTAAACAGT
Rhodiola_kirilowii                  TTTTGTAATTCCTATGATGCAATTGGGGCTTATCGACAGAAAAAAATAAATTTAAACAGT
Rhodiola_liciae                     TTTTGTAATTCCTATGATGCAATTGGGGCTTATCGACAGAAAAAAATAAATTTAAACAGT
Rhodiola_macrocarpa                 TTTTGTAATTCCTATGATGCAATTGGGGCTTATCGACAGAAAAAAATAAATTTAAACAGT
Rhodiola_ovatisepala                TTTTGTAATTCCTATGATGCAATTGGGGCTTATCGACAGAAAAAAATAAATTTAAACAGT
Rhodiola_prainii                    TTTTGTAATTCCTATGATGCAATTGGGGCTTATCGACAGAAAAAAATAAATTTAAACAGT
Rhodiola_quadrifida                 TTTTGTAATTCCTATGATGCAATTGGGGCTTATCGACAGAAAAAAATAAATTTAAACAGT
Rhodiola_rhodantha                  TTTTGTAATTCCTATGATGCAATTGGGGCTTATCGACAGAAAAAAATAAGTTTAAACAGT
Rhodiola_rosea                      TTTTGTAATTCCTATGATGCAATTGGGGCTTATCGACAGAAAAAAATAAATTTAAACAGT
Rhodiola_sacra                      TTTTGTAATTCCTATGATGCAATTGGGGCTTATCGACAGAAAAAAATAAATTTAAACAGT
Rhodiola_sexifolia                  TTTTTTAATTCCTATGATGCAATTGGGGCTTATCGACAGAAAAAAATAAATTTAAACAGT
Rhodiola_sinuata                    TTTTGTAATTCCTATGATGCAATTGGGGCTTATCGACAGAAAAAAATAAATTTAAACAGT
Rhodiola_smithii                    TTTTGTAATTCCTATGATGCAATTGGGGCTTATCGACAGAAAAAAATAAATTTAAACAGT
Rhodiola_stapfii                    TTTTGTAATTCCTATGATGCAATTGGGGCTTATCGACAGAAAAAAATAAATTTAAACAGT
Rhodiola_subopposita                TTTTGTAATTCCTATGATGCAATTGGGGCTTATCGACAGAAAAAAATAAATTTAAACAGT
Rhodiola_tangutica                  TTTTGTAATTCCTATGATGCAATTGGGGCTTATCGACAGAAAAAAATAAATTTAAACAGT
Rhodiola_wallichiana                TTTTGTAATTCCTATGATGCAATTGGGGCTTATCGACAGAAAAAAATAAATTTAAACAGT
Rhodiola_yunnanensis                TTTTGTAATTCCTATGATGCAATTGGGGCTTATCGACAGAAAAAAATAAATTTAAACAGT
Rosularia_alpestris                 TTTTGTAATTCCTATGATGCAATTGGGGCTTATCGACAGAAAAAAATAAATTTAAACAGC
Sedum_alfredii                      TTTTGTAATTCCTATGATGCAATTGGGGCTTATCGACAGAAAAAAATAAATTTAAGCAGC
Sedum_emarginatum                   TTTTGTAATTCCTATGATGCAATTGGGGCTTATCGACAGAAAAAAATAAAATTAAACAGC
Sedum_lineare                       TTTTGTAATTCCTATGATGCAATTGGGGCTTATCGACAGAAAAAAATCAATTTAAACAGC
Sedum_oryzifolium                   TTTTGTAATTCCTATGATGCAATTGGGGCTTATCGACAGAAAAAAATAAATTTAAACAGC
Sedum_plumbizincicola               TTTTGTAATTCCTATGATGCAATTGGGGCTTATCGACAGAAAAAAATAAATTTAAGCAGC
Sedum_sarmentosum                   TTTTGTAATTCCTATGATGCACTTGGGGCTTATCGACAGAAAAAAATAAATTTAAACAAC
Sedum_tricarpum                     TTTTGTAATTCCTATGATGCAATTGGGGCTTATCGACAGAAAAAAATAAATTTAAGCAGC
Sempervivum_arachnoideum            TTTTGTAATTCCTATGATGCAATTGGGGCTTATCGACAGAAAAAAAAAAATTTAAACAGC
Sempervivum_calcareum               TTTTGTAATTCCTATGATGCAATTGGGGCTTATCGACAGAAAAAAATAAATTTAAACAGC
Sempervivum_ciliosum                TTTTGTAATTCCTATGATGCAATTGGGGCTTATCGACAGAAAAAAATAAATTTAAACAGC
Sempervivum_funckii                 TTTTGTAATTCCTATGATGCAATTGGGGCTTATCGACAGAAAAAAATAAATTTAAACAGC
Sempervivum_globiferum              TTTTGTAATTCCTATGATGCAATTGGGGCTTATCGACAGAAAAAAATAAATTTAAACAGC
Sempervivum_globiferum_subsp_hirtum TTTTGTAATTCCTATGATGCAATTGGGGCTTATCGACAGAAAAAAATAAATTTAAACAGC
Sempervivum_heuffelii               TTTTGTAATTCCTATGATGCAATTGGGGCTTATCGACAGAAAAAAATAAATTTAAACAGC
Sempervivum_tectorum                TTTTGTAATTCCTATGATGCAATTGGGGCTTATCGACAGAAAAAAATAAATTTAAACAGC
Sinocrassula_densirosulata          TTTTGTAATTCCTATGATGCAATTGGGGCTTATCGGCAGAAAAAAATAAATTTAAACAGT
Sinocrassula_indica                 TTTTGTAATTCCTATGATGCAATTGGGGCTTATCGGCAGAAAAAAATAAATTTAAACAGT
Umbilicus_rupestris                 TTTTGTAATTCCTATGATGCAATTGGGGCTTATCGACAGAAAAAAATAAATTTAAATAGT

Aeonium_arboreum                    CCTTTGTGGCTCCGGTGGCGGCTAGATCAACGCATT------ATTGCTTCAAGAAAAGTT
Aeonium_balsamiferum                CCTTTGTGGCTCCGGTGGCGGCTAGATCAACGCATT------ATTGCTTCAAGAAAAGTT
Aeonium_decorum                     CCTTTGTGGCTCCGGTGGCGGCTAGATCAACGCATT------ATTGCTTCAAGAAAAGTT
Aeonium_diplocyclum                 CCTTTGTGGCTCCGGTGGCGGCTAGATCAACGCATT------ATTGCTTCAAGAAAAGTT
Aeonium_dodrantale                  CCTTTGTGGCTCCGGTGGCGGCTAGATCAACGCATT------ATTGCTTCAAGAAAAGTT
Aeonium_nobile                      CCTTTGTGGCTCCGGTGGCGGCTAGATCAACGCATT------ATTGCTTCAAGAAAAGTT
Aeonium_saundersii                  CCTTTGTGGCTCCGGTGGCGGCTAGATCAACGCATT------ATTGCTTCAAGAAAAGTT
Aeonium_tabuliforme                 CCTTTGTGGCTCCGGTGGCGGCTAGATCAACGCATT------ATTGCTTCAAGAAAAGTT
Aeonium_undulatum                   CCTTTGTGGCTCCGGTGGCGGCTAGATCAACGCATT------ATTGCTTCAAGAAAAGTT
Cotyledon_tomentosa                 CCTTTGTGGCTCCGGTGGCGACTAGATCAACGCATT------ATTGCTTCAAGAAAAGTT
Crassula_alstonii                   CCTTTATGGCTTCGTTGGCGACTAGATCAACGCATT------ATTGCTTCAAGAAAAGCT
Crassula_columella                  CCTTTATGGCTTCGTTGGCGACTAGATCAACGCATT------ATTGCTTCAAGAAAAGCT
Crassula_dejecta                    CCTTTATGGCTTCGTTGGCGACTAGATCAACGCATT------ATTGCTTCAAGAAAAGCT
Crassula_deltoidea                  CCTTTGTGGCTTCGGTGGCGACTAGATCAACGCATT------ATTGCTTCAAAAAAAGCT
Crassula_expansa_subsp_fragilis     CCTTTGTGGCTTCGGTGGCGACTAGATCAACGCATT------ATTGCGTCAAAAAAAGCT
Crassula_mesembrianthemopsis        CCTTTATGGCTTCGTTGGCGACTAGATCAACGCATT------ATTGCTTCAAGAAAAGCT
Crassula_mesembryanthoides          CCTTTATGGCTTCGTTGGCGACTAGATCAACGCATT------ATTGCTTCAAGAAAAGCT
Crassula_perforata                  CCTTTATGGCTTCGTTGGCGACTAGATCAACGCATT------ATTGCTTCAAGAAAAGCT
Crassula_socialis                   CCTTTATGGCTTCGTTGGCGACTAGATCAACGCATT------ATTGCTTCAAGAAAAGCT
Crassula_tecta                      CCTTTATGGCTTCGTTGGCGACTAGATCAACGCATT------ATTGCTTCAAGAAAAGCT
Crassula_volkensii                  CCTTTGTGGCTTCGGTGGCGACTAGATCAACGCATT------ATTGCTTCAAAAAAAGTT
Echeveria_lilacina                  CCCTTGTGGCTCCGGTGGCGACTAGATCAACGCATT------ATTGCTTCAAGAAAAGTT
Graptopetalum_amethystinum          CCCTTGTGGCTCCGGTGGCGACTAGATCAACGCATT------ATTGCTTCAAGAAAAGTT
Hylotelephium_ewersii               CCTTTGTGGCTCCGGTGGCGACTAGATCAACGCATT------ATTGCTTCAAGAAAAGTT
Hylotelephium_verticillatum         CCTTTGTGGCTCCGGTGGCGACTAGATCAACGCATT------ATTGCTTCAAGAAAAGTT
Hylotelephium_viviparum             CCTTTGTGGCTCCGGTGGCGACTAGATCAACGCATT------ATTGCTTCAAGAAAAGTT
Kalanchoe_daigremontiana            CCTTTGTGGCTCCGGTGGCGACTAGATCAACGCATT------ATTGCTTCAAGAAAAGTT
Kalanchoe_delagoensis               CCTTTGTGGCTCCGGTGGCGACTAGATCAACGCATT------ATTGCTTCAAGAAAAGTT
Kalanchoe_fedtschenkoi              CCTTTGTGGCTCCGGTGGCGACTAGATCAACGCATT------ATTGCTTCAAGAAAAGTT
Kalanchoe_longiflora                CCTTTGTGGCTACGGTGGCGACTAGATCAACGCATT------ATTGCTTCAAGAAAAGTT
Kalanchoe_tomentosa                 CCTTTGTGGCTCCGGTGGCGACTAGATCAACGCATT------ATTGCTTCAAGAAAAGTT
Meterostachys_sikokianus            CCTTTGTGGCTCCGGTGGCGCCTAGATCAACGCATT------ATTGCTTCAAGAAAAGTT
Monanthes_anagensis                 CCTTTGTGGCTCCGGTGGCGGCTAGATCAACGCATT------ATTGCTTCAAGAAAAGTT
Monanthes_brachycaulos              CCTTTGTGGCTCCGGTGGCGGCTAGATCAACGCATT------ATTGCTTCAAGAAAAGTT
Monanthes_muralis                   CCTTTGTGGCTCCGGTGGCGGCTAGATCAACGCATT------ATTGCTTCAAGAAAAGTT
Monanthes_polyphylla                CCTTTGTGGCTCCGGTGGCGGCTAGATCAACGCATT------ATTGCTTCAAGAAAAGTT
Myriophyllum_aquaticum              CCTTTGTGGCTACGGTGGCGACTAGATCAACGTGTT------AGTGTTTCAAGAGAAACT
Myriophyllum_spicatum               CCTTTGTGGCTACGGTGGCGACTAGATCAACGTGTT------AGTGTTTCAAGAGAAACT
Orostachys_fimbriata                CCTTTGTGGCTCCGGTGGCGACTAGATCAACGCATT------ATTGCTTCAAGAAAAGTT
Orostachys_iwarenge_f_magna         CCTTTGTGGCTCCGGTGGCGACTAGATCAACGCATT------ATTGCTTCAAGAAAAGTT
Orostachys_japonica                 CCTTTGTGGCTCCGGTGGCGACTAGATCAACGCATT------ATTGCTTCAAGAAAAGTT
Orostachys_minuta                   CCTTTGTGGCTCCGGTGGCGACTAGATCAACGCATT------ATTGCTTCAAGAAAAGTT
Pachyphytum_compactum               CCCTTGTGGCTCCGGTGGCGACTAGATCAACGCATT------ATTGCTTCAAGAAAAGTT
Phedimus_aizoon                     CCTTTGTGGCTCCGGTGGCGACTAGATCAACGCATT------ATTGCTTCAAGAAAAGTT
Phedimus_kamtschaticus              CCTTTGTGGCTCCGGTGGCGACTAGATCAACGCATT------ATTGCTTCAAGAAAAGTT
Phedimus_odontophyllus              CCTTTGTGGCTCCGGTGGCGACTAGATGAACGCATT------ATTGCTTCAAGAAAAGTT
Phedimus_spurius                    CCTTTGTGGCTCCGGTGGCGACTAGATCAACGCATT------ATTGCTTCAAGAAAAGTT
Phedimus_takesimensis               CCTTTGTGGCTCCGGTGGCGACTAGATCAACGCATT------ATTGCTTCAAGAAAAGTT
Phedimus_yangshanicus               CCTTTGTGGCTCCGGTGGCGACTAGATGAACGCATT------ATTGCTTCAAGAAAAGTT
Rhodiola_bupleuroides               CCTTTGTGGCTCCGGTGGCGACTAGATCAACGCATT------ATTGCTTCAAGAAAAGTT
Rhodiola_calliantha                 CCTTTGTGGCTCCGGTGGCGACTAGATCAACGCATT------ATTGCTTCAAGAAAAGTT
Rhodiola_crenulata                  CCTTTGTGGCTCCGGTGGCGATTAGATCAACGCATT------ATTGCTTCAAGAAAAGTT
Rhodiola_dumulosa                   CCTTTGTGGCTCCGGTGGCGATTAGATCAACGCATT------ATTGCTTCAAGAAAAGTT
Rhodiola_fastigiata                 CCTTTGTGGCTCCGGTGGCGATTAGATCAACGCATT------ATTGCTTCAAGAAAAGTT
Rhodiola_gelida                     CCTTTGTGGCTCCGGTGGCGACTAGATCAACGCATT------ATTGCTTCAAGAAAAGTT
Rhodiola_henryi                     CCTTTGTGGCTCCGGTGGCGACTAGATCAACGCATT------ATTGCTTCAAGAAAAGTT
Rhodiola_himalensis                 CCTTTGTGGCTCCGGTGGCGATTAGATCAACGCATT------ATTGCTTCAAGAAAAGTT
Rhodiola_hobsonii                   CCTTTGTGGCTCCGGTGGCGACTAGATCAACGCATT------ATTGCTTCAAGAAAAGTT
Rhodiola_humilis                    CCTTTGTGGCTCCGGTGGCGACTAGATCAACGCATT------ATTGCTTCAAGAAAAGTT
Rhodiola_integrifolia               CCTTTGTGGCTCCGGTGGCGACTAGATCAACGCATT------ATTGCTTCAAGAAAAGTT
Rhodiola_kirilowii                  CCTTTGTGGCTCCGGTGGCGATTAGATCAACGCATT------ATTGCTTCAAGAAAAGTT
Rhodiola_liciae                     CCTTTGTGGCTCCGGTGGCGACTAGATCAACGCATT------ATTGCTTCAAGAAAAGTT
Rhodiola_macrocarpa                 CCTTTGTGGCTCCGGTGGCGACTAGATCAACGCATT------ATTGCTTCAAGAAAAGTT
Rhodiola_ovatisepala                CCTTTGTGGCTCCGGTGGCGACTAGATCAACGCATT------ATTGCTTCAAGAAAAGTT
Rhodiola_prainii                    CCTTTGTGGCTCCGGTGGCGACTAGATCAACGCATT------ATTGCTTCAAGAAAAGTT
Rhodiola_quadrifida                 CCTTTGTGGCTCCGGTGGCGATTAGATCAACGCATT------ATTGCTTCAAGAAAAGTT
Rhodiola_rhodantha                  CCTTTGTGGCTCCGGTGGCGACTAGATCAACGCATT------ATTGCTTCAAGAAAAGTT
Rhodiola_rosea                      CCTTTGTGGCTCCGGTGGCGACTAGATCAACGCATT------ATTGCTTCAAGAAAAGTT
Rhodiola_sacra                      CCTTTGTGGCTCCGGTGGCGATTAGATCAACGCATT------ATTGCTTCAAGAAAAGTT
Rhodiola_sexifolia                  CCTTTGTGGCTCCGGTGGCGACTAGATCAACGCATT------ATTGCTTCAAGAAAAGTT
Rhodiola_sinuata                    CCTTTGTGGCTCCGGTGGCGACTAGATCAACGCATT------ATTGCTTCAAGAAAAGTT
Rhodiola_smithii                    CCTTTGTGGCTCCGGTGGCGACTAGATCAACGCATT------ATTGCTTCAAGAAGAGTT
Rhodiola_stapfii                    CTTTTGTGGCTCCGGTGGCGACTAGATCAACGCATT------ATTGCTTCAAGAAAAGTT
Rhodiola_subopposita                CCTTTGTGGCTCCGGTGGCGACTAGATCAACGCATT------ATTGCTTCAAGAAAAGTT
Rhodiola_tangutica                  CCTTTGTGGCTCCGGTGGCGATTAGATCAACGCATT------ATTGCTTCAAGAAAAGTT
Rhodiola_wallichiana                CCTTTGTGGCTCCGGTGGCGACTAGATCAACGCATT------ATTGCTTCAAGAAAAGTT
Rhodiola_yunnanensis                CCTTTGTGGCTCCGGTGGCGACTAGATCAACGCATT------ATTGCTTCAAGAAAAGTT
Rosularia_alpestris                 CCTTTGTGGCTCCGGTGGCGACTAGATCAACGCATT------ATTGCTTCAAGAAAAGTT
Sedum_alfredii                      CCTTTGTGGCTCCGGTGGCGACTAGATCAACGCATC------ATTGCTTCAAGAAAAGTT
Sedum_emarginatum                   CCTTTGTGGCTCCGGTGGCGACTAGATCAACGCATTATTGTTATTGCTTCAAGAAAAGTT
Sedum_lineare                       CCCTTGTGGCTCCGGTGGCGACTAGATCAACGCATT------ATTGCTTCAAGAAAAGTT
Sedum_oryzifolium                   CCCTTGTGGCTCCGGTGGCGACTAGATCAACGCATT------ATTGCTTCAAGAAAAGTT
Sedum_plumbizincicola               CCTTTGTGGCTCCGGTGGCGACTAGATCAACGCATT------ATTGCTTCAAGAAAAGTT
Sedum_sarmentosum                   CCTTTGTGGCTCCGTTGGCGACTAGATCAATGCATT------ATTGCTTCAAGAAAAGTT
Sedum_tricarpum                     CCTTTGTGGCTCCGGTGGCGACTAGATCAACGCATC------ATTGCTTCAAGAAAAGTT
Sempervivum_arachnoideum            CCTTTGTGGCTCCGGTGGCGACTAGATCAACGCATT------ATTGCTTCAAGAAAAGTT
Sempervivum_calcareum               CCTTTGTGGCTCCGGTGGCGACTAGATCAACGCATT------ATTGCTTCAAGAAAAGTT
Sempervivum_ciliosum                CCTTTGTGGCTCCGGTGGCGACTAGATCAACGCATT------ATTGCTTCAAGAAAAGTT
Sempervivum_funckii                 CCTTTGTGGCTCCGGTGGCGACTAGATCAACGCATT------ATTGCTTCAAGAAAAGTT
Sempervivum_globiferum              CCTTTGTGGCTCCGGTGGCGACTAGATCAACGCATT------ATTGCTTCAAGAAAAGTT
Sempervivum_globiferum_subsp_hirtum CCTTTGTGGCTCCGGTGGCGACTAGATCAACGCATT------ATTGCTTCAAGAAAAGTT
Sempervivum_heuffelii               CCTTTGTGGCTCCGGTGGCGACTAGATCAACGCATT------ATTGCTTCAAGAAAAGTT
Sempervivum_tectorum                CCTTTGTGGCTCCGGTGGCGACTAGATCAACGCATT------ATTGCTTCAAGAAAAGTT
Sinocrassula_densirosulata          CCTTTGTGGCTCCGGTGGCGACTAGATCAACGCATT------ATTGCTTCAAGAAAAGTT
Sinocrassula_indica                 CCTTTGTGGCTCCGGTGGCGACTAGATCAACGCATT------ATTGCTTCAAGAAAAGTT
Umbilicus_rupestris                 CCTTTGTGGCTCCGGTGGCGACTAGATCAACGCATT------ATTGCTTCAAGAAAAGTT

Aeonium_arboreum                    CCTATCGAAGTTCATTATGAATCTTTGGGTACTTATCATGAGATTTATGAGCACTATCTA
Aeonium_balsamiferum                CCTATCGAAGTTCATTATGAATCTTTGGGTACTTATCATGAGATTTATGAGCACTATCTA
Aeonium_decorum                     CCCATCGAAGTTCATTATGAATCTTTGGGTACTTATCATGAGATTTATGAGCACTATCTA
Aeonium_diplocyclum                 CCCATCGAAGTTCATTATGAATCTTTGGGTACTTATCATGAGATTTATGAGCACTCTCTA
Aeonium_dodrantale                  CCCATCGAAGTTCATTATGAATCTTTGGGTACTTATCATGAGATTTATGAGCACTATCTA
Aeonium_nobile                      CCCATCGAAGTTCATTATGAATCTTTGGGTACTTATCATGAGATTTATGAGCACTATCTA
Aeonium_saundersii                  CCCATCGAAGTTCATTATGAATCTTTGGGTACTTATCATGAGATTTATGAGCACTATCTA
Aeonium_tabuliforme                 CCCATCGAAGTTCATTATGAATCTTTGGGTACTTATCATGAGATTTATGAGCACTATCTA
Aeonium_undulatum                   CCCATCGAAGTTCATTATGAATCTTTGGGTACTTATCATGAGATTTATGAGCACTATCTA
Cotyledon_tomentosa                 CCCATCGAAGTTCATTATGAATCTTTGGGTACTTTTCATGAGATTTATGAGCACTATCTA
Crassula_alstonii                   CCTATCGAAGTTCATTATGAGTCTTTGGGTACTTATCATGAGATTTATGAGCACTATCTA
Crassula_columella                  CCTATCGAAGTTCATTATGAGTCTTTGGGTACTTATCATGAGATTTATGAGCACTATCTA
Crassula_dejecta                    CCTATCGAAGTTCATTATGAGTCTTTGGGTACTTATCATGAGATTTATGAGCACTATCTA
Crassula_deltoidea                  CCTATTGAAGTTCATTATGAATCGTTGGGTACTTATCATGAGATTTATGAGCACTATCTA
Crassula_expansa_subsp_fragilis     CCTATCGAAGTTCAGTATGAATCTTTGGGTACTTATCATGAGATTTATGAGCACTATCTA
Crassula_mesembrianthemopsis        CCTATCGAAGTTCATTATGAGTCTTTGGGTACTTATCATGAGATTTATGAGCACTATCTA
Crassula_mesembryanthoides          CCTATCGAAGTTCATTATGAGTCTTTGGGTACTTATCATGAGATTTATGAGCACTATCTA
Crassula_perforata                  CCTATCGAAGTTCATTATGAGTCTTTGGGTACTTATCATGAGATTTATGAGCACTATCTA
Crassula_socialis                   CCTATCGAAGTTCATTATGAGTCTTTGGGTACTTATCATGAGATTTATGAGCACTATCTA
Crassula_tecta                      CCTATCGAAGTTCATTATGAGTCTTTGGGTACTTATCATGAGATTTATGAGCACTATCTA
Crassula_volkensii                  CCTATCGAAGTTCATTATGAATCTTTGGGTACTTATCATGAGATTTATGAGCACTATCTA
Echeveria_lilacina                  CCCATCGAAGTTCATTATGAATCTTTGGGTACTTATCATGAGATTTATGAGCACTATCTA
Graptopetalum_amethystinum          CCCATCGAAGTTCATTATGAATCTTTGGGTACTTATCATGAGATTTATGAGCACTATCTA
Hylotelephium_ewersii               CCCATCGAAGTTCATTATGAATCTTTGGGTACTTATCATGAGATTTATGAGCACTATCTA
Hylotelephium_verticillatum         CCCATCGAAGTTCATTATGAATCTTTGGGTACTTATCATGAGATTTATGAGCACTATCTA
Hylotelephium_viviparum             CCCATCGAAGTTCATTATGAATCTTTGGGTACTTATCATGAGATTTATGAGCACTATCTA
Kalanchoe_daigremontiana            CCCATCGAAGTTCATTATGAATCTTTGGGTACTTTTCATGAGATTTATGAGCACTATCTA
Kalanchoe_delagoensis               CCCATCGAAGTTCATTATGAATCTTTGGGTACTTTTCATGAGATTTATGAGCACTATCTA
Kalanchoe_fedtschenkoi              CCCATCGAAGTTCATTATGAATCTTTGGGTACTTTTCATGAGATTTATGAGCACTATCTA
Kalanchoe_longiflora                CCCATCGAAGTTCATTATGAGTCTTTGGGTACTTTTCATGAGATTTATGAGCACTATCTA
Kalanchoe_tomentosa                 CCCATCGAAGTTCATTATGAATCTTTGGGTACTTTTCATGAGATTTATGAGCACTATCTA
Meterostachys_sikokianus            CCCATCGAAGTTCATTATGAATCTTTGGGTACTTATCATGAGATTTATGAGCACTATCTA
Monanthes_anagensis                 CCCATCGAAGTTCATTATGAATCTTTAGGTACTTATCATGAGATTTATGAGCACTATCTA
Monanthes_brachycaulos              CCCATCGAAGTTCATTATGAATCTTTAGGTACTTATCATGAGATTTATGAGCACTATCTA
Monanthes_muralis                   CCCATCGAAGTTCATTATGAATCTTTAGGTACTTATCATGAGATTTATGAGCACTATCTA
Monanthes_polyphylla                CCCATCGAAGTTCATTATGAATCTTTGGGTACTTATCATGAGATTTATGAGCACTATCTA
Myriophyllum_aquaticum              CCCATCGAAGTTCATTATGAATCTTTGGGTACTTATCATGAGATTTATGAGCACTATCTA
Myriophyllum_spicatum               CCCATCGAAGTTCATTATGAATCTTTGGGTACTTATCATGAGATTTATGAGCACTATCTA
Orostachys_fimbriata                CCCATCGAAGTTCATTATGAATCTTTGGGTACTTATCATGAGATTTATGAGCACTATCTA
Orostachys_iwarenge_f_magna         CCCATCGAAGTTCATTATGAATCTTTGGGTACTTATCATGAGATTTATGAGCACTATCTA
Orostachys_japonica                 CCCATCGAAGTTTATTATGAATCTTTGGGTACTTATCATGAGATTTATGAGCACTATCTA
Orostachys_minuta                   CCCATCGAAGTTTATTATGAATCTTTGGGTACTTATCATGAGATTTATGAGCACTATCTA
Pachyphytum_compactum               CCCATCGAAGTTCATTATGAATCTTTGGGTACTTATCATGAGATTTATGAGCACTATCTA
Phedimus_aizoon                     CCCATCGAAGTTCATTATGAATCGTTGGGTACTTATCATGAGATTTATGAGCACTATCTA
Phedimus_kamtschaticus              CCCATCGAAGTTCATTATGAATCGTTGGGTACTTATCATGAGATTTATGAGCACTATCTA
Phedimus_odontophyllus              CCCATCGAAGTTCATTATGAATCTTTGGGTACTTATCATGAGATTTATGAGCACTATCTA
Phedimus_spurius                    CCCATCGAAGTTCATTATGAATCTTTGGGTACTTATCATGAGATTTATGAGCACTATCTA
Phedimus_takesimensis               CCCATCGAAGTTCATTATGAATCGTTGGGTACTTATCATGAGATTTATGAGCACTATCTA
Phedimus_yangshanicus               CCCATCGAAGTTCATTATGAATCTTTGGGTACTTATCATGAGATTTATGAGCACTATCTA
Rhodiola_bupleuroides               CCCATCGAAGTTCATTATGAATCTTTGGGTACTTATCATGAGATTTATGAGCACTATCTA
Rhodiola_calliantha                 CCCATCGAAGTTCATTATGAATCTTTGGGTACTTATCATGAGATTTATGAGCACTATCTA
Rhodiola_crenulata                  CCCATCGAAGTTCATTATGAATCTTTGGGTACTTATCATGAGATTTATGAGCACTATCTA
Rhodiola_dumulosa                   CCCATCGAAGTTCATTATGAATCTTTGGGTACTTATCATGAGATTTATGAGCACTATCTA
Rhodiola_fastigiata                 CCCATCGAAGTTCATTATGAATCTTTGGGTACTTATCATGAGATTTATGAGCACTATCTA
Rhodiola_gelida                     CCCATCGAAGTTCATTATGAATCTTTGGGTACTTATCATGAGATTTATGAGCACTATCTA
Rhodiola_henryi                     CCCATCGAAGTTCATTATGAATCTTTGGGTACTTCTCATGAGATTTATGAGCACTATCTA
Rhodiola_himalensis                 CCCATCGAAGTTCATTATGAATCTTTGGGTACTTATCATGAGATTTATGAGCACTATCTA
Rhodiola_hobsonii                   CCCATCGAAGTTCATTATGAATCTTTGGGTACTTATCATGAGATTTATGAGCACTATCTA
Rhodiola_humilis                    CCCATCGAAGTTCATTATGAATCTTTGGGTACTTATCATGAGATTTATGAGCACTATCTA
Rhodiola_integrifolia               CCCATCGAAGTTCATTATGAATCTTTGGGTACTTATCATGAGATTTATGAGCACTATCTA
Rhodiola_kirilowii                  CCCATCGAAGTTCATTATGAATCTTTGGGTACTTATCATGAGATTTATGAGCACTATCTA
Rhodiola_liciae                     CCCATCGAAGTTCATTATGAATCTTTGGGTACTTATCATGAGATTTATGAGCACTATCTA
Rhodiola_macrocarpa                 CCCATCGAAGTTCATTATGAATCTTTGGGTACTTATCATGAGATTTATGAGCACTATCTA
Rhodiola_ovatisepala                CCCATCGAAGTTCATTATGAATCTTTGGGTACTTATCATGAGATTTATGAGCACTATCTA
Rhodiola_prainii                    CCCATCGAAGTTCATTATGAATCTTTGGGTACTTATCATGAGATTTATGAGCACTATCTA
Rhodiola_quadrifida                 CCCATCGAAGTTCATTATGAATCTTTGGGTACTTATCATGAGATTTATGAGCACTATCTA
Rhodiola_rhodantha                  CCCATCGAAGTTCATTATGAATCTTTGGGTACTTATCATGAGATTTATGAGCACTATCTA
Rhodiola_rosea                      CCCATCGAAGTTCATTATGAATCTTTGGGTACTTATCATGAGATTTATGAGCACTATCTA
Rhodiola_sacra                      CCCATCGAAGTTCATTATGAATCTTTGGGTACTTATCATGAGATTTATGAGCACTATCTA
Rhodiola_sexifolia                  CCCATCGAAGTTCATTATGAATCTTTGGGTACTTATCATGAGATTTATGAGCACTATCTA
Rhodiola_sinuata                    CCCATCGAAGTTCATTATGAATCTTTGGGTACTTATCATGAGATTTATGAGCACTATCTA
Rhodiola_smithii                    CCCATCGAAGTTCATTATGAATCTTTGGGTACTTATCATGAGATTTATGAGCACTATCTA
Rhodiola_stapfii                    CCCATCGAAGTTCATTATGAATCTTTTGGTACTTATCATGAGATTTATGAGCACTATCTA
Rhodiola_subopposita                CCCATCGAAGTTCATTATGAATCTTTGGGTACTTATCATGAGATTTATGAGCACTATCTA
Rhodiola_tangutica                  CCCATCGAAGTTCATTATGAATCTTTGGGTACTTATCATGAGATTTATGAGCACTATCTA
Rhodiola_wallichiana                CCCATCGAAGTTCATTATGAATCTTTGGGTACTTATCATGAGATTTATGAGCACTATCTA
Rhodiola_yunnanensis                CCCATCGAAGTTCATTATGAATCTTTGGGTACTTCTCATGAGATTTATGAGCACTATCTA
Rosularia_alpestris                 CCCATCGAAGTTCATTATGAATCTTTGGGTACTTATCATGAGATTTATGAGCACTATCTA
Sedum_alfredii                      CCTATCGAAGTTCATTATGAATCTTTGGGTACTTATCATGAGATTTATGAGCACTATCTA
Sedum_emarginatum                   CCCATCGAAGTTCATTATGAATCTTTGGGTACTTATCATGAGATTTATGAGCACTATCTA
Sedum_lineare                       CCCATCGAAGTTCATTATGAATCTTTGGGTACTTATCATGAGATTTATGAGCACTATCTA
Sedum_oryzifolium                   CCCATCGAAGTTCATTATGAATCTTTGGGTACTTATCATGAGATTTATGAGCACTATCTA
Sedum_plumbizincicola               CCTATCGAAGTTCATTATGAATCTTTGGGTACTTATCATGAGATTTATGAGCACTATCTA
Sedum_sarmentosum                   CCCATCGAAGTTCATTATGAATCTTTGGGTACTTATCATGAGATTTTTGAGCACTATCTA
Sedum_tricarpum                     CCTATCGAAGTTCATTATGAATCTTTGGGTACTTATCATGAGATTTATGAGCACTATCTA
Sempervivum_arachnoideum            CCCATCGAAGTTCATTATGAATCTTTGGGTACTTATCATGAGATTTATGAGCACTATCTA
Sempervivum_calcareum               CCCATCGAAGTTCATTATGAATCTTTGGGTACTTATCATGAGATTTATGAGCACTATCTA
Sempervivum_ciliosum                CCCATCGAAGTTCATTATGAATCTTTGGGTACTTATCATGAGATTTATGAGCACTATCTA
Sempervivum_funckii                 CCCATCGAAGTTCATTATGAATCTTTGGGTACTTATCATGAGATTTATGAGCACTATCTA
Sempervivum_globiferum              CCCATCGAAGTTCATTATGAATCTTTGGGTACTTATCATGAAATTTATGAGCACTATCTA
Sempervivum_globiferum_subsp_hirtum CCCATCGAAGTTCATTATGAATCTTTGGGTACTTATCATGAAATTTATGAGCACTATCTA
Sempervivum_heuffelii               CCCATCGAAGTTCATTATGAATCTTTGGGTACTTATCATGAGATTTATGAGCACTATCTA
Sempervivum_tectorum                CCCATCGAAGTTCATTATGAATCTTTGGGTACTTATCATGAGATTTATGAGCACTATCTA
Sinocrassula_densirosulata          CCCATCGAAGTTCATTATGAATCTTTGGGTACTTATCATGAGATTTATGAGCACTATCTA
Sinocrassula_indica                 CCCATCGAAGTTCATTATGAATCTTTGGGTACTTATCATGAGATTTATGAGCACTATCTA
Umbilicus_rupestris                 CCTATCGAAGTTCATTATGAATCTTTGGGTACTTATCATGAGATTTATGAGCACTATCTA

Aeonium_arboreum                    ATAGTAAAAAGTGTA---AAAAAACAAAACCTTTGTATATACATTCGAACCACGGTTGGG
Aeonium_balsamiferum                ATAGTAAAAAGTGTA---AAAAAACAAAACCTTTGTATATACATTCGAACCACGGTTGGG
Aeonium_decorum                     ATAGTAAAAAGTGTA---AAAAAACAAAACCTTTGTATATACATTCGAACCACGGTTGGG
Aeonium_diplocyclum                 ATAGTAAAAAGTGTA---AAAAAACAAAACCTTTGTATATACATTCGAACCACGGTTGGG
Aeonium_dodrantale                  ATAGTAAAAAGTGTA---AAAAAAAAAAACCTTTGTATATACATTCGAACCACGGTTGGG
Aeonium_nobile                      ATAGTAAAAAGTGTA---AAAAAACAAAACCTTTGTATATACATTCGAACCACGGTTGGG
Aeonium_saundersii                  ATAGTAAAAAGTGTA---AAAAAACAAAACCTTTGTATATACATTCGAACCACGGTTGGG
Aeonium_tabuliforme                 ATAGTAAAAAGTGTA---AAAAAACAAAACCTTTGTATATACATTCGAACCACGGTTGGG
Aeonium_undulatum                   ATAGTAAAAAGTGTA---AAAAAACAAAACCTTTGTATATACATTCGAACCACGGTTGGG
Cotyledon_tomentosa                 ATAGTAAAAAGTGTA---AAAAAACAAACCCTTTGTCTATACATTCGAACCACGGTTGGT
Crassula_alstonii                   ATAGTAAAAAGTGTA---AAAAAAAAAACCCTTTGTATATACATTCGAACCACGGTTGGT
Crassula_columella                  ATAGTAAAAAGTGTAAAAAAAAAAAAAAACCTTTGTATATACATTCGAACCACGGTTGGT
Crassula_dejecta                    ATAGTCAAAAGTGTA---AAAAAACAAATCCTTTGTATATACATTCGAACCACGGTTGGT
Crassula_deltoidea                  ATAGTCAAAAGTGTA---AAAAAAAAAACCCTTTGTATCTACATTCGAACAACGGTTGGT
Crassula_expansa_subsp_fragilis     ATAGTCAAAAGTGTC---AAAAAGAAAAACCTTTGTATCTACATTCGAACAACGGTTGGT
Crassula_mesembrianthemopsis        ATAGTAAAAAGTGTA---AAAAAACAAACCCTTTGTATATACATTCGAACCACGGTTGGT
Crassula_mesembryanthoides          ATAGTAAAAAGTGTA---AAAAAACAAACCCTTTGTATATACATTCGAACCACGGTTGGT
Crassula_perforata                  ATAGTAAAAAGTGTA---AAAAAACAAACCCTTTGTATATACATTCGAACCACGGTTGGT
Crassula_socialis                   ATAGTAAAAAGTGTA---AAAAAACAAACCCTTTGTATATACATTCGAACCACGGTTGGT
Crassula_tecta                      ATAGTAAAAAGTGTA---AAAAAACAAACCCTTTGTATATACATTCGAACCACGGTTGGT
Crassula_volkensii                  ATAGTCAAAAGTGTC---AAAAAGAAAAACCTTTGTATCTACATTCGAACAACGGTTGGT
Echeveria_lilacina                  ATAGTAAAAAGTGTA---AAAAAAAAAAACCTTTGTATATACATTCGAACCACGGTCGGT
Graptopetalum_amethystinum          ATAGTAAAAAGTGTA---AAAAAAAAAAACCTTTGTATATACATTCGAACCACGGTCGGT
Hylotelephium_ewersii               ATAGTAAAAAGTGTA---AAAAAACAAACCCTTTGTATATACATTCGAACCACGGTTGGG
Hylotelephium_verticillatum         ATAGTAAAAAGTGTA---AAAAAACAAACCCTTTGTATATACATTCGAACCACGGTTGGG
Hylotelephium_viviparum             ATAGTAAAAAGTGTA---AAAAAACAAACCCTTTGTATATACATTCGAACCACGGTTGGG
Kalanchoe_daigremontiana            ATAGTAAAAAGTGTA---AAAAAAAAAATCCTTTGTATATACATTCGAACCACGGTTGGT
Kalanchoe_delagoensis               ATAGTAAAAAGTGTA---AAAAAAAAAATCCTTTGTATATACATTCGAACCACGGTTGGT
Kalanchoe_fedtschenkoi              ATAGTAAAAAGTGTA---AAAAAAAAAATCCTTTGTATATACATTCGAACCACGGTTGGT
Kalanchoe_longiflora                ATAGTAAAAAGTGTA---AAAAAAAAAATCCTTTGTATATACATTCGAACCACGGTTGGG
Kalanchoe_tomentosa                 ATAGTAAAAAGTGTA---AAAAAACAAATCCTTTGTATATACATTCGAACCACGGTTGGT
Meterostachys_sikokianus            ATAGTAAAAAGTGTA---AAAAAACAAACCCTTTGTATATACATTCGAACCACGGTTGGG
Monanthes_anagensis                 ATAGTAAAAAGTGTA---AAAAAACAAAACCTTTGTATATACATTCGAACCACGGTTGGG
Monanthes_brachycaulos              ATAGTAAAAAGTGTA---AAAAAACAAAACCTTTGTATATACATTCGAACCACGGTTGGG
Monanthes_muralis                   ATAGTAAAAAGTGTA---AAAAAACAAAACCTTTGTATATACATTCGAACCACGGTTGGG
Monanthes_polyphylla                ATAGTAAAAAGTGTA---AAAAAACAAAACCTTTGTATATACATTCGAACCACGGTTGGG
Myriophyllum_aquaticum              ATAGTAAGAAGTGTA---AAAAAAGAAATTCTTTGGATATACATTCGAACCACTGTTGGT
Myriophyllum_spicatum               ATAGTAAGAAGTGTA---AAAAAAGAAATTCTTTGGATATACATTCGAACCACTGTTGGT
Orostachys_fimbriata                ATAGTAAAAAGTGTA---AAAAAACAAACCCTTTGTATATACATTCGAACCACGGTTGGG
Orostachys_iwarenge_f_magna         ATAGTAAAAAGTGTA---AAAAAACAAACCCTTTGTATATACATTCGAACCACGGTTGGG
Orostachys_japonica                 ATAGTAAAAAGTGTA---AAAAAACAAACCCTTTGTATATACATTCGAACCACGGTTGGG
Orostachys_minuta                   ATAGTAAAAAGTGTA---AAAAAACAAACCCTTTGTATATACATTCGAACCACGGTTGGG
Pachyphytum_compactum               ATAGTAAAAAGTGTA---AAAAAAAAAAACCTTTGTATATACATTCGAACCACGGTCGGT
Phedimus_aizoon                     ATAGTAAAAAGTGTA---AAAAAAGAAACCCTTTGTATATACATTCGAACCACGGTTGGT
Phedimus_kamtschaticus              ATAGTAAAAAGTGTA---AAAAAAGAAACCCTTTGTATATACATTCGAACCACGGTTGGT
Phedimus_odontophyllus              ATAGTAAAAAGTGTA---AAAAAACAAACCCTTTGTATATACATTCGAACAACAGTTGGT
Phedimus_spurius                    ATAGTAAAAAGTGTA---AAAAAACAAACCCTTTGTATATACATTCGAACAACGGTTGGT
Phedimus_takesimensis               ATAGTAAAAAGTGTA---AAAAAAGAAACCCTTTGTATATACATTCGAACCACGGTTGGT
Phedimus_yangshanicus               ATAGTAAAAAGTGTA---AAAAAACAAACCCTTTGTATATACATTCGAACAACAGTTGGT
Rhodiola_bupleuroides               ATAGTAAAAAATGTA---AAAAAACAAACCCTTTGTATATACATTCGAACCACGGTTGGT
Rhodiola_calliantha                 ATAGTAAAAAATGTA---AAAAAACAAACCCTTTGTATATACATTCGAACCACGGTTGGT
Rhodiola_crenulata                  ATAGTAAAAAATGTA---AAAAAACAAACCCTTTGTATATACATTCGAACCACGGTTGGT
Rhodiola_dumulosa                   ATAGTAAAAAATGTA---AAAAAACAAACCCTTTGTATATACATTCGAACCACGGTTGGT
Rhodiola_fastigiata                 ATAGTAAAAAATGTA---AAAAAACAAACCCTTTGTATATACATTCGAACCACGGTTGGT
Rhodiola_gelida                     ATAGTAAAAAATGTA---AAAAAACAAACCCTTTGTATATACATTCGAACCACGGTTGGT
Rhodiola_henryi                     ATAGTAAAAAATGTA---AAAAAACAAACCCTTTGTATATACATTCGAACCACGGTTGGT
Rhodiola_himalensis                 ATAGTAAAAAATGTA---AAAAAACAAACCCTTTGTATATACATTCGAACCACGGTTGGT
Rhodiola_hobsonii                   ATAGTAAAAAGTGTA---AAAAAACAAACCCTTTGTATATACATTCGAACCACGGTTGGT
Rhodiola_humilis                    ATAGTCAAAAATGTA---AAAAAACAAACCCTTTGTATATACATTCGAACCACGGTTGGT
Rhodiola_integrifolia               ATAGTAAAAAATGTA---AAAAAACAAACCCTTTGTATATACATTCGAACCACGGTTGGT
Rhodiola_kirilowii                  ATAGTAAAAAATGTA---AAAAAACAAACCCTTTGTATATACATTCGAACCACGGTTGGT
Rhodiola_liciae                     ATAGTAAAAAATGTA---AAAAAACAAACCCTTTGTATATACATTCGAACCACGGTTGGT
Rhodiola_macrocarpa                 ATAGTAAAAAATGTA---AAAAAACAAACCCTTTGTATATACATTCGAACCACGGTTGGT
Rhodiola_ovatisepala                ATAGTAAAAAATGTA---AAAAAACAAACCCTTTGTATATACATTCGAACCACGGTTGGT
Rhodiola_prainii                    ATAGTAAAAAATGTA---AAAAAACAAACCCTTTGTATATACATTCGAACCACGGTTGGT
Rhodiola_quadrifida                 ATAGTAAAAAATGTA---AAAAAACAAACCCTTTGTATATACATTCGAACCACGGTTGGT
Rhodiola_rhodantha                  ATAGTAAAAAATGTA---AAAAAACAAACCCTTTGTATATACATTCGAACCACGGTTGGT
Rhodiola_rosea                      ATAGTAAAAAATGTA---AAAAAACAAACCCTTTGTATATACATTCGAACCACGGTTGGT
Rhodiola_sacra                      ATAGTAAAAAATGTA---AAAAAACAAACCCTTTGTATATACATTCGAACCACGGTTGGT
Rhodiola_sexifolia                  ATAGTAAAAAATGTA---AAAAAACAAACCCTTTGTATATACATTCGAACCACGGTTGGT
Rhodiola_sinuata                    ATAGTAAAAAATGTA---AAAAAACAAACCCTTTGTATATACATTCGAACCACGGTTGGT
Rhodiola_smithii                    ATAGTAAAAAATGTA---AAAAAACAAACCCTTTGTATATACATTCGAACCACGGTTGGT
Rhodiola_stapfii                    ATAGTAAAAAATGTA---AAAAAACAAACCCTTTGTATATACATTCGAACCACGGTTGGT
Rhodiola_subopposita                ATAGTAAAAAATGTA---AAAAAACAAACCCTTTGTATATACATTCGAACCACGGTTGGT
Rhodiola_tangutica                  ATAGTAAAAAATGTA---AAAAAACAAACCCTTTGTATATACATTCGAACCACGGTTGGT
Rhodiola_wallichiana                ATAGTAAAAAATGTA---AAAAAACAAACCCTTTGTATATACATTCGAACCACGGTTGGT
Rhodiola_yunnanensis                ATAGTAAAAAATGTA---AAAAAACAAACCCTTTGTATATACATTCGAACCACGGTTGGT
Rosularia_alpestris                 ATAGTAAAAAGTGTA---AAAAAACAAACCCTTTGTATATACATTCGAACCACGGTTGGT
Sedum_alfredii                      ATAGTAAAAAGTGTA---AAAAAACAAACCCTTTGTATATACATTCGAACCACGGTTGGT
Sedum_emarginatum                   ATAGTAAAAAGTGTA---AAAAAACAAACCCTTTGTATATACATTCGAACCACGGTTGGT
Sedum_lineare                       ATAGTAAAAAGTGTA---AAAAAAAAAAACCTTTGTATATACATTCGAACCACGGTTGGT
Sedum_oryzifolium                   ATAGTAAAAAGTGTA---AAAAAACAAAACCTTTGTATATACATTCGAACCACGGTTGGT
Sedum_plumbizincicola               ATAGTAAAAAGTGTA---AAAAAACAAACCCTTTGTATATACATTCGAACCACGGTTGGT
Sedum_sarmentosum                   ATAGTAAAAAGTGTA---AAAAAACAAACCCTTTGTATATACATTCGAACCACGGTTGGT
Sedum_tricarpum                     ATAGTAAAAAGTGTA---AAAAAACAAACCCTTTGTATATACATTCGAACCACGGTTGGT
Sempervivum_arachnoideum            ATAGTAAAAAGTGTA---AAAAAACAAACCCTTTGTATATACATTCGAACCACGGTTGGT
Sempervivum_calcareum               ATAGTAAAAAGTGTA---AAAAAACAAACCCTTTGTATATACATTCGAACCACGGTTGGT
Sempervivum_ciliosum                ATAGTAAAAAGTGTA---AAAAAACAAACCCTTTGTATATACATTCGAACCACGGTTGGT
Sempervivum_funckii                 ATAGTAAAAAGTGTA---AAAAAACAAACCCTTTGTATATACATTCGAACCACGGTTGGT
Sempervivum_globiferum              ATAGTAAAAAGTGTA---AAAAAACAAACCCTTTGTATATACATTCGAACCACGGTTGGT
Sempervivum_globiferum_subsp_hirtum ATAGTAAAAAGTGTA---AAAAAACAAACCCTTTGTATATACATTCGAACCACGGTTGGT
Sempervivum_heuffelii               ATAGTAAAAAGTGTA---AAAAAACAAACCCTTTGTATATACATTCGAACCACGGTTGGT
Sempervivum_tectorum                ATAGTAAAAAGTGTA---AAAAAACAAACCCTTTGTATATACATTCGAACCACGGTTGGT
Sinocrassula_densirosulata          ATAGTAAAAAGTGTA---AAAAAACAAACCCTTTGTATATACATTCGAACCACGGTTGGT
Sinocrassula_indica                 ATAGTAAAAAGTGTA---AAAAAACAAACCCTTTGTATATACATTCGAACCACGGTTGGT
Umbilicus_rupestris                 ATAGTAAAAAGTGTA---AAAAAACAAACCCTTTGTATATACATTCGAACCACGGTTGGT

Aeonium_arboreum                    CATATTTATCTTTATCGAGAAATCGAAGAAGCTATACAAGGCTTTTGTCGTGCTTGTTCA
Aeonium_balsamiferum                CATATTTATCTTTATCGAGAAATCGAAGAAGCTATACAAGGCTTTTGTCGTGCTTGTTCA
Aeonium_decorum                     CATATTTATCTTTATCGAGAAATCGAAGAAGCTATACAAGGCTTTTGTCGTGCTTGTTCA
Aeonium_diplocyclum                 CATATTTATCTTTATCGAGAAATCGAAGAAGCTATACAAGGCTTTTGTCGTGCTTGTTCA
Aeonium_dodrantale                  CATATTTATCTTTATCGAGAAATCGAAGAAGCTATACAAGGCTTTTGTCGTGCTTGTTCA
Aeonium_nobile                      CATATTTATCTTTATCGAGAAATCGAAGAAGCTATACAAGGCTTTTGTCGTGCTTGTTCA
Aeonium_saundersii                  CATATTTATCTTTATCGAGAAATCGAAGAAGCTATACAAGGCTTTTGTCGTGCTTGTTCA
Aeonium_tabuliforme                 CATATTTATCTTTATCGAGAAATCGAAGAAGCTATACAAGGCTTTTGTCGTGCTTGTTCA
Aeonium_undulatum                   CATATTTATCTTTATCGAGAAATCGAAGAAGCTATACAAGGCTTTTGTCGTGCTTGTTCA
Cotyledon_tomentosa                 CATATTTCTCTTTATCGAGAAATCGAAGAAGCCATACAAGGCTTTTGTCGTGCTTGTTCA
Crassula_alstonii                   CATATTTCTCTTTATCGAGAAATCGAAGAAGCTATCCAAGGGTTTTGTCGTGCCTGTTCA
Crassula_columella                  CATATTTCTCTTTATCGAGAAATCGAAGAAGCTATCCAAGGGTTTTGTCGTGCCTGTTCA
Crassula_dejecta                    CATATTTCTCTTTATCGAGAAATCGAAGAAGCTATCCAAGGGTTTTGTCGTGCCTGTTCA
Crassula_deltoidea                  CATATTTCTCTTTATCGAGAAATCGAAGAAGCTATACAAGGGTTTTGTCGTGCTTGTTCA
Crassula_expansa_subsp_fragilis     CATATTTCTCTTTATCGAGAAATCGAAGAGGCTATACAGGGGTTTTGTCGTGCTTGTTCA
Crassula_mesembrianthemopsis        CATATTTCTCTTTATCGAGAAATCGAAGAAGCTATCCAAGGGTTTTGTCGTGCCTGTTCA
Crassula_mesembryanthoides          CATATTTCTCTTTATCGAGAAATCGAAGAAGCTATCCAAGGGTTTTGTCGTGCCTGTTCA
Crassula_perforata                  CATATTTCTCTTTATCGAGAAATCGAAGAAGCTATCCAAGGGTTTTGTCGTGCCTGTTCA
Crassula_socialis                   CATATTTCTCTTTATCGAGAAATCGAAGAAGCTATCCAAGGGTTTTGTCGTGCCTGTTCA
Crassula_tecta                      CATATTTCTCTTTATCGAGAAATCGAAGAAGCTATCCAAGGGTTTTGTCGTGCCTGTTCA
Crassula_volkensii                  CATATTTCTCTTTATCGAGAAATCGAAGAGGCTATACAGGGGTTTTGTCGTGCTTGTTCA
Echeveria_lilacina                  CATATTTCTCTTTATCGAGAAATCGAAGAAGCTATACAAGGCTTTTGTCGTGCTTGTTCA
Graptopetalum_amethystinum          CATATTTCTCTTTATCGAGAAATCGAAGAAGCTATACAAGGCTTTTGTCGTGCTTGTTCA
Hylotelephium_ewersii               CATCTTTCTCTTTATCGAGAAATCGAAGAAGCCATACAAGGATTTTGTCGTGCTTGTTCA
Hylotelephium_verticillatum         CATATTTCTCTTTATCGAGAAATCGAAGAAGCCATACAAGGATTTTGTCGTGCTTGTTCA
Hylotelephium_viviparum             CATATTTCTCTTTATCGAGAAATCGAAGAAGCCATACAAGGATTTTGTCGTGCTTGTTCA
Kalanchoe_daigremontiana            CATATTTCTCTTTATCGAGAAATCGAAGAAGCCGTACAAGGCTTTTGTCGTGCTTGTTCA
Kalanchoe_delagoensis               CATATTTCTCTTTATCGAGAAATCGAAGAAGCCGTACAAGGCTTTTGTCGTGCTTGTTCA
Kalanchoe_fedtschenkoi              CATATTTCTCTTTATCGAGAAATCGAAGAAGCCGTACAAGGCTTTTGTCGTGCTTGTTCA
Kalanchoe_longiflora                CATATTTCTCTGTATCGAGAAATCGAAGAAGCCATACAAGGCTTTTGTCGTGCTTGTTCA
Kalanchoe_tomentosa                 CATATTTCTCTTTATCGAGAAATCGAAGAAGCCATACAAGGCTTTTGTCGTGCTTGTTCA
Meterostachys_sikokianus            CATATTTCTCTTTATCGAGAAATCGAAGAAGCCATACAAGGCTTTTGTCGTGCTTGTTCA
Monanthes_anagensis                 CATATTTATCTTTATCGAGAAATCGAAGAAGCTATACAAGGCTTTTGTCGTGCTTGTTCA
Monanthes_brachycaulos              CATATTTATCTTTATCGAGAAATCGAAGAAGCTATACAAGGCTTTTGTCGTGCTTGTTCA
Monanthes_muralis                   CATATTTATCTTTATCGAGAAATCGAAGAAGCTATACAAGGCTTTTGTCGTGCTTGTTCA
Monanthes_polyphylla                CATATTTATCTTTATCGAGAAATCGAAGAAGCTATACAAGGCTTTTGTCGTGCTTGTTCA
Myriophyllum_aquaticum              CATATCTCTCTTTATCGAGAAATCGAAGAAGCCATACAAGGGTTTTCTCAGGCCTGCTCT
Myriophyllum_spicatum               CATATCTCTCTTTATCGAGAAATCGAAGAAGCCATACAAGGGTTTTGTCAGGCCTGCTCT
Orostachys_fimbriata                CATATTTCTCTTTATCGAGAAATCGAAGAAGCCATACAAGGCTTTTGTCGTGCTTGTTCA
Orostachys_iwarenge_f_magna         CATATTTCTCTTTATCGAGAAATCGAAGAAGCCATACAAGGCTTTTGTCGTGCTTGTTCA
Orostachys_japonica                 CATATTTCTCTTTATCGAGAAATCGAAGAAGCCATACAAGGCTTTTGTCGTGCTTGTTCA
Orostachys_minuta                   CATATTTCTCTTTATCGAGAAATCGAAGAAGCCATACAAGGCTTTTGTCGTGCTTGTTCA
Pachyphytum_compactum               CATATTTCTCTTTATCGAGAAATCGAAGAAGCTATACAAGGCTTTTGTCGTGCTTGTTCA
Phedimus_aizoon                     CATATTTCTCTTTATCGAGAAATCGAAGAAGCCATACAAGGCTTTTGTCGTGCTTGTTCA
Phedimus_kamtschaticus              CATATTTCTCTTTATCGAGAAATCGAAGAAGCCATACAAGGCTTTTGTCGTGCTTGTTCA
Phedimus_odontophyllus              CATATTTCTCTTTATCGAGAAATCGAAGAAGCCCTACAAGGCTTTTGTTGTGCTTGTTCA
Phedimus_spurius                    CATATTTCTCTTTATCGAGAAATCGAAGAAGCCATACAAGGCTTTTGTCGTGCTTATTCA
Phedimus_takesimensis               CATATTTCTCTTTATCGAGAAATCGAAGAAGCCATACAAGGCTTTTGTCGTGCTTGTTCA
Phedimus_yangshanicus               CATATTTCTCTTTATCGAGAAATCGAAGAAGCCCTACAAGGCTTTTGTTGTGCTTGTTCA
Rhodiola_bupleuroides               CATATTTCTCTTTATCGAGAAATCGAAGAAGCCATACAAGGCTTTTGTCGTGCTTGTTCA
Rhodiola_calliantha                 CATATTTCTCTTTATCGAGAAATCGAAGAAGCCATACAAGGCTTTTGTCGTGCTTGTTCA
Rhodiola_crenulata                  CATATTTCTCTTTATCGAGAAATCGAAGAAGCCATACAAGGCTTTTGTCGTGCTTGTTCA
Rhodiola_dumulosa                   CATATTTCTCTTTATCGAGAAATCGAAGAAGCCATACAAGGCTTTTGTCGTGCTTGTTCA
Rhodiola_fastigiata                 CATATTTCTCTTTATCGAGAAATCGAAGAAGCCATACAAGGCTTTTGTCGTGCTTGTTCA
Rhodiola_gelida                     CATATTTCTCTTTATCGAGAAATCGAAGAAGCCATACAAGGCTTTTGTCGTGCTTGTTCA
Rhodiola_henryi                     CATATTTCTCTTTATCGAGAAATCGAAGAAGCCATACAAGGCTTTTGTCGTGCTTGTTCA
Rhodiola_himalensis                 CATATTTCTCTTTATCGAGAAATCGAAGAAGCCATACAAGGCTTTTGTCGTGCTTGTTCA
Rhodiola_hobsonii                   CATATTTCTCTTTATCGAGAAATCGAAGAAGCCATACAAGGCTTTTGTCGTGCTTGTTCA
Rhodiola_humilis                    CATATTTCTCTTTATCGAGAAATCGAAGAAGCCATACAAGGCTTTTGTCGTGCTTGTTCA
Rhodiola_integrifolia               CATATTTCTCTTTATCGAGAAATCGAAGAAGCCATACAAGGCTTTTGTCGTGCTTGTTCA
Rhodiola_kirilowii                  CATATTTCTCTTTATCGAGAAATCGAAGAAGCCATACAAGGCTTTTGTCGTGCTTGTTCA
Rhodiola_liciae                     CATATTTCTCTTTATCGAGAAATCGAAGAAGCCATACAAGGCTTTTGTCGTGCTTGTTCA
Rhodiola_macrocarpa                 CATATTTCTCTTTATCGAGAAATCGAAGAAGCCATACAAGGCTTTTGTCGTGCTTGTTCA
Rhodiola_ovatisepala                CATATTTCTCTTTATCGAGAAATCGAAGAAGCCATACAAGGCTTTTGTCGTGCTTGTTCA
Rhodiola_prainii                    CATATTTCTCTTTATCGAGAAATCGAAGAAGCCATACAAGGCTTTTGTCGTGCTTGTTCA
Rhodiola_quadrifida                 CATATTTCTCTTTATCGAGAAATCGAAGAAGCCATACAAGGCTTTTGTCGTGCTTGTTCA
Rhodiola_rhodantha                  CATATTTCTCTTTATCGAGAAATCGAAGAAGCCATACAAGGCTTTTGTCGTGCTTGTTCA
Rhodiola_rosea                      CATATTTCTCTTTATCGAGAAATCGAAGAAGCCATACAAGGCTTTTGTCGTGCTTGTTCA
Rhodiola_sacra                      CATATTTCTCTTTATCGAGAAATCGAAGAAGCCATACAAGGCTTTTGTCGTGCTTGTTCA
Rhodiola_sexifolia                  CATATTTCTCTTTATCGAGAAATCGAAGAAGCCATACAAGGCTTTTGTCGTGCTTGTTCA
Rhodiola_sinuata                    CATATTTCTCTTTATCGAGAAATCGAAGAAGCCATACAAGGCTTTTGTCGTGCTTGTTCA
Rhodiola_smithii                    CATATTTCTCTTTATCGAGAAATCGAAGAAGCCATACAAGGCTTTTGTCGTGCTTGTTCA
Rhodiola_stapfii                    CATATTTCTCTTTATCGAGAAATCGAAGAATCCATACAAGGCTTTTGTCGTGCTTGTTCA
Rhodiola_subopposita                CATATTTCTCTTTATCGAGAAATCGAAGAAGCCATACAAGGCTTTTGTCGTGCTTGTTCA
Rhodiola_tangutica                  CATATTTCTCTTTATCGAGAAATCGAAGAAGCCATACAAGGCTTTTGTCGTGCTTGTTCA
Rhodiola_wallichiana                CATATTTCTCTTTATCGAGAAATCGAAGAAGCCATACAAGGCTTTTGTCGTGCTTGTTCA
Rhodiola_yunnanensis                CATATTTCTCTTTATCGAGAAATCGAAGAAGCCATACAAGGCTTTTGTCGTGCTTGTTCA
Rosularia_alpestris                 CATATTTCTCTTTATCGAGAAATCGAAGAAGCTATACAAGGCTTTTGTCGTGCTTGTTCA
Sedum_alfredii                      CATATTTCTCTTTATCGAGAAATCGAAGAAGCTATACAAGGCTTTTGTCGTGCTTGTTCA
Sedum_emarginatum                   CATATTTCTCTTTATCGAGAAATCGAAGAGGCTATAGAAGGCTTTTGTCGTGCTTGTTCA
Sedum_lineare                       CATATTTCTCTTTATCGAGAAATCGAAGAAGCTATACAAGGCTTTTGTCGTGCTTCTTCA
Sedum_oryzifolium                   CATATTTCTCTTTATCGAGAAATCGAAGAAGCTATACAAGGCTTTTGTCGTGCTTCTTCA
Sedum_plumbizincicola               CATATTTCTCTTTATCGAGAAATCGAAGAAGCTATACAAGGTTTTTGTCGTGCTTGTTCA
Sedum_sarmentosum                   CATATTTCTCTTTATCGAGAAATCGAAGAAGCTATACAAGGCTTTTGTCGTGCTTGTTCA
Sedum_tricarpum                     CATATTTCTCTTTATCGAGAAATCGAAGAAGCTATACAAGGCTTTTGTCGTGCTTGTTCA
Sempervivum_arachnoideum            CATATTTCTCTTTATCGAGAAATCGAAGAAGCTATACAAGGCTTTTGTCGTGCTTGTTCA
Sempervivum_calcareum               CATATTTCTCTTTATCGAGAAATCGAAGAAGCTATACAAGGCTTTTGTCGTGCTTGTTCA
Sempervivum_ciliosum                CATATTTCTCTTTATCGAGAAATCGAAGAAGCTATACAAGGCTTTTGTCGTGCTTGTTCA
Sempervivum_funckii                 CATATTTCTCTTTATCGAGAAATCGAAGAAGCTATACAAGGCTTTTGTCGTGCTTGTTCA
Sempervivum_globiferum              CATATTTCTCTTTATCGAGAAATCGAAGAAGCTATACAAGGCTTTTGTCGTGCTTGTTCA
Sempervivum_globiferum_subsp_hirtum CATATTTCTCTTTATCGAGAAATCGAAGAAGCTATACAAGGCTTTTGTCGTGCTTGTTCA
Sempervivum_heuffelii               CATATTTCTCTTTATCGAGAAATCGAAGAAGCTATACAAGGCTTTTGTCGTGCTTGTTCA
Sempervivum_tectorum                CATATTTCTCTTTATCGAGAAATCGAAGAAGCTATACAAGGCTTTTGTCGTGCTTGTTCA
Sinocrassula_densirosulata          CATATTTCTCTTTATCGAGAAATCGAAGAAGCCATACAAGGCTTTTGTCGTGCTTGTTCA
Sinocrassula_indica                 CATATTTCTCTTTATCGAGAAATCGAAGAAGCCATACAAGGCTTTTGTCGTGCTTGTTCA
Umbilicus_rupestris                 CATATTTCTCTTTATCGAGAAATCGAAGAAGCCATACAAGGCTTTTGTCGTGCTTGTTCA

Aeonium_arboreum                    TATCGTACC------------------------ATGATTTTAACATCTTTTCTACTAGGT
Aeonium_balsamiferum                TATCGTACC------------------------ATGATTTTAACATCTTTTCTACTAGGT
Aeonium_decorum                     TATCGTACC------------------------ATGATTTTAACATCTTTTCTACTAGGT
Aeonium_diplocyclum                 TATCGTACC------------------------ATGATTTTAACATCTTTTCTACTAGGT
Aeonium_dodrantale                  TATCGTACC------------------------ATGATTTTAACATCTTTTCTACTAGGT
Aeonium_nobile                      TATCGTACC------------------------ATGATTTTAACATCTTTTCTACTAGGT
Aeonium_saundersii                  TATCGTACC------------------------ATGATTTTAACATCTTTTCTACTAGGT
Aeonium_tabuliforme                 TATCGTACC------------------------ATGATTTTAACATCTTTTCTACTAGGT
Aeonium_undulatum                   TATCGTACC------------------------ATGATTTTAACATCTTTTCTACTAGGT
Cotyledon_tomentosa                 TATCGTACC------------------------ATGATTTTAACATCTTTTCTACTAGGT
Crassula_alstonii                   TATCGTACC------------------------ATGATTTTAACATCTTTTCTACTAGGT
Crassula_columella                  TATCGTACC------------------------ATGATTTTAACATCTTTTCTACTAGGT
Crassula_dejecta                    TATCGTACC------------------------ATGATTTTAACATCTTTTCTACTAGGT
Crassula_deltoidea                  TATCGTACC------------------------ATGATTTTAACATCTTTTCTACTAGGG
Crassula_expansa_subsp_fragilis     TATCGTATC------------------------ATGATTTTAACATCTTTTCTACTAGGG
Crassula_mesembrianthemopsis        TATCGTACC------------------------ATGATTTTAACATCTTTTCTACTAGGT
Crassula_mesembryanthoides          TATCGTACC------------------------ATGATTTTAACATCTTTTCTACTAGGT
Crassula_perforata                  TATCGTACC------------------------ATGATTTTAACATCTTTTCTACTAGGT
Crassula_socialis                   TATCGTACC------------------------ATGATTTTAACATCTTTTCTACTAGGT
Crassula_tecta                      TATCGTACC------------------------ATGATTTTAACATCTTTTCTACTAGGT
Crassula_volkensii                  TATCGTACC------------------------ATGATTTTAACATCTTTTCTACTAGGG
Echeveria_lilacina                  TATCGTACC------------------------ATGATTTTAACATCTTTTCTACTAGGT
Graptopetalum_amethystinum          TATCGTACC------------------------ATGATTTTAACATCTTTTCTACTAGGT
Hylotelephium_ewersii               TATCGTACC------------------------ATGATTTTAACATCTTTTCTACTAGGT
Hylotelephium_verticillatum         TATCGTACC------------------------ATGATTTTAACATCTTTTCTACTAGGT
Hylotelephium_viviparum             TATCGTACC------------------------ATGATTTTAACATCTTTTCTACTAGGT
Kalanchoe_daigremontiana            TATCGTACC------------------------ATGATTTTAACATCTTTTCTACTAGGT
Kalanchoe_delagoensis               TATCGTACC------------------------ATGATTTTAACATCTTTTCTACTAGGT
Kalanchoe_fedtschenkoi              TATCGTACC------------------------ATGATTTTAACATCTTTTCTACTAGGT
Kalanchoe_longiflora                TATCGTACC------------------------ATGATTTTAACATCTTTTCTACTAGGT
Kalanchoe_tomentosa                 TATCGTATC------------------------ATGATTTTAACATCTTTTCTACTAGGT
Meterostachys_sikokianus            TATCGTACC------------------------ATGATTTTAACATCTTTTCTACTAGGT
Monanthes_anagensis                 TATCGTACC------------------------ATGATTTTAACATCTTTTATACTAGGT
Monanthes_brachycaulos              TATCGTACC------------------------ATGATTTTAACATCTTTTATACTAGGT
Monanthes_muralis                   TATCGTACC------------------------ATGATTTTAACATCTTTTCTACTAGGT
Monanthes_polyphylla                TATCGTACC------------------------ATGATTTTAACATCTTTTCTACTAGGT
Myriophyllum_aquaticum              GTTCATATCGTACCTAATCATATGTTATCTGCCATGATTTTAAAATCTTTTCTACTAGGT
Myriophyllum_spicatum               GTTCATATCGTACCTAATCATATGTTATCTGCCATGATTTTAAAATCTTTTCTACTAGGT
Orostachys_fimbriata                TATCGTACC------------------------ATGATTTTAACATCTTTTCTACTAGGT
Orostachys_iwarenge_f_magna         TATCGTACC------------------------ATGATTTTAACATCTTTTCTACTAGGT
Orostachys_japonica                 TATCGTACC------------------------ATGATTTTAACATCTTTTCTACTAGGT
Orostachys_minuta                   TATCGTACC------------------------ATGATTTTAACATCTTTTCTACTAGGT
Pachyphytum_compactum               TATCGTACC------------------------ATGATTTTAACATCTTTTCTACTAGGT
Phedimus_aizoon                     TATCGTACC------------------------ATGATTTTAACATCTTTTCTACTAGGT
Phedimus_kamtschaticus              TATCGTACC------------------------ATGATTTTAACATCTTTTCTACTAGGT
Phedimus_odontophyllus              TATCGGACC------------------------ATGATTTTAACATCTTTTCTCCTAGGT
Phedimus_spurius                    TATCGTACC------------------------ATGATTTTAACATCTTTTCTACTAGGT
Phedimus_takesimensis               TATCGTACC------------------------ATGATTTTAACATCTTTTCTACTAGGT
Phedimus_yangshanicus               TATCGGACC------------------------ATGATTTTAACATCTTTTCTCCTAGGT
Rhodiola_bupleuroides               TATCGTACC------------------------ATGATTTTAACATCTTTTCTACTAGGT
Rhodiola_calliantha                 TATCGTACC------------------------ATGATTTTAACATCTTTTCTACTAGGT
Rhodiola_crenulata                  TATCGTACC------------------------ATGATTTTAACATCTTTTCTACTAGGT
Rhodiola_dumulosa                   TATCGTACC------------------------ATGATTTTAACATCTTTTCTACTAGGT
Rhodiola_fastigiata                 TATCGTACC------------------------ATGATTTTAACATCTTTTCTACTAGGT
Rhodiola_gelida                     TATCGTACC------------------------ATGATTTTAACATCTTTTCTACTAGGT
Rhodiola_henryi                     TATCGTACC------------------------ATGATTTTAACATCTTTTCTACTAGGT
Rhodiola_himalensis                 TATCGTACC------------------------ATGATTTTAACATCTTTTCTACTAGGT
Rhodiola_hobsonii                   TATCGTACC------------------------ATGATTTTAACATCTTTTCTCCTAGGT
Rhodiola_humilis                    TATCGTACC------------------------ATGATTTTAACATCTTTTCTCCTAGGT
Rhodiola_integrifolia               TATCGTACC------------------------ATGATTTTAACATCTTTTCTCCTAGGT
Rhodiola_kirilowii                  TATCGTACC------------------------ATGATTTTAACATCTTTTCTACTAGGT
Rhodiola_liciae                     TATCGTACC------------------------ATGATTTTAACATCTTTTCTCCTAGGT
Rhodiola_macrocarpa                 TATCGTACC------------------------ATGATTTTAACATCTTTTCTACTAGGT
Rhodiola_ovatisepala                TATCGTACC------------------------ATGATTTTAACATCTTTTCTCCTAGGT
Rhodiola_prainii                    TATCGTACC------------------------ATGATTTTAACATCTTTTCTCCTAGGT
Rhodiola_quadrifida                 TATCGTACC------------------------ATGATTTTAACATCTTTTCTACTAGGT
Rhodiola_rhodantha                  TATCGTACC------------------------ATGATTTTAACACCTTTTCTCCTAGGT
Rhodiola_rosea                      TATCGTACC------------------------ATGATTTTAACATCTTTTCTACTAGGT
Rhodiola_sacra                      TATCGTACC------------------------ATGATTTTAACATCTTTTCTACTAGGT
Rhodiola_sexifolia                  TATCGTACC------------------------ATGATTTTAACACCTTTTCTCCTAGGT
Rhodiola_sinuata                    TATCGTACC------------------------ATGATTTTAACATCTTTTCTCCTAGGT
Rhodiola_smithii                    TATCGTACC------------------------ATGATTTTAACATCTTTTCTACTAGGT
Rhodiola_stapfii                    TATCGTACC------------------------ATGATTTTAACATCTTTTCTCCTAGGT
Rhodiola_subopposita                TATCGTACC------------------------ATGATTTTAACATCTTTTCTACTAGGT
Rhodiola_tangutica                  TATCGTACC------------------------ATGATTTTAACATCTTTTCTACTAGGT
Rhodiola_wallichiana                TATCGTACC------------------------ATGATTTTAACATCTTTTCTCCTAGGT
Rhodiola_yunnanensis                TATCGTACC------------------------ATGATTTTAACATCTTTTCTACTAGGT
Rosularia_alpestris                 TATCGTACC------------------------ATGATTTTAACATCTTTTCTACTAGGT
Sedum_alfredii                      TATCGTACC------------------------ATGATTTTAACATCTTTTCTACTAGGT
Sedum_emarginatum                   TATCGTACC------------------------ATGATTTTAACATCTTTTCTACTAGGT
Sedum_lineare                       TATCGTACC------------------------ATGATTTTAACATCTTTTCTACTAGGT
Sedum_oryzifolium                   TATCGTACC------------------------ATGATTTTAACATCTTTTCTACTAGGT
Sedum_plumbizincicola               TATCGTACC------------------------ATGATTTTAACATCTTTTCTACTAGGT
Sedum_sarmentosum                   TATCGTACC------------------------ATGATTTTGACATCTTTTCTACTAGGT
Sedum_tricarpum                     TATCGTACC------------------------ATGATTTTAACATCTTTTCTACTAGGT
Sempervivum_arachnoideum            TATCGTACC------------------------ATGATTTTAACATCTTTTCTACTAGGT
Sempervivum_calcareum               TATCGTACC------------------------ATGATTTTAACATCTTTTCTACTAGGT
Sempervivum_ciliosum                TATCGTACC------------------------ATGATTTTAACATCTTTTCTACTAGGT
Sempervivum_funckii                 TATCGTACC------------------------ATGATTTTAACATCTTTTCTACTAGGT
Sempervivum_globiferum              TATCGTACC------------------------ATGATTTTAACATCTTTTCTACTAGGT
Sempervivum_globiferum_subsp_hirtum TATCGTACC------------------------ATGATTTTAACATCTTTTCTACTAGGT
Sempervivum_heuffelii               TATCGTACC------------------------ATGATTTTAACATCTTTTCTACTAGGT
Sempervivum_tectorum                TATCGTACC------------------------ATGATTTTAACATCTTTTCTACTAGGT
Sinocrassula_densirosulata          TATCGTACC------------------------ATGATTTTAACATCTTTTCTACTAGGT
Sinocrassula_indica                 TATCGTACC------------------------ATGATTTTAACATCTTTTCTACTAGGT
Umbilicus_rupestris                 TATCGTACC------------------------ATGATTTTAACATCTTTTCTACTAGGT

Aeonium_arboreum                    AATCTAGTAGCCTTATGCATGAAGATAATAAATTCGGTCGTTGTGGTCGGACTCTATTAT
Aeonium_balsamiferum                AATCTAGTAGCCTTATGCATGAAGATAATAAATTCGGTCGTTGTGGTCGGACTCTATTAT
Aeonium_decorum                     AATCTAGTAGCCTTATGCATGAAGATAATCAATTCGGTCGTTGTGGTCGGACTCTATTAT
Aeonium_diplocyclum                 AATCTAGTAGCCTTATGCATGAAGATAATCAATTCGGTCGTTGTGGTCGGACTCTATTAT
Aeonium_dodrantale                  AATCTAGTAGCCTTATGCATGAAGATAATCAATTCGGTCGTTGTGGTCGGACTCTATTAT
Aeonium_nobile                      AATCTAGTAGCCTTATGCATGAAGATAATCAATTCGGTCGTTGTGGTCGGACTCTATTAT
Aeonium_saundersii                  AATCTAGTAGCCTTATGCATGAAGATAATAAATTCGGTCGTTGTGGTCGGACTCTATTAT
Aeonium_tabuliforme                 AATCTAGTAGCCTTATGCATGAAGATAATAAATTCGGTCGTTGTGGTCGGACTCTATTAT
Aeonium_undulatum                   AATCTAGTAGCCTTATGCATGAAGATAATAAATTCGGTCGTTGTGGTCGGACTCTATTAT
Cotyledon_tomentosa                 AATCTAGTAGCCTTATGCATGAAGATAATCAATTCGGTCGTTGTGGTCGGACTCTATTAT
Crassula_alstonii                   AATCTAGTAACCTTATGCATGAAGATAATCAATTCGGTCGTTGTGGTCGGACTCTATTAT
Crassula_columella                  AATCTAGTAACCTTATGCATGAAGATAATCAATTCGGTCGTTGTGGTCGGACTCTATTAT
Crassula_dejecta                    AATCTAGTAACCTTATGCATGAAGATAATCAATTCGGTCGTTGTGGTCGGACTCTATTAT
Crassula_deltoidea                  AATCTAGTAGCCTTATGCATGAAGATAATCAATTCGGTCGTTGTGGTCGGACTCTACTAT
Crassula_expansa_subsp_fragilis     AATCTAGTAGCCTTATGCATGAAGATAATCAATTCGGTCGTTGTGGTCGGACTCTACTAT
Crassula_mesembrianthemopsis        AATCTAGTAACCTTATGCATGAAGATAATCAATTCGGTCGTTGTGGTCGGACTCTATTAT
Crassula_mesembryanthoides          AATCTAGTAACCTTATGCATGAAGATAATCAATTCGGTCGTTGTGGTCGGACTCTATTAT
Crassula_perforata                  AATCTAGTAACCTTATGCATGAAGATAATCAATTCGGTCGTTGTGGTCGGACTCTATTAT
Crassula_socialis                   AATCTAGTAACCTTATGCATGAAGATAATCAATTCGGTCGTTGTGGTCGGACTCTATTAT
Crassula_tecta                      AATCTAGTAACCTTATGCATGAAGATAATCAATTCGGTCGTTGTGGTCGGACTCTATTAT
Crassula_volkensii                  AATCTAGTAGCCTTATGCATAAAGATAATCAATTCGGTCGTTGTGGTCGGACTCTACTAT
Echeveria_lilacina                  AATCTAGTAGCCTTATGCATGAAGATAATCAATTCGGTCGTTGTGGTCGGACTCTATTAT
Graptopetalum_amethystinum          AATCTAGTAGCCTTATGCATGAAGATAATCAATTCGGTCGTTGTGGTCGGACTCTATTAT
Hylotelephium_ewersii               AATCTAGTAGCCTTATGCATGAAGATAATCAATTCGGTCGTTGTGGTCGGACTCTATTAT
Hylotelephium_verticillatum         AATCTAGTAGCCTTATGCATGAAGATAATCAATTCGGTCGTTGTGGTCGGACTCTATTAT
Hylotelephium_viviparum             AATCTAGTAGCCTTATGCATGAAGATAATCAATTCGGTCGTTGTGGTCGGACTCTATTAT
Kalanchoe_daigremontiana            AATCTAGTAGCCTTATGCATGAAGATAATCAATTCGGTCGTTGTGGTCGGATTCTATTAT
Kalanchoe_delagoensis               AATCTAGTAGCCTTATGCATGAAGATAATCAATTCGGTCGTTGTGGTCGGATTCTATTAT
Kalanchoe_fedtschenkoi              AATCTAGTAGCCTTATGCATGAAGATAATCAATTCGGTCGTTGTGGTCGGATTCTATTAT
Kalanchoe_longiflora                AATCTAGTAGCCTTATGCATGAAGATAATCAATTCGGTCGTTGTGGTCGGATTCTATTAT
Kalanchoe_tomentosa                 AATCTAGTAGCCTTATGCATGAAGATAATCAATTCGGTCGTTGTGGTCGGATTCTATTAT
Meterostachys_sikokianus            AATCTAGTAGCCTTATGCATGAAGATAATCAATTCGGTCGTTGTGGTCGGACTCTATTAT
Monanthes_anagensis                 AATCTAGTAGCCTTATGCATGAAGATAATCAATTCGGTCGTTGTGGTCGGACTCTATTAT
Monanthes_brachycaulos              AATCTAGTAGCCTTATGCATGAAGATAATCAATTCGGTCGTTGTGGTCGGACTCTATTAT
Monanthes_muralis                   AATCTAGTAGCCTTATGCATGAAGATAATCAATTCGGTCGTTGTGGTCGGACTCTATTAT
Monanthes_polyphylla                AATCTAGTAGCCTTATGCATGAAGATAATCAATTCGGTCGTTGTGGTCGGACTCTATTAT
Myriophyllum_aquaticum              AATCTAGTATCCTTATGCATGAAGATAATCAATTCGGTCGTTGTGGTCGGACTCTATTAT
Myriophyllum_spicatum               AATCTAGTATCCTTATGCATGAAGATAATCAATTCGGTCGTTGTGGTCGGACTCTATTAT
Orostachys_fimbriata                AATCTAGTAGCCTTATGCATGAAGATAATCAATTCGGTCGTTGTGGTCGGACTCTATTAT
Orostachys_iwarenge_f_magna         AATCTAGTAGCCTTATGCATGAAGATAATCAATTCGGTCGTTGTGGTCGGACTCTATTAT
Orostachys_japonica                 AATCTAGTAGCCTTATGCATGAAGATAATCAATTCGGTCGTTGTGGTCGGACTCTATTAT
Orostachys_minuta                   AATCTAGTAGCCTTATGCATGAAGATAATCAATTCGGTCGTTGTGGTCGGACTCTATTAT
Pachyphytum_compactum               AATCTAGTAGCCTTATGCATGAAGATAATCAATTCGGTCGTTGTGGTCGGACTCTATTAT
Phedimus_aizoon                     AATCTAGTAGCCTTATGCATGAAGATAATCAATTCGGTCGTTGTGGTCGGACTCTATTAT
Phedimus_kamtschaticus              AATCTAGTAGCCTTATGCATGAAGATAATCAATTCGGTCGTTGTGGTCGGACTCTATTAT
Phedimus_odontophyllus              AATCTAGTAGCCTTATGCATGAAGATAATCAATTCGGTCGTTGTGGTCGGACTCTATTAT
Phedimus_spurius                    AATCTAGTAGCCTTATGCATGAAGATAATCAATTCGGTCGTTGTGGTCGGACTCTATTAT
Phedimus_takesimensis               AATCTAGTAGCCTTATGCATGAAGATAATCAATTCGGTCGTTGTGGTCGGACTCTATTAT
Phedimus_yangshanicus               AATCTAGTAGCCTTATGCATGAAGATAATCAATTCGGTCGTTGTGGTCGGACTCTATTAT
Rhodiola_bupleuroides               AATCTAGTAGCCTTATGCATGAAGATAATCAATTCGGTCGTTGTGGTCGGACTCTATTAT
Rhodiola_calliantha                 AATCTAGTAGCCTTATGCATGAAGATAATCAATTCGGTCGTTGTGGTCGGACTCTATTAT
Rhodiola_crenulata                  AATCTAGTAGCCTTATGCATGAAGATAATCAATTCGGTCGTTGTGGTCGGACTCTATTAT
Rhodiola_dumulosa                   AATCTAGTAGCCTTATGCATGAAGATAATCAATTCGGTCGTTGTGGTCGGACTCTATTAT
Rhodiola_fastigiata                 AATCTAGTAGCCTTATGCATGAAGATAATCAATTCGGTCGTTGTGGTCGGACTCTATTAT
Rhodiola_gelida                     AATCTAGTAGCCTTATGCATGAAGATAATCAATTCGGTCGTTGTGGTCGGACTCTATTAT
Rhodiola_henryi                     AATCTAGTAGCCTTATGCATGAAGATAATCAATTCGGTCGTTGTGGTCGGACTCTATTAT
Rhodiola_himalensis                 AATCTAGTAGCCTTATGCATGAAGATAATCAATTCGGTCGTTGTGGTCGGACTCTATTAT
Rhodiola_hobsonii                   AATCTAGTAGCCTTATGCATGAAGATAATCAATTCGGTCGTTGTGGTCGGACTCTATTAT
Rhodiola_humilis                    AATCTAGTAGCCTTATGCATGAAGATAATCAATTCGGTCGTTGTGGTCGGACTCTATTAT
Rhodiola_integrifolia               AATCTAGTAGCCTTATGCATGAAGATAATCAATTCGGTCGTTGTGGTCGGACTCTATTAT
Rhodiola_kirilowii                  AATCTAGTAGCCTTATGCATGAAGATAATCAATTCGGTCGTTGTGGTCGGACTCTATTAT
Rhodiola_liciae                     AATCTAGTAGCCTTATGCATGAAGATAATCAATTCGGTCGTTGTGGTCGGACTCTATTAT
Rhodiola_macrocarpa                 AATCTAGTAGCCTTATGCATGAAGATAATCAATTCGGTCGTTGTGGTCGGACTCTATTAT
Rhodiola_ovatisepala                AATCTAGTAGCCTTATGCATGAAGATAATCAATTCGGTCGTTGTGGTCGGACTCTATTAT
Rhodiola_prainii                    AATCTAGTAGCCTTATGCATGAAGATAATCAATTCGGTCGTTGTGGTCGGACTCTATTAT
Rhodiola_quadrifida                 AATCTAGTAGCCTTATGCATGAAGATAATCAATTCGGTCGTTGTGGTCGGACTCTATTAT
Rhodiola_rhodantha                  AATCTAGTAGCCTTATGCATGAAGATAATCAATTCGGTCGTTGTGGTCGGACTCTATTAT
Rhodiola_rosea                      AATCTAGTAGCCTTATGCATGAAGATAATCAATTCGGTCGTTGTGGTCGGACTCTATTAT
Rhodiola_sacra                      AATCTAGTAGCCTTATGCATGAAGATAATCAATTCGGTCGTTGTGGTCGGACTCTATTAT
Rhodiola_sexifolia                  AATCTAGTAGCCTTATGCATGAAGATAATCAATTCGGTCGTTGTGGTCGGACTCTATTAT
Rhodiola_sinuata                    AATCTAGTAGCCTTATGCATGAAGATAATCAATTCGGTCGTTGTGGTCGGACTCTATTAT
Rhodiola_smithii                    AATCTAGTAGCCTTATGCATGAAGATAATCAATTCGGTCGTTGTGGTCGGACTCTATTAT
Rhodiola_stapfii                    AATCTAGTAGCCTTATGCATGAAGATAATCAATTCGGTCGTTGTGGTCGGACTCTATTAT
Rhodiola_subopposita                AATCTAGTAGCCTTATGCATGAAGATAATCAATTCGGTCGTTGTGGTCGGACTCTATTAT
Rhodiola_tangutica                  AATCTAGTAGCCTTATGCATGAAGATAATCAATTCGGTCGTTGTGGTCGGACTCTATTAT
Rhodiola_wallichiana                AATCTAGTAGCCTTATGCATGAAGATAATCAATTCGGTCGTTGTGGTCGGACTCTATTAT
Rhodiola_yunnanensis                AATCTAGTAGCCTTATGCATGAAGATAATCAATTCGGTCGTTGTGGTCGGACTCTATTAT
Rosularia_alpestris                 AATCTAGTAGCCTTATGCATGAAGATAATCAATTCGGTCGTTGTGGTCGGACTCTATTAT
Sedum_alfredii                      AATCTAGTAGCCTTATGCATGAAGATAATCAATTCGGTCGTTGTGGTCGGACTCTATTAT
Sedum_emarginatum                   AATCTAGTAGCCTTATGCATGAAGATAATAAATTCGGTCGTTGTGGTCGGACTCTATTAT
Sedum_lineare                       AATCTAGTAGCCTTATGCATGAAGATAATCAATTCGGTCGTTGTGGTCGGACTCTATTAT
Sedum_oryzifolium                   AATCTAGTAGCCTTATGCATGAAGATAATCAATTCGGTCGTTGTGGTCGGACTCTATTAT
Sedum_plumbizincicola               AATCTAGTAGCCTTATGCATGAAGATAATCAATTCGGTCGTTGTGGTCGGACTCTATTAT
Sedum_sarmentosum                   AATCTAGTAGCCTTATGCATGAAGATAATCAATTCGGTCGTTGTGGTCGGACTCTATTAT
Sedum_tricarpum                     AATCTAGTAGCCTTATGCATGAAGATAATCAATTCGGTCGTTGTGGTCGGACTCTATTAT
Sempervivum_arachnoideum            AATCTAGTAGCCTTATGCATGAAGATAATCAATTCGGTCGTTGTGGTCGGACTCTATTAT
Sempervivum_calcareum               AATCTAGTAGCCTTATGCATGAAGATAATCAATTCGGTCGTTGTGGTCGGACTCTATTAT
Sempervivum_ciliosum                AATCTAGTAGCCTTATGCATGAAGATAATCAATTCGGTCGTTGTGGTCGGACTCTATTAT
Sempervivum_funckii                 AATCTAGTAGCCTTATGCATGAAGATAATCAATTCGGTCGTTGTGGTCGGACTCTATTAT
Sempervivum_globiferum              AATCTAGTAGCCTTATGCATGAAGATAATCAATTCGGTCGTTGTGGTCGGACTCTATTAT
Sempervivum_globiferum_subsp_hirtum AATCTAGTAGCCTTATGCATGAAGATAATCAATTCGGTCGTTGTGGTCGGACTCTATTAT
Sempervivum_heuffelii               AATCTAGTAGCCTTATGCATGAAGATAATCAATTCGGTCGTTGTGGTCGGACTCTATTAT
Sempervivum_tectorum                AATCTAGTAGCCTTATGCATGAAGATAATCAATTCGGTCGTTGTGGTCGGACTCTATTAT
Sinocrassula_densirosulata          AATCTAGTAGCCTTATGCATGAAGATAATCAATTCGGTCGTTGTGGTCGGACTCTATTAT
Sinocrassula_indica                 AATCTAGTAGCCTTATGCATGAAGATAATCAATTCGGTCGTTGTGGTCGGACTCTATTAT
Umbilicus_rupestris                 AATCTAGTAGCCTTATGCATGAAGATAATCAATTCGGTCGTTGTGGTCGGACTCTATTAT

Aeonium_arboreum                    GGGTTTCTGACCACATTCTCCATAGGGCCCTCTTATCTCCTCCTTCTCCGAGCTCAGGTT
Aeonium_balsamiferum                GGGTTTCTGACCACATTCTCCATAGGGCCCTCTTATCTCCTCCTTCTCCGAGCTCAGGTT
Aeonium_decorum                     GGGTTTCTGACCACATTCTCCATAGGGCCCTCTTATCTCCTCCTTCTCCGAGCTCAGGTT
Aeonium_diplocyclum                 GGGTTTCTGACCACATTCTCCATAGGGCCCTCTTATCTCCTCCTTCTCCGAGCTCAGGTT
Aeonium_dodrantale                  GGGTTTCTGACCACATTCTCCATAGGGCCCTCTTATCTCCTCCTTCTCCGAGCTCAGGTT
Aeonium_nobile                      GGGTTTCTGACCACATTCTCCATAGGGCCCTCTTATCTCCTCCTTCTCCGAGCTCAGGTT
Aeonium_saundersii                  GGGTTTCTGACCACATTCTCCATAGGGCCCTCTTATCTCCTCCTTCTCCGAGCTCAGGTT
Aeonium_tabuliforme                 GGGTTTCTGACCACATTCTCCATAGGGCCCTCTTATCTCCTCCTTCTCCGAGCTCAGGTT
Aeonium_undulatum                   GGGTTTCTGACCACATTCTCCATAGGGCCCTCTTATCTCCTCCTTCTCCGAGCTCAGGTT
Cotyledon_tomentosa                 GGATTTCTGACCACATTCTCCATAGGGCCCTCTTATCTCTTCCTTCTCCGAGCTCAGGTT
Crassula_alstonii                   GGATTTCTGACCACATTCTCCATAGGGCCCTCTTATCTCCTTCTTCTCCGAGCTCAGGTT
Crassula_columella                  GGATTTCTGACCACATTCTCCATAGGGCCCTCTTATCTCCTTCTTCTCCGAGCTCAGGTT
Crassula_dejecta                    GGATTTCTGACCACATTCTCCATAGGGCCCTCTTATCTCCTCCTTCTCCGAGCTCAGGTT
Crassula_deltoidea                  GGATTTCTGACCACATTCTCCATAGGGCCCTCTTATCTCCTCCTTCTCCGAGCTCAGGTT
Crassula_expansa_subsp_fragilis     GGATTTTTGACCACATTCTCCATAGGGCCCTCTTATCTCCTCCTTCTCCGAGCTCAGGTT
Crassula_mesembrianthemopsis        GGATTTCTGACCACATTCTCCATAGGGCCCTCTTATCTCCTCCTTCTCCGAGCTCAGGTT
Crassula_mesembryanthoides          GGATTTCTGACCACATTCTCCATAGGGCCCTCTTATCTCCTCCTTCTCCGAGCTCAGGTT
Crassula_perforata                  GGATTTCTGACCACATTCTCCATAGGGCCCTCTTATCTCCTCCTTCTCCGAGCTCAGGTT
Crassula_socialis                   GGATTTCTGACCACATTCTCCATAGGGCCCTCTTATCTCCTCCTTCTCCGAGCTCAGGTT
Crassula_tecta                      GGATTTCTGACCACATTCTCCATAGGGCCCTCTTATCTCCTCCTTCTCCGAGCTCAGGTT
Crassula_volkensii                  GGATTTTTGACCACATTCTCCATAGGGCCCTCTTATCTCCTCCTTCTCCGAGCTCAGGTT
Echeveria_lilacina                  GGATTTCTGACCACATTCTCCATAGGGCCCTCTTATCTCTTCCTTCTCCGAGCTCAGGTT
Graptopetalum_amethystinum          GGATTTCTGACCACATTCTCCATAGGGCCCTCTTATCTCTTCCTTCTCCGAGCTCAGGTT
Hylotelephium_ewersii               GGATTTCTGACCACATTCTCCATAGGGCCCTCTTATCTCTTCCTTCTCCGAGCTCAGGTT
Hylotelephium_verticillatum         GGATTTCTGACCACATTCTCCATAGGGCCCTCTTATCTCTTCCTTCTCCGAGCTCAGGTT
Hylotelephium_viviparum             GGATTTCTGACCACATTCTCCATAGGGCCCTCTTATCTCTTCCTTCTCCGAGCTCAGGTT
Kalanchoe_daigremontiana            GGATTTCTGACCACATTCTCCATAGGGCCCTCTTATCTCTTCCTTCTCCGAGCTCAGGTT
Kalanchoe_delagoensis               GGATTTCTGACCACATTCTCCATAGGGCCCTCTTATCTCTTCCTTCTCCGAGCTCAGGTT
Kalanchoe_fedtschenkoi              GGATTTCTGACCACATTCTCCATAGGGCCCTCTTATCTCTTCCTTCTCCGAGCTCAGGTT
Kalanchoe_longiflora                GGATTTCTGACCACATTCTCCATAGGGCCCTCTTATCTCTTCCTTCTCCGAGCTCAGGTT
Kalanchoe_tomentosa                 GGATTTCTGACCACATTCTCCATAGGGCCCTCTTATCTCTTCCTTCTCCGAGCTCAGGTT
Meterostachys_sikokianus            GGATTTCTGACCACATTCTCCATAGGGCCCTCTTATCTCTTCCTTCTCCGAGCTCAGGTT
Monanthes_anagensis                 GGATTTCTGACCACATTCTCCATAGGGCCCTCTTATCTCCTCCTTCTCCGAGCTCAGGTT
Monanthes_brachycaulos              GGATTTCTGACCACATTCTCCATAGGGCCCTCTTATCTCCTCCTTCTCCGAGCTCAGGTT
Monanthes_muralis                   GGATTTCTGACCACATTCTCCATAGGGCCCTCTTATCTCCTCCTTCTCCGAGCTCAGGTT
Monanthes_polyphylla                GGATTTCTGACCACATTCTCCATAGGGCCCTCTTATCTCCTCCTTCTCCGAGCTCAGGTT
Myriophyllum_aquaticum              GGATTTCTGACCACATTCTCCATAGGGCCCTCTTATCTCTTCCTTCTCCGAGCTCAGGTT
Myriophyllum_spicatum               GGATTTCTGACCACATTCTCCATAGGGCCCTCTTATCTCTTCCTTCTCCGAGCTCAGGTT
Orostachys_fimbriata                GGATTTCTGACCACATTCTCCATAGGGCCCTCTTATCTCTTCCTTCTCCGAGCTCAGGTT
Orostachys_iwarenge_f_magna         GGATTTCTGACCACATTCTCCATAGGGCCCTCTTATCTCTTCCTTCTCCAAGCTCAGGTT
Orostachys_japonica                 GGATTTCTGACCACATTCTCCATAGGGCCCTCTTATCTCTTCCTTCTCCGAGCTCAGGTT
Orostachys_minuta                   GGATTTCTGACCACATTCTCCATAGGGCCCTCTTATCTCTTCCTTCTCCGAGCTCAGGTT
Pachyphytum_compactum               GGATTTCTGACCACATTCTCCATAGGGCCCTCTTATCTCTTCCTTCTCCGAGCTCAGGTT
Phedimus_aizoon                     GGATTTCTGACCACATTCTCCATAGGGCCCTCTTATCTCTTCCTTCTCCGAGCTCAGGTT
Phedimus_kamtschaticus              GGATTTCTGACCACATTCTCCATAGGGCCCTCTTATCTCTTCCTTCTCCGAGCTCAGGTT
Phedimus_odontophyllus              GGATTTCTGACCACATTCTCCATAGGGCCCTCTTACCTCTTCCTTCTCCGAGCTCAGGTT
Phedimus_spurius                    GGATTTCTGACCACATTCTCCATAGGGCCCTCTTATCTCTTCCTTCTCCGAGCTCAGGTT
Phedimus_takesimensis               GGATTTCTGACCACATTCTCCATAGGGCCCTCTTATCTCTTCCTTCTCCGAGCTCAGGTT
Phedimus_yangshanicus               GGATTTCTGACCACATTCTCCATAGGGCCCTCTTACCTCTTCCTTCTCCGAGCTCAGGTT
Rhodiola_bupleuroides               GGATTTCTGACCACATTCTCCATAGGGCCCTCTTATCTCTTCCTTCTCCGAGCTCAGGTT
Rhodiola_calliantha                 GGATTTCTGACCACATTCTCCATAGGGCCCTCTTATCTCTTCCTTCTCCGAGCTCAGGTT
Rhodiola_crenulata                  GGATTTATGACCACATTCTCCATAGGGCCCTCTTATCTCTTCCTTCTCCGAGCTCAGGTT
Rhodiola_dumulosa                   GGATTTCTGACCACATTCTCCATAGGGCCCTCTTATCTCTTCCTTCTCCGAGCTCAGGTT
Rhodiola_fastigiata                 GGATTTCTGACCACATTCTCCATAGGGCCCTCTTATCTCTTCCTTCTCCGAGCTCAGGTT
Rhodiola_gelida                     GGATTTCTGACCACATTATCCATAGGGCCCTCTTATCTCTTCCTTCTCCGAGCTCAGGTT
Rhodiola_henryi                     GGATTTCTGACCACATTCTCCATAGGGCCCTCTTATCTCTTCCTTCTCCGAGCTCAGGTT
Rhodiola_himalensis                 GGATTTCTGACCACATTCTCCATAGGGCCCTCTTATCTCTTCCTTCTCCGAGCTCAGGTT
Rhodiola_hobsonii                   GGATTTCTGACCACATTCTCCATAGGGCCCTCTTATCTCTTCCTTCTCCGAGCTCAGGTT
Rhodiola_humilis                    GGATTTCTGACCACATTCTCCATAGGGCCCTCTTATCTCTTCCTTCTCCGAGCTCAGGTT
Rhodiola_integrifolia               GGATTTCTGACCACATTCTCCATAGGGCCCTCTTATCTCTTCCTTCTCCGAGCTCAGGTT
Rhodiola_kirilowii                  GGATTTCTGACCACATTCTCCATAGGGCCCTCTTATCTCTTCCTTCTCCGAGCTCAGGTT
Rhodiola_liciae                     GGATTTCTGACCACATTCTCCATAGGGCCCTCTTATCTCTTCCTTCTCCGAGCTCAGGTT
Rhodiola_macrocarpa                 GGATTTCTGACCACATTCTCCATAGGGCCCTCTTATCTCTTCCTTCTCCGAGCTCAGGTT
Rhodiola_ovatisepala                GGATTTCTGACCACATTCTCCATAGGGCCCTCTTATCTCTTCCTTCTCCGAGCTCAGGTT
Rhodiola_prainii                    GGATTTCTGACCACATTCTCCATAGGGCCCTCTTATCTCTTCCTTCTCCGAGCTCAGGTT
Rhodiola_quadrifida                 GGATTTCTGACCACATTCTCCATAGGGCCCTCTTATCTCTTCCTTCTCCGAGCTCAGGTT
Rhodiola_rhodantha                  GGATTTCTGACCACATTCTCCATAGGGCCCTCTTATCTCTTCCTTCTCCGAGCTCAGGTT
Rhodiola_rosea                      GGATTTCTGACCACATTCTCCATAGGGCCCTCTTATCTCTTCCTTCTCCGAGCTCAGGTT
Rhodiola_sacra                      GGATTTCTGACCACATTCTCCATAGGGCCCTCTTATCTCTTCCTTCTCCGAGCTCAGGTT
Rhodiola_sexifolia                  GGATTTCTGACCACATTCTCCATAGGGCCCTCTTATCTCTTCCTTCTCCGAGCTCAGGTT
Rhodiola_sinuata                    GGATTTCTGACCACATTCTCCATAGGGCCCTCTTATCTCTTCCTTCTCCGAGCTCAGGTT
Rhodiola_smithii                    GGATTTCTGACCACATTCTCCATAGGGCCCTCTTATCTCTTCCTTCTCCGAGCTCAGGTT
Rhodiola_stapfii                    GGATTTCTGACCACATTCTCCATAGGGCCCTCTTATCTCTTCCTTCTCCGAGCTCAGGTT
Rhodiola_subopposita                GGATTTCTGACCACATTCTCCATAGGGCCCTCTTATCTCTTCCTTCTCCGAGCTCAGGTT
Rhodiola_tangutica                  GGATTTCTGACCACATTCTCCATAGGGCCCTCTTATCTCTTCCTTCTCCGAGCTCAGGTT
Rhodiola_wallichiana                GGATTTCTGACCACATTCTCCATAGGGCCCTCTTATCTCTTCCTTCTCCGAGCTCAGGTT
Rhodiola_yunnanensis                GGATTTCTGACCACATTCTCCATAGGGCCCTCTTATCTCTTCCTTCTCCGAGCTCAGGTT
Rosularia_alpestris                 GGATTTCTGACCACATTCTCCATAGGGCCCTCTTATCTCTTCCTTCTCCGAGCTCAGGTT
Sedum_alfredii                      GGATTTCTGACCACATTCTCCATAGGGCCCTCTTATCTCTTCCTTCTCCGAGCTCAGGTT
Sedum_emarginatum                   GGATTTCTGACCACATTCTCCATAGGGCCCTCTTATCTCTTCCTTCTCCGAGCTCAGGTT
Sedum_lineare                       GGATTTCTGACCACATTCTCCATAGGGCCCTCTTATCTCTTCCTTCTCCGAGCTCAGGTT
Sedum_oryzifolium                   GGATTTCTGACCACATTCTCCATAGGGCCCTCTTATCTCTTCCTTCTCCGAGCTCAGGTT
Sedum_plumbizincicola               GGATTTCTGACCACATTCTCCATAGGGCCCTCTTATCTCTTCCTTCTCCGAGCTCAGGTT
Sedum_sarmentosum                   GGATTTCTGACCACATTCTCCATAGGGCCCTCTTATCTCTTCCTTCTCCGAGCTCAGGTT
Sedum_tricarpum                     GGATTTCTGACCACATTCTCCATAGGGCCCTCTTATCTCTTCCTTCTCCGAGCTCAGGTT
Sempervivum_arachnoideum            GGATTTCTGACCACATTCTCCATAGGGCCCTCTTATCTCTTCCTTCTCCGAGCTCAGGTT
Sempervivum_calcareum               GGATTTCTGACCACATTCTCCATAGGGCCCTCTTATCTCTTCCTTCTCCGAGCTCAGGTT
Sempervivum_ciliosum                GGATTTCTGACCACATTCTCCATAGGGCCCTCTTATCTCTTCCTTCTCCGAGCTCAGGTT
Sempervivum_funckii                 GGATTTCTGACCACATTCTCCATAGGGCCCTCTTATCTCTTCCTTCTCCGAGCTCAGGTT
Sempervivum_globiferum              GGATTTCTGACCACATTCTCCATAGGGCCCTCTTATCTCTTCCTTCTCCGAGCTCAGGTT
Sempervivum_globiferum_subsp_hirtum GGATTTCTGACCACATTCTCCATAGGGCCCTCTTATCTCTTCCTTCTCCGAGCTCAGGTT
Sempervivum_heuffelii               GGATTTCTGACCACATTCTCCATAGGGCCCTCTTATCTCTTCCTTCTCCGAGCTCAGGTT
Sempervivum_tectorum                GGATTTCTGACCACATTCTCCATAGGGCCCTCTTATCTCTTCCTTCTCCGAGCTCAGGTT
Sinocrassula_densirosulata          GGATTTCTGACCACATTCTCCATAGGGCCCTCTTATCTCTTCCTTCTCCGAGCTCAGGTT
Sinocrassula_indica                 GGATTTCTGACCACATTCTCCATAGGGCCCTCTTATCTCTTCCTTCTCCGAGCTCAGGTT
Umbilicus_rupestris                 GGATTTCTGACCACATTCTCCATAGGGCCCTCTTATCTCTTCCTTCTCCGAGCTCAGGTT

Aeonium_arboreum                    ATGGAAGAAGGAACCGAGAAGAAGGTATCAGCAACAACTGGTTTTATTACGGGACAGCTC
Aeonium_balsamiferum                ATGGAAGAAGGAACCGAGAAGAAGGTATCAGCAACAACTGGTTTTATTACGGGACAGCTC
Aeonium_decorum                     ATGGAAGAAGGAACCGAGAAGAAGGTATCAGCAACAACTGGTTTTATTACGGGACAGCTC
Aeonium_diplocyclum                 ATGGAAGAAGGAACCGAGAAGAAGGTATCAGCAACAACTGGTTTTATTACGGGACAGCTC
Aeonium_dodrantale                  ATGGAAGAAGGAACCGAGAAGAAGGTATCAGCAACAACTGGTTTTATTACGGGACAGCTC
Aeonium_nobile                      ATGGAAGAAGGAACCGAGAAGAAGGTATCAGCAACAACTGGTTTTATTACGGGACAGCTC
Aeonium_saundersii                  ATGGAAGAAGGAACCGAGAAGAAGGTATCAGCAACAACTGGTTTTATTACGGGACAGCTC
Aeonium_tabuliforme                 ATGGAAGAAGGAACCGAGAAGAAGGTATCAGCAACAACTGGTTTTATTACGGGACAGCTC
Aeonium_undulatum                   ATGGAAGAAGGAACCGAGAAGAAGGTATCAGCAACAACTGGTTTTATTACGGGACAGCTC
Cotyledon_tomentosa                 ATGGAAGAAGGAACCGAGAAGAAGGTATCAGCAACAACTGGTTTTATTACGGGACAGCTC
Crassula_alstonii                   ATGGAAGAAGGAACCGAGAAGAGGGTATCAGCAACAACTGGTTTTATTACGGGACAGCTC
Crassula_columella                  ATGGAAGAAGGAACCGAGAAGAGGGTATCAGCAACAACTGGTTTTATTACGGGACAGCTC
Crassula_dejecta                    ATGGAAGAAGGAACCGAGAAGAGGGTATCAGCAACAACTGGTTTTATTACGGGACAGCTC
Crassula_deltoidea                  ATGGAAGAAGGAACCGAGAAGAGGGTATCAGCAACAACTGGTTTTATTACGGGACAGCTC
Crassula_expansa_subsp_fragilis     ATGGAAGAAGGAACCGAGAAGAGGGTATCAGCAACAACTGGTTTTATTACGGGACAGCTC
Crassula_mesembrianthemopsis        ATGGAAGAAGGAACCGAGAAGAGGGTATCCGCAACAACTGGTTTTATTACGGGACAGCTC
Crassula_mesembryanthoides          ATGGAAGAAGGAACCGAGAAGAGGGTATCAGCAACAACTGGTTTTATTACGGGACAGCTC
Crassula_perforata                  ATGGAAGAAGGAACCGAGAAGAGGGTATCAGCAACAACTGGTTTTATTACGGGACAGCTC
Crassula_socialis                   ATGGAAGAAGGAACCGAGAAGAGGGTATCAGCAACAACTGGTTTTATTACGGGACAGCTC
Crassula_tecta                      ATGGAAGAAGGAACCGAGAAGAGGGTATCCGCAACAACTGGTTTTATTACGGGACAGCTC
Crassula_volkensii                  ATGGAAGAAGGAACCGAGAAGAGGGTATCAGCAACAACTGGTTTTATTACGGGACAGCTC
Echeveria_lilacina                  ATGGAAGAAGGAACCGAGAAGAAGGTATCAGCAACAACTGGTTTTATTACGGGACAGCTC
Graptopetalum_amethystinum          ATGGAAGAAGGAACCGAGAAGAAGGTATCAGCAACAACTGGTTTTATTACGGGACAGCTC
Hylotelephium_ewersii               ATGGAAGAAGGAACCGAGAAGAAGGTATCAGCAACAACTGGTTTTATTACGGGACAGCTC
Hylotelephium_verticillatum         ATGGAAGAAGGAACCGAGAAGAAGGTATCAGCAACAACTGGTTTTATTACGGGACAGCTC
Hylotelephium_viviparum             ATGGAAGAAGGAACCGAGAAGAAGGTATCAGCAACAACTGGTTTTATTACGGGACAGCTC
Kalanchoe_daigremontiana            ATGGAAGAAGGAACCGAGAAGAAGGTATCAGCAACAACTGGTTTTATTACGGGACAGCTC
Kalanchoe_delagoensis               ATGGAAGAAGGAACCGAGAAGAAGGTATCAGCAACAACTGGTTTTATTACGGGACAGCTC
Kalanchoe_fedtschenkoi              ATGGAAGAAGGAACCGAGAAGAAGGTATCAGCAACAACTGGTTTTATTACGGGACAGCTC
Kalanchoe_longiflora                ATGGAAGAAGGAACCGAGAAGAAGGTATCAGCAACAACTGGTTTTATTACGGGACAGCTC
Kalanchoe_tomentosa                 ATGGAAGAAGGAACCGAGAAGAAGGTATCAGCAACAACTGGTTTTATTACGGGACAGCTC
Meterostachys_sikokianus            ATGGAAGAAGGAACCGAGAAGAAGGTATCAGCAATAACTGGTTTTATTACGGGACAGCTC
Monanthes_anagensis                 ATGGAAGAAGGAACCGAGAAGAAGGTATCAGCAACAACTGGTTTTATTACGGGACAGCTC
Monanthes_brachycaulos              ATGGAAGAAGGAACCGAGAAGAAGGTATCAGCAACAACTGGTTTTATTACGGGACAGCTC
Monanthes_muralis                   ATGGAAGAAGGAACCGAGAAGAAGGTATCAGCAACAACTGGTTTTATTACGGGACAGCTC
Monanthes_polyphylla                ATGGAAGAAGGAACCGAGAAGAAGGTATCAGCAACAACTGGTTTTATTACGGGACAGCTC
Myriophyllum_aquaticum              ATGGAAAAAGGAACCGAGAAGAAGGTATCAGCAACAACTGGTTTTATTACAGGACAGCTC
Myriophyllum_spicatum               ATGGAAAAAGGAACCGAGAAGAAGGTATCAGCAACAACTGGTTTTATTACAGGACAGCTC
Orostachys_fimbriata                ATGGAAGAAGGAACCGAGAAGAAGGTATCAGCAACAACTGGTTTTATTACGGGACAGCTC
Orostachys_iwarenge_f_magna         ATGGAAGAAGGAACCGAGAAGAAGGTATCAGCAACAACTGGTTTTATTACGGGACAGCTC
Orostachys_japonica                 ATGGAAGAAGGAACTGAGAAGAAGGTATCGGCAACAACTGGTTTTATTACGGGACAGCTC
Orostachys_minuta                   ATGGAAGAAGGAACTGAGAAGAAGGTATCAGCAACAACTGGTTTTATTACGGGACAGCTC
Pachyphytum_compactum               ATGGAAGAAGGAACCGAGAAGAAGGTATCAGCAACAACTGGTTTTATTACGGGACAGCTC
Phedimus_aizoon                     ATGGAAGAAGGAACCGAGAAGAAGGTATCAGCAACAACTGGTTTTATTACGGGACAGCTC
Phedimus_kamtschaticus              ATGGAAGAAGGAACCGAGAAGAAGGTATCAGCAACAACTGGTTTTATTACGGGACAGCTC
Phedimus_odontophyllus              ATGGAAGAAGGAACCGAGAAGAAGGTATCAGCAACAACTGGTTTTATTACGGGACAGCTC
Phedimus_spurius                    ATGGAAGAAGGCACCGAGAAGAAGGTATCAGCAACAACTGGTTTTATTACGGGACAGCTC
Phedimus_takesimensis               ATGGAAGAAGGAACCGAGAAGAAGGTATCAGCAACAACTGGTTTTATTACGGGACAGCTC
Phedimus_yangshanicus               ATGGAAGAAGGAACCGAGAAGAAGGTATCAGCAACAACTGGTTTTATTACGGGACAGCTC
Rhodiola_bupleuroides               ATGGAAGAAGGAACCGAGAAGAAGGTATCAGCAACAACAGGTTTTATTACGGGACAGCTC
Rhodiola_calliantha                 ATGGAAGAAGGAACCGAGAAGAAGGTATCAGCAACAACAGGTTTTATTACGGGACAGCTC
Rhodiola_crenulata                  ATGGAAGAAGGAACCGAGAAGAAGGTATCAGCAACAACAGGTTTTATTACGGGACAGCTC
Rhodiola_dumulosa                   ATGGAAGAAGGAACCGAGAAGAAGGTATCAGCAACAACAGGTTTTATTACGGGACAGCTC
Rhodiola_fastigiata                 ATGGAAGAAGGAACCGAGAAGAAGGTATCAGCAACAACAGGTTTTATTACGGGACAGCTC
Rhodiola_gelida                     ATGGAAGAAGGAACCGAGAAGAAGGTATCAGCAACAACAGGTTTTATTACGGGACAGCTC
Rhodiola_henryi                     ATGGAAGAAGGAACCGAGAAGAAGGTATCAGCAACAACAGGTTTTATTACGGGACAGCTC
Rhodiola_himalensis                 ATGGAAGAAGGAACCGAGAAGAAGGTATCAGCAACAACAGGTTTTATTACGGGACAGCTC
Rhodiola_hobsonii                   ATGGAAGAAGGAACCGAGAAGAAGGTATCAGCAACAACAGGTTTTATTACGGGACAGCTC
Rhodiola_humilis                    ATGGAAGAAGGAACCGAGAAGAAGGTATCAGCAACAACAGGTTTTATTACGGGACAGCTC
Rhodiola_integrifolia               ATGGAAGAAGGAACCGAGAAGAAGGTATCAGCAACAACAGGTTTTATTACGGGACAGCTC
Rhodiola_kirilowii                  ATGGAAGAAGGAACCGAGAAGAAGGTATCAGCAACAACAGGTTTTATTACGGGACAGCTC
Rhodiola_liciae                     ATGGAAGAAGGAACCGAGAAGAAGGTATCAGCAACAACAGGTTTTATTACGGGACAGCTC
Rhodiola_macrocarpa                 ATGGAAGAAGGAACCGAGAAGAAGGTATCAGCAACAACAGGTTTTATTACGGGACAGCTC
Rhodiola_ovatisepala                ATGGAAGAAGGAACCGAGAAGAAGGTATCAGCAACAACAGGTTTTATTACGGGACAGCTC
Rhodiola_prainii                    ATGGAAGAAGGAACCGAGAAGAAGGTATCAGCAACAACAGGTTTTATTACGGGACAGCTC
Rhodiola_quadrifida                 ATGGAAGAAGGAACCGAGAAGAAGGTATCAGCAACAACAGGTTTTATTACGGGACAGCTC
Rhodiola_rhodantha                  ATGGAAGAAGGAACCGAGAAGAAGGTATCAGCAACAACAGGTTTTATTACGGGACAGCTC
Rhodiola_rosea                      ATGGAAGAAGGAACCGAGAAGAAGGTATCAGCAACAACAGGTTTTATTACGGGACAGCTC
Rhodiola_sacra                      ATGGAAGAAGGAACCGAGAAGAAGGTATCAGCAACAACAGGTTTTATTACGGGACAGCTC
Rhodiola_sexifolia                  ATGGAAGAAGGAACCGAGAAGAAGGTATCAGCAACAACAGGTTTTATTACGGGACAGCTC
Rhodiola_sinuata                    ATGGAAGAAGGAACCGAGAAGAAGGTATCAGCAACAACAGGTTTTATTACGGGACAGCTC
Rhodiola_smithii                    ATGGAAGAAGGAACCGAGAAGAAGGTATCAGCAACAACAGGTTTTATTACGGGACAGCTC
Rhodiola_stapfii                    ATGGAAGAAGGAACCGAGAAGAAGGTATCAGCAACAACAGGTTTTATTACGGGACAGCTC
Rhodiola_subopposita                ATGGAAGAAGGAACCGAGAAGAAGGTATCAGCAACAACAGGTTTTATTACGGGACAGCTC
Rhodiola_tangutica                  ATGGAAGAAGGAACCGAGAAGAAGGTATCAGCAACAACAGGTTTTATTACGGGACAGCTC
Rhodiola_wallichiana                ATGGAAGAAGGAACCGAGAAGAAGGTATCAGCAACAACAGGTTTTATTACGGGACAGCTC
Rhodiola_yunnanensis                ATGGAAGAAGGAACCGAGAAGAAGGTATCAGCAACAACAGGTTTTATTACGGGACAGCTC
Rosularia_alpestris                 ATGGAAGAAGGAACCGAGAAGAAGGTAGCAGCAACAACTGGTTTTATTACGGGACAGCTC
Sedum_alfredii                      ATGGAAGAAGGAACCGAGAAGAAGGTATCAGCAACAACTGGTTTTATTGCGGGACAGCTC
Sedum_emarginatum                   ATGGAAGAAGGAACCGAGAAGAAGGTATCAGCAACAACTGGTTTTATTACGGGACAGCTC
Sedum_lineare                       ATGGAAGAAGGAACCGAGAAGAAGGTATCAGCAACAACTGGTTTTATTACGGGACAGCTC
Sedum_oryzifolium                   ATGGAAGAAGGAACCGAGAAGAAGGTATCAGCAACAACTGGTTTTATTACGGGACAGCTC
Sedum_plumbizincicola               ATGGAAGAAGGAACCGAGAAGAAGGTATCAGCAACAACTGGTTTTATTGCGGGACAGCTC
Sedum_sarmentosum                   ATGGAAGAAGGAACCGAGAAGAAGGTATCAGCAACAACTGGTTTTATTACGGGACAGCTC
Sedum_tricarpum                     ATGGAAGAAGGAACCGAGAAGAAGGTATCAGCAACAACTGGTTTTATTGCGGGACAGCTC
Sempervivum_arachnoideum            ATGGAAGAAGGAACCGAGAAGAAGGTATCAGCAACAACTGGTTTTATTACGGGACAGCTC
Sempervivum_calcareum               ATGGAAGAAGGAACCGAGAAGAAGGTATCAGCAACAACTGGTTTTATTACGGGACAGCTC
Sempervivum_ciliosum                ATGGAAGAAGGAACCGAGAAGAAGGTATCAGCAACAACTGGTTTTATTACGGGACAGCTC
Sempervivum_funckii                 ATGGAAGAAGGAACCGAGAAGAAGGTATCAGCAACAACTGGTTTTATTACGGGACAGCTC
Sempervivum_globiferum              ATGGAAGAAGGAACCGAGAAGAAGGTATCAGCAACAACTGGTTTTATTACGGGACAGCTC
Sempervivum_globiferum_subsp_hirtum ATGGAAGAAGGAACCGAGAAGAAGGTATCAGCAACAACTGGTTTTATTACGGGACAGCTC
Sempervivum_heuffelii               ATGGAAGAAGGAACCGAGAAGAAGGTATCAGCAACAACTGGTTTTATTACGGGACAGCTC
Sempervivum_tectorum                ATGGAAGAAGGAACCGAGAAGAAGGTATCAGCAACAACTGGTTTTATTACGGGACAGCTC
Sinocrassula_densirosulata          ATGGAAGAAGGAACCGAGAGGAAGGTATCAGCAACAACTGGTTTTATTACGGGACAGCTC
Sinocrassula_indica                 ATGGAAGAAGGAACCGAGAGGAAGGTATCAGCAACAACTGGTTTTATTACGGGACAGCTC
Umbilicus_rupestris                 ATGGAAGAAGGAACCGAGAAGAAGGTATCAGCAACAACTGGTTTTATTACGGGACAGCTC

Aeonium_arboreum                    ATGATGCTCATATCGATCTATTATGCGCCTCTGCATCTAGCATTGGGTAGACCTCATACA
Aeonium_balsamiferum                ATGATGCTCATATCGATCTATTATGCGCCTCTGCATCTAGCATTGGGTAGACCTCATACA
Aeonium_decorum                     ATGATGCTCATATCGATCTATTATGCGCCTCTGCATCTAGCATTGGGTAGACCTCATACA
Aeonium_diplocyclum                 ATGATGCTCATATCGATCTATTATGCGCCTCTGCATCTAGCATTGGGTAGACCTCATACA
Aeonium_dodrantale                  ATGATGCTCATATCGATCTATTATGCGCCTCTGCATCTAGCATTGGGTAGACCTCATACA
Aeonium_nobile                      ATGATGCTCATATCGATCTATTATGCGCCTCTGCATCTAGCATTGGGTAGACCTCATACA
Aeonium_saundersii                  ATGATGCTCATATCGATCTATTATGCGCCTCTGCATCTAGCATTGGGTAGACCTCATACA
Aeonium_tabuliforme                 ATGATGCTCATATCGATCTATTATGCGCCTCTGCATCTAGCATTGGGTAGACCTCATACA
Aeonium_undulatum                   ATGATGCTCATATCGATCTATTATGCGCCTCTGCATCTAGCATTGGGTAGACCTCATACA
Cotyledon_tomentosa                 ATGATGTTCATATCGATCTATTATGCGCCTCTGCATCTAGCATTGGGTAGACCTCATACA
Crassula_alstonii                   ATGATGTTCATATCGATCTATTACGCGCCTCTGCATCTAGCATTGGGTAGACCTCATACA
Crassula_columella                  ATGATGTTCATATCGATCTATTACGCGCCTCTGCATCTAGCATTGGGTAGACCTCATACA
Crassula_dejecta                    ATGATGTTCATATCGATCTATTACGCGCCTCTGCATCTAGCATTGGGTAGACCTCATACA
Crassula_deltoidea                  ATGATGTTCCTATCGATCTATTATGCGCCTCTGCATCTAGCATTGGGTAGACCTCATACA
Crassula_expansa_subsp_fragilis     ATGATGTTCATATCGATCTATTATGCGCCTCTGCATCTAGCATTGGGTAGACCTCATACA
Crassula_mesembrianthemopsis        ATGATGTTCATATCGATCTATTACGCGCCTCTGCATCTAGCATTGGGTAGACCTCATACA
Crassula_mesembryanthoides          ATGATGTTCATATCGATCTATTACGCGCCTCTGCATCTAGCATTGGGTAGACCTCATACA
Crassula_perforata                  ATGATGTTCATATCGATCTATTACGCGCCTCTGCATCTAGCATTGGGTAGACCTCATACA
Crassula_socialis                   ATGATGTTCATATCGATCTATTACGCGCCTCTGCATCTAGCATTGGGTAGACCTCATACA
Crassula_tecta                      ATGATGTTCATATCGATCTATTACGCGCCTCTGCATCTAGCATTGGGTAGACCTCATACA
Crassula_volkensii                  ATGATGTTCATATCGATCTATTATGCGCCTCTGCATCTAGCATTGGGTAGACCTCATACA
Echeveria_lilacina                  ATGATGCTCATATCGATCTATTATGCGCCTCTGCATCTAGCATTGGGTAGACCTCATACA
Graptopetalum_amethystinum          ATGATGCTCATATCGATCTATTATGCGCCTCTGCATCTAGCATTGGGTAGACCTCATACA
Hylotelephium_ewersii               ATGATGCTCATATCGATCTATTATGCGCCTCTGCATCTAGCATTGGGTAGACCTCATACA
Hylotelephium_verticillatum         ATGATGCTCATATCGATCTATTATGCGCCTCTGCATCTAGCATTGGGTAGACCTCATACA
Hylotelephium_viviparum             ATGATGCTCATATCGATCTATTATGCGCCTCTGCATCTAGCATTGGGTAGACCTCATACA
Kalanchoe_daigremontiana            ATGATGTTCATATCAATCTATTATGCGCCTCTGCATCTAGCATTGGGTAGACCTCATACA
Kalanchoe_delagoensis               ATGATGTTCATATCAATCTATTATGCGCCTCTGCATCTAGCATTGGGTAGACCTCATACA
Kalanchoe_fedtschenkoi              ATGATGTTCATATCAATCTATTATGCGCCTCTGCATCTAGCATTGGGTAGACCTCATACA
Kalanchoe_longiflora                ATGATGTTCATATCAATCTATTATGCGCCTCTGCATCTAGCATTGGGTAGACCTCATACA
Kalanchoe_tomentosa                 ATGATGTTCATATCAATCTATTATGCGCCTCTGCATCTAGCATTGGGTAGACCTCATACA
Meterostachys_sikokianus            ATGATGCTCATATCGATCTATTATGCGCCTCTGCATCTAGCATTGGGTAGACCTCATACA
Monanthes_anagensis                 ATGATGCTCATATCGATCTATTATACGCCTCTGCATCTAGCATTGGGTAGACCTCATACA
Monanthes_brachycaulos              ATGATGCTCATATCGATCTATTATACGCCTCTGCATCTAGCATTGGGTAGACCTCATACA
Monanthes_muralis                   ATGATGCTCATATCGATCTATTATACGCCTCTGCATCTAGCATTGGGTAGACCTCATACA
Monanthes_polyphylla                ATGATGCTCATATCGATCTATTATGCGCCTCTGCATCTAGCATTGGGTAGACCTCATACA
Myriophyllum_aquaticum              ATGATGTTCATATCGATCTATTATGCGCCTCTGCATCTAGCATTGGGTAGACCTCATACA
Myriophyllum_spicatum               ATGATGTTCATATCGATCTATTATGCGCCTCTGCATCTAGCATTGGGTAGACCTCATACA
Orostachys_fimbriata                ATGATGCTCATATCGATCTATTATGCGCCTCTGCATCTAGCATTGGGTAGACCTCATACA
Orostachys_iwarenge_f_magna         ATGATGCTCATATCGATCTATTATGCGCCTCTGCATCTAGCATTGGGTAGACCTCATACA
Orostachys_japonica                 ATGATGCTCATATCGATCTATTATGCGCCTCTGCATCTAGCATTGGGTAGACCTCATACA
Orostachys_minuta                   ATGATGCTCATATCGATCTATTATGCGCCTCTGCATCTAGCATTGGGTAGACCTCATACA
Pachyphytum_compactum               ATGATGCTCATATCGATCTATTATGCGCCTCTGCATCTAGCATTGGGTAGACCTCATACA
Phedimus_aizoon                     ATGATGCTCATATCGATCTATTATGCGCCTCTGCATCTAGCATTGGGTAGACCTCATACA
Phedimus_kamtschaticus              ATGATGCTCATATCGATCTATTATGCGCCTCTGCATCTAGCATTGGGTAGACCTCATACA
Phedimus_odontophyllus              ATGATGCTCATATCGATCTATTATGCGCCTCTGCATCTAGCATTGGGTAGACCGCATACA
Phedimus_spurius                    ATGATGCTCATATCGATCTATTATGCGCCTCTGCATCTAGCATTGGGTAGACCTCATACA
Phedimus_takesimensis               ATGATGCTCATATCGATCTATTATGCGCCTCTGCATCTAGCATTGGGTAGACCTCATACA
Phedimus_yangshanicus               ATGATGCTCATATCGATCTATTATGCGCCTCTGCATCTAGCATTGGGTAGACCGCATACA
Rhodiola_bupleuroides               ATGATGCTCATATCGATCTATTATGCGCCTCTGCATCTAGCATTGGGTAGACCTCATACA
Rhodiola_calliantha                 ATGATGCTCATATCGATCTATTATGCGCCTCTGCATCTAGCATTGGGTAGACCTCATACA
Rhodiola_crenulata                  ATGATGCTCATATCGATCTATTATGCGCCTCTGCATCTAGCATTGGGTAGACCTCATACA
Rhodiola_dumulosa                   ATGATGCTCATATCGATCTATTATGCGCCTCTGCATCTAGCATTGGGTAGACCTCATACA
Rhodiola_fastigiata                 ATGATGCTCATATCGATCTATTATGCGCCTCTGCATCTAGCATTGGGTAGACCTCATACA
Rhodiola_gelida                     ATGATGCTCATATCGATCTATTATGCGCCTCTGCATCTAGCATTGGGTAGACCTCATACA
Rhodiola_henryi                     ATGATGCTCATATCGATCTATTATGCGCCTCTGCATCTAGCATTGGGTAGACCTCATACA
Rhodiola_himalensis                 ATGATGCTCATATCGATCTATTATGCGCCTCTGCATCTAGCATTGGGTAGACCTCATACA
Rhodiola_hobsonii                   ATGATGCTCATATCGATCTATTATGCGCCTCTGCATCTAGCATTGGGTAGACCTCATACA
Rhodiola_humilis                    ATGATGCTCATATCGATCTATTATGCGCCTCTGCATCTAGCATTGGGTAGACCTCATACA
Rhodiola_integrifolia               ATGATGCTCATATCGATCTATTATGCGCCTCTGCATCTAGCATTGGGTAGACCTCATACA
Rhodiola_kirilowii                  ATGATGCTCATATCGATCTATTATGCGCCTCTGCATCTAGCATTGGGTAGACCTCATACA
Rhodiola_liciae                     ATGATGCTCATATCGATCTATTATGCGCCTCTGCATCTAGCATTGGGTAGACCTCATACA
Rhodiola_macrocarpa                 ATGATGCTCATATCGATCTATTATGCGCCTCTGCATCTAGCATTGGGTAGACCTCATACA
Rhodiola_ovatisepala                ATGATGCTCATATCGATCTATTATGCGCCTCTGCATCTAGCATTGGGTAGACCTCATACA
Rhodiola_prainii                    ATGATGCTCATATCGATCTATTATGCGCCTCTGCATCTAGCATTGGGTAGACCTCATACA
Rhodiola_quadrifida                 ATGATGCTCATATCGATCTATTATGCGCCTCTGCATCTAGCATTGGGTAGACCTCATACA
Rhodiola_rhodantha                  ATGATGCTCATATCGATCTATTATGCGCCTCTGCATCTAGCATTGGGTAGACCTCATACA
Rhodiola_rosea                      ATGATGCTCATATCGATCTATTATGCGCCTCTGCATCTAGCATTGGGTAGACCTCATACA
Rhodiola_sacra                      ATGATGCTCATATCGATCTATTATGCGCCTCTGCATCTAGCATTGGGTAGACCTCATACA
Rhodiola_sexifolia                  ATGATGCTCATATCGATCTATTATGCGCCTCTGCATCTAGCATTGGGTAGACCTCATACA
Rhodiola_sinuata                    ATGATGCTCATATCGATCTATTATGCGCCTCTGCATCTAGCATTGGGTAGACCTCATACA
Rhodiola_smithii                    ATGATGCTCATATCGATCTATTATGCGCCTCTTCATCTAGCATTGGGTAGACCTCATACA
Rhodiola_stapfii                    ATGATGCTCATATCGATCTATTATGCGCCTCTGCATCTAGCATTGGGTAGACCTCATACA
Rhodiola_subopposita                ATGATGCTCATATCGATCTATTATGCGCCTCTGCATCTAGCATTGGGTAGACCTCATACA
Rhodiola_tangutica                  ATGATGCTCATATCGATCTATTATGCGCCTCTGCATCTAGCATTGGGTAGACCTCATACA
Rhodiola_wallichiana                ATGATGCTCATATCGATCTATTATGCGCCTCTGCATCTAGCATTGGGTAGACCTCATACA
Rhodiola_yunnanensis                ATGATGCTCATATCGATCTATTATGCGCCTCTGCATCTAGCATTGGGTAGACCTCATACA
Rosularia_alpestris                 ATGATGCTCATATCGATCTATTATGCGCCTCTGCATCTAGCATTGGGTAGACCTCATACA
Sedum_alfredii                      ATGATGCTCATATCGATCTATTATGCGCCTCTGCATCTAGCATTGGGTAGACCTCATACA
Sedum_emarginatum                   ATGATGCTCATATCGATCTATTATGCGCCTCTGCATCTAGCATTGGGTAGACCTCATACA
Sedum_lineare                       ATGATGCTCATATCCATCTATTATGCGCCTCTGCATCTAGCATTGGGTAGACCTCATACA
Sedum_oryzifolium                   ATGATGCTCATATCGATCTATTATGCGCCTCTGCATCTAGCATTGGGTAGACCTCATACA
Sedum_plumbizincicola               ATGATGCTCATATCGATCTATTATGCGCCTCTGCATCTAGCATTGGGTAGACCTCATACA
Sedum_sarmentosum                   ATGATGCTCATATCGATCTATTATGCGCCTCTGCATCTAGCATTGGGTAGACCTCATACA
Sedum_tricarpum                     ATGATGCTCATATCGATCTATTATGCGCCTCTGCATCTAGCATTGGGTAGACCTCATACA
Sempervivum_arachnoideum            ATGATGCTCATATCGATCTATTATGCGCCTCTGCATCTAGCATTGGGTAGACCTCATACA
Sempervivum_calcareum               ATGATGCTCATATCGATCTATTATGCGCCTCTGCATCTAGCATTGGGTAGACCTCATACA
Sempervivum_ciliosum                ATGATGCTCATATCGATCTATTATGCGCCTCTGCATCTAGCATTGGGTAGACCTCATACA
Sempervivum_funckii                 ATGATGCTCATATCGATCTATTATGCGCCTCTGCATCTAGCATTGGGTAGACCTCATACA
Sempervivum_globiferum              ATGATGCTCATATCGATCTATTATGCGCCTCTGCATCTAGCATTGGGTAGACCTCATACA
Sempervivum_globiferum_subsp_hirtum ATGATGCTCATATCGATCTATTATGCGCCTCTGCATCTAGCATTGGGTAGACCTCATACA
Sempervivum_heuffelii               ATGATGCTCATATCGATCTATTATGCGCCTCTGCATCTAGCATTGGGTAGACCTCATACA
Sempervivum_tectorum                ATGATGCTCATATCGATCTATTATGCGCCTCTGCATCTAGCATTGGGTAGACCTCATACA
Sinocrassula_densirosulata          ATGATGCTCATATCGATCTATTATGCGCCTCTGCATCTAGCATTGGGTAGACCTCATACA
Sinocrassula_indica                 ATGATGCTCATATCGATCTATTATGCGCCTCTGCATCTAGCATTGGGTAGACCTCATACA
Umbilicus_rupestris                 ATGATGCTCATATCGATCTATTATGCGCCTCTGCATCTAGCATTGGGTAGACCTCATACA

Aeonium_arboreum                    ATAACTGTCCTAGCTCTCCCCCATCTTTTGTTTCATTTCTTCTGGAACAATCAAAAAAAC
Aeonium_balsamiferum                ATAACTGTCCTAGCTCTCCCCCATCTTTTGTTTCATTTCTTCTGGAACAATCAAAAAAAC
Aeonium_decorum                     ATAACTGTCCTAGCTCTCCCCCATCTTTTGTTTCATTTCTTCTGGAACAATCAAAAAAAC
Aeonium_diplocyclum                 ATAACTGTCCTAGCTCTCCCCCATCTTTTGTTTCATTTCTTCTGGAACAATAAAAAAAAC
Aeonium_dodrantale                  ATAACTGTCCTAGCTCTCCCCCATCTTTTGTTTCATTTCTTCTGGAACAATAAAAAAAAC
Aeonium_nobile                      ATAACTGTCCTAGCTCTCCCCCATCTTTTGTTTCATTTCTTCTGGAACAATCAAAAAAAC
Aeonium_saundersii                  ATAACTGTCCTAGCTCTCCCCCATCTTTTGTTTCATTTCTTCTGGAACAATCAAAAAAAC
Aeonium_tabuliforme                 ATAACTGTCCTAGCTCTCCCCCATCTTTTGTTTCATTTCTTCTGGAACAATCAAAAAAAC
Aeonium_undulatum                   ATAACTGTCCTAGCTCTCCCCCATCTTTTGTTTCATTTCTTCTGGAACAATCAAAAAAAC
Cotyledon_tomentosa                 ATAACTGTCCTAGCTCTCCCCCATCTTTTGTTTCATTTCTTCTGGAACAATCAAAAAGAC
Crassula_alstonii                   ATAACTATCCTAGCTGTACCTTATCTTTTGTTTCATTTCTTCTGGAACAATCAAAAACAC
Crassula_columella                  ATAACTATCCTAGCTGTACCTTATCTTTTGTTTCATTTCTTCTGGAACAATCAAAAACAC
Crassula_dejecta                    ATAACTATCCTAGCTGTACCTTATCTTTTGTTTCATTTCTTCTGGAACAATCAAAAACAC
Crassula_deltoidea                  ATAACTATCCTAGCTCTACCCCATCTTTTGTTTCATTTCTTCTGGAACAATCAAAAACAC
Crassula_expansa_subsp_fragilis     ATAACTATCCTAGCTTTACCCCATCTTTTGTTTCATTTCTTCTGGAACAATCAAAAAAAC
Crassula_mesembrianthemopsis        ATAACTATCCTAGCTGTACCTTATCTTTTGTTTCATTTCTTCTGGAACAATCAAAAACAC
Crassula_mesembryanthoides          ATAACTATCCTAGCTGTACCTTATCTTTTGTTTCATTTCTTCTGGAACAATCAAAAACAC
Crassula_perforata                  ATAACTATCCTAGCTGTACCTTATCTTTTGTTTCATTTCTTCTGGAACAATCAAAAACAC
Crassula_socialis                   ATAACTATCCTAGCTGTACCTTATCTTTTGTTTCATTTCTTCTGGAACAATCAAAAACAC
Crassula_tecta                      ATAACTATCCTAGCTGTACCTTATCTTTTGTTTCATTTCTTCTGGAACAATCAAAAACAC
Crassula_volkensii                  ATAACTATCCTAGCTTTACCCCATCTTTTGTTTCATTTCTTCTGGAACAATCAAAAAAAC
Echeveria_lilacina                  ATAACTGTCCTAGCTCTCCCCCATCTTTTGTTTCATTTCTTCTGGAACAATCAAAAACAC
Graptopetalum_amethystinum          ATAACTGTCCTAGCTCTCCCCCATCTTTTGTTTCATTTCTTCTGGAACAATCAAAAACAC
Hylotelephium_ewersii               ATAACTGTCCTAGCTCTCCCCCATCTTTTGTTTCATTTCTTCTGGAACAATCAAAAACAC
Hylotelephium_verticillatum         ATAACTGTCCTAGCTCTCCCCCATCTTTTGTTTCATTTCTTCTGGAACAATCAAAAACAC
Hylotelephium_viviparum             ATAACTGTCCTAGCTCTCCCCCATCTTTTGTTTCATTTCTTCTGGAACAATCAAAAACAC
Kalanchoe_daigremontiana            ATAACTGTCCTAGCTCTCCCCCATCTTTTGTTTCATTTGTTCTGGAACAATCAAAAAGAC
Kalanchoe_delagoensis               ATAACTGTCCTAGCTCTCCCCCATCTTTTGTTTCATTTGTTCTGGAACAATCAAAAAGAC
Kalanchoe_fedtschenkoi              ATAACTGTCCTAGCTCTCCCCCATCTTTTGTTTCATTTGTTCTGGAACAATCAAAAAGAC
Kalanchoe_longiflora                ATAACTGTCCTAGCTCTCCCCCATCTTTTGTTTCATTTGTTCTGGAACAATCAAAAAGAC
Kalanchoe_tomentosa                 ATAACTGTCCTAGCTCTCCCCCATCTTTTGTTTCATTTGTTCTGGAACAATCAAAAAGAC
Meterostachys_sikokianus            ATAACTGTCCTAGCTCTCCCCCATCTTTTGTTTCATTTCTTCTGGAACAATCAAAAACAC
Monanthes_anagensis                 ATAACTGTCCTAGCTCTCCCCCATCTTTTGTTTCATTTCTTCTGGAACAATCAAAAAAAC
Monanthes_brachycaulos              ATAACTGTCCTAGCTCTCCCCCATCTTTTGTTTCATTTCTTCTGGAACAATCAAAAAAAC
Monanthes_muralis                   ATAACTGTCCTAGCTCTCCCCCATCTTTTGTTTCATTTCTTCTGGAACAATCAAAAAAAC
Monanthes_polyphylla                ATAACTGTCCTAGCTCTCCCCCATCTTTTGTTTCATTTCTTCTGGAACAATCAAAAAAAC
Myriophyllum_aquaticum              ATAACTGTCCTAGCGATACCGTATCTTTTGTTTCATTTCTTCTGGAACAATCACAAACAC
Myriophyllum_spicatum               ATAACTGTCCTAGCGATACCGTATCTTTTGTTTCATTTCTTCTGGAACAATCACAAACAC
Orostachys_fimbriata                ATAACTGTCCTAGCTCTCCCCCATCTTTTGTTTCATTTCTTCTGGAACAATCAAAAACAC
Orostachys_iwarenge_f_magna         ATAACTGTCCTAGCTCTCCCCCATCTTTTGTTTCATTTCTTCTGGAACAATCAAAAACAC
Orostachys_japonica                 ATAACTGTCCTAGCTCTCCCCCATCTTTTGTTTCATTTCTTCTGGAACAATCAAAAACAC
Orostachys_minuta                   ATAACTGTCCTAGCTCTCCCCCATCTTTTGTTTCATTTCTTCTGGAACAATCAAAAACAC
Pachyphytum_compactum               ATAACTGTCCTAGCTCTCCCCCATCTTTTGTTTCATTTCTTCTGGAACAATCAAAAACAC
Phedimus_aizoon                     ATAACTGTCCTAGCTCTCCCCCATCTTTTGTTTCATTTCTTCTGGAACAATCAAAAACAC
Phedimus_kamtschaticus              ATAACTGTCCTAGCTCTCCCCCATCTTTTGTTTCATTTCTTCTGGAACAATCAAAAACAC
Phedimus_odontophyllus              ATAACTGTCCTAGCTCTCCCCCATCTTTTGTTTCATTTCTTCTGGAACAATCAAAAACAC
Phedimus_spurius                    ATAACTGTCCTAGCTCTCCCCCATCTTTTGTTTCATTTCTTCTGGAACAATCAAAAACAC
Phedimus_takesimensis               ATAACTGTCCTAGCTCTCCCCCATCTTTTGTTTCATTTCTTCTGGAACAATCAAAAACAC
Phedimus_yangshanicus               ATAACTGTCCTAGCTCTCCCCCATCTTTTGTTTCATTTCTTCTGGAACAATCAAAAACAC
Rhodiola_bupleuroides               ATAACTGTCCTAGCTCTCCCCCATCTTTTGTTTCATTTCTTCTGGAACAACCAAAAACAC
Rhodiola_calliantha                 ATAACTGTCCTAGCTCTCCCCCATCTTTTGTTTCATTTCTTCTGGAACAACCAAAAACAC
Rhodiola_crenulata                  ATAACTGTCCTAGCTCTCCCCCATCTTTTGTTTCATTTCTTCTGGAACAACCAAAAACAC
Rhodiola_dumulosa                   ATAACTGTCCTAGCTCTCCCCCATCTTTTGTTTCATTTCTTCTGGAACAACCAAAAACAC
Rhodiola_fastigiata                 ATAACTGTCCTAGCTCTCCCCCATCTTTTGTTTCATTTCTTCTGGAACAACCAAAAACAC
Rhodiola_gelida                     ATAACTGTCCTAGCTCTCCCCCATCTTTTGTTTCATTTCTTCTGGAACAACCAAAAACAC
Rhodiola_henryi                     ATAACTGTCCTAGCTCTCCCCCATCTTTTGTTTCATTTCTTCTGGAACAACCAAAAACAC
Rhodiola_himalensis                 ATAACTGTCCTAGCTCTCCCCCATCTTTTGTTTCATTTCTTCTGGAACAACCAAAAACAC
Rhodiola_hobsonii                   ATAACTGTCCTAGCTCTCCCCCATCTTTTGTTTCATTTCTTCTGGAACAACCAAAAACAC
Rhodiola_humilis                    ATAACTGTCCTAGCTCTCCCCCATCTTTTGTTTCATTTCTTCTGGAACAACCAAAAACAC
Rhodiola_integrifolia               ATAACTGTCCTAGCTCTCCCCCATCTTTTGTTTCATTTCTTCTGGAACAACCAAAAACAC
Rhodiola_kirilowii                  ATAACTGTCCTAGCTCTCCCCCATCTTTTGTTTCATTTCTTCTGGAACAACCAAAAACAC
Rhodiola_liciae                     ATAACTGTCCTAGCTCTCCCCCATCTTTTGTTTCATTTCTTCTGGAACAACCAAAAACAC
Rhodiola_macrocarpa                 ATAACTGTCCTAGCTCTCCCCCATCTTTTGTTTCATTTCTTCTGGAACAACCAAAAACAC
Rhodiola_ovatisepala                ATAACTGTCCTAGCTCTCCCCCATCTTTTGTTTCATTTCTTCTGGAACAACCAAAAACAC
Rhodiola_prainii                    ATAACTGTCCTAGCTCTCCCCCATCTTTTGTTTCATTTCTTCTGGAACAACCAAAAACAC
Rhodiola_quadrifida                 ATAACTGTCCTAGCTCTCCCCCATCTTTTGTTTCATTTCTTCTGGAACAACCAAAAACAC
Rhodiola_rhodantha                  ATAACTGTCCTAGCTCTCCCCCATCTTTTGTTTCATTTCTTCTGGAACAACCAAAAACAC
Rhodiola_rosea                      ATAACTGTCCTAGCTCTCCCCCATCTTTTGTTTCATTTCTTCTGGAACAACCAAAAACAC
Rhodiola_sacra                      ATAACTGTCCTAGCTCTCCCCCATCTTTTGTTTCATTTCTTCTGGAACAACCAAAAACAC
Rhodiola_sexifolia                  ATAACTGTCCTAGCTCTCCCCCATCTTTTGTTTCATTTCTTCTGGAACAACCAAAAACAC
Rhodiola_sinuata                    ATAACTGTCCTAGCTCTCCCCCATCTTTTGTTTCATTTCTTCTGGAACAACCAAAAACAC
Rhodiola_smithii                    ATAACTGTCCTAGCTCTCCCCCATCTTTTGTTTCATTTCTTCTGGAACAACCAAAAACAC
Rhodiola_stapfii                    ATAACTGTCCTAGCTCTCCCCCATCTTTTGTTTCATTTCTTCTGGAACAACCAAAAACAC
Rhodiola_subopposita                ATAACTGTCCTAGCTCTCCCCCATCTTTTGTTTCATTTCTTCTGGAACAACCAAAAACAC
Rhodiola_tangutica                  ATAACTGTCCTAGCTCTCCCCCATCTTTTGTTTCATTTCTTCTGGAACAACCAAAAACAC
Rhodiola_wallichiana                ATAACTGTCCTAGCTCTCCCCCATCTTTTGTTTCATTTCTTCTGGAACAACCAAAAACAC
Rhodiola_yunnanensis                ATAACTGTCCTAGCTCTCCCCCATCTTTTGTTTCATTTCTTCTGGAACAACCAAAAACAC
Rosularia_alpestris                 ATAACTGTCCTAGCTCTCCCCCATCTTTTGTTTCATTTCTTCTGGAACAATCAAAAACAC
Sedum_alfredii                      ATAACTGTCCTAGCTCTCCCCCATCTTTTGTTTCATTTCTTCTGGAACAATCAAAAACAC
Sedum_emarginatum                   ATAACTGTCCTAGCTCTCCCCCATCTTTTGTTTCATTTCTTCTGGAACAATCAAAAACAC
Sedum_lineare                       ATAACTGTCCTAGCTCTCCCCCATCTTTTGTTTCATTTCTTCTGGAACAATCAAAAACAC
Sedum_oryzifolium                   ATAACTGTCCTAGCTCTCCCCCATCTTTTGTTTCATTTCTTCTGGAACAATCAAAAACAC
Sedum_plumbizincicola               ATAACTGTCCTAGCTCTCCCCCATCTTTTGTTTCATTTCTTCTGGAACAATCAAAAACAC
Sedum_sarmentosum                   ATAACTGTCCTAGCTCTCCCCCATCTTTTGTTTCATTTCTTCTGGAACAATCAAAAACAC
Sedum_tricarpum                     ATAACTGTCCTAGCTCTCCCCCATCTTTTGTTTCATTTCTTCTGGAACAATCAAAAACAC
Sempervivum_arachnoideum            ATAACTGTCCTAGCTCTCCCCCATCTTTTGTTTCATTTCTTCTGGAACAATCAAAAACAC
Sempervivum_calcareum               ATAACTGTCCTAGCTCTCCCCCATCTTTTGTTTCATTTCTTCTGGAACAATCAAAAACAC
Sempervivum_ciliosum                ATAACTGTCCTAGCTCTCCCCCATCTTTTGTTTCATTTCTTCTGGAACAATCAAAAACAC
Sempervivum_funckii                 ATAACTGTCCTAGCTCTCCCCCATCTTTTGTTTCATTTCTTCTGGAACAATCAAAAACAC
Sempervivum_globiferum              ATAACTGTCCTAGCTCTCCCCCATCTTTTGTTTCATTTCTTCTGGAACAATCAAAAACAC
Sempervivum_globiferum_subsp_hirtum ATAACTGTCCTAGCTCTCCCCCATCTTTTGTTTCATTTCTTCTGGAACAATCAAAAACAC
Sempervivum_heuffelii               ATAACTGTCCTAGCTCTCCCCCATCTTTTGTTTCATTTCTTCTGGAACAATCAAAAACAC
Sempervivum_tectorum                ATAACTGTCCTAGCTCTCCCCCATCTTTTGTTTCATTTCTTCTGGAACAATCAAAAACAC
Sinocrassula_densirosulata          ATAACTGTCCTAGCTCTCCCCCATCTTTTGTTTCATTTCTTCTGGAACAATCAAAAACAC
Sinocrassula_indica                 ATAACTGTCCTAGCTCTCCCCCATCTTTTGTTTCATTTCTTCTGGAACAATCAAAAACAC
Umbilicus_rupestris                 ATAACTGTCCTAGCTCTCCCCCATCTTTTGTTTCATTTCTTCTGGAACAATCAAAAACAC

Aeonium_arboreum                    TTTTTTGATTCTAGA---------TCTACTAACAGAAATTCAATGCGTAATCTCAGCATT
Aeonium_balsamiferum                TTTTTTGATTCTAGA---------TCTACTAACAGAAATTCAATGCGTAATCTCAGCATT
Aeonium_decorum                     TTTTTTGATTCTAGA---------TCTACTAACAGAAATTCAATGCGTAATCTCAGCATT
Aeonium_diplocyclum                 TTTTTTGATTCTAGA---------TCTACTAACAGAAATTCAATGCGTAATCTCAGCATT
Aeonium_dodrantale                  TTTTTTGATTCTAGA---------TCTACTAACAGAAATTCAATGCGTAATCTCAGCATT
Aeonium_nobile                      TTTTTTGATTCTAGA---------TCTACTAACAGAAATTCAATGCGTAATCTCAGCATT
Aeonium_saundersii                  TTTTTTGATTCTAGA---------TCTACTAACAGAAATTCAATGCGTAATCTCAGCATT
Aeonium_tabuliforme                 TTTTTTTATTCTAGA---------TCTACTAACAGAAATTCAATGCGTAATCTCAGCATT
Aeonium_undulatum                   TTTTTTGATTCTAGA---------TCTACTAACAGAAATTCAATGCGTAATCTCAGCATT
Cotyledon_tomentosa                 TTTTTTGATTCTAGA---------TCTACTAACAGAAATTCAATGCGTAATCTCAGCATT
Crassula_alstonii                   TTTTTTGATTCTAGA---------TCTACTAACAGAAATTCAATGCGTAATCTCAGCATT
Crassula_columella                  TTTTTTGATTCTAGA---------TCTACTAACAGAAATTCAATGCGTAATCTCAGCATT
Crassula_dejecta                    TTTTTTGATTCTAGA---------TCTACTAACAGAAATTCAATGCGTAATCTCAGCATT
Crassula_deltoidea                  TTTTTTGATTCTAGA---------TCGACTAACAAAAATTCACTGCGTAATCTCAGCATT
Crassula_expansa_subsp_fragilis     TTTTTGGATTCTAGA---------TCGACTAACAAAAATTCAATGCGTAATCTCAGCATT
Crassula_mesembrianthemopsis        TTTGTTGATTCTAGA---------TCTACTAAGAGAAATTCAATGCGTAATCTCAGCATT
Crassula_mesembryanthoides          TTTTTTGATTCTAGA---------TCTACTAACAGAAATTCAATGCGTAATCTCAGCATT
Crassula_perforata                  TTTTTTGATTCTAGA---------TCTACTAACAGAAATTCAATGCGTAATCTCAGCATT
Crassula_socialis                   TTTTTTGATTCTAGA---------TCTACTAACAGAAATTCAATGCGTAATCTCAGCATT
Crassula_tecta                      TTTGTTGATTCTAGA---------TCTACTAAGAGAAATTCAATGCGTAATCTCAGCATT
Crassula_volkensii                  TTTTTGGATTCTAGA---------TCGACTAACAAAAATTCAATGCGTAATCTCAGCATT
Echeveria_lilacina                  TTTTTTGATTCTAGA---------TCTACTAACAGAAATTCAATGCGTAATCTCAGCATT
Graptopetalum_amethystinum          TTTTTTGATTCTAGA---------TCTACTAACAGAAATTCAATGCGTAATCTCAGCATT
Hylotelephium_ewersii               TTTTTTGATTCTAGA---------TCTACTAACAGAAATTCAATGCGTAATCTCAGCATT
Hylotelephium_verticillatum         TTTTTTGATTCTAGA---------TCTACTAACAGAAATTCAATGCGTAATCTCAGCATT
Hylotelephium_viviparum             TTTTTTGATTCTAGA---------TCTACTAACAGAAATTCAATGCGTAATCTCAGCATT
Kalanchoe_daigremontiana            TTTTTTGATTCTAGA---------TCTACTAACAGAAATTCAATGCGTAATCTCAGCATT
Kalanchoe_delagoensis               TTTTTTGATTCTAGA---------TCTACTAACAGAAATTCAATGCGTAATCTCAGCATT
Kalanchoe_fedtschenkoi              TTTTTTGATTCTAGA---------TCTACTAACAGAAATTCAATGCGTAATCTCAGCATT
Kalanchoe_longiflora                TTTTTTGATTCTAGA---------TCTACTAACAGAAATTCAATGCGTAATCTCAGCATT
Kalanchoe_tomentosa                 TTTTTTGATTCTAGA---------TCTACTAACAGAAATTCAATGCGTAATCTCAGCATT
Meterostachys_sikokianus            TTTTTTGATTCTAGA---------TCTACTAACAGAAATTCAATGCGTAATCTCAGCATT
Monanthes_anagensis                 TTTTTTGATTCTAGA---------TCTACTAACAGAAATTCAATGCGTAATCTCAGCATT
Monanthes_brachycaulos              TTTTTTGATTCTAGA---------TCTACTAACAGAAATTCAATGCGTAATCTCAGCATT
Monanthes_muralis                   TTTTTTGATTCTAGA---------TCTACTAACAGAAATTCAATGCGTAATCTCAGCATT
Monanthes_polyphylla                TTTTTTGATTCTAGA---------TCTACTAACAGAAATTCAATGCGTAATCTCAGCATT
Myriophyllum_aquaticum              TTTTTGGATTATGGA---------TCTACTACCAGAAATTCAATGCGTAATCTCAGCATT
Myriophyllum_spicatum               TTTTTGGATTATGGA---------TCTACTACCAGAAATTCAATGCGTAATCTCAGCATT
Orostachys_fimbriata                TTTTTTGATTCTAGA---------TCTACTAACAGAAATTCAATGCGTAATCTCAGCATT
Orostachys_iwarenge_f_magna         TTTTTTGATTCTAGA---------TCTACTAACAGAAATTCAATGCGTAATCTCAGCATT
Orostachys_japonica                 TTTTTTGATTCTAGA---------TCTACTAACAGAAATTCAATGCGTAATCTCAGCATT
Orostachys_minuta                   TTTTTTGATTCTAGA---------TCTACTAACAGAAATTCAATGCGTAATCTCAGCATT
Pachyphytum_compactum               TTTTTTGATTCTAGA---------TCTACTAACAGAAATTCAATGCGTAATCTCAGCATT
Phedimus_aizoon                     TTTTTTGATTCTAGA---------TCTACTAACAGAAATTCAATGCGTAATCTCAGCATT
Phedimus_kamtschaticus              TTTTTTGATTCTAGA---------TCTACTAACAGAAATTCAATGCGTAATCTCAGCATT
Phedimus_odontophyllus              TTTTTTGATTCTAGA---------TCTACTAACAGAAATTCAATGCGTAATCTCAGCATT
Phedimus_spurius                    TTTTTTGATTCTAGA---------TCTACTAACAGAAATTCAATGCGTAATCTCAGCATT
Phedimus_takesimensis               TTTTTTGATTCTAGA---------TCTACTAACAGAAATTCAATGCGTAATCTCAGCATT
Phedimus_yangshanicus               TTTTTTGATTCTAGA---------TCTACTAACAGAAATTCAATGCGTAATCTCAGCATT
Rhodiola_bupleuroides               TTTTTTGATTCTAGA---------TCTACTAACAGAAATTCAATGCGTAATCTCAGCATT
Rhodiola_calliantha                 TTTTTTGATTCTAGA---------TCTACTAACAGAAATTCAATGCGTAATCTCAGCATT
Rhodiola_crenulata                  TTTTTTGATTCTAGA---------TCTACTAACAGAAATTCAATGCGTAATCTCAGCATT
Rhodiola_dumulosa                   TTTTTTGATTCTAGA---------TCTACTAACAGAAATTCAATGCGTAATCTCAGCATT
Rhodiola_fastigiata                 TTTTTTGATTCTAGA---------TCTACTAACAGAAATTCAATGCGTAATCTCAGCATT
Rhodiola_gelida                     TTTTTTGATTCTAGA---------TCTACTAACAGAAATTCAATGCGTAATCTCAGCATT
Rhodiola_henryi                     TTTTTTGATTCTAGA---------TCTACTAACAGAAATTCAATGCGTAATCTCAGCATT
Rhodiola_himalensis                 TTTTTTGATTCTAGA---------TCTACTAACAGAAATTCAATGCGTAATCTCAGCATT
Rhodiola_hobsonii                   TTTTTTGATTCTAGA---------TCTACTAACAGAAATTCAATGCGTAATCTCAGCATT
Rhodiola_humilis                    TTTTTTGATTCTAGA---------TCTACTAACAGAAATTCAATGCGTAATCTCAGCATT
Rhodiola_integrifolia               TTTTTTGATTCTAGA---------TCTACTAACAGAAATTCAATGCGTAATCTCAGCATT
Rhodiola_kirilowii                  TTTTTTGATTCTAGA---------TCTACTAACAGAAATTCAATGCGTAATCTCAGCATT
Rhodiola_liciae                     TTTTTTGATTCTAGA---------TCTACTAACAGAAATTCAATGCGTAATCTCAGCATT
Rhodiola_macrocarpa                 TTTTTTGATTCTAGA---------TCTACTAACAGAAATTCAATGCGTAATCTCAGCATT
Rhodiola_ovatisepala                TTTTTTGATTCTAGA---------TCTAATAACAGAAATTCAATGCGTAATCTCAGCATT
Rhodiola_prainii                    TTTTTTGATTCTAGA---------TCTACTAACAGAAATTCAATGCGTAATCTCAGCATT
Rhodiola_quadrifida                 TTTTTTGATTCTAGA---------TCTACTAACAGAAATTCAATGCGTAATCTCAGCATT
Rhodiola_rhodantha                  TTTTTTGATTCTAGA---------TCTACTAACAGAAATTCAATGCGTAATCTCAGCATT
Rhodiola_rosea                      TTTTTTGATTCTAGA---------TCTACTAACAGAAATTCAATGCGTAATCTCAGCATT
Rhodiola_sacra                      TTTTTTGATTCTAGA---------TCTACTAACAGAAATTCAATGCGTAATCTCAGCATT
Rhodiola_sexifolia                  TTTTTTGATTCTAGA---------TCTACTAACAGAAATTCAATGCGTAATCTCAGCATT
Rhodiola_sinuata                    TTTTTTGATTCTAGA---------TCTACTAACAGAAATTCAATGCGTAATCTCAGCATT
Rhodiola_smithii                    TTTTTTGATTCTAGA---------TCTACTAACAGAAATTCAATGCGTAATCTCAGCATT
Rhodiola_stapfii                    TTTTTTGATTCTAGA---------TCTACTAACAGAAATTCAATGCGTAATCTCAGCATT
Rhodiola_subopposita                TTTTTTGATTCTAGA---------TCTACTAACAGAAATTCAATGCGTAATCTCAGCATT
Rhodiola_tangutica                  TTTTTTGATTCTAGA---------TCTACTAACAGAAATTCAATGCGTAATCTCAGCATT
Rhodiola_wallichiana                TTTTTTGATTCTAGA---------TCTACTAACAGAAATTCAATGCGTAATCTCAGCATT
Rhodiola_yunnanensis                TTTTTTGATTCTAGA---------TCTACTAACAGAAATTCAATGCGTAATCTCAGCATT
Rosularia_alpestris                 TTTTTTGATTCTAGATCTACTAATTCTACTAACAGAAATTCAATGCGTAATCTCAGCATT
Sedum_alfredii                      TTTTTTGATTCTAGA---------TCTACTAACAGAAATTCAATGCGTAATCTCAGCATT
Sedum_emarginatum                   TTTTTTGATTCTAGA---------TCTACTAACAGAAATTCAATGCGTAATCTCAGCATT
Sedum_lineare                       TTTTTTGATTCTAGA---------TCTACTAACAGAAATTCAATGCGTAATCTCAGCATT
Sedum_oryzifolium                   TTTTTTGATTCTAGA---------TCTACTAACAGAAATTCAATGCGTAATCTCAGCATT
Sedum_plumbizincicola               TTTTTTGATTCTAGA---------TCTACTAACAGAAATTCAATGCGTAATCTCAGCATT
Sedum_sarmentosum                   TTTTTTGATTCTAGA---------TCTACTAACAGAAATTCAATGCGTAATCTCAGCATT
Sedum_tricarpum                     TTTTTTGATTCTAGA---------TCTACTAACAGAAATTCAATGCGTAATCTCAGCATT
Sempervivum_arachnoideum            TTTTTTGATTCTAGA---------TCTACTAACAGAAATTCAATGCGTAATCTCAGCATT
Sempervivum_calcareum               TTTTTTGATTCTAGA---------TCTACTAACAGAAATTCAATGCGTAATCTCAGCATT
Sempervivum_ciliosum                TTTTTTGATTCTAGA---------TCTACTAACAGAAATTCAATGCGTAATCTCAGCATT
Sempervivum_funckii                 TTTTTTGATTCTAGA---------TCTACTAACAGAAATTCAATGCGTAATCTCAGCATT
Sempervivum_globiferum              TTTTTTGATTCTAGA---------TCTACTAACAGAAATTCAATGCGTAATCTCAGCATT
Sempervivum_globiferum_subsp_hirtum TTTTTTGATTCTAGA---------TCTACTAACAGAAATTCAATGCGTAATCTCAGCATT
Sempervivum_heuffelii               TTTTTTGATTCTAGA---------TCTACTAACAGAAATTCAATGCGTAATCTCAGCATT
Sempervivum_tectorum                TTTTTTGATTCTAGA---------TCTACTAACAGAAATTCAATGCGTAATCTCAGCATT
Sinocrassula_densirosulata          TTTTTTGATTCTAGA---------TCTACTAACAGAAATTCAATGCGTAATCTCAGCATT
Sinocrassula_indica                 TTTTTTGATTCTAGA---------TCTACTAACAGAAATTCAATGCGTAATCTCAGCATT
Umbilicus_rupestris                 TTTTTTGATGCTAGA---------TCTACTAACAGAAATTCAATGCGTAATCTCAGCATT

Aeonium_arboreum                    CAATGTGTATTCCTGAATAATCTCATTTTTCAATTATTCAACTATTTTCTTTTACCAAGT
Aeonium_balsamiferum                CAATGTGTATTCCTGAATAATCTCATTTTTCAATTATTCAACTATTTTCTTTTACCAAGT
Aeonium_decorum                     CAATGTGTATTCCTGAATAATCTCATTTTTCAATTATTCAACTATTTTCTTTTACCAAGT
Aeonium_diplocyclum                 CAATGTGTATTCCTGAATAATCTCATTTTTCAATTATTCAACTATTTTCTTTTACCAAGT
Aeonium_dodrantale                  CAATGTGTATTCCTGAATAATCTCATTTTTCAATTATTCAACTATTTTCTTTTACCAAGT
Aeonium_nobile                      CAATGTGTATTCCTGAATAATCTCATTTTTCAATTATTCAACTATTTTCTTTTACCAAGT
Aeonium_saundersii                  CAATGTGTATTCCTGAATAATCTCATTTTTCAATTATTCAACTATTTTCTTTTACCAAGT
Aeonium_tabuliforme                 CAATGTGTATTCCTGAATAATCTCATTTTTCAATTATTCAACTATTTTCTTTTACCAAGT
Aeonium_undulatum                   CAATGTGTATTCCTGAATAATCTCATTTTTCAATTATTCAACTATTTTCTTTTACCAAGT
Cotyledon_tomentosa                 CAATGTGTATTCCTGAATAATCTCATTTTTCAATTATGCAACTATTTTCTTTTACCAAGT
Crassula_alstonii                   CAATGTGTATTCCTGAATAATCTCCTTTTTCAATTATTCAACTATTTTATTTTACCAAGT
Crassula_columella                  CAATGTGTATTCCTGAATAATCTCCTTTTTCAATTATTCAACTATTTTATTTTACCAAGT
Crassula_dejecta                    CAATGTGTATTCCTGAATAATCTCCTTTTTCAATTATTCAACTATTTTATTTTACCAAGT
Crassula_deltoidea                  CAATGTGTATTCCTGAATAATCTCATTTTTCAATTATTCAACTATTTTATTTTACCAAGT
Crassula_expansa_subsp_fragilis     CAATGTGTATTCCTGAATAATCTCATTTTTCAATTATTCAACTATTTTATTTTACCAAGT
Crassula_mesembrianthemopsis        CAATGTGTATTCCTGAATAATCTCCTTTTTCAATTATTCAACTATTTTCTTTTACCAAGT
Crassula_mesembryanthoides          CAATGTGTATTCCTGAATAATCTCCTTTTTCAATTATTCAACTATTTTATTTTACCAAGT
Crassula_perforata                  CAATGTGTATTCCTGAATAATCTCCTTTTTCAATTATTCAACTATTTTATTTTACCAAGT
Crassula_socialis                   CAATGTGTATTCCTGAATAATCTCCTTTTTCAATTATTCAACTATTTTATTTTACCAAGT
Crassula_tecta                      CAATGTGTATTCCTGAATAATCTCCTTTTTCAATTATTCAACTATTTTCTTTTACCAAGT
Crassula_volkensii                  CAATGTGTATTCCTGAATAATCTCATTTTTCAATTATTCAACTATTTTATTTTACCAAGT
Echeveria_lilacina                  CAATGTGTATTCCTGAATAATCTCATTTTTCAATTATTCAACTATTTTCTTTTACCAAGT
Graptopetalum_amethystinum          CAATGTGTATTCCTGAATAATCTCATTTTTCAATTATTCAACTATTTTCTTTTACCAAGT
Hylotelephium_ewersii               CAATGTGTATTCCTGAATAATCTCATTTTTCAATTATTCAACTATTTTCTTTTACCAAGT
Hylotelephium_verticillatum         CAATGTGTATTCCTGAATAATCTCATTTTTCAATTATTCAACTATTTTCTTTTACCAAGT
Hylotelephium_viviparum             CAATGTGTATTCCTGAATAATCTCATTTTTCAATTATTCAACTATTTTCTTTTACCAAGT
Kalanchoe_daigremontiana            CAATGTGTATTCCTGAATAATCTCATTTTTCAATTATTCAACTATTTTCTTTTACCAAGT
Kalanchoe_delagoensis               CAATGTGTATTCCTGAATAATCTCATTTTTCAATTATTCAACTATTTTCTTTTACCAAGT
Kalanchoe_fedtschenkoi              CAATGTGTATTCCTGAATAATCTCATTTTTCAATTATTCAACTATTTTCTTTTACCAAGT
Kalanchoe_longiflora                CAATGTGTATTCCTGAATAATCTCATTTTTCAATTATTCAACTATTTTCTTTTACCAAGT
Kalanchoe_tomentosa                 CAATGTGTATTCCTGAATAATCTCATTTTTCAATTATTCAACTATTTTCTTTTACCAAGT
Meterostachys_sikokianus            CAATGTGTATTCCTGAATAATCTCATTTTTCAATTATTCAACTATTTTCTTTTACCAAGT
Monanthes_anagensis                 CAATGTGTATTCCTGAATAATCTCATTTTTCAATTATTCAACTATTTTCTTTTACCAAGT
Monanthes_brachycaulos              CAATGTGTATTCCTGAATAATCTCATTTTTCAATTATTCAACTATTTTCTTTTACCAAGT
Monanthes_muralis                   CAATGTGTATTCCTGAATAATCTCATTTTTCAATTATTCAACTATTTTCTTTTACCAAGT
Monanthes_polyphylla                CAATGTGTATTCCTGAATAATCTCATTTTTCAATTATTCAACTATTTTCTTTTACCAAGT
Myriophyllum_aquaticum              CAATGTGTATTCCTTAATAATCTCATTTTTCAATTATTCAACCTTTTTATTTTACCAAGT
Myriophyllum_spicatum               CAATGTGTATTCCTTAATAATCTCATTTTTCAATTATTCAACCTTTTTATTTTACCAAGT
Orostachys_fimbriata                CAATGTGTATTCCTGAATAATCTCATTTTTCAATTATTCAACTATTTTCTTTTACCAAGT
Orostachys_iwarenge_f_magna         CAATGTGTATTCCTGAATAATCTCATTTTTCAATTATTCAACTATTTTCTTTTACCAAGT
Orostachys_japonica                 CAATGTGTATTCCTGAATAATCTCATTTTTCAATTATTCAACTATTTTCTTTTACCAAGT
Orostachys_minuta                   CAATGTGTATTCCTGAATAATCTCATTTTTCAATTATTCAACTATTTTCTTTTACCAAGT
Pachyphytum_compactum               CAATGTGTATTCCTGAATAATCTCATTTTTCAATTATTCAACTATTTTCTTTTACCAAGT
Phedimus_aizoon                     CAATGTGTATTCCTGAATAATCTCATTTTTCAATTATTCAACTATTTTCTTTTACCAAGT
Phedimus_kamtschaticus              CAATGTGTATTCCTGAATAATCTCATTTTTCAATTATTCAACTATTTTCTTTTACCAAGT
Phedimus_odontophyllus              CAATGTGTATTCCTGAATAATCTCATTTTTCAATTATTCAACTATTTTATTTTACCAAGT
Phedimus_spurius                    CAATGTGTATTCCTGAATAATTTCATTTTTCAATTATTCAACTATTTTCTTTTACCAAGT
Phedimus_takesimensis               CAATGTGTATTCCTGAATAATCTCATTTTTCAATTATTCAACTATTTTCTTTTACCAAGT
Phedimus_yangshanicus               CAATGTGTATTCCTGAATAATCTCATTTTTCAATTATTCAACTATTTTATTTTACCAAGT
Rhodiola_bupleuroides               CAATGTGTATTCCTGAATAATCTCATTTTTCAATTATTCAACTATTTTCTTTTACCAAGT
Rhodiola_calliantha                 CAATGTGTATTCCTGAATAATCTCATTTTTCAATTATTCAACTATTTTCTTTTACCAAGT
Rhodiola_crenulata                  CAATGTGTATTCCTGAATAATCTCATTTTTCAATTATTCAACTATTTTCTTTTACCAAGT
Rhodiola_dumulosa                   CAATGTGTATTCCTGAATAATCTCATTTTTCAATTATTCCACTATTTTCTTTTACCAAGT
Rhodiola_fastigiata                 CAATGTGTATTCCTGAATAATCTCATTTTTCAATTATTCAACTATTTTCTTTTACCAAGT
Rhodiola_gelida                     CAATGTGTATTCCTGAATAATCTCATTTTTCAATTATTCAACTATTTTCTTTTACCAAGT
Rhodiola_henryi                     CAATGTGTATTCCTGAATAATCTCATTTTTCAATTATTCAACTATTTTCTTTTACCAAGT
Rhodiola_himalensis                 CAATGTGTATTCCTGAATAATCTCATTTTTCAATTATTCCACTATTTTCTTTTACCAAGT
Rhodiola_hobsonii                   CAATGTGTATTCCTGAATAATCTCATTTTTCAATTATTCAACTATTTTCTTTTACCAAGT
Rhodiola_humilis                    CAATGTGTATTCCTGAATAATCTCATTTTTCAATTATTCAACTATTTTCTTTTACCAAGT
Rhodiola_integrifolia               CAATGTGTATTCCTGAATAATCTCATTTTTCAATTATTCAACTATTTTCTTTTACCAAGT
Rhodiola_kirilowii                  CAATGTGTATTCCTGAATAATCTCATTTTTCAATTATTCCACTATTTTCTTTTACCAAGT
Rhodiola_liciae                     CAATGTGTATTCCTGAATAATCTCATTTTTCAATTATTCAACTATTTTCTTTTACCAAGT
Rhodiola_macrocarpa                 CAATGTGTATTCCTGAATAATCTCATTTTTCAATTATTCAACTATTTTCTTTTACCAAGT
Rhodiola_ovatisepala                CAATGTGTATTCCTGAATAATCTCATTTTTCAATTATTCAACTATTTTCTTTTACCAAGT
Rhodiola_prainii                    CAATGTGTATTCCTGAATAATCTCATTTTTCAATTATTCAACTATTTTCTTTTACCAAGT
Rhodiola_quadrifida                 CAATGTGTATTCCTGAATAATCTCATTTTTCAATTATTCCACTATTTTCTTTTACCAAGT
Rhodiola_rhodantha                  CAATGTGTATTCCTGAATAATCTCATTTTTCAATTATTCAACTATTTTCTTTTACCAAGT
Rhodiola_rosea                      CAATGTGTATTCCTGAATAATCTCATTTTTCAATTATTCAACTATTTTCTTTTACCAAGT
Rhodiola_sacra                      CAATGTGTATTCCTGAATAATCTCATTTTTCAATTATTCCACTATTTTCTTTTACCAAGT
Rhodiola_sexifolia                  CAATGTGTATTCCTGAATAATCTCATTTTTCAATTATTCAACTATTTTCTTTTACCAAGT
Rhodiola_sinuata                    CAATGTGTATTCCTGAATAATCTCATTTTTCAATTATTCAACTATTTTCTTTTACCAAGT
Rhodiola_smithii                    CAATGTGTATTCCTGAATAATCTCATTTTTCAATTATTCAACTATTTTCTTTTACCAAGT
Rhodiola_stapfii                    CAATGTGTATTCCTGAATAATCTCATTTTTCAATTATTCAACTATTTTCTTTTACCAAGT
Rhodiola_subopposita                CAATGTGTATTCCTGAATAATCTCATTTTTCAATTATTCAACTATTTTCTTTTACCAAGT
Rhodiola_tangutica                  CAATGTGTATTCCTGAATAATCTCATTTTTCAATTATTCCACTATTTTCTTTTACCAAGT
Rhodiola_wallichiana                CAATGTGTATTCCTGAATAATCTCATTTTTCAATTATTCAACTATTTTCTTTTACCAAGT
Rhodiola_yunnanensis                CAATGTGTATTCCTGAATAATCTCATTTTTCAATTATTCAACTATTTTCTTTTACCAAGT
Rosularia_alpestris                 CAATGTGTATTCCTGAATAATCTCATTTTTCAATTATTCAACTATTTTCTTTTACCAAGT
Sedum_alfredii                      CAATGTGTATTCCTGAATAATCTCATTTTTCAATTATTCAACTATTTTCTTTTACCAAGT
Sedum_emarginatum                   CAATGTGTATTCCTGAATAATCTCATTTTTCAATTATTCAACTATTTTCTTTTACCAAGT
Sedum_lineare                       CAATGTGTATTCCTGAATAATCTCATTTTTCAATTATTCAACTATTTTCTTTTACCAAGT
Sedum_oryzifolium                   CAATGTGTATTCCTGAATAATCTCATTTTTCAATTATTCAACTATTTTCTTTTACCAAGT
Sedum_plumbizincicola               CAATGTGTATTCCTGAATAATCTCATTTTTCAATTATTCAACTATTTTCTTTTACCAAGT
Sedum_sarmentosum                   CAATGTGTATTCCTGAATAATCTCATTTTTCAATTATTCAACTATTTTCTTTTACCAAGT
Sedum_tricarpum                     CAATGTGTATTCCTGAATAATCTCATTTTTCAATTATTCAACTATTTTCTTTTACCAAGT
Sempervivum_arachnoideum            CAATGTGTATTCCTGAATAATCTCATTTTTCAATTATTCAACTATTTTCTTTTACCAAGT
Sempervivum_calcareum               CAATGTGTATTCCTGAATAATCTCATTTTTCAATTATTCAACTATTTTCTTTTACCAAGT
Sempervivum_ciliosum                CAATGTGTATTCCTGAATAATCTCATTTTTCAATTATTCAACTATTTTCTTTTACCAAGT
Sempervivum_funckii                 CAATGTGTATTCCTGAATAATCTCATTTTTCAATTATTCAACTATTTTCTTTTACCAAGT
Sempervivum_globiferum              CAATGTGTATTCCTGAATAATCTCATTTTTCAATTATTCAACTATTTTCTTTTACCAAGT
[truncated: 10,497,912 more chars]
