# Supplementary material for: Exploring Plastomic Resources in Sempervivum (Crassulaceae): Implications for Phylogenetics
Source: Genes (Basel). 2024 Mar 30;15(4):441. doi: 10.3390/genes15040441 (PMC11049882; doi:10.3390/genes15040441)
Supplement: Supplementary file 1 [file genes-15-00441-s001.zip › (revised)supplementary files_Junhu Kan/Data S1/accD.fasta]

>Crassula_alstonii
ATGGAAAAACGGCGGTTCAATTTGATGTTATCTAACGCGGAGGAGTTCAAATACAAGTGTAGGTTAAGTAAATCAATCGATAGTCTTGGGCCTCTTGAAAATAATGGTGGAAACGAAAATAAGGTTCTAACTGAGACAGATAACAAAATTCCTCATTGGAGT------GATACTTCTAGTTACAGTACTGATGATGATTTTTTTGGCATCAGGGACATTAGGAATTCCATTGCTGAGGACACCTATTTAGTTAGCGAT------ACTAATGGGGACCATTATTCAATATATTTTGATATTGAAAATCAGACTTTTGAGATTGACAACGAGCATTCTTTACGGGGTGACGTAGAGGGTTCTTTTTATAGTTATAGGAATTTTAGTTTTTTTAATAATGCAGACAAGAGT---------GATGATCCTCACTACGATCATTACATGTACAATACTAAATATAGTTGGAATAATCACATTACTAATTGTATTCACAATTATCTTGATTCTAAAATCCGTATTGAT------------------------------------AGTTCCATTTATAGTTACATTTGTGATGACAGTGGAAATCATACTCAAAGCGAGAATGCCAGCGTAACAGCTAGCACGAATGAGAGTGATTTAACTAACAGTTCTAATGATCTCGATGTAACTCAAAAATACAGGCATTTGTGGGTGCAATGTGAAAACTGTTATGGATTAAATTATAAGAAATTTTTTAAGTCAAAAATGAATATTTGTGAACAATGTGGATATCATTTGAAAATGAGCAGTTCCGACCGAATAGACCTTTTGATTGATGCGGGTACTTGGGATCCGTTGGATGAAGACATGGTCTCTCTGGATCCCATTGAATTTCATTCGGAGGAGGAACCCTATAAAGATCGTGTTGATTCTTATCAAACAAACACAGGACTAACTGAAGCTGTTCAAACAGGTACAGGCCAACTAAATGGTATTCCCCTAGCAATTGCTGTTATGGATTTTCAGTTTATGGGGGGTAGTATGGGATCTGCAGTAGGCGAGAAAATCACCCGTTTGATTGAGTATGCTACTAAGAAATTTCTACCTCTTATTATAGTGTGTGCTTCCGGAGGAGCACGGATGCAAGAAGGAAGTTTGAGCTTAATGCAAATGGCTAAAATATCTTCTGCTTTATATGATTATCAATTAAATAAAAAGTTATTCTATGTATCAATCCTTACATCTCCGACTACTGGTGGGGTGACAGCAAGTTTTGGTATGTTGGGGGATATCATTATTGCTGAACCTAATGCCTACATTGCATTTGCAGGTAAACGAGTAATTGAACAAACATTGAATAAGACAGTACCCGAAGGTTCACAAGCGGCTGAATATTTATTCCAAAAGGGCTTATTCGATTTAATCGTACCACGTAATCTTTTAAAGGGTGTTCTGAGTGAGTTATTGGAACTCCATGCTTTCGTTCCCTTGAAACAAAAA---AATCAAGAAGTAGAATTT------------------------------
>Crassula_columella
ATGGAAAAACGGCGGTTCAATTTGATGTTATCTAACGCGGAGGAGTTCAAATACAAGTGTAGGTTAAGTAAATCAATCGATAGTCTTGGGCCTCTTGAAAATAATGGTGGAAACGAAAATAAGGTTCTAACTGAGACAGATAACAAAATTCCTCATTGGAGT------GATACTTCTAGTTACAGTACTGATGATGATTTTTTTGGCATCAGGGACATTAGGAATTCCATTGCTGAGGACACCTATTTAGTTAGCGAT------ACTAATGGGGACCATTATTCAATATATTTTGATATTGAAAATCAGACTTTTGAGATTGACAACGAGCATTCTTTACGGGGTGACGTAGAGGGTTCTTTTTATAGTTATAGGAATTTTAGTTTTTTTAATAATGCAGACAAGAGT---------GATGATCCTCACTACGATCATTACATGTACAATACTAAATATAGTTGGAATAATCACATTACTAATTGTATTCACAATTATCTTGATTCTAAAATCCGTATTGAT------------------------------------AGTTCCATTTATAGTTACATTTGTGATGACAGTGGAAATCATACTCAAAGCGAGAATGCCAGCGTAACAGCTAGCACGAATGAGAGTGATTTAACTAACAGTTCTAATGATCTCGATGTAACTCAAAAATACAGGCATTTGTGGGTGCAATGTGAAAACTGTTATGGATTAAATTATAAGAAATTTTTTAAGTCAAAAATGAATATTTGTGAACAATGTGGATATCATTTGAAAATGAGCAGTTCCGACCGAATAGACCTTTTGATTGATGCGGGTACTTGGGATCCGTTGGATGAAGACATGGTCTCTCTGGATCCCATTGAATTTCATTCGGAGGAGGAACCCTATAAAGATCGTGTTGATTCTTATCAAACAAACACAGGACTAACTGAAGCTGTTCAAACAGGTACAGGCCAACTAAATGGTATTCCCCTAGCAATTGCTGTTATGGATTTTCAGTTTATGGGGGGTAGTATGGGATCTGCAGTAGGCGAGAAAATCACCCGTTTGATTGAGTATGCTACTAAGAAATTTCTACCTCTTATTATAGTGTGTGCTTCCGGAGGAGCACGGATGCAAGAAGGAAGTTTGAGCTTAATGCAAATGGCTAAAATATCTTCTGCTTTATATGATTATCAATTAAATAAAAAGTTATTCTATGTATCAATCCTTACATCTCCGACTACTGGTGGGGTGACAGCAAGTTTTGGTATGTTGGGGGATATCATTATTGCTGAACCTAATGCCTACATTGCATTTGCAGGTAAACGAGTAATTGAACAAACATTGAATAAGACAGTACCCGAAGGTTCACAAGCGGCTGAATATTTATTCCAAAAGGGCTTATTCGATTTAATCGTACCACGTAATCTTTTAAAGGGTGTTCTGAGTGAGTTATTGGAACTCCATGCTTTCGTTCCCTTGAAACAAAAA---AATAAAGAAGTAGAATTT------------------------------
>Crassula_dejecta
ATGGAAAAACGGCGGTTCAATTTGATGTTATCTAACGCGGAGGAGTTCAAATACAAGTGTAGGTTAAGTAAATCAATCGATAGTCTTGGGCCTCTTGAAAATAATGGTGGAAACGAAAAAAAGGTTCTAACTGAGACAGATAACAAAATTCCTCATTGGAGT------GATACTTCTAGTTACAGTACTGATGATGATTTTTTTGGCATCAGGGACATTAGGAATTCCATTGCTGAGGACACCTATTTAGTTAGCGAT------ACTAATGGGGACCATTATTCAATATATTTTGATATTGAAAATCAGACTTTTGAGATTGACAACGAGCATTCTTTACGGGGTGACGTAGAAGGTTCTTTTTATAATTATAGGAATTTTAGTTTTTTTAATAATGCAGACAAGAGT---------GATGATCCTCACTACGATCATTATATGTACAATACTAAATATAGTTGGAATAATCACATTACTAGTTGTATTCACAATTATCTTGATTCTAAAATCCGTATTGAT------------------------------------AGTTCCATTTATAGTTCCATTTGTGATGACAGTGGAAATCATACTCAAAGCGAGAATGCCAGCGTAACAGCTAGCACGAATGAGAGTGATTTAACTAACAGTTCTAATGATCTCGATGTAACTCAAAAATACAGGCATTTGTGGGTGCAATGTGAAAACTGTTATGGATTAAATTATAAGAAATTTTTTAAGTCAAAAATGAATATTTGTGAACAATGTGGATATCATTTGAAAATGAGCAGTTCCGACCGAATAGACCTTTTGATTGATGCGGGTACTTGGGATCCGTTGGATGAAGACATGGTCTCTCTGGATCCCATTGAATTTCATTCGGAGGAGGAACCCTATAAAGATCGTGTTGATTCTTATCAAACAAGCACAGGACTAACTGAAGCTGTTCAAACAGGTACAGGCCAACTAAATGGTATTCCCCTAGCAATTGCTGTTATGGATTTTCAGTTTATGGGGGGTAGTATGGGATCTGCAGTAGGCGAGAAAATCACCCGTTTGATTGAGTATGCTACTAAGAAATTTCTACCTCTTATTATAGTGTGTGCTTCCGGAGGAGCACGGATGCAAGAAGGAAGTTTGAGCTTAATGCAAATGGCTAAAATATCTTCTGCTTTATATGATTATCAATTAAATAAAAAGTTATTCTATGTATCAATCCTTACATCTCCGACTACTGGTGGGGTGACAGCAAGTTTTGGTATGTTGGGGGATATCATTATTGCTGAACCTAATGCCTACATTGCATTTGCAGGTAAACGAGTAATTGAACAAACATTGAATAAGACAGTACCCGAAGGTTCACAAGCGGCTGAATATTTATTCCAAAAGGGCTTATTCGATTTAATCGTACCACGTAATCTTTTAAAAGGTGTTCTGAGTGAGTTATTGGAACTCCATGCTTTCGTTCCCTTGAAACAAAAA---AATCAAGAAGTA------------------------------------
>Crassula_mesembryanthoides
ATGGAAAAACGGCGGTTCAATTTGATGTTATCTAACGCGGAGGAGTTCAAATACAAGTGTAGGTTAAGTAAATCAATCGACAGTCTTGGGCCTCTTGAAAATAATGGTGGAAACGAAAATAAGGTTCTAACTGAGACAGATAACAAAATTCCTCATTGGAGT------GATACTTCTAGTTACAGTACTGATGATGATTTTTTTGGCATCAGGGACATTAGGAATTCCATTGCTGAGGACACCTATTTAGTTAGCGAT------ACTAATGGGGACCATTATTCAATATATTTTGATATTGAAAATCAGACTTTTGAGATTGACAACGAGCATTCTTTACGGGGTGACGTAGAAGGTTCTTTTTATAGTTATAGGAATTTTAGTTTTTTTAATAATGCAGACAAGAGT---------GATGATCCTCACTACGATCATTACATGTACAATACTAAATATAGTTGGAATAATCACATTACTAGTTGTATTCACAATTATCTTGATTCTAAAATCCGTATTGAT------------------------------------AGTTCCATTTATAGTTACATTTGTGATGACAGTGGAAATCATACTCAAAGCGAGAATTCCAGCGTAACAGCTAGCACGAATGAGAGTGATTTAACTAACAGTTCTAATGATCTCGATGTAACTCAAAAATACAGGCATTTGTGGGTGCAATGTGAAAACTGTTATGGATTAAATTATAAGAAATTTTTTAAGTCAAAAATGAATATTTGTGAACAATGTGGATATCATTTGAAAATGAGCAGTTCCGACCGAATAGACCTTTTGATTGATGCGGGTACTTGGGATCCGTTGGATGAAGACATGGTCTCTCTGGATCCCATTGAATTTCATTCGGAGGAGGAACCCTATAAAGATCGTGTTGATTCTTATCAAACAAGCACAGGACTAACTGAAGCTGTTCAAACAGGTACAGGCCAACTAAATGGTATTCCCCTAGCAATTGCTGTTATGGATTTTCAGTTTATGGGGGGTAGTATGGGATCTGCAGTAGGCGAGAAAATCACCCGTTTAATTGAGTATGCTACTAAGAAATTTCTACCTCTTATTATAGTGTGTGCTTCCGGAGGAGCACGGATGCAAGAAGGAAGTTTGAGCTTAATGCAAATGGCTAAAATATCTTCTGCTTTATATGATTATCAATTAAATAAAAAGTTATTCTATGTATCAATCCTTACATCTCCGACTACTGGTGGGGTGACAGCAAGTTTTGGTATGTTGGGGGATATCATTATTGCTGAACCTAATGCCTACATTGCATTTGCAGGTAAACGAGTAATTGAACAAACATTGAATAAGACAGTACCCGAAGGTTCACAAGCGGCTGAATATTTATTCCAAAAGGGCTTATTCGATTTAATCGTACCACGTAATCTTTTAAAAGGTGTTCTGAGTGAGTTATTGGAACTCCATGCTTTCGTTCCCTTGAAACAAAAA---AATCAAGAAGTAGAATTT------------------------------
>Crassula_perforata
ATGGAAAAACGGCGGTTCAATTTGATGTTATCTAACGCGGAGGAGTTAAAATACAAGTGTAGGTTAAGTAAATCAATCGATAGTCTTGGGCCTCTTGAAAATAATGGTGGAAACGAAAATAAGGTTCTAACTGAGACAGATAACAAAATTCCTCATTGGAGT------GATACTTCTAGTTACAGTACTGATGATGATTTTTTTGGCATCAGGGACATTAGGAATTCCATTGCTGAGAACACCTATTTAGTTAGCGAT------ACTAATGGGGACCATTATTCAATATATTTTGATATTGAAAATCAGACTTTTGAGATTGACAACGAGCATTCTTTACGGGGTGACGTAGAAGGTTCTTTTTATAGTTATAGGAATTTTAGTTTTTTTAATAATGCAGACAAGAGT---------GATGATCCTCACTACGATCATTACATGTACAATACTAAATATAGTTGGAATAATCACATTACTAGTTGTATTCACAATTATCTTAATTCTAAAATCCGTATTGAT------------------------------------AGTTCCATTTATAGTTACATTTGTGATGACAGTGGAAATCATACTCAAAGCGAGAATGTCAGCGTAACAGCTAGTACGAATGAGAGTGATTTAACTAACAGTTCTAATGATCTCGATGTAACTCAAAAATACAGGCATTTGTGGGTGCAATGTGAAAACTGTTATGGATTAAATTATAAGAAATTTTTTAAGTCAAAAATGAATATTTGTGAACAATGTGGATATCATTTGAAAATGAGCAGTTCCGACCGAATAGACCTTTTGATTGATGCGGGTACTTGGGATCCGTTGGATGAAGACATGGTCTCTCTGGATCCCATTGAATTTCATTCGGAGGAGGAACCCTATAAAGATCGTGTTGATTCTTATCAAACAACCACAGGACTAACTGAAGCTGTTCAAACAGGTACAGGCCAACTAAATGGTATTCCCCTAGCAATTGCTGTTATGGATTTTCAGTTTATGGGGGGTAGTATGGGATCCGCAGTCGGCGAGAAAATCACCCGTTTGATTGAGTATGCTACTAAGAAATTTCTACCTCTTATTATAGTGTGTGCTTCCGGAGGAGCACGGATGCAAGAAGGAAGTTTGAGCTTAATGCAAATGGCTAAAATATCTTCTGCTTTATATGATTATCAATTAAATAAAAAGTTATTCTATGTATCAATCCTTACATCTCCGACTACTGGTGGGGTGACAGCAAGTTTTGGTATGTTGGGGGATATCATTATTGCTGAACCTAATGCCTACATTGCATTTGCAGGTAAACGAGTAATTGAACAAACATTGAATAAGACAGTACCCGAAGGTTCACAAGCGGCTGAATATTTATTCCAAAAGGGCTTATTCGATTTAATCGTACCACGTAATCTTTTAAAAGGTGTTCTGAGTGAGTTATTGGAACTCCATGCTTTCGTTCCCTTGAAACAAAAA---AATCAAGAAGTAGAATTT------------------------------
>Crassula_socialis
ATGGAAAAACGGCGGTTCAATTTGATGTTATCTAACGCGGAGGAGTTCAAATACAAGTGTAGGTTAAGTAAATCAATCGAGAGTCTTGGGCCTCTTGAAAATAATGGTGGAAACGAAAATAAGGTTCTAACTGAGACAGATAACAAAATTCCTCATTGGAGT------GATACTTCTAGTTACAGTACTGATGATGATTTTTTTGGCATCAGGGACATTAGGAATTCCATTGCTGAGGACACCTATTTAGTTAGCGAT------ACTAATGGGGACCATTATTCAATATATTTTGATATTGAAAATCAGACTTTTGAGATTGACAACGAGCATTCTTTACGGGGTGACGTAGAAGGTTCTTTTTATAGTTATAGGAATTTTAGTTTTTTTAATAATGCAGACAAGAGT---------GATGATCCTCACTACGATCATTACATGTACAATACTAAATATAGTTGGAATAATCACATTACTAGTTGTATTCACAATTATCTTGATTCTAAAATCCGTATTGAT------------------------------------AGTTCCATTTATAGTTACATTTGTGATGACAGTGGAAATCATACTCAAAGCGAGAATGCCAGCGTAACAGCTAGCACGAATGAGAGTGATTTAACTAACAGTTCTAATGATCTCGATGTAACTCAAAAATACAGGCATTTGTGGGTGCAATGTGAAAACTGTTATGGATTAAATTATAAGAAATTTTTTAAGTCAAAAATGAATATTTGTGAACAATGTGGATATCATTTGAAAATGAGCAGTTCCGACCGAATAGACCTTTTGATTGATGCGGGTACTTGGGATCCGTTGGATGAAGACATGGTCTCTCTGGATCCCATTGAATTTCATTCGGAGGAGGAACCCTATAAAGATCGTGTTGATTCTTATCAAACAAGCACAGGACTAACTGAAGCTGTTCAAACAGGTACAGGCCAACTAAATGGTATTCCCCTAGCAATTGCTGTTATGGATTTTCAGTTTATGGGGGGTAGTATGGGATCTGCAGTAGGCGAGAAAATCACCCGTTTGATTGAGTATGCTACTAAGAAATTTCTACCTCTTATTATAGTGTGTGCTTCCGGAGGAGCACGGATGCAAGAAGGAAGTTTGAGCTTAATGCAAATGGCTAAAATATCTTCTGCTTTATATGATTATCAATTAAATAAAAAGTTATTCTATGTATCAATCCTTACATCTCCGACTACTGGTGGGGTGACGGCAAGTTTTGGTATGTTGGGGGATATCATTATTGCTGAACCTAATGCCTACATTGCATTTGCAGGTAAACGAGTAATTGAACAAACATTGAATAAGACAGTACCCGAAGGTTCACAAGCGGCTGAATATTTATTCCAAAAGGGCTTATTCGATTTAATCGTACCACGTAATCTTTTAAAAGGTGTTCTGAGTGAGTTATTGGAACTCCATGCTTTCGTTCCCTTGAAACAAAAA---AATCAAGAAGTAGAATTT------------------------------
>Crassula_tecta
ATGGAAAAACGGCGGTTCAATTTGATGTTATCTAACGCGGAGGAGTTCAAATACAAGTGTAGGTTAAGTAAATCAATCGATAGTCTTGGGCCTCTTGAAAATAATGGTGGAAACGAAAATAAGGTTCTAACTGAGACAGATAACAAAATTCCTCATTGGAGT------GATACTTCTAGTTACAGTACTGATGATGATTTTTTTGGCATCAGGGACATTAGGAATTCCATTGCTGAGGACACCTATTTAGTTAGCGAT------ACTAATGGGGACCATTATTCAATATATTTTGATATTGAAAATCAGACTTTTGAGATTGACAACGAGCATTCTTTACGGGGTGACGTAGAAGGTTCTTTTTATAGTTATAGGAATTTTAGTTTTTTTAATAATGCAGACAAGAGT---------GATGATCCTCACTACGATCATTACATGTACAATACTAAATATAGTTGGAATAATCACATTACTAGTTGTATTCACAATTATCTTGATTCTAAAATCCGTATTGAT------------------------------------AGTTCCATTTATAGTTACATTTGTGATGACAGTGGAAATCATACTCAAAGCGAGAATGCCAGCGTAACAGCTAGCACGAATGAGAGTGATTTAACTAACAGTTCTAATGATCTCGATGTAACTCAAAAATACAGGCATTTGTGGGTGCAATGTGAAAACTGTTATGGATTAAATTATAAGAAATTTTTTAAGTCAAAAATGAATATTTGTGAACAATGTGGATATCATTTGAAAATGAGCAGTTCCGACCGAATAGACCTTTTGATTGATGCGGGTACTTGGGATCCGTTGGATGAAGACATGGTCTCTCTGGATCCCATTGAATTTCATTCGGAGGAGGAACCCTATAAAGATCGTGTTGATTCTTATCAAACAAGCACAGGACTAACTGAAGCTGTTCAAACAGGTACAGGCCAACTAAATGGTATTCCCCTAGCAATTGCTGTTATGGATTTTCAGTTTATGGGGGGTAGTATGGGATCTGCAGTAGGCGAGAAAATCACCCGTTTGATTGAGTATGCTACTAAGAAATTTCTACCTCTTATTATAGTGTGTGCTTCCGGAGGAGCACGGATGCAAGAAGGAAGTTTGAGCTTAATGCAAATGGCTAAAATATCTTCTGCTTTATATGATTATCAATTAAATAAAAAGTTATTCTATGTATCAATCCTTACATCTCCGACTACTGGTGGGGTGACAGCAAGTTTTGGTATGTTGGGGGATATCATTATTGCTGAACCTAATGCCTACATTGCATTTGCAGGTAAACGAGTAATTGAACAAACATTGAATAAGACAGTACCCGAAGGTTCACAAGCGGCTGAATATTTATTCCAAAAGGGCTTATTCGATTTAATCGTACCACGTAATCTTTTAAAAGGTGTTCTGAGTGAGTTATTGGAACTCCATGCTTTCGTTCCCTTGAAACAAAAA---AATCAAGAAGTAGAATTT------------------------------
>Crassula_mesembrianthemopsis
ATGGAAAAACGGCGGTTCAATTTGATGTTATCTAACGCGGAGGAGTTCAAATACAAGTGTAGGTTAAGTAAATCAATCGATAGTCTTGGGCCTCTTGAAAATAATGGTGGAAACGAAAATAAGGTTCTAACTGAGACAGATAACAAAATTCCTCATTGGAGT------GATACTTCTAGTTACAGTACTGATGATGATTTTTTTGGCATCAGGGACATTAGGAATTCCATTGCTGAGGACACCTATTTAGTTAGCGAT------ACTAATGGGGACCATTATTCAATATATTTTGATATTGAAAATCAGACTTTTGAGATTGACAACGAGCATTCTTTACGGGGTGACGTAGAAGGTTCTTTTTATAGTTATAGGAATTTTAGTTTTTTTAATAATGCAGACAAGAGT---------GATGATCCTCACTACGATCATTACATGTACAATACTAAATATAGTTGGAATAATCACATTACTAGTTGTATTCACAATTATCTTGATTCTAAAATCCGTATTGAT------------------------------------AGTTCCATTTATAGTTACATTTGTGATGACAGTGGAAATCATACTCAAAGCGAGAATGCCAGCGTAACAGCTAGCACGAATGAGAGTGATTTAACTAACAGTTCTAATGATCTCGATGTAACTCAAAAATACAGGCATTTGTGGGTGCAATGTGAAAACTGTTATGGATTAAATTATAAGAAATTTTTTAAGTCAAAAATGAATATTTGTGAACAATGTGGATATCATTTGAAAATGAGCAGTTCCGACCGAATAGACCTTTTGATTGATGCGGGTACTTGGGATCCGTTGGATGAAGACATGGTCTCTCTGGATCCCATTGAATTTCATTCGGAGGAGGAACCCTATAAAGATCGTGTTGATTCTTATCAAACAAGCACAGGACTAACTGAAGCTGTTCAAACAGGTACAGGCCAACTAAATGGTATTCCCCTAGCAATTGCTGTTATGGATTTTCAGTTTATGGGGGGTAGTATGGGATCTGCAGTAGGCGAGAAAATCACCCGTTTGATTGAGTATGCTACTAAGAAATTTCTACCTCTTATTATAGTGTGTGCTTCCGGAGGAGCACGGATGCAAGAAGGAAGTTTGAGCTTAATGCAAATGGCTAAAATATCTTCTGCTTTATATGATTATCAATTAAATAAAAAGTTATTCTATGTATCAATCCTTACATCTCCGACTACTGGTGGGGTGACAGCAAGTTTTGGTATGTTGGGGGATATCATTATTGCTGAACCTAATGCCTACATTGCATTTGCAGGTAAACGAGTAATTGAACAAACATTGAATAAGACAGTACCCGAAGGTTCACAAGCGGCTGAATATTTATTCCAAAAGGGCTTATTCGATTTAATCGTACCACGTAATCTTTTAAAAGGTGTTCTGAGTGAGTTATTGGAACTCCATGCTTTCGTTCCCTTGAAACAAAAA---AATCAAGAAGTAGAATTT------------------------------
>Crassula_deltoidea
ATGGAAAACCGGTGGTTCAAT------TTATCTAAT---GGGGAGGTCAATTACAAGTGTAGGTTTAGTAAATCCATGGACAGTCTTGGGCCTATTGAAAATACCGGCGGAAGCGAAAATAAGGCTCTAAGTGATACAGCGAACAAAATTCCTCGTTGGAGT------GATAATTCTAGTTACAGTAACGCTGATGATTTTTTTGTCGTCGAGGGCATTAGGAATTTCATTGGCGATGACACCTATTTAGTTAGGGAC------ACTAATGGGCACCATTATTCGATCTACTTTGATATTGAAAATCAAATTTTTGAGATTGACAACGAGCATTCTTTACAGAGTGACGTAGAAGGTTCTTTTTATAGTTATCGGAATTCGAGTTATTTGAGTAATGGAGACAAAAGT---------GATGATCTTCGCTACGATCATTACATGTACAATACTAAAGATAGTTGGAATACGCACATTACTAGTTGTATTCACAATTATCTTCATTCTCAAATCCGTATTGAT------------------------------------AGTTCCATTTCTCGTTACATTTGTGATGATAGTGTAAATCATAGTCAAAGCGAGAATGCCAGCGTAACAACTAGCACGAATGGTAGTGATTTAACTAACAGTTCTAATGATCTCGATGTAACTCAAAAATACAGGCATTTGTGGGTGCAATGCGAAAACTGTTATGGCTTGAATTATAAGAAATTTTTTAAGTCAAAAATGAATATTTGTGAACAATGTGGATATCATTTGAAAATGAGCAGTTCCGACCGAATCGACCTTTTGATTGATACGGGTACTTGGGATCCGCTGGATGAAGATATGGTCTCTCTAGATCCCATCGAATTTCATTCAGAGGAGGAACCCTATAAAGATCGTATTGATTCTTATCAAACAAGCACAGGACTAACTGAAGCGATTCAAACAGGCACAGGTCAACTAAATGGTATTCCCCTAGCAATTGGAGTTATGGATTTTCAGTTTATGGGGGGGAGTATGGGATCTGCAGTAGGCGAGAAGATCACCCGTTTGATCGAGTATGCTACCAAGAAATTTCTACCTCTTATTCTAGTGTGTGCTTCCGGAGGAGCACGGATGCAAGAGGGAAGTTTGAGCTTAATGCAAATGGCTAAAATCTCTTCCGCTTTATATGATTATCAATTAAATAAAAAGTTATTCTATGTATCAATCCTTACATCTCCGACTACTGGTGGGGTGACAGCAAGTTTTGGTATGTTGGGGGATATCATTATTGCTGAACCCAACGCCTACATTGCATTTGCGGGTAAACGAGTAATTGAACAAACATTGAATAAGACAGTACCGGAAGGTTCACAGGCGGCTGAATATTTATTCCAAAAGGGCTTATTCGATCTAATCGTACCACGTAATCTTTTAAAAGGTGTTCTGAGTGAGTTATTGGAACTCCACGCTTTCTTTCCCTTGAACAAAAAA---AATAAAGAAGTAGAATGT------------------------------
>Crassula_expansa_subsp_fragilis
ATGGAAAAACGGCGGTTCAATTTGATGTTATCTAAT---GGGGAGATCAACGACAAGTGTCGATTTAGTAAATCCATGGACAGTCTTGGGCCCATTGAAAATACCGGCGGAAGTGAAAATAAGGCTCTAAGTGATATAGCGAACAAAATTCCTCGTTGGAGT------GATAATTCTAGTTACAGTAACGCTGATGATTTTTTTGTCGTCGAGGGCATTAGGAATTTCATTGGCGATGACACCTATTTAGTTCGGGAT------ACTAATGGGGACCATTATTCGATCTATTTTGATATTGAAAATCAAATTTTTGAGATTGACAACGAGCATTCTTTACAGAGTGACGTAGAAGGTTCTTTTTCTAGTTATAGGAATTCGAGTTATTTGAGTAATGCAGACAAAAGG---------GAT------------GATCATTATATGTACAACACTAAAGATAGTTGGAATACTCACATTACTCGTTGTATTCACAATTATCTTCATTCTCAAATCCGTATTGAT------------------------------------AGTTCCATTTATAGTTACATTTGTGATGATAGTGTAAATCATAGTCAAAGCGAGAATGCCAGCGTAAAAACTAGCACGAATGATAGTGATTTAACTAATAGTTCTAATGATCTCGATGTAACTCAAAAATACAGGCATTTGTGGGTGCAATGCGAAAACTGTTATGGCTTGAATTATAAGAAATTTTTTAAGTCAAAAATGAATATTTGTGAACAATGTGGATATCATTTGAAAATGAGCAGTTCTGACCGAATCGACTTTTTGATTGATACGGGTACTTGGGATCCGCTGGATGAAGATATGGTCTCTCTAGATCCCATCGAGTTTCATTCAGAGGAGGAACCCTATAAAGATCGTATTGATTCTTATCAAACAAGCACAGGACTAACTGAAGCGATTCAAACAGGCACAGGGCAACTAAATGGTATTCCCCTAGCAATTGGAGTTATGGATTTTGAGTTTATGGGGGGGAGTATGGGATCTGCAGTAGGCGAGAAAATCACCCGTTTGATCGAGTATGCTACCAAGAAATTTCTACCTCTTATTATAGTGTGTGCTTCCGGAGGAGCACGGATGCAAGAGGGAAGTTTGAGCTTAATGCAAATGGCTAAAATCTCTTCTGCTTTATATGATTATCAATTAAATAAAAAGTTATTCTATGTATCAATCCTTACATCTCCGACTACGGGTGGGGTGACAGCAAGTTTTGGTATGTTGGGGGATATCATTATTGCTGAACCCAACGCCTACATTGCATTTGCGGGTAAACGAGTAATTGAACAAACATTGAATAAGACAGTACCGGAAGGCTCACAGGCGGCTGAATATTTATTTCAAAAAGGCTTATTCGATCTAATCGTACCACGGAATCTTTTAAAAGGTGTTCTGCGTGAGTTATTGGAACTCCATGCTTTCTTTCCCTTGAACAAAAAA---AATAAAGAAGTAGAATGT------------------------------
>Crassula_volkensii
ATGGAAAAACGGCGGTTCAATTTGATGTTATCTAAT---GGGGAGATCAACGACAAGTGTCGGTTTAGTAAATCCATGGACAGTCTTGGGCCTATTGAAAATACCGGCGGAAGTGAAAATAAGGCTCTAAGTGATATAGCGAACAAAATTCCTCGTTGGAGT------GAGAATTCTAGTTACAGTAACGCGGATGATTTTTTTGTCGTCGAGGGCATTAGTAATTTCATTGGCAATGACACCTATTTAGTTCGGGAT------ACTAATGGGGACCATTATTCGATCTATTTTGATATTGAAAATCAAATTTTTGAGATTGACAACGAGCATTCTTTACAGAGTGACGTAGAAGGTTCTTTTTCTAGTTATAGGAATTCGAGTTATTTGAGGAATGGAGACAAAAGG---------GATGATCCTCACTACGATCATTATATGTACAACACTAAAGATAGTTGGAATACTCACATTACTAGTTGTATTCACAATTATCTTCATTCTCAAATCCGTATTGAT------------------------------------AGTTCCATTTATAGTTACATTTGTGATGATAGTGTAAATCATAGTCAAAGCGAGAATGCCAGCGTAAAAACTAGCACGAATGGGAGTGATTTAACTAACAGTTCTAATGATCTCGATGTAACTCAAAAATACAGGCATTTGTGGGTGCAATGCGAAAACTGTTATGGCTTGAATTATAAGAAATTTTTTAAGTCAAAAATGAATATTTGTGAACAATGTGGATATCATTTGAAAATGAGCAGTTCTGACCGAATCGACTTTTTGATTGATACGGGTACTTGGGATCCGCTGGATGAAGATATGGTCTCTCTAGATCCTATCGAGTTTCATTCAGAGGAGGAACCCTATAAAGATCGTATTGATTCTTATCAAACAAGCACAGGACTAACTGAAGCGATTCAAACAGGCACAGGGCAACTAAATGGTATTCCCCTAGCAATTGGAGTTATGGATTTTGAGTTTATGGGGGGGAGTATGGGATCTGCAGTAGGCGAGAAAATCGCCCGTTTGATCGAGTATGCTACCAAGAAATTTCTACCTCTTATTATAGTGTGTGCTTCCGGAGGAGCACGGATGCAAGAGGGAAGTTTGAGCTTAATGCAAATGGCTAAAATCTCTTCTGCTTTATATGATTATCAATTAAATAAAAAGCTATTCTATGTATCAATCCTTACATCTCCGACTACGGGTGGGGTGACAGCAAGTTTTGGTATGTTGGGGGATATCATTATTGCTGAACCCAACGCCTACATTGCATTTGCGGGTAAACGAGTAATTGAACAAACATTGAATAAGACAGTACCGGAAGGCTCACAGGCGGCTGAATATTTATTTCAAAAAGGCTTATTCGATCTAATCGTACCACGTAATCTTTTAAAAGGTGTTCTGCGTGAGTTATTGGAACTCCATGCTTTCTTTCCCTTGAACAAAAAA---AATAAAGAAGTAGAATGT------------------------------
>Cotyledon_tomentosa
ATGGAAAAACGGCGGTTCAATTCGATGTTATCTAAC---GAGGAGTTAAAATACAAGTGTAGGCTAAGTAAATCAATGGACAATCTGGGGCCTATTGAAAAGAACGGTGGAAGCAAAAAGCAGGTTGTAACTGATACAGATCAAAAAATTCCTCTTTGGAGT------AATAGTTCTAGGTACAGTAATGATGATGATTTTTTTGGTGTCAGGGACATTATGAATTTAATTTCTGATGAAACTTTTTTAGTTAGGGAT------ACTAATGGGGACCATTATTCCATATATTTGAATATTGACAATCATATTTTTGAAATTGACAACGATCATTCTTTACTGAGTGACGTAGAAAATTTGTTTTCTAGTTCTAGGAATTCGAGTTATTTGAATAATGCATCCAAGAGT---------GATGATCCTGCCTACGATCATTCCATGTACAATACTAAATATACTTGGAATAATCACATTAATAGTTGTATTGACAATTATCTTCATTCTCAAATCCGTATTGAT------------------------------------AGTTACATTTATAGTTACATTTGTGGTGACAGTAGAAATGGTATTGAAAGCGCGAATGCCAGCGTAAGAACTAGCACGAATGAGAGTGATTTAACTAAAAGTTCGAATGATCTCGATGTAACTCAAAAATACAGGCATTTGTGGGTTCAATGCGAAAACTGTTATGGATTAAATTATAAGAAATTTTTTCAGTCAAAAATGAATATTTGTGAACAATGCGGATATCATTTGAAAATGAGTAGTTCTGATCGAATCGAACTTTTGATTGATACAGGTACTTGGGATCCGCTGGATGAAGACATGGTCTCTCTGGATCCCATTGCATTTCATTCAGAGGAGGAACCCTATAAAGATCGTATTGATTCTTATCAAACAAAGACAGGCTTAACTGAAGCTGTTCAAACAGGCACAGGTCAACTAAACGGTATTCCCATAGCAATTGGGGTTATGGATTTTCAGTTTCTGGGGGGTAGTATGGGATCTGCAGTAGGCGAGAAAATTACCCGTTTGATCGAGTATGCTACCAAGAATTTTCTCCCTCTTATTCTAGTGTGTGCTTCCGGAGGAGCACGGATGCAAGAAGGGAGTTTAAGCTTGATGCAAATGGCTAAAATATCTTCTGCTTTATATGATTATCAATTAAATAAAAAGTTATTCTATGTACCAATCCTTACATCTCCGACTACTGGTGGGGTGACAGCGAGTTTTGGTATGTTGGGGGATATCATTATTGCTGAACCCAATGCCTATATTGCATTTGCGGGTAAACGAGTAATTGAACAAACATTGAATAAGACAGTACCGGAAGGTTCACAAGCGGCTGAATATTTATTCCAAAAGGGTTTATTCGACCCAATCGTACCACGTAATCTTTTAAAAGGTGTTCTGAGTGAGTTATTTCAACTTCACGCTTTCTTTCCCTTGAAAAAAAAA---AATCAACAAGTATTAGGT---TCAATTAGTTTATGGGTGGCGAACAAG
>Kalanchoe_daigremontiana
ATGGAAAAACGGCGGTTCAATTCGATGTTATCTAAC---GAGGAGTTCAAATACAAGTGTAGGCTAAGTAAATCAATGGACAATCTGGGGCCTATTGAAAATAACGGTGGAAGCAAAAAGCAGGTTCTAACTGATACAAATACAAAAATTCCTCTTTCGAGT------AATAGTTCTAGGTACAGTAATGATGAT---TTTTTTGGTGTCAGGGACATTATGAATTTAATTTCTGATGAAACTTTTTTAGTTAGGGAT------ACTAATGGGGACCATTATTCCATATATTTTAATATTGAAAATCAGATTTTTGAAATTGACAACGATCATTCTTTACTG------------AATTCGTTTTCTAGTTCTAGGAATTCGAGTGATTTGAATCATGGATCCAAGAGT---------GATGATCCTGACTACGATCATTCCATGTACAATACTAAATATACTTGGAATAATCACATCAATAGTTGTATTGACAATTATCTTCATTCTCAAATCCGTATTGATAGTTACATT------------------------GAGAGTTACATGTATAGTTACATTTGTGGTGACAGTAGAAATTGGAGTGAAAGCGAGAATGCCAGCGTAAGAACTAGCACGAATGATAGTGATTTAACTAAAAGTTCTAATGATCTCGATGTAACTCAAAAATACAGGCATTTGTGGGTTCAATGCGAAAACTGTTATGGATTAAATTATAAGAAATTTTTTCAGTCAAAAATGAATATTTGTGAACAATGCGGATATCATTTGAAAATGAGTAGTTCTGATCGAATCGAACTTTTGATTGATACAGGTACTTGGGATCCGCTGGATGAAGACATGGTTTCTCTGGATCCCATTGCATTTCATTCAGAGGAGGAACCTTATAAAGATCGTATTGATTCTTATCAAACAAAGACAGGATTAACTGAAGCTGTTCAAACAGGCACAGGTCAACTAAATGGTATTCCCATAGCAATTGGGGTTATGGATTTTCAGTTTATGGGGGGTAGTATGGGATCTGCAGTAGGCGAGAAAATAACCCGTTTGATCGAGTATGCTACCAAGAATTTTCTCCCTCTTATTCTGGTGTGTGCTTCCGGAGGAGCACGGATGCAAGAAGGAAGTTTAAGCTTGATGCAAATGGCTAAAATATCTTCTGCTTTATATGATTATCAATTAAATAAAAGGTTATTCTATGTACCAATCCTTACATCTCCGACTACTGGTGGGGTGACAGCGAGTTTTGGTATGTTGGGGGATATCATTATTGCTGAACCCAATGCCTACATTGCATTTGCGGGTAAACGAGTAATTGAACAAACATTGAATAAGACAGTACCGGAAGGTTCACAAGCAGCTGAATATTTATTCCAAAAGGGTTTATTCGACCCAATCGTACCACGTAATCTTTTAAAAGGTGTTCTGAGTGAGTTATTTCAACTGCACGCTTTCTTTCCCTTGAAAAAAAAA---ATCAACAAGTAT------------------------------------
>Kalanchoe_delagoensis
ATGGAAAAACGGCGGTTCAATTCGATGTTATCTAAC---GAGGAGTTCAAATACAAGTGTAGGCTAAGTAAATCAATGGACAATCTGGGGCCTATTGAAAATAACGGTGGAAGCAAAAAGCAGGTTCTAACTGATACAAATACAAAAATTCCTCTTTCGAGT------AATAGTTCTAGGTACAGTAATGATGAT---TTTTTTGGTGTCAGGGACATTATGAATTTAATTTCTGATGAAACTTTTTTAGTTAGGGAT------ACTAATGGGGACCATTATTCCATATATTTTAATATTGAAAATCAGATTTTTGAAATTGACAACGATCATTCTTTACTGAGTGACGTAGAAAATTCGTTTTCTAGTTCTAGGAATTCGAGTGATTTGAATCATGGATCCAAGAGT---------GATGATCCTGACTACGATCATTCCATGTACAATACTAAATATACTTGGAATAATCACATCAATAGTTGTATTGACAATTATCTTCATTCTCAAATCCGTATTGATAGTTACATT------------------------GAGAGTTACATGTATAGTTACATTTGTGGTGACAGTAGAAATTGGAGTGAAAGCGAGAATGCCAGCGTAAGAACTAGCACGAATGATAGTGATTTAACTAAAAGTTCTAATGATCTCGATGTAACTCAAAAATACAGGCATTTGTGGGTTCAATGCGAAAACTGTTATGGATTAAATTATAAGAAATTTTTTCAGTCAAAAATGAATATTTGTGAACAATGCGGATATCATTTGAAAATGAGTAGTTCTGATCGAATCGAACTTTTGATTGATACAGGTACTTGGGATCCGCTGGATGAAGACATGGTTTCTCTGGATCCCATTGCATTTCATTCAGAGGAGGAACCTTATAAAGATCGTATTGATTCTTATCAAACAAAGACAGGATTAACTGAAGCTGTTCAAACAGGCACAGGTCAACTAAATGGTATTCCCATAGCAATTGGGGTTATGGATTTTCAGTTTATGGGGGGTAGTATGGGATCTGCAGTAGGCGAGAAAATAACCCGTTTGATCGAGTATGCTACCAAGAATTTTCTCCCTCTTATTCTGGTGTGTGCTTCCGGAGGAGCACGGATGCAAGAAGGAAGTTTAAGCTTGATGCAAATGGCTAAAATATCTTCTGCTTTATATGATTATCAATTAAATAAAAGGTTATTCTATGTACCAATCCTTACATCTCCGACTACTGGTGGGGTGACAGCGAGTTTTGGTATGTTGGGGGATATCATTATTGCTGAACCCAATGCCTACATTGCATTTGCGGGTAAACGAGTAATTGAACAAACATTGAATAAGACAGTACCGGAAGGTTCACAAGCAGCTGAATATTTATTCCAAAAGGGTTTATTCGACCCAATCGTACCACGTAATCTTTTAAAAGGTGTTCTGAGTGAGTTATTTCAACTGCACGCTTTCTTTCCCTTGAAAAAAAAA---ATCAACAAGTAT------------------------------------
>Kalanchoe_fedtschenkoi
ATGGAAAAACGGCGGTTCAATTCGATGTTATCTAAC---GAGGAGTTCAAATACAAGTGTAGGCTAAGTAAATCAATGGACAATCTGGGGCCTATTGAAAATAACGGTGGAAGCAAAAAGCAGGTTCTAACTGATACAAATACAAAAATTCCTCTTTCGAGT------AATAGTTCTAGGTACAGTAATGATGAT---TTTTTTGGTGTCAGGGACATTATGAATTTCATTTCTGATGAAACTTTTTTAGTTAGGGAT------ACTAATGGGGACCATTATTCCATATATTTTAATATTGAAAATCAGATTTTTGAAATTGACAACGATCATTCTTTACTGAGTGACGTAGAAAATTCGTTTTCTAGTTCTAGGAATTCGAGTGATTTGAATCATGGATCCAAGAGT---------GATGATCCTGACTACGATCATTCCATGTACAATACTAAATATACTTGGAATAATCACATCAATAGTTGTATTGACAATTATCTTCATTCTCAAATCCGTATTGATAGTTACATT------------------------GAGAGTTACATGTATAGTTACATTTGTGGTGACAGTAGAAATTGGAGTGAAAGCGAGAATGCCAGCGTAAGAACTAGCACGAATGATAGTGATTTAACTAAAAGTTCTAATGATCTCGATGTAACTCAAAAATACAGGCATTTGTGGGTTCAATGCGAAAACTGTTATGGATTAAATTATAAGAAATTTTTTCAGTCAAAAATGAATATTTGTGAACAATGCGGATATCATTTGAAAATGAGTAGTTCTGATCGAATCGAACTTTTGATTGATACAGGTACTTGGGATCCGCTGGATGAAGACATGGTTTCTCTGGATCCCATTGCATTTCATTCAGAGGAGGAACCTTATAAAGATCGTATTGATTCTTATCAAACAAAGACAGGATTAACTGAAGCTGTTCAAACAGGCACAGGTCAACTAAATGGTATTCCCATAGCAATTGGGGTTATGGATTTTCAGTTTATGGGGGGTAGTATGGGATCTGCAGTAGGCGAGAAAATAACCCGTTTGATCGAGTATGCTACCAAGAATTTTCTCCCTCTTATTCTGGTGTGTGCTTCCGGAGGAGCACGGATGCAAGAAGGAAGTTTAAGCTTGATGCAAATGGCTAAAATATCTTCTGCTTTATATGATTATCAATTAAATAAAAGGTTATTCTATGTACCAATCCTTACATCTCCGACTACTGGTGGGGTGACAGCGAGTTTTGGTATGTTGGGGGATATCATTATTGCTGAACCCAATGCCTACATTGCATTTGCGGGTAAACGAGTAATTGAACAAACATTGAATAAGACAGTACCGGAAGGTTCACAAGCAGCTGAATATTTATTCCAAAAGGGTTTATTCGACCCAATCGTACCACGTAATCTTTTAAAAGGTGTTCTGAGTGAGTTATTTCAACTGCACGCTTTCTTTCCCTTGAAAAAAAAA---ATCAACAAGTAT------------------------------------
>Kalanchoe_longiflora
ATGGAAAAACGGCGGTTCAATTCGATGTTATCTAAC---GAGGAGTTCAAATACAAGTGTAGGCTAAGTAAATCAATGGACAATCTGGGGCCTATTGAAAATAACGGTGGAAGCAAAAAGCAGGTTCTAACTGATACAGATACAAAAATTCCTCTTTCGAGT------AATAGTTCTAAGTACAGTAATGATGAT---TTTTTTGGTGTCAGGGACATTATGAATTTAATTTCTGATGAAACTTTTTTAGTTAGGGAT------ACTAATGGGGACCATTATTCCATATATTTTAATATTGAAAATCAGATTTTTGAAATTGACAACGATCATTCTTTACTGAGTGACGTT------------TCTAGTTCTAGGAATTCGAGTGATTTGAATCATGCATCCAAGAGT---------GATGATCCTGACTACGATCATTCCATGTACAATACTAAATATACTTGGAATAATCACATCAATAGTTGTATTGACAATTATCTTCATTCTCAAATCCGTATTGATAGTTACATT------------------------GAGAGTTACATTTATAGTTACATTTGTGGTGACAGTAGAAATTGGAATGAAAGCGAGAATGCCAACGTAAGAACTAGCACGAATGATAGTGATTTAACTAAAAGTTCTAATGATCTCGATGTAACTCAAAAATACAGGCATTTGTGGGTTCAATGCGAAAACTGTTATGGATTAAATTATAAGAAATTTTTTCAGTCAAAAATGAATATTTGTGAACAATGCGGATATCATTTGAAAATGAGTAGTTCTGATCGAATCGAACTTTTGATTGATACAGGTACTTGGGATCCGCTGGATGAAGACATGGTTTCTCTGGATCCCATTGCATTTCATTCAGAGGAGGAACCTTATAAAGATCGTATTGATTCTTATCAAACAAAGACAGGATTAACTGAAGCTGTTCAAACAGGCACAGGTCAACTAAATGGTATTCCCATAGCAATTGGGGTTATGGATTTTCAGTTTATGGGGGGTAGTATGGGAGCTGCAGTAGGCGAGAAAATAACCCGTTTGATCGAGTATGCTACCAAGAATTTTCTCCCTCTTATTCTGGTGTGTGCTTCCGGAGGAGCACGGATGCAAGAAGGAAGTTTAAGCTTGATGCAAATGGCTAAAATATCTTCTGCTTTATATGATTATCAATTAAATAAAAGGTTATTCTATGTACCAATCCTTACATCTCCGACTACTGGTGGGGTGACAGCGAGTTTTGGTATGTTGGGGGATATCATTATTGCTGAACCCAATGCCTACATTGCATTTGCGGGTAAACGAGTAATTGAACAAACATTGAATAAGCCAGTACCGGAAGATTCACAAGCGGCTGAATATTTATTCCAAAAGGGTTTATTCGACCCAATCGTACCACGTAATCTTTTAAAAGGTGTTCTGAGTGAGTTATTTCAACTGCACGCTTTCTTTCCCTTGAAAAAAAAA---TCAACAAGTATTAGGTTC---AAT------------------------
>Kalanchoe_tomentosa
ATGGAAAAACGGCGGTTCAATTCGATGTTATCTAAC---GAGGAGTTCAAATACAAGTGTAGGCTAAGTAAATCAATGGACAATCTGGGGCCTATTGAAAATAACGGTGGAAGCAAAAAGCAGGTTCTAACTGATACAGATACAAAAATTCCTCTTTGGAGT------AATAGTTCTAGGTACAGTACTGATGAT---TTTTTTGGTGTCAGGGACATTATGAATTTAATTTCTGATGAAACTTTTTTAGTTAGGGAT------ACTAATGGGGACCATTATTCCATATATTTGAATATTGAAAATCTTATTTTTGAAATTGACAACGATCATTCGTTACTGAGT------------GCGTTTTCTAGTTCTAGGAATTCGAGTGATTTGAATCATGCATCCAAGAGT---------GATGATCCTGACTACGATCATTCCATCTACAATACTAAATATACTTGGAATAATCACATTAATAGTTGTATTGACAATTATCTTCATTCTCAAATCCGTATTGATAGTTACATT------------------------GAGAGTTACATTTATAGTTACATTTGTGGTGACAGTAGAAATTGTAGTGAAAGCGAGAATGCCAGCGTAAGAACTAGCACGAATGATAGTGATTTAACTAAAAGTTCTAATGATCTCGATGTAACTCAAAAATACAGGCATTTGTGGGTTCAATGCGAAAACTGTTATGGATTAAATTATAAGAAATTTTTTCAGTCAAAAATGAATATTTGTGAACAATGCGGATATCATTTGAAAATGAGTAGTTCTGATCGAATCGAACTTTTGATTGATACAGGTACTTGGGATCCGCTGGATGAAGACATGGTTTCTCTGGATCCCATTGCATTTCATTCAGAGGAGGAACCTTATAAAGATCGTATTGATTCTTATCAAACAAAGACAGGATTAACTGAAGCTGTTCAAACAGGCACAGGCCAACTAAACGGTATTCCCATAGCAATTGGGGTTATGGATTTTCAGTTTATGGGGGGTAGTATGGGAGCTGCAGTAGGCGAGAAAATCACCCGTTTGATCGAGTATGCTACCAAGAATTTTCTCCCTCTTATTCTGGTGTGTGCTTCCGGAGGAGCACGGATGCAAGAAGGAAGTTTAAGCTTGATGCAAATGGCTAAAATATCTTCTGCTTTATATGATTATCAATTAAATAAAAGGTTATTCTATGTACCAATCCTTACATCTCCTACTACTGGTGGGGTGACAGCGAGTTTTGGTATGTTGGGGGATATCATTATTGCTGAACCCAATGCGTACATTGCATTTGCGGGTAAACGAGTAATTGAACAAACATTGAATAAGACAGTACCGGAAGGTTCACAAGCGGCTGAATATTTATTCCAAAAGGGTTTATTCGACCCAATCGTACCACGTAATCTTTTAAAAGGTGTTCTGAGTGAGTTATTTCAACTGCACGCTTTCGTTCCCTTGAACAAAAAA---ATCAACAAGTAT------------------------------------
>Echeveria_lilacina
ATGGAAAAACGGTGGTTCAATTCGATGCTATCTAAC---GAGGAGTTAAAATACACGTGTAGACTAAGTAAATCAATGGACAATCTTGGGTCTAGTGAAAATAACGGTGGAAGCGAGAAGCAGGTTCTAACTGATATAGATAAAAAAATTCCTCTTTGGAGT------GAGAGGTCTAGGTACAGTAATGATGATGCTTTTTTTGGCGTCAGGGATATTATGAATTTAATTTCGGATGACACTTTTTTAGTTAGGGAT------ACTAGTGGCGACCATTATTCTATATATTTTGATATTGAAAATTCGAGTTTTGAAATTGACAACGATCATTCTTTACTGAGTGACGTAGAAAATTTGATTTATAGTTATAGGAATTCTGGTTATTTGAATAATGCATCCAAGAGT---------GATGATCCTGACTATGACCAGCCCCTGTCCAATACTAAATATACTTGGAATAATCACATTAATAGTTGTATTGACAATTATCTTCATTCAAAAATCCGTATTGAT------------------------------------AGTTACATTTATCGTTACATTTGTGGTGACAGTAGAAATTATAGTGAAAGCGAGAATGCCAGCATAGGAACTAGCACGAATGATAGTGATTTAACTAAAAGTTCTAATGATCTCGATGTAACTCAAAAATACAGGCATTTGTGGGTTCAATGCGAAAACTGTTATGGATTAAATTATAAGAAATTTTTTAAGTCAAAAATGAATATTTGTGAACAATGCGGATATCATTTGAAAATGAGTAGTTACGATCGAATCGAACTTTTGATTGATAGAGGCACGTGGGATCCGCTAGATGAAGACATGGTCTCTCTGGATCCCATTGAATTTCATTCGGAGGAGGAACCCTATAAAGACCGTATTGAGTCTTATCAAACAACGACGGGATTAACTGAAGCTGTTCAAACAGGCACAGGTCAATTAAACGGTATTCCGATAGCAATCGGGGTTATGGATTTTCAGTTTATGGGAGGTAGTATGGGATCCGCAGTAGGCGAGAAAATCACCCGTTTGATCGAGTATGCTACCAAGAGCTTTCTCCCTCTTATTCTAGTGTGTGCTTCTGGAGGAGCACGGATGCAAGAAGGAAGTTTGAGCTTGATGCAAATGGCTAAAATATCCTCTGCTTTATATGATTATCAATTAAATAAAAAGTTATTCTATGTATCAATACTTACATCTCCGACTACTGGTGGGGTGACAGCGAGCTTTGGTATGTTGGGGGATATCATTATTGCGGAACCCAATGCCTACATTGCATTTGCGGGTAAGCGAGTAATTGAACAAACATTGAATAAGACAGTACCGGAAGGTTCACAAGCAGCTGAATATTTATTCCAAAAGGGTTTATTCGACCCAATCGTACCACGTAATCCTTTAAAAGGTGTTCTGAGTGAGTTATTTCAACTCCACGCTTTCTTTCCCTTGAAAAAAAGA---AACAAG------------------------------------------
>Graptopetalum_amethystinum
ATGGAAAAACGGTGGTTCAATTCGATGCTATCTAAC---GAGGAGTTAAAATACACGTGTAGACTAAGTAAATCAATGGACAATCTTGGGTCTAGTGAAAATAATGGTGGAAGCGAGAAGCAGGTTCTAACTGATATAGATAAAAAAATTCCTCTTTGGAGT------GAGAGGTCTAGGTACAGTAATGATGATGCTTTTTTTGGCGTCAGGGATATTATGAATTTAATTTCTGATGACACTTTTTTAGTTAGGGAT------ACTAGTGGCGACCATTATTCTATATATTTTGATATTGAAAATTCGAGTTTTGAAATTGACAACGATCATTCTTTACTGAGTGACGTAGAAAATTTGGTTTATAGTTATAGGAATTCTAGTTATTTGAATAATGCATCCAAGAGT---------GATGATCCTGACTATGACCAGCCCCTGTCCAATACTAAATATACTTGGAATAATCACATTAATAGTTGTATTGACAATTATCTTCATTCTAAAATCCGTATTGAT------------------------------------AGTTACATTTATCGTTACATTTGTGGTGACAGTAGAAATTATAGTGAAAGCGAGAATGCCAGCATAGGAACTAGCACGAATGATAGTGATTTAACTAAAAGTTCTAATGATCTCGATGTAACTCAAAAATACAGGCATTTGTGGGTTCAATGCGAAAACTGTTATGGATTAAATTATAAGAAATTTTTTAAGTCAAAAATGAATATTTGTGAACAATGCGGATATCATTTGAAAATGAGTAGTTACGATCGAATCGAACTTTTGATTGATAGAGGCACGTGGGATCCGCTAGATGAAGACATGGTCTCTCTGGATCCCATTGAATTTCATTCGGAGGAGGAACCCTATAAAGACCGTATTGAGTCTTATCAAACAACGACGGGATTAACTGAAGCTGTTCAAACAGGCACAGGTCAATTAAACGGTATTCCGATAGCAATCGGGGTTATGGATTTTCAGTTTATGGGAGGTAGTATGGGATCCGCAGTAGGCGAGAAAATCACCCGTTTGATCGAGTATGCTACCAAGAGCTTTCTCCCTCTTATTCTAGTGTGTGCTTCTGGAGGAGCACGGATGCAAGAAGGAAGTTTGAGCTTGATGCAAATGGCTAAAATATCCTCTGCTTTATATGATTATCAATTAAATAAAAAGTTATTCTATGTATCAATACTTACATCTCCGACTACTGGTGGGGTGACAGCGAGCTTTGGTATGTTGGGGGATATCATTATTGCGGAACCCAATGCCTACATTGCATTTGCGGGTAAGCGAGTAATTGAACAAACATTGAATAAGACAGTACCGGAAGGTTCACAAGCAGCTGAATATTTATTCCAAAAGGGTTTATTCGACCCAATCGTACCACGTAATCCTTTAAAAGGTGTTCTGAGTGAGTTATTTCAACTCCACGCTTTCTTTCCCTTGAAAAAAAGA---AACAAG------------------------------------------
>Pachyphytum_compactum
ATGGAAAAACGGTGGTTCAATTCGATGCTATCTAAC---GAGGAGTTAAAATACACGTGTAGACTAAGTAAATCAATGGACAATCTTGGGTCTAGTGAAAATAACGGTGGAAGCGAGAAGCAGGTTCTAACTGATATAGATAAAAAAATTCCTCTTTGGAGT------GAGAGGTCTAGGTACAGTAATGATGATGCTTTTTTTGGCGTCAGGGATATTATGAATTTAATTTCTGATGACACTTTTTTAGTTAGGGAT------ACTAGTGGCGACCATTATTCTATATATTTTGATATTGAAAATTCGAGTTTTGAAATTGACAACGATCATTCTTTACTGAGTGACGTAGAAAATTTGGTTTATAGTTATAGGAATTCTAGTTATTTGAATAATGCATCCAAGAGT---------GATGATCCTGACTACGACCAGCCCCTGTCCAATACTAAATATACTTGGAATAATCACATTAATAGTTGTATTGACAATTATCTTCATTCTAAAATCCGTATTGAT------------------------------------AGTTACATTTATCGTTACATTTGTGGTGACAGTAGAAATTATAGTGAAAGCGAGAATGCCAGCATAGGAACTAGCACGAATGATAGTGATTTAACTAAAAGTTCTAATGATCTCGATGTAACTCAAAAATACAGGCATTTGTGGGTTCAATGCGAAAACTGTTATGGATTAAATTATAAGAAATTTTTTAAGTCAAAAATGAATATTTGTGAACAATGCGGATATCATTTGAAAATGAGTAGTTATGATCGAATCGAACTTTTGATTGATAGAGGCACGTGGGATCCGCTAAATGAAGACATGGTCTCTCTGGATCCCATTGAATTTCATTCGGAGGAGGAACCCTATAAAGACCGTATTGAGTCTTATCAAACAACGACGGGATTAACTGAAGCTGTTCAAACAGGCACAGGTCAATTAAACGGTATTCCGATAGCAATCGGGGTTATGGATTTTCAGTTTATGGGAGGTAGTATGGGATCCGCAGTAGGCGAGAAAATCACCCGTTTGATCGAGTATGCTACCAAGAGCTTTCTCCCTCTTATTCTAGTGTGTGCTTCTGGAGGAGCACGGATGCAAGAAGGAAGTTTGAGCTTGATGCAAATGGCTAAAATATCCTCTGCTTTATATGATTATCAATTAAATAAAAAGTTATTCTATGTATCAATACTTACATCTCCGACTACTGGTGGGGTGACAGCGAGCTTTGGTATGTTGGGGGATATCATTATTGCGGAACCCAATGCCTACATTGCATTTGCGGGTAAGCGAGTAATTGAACAAACATTGAATAAGACAGTACCGGAAGGTTCACAAGCAGCTGAATATTTATTCCAAAAGGGTTTATTCGACCCAATCGTACCACGTAATCCTTTAAAAGGTGTTCTGAGTGAGTTATTTCAACTCCACGCTTTCTTTCCCTTGAAAAAAAGA---AACAAG------------------------------------------
>Sedum_alfredii
ATGGAAAAACGGTGGTTCAATTCGATGTTATCTAAC---GAGGAGTTCAAATACACGTGTAAACTAAGTAAATCAATGGACAATCTTGGGCCTATTGAAAATAACGGTGAAAGCGAGAAGCAGGTTTTAACTGATATAGATAAAAAAATTCCTCTTTGGAGT------GAGAGGTCTAGGTACAGTAATGATGATGCT---------------------------------------------TTTTTAGTTAGGGATACTAGTACTAGTGGAGACCATTTTTCTATATATTTTGATATTGAAAATTCGAGTTTTGAAATTGACAACAATCATTCTTTACTGAGTGACGTAGAAAATTTGGTTTATCGTTATAGGAATTCTAGTTATTTGAATAATGCATCCAAGAGT---------GATGATCCTGACTACGACCGGCCCCTGTCCAATACTAAATATACTTGGAATAATCACATTAATAGTTGTATTGACAATTATCTTCATTCTCAAATCCGTATTGAT------------------------------------AGTTACATTTATCGTTACATTTGTGGTGACAGTAGAAATTATAGTGAAAGCGAGAATGCCAGCATAGGAACTAGTACGAATGATAGTGATTTAACTAAAAGTTCTAACGATCTCGATGTAACTCAAAAATACAGGCATTTGTGGGTTCAATGTGAAAACTGTTATGGATTAAATTATAAGAAATTTTTTAAGTCAAAAATGAATATTTGTGAACAATGCGGATATCATTTGAAAATGAGTAGTTACGATCGAATTGAACTTTTGATTGATAGAGGCACATGGGATCCGCTAGATGAAGACATGGTCTCTCTGGATCCCATTGAATTTCATTCGGAGGAGGAACCTTATAAAGATCGTATTGAGTCTTATCAAACAACGACGGGATTAACTGAAGCTGTTCAAACAGGCACAGGTCAATTAAACGGTATTCCGATAGCAATCGGGGTTATGGATTTTCAGTTTATGGGAGGTAGTATGGGATCCGCAGTAGGCGAGAAAATCACCCGTTTGATCGAGTATGCTACCAAGAGCTTTCTCCCTCTTATTCTAGTGTGTGCTTCTGGAGGAGCACGGATGCAAGAAGGAAGTTTGAGCTTGATGCAAATGGCTAAAATATCCTCTGCTTTATATGATTATCAATTAAATAAAAAGCTATTCTATGTATCAATACTTACATCGCCGACTACTGGCGGGGTGACAGCGAGCTTTGGTATGTTGGGGGATATCATTATTGCGGAACCCAATGCCTACATTGCATTTGCGGGTAAACGAGTAATTGAACAAACATTGAATAAGACAGTACCGGAAGGTTCACAAGCAGCTGAATATTTATTCCAAAAGGGTTTATTCGACCCAATCGTACCACGTAATCCTTTAAAAGGTGTTCTGAGTGAGTTATTTCAACTCCACGCTTTCTTTCCCTTGACAAAACGA---AATAAG------------------------------------------
>Sedum_emarginatum
ATGGAAAAACGGTGGTTCAATTCGATGTTATCTAAC---GAGGAGTTCAAATACACGTGTAAACTAAGTAAATTAATGGACACTCTTGGGCCTATTGAAAATAACGGTGAAAGCGAGAAGCAGGTTCTAACTAATATAGATAAAAAAATGCCTCTTTGGAGT------GAGAGGTCTAGGTACAGTAATGATGATGCT---------------------------------------------TTTTTAGTTAGGGAT------ACTAGTGGAGACCATTTTTCTATATATTTTGATATTGAAAATTCGAGTTTTGAAATTGCCAACGATCATTCTTTACTGAGTGACGTAGAAAATTTGGTTTATAGTTATAGGAATTCTAGTTATTTGAATAATGCATCCAAGAGT---------GATGATCCTGACTACGACCAGCCCCTGTCCAATACTAAATATACTTGGAATAATCACATTAATAGTTGTATTGATAATTATCTTCATTCTCAAATCCGTATTGAT------------------------------------AGTTACATTTATCGTTACATTTGTGGTGACAGTAGAAATTATAATGAAAGCGAGAATGCCAGCATAGGAACTAGTACGAATGATAGTGATTTAACTAAAAGTTCTAATGATCTCGATGTAACTCAAAAATACAGGCATTTGTGGGTTCAATGCGAAAACTGTTATGGATTAAATTATAAGAAATTTTTTAAGTCAAAAATGAATATTTGTGAACAATGCGGATATCATTTGAAAATGAGTAGTTACGATCGAATTGAGCTTTTGATTGATAGAGGCACGTGGGATCCGCTAGATGAAGACATGGTCTCTCTAGATCCCATTGAATTTCATTCGGAGGAGGAACCTTATAAAGATCGTATTGAGTCGTATCAAACAACGACGGGATTAACTGAAGCTGTTCAAACAGGCACAGGTCAATTAAACGGTATTCCGATAGCAATCGGGGTTATGGATTTTCAGTTTATGGGAGGTAGTATGGGATCCGCAGTAGGCGAGAAAATCACCCGTTTGATCGAGTATGCTACCAAGAGCTTTCTCCCTCTTATTCTAGTGTGTGCTTCTGGAGGAGCACGGATGCAAGAAGGAAGTTTGAGCTTGATGCAAATGGCTAAAATATCCTCTGCTTTATATGATTATCAATTAAAGAAAAAGCTATTCTATGTATCAATACTTACATCACCGACTACTGGCGGGGTGACAGCGAGCTTTGGTATGTTGGGGGATATCATTATTGCGGAACCCAATGCCTACATTGCATTTGCGGGTAAACGAGTAATTGAACAAACATTGAATAAGACAGTACCGGAAGGTTCACAAGCAGCTGAATATTTATTCCAAAAGGGTTTATTCGACCCAATCGTACCACGTAATCCTTTAAAAGGTGTTTTGAGTGAGTTATTTCAACTCCACGCTTTCTTTCCCTTGACAAAAAGA---AATAAG------------------------------------------
>Sedum_lineare
ATGGAAAAACGGTGGTTCAATTCGATGTTATCTAAC---GAGGAGTTAAAATACACGTGTAGACTAAGCAAATCAATGGACAATCTTGGGCCTATTGAAAATAACGGTGGAAGCGAGAAGCAGGTTCTAACTGATATAGATAAAACAATTCCTCTTTGGAGT------GAAAGGTCTAGGTACAGTAATGCTGATGCTTTTTTTGGCGTCAGGGATATTATGAATTTAATTTCTGGTGACACTTTTTTAGTTAGGGAT------ACTAGTGGAGACCATTATTCTATCTATTTTGATATTGAAAATTCGAGTTTTGAAATTGACAACGATCGTTCTTTACTGAGTGACATAGAAAATTTGGTTTATAGTTATAGGAATTCTAATTATTTGAATAATGCATCCAAGAGT---------GATGATCCTGACTACGACCAGCCCATGTCCAATACTACATATACTTGGAATAATCACATTCATAGTTGTATTGACAATTATCTTCATTCTCAAATCCGTATTGAT------------------------------------AGTTACATTTATCGTTACATTTGTGATGACAGTAGAAATTATAGTGAAAGCGAGAATGCCAGCATAGGAACTAACAGGAATGATAGTGATTTAACTAAAAGTTCTAATGATCTCGATGTAACTCAAAAATACAGGCATTTGTGGGTTCAATGCGAAAACTGTTATGGATTAAATTATAAGAAATTTTTTAAGTCAAAAATGAATATTTGTGAACAATGCGGATATCATTTGAAAATGAGTAGTTACGATCGAATCGAACTTTTGATTGATAGAGGCACGTGGGATCCGATAGATGAAGACATGGTCTCTCTGGATCCTATTGAATTTCATTCGGAGGAGGAACCCTATAAAGATCGTATTGAGTCTTATCAAACAACGACGGGATTAACTGAAGCTGTTCAAACAGGCACAGGTCAATTAAACGGTATTCCAATAGCAATCGGGGTTATGGATTTTCAGTTTATGGGAGGTAGTATGGGATCCGCAGTAGGCGAGAAAATCACCCGCTTGATCGAGTATGCTACCAAGAGCTTTCTCCCTCTTATTCTAGTGTGTGCTTCTGGGGGAGCACGGATGCAAGAAGGAAGTTTGAGCTTGATGCAAATGGCTAAAATATCCGCTGCTTTATATGATTATCAATTAAATAAAAAGTTATTCTATGTATCAATACTTACATCTCCGACTACTGGCGGGGTGACAGCGAGCTTTGGTATGTTGGGGGATATCATTATTGCGGAACCCAATGCCTACATTGCATTTGCGGGTAAACGAGTAATTGAACAAACATTGAATAAGACAGTACCAGAAGGTTCACAAGCAGCTGAATATTTATTCCAAAAGGGTTTATTCGACCCAATCGTACCACGTAATCCTTTAAAAGGTGTTCTGAGTGAGTTATTTCAACTCCACGCTTTCTTTCCCTTGAAAAAAAGA---AACAAG------------------------------------------
>Sedum_oryzifolium
ATGGAAAAACGGTGGTTCAATTCGATATTATCTAAC---GAGGAGTTAAAATACACGTGTAGACTAAGCAAATCAATGGACAATCTTGGGCCTATTGAAACTAACGGTGGAAGCGAGAAGCAGGTTCTAACTGATATAGATAAAAAAATTTCTCTTGGGAGT------GAGAGGTCTAGGTACAGTAATGATGATGCTTTTTGTGGCGTCAGGGATATTATGAATTTAATTTCTGATGACACTTTTTTAGTTAGGGAT------ACTAGTGGAGACCATTATTCTATCTATTTTGATATTGAAAATTCGAGTTTTGAAATTAACAACGATCATTCTTTACTGAGTGACGTAGAAACTTTGGTTTATAGTTATAGGAATTCTAGTTATTTGAATAATGCATCCAAGAGT---------GATGATCCTGACTACGACCAGCCCATGTCCAATACTCCATATACTTGGAATAATCACATTCATAGTTGTATTGACAATTATCTTCATTCTCAAATCCGTATTGAT------------------------------------AGTTACATTTATCGTTACATTTGTAGTAATAGTAGAAATTATAGTGAAAGCGAGAATGCCAGCATAGGAACTAGTACGAATGATAGTGATTTAACTAAAAGTTCTAATGATCTCGATGTAACTCAAAAATACAGGCATTTGTGGGTTCAATGCGAAAACTGTTATGGATTAAATTATAAGAAATTTTTTAAGTCAAAAATGAATATTTGTGAACAATGCGGATATCATTTGAAAATGAGTAGTTCCGATCGAATCGAACTTTTGATTGATAGAGGCACGTGGGATCCGCTAGATGAAGACATGGTCTCTCTGGATCCCATTGAATTTCATTCGGAGGAGGAACCCTATAAAGATCGTATTGAGTCTTATCAAACAACGACGGGATTAACTGAAGCTGTTCAAACAGGCACAGGTCAATTAAATGGTATTCCGTTAGCAATCGGGGTTATGGATTTTCAGTTTATGGGAGGTAGTATGGGATCCGCAGTAGGCGAGAAAATCACCCGTTTGATCGAGTATGCTACCAAGAGTTTTCTCCCTCTTATTCTAGTGTGTGCTTCTGGAGGAGCACGGATGCAAGAAGGAAGTTTGAGCTTGATGCAAATGGCTAAAATATCCTCTGCTTTATATGATTATCAATTAAATAAAAAGTTATTCTATGTATCAATACTTACATCTCCGACTACTGGCGGGGTGACAGCGAGCTTTGGTATGTTGGGGGATATCATTATTGCGGAACCCAATGCCTACATTGCATTTGCGGGTAAACGCGTAATTGAACAAACATTAAATAAGACAGTACCAGAAGGTTCACAAGCAGCTGAATATTTATTCCAAAAGGGTTTATTCGACCCAATCGTACCACGTAATCCTTTAAAAGGTGTTCTGAGTGAGTTATTTCAACTCCATGCTTTCTTTCCTTTGAAAAAAAAA---AAAGAAAAAAGTAGAATGTTAGGT------------------------
>Sedum_plumbizincicola
ATGGAAAAACGGTGGTTCAATTCGATGTTATCTAAC---GAGGAGTTCAAATACACGTGTAAACTAAGTAAATCAATGGACAATCTTGGGCGTATTGAAAATAACGGTGAAAGCGAGAAGCAGGTTCTAACTGATATAGATAAAAAAATTCCTCTTTGGAGT------GAAAGGTCTAGGTACAGTAATGATGATGCTTTTTTTGGCGTCAGGGATATTATGAATTTAATTTCTGATGACACTTTTTTAGTTAGGGAT------ACTAGTGGAGACCATTTTTCTATATATTTTGATATTGAAAATTCGAGTTTTGAAATTGACAACAATCGTTCTTTACTGAGTGACGTAGAAAATTTGGTTTATAGTTATAGGAATTCTAGTTATTTGAATAATGCATCCAAGAGT---------GATGATCCTGACTACGACCAGCCCCTGTCCAATACTAAATATACTTGGAATAATCACATTAATAGTTGTATTGACAATTATCTTCATTCTCAAATCCGTATTGAT------------------------------------AGTTACATTTATCGTTACATTTGTGGTGACAGTAGAAATTATAGTGAAAGCGAGAATGCCAGCATAGGAACTAGTACGAATGATAGTGATTTAACTAAAAGTTCTAATGATCTCGATGTAACTCAAAAATACAGGCATTTGTGGGTTCAATGTGAAAACTGTTATGGATTAAATTATAAGAAATTTTTTAAGTCAAAAATGAATATTTGTGAACAATGCGGATATCATTTGAAAATGAGTAGTTACGATCGAATTGAACTTTTGATTGATAGAGGCACGTGGGATCCGCTAGATGAAGACATGGTCTCTCTGGATCCCATTGAATTTCATTCGGAGGAGGAACCTTATAAAGATCGTATTGAGTCTTATCAAACAACGACGGGATTAACTGAAGCTGTTCAAACAGGCACAGGTCAATTAAACGGTATTCCGATAGCAATCGGGGTTATGGATTTTCAGTTTATGGGAGGTAGTATGGGATCCGCAGTAGGCGAGAAAATCACCCGTTTGATCGAGTATGCTACCAAGAGCTTTCTCCCTCTTATTCTAGTGTGTGCTTCTGGAGGAGCACGGATGCAAGAAGGAAGTTTAAGCTTGATGCAAATGGCTAAAATATCCTCTGCTTTATATGATTATCAATTAAATAAAAAGCTATTCTATATATCAATACTTACATCGCCGACTACTGGCGGGGTGACAGCGAGCTTTGGTATGTTGGGGGATATCATTATTGCGGAACCCAATGCCTACATTGCATTTGCGGGTAAACGAGTAATTGAACAAACATTGAATAAGACAGTACCGGAAGGTTCACAAGCAGCTGAATATTTATTCCAAAAGGGTTTATTCGACCCAATCGTACCACGTAATCTTTTAAAAGGTGTTCTGAGTGAGTTATTTCAACTCCACGCTTTCTTTCCCTTGACAAAACGA---AATAAG------------------------------------------
>Sedum_sarmentosum
ATGGAAAAACGGTTGTTCAATTCGATGTTATCTAAC---GAGGAGTTCAAATACACGTGTAGACTAAATAAATCAATGGACAATCTTGGGCCTATTGAAAATAACGGTGAAAGCGAGAAGCAGATTCTAACTGATATAGAGAAAAAAATTCCTCTTTGGAGT------GAGAGGGCTAGGTACAGTAATGATGATGCTTTTTTTGACGTCAGGGATATTATGAATTTAATTTCTGATGGCACTTTTTTAGTTAGGGAT------ACTAGTGGAGACCATTTTTCTATATATTTTGATATTGAAAATTCGAGTTTTGAAATTGACAATGATCATTCTTTACTGAGTGACGTAGAAAATTTGGTTTATAGTTATAGGAATTCTAGTTATTTGAATAATGCATCCAAGAGT---------GATGATCCTGACTACGACCAGCCCCTGTCCAATACTAAATATACTTGGAATAATCACATTAATAGTTGTATTGACAATTATCTTCATTCTCAAATCCGTATTGAT------------------------------------AGTTACATTTATCGTTACATTTGTGGTGACAATAGAAATTATAGTGAAAGCGAGACTGCCAGCATAGGAACTAGCACGAATGATAGTGATTTGACTAAAAGTTCTAATGATCTTGATGTAACTCAAAAATACAGGCATTTGTGGGTTCAATGCGAAAACTGTTATGGATTAAATTATAAGAAATTTTTTAAGTCAAAAATGAATATTTGTGAACAATGCGGCTATCATTTGAAAATGAGTAGTTACGATCGAATCGAACTTTTGATTGATAGAGGCACGTGGAATCCGCTAGATGAAGACATGGTTTCTCTGGATCCCATTGAATTTCATTCGGAGGAGGAACCTTATAAAGATCGTATTGAATCTTATCAAACAACGACGGGATTAACTGAAGCTGTTCAAACAGGCACAGGTCAATTAAACGGTATTCCGATAGCAATCGGGGTTATGGATTTTCAGTTTATGGGAGGTAGTATGGGATCCGCAGTAGGCGAGAAAATCACCCGTTTAATCGAGTATGCTACCAAGAGCTTTCTCCCTCTTATTCTAGTGTGTGCTTCTGGAGGAGCACGGATGCAAGAAGGAAGTTTGAGCTTGATGCAAATGGCTAAAATATCCTCTGCTTTATATGATTATCAATTAAATAAAAAGCTATTCTATGTATCAATACTTACATCGCCGACTACTGGCGGGGTGACAGCGAGCTTTGGTATGTTGGGGGATATCATTATTGCGGAACCCAATGCCTACATTGCATTTGCGGGTAAACGAGTAATTGAACAAACATTGAATAAGGCAGTACCGGAAGGTTCACAAGCAGCTGAATATTTATTCCAAAAGGGTTTATTCGACCCAATCGTACCACGTAATCTTTTAAAAGGTGTTCTGAGTGAGTTATTTCAACTGCACGCTTTCTTTCCCTTGAAAAAAAAA---AATCAACAAGTATTAGGT---TCAATTAGTTTATTGGTGGTGAACAAG
>Sedum_tricarpum
ATGGAAAAACGGTGGTTCAATTCGATGTTATCTAAC---GAGGAGTTCAAATACACGTGTAAACTAAGTAAATCAATGGACAATCTTGGGCCTATTGAAAATAACGGTGAAAGCGAGAAGCAGGTTTTAACTGATATAGATAAAAAAATTCCTCTTTGGAGT------GAGAGGTCTAGGTACAGTAATGATGATGCTTTTTTTGGCGTCAGGGATATTATGAATTTAATTTCTGATGCCACTTTTTTAGTTAGGGATACTAGTACTAGTGGAGACCATTTTTCTATATATTTTGATATTGAAAATTCGAGTTTTGAAATTGACAACAATCATTCTTTACTGAGTGACGTAGAAAATTTGGTTTATCGTTATAGGAATTCTAGTTATTTGAATAATGCATCCAAGAGT---------GATGATCCTGACTACGACCGGCCCCTGTCCAATACTAAATATACTTGGAATAATCACATTAATAGTTGTATTGACAATTATCTTCATTCTCAAATCCGTATTGAT------------------------------------AGTTACATTTATCGTTACATTTGTGGTGACAGTAGAAATTATAGTGAAAGCGAGAATGCCAGCATAGGAACTAGTACGAATGATAGTGATTTAACTAAAAGTTCTAACGATCTCGATGTAACTCAAAAATACAGGCATTTGTGGGTTCAATGTGAAAACTGTTATGGATTAAATTATAAGAAATTTTTTAAGTCAAAAATGAATATTTGTGAACAATGCGGATATCATTTGAAAATGAGTAGTTACGATCGAATTGAACTTTTGATTGATAGAGGCACATGGGATCCGCTAGATGAAGACATGGTCTCTCTGGATCCCATTGAATTTCATTCGGAGGAGGAACCTTATAAAGATCGTATTGAGTCTTATCAAACAACGACGGGATTAACTGAAGCTGTTCAAACAGGCACAGGTCAATTAAACGGTATTCCGATAGCAATCGGGGTTATGGATTTTCAGTTTATGGGAGGTAGTATGGGATCCGCAGTAGGCGAGAAAATCACCCGTTTGATCGAGTATGCTACCAAGAGCTTTCTCCCTCTTATTCTAGTGTGTGCTTCTGGAGGAGCACGGATGCAAGAAGGAAGTTTGAGCTTGATGCAAATGGCTAAAATATCCTCTGCTTTATATGATTATCAATTAAATAAAAAGCTATTCTATGTATCAATACTTACATCGCCGACTACTGGCGGGGTGACAGCGAGCTTTGGTATGTTGGGGGATATCATTATTGCGGAACCCAATGCCTACATTGCATTTGCGGGTAAACGAGTAATTGAACAAACATTGAATAAGACAGTACCGGAAGGTTCACAAGCAGCTGAATATTTATTCCAAAAGGGTTTATTCGACCCAATCGTACCACGTAATCCTTTAAAAGGTGTTCTGAGTGAGTTATTTCAACTCCACGCTTTCTTTCCCTTGACAAAACGA---AATAAG------------------------------------------
>Aeonium_arboreum
ATGGAAAAACGGTGGTTCAATTCGATGTTATCTAAC---GAGGAGTTAAAATACACATGTAGACTAAGTAAATCAATGGCCAATCTTGGGCCTATTGAAAATAACGGTGGAAGCGAGAAGCAGGTTCTAACTGATATCGATAAAACAATTCCTCTTTGGAGT------GATAGTTCTAAGTACAGTAATGCTGATGCTTTTTTTGGCATCAGGGATATTATGAATTTAATTTCTGATGACACTTTTTTAGTTAGGGAT------ACTAATGGGGACCATTATTCTATATATTTTGATATTGAAAATTCTATTTTTGAAATTGACAACGACCATTCTTTACTGAGTGACGTAGAAAATTTGTTTTATAGTTATAGGAATTCGAGTTATTTGAATAATGCATCCACGAGT---------GATGATCCTGACTACGATCATTCCCGGTACAATACTAAATATACTTGGACTAATCACATTAATAGTTGTATTGACAATTATCTTCATTCTCAAATCCGTATTGAT------------------------------------AGTTACATTTATCGTTACATTTGTGGTGACATTAGAAATTGTAGTGAAAGTGAGAATGTCAGCATAGGAACTAGCACGAATGAGAGTGATTTAACAAAAAGTTCTAATGATCTCGATGTAACTCAAAAATACAGGCATTTGTGGGTTCAATGCGAAAACTGTTATGGATTAAATTATAAGAAATTTTTTAAGTCAAAAATGAATATTTGTGAACAATGCGGATATCATTTGAAAATGAGTAGTTACGATCGAATCGAACTTTTGATTGATAGGGGTACTTGGGATCCGCTGGATGAAGACATGGTCTCTCTGGATCCCATTGAATTTCATTCGGAGGAGGAACCCTATAAAGATCGTATTGAGTCTTATCAAACAAAGACAGGATTAACTGAAGCTGTTCAAACAGGCACAGGTCAACTAAACGGTATTCCGATAGCAATCGGGGTTATGGATTTTCAGTTTATGGGGGGTAGTATGGGATCCGCAGTAGGCGAGAAAATCACCCGTTTGATCGAGTATGCTACCAAGAGCTTTCTCCCTCTTATTCTAGTGTGTGCTTCCGGAGGAGCACGGATGCAAGAAGGAAGTTTGAGCTTGATGCAAATGGCTAAAATATCTTCTGCTTTATATGATTATCAATTAAATAAAAAGTTATTCTATGTATCAATCCTTACATCTCCGACTACTGGTGGGGTGACAGCGAGCTTTGGTATGTTGGGGGATATCATTATTGCTGAACCAAATGCCTACATTGCATTTGCGGGTAAACGAGTAATTGAACAAACATTGAATAAGACAGTACCGGAAGGTTCACAAGCGGCTGAATATTTATTCCAAAAGGGTTTATTTGACCCAATCGTACCACGTAATCTTTTAAAAGGTGTTCTGAGTGAGTTATTTCAACTCCACGCTTTCTTTCCCTTGAAAAAAAGA------AACAAG---------------------------------------
>Aeonium_balsamiferum
ATGGAAAAACGGTGGTTCAATTCGATGTTATCTAAC---GAGGAGTTAAAATACACATGTAGACTAAGTAAATCAATGGCCAATCTTGGGCCTATTGAAAATAACGGTGGAAGCGAGAAGCAGGTTCTAACTGATATCGATAAAACAATTCCTCTTTGGAGT------GATAGTTCTAAGTACAGTAATGCTGATGCTTTTTTTGGCATCAGGGATATTATGAATTTAATTTCTGATGACACTTTTTTAGTTAGGGAT------ACTAATGGGGACCATTATTCTATATATTTTGATATTGAAAATTCTATTTTTGAAATTGACAACGACCATTCTTTACTGAGTGACGTAGAAAATTTGTTTTATAGTTATAGGAATTCGAGTTATTTGAATAATGCATCCACGAGT---------GATGATCCTGACTACGATCATTCCCGGTACAATACTAAATATACTTGGACTAATCACATTAATAGTTGTATTGACAATTATCTTCATTCTCAAATCCGTATTGAT------------------------------------AGTTACATTTATCGTTACATTTGTGGTGACATTAGAAATTGTAGTGAAAGTGAGAATGTCAGCATAGGAACTAGCACGAATGAGAGTGATTTAACAAAAAGTTCTAATGATCTCGATGTAACTCAAAAATACAGGCATTTGTGGGTTCAATGCGAAAACTGTTATGGATTAAATTATAAGAAATTTTTTAAGTCAAAAATGAATATTTGTGAACAATGCGGATATCATTTGAAAATGAGTAGTTACGATCGAATCGAACTTTTGATTGATAGGGGTACTTGGGATCCGCTGGATGAAGACATGGTCTCTCTGGATCCCATTGAATTTCATTCGGAGGAGGAACCCTATAAAGATCGTATTGAGTCTTATCAAACAAAGACAGGATTAACTGAAGCTGTTCAAACAGGCACAGGTCAACTAAACGGTATTCCGATAGCAATCGGGGTTATGGATTTTCAGTTTATGGGGGGTAGTATGGGATCCGCAGTAGGCGAGAAAATCACCCGTTTGATCGAGTATGCTACCAAGAGCTTTCTCCCTCTTATTCTAGTGTGTGCTTCCGGAGGAGCACGGATGCAAGAAGGAAGTTTGAGCTTGATGCAAATGGCTAAAATATCTTCTGCTTTATATGATTATCAATTAAATAAAAAGTTATTCTATGTATCAATCCTTACATCTCCGACTACTGGTGGGGTGACAGCGAGCTTTGGTATGTTGGGGGATATCATTATTGCTGAACCAAATGCCTACATTGCATTTGCGGGTAAACGAGTAATTGAACAAACATTGAATAAGACAGTACCGGAAGGTTCACAAGCGGCTGAATATTTATTCCAAAAGGGTTTATTTGACCCAATCGTACCACGTAATCTTTTAAAAGGTGTTCTGAGTGAGTTATTTCAACTCCACGCTTTCTTTCCCTTGAAAAAAAGA------AACAAG---------------------------------------
>Aeonium_decorum
ATGGAAAAACGGTGGTTCAATTCGATGTTATCTAAC---GAGGAGTTAAAATACACATGTAGACTAAGTAAATCAATGGCCAATCTTGGGCCTATTGAAAATAACGGTGGAAGCGAGAAGCAGGTTCTAACTGATATCGATAAAACAATTCCTCTTTGGAGT------GATAGTTCTAAGTACAGTAATGCTGATGCTTTTTTTGGCATCAGGGATATTATGAATTTAATTTCTGATGACACTTTTTTAGTTAGGGAT------ACTAATGGGGACCATTATTCTATATATTTTGATATTGAAAATTCTATTTTTGAAATTGACAACGACCATTCTTTACTGAGTGACGTAGAAAATTTATTTTATAGTTATAGGAATTCGAGTTATTTGAATAATGCATCCACGAGT---------GATGATCCTGACTACGATCATTCCCGGTACAATACTAAATATACTTGGACTAATCACATTAATAGTTGTATTGACAATTATCTTCATTCTCAAATCCGTATTGAT------------------------------------AGTTACATTTATCGTTACATTTGTGGTGACATTAGAAATTGTAGTGAAAGTGAGAATGTCAGCATAGGAACTAGCACGAATGAGAGTGATTTAACAAAAAGTTCTAATGATCTCGATGTAACTCAAAAATACAGGCATTTGTGGGTTCAATGCGAAAACTGTTATGGATTAAATTATAAGAAATTTTTTAAGTCAAAAATGAATATTTGTGAACAATGCGGATATCATTTGAAAATGAGTAGTTACGATCGAATCGAACTTTTGATTGATAGGGGTACTTGGGATCCGCTGGATGAAGACATGGTCTCTCTGGATCCCATTGAATTTCATTCGGAGGAGGAACCCTATAAAGATCGTATTGAGTCTTATCAAACAAAGACAGGATTAACTGAAGCTGTTCAAACAGGCACAGGTCAACTAAACGGTATTCCGATAGCAATCGGGGTTATGGATTTTCAGTTTATGGGGGGTAGTATGGGATCCGCAGTAGGCGAGAAAATCACCCGTTTGATCGAGTATGCTACCAAGAGCTTTCTCCCTCTTATTCTAGTGTGTGCTTCCGGAGGAGCACGGATGCAAGAAGGAAGTTTGAGCTTGATGCAAATGGCTAAAATATCTTCTGCTTTATATGATTATCAATTAAATAAAAAGTTATTCTATGTATCAATCCTTACATCTCCGACTACTGGTGGGGTGACAGCGAGCTTTGGTATGTTGGGGGATATCATTATTGCTGAACCAAATGCCTACATTGCATTTGCGGGTAAACGAGTAATTGAACAAACATTGAATAAGACAGTACCGGAAGGTTCACAAGCGGCTGAATATTTATTCCAAAAGGGTTTATTTGACCCAATCGTACCACGTAATCTTTTAAAAGGTGTTCTGAGTGAGTTATTTCAACTCCACGCTTTCTTTCCCTTGAAAAAAAGA------AACAAG---------------------------------------
>Aeonium_diplocyclum
ATGGAAAAACGGTGGTTCAATTCGATGTTATCTAAC---GAGGAGTTAAAATACACATGTAGACTAAGTAAATCAATGGCCAATCTTGGGCCTATTGAAAATAACGGTGGAAGCGAGAAGCAGGTTCTAACTGATATCGATAAAACAATTCCTCTTTGGAGT------GATAGTTCTAAGTACAGTAATGCTGATGCTTTTTTTGGCATCAGGGATATTATGAATTTAATTTCTGATGACACTTTTTTAGTTAGGGAT------ACTAATGGGGACCATTATTCTATATATTTTGATATTGAAAATTCTCTTTTTGAAATTGACAACGACCATTCTTTACTGAGTGACGTAGAAAATTTGTTTTATAGTTATAGGAATTCGAGTTATTTGAATAATGCATCCACGAGT---------GATGATCCTGACTACGATCATTCCCGGTACAATACTAAATATACTTGGACTAATCACATTAATAGTTGTATTGACAATTATCTTCATTCTCAAATCCGTATTGAT------------------------------------AGTGACATTTATCGTTACATTTGTGGTGACATTAGAAATTGTAGTGAAAGTGAGAATGTCAGCATAGGAATTAGCACGAATGAGAGTGATTTAACAAAAAGTTCTAATGATCTCGATGTAACTCAAAAATACAGGCATTTGTGGGTTCAATGCGAAAACTGTTATGGATTAAATTATAAGAAATTTTTTAAGTCAAAAATGAATATTTGTGAACAATGCGGATATCATTTGAAAATGAGTAGTTACGATAGAATCGAACTTTTGATTGATAGGGGTACTTGGGATCCGCTGGATGAAGACATGGTCTCTCTGGATCCCATTGAATTTCATTCGGAGGAGGAACCCTATAAAGATCGTATTGAGTCTTATCAAACAAAGACAGGATTAACTGAAGCTGTTCAAACAGGCACAGGTCAACTAAACGGTATTCCGATAGCAATCGGAGTTATGGATTTTCAGTTTATGGGGGGTAGTATGGGATCCGCAGTAGGCGAGAAAATCACCCGTTTGATCGAGTATGCTACTAAGAGCTTTCTCCCTCTTATTCTAGTGTGTGCTTCCGGAGGAGCACGGATGCAAGAAGGAAGTTTGAGCTTGATGCAAATGGCTAAAATCTCTTCTGCTTTATATGATTATCAATTAAATAAAAAGTTATTCTATGTATCAATCCTTACATCTCCGACTACTGGTGGGGTGACAGCGAGCTTTGGTATGTTGGGGGATATCATTATTGCTGAACCAAATGCCTACATTGCATTTGCGGGTAAACGAGTAATTGAACAAACATTGAATAAGACAGTACCGGAAGGTTCACAAGCGGCTGAATATTTATTCCAAAAGGGTTTATTTGACCCAATCGTACCACGTAATCTTTTAAAAGGTGTTCTGAGTGAGTTATTTCAACTCCACGCTTTCTTTCCCTTGAAAAAAAAG------AAACAAGTAGAATGT------------------------------
>Aeonium_dodrantale
ATGGAAAAACGGTGGTTCAATTCGATGTTATCTAAC---GAGGAGTTAAAATACACATGTAGACTAAGTAAATCAATGGCCAATCTTGGGCCTATTGAAAATAACGGTGGAAGCGAGAAGCAGGTTCTAACTGATATCGATAAAACAATTCCTCTTTGGAGT------GATAGTTCTAAGTACAGTAATGCTGATGCTTTTTTTGGCATCAGGGATATTATGAATTTAATTTCTGATGACACTTTTTTAGTTAGGGAT------ACTAATGGGGACCATTATTCTATATATTTTGATATTGAAAATTCTATTTTTGAAATTGACAACGACCATTCTTTACTGAGTGACGTAGAAAACTTGTTTTATAGTTATAGGAATTCAAGTTATTTGAATAATGCATCCACGAGT---------GATGATCCTGACTACGATCATTCCCGGTACAATACTAAATATACTTGGACTAATCACATTAATAGTTGTATTGACAATTATCTTCATTCTCAAATCCGTATTGAT------------------------------------AGTTACATTTATCGTTACATTTGTGGTGACATTAGAAATTGTAGTGAAAGTGAGAATGTCAGCATAGGAATTAGCACGAATGAGAGTGATTTAACAAAAAGTTCTAATGATCTCGATGTAACTCAAAAATACAGGCATTTGTGGGTTCAATGCGAAAACTGTTATGGATTAAATTATAAGAAATTTTTTAAGTCAAAAATGAATATTTGTGAACAATGCGGATATCATTTGAAAATGAGTAGTTACGATCGAATCGAACTTTTGATTGATAGGGGTACTTGGGATCCGCTGGATGAAGACATGGTCTCTCTGGATCCCATTGAATTTCATTCGGAGGAGGAACCCTATAAAGATCGTATTGAGTCTTATCAAACAAAGACAGGATTAACTGAAGCTGTTCAAACAGGCACAGGTCAACTAAACGGTATTCCGATAGCAATCGGGGTTATGGATTTTCAGTTTATGGGGGGTAGTATGGGATCCGCAGTAGGCGAGAAAATCACCCGTTTGATCGAGTATGCTACCAAGAGCTTTCTCCCTCTTATTCTAGTGTGTGCTTCCGGAGGAGCACGGATGCAAGAAGGAAGTTTGAGCTTGATGCAAATGGCTAAAATCTCTTCTGCTTTATATGATTATCAATTAAATAAAAAGTTATTCTATGTATCAATCCTTACATCTCCGACTACTGGTGGGGTGACAGCGAGCTTTGGTATGTTGGGGGATATCATTATTGCTGAACCAAATGCCTACATTGCATTTGCGGGTAAACGAGTAATTGAACAAACATTGAATAAGACAGTACCGGAAGGTTCACAAGCGGCTGAATATTTATTCCAAAAGGGTTTATTTGACCCAATCGTACCACGTAATCTTTTAAAAGGTGTTCTGAGTGAGTTATTTCAACTCCACGCTTTCTTTCCCTTGAAAAAAAGA------AACAAG---------------------------------------
>Aeonium_nobile
ATGGAAAAACGGTGGTTCAATTCGATGTTATCTAAC---GAGGAGTTAAAATACACATGTAGACTAAGTAAATCAATGGCCAATCTTGGGCCTATTGAAAATAACGGTGGAAGCGAGAAGCAGGTTCTAACTGATATCGATAAAACAATTCCTCTTTGGAGT------GATAGTTCTAAGTACAGTAATGCTGATGCTTTTTTTGGCATCAGGGATATTATGAATTTAATTTCTGATGACACTTTTTTAGTTAGGGAT------ACTAATGGGGACCATTATTCTATATATTTTGATATTGAAAATTCTATTTTTGAAATTGACAACGACCATTCTTTACTGAGTGACGTAGAAAATTTATTTTATAGTTATAGGAATTCGAGTTATTTGAATAATGCATCCACGAGT---------GATGATCCTGACTACGATCATTCCCGGTACAATACTAAATATACTTGGACTAATCACATTAATAGTTGTATTGACAATTATCTTCATTCTCAAATCCGTATTGAT------------------------------------AGTTACATTTATCGTTACATTTGTGGTGACATTAGAAATTGTAGTGAAAGTGAGAATGTCAGCATAGGAACTAGCACGAATGAGAGTGATTTAACAAAAAGTTCTAATGATCTCGATGTAACTCAAAAATACAGGCATTTGTGGGTTCAATGCGAAAACTGTTATGGATTAAATTATAAGAAATTTTTTAAGTCAAAAATGAATATTTGTGAACAATGCGGATATCATTTGAAAATGAGTAGTTACGATCGAATCGAACTTTTGATTGATAGGGGTACTTGGGATCCGCTGGATGAAGACATGGTCTCTCTGGATCCCATTGAATTTCATTCGGAGGAGGAACCCTATAAAGATCGTATTGAGTCTTATCAAACAAAGACAGGATTAACTGAAGCTGTTCAAACAGGCACAGGTCAACTAAACGGTATTCCGATAGCAATCGGGGTTATGGATTTTCAGTTTATGGGGGGTAGTATGGGATCCGCAGTAGGCGAGAAAATCACCCGTTTGATCGAGTATGCTACCAAGAGCTTTCTCCCTCTTATTCTAGTGTGTGCTTCCGGAGGAGCACGGATGCAAGAAGGAAGTTTGAGCTTGATGCAAATGGCTAAAATATCTTCTGCTTTATATGATTATCAATTAAATAAAAAGTTATTCTATGTATCAATCCTTACATCTCCGACTACTGGTGGGGTGACAGCGAGCTTTGGTATGTTGGGGGATATCATTATTGCTGAACCAAATGCCTACATTGCATTTGCGGGTAAACGAGTAATTGAACAAACATTGAATAAGACAGTACCGGAAGGTTCACAAGCGGCTGAATATTTATTCCAAAAGGGTTTATTTGACCCAATCGTACCACGTAATCTTTTAAAAGGTGTTCTGAGTGAGTTATTTCAACTCCACGCTTTCTTTCCCTTGAAAAAAAGA------AACAAG---------------------------------------
>Aeonium_saundersii
ATGGAAAAACGGTGGTTCAATTCGATGTTATCTAAC---GAGGAGTTAAAATACACATGTAGACTAAGTAAATCAATGGCCAATCTTGGGCCTATTGAAAATAACGGTGGAAGCGAGAAGCAGGTTCTAACTGATATCGATAAAACAATTCCTCTTTGGAGT------GATAGTTCTAAGTACAGTAATGCTGATGCTTTTTTTGGCATCAGGGATATTATGAATTTCATTTCTGATGACACTTTTTTAGTTAGGGAT------ACTAATGGGGACCATTATTCTATATATTTTGATATTGAAAATTCTATTTTTGAAATTGACAACGACCATTCTTTACTGAGTGACGTAGAAAATTTGTTTTATAGTTATAGGAATTCGAGTTATTTGAATAATGCATCCACGAGT---------GATGATCCTGACTACGATCATTCCCGGTACAATACTAAATATACTTGGACTAATCACATTAATAGTTGTATTGACAATTATCTTCATTCTCAAATCCGTATTGAT------------------------------------AGTTACATTTATCGTTACATTTGTGGTGACATTAGAAATTGTAGTGAAAGTGAGAATGTCAGCATAGTAACTAGCACGAATGAGAGTGATTTAACAAAAAGTTCTAATGATCTCGATGTAACTCAAAAATACAGGCATTTGTGGGTTCAATGCGAAAACTGTTATGGATTAAATTATAAGAAATTTTTTAAGTCAAAAATGAATATTTGTGAACAATGCGGATATCATTTGAAAATGAGTAGTTACGATCGAATTGAACTTTTGATTGATAGGGGTACTTGGGATCCGCTGGATGAAGACATGGTCTCTCTGGATCCCATTGAATTTCATTCGGAGGAGGAACCCTATAAAGATCGTATTGAGTCTTATCAAACAAAGACAGGATTAACTGAAGCTGTTCAAACAGGCACAGGTCAACTAAACGGTATTCCGATAGCAATCGGGGTTATGGATTTTCAGTTTATGGGGGGTAGTATGGGATCCGCAGTAGGCGAGAAAATCACCCGTTTGATCGAGTATGCTACCAAGAGCTTTCTCCCTCTTATTCTAGTGTGTGCTTCCGGAGGAGCACGGATGCAAGAAGGAAGTTTGAGCTTGATGCAAATGGCTAAAATCTCTTCTGCTTTATATGATTATCAATTAAATAAAAAGTTATTCTATGTATCAATCCTTACATCTCCGACTACTGGTGGGGTGACAGCGAGCTTTGGTATGTTGGGGGATATCATTATTGCTGAACCAAATGCCTACATTGCATTTGCGGGTAAACGAGTAATTGAACAAACATTGAATAAGACAGTACCGGAAGGTTCACAAGCGGCTGAATATTTATTCCAAAAGGGTTTATTTGACCCAATCGTACCACGTAATCTTTTAAAAGGTGTTCTGAGTGAGTTATTTCAACTCCACGCTTTCTTTCCCTTGAAAAAAAAG------AAACAAGTAGAATGT------------------------------
>Aeonium_tabuliforme
ATGGAAAAACGGTGGTTCAATTCGATGTTATCTAAC---GAGGAGTTAAAATACACATGTAGACTAAGTAAATCAATGGCCAATCTTGGGCCTATTGAAAATAACGGTGGAAGCGAGAAGCAGGTTCTAACTGATATCGATAAAACAATTCCTCTTTGGAGT------GATAGTTCTAAGTACAGTAATGCTGATGCTTTTTTTGGCATCAGGGATATTATGAATTTAATTTCTGATGACACTTTTTTAGTTAGGGAT------ACTAATGGGGACCATTATTCTATATATTTTGATATTGAAAATTCTATTTTTGAAATTGACAACGACCATTCTTTACTGAGTGACGTAGAAAATTTGTTTTATAGTTATAGGAATTCGAGTTATTTGAATAATGCATCCACGAGT---------GATGATCCTGACTACGATCATTCCCGGTACAATACTAAATATACTTGGACTAATCACATTAATAGTTGTATTGACAATTATCTTCATTCTCAAATCCGTATTGAT------------------------------------AGTTACATTTATCGTTACATTTGTGGTGACATTAGAAATTGTAGTGAAAGTGAGAATGTCAGCATAGGAACTAGCACGAATGAGAGTGATTTAACAAAAAGTTCTAATGATCTCGATGTAACTCAAAAATACAGGCATTTGTGGGTTCAATGCGAAAACTGTTATGGATTAAATTATAAGAAATTTTTTAAGTCAAAAATGAATATTTGTGAACAATGCGGATATCATTTGAAAATGAGTAGTTACGATCGAATCGAACTTTTGATTGATAGGGGTACTTGGGATCCGCTGGATGAAGACATGGTCTCTCTGGATCCCATTGAATTTCATTCGGAGGAGGAACCCTATAAAGATCGTATTGAGTCTTATCAAACAAAGACAGGATTAACTGAAGCTGTTCAAACAGGCACAGGTCAACTAAACGGTATTCCGATAGCAATCGGGGTTATGGATTTTCAGTTTATGGGGGGTAGTATGGGATCCGCAGTAGGCGAGAAAATCACCCGTTTGATCGAGTATGCTACCAAGAGCTTTCTCCCTCTTATTCTAGTGTGTGCTTCCGGAGGAGCACGGATGCAAGAAGGAAGTTTGAGCTTGATGCAAATGGCTAAAATATCTTCTGCTTTATATGATTATCAATTAAATAAAAAGTTATTCTATGTATCAATCCTTACATCTCCGACTACTGGTGGGGTGACAGCGAGCTTTGGTATGTTGGGGGATATCATTATTGCTGAACCAAATGCCTACATTGCATTTGCGGGTAAACGAGTAATTGAACAAACATTGAATAAGACAGTACCGGAAGGTTCACAAGCGGCTGAATATTTATTCCAAAAGGGTTTATTTGACCCAATCGTACCACGTAATCTTTTAAAAGGTGTTCTGAGTGAGGTATTTCAACTCCACGCTTTCTTTCCCTTGAAAAAAAGA------AACAAG---------------------------------------
>Aeonium_undulatum
ATGGAAAAACGGTGGTTCAATTCGATGTTATCTAAC---GAGGAGTTAAAATACACATGTAGACTAAGTAAATCAATGGCCAATCTTGGGCCTATTGAAAATAACGGTGGAAGCGAGAAGCAGGTTCTAACTGATATCGATAAAACAATTCCTCTTTGGAGT------GATAGTTCTAAGTACAGTAATGCTGATGCTTTTTTTGGCATCAGGGATATTATGAATTTAATTTCTGATGACACTTTTTTAGTTAGGGAT------ACTAATGGGGACCATTATTCTATATATTTTGATATTGAAAATTCTATTTTTGAAATTGACAACGACCATTCTTTACTGAGTGACGTAGAAAATTTGTTTTATAGTTATAGGAATTCGAGTTATTTGAATAATGCATCCACGAGT---------GATGATCCTGACTACGATCATTCCCGGTACAATACTAAATATACTTGGACTAATCACATTAATAGTTGTATTGACAATTATCTTCATTCTCAAATCCGTATTGAT------------------------------------AGTTACATTTATCGTTACATTTGTGGTGACATTAGAAATTGTAGTGAAAGTGAGAATGTCAGCATAGGAACTAGCACGAATGAGAGTGATTTAACAAAAAGTTCTAATGATCTCGATGTAACTCAAAAATACAGGCATTTGTGGGTTCAATGCGAAAACTGTTATGGATTAAATTATAAGAAATTTTTTAAGTCAAAAATGAATATTTGTGAACAATGCGGATATCATTTGAAAATGAGTAGTTACGATCGAATCGAACTTTTGATTGATAGGGGTACTTGGGATCCGCTGGATGAAGACATGGTCTCTCTGGATCCCATTGAATTTCATTCGGAGGAGGAACCCTATAAAGATCGTATTGAGTCTTATCAAACAAAGACAGGATTAACTGAAGCTGTTCAAACAGGCACAGGTCAACTAAACGGTATTCCGATAGCAATCGGGGTTATGGATTTTCAGTTTATGGGGGGTAGTATGGGATCCGCAGTAGGCGAGAAAATCACCCGTTTGATCGAGTATGCTACCAAGAGCTTTCTCCCTCTTATTCTAGTGTGTGCTTCCGGAGGAGCACGGATGCAAGAAGGAAGTTTGAGCTTGATGCAAATGGCTAAAATATCTTCTGCTTTATATGATTATCAATTAAATAAAAAGTTATTCTATGTATCAATCCTTACATCTCCGACTACTGGTGGGGTGACAGCGAGCTTTGGTATGTTGGGGGATATCATTATTGCTGAACCAAATGCCTACATTGCATTTGCGGGTAAACGAGTAATTGAACAAACATTGAATAAGACAGTACCGGAAGGTTCACAAGCGGCTGAATATTTATTCCAAAAGGGTTTATTTGACCCAATCGTACCACGTAATCTTTTAAAAGGTGTTCTGAGTGAGTTATTTCAACTCCACGCTTTCTTTCCCTTGAAAAAAAGA------AACAAG---------------------------------------
>Monanthes_anagensis
ATGGAAAAACGGCGGTTCAATTCGATGTTATCTAAC---GAGGGGTTAAAATACACATGTAGACTAAGTAAATCAATGGCCAATCTTGGGCCTATTGAAAATAATGGTGGAAGCGAGAAGCAGGTTCTAACTGATATCGATAAAAAAATTCCTCTTTGGAGT------GATAGTTCTAAGTACAGTAATGCTGATGCTTTTTTTGGCGTCAGGGATATTATGAATTTAATTTCTGATGACACTTTTTTAGTTAGGGAT------ACTAATGGGGACCATTATTCTATATATTTTGATATTGAAAATTCTATTTTTGAAATTGACAACGACCATTCTTTACTGAGTGACGTAGAAAATTTGTTTTATAGTTATAGGAATTCGAGTTATTTGAATAATCCATCCACGAGT---------GATGATCCTGACTACGATCATTCCCGGTACAATACTAAATATACTTGGACTAATCACATTAATAGTTGTATTGACAATTATCTTCATTCTCAAATCCGTATTGAT------------------------------------AGTTACATTTATCGTTACATTTGTAGTGACATTAGAAATTGTAGTGAAAGTGATAATGTCAGCATAGGAACTAGCACGAATGAGAATGATTTAACAAAAAGTTCTAATGATCTCGATGTAACTCAAAAATACAGGCATTTGTGGGTTCAATGCGAAAACTGTTATGGATTAAATTATAAGAAATTTTTTAAGTCAAAAATGAATATTTGTGAACAATGCGGATATCATTTGAAAATGAGTAGTTACGATCGAATCGAACTTTTGATTGATAGGGGTACTTGGGATCCGCTGGATGAAGACATGGTCTCTCTGGATCCCATTGAATTTCATTCGGAGGAGGAACCCTATAAAGATCGTATTGAGTCTTATCAAACAAAGACAGGATTAACTGAAGCTGTTCAAACAGGCACAGGTCAACTAAACGGTATTCCAATAGCAATCGGGGTTATGGATTTTCAGTTTATGGGGGGTAGTATGGGATCCGCAGTAGGCGAGAAAATCACGCGTTTGATCGAGTATGCTACCAAGAGCTTTCTCCCTCTTATTCTAGTGTGTGCTTCCGGAGGAGCACGGATGCAAGAAGGAAGTTTGAGCTTGATGCAAATGGCTAAAATCTCTTCTGCTTTATATGATTATCAATTAAATAAAAAGTTATTCTATGTATCAATCCTTACATCTCCGACTACTGGTGGGGTGACAGCGAGCTTTGGTATGTTGGGGGATATCATTATTGCTGAACCAAATGCCTACATTGCATTTGCGGGTAAACGAGTAATTGAACAAACATTGAATAAGACAGTACCGGAAGGTTCCCAAGCGGCTGAATATCTATTCCAAAAGGGTTTATTTGACCCAATCGTACCACGTAATCTTTTAAAAGGTGTTCTGAGTGAGTTATTTCAACTTCACGCTTTCTTTCCCTTGAAAAAAAAG------AAACAAGTAGAATGT------------------------------
>Monanthes_brachycaulos
ATGGAAAAACGGCGGTTCAATTCGATGTTATCTAAC---GAGGGGTTAAAATACACATGTAGACTAAGTAAATCAATGGCCAATCTTGGGCCTATTGAAAATAATGGTGGAAGCGAGAAGCAGGTTCTAACTGATATCGATAAAAAAATGCCTCTTTGGAGT------GATAGTTCTAAGTACAGTAATGCTGATGCTTTTTTTGGCGTCAGGGATATTATGAATTTAATTTCTAATGACACTTTTTTAGTTAGGGAT------ACTAATGGGGACCATTATTCTATATATTTTGATATTGAAAATTCTATTTTTGAAATTGACAACGACCATTCTTTACTGAGTGACGTAGAAAATTTGTTTTATAGTTATAGGAATTCGAGTTATTTGAATAATCCATCCACGAGT---------GATGATCCTGACTACGATCATTCCCGGTACAATACTAAATATACTTGGACTAATCACATTAATAGTTGTATTGACAATTATCTTCATTCTCAAATCCGTATTGAT------------------------------------AGTTACATTTATCGTTACATTTGTAGTGACATTAGAAATTGTAGTGAAAGTGATAATGTCAGCATAGGAACTAGCACGAATGAGAATGATTTAACAAAAAGTTCTAATGATCTCGATGTAACTCAAAAATACAGGCATTTGTGGGTTCAATGCGAAAACTGTTATGGATTAAATTATAAGAAATTTTTTAAGTCAAAAATGAATATTTGTGAACAATGCGGATATCATTTGAAAATGAGTAGTTACGATCGAATCGAACTTTTGATTGATAGGGGTACTTGGGATCCGCTGGATGAAGACATGGTCTCTCTGGATCCCATTGAATTTCATTCGGAGGAGGAACCCTATAAAGATCGTATTGAGTCTTATCAAACAAAGACAGGATTAACTGAAGCTGTTCAAACAGGCACAGGTCAACTAAACGGTATTCCAATAGCAATCGGGGTTATGGATTTTCAGTTTATGGGGGGTAGTATGGGATCCGCAGTAGGCGAGAAAATCACGCGTTTGATCGAGTATGCTACCAAGAGCTTTCTCCCTCTTATTCTAGTGTGTGCTTCCGGAGGAGCACGGATGCAAGAAGGAAGTTTGAGCTTGATGCAAATGGCTAAAATCTCTTCTGCTTTATATGATTATCAATTAAATAAAAAGTTATTCTATGTATCAATCCTTACATCTCCGACTACTGGTGGGGTGACAGCGAGCTTTGGTATGTTGGGGGATATCATTATTGCTGAACCAAATGCCTACATTGCATTTGCGGGTAAACGAGTAATTGAACAAACATTGAATAAGACAGTACCGGAAGGTTCCCAAGCGGCTGAATATCTATTCCAAAAGGGTTTATTTGACCCAATCGTACCACGTAATCTTTTAAAAGGTGTTCTGAGTGAGTTATTTCAACTTCACGCTTTCTTTCCCTTGAAAAAAAAG------AAACAAGTAGAATGT------------------------------
>Monanthes_muralis
ATGGAAAAACGGCGGTTCAATTCGATGTTATCTAAC---GAGGGGTTCAAATACACATGTAGACTAAGTAAATCAATGGCCAATCTTGGGCCTATTGAAAATAATGGTGGAAGCGAGAAGCAGGTTCTAACTGATATCGATAAAAAAATTCCTCTTTGGAGT------GATAGTTCTAAGTACAGTAATGCTGATGCTTTTTTTGGCGTCAGGGATATTATGAATTTAATTTCTGATGACACTTTTTTAGTTAGGGAT------ACTAATGGGGACCATTATTCTATATATTTTGATATTGAAAATTCTATTTTTGAAATTGACAACGACCATTCTTTACTGAGTGACGTAGAAAATTTGTTTTATAGTTATAGGAATTCGAGTTATTTGAATAATCCATCCACGAGT---------GATGATCCTGACTATGATCATTCCCGGTACAATACTAAATATACTTGGACTAATCACATTAATAGTTGTATTGACAATTATCTTCATTCTCAAATCCGTATTGAT------------------------------------AGTTACATTTATCGTTACATTTGTAGTGACATTAGAAATTGTAGTGAAAGTGATAATGTCAGCATAGGAACTAGCACGAATGAGAGTGATTTAACAAAAAGTTCTAATGATCTCGATGTAACTCAAAAATACAGGCATTTGTGGGTTCAATGCGAAAACTGTTATGGATTAAATTATAAGAAATTTTTTAAGTCAAAAATGAATATTTGTGAACAATGCGGATATCATTTGAAAATGAGTAGTTACGATCGAATCGAACTTTTGATTGATAGGGGTACTTGGGATCCGCTGGATGAAGACATGGTCTCTCTGGATCCCATTGAATTTCATTCGGAGGAGGAACCCTATAAAGATCGTATTGAGTCTTATCAAACAAAGACAGGATTAACTGAAGCTGTTCAAACAGGCACAGGTCAACTAAACGGTATTCCAATAGCAATCGGGGTTATGGATTTTCAGTTTATGGGGGGTAGTATGGGATCCGCAGTAGGCGAGAAAATCACGCGTTTGATCGAGTATGCTACCAAGAGCTTTCTCCCTCTTATTCTAGTGTGTGCTTCCGGAGGAGCACGGATGCAAGAAGGAAGTTTGAGCTTGATGCAAATGGCTAAAATCTCTTCTGCTTTATATGATTATCAATTAAATAAAAAGTTATTCTATGTATCAATCCTTACATCTCCGACTACTGGTGGGGTGACAGCGAGCTTTGGTATGTTGGGGGATATCATTATTGCTGAACCAAATGCCTACATTGCATTTGCGGGTAAACGAGTAATTGAACAAACATTGAATAAGACAGTACCGGAAGGTTCCCAAGCAGCTGAATATCTATTCCAAAAGGGTTTATTTGACCCAATCGTACCACGTAATCTTTTAAAAGGTGTTCTGAGTGAGTTATTTCAACTCCACGCTTTCTTTCCCTTGAAAAAAAAG------AAACAAGTAGAATGT------------------------------
>Monanthes_polyphylla
ATGGAAAAACGGCGGTTCAATTCGATGTTATCTAAC---GAGGAGTTAAAATACACATGTAGACTAAGTAAATCAATGGCCAATCTTGGGGCTAGTGAAAATAACGGTGGAAGCGAGAAGCAGGTTCTAACTGATATCGATAACAAAATTCCTCTTTGGAGT------GATAGTTCTAAGTACAGTAATGCTGATGCTTTTTTTGACGTCAGGGATATTATGAATTTAATTTCTGATGACACTTTTTTAGTTAGGGAT------ACTAATGGGGACCATTATTCTATATATTTTGATATTGAAAATTCTATTTTTGAAATTGACAACGACCATTCTTTACTGAGTGACGTAGAAAATTTGTTTTATAGTTATAGGAATTCGAGTTATTTGAATAATCCATCCACGAGT---------GATGATCCTGACTACGATCATTCCCGGTACAATACTAAATATACTTGGACTAATCACATTAATAGTTGTATTGACAATTATCTTCATTCTCAAATCCGTATTGAT------------------------------------AGTTACATTTATCGTTACATTTGTGGTGACATTGGAAATTGTAGTGAAAGTGATAATGTCAGCATAGGAACTAGCACGAATGAGAGTGATTTAACAAAAAGTTCTAATGATCTCGATGTAACTCAAAAATACAGGCATTTGTGGGTTCAATGCGAAAACTGTTATGGATTAAATTATAAGAAATTTTTTAAGTCAAAAATGAATATTTGTGAACAATGCGGATATCATTTGAAAATGAGTAGTTACGATCGAATCGAACTTTTGATTGATAGGGGTACTTGGGATCCGCTGGATGAAGACATGGTCTCTCTGGATCCCATTGAATTTCATTCGGAGGAGGAACCCTATAAAGATCGTATTGAGTCTTATCAAACAAAGACAGGATTAACTGAAGCTGTTCAAACAGGCACAGGTCAACTAAACGGTATTCCGATAGCAATCGGGGTTATGGATTTTCAGTTTATGGGGGGTAGTATGGGATCCGCAGTAGGCGAGAAAATCACGCGTTTGATCGAGTATGCTACCAAGAGCTTTCTCCCTCTTATTCTAGTGTGTGCTTCCGGAGGAGCACGGATGCAAGAAGGAAGTTTGAGCTTGATGCAAATGGCTAAAATCTCTTCTGCTTTATATGATTATCAATTAAATAAAAAGTTATTCTATGTATCAATCCTTACATCTCCGACTACTGGTGGGGTGACAGCGAGCTTTGGTATGTTGGGGGATATCATTATTGCTGAACCAAATGCCTACATTGCATTTGCGGGTAAACGAGTAATTGAACAAACATTGAATAAGACAGTACCGGAAGGTTCCCAAGCGGCTGAATATTTATTCCAAAAGGGTTTATTTGACCCAATCGTACCACGTAATCTTTTAAAAGGTGTTCTGACTGAGTTATTTCAACTCCACGATTTCTTTCCCTTGAAAAAAAAG------AAACAAGTAGAATGT------------------------------
>Rosularia_alpestris
ATGGAAAAACGGCGGTTCAATTCGATGTTATCTAAC---GAGGAGTTAAAATACACGTGTAGACTAAGTAAATCAATGGACAATCCTGGGCCTATTGAAAATAACGATGGAAGCGAGAAGCAGGCTCTAACGGATATAGATACAAAAATTCCTCTTTGGAGT------GAT------AGGTACAGTAATGATGATGCTTTTTTTGCCGTCAGGGATATTATGAATTTAATTTCTGATGACACTTTTTTAGTTAGGGAT------ACTAATGGGGACCATTATTCTATATATTTTGATATTGAAAATTCTATTTTTGAAATTGACAACGATCATTCTTTACTGAGTGACGTAGAAAATTTGTTTTATAGTTATAGGAATTCGAGTTATTTGAATAATGCATCCAAGAGT---------GATGATCCGGACTACGATCATTCCATGTACAATACTAAATATACTTGGAATAATCACATTAATAGTTGTATTGACAATTATCTTCATTCTCAAATCCGTATTGAT------------------------------------AGTTACATTTATCGTTACATTTGTGGTGACAGTAGAAATTGTAGTGAAAGCGAGAATGCCAGCATAGGAACTAGCACGAATGATAGTGATTTAACTAAAAGTTCTAATGAGCTCGATGTAACTCAAAAATACAGGCATTTGTGGGTTCAATGCGAAAACTGTTATGGGTTAAATTATAAGAAATTTTTTAAGTCAAAAATGAATATTTGTGAACAATGCGGATATCATTTGAAAATGAGTAGTTACGATCGAATCGAACTTTTGATTGATAGAGGTACTTGGGATCCGATGGATGAAGACATGGTCTCTCTGGATCCCATTGAATTTCATTCGGAGGAGGAACCCTATAAAGATCGTATTGAATCTTATCAAACAAAGACAGGATTAACTGAAGCTGTTCAAACAGGCACAGGTCAACTAAACGGTATTCCAATAGCAATTGGGGTTATGGATTTTCAGTTTATGGGGGGTAGTATGGGATCCGCAGTAGGCGAGAAAATCACCCGTTTGATCGAGTATGCTACCAAGAGCTTTCTCCCTCTTATTCTAGTGTGTGCTTCCGGAGGAGCACGGATGCAAGAAGGAAGTTTGAGCTTGATGCAAATGGCTAAAATATCTTCTGCTTTATATGATTATCAATTAAATAAGAAGTTATTCTATGTATCAATCCTTACATCTCCAACTACTGGTGGGGTGACAGCGAGCTTTGGTATGTTGGGGGATATCATTATTGCCGAACCCAATGCCTACATTGCATTTGCGGGTAAACGAGTAATTGAACAAACATTGAATAAGACAGTACCGGAAGGTTCACAAGCGGCTGAATATTTATTCCAAAAGGGTTTATTCGACCCAATCGTACCACGTAATCCTTTAAAAGGTGTTCTGAGTGAGTTATTTCAACTACACGCCTTCTTTCCCTTGAAAAAAAAG------AAACAAGTAGAATGT------------------------------
>Sempervivum_tectorum
ATGGAAAAACGGCGGTTCAATTCGATGTTATCTACC---GAGGAGTTAAAATACACGTGTAGACTAAGTAAATCAATGGACAATCTTGGGCCTATTGAAAATAACGGTGGAAGCGAAAAGCAGGTTCTAACTGATATAGATAAAAAAATTCCTCTTTGGAAT------GATAGTTCTAGGTACAGTAATGATGATGCTTTTTTTGGCGTCAGGGATATTATGAATTTAATTTCTGATGACACTTTTTTAGTTAAGGAT------ACTAATGGGGACCATTATTCTATATATTTTGATATTGAAAATTCTATTTTTGAAATTGACAACGATCATTCTTTACTGAGTGGCGTAGAAAATTTGTTTTATAGTTATAGGATTTCGAGTTATGTGAATAATGCATCCAAGAGT---------GATGATCCTGACTACGATCATTCCATGTACAATACTAAATATACTTGGAATAATCACATTAATAGTTGTATTGACAATTATCTTCATTCTCAAATCCGTATTGAT------------------------------------AGTTACATTTATCGTTACATTTGTGGTGACAGTAGAAATTGTAGTGAAAGCGAGAATGCCAGCATAGGAACGATCACGAATGATAGTGATTTAACTAAAAGTTCTAATGATCTCGATGTAACTCAAAAATACAGACATTTGTGGGTTCAATGCGAAAACTGTTATGGATTAAATTATAAGAAATTTTTTAAGTCAAAAATGAATATTTGTGAACAATGCGGATATCATTTGAAAATGAGTAGTTACGATCGAATCGAACTTTTGATTGATAGAGGTACTTGGGATCCCCTGGACGAAGACATGGTCTCTCTGGATCCCATTGAATTTCATTCGGAGGAGGAACCCTATAAAGATCGTATTGAGTCTTATCAAACAAAGACTGGATTAACTGAAGCTGTTCAAACAGGCACAGGTCAACTAAACGGTATTCCAATAGCAATCGGGGTTATGGATTTTCAGTTTATGGGGGGTAGTATGGGATCCGCAGTAGGCGAGAAAATCACCCGTTTGATCGAGTATGCTACCAAGAGCTTTCTCCCTCTTATTCTAGTGTGTGCTTCCGGAGGAGCACGGATGCAAGAAGGAAGTTTGAGCTTGATGCAAATGGCTAAAATATCTTCTGCTTTATATGATTATCAATTAAATAAAAAGTTATTCTATGTATCAATCCTTACATCTCCGACTACTGGTGGGGTGACAGCGAGCTTTGGTATGTTGGGGGATATCATTATTGCTGAACCCAATGCCTACATTGCATTTGCGGGTAAACGAGTAATTGAACAAACATTGAATAAGACAGTACCGGAAGGTTCACAAGCGGCTGAATATTTATTCCAAAAGGGTTTATTCGACCCAATCGTACCACGTAATCCTTTAAAAGGTGTTCTGAGTGAGTTATTTCAACTCCACGCTTTCTTTCCCTTGAAAAAAAAA---AAGAAACAAGTAGAATGT------------------------------
>Phedimus_spurius
ATGGAAAAATGGCGGTTCAATTCGATGTTATCTAAC---GAGGAGTTAAAATACAAGTGTAGGCTAAGTAACTCAATGGACAATCTTGGGCCTATTGAAAATAACGGTGGAAGCGAAAAGCAGGTTCTAACTGATACAGATAAAAAAATTCCTCTTTGGAGT------GATAGTTCTAGGTACAGTAATGAGGATGCTTTTTTTGACGTCAGGGACATTATGAATTTCATTTCTAATGACACCTTTTTAGTTAGGGAT------ACTAATGGGGACCATTATTCTATTTATTTTGATATTGAAAATTCGATTTTTGAAATTGACAACGATCATTCTTTACTGAGTGACGTAGAAAATTTGTTTTATAGTTATAGGAATTCGAGTTATTTAAATAATGCATCCAAGAGT---------GATAATCCTGACTACGATCATTCCATGTACAATACTAAATATACTTGGAATAATCACATTAATAGTTGTATTGACAATTATCTTCATTCTCAAATCCGTATTGAT------------------------------------AGTTACATTTATAGTTACATTTGTGGTGACAGTGGAAATTGTAGTGAAAGCGAGAATGGCGGCGTAAGAACTAGCACGAATGATAGTGATTTAACTAAAAGCTCTAATGAGCTCGATGTAACTCAAAAATACAGGCATTTGTGGGTTCAATGCGAAAACTGTTATGGATTAAATTATAAGAAATTTTTTAAGTCAAAAATGAATATTTGTGAACAATGCGGATATCATTTGAAAATGAGTAGTTCCGATCGAATCGAACTTTTGATTGATAGAGGTACGTGGGATCCGCTGGATGAAGACATGGTCTCTCTGGATCCCATAGAATTTCATTCGGAGGAGGAACCCTATAAAGATCGTATTGATTCTTATCAAACAAAAACCGGATTAACTGAAGCTATTCAAACAGGCACAGGTCAACTAAACGGTATTCCGATAGCAATCGGGGTTATGGATTTTCAGTTTATGGGGGGTAGTATGGGATCTGCAGTAGGCGAGAAAATCACTCGTTTGGTCGAGTATGCTACCAAGAGCTTTCTCCCTCTTATTCTAGTGTGTGCTTCCGGAGGAGCACGGATGCAAGAAGGAAGTTTAAGCTTAATGCAAATGGCTAAAATATCTTCTGCTTTATATGATTATCAATTAAATAAAAAGTTATTCTATGTATCAATCCTTACATCTCCCACTACTGGTGGGGTGACAGCGAGTTTTGGTATGTTGGGGGATATCATTATTGCTGAACCCAATGCCTACATTGCATTTGCGGGGAAACGGGTAATTGAACAAACATTGAATAAGACAGTACCGGAAGGTTCACAAGCGGCTGAATATTTATTCCAAAAGGGTTTATTCGACCTAATCGTACCACGTAATCCTTTAAAAGGTGTTCTGAGTGAGTTATTTCAACTCCATGCTTTCTTTCCCTTGAAAAAAAAA---AATCAACAAGTGGAATGT------------------------------
>Phedimus_aizoon
ATGGAAAAACGGCGGTTCAATTCGATGTTATCTAAT---GAGGAGTTAAAATACAAGTGTAGGCTAAGTAAATCAATGGACAATCTTGGTCCTATTGAAAATAACGGTGGAAGCGAAAAGCAGGTTCTAACTGATACAGATAAAAAAATTCCTCTTTGGAGT------GAGAGTTCTAGGTACAGTAATGAGGATGCTTTTTTTGGCGCCAGGGACATTATGAATTTCATTTCTAATGACACCTTTTTAGTTAGGGAT------ACTAATGGGGACCATTATTCTATTTATTTTGATATTGAAAATTCGATTTTTGAAATTGACAACGATCATTCTTTACTGAGTGACGTAGAAAATTTGTTTTATAGTTATAGGAATTCGAGTTATTTGAATAATGCATCCAAGAGT---------GATGATCCTGACTACGATCATTCCATGTACAATACTAAATATACTTGGAATAATCACATTAATAGTTGTATTGACAATTATCTTCATTCTCAAATCCGTATTGAT------------------------------------AGTTACATTTATAGTTACATTTGTAGTGACAGTGGAAATTGTAGTGAAAGCGAGAATGCCAGCGTAAAAACTAGCACGAATGATAGTGATTTAACTAAAAGCTCTAATGATCTCGATGTAACTCAAAAATACAGACATTTGTGGGTTCAATGCGAAAACTGTTATGGATTAAATTATAAGAAATTTTTTAAGTCAAAAATGAATATTTGTGAACAATGCGGATATCATTTGAAAATGAGTAGTTCCGATCGAATCGAACTTTTGATTGATAGAGGTACGTGGGATCCGCTGGATGAAGACATGGTCTCTCTGGATCCCATTGAATTTCATTCGGAAGAGGAACCCTATAAAGATCGTATTGATTCTTATCAAACAACAACAGGATTAACTGAAGCTATTCAAACAGGCACAGGTCAACTAAATGGTATTCCGATAGCAATCGGGGTTATGGATTTTCAGTTTATGGGGGGTAGTATGGGATCTGCAGTCGGCGAGAAAATCACTCGTTTGATCGAGTATGCTACCAAGAGCTTTCTCCCTCTTATTCTAGTGTGTGCTTCCGGAGGAGCACGGATGCAAGAAGGAAGTTTGAGCTTAATGCAAATGGCTAAAATATCTTCTGCTTTATATGATTATCAATTAAATAAAAAGTTATTCTATGTATCAATCCTTACATCTCCCACTACTGGTGGGGTGACAGCGAGTTTTGGTATGTTGGGGGATATCATTATTGCTGAACCCAACGCCTACATTGCATTTGCGGGGAAACGAGTAATTGAACAAACATTGAATAAGACAGTACCGGAAGGTTCACAAGCGGCTGAATATTTATTCCAAAAGGGTTTATTCGACCAAATCGTACCACGTAATCCTTTAAAAGGTGTTCTGAGTGAGTTATTTCAACTCCATGCTTTCTTTCCCTTG---AAAAAA---AATCAACAAGTGGAATGT------------------------------
>Phedimus_kamtschaticus
ATGGAAAAACGGCGGTTCAATTCGATGTTATCTAAT---GAGGAGTTAAAATACAAGTGTAGGCTAAGTAAATCAATGGACAATCTTGGTCCTATTGAAAATAACGGTGGAAGCGAAAAGCAGGTTCTAACTGATACAGATAAAAAAATTCCTCTTTGGAGT------GAGAGTTCTAGGTACAGTAATGAGGATGCTTTTTTTGGCGCCAGGGACATTATGAATTTCATTTCTAATGACACCTTTTTAGTTAGGGAT------ACTAATGGGGACCATTATTCTATTTATTTTGATATTGAAAATTCGATTTTTGAAATTGACAACGATCATTCTTTACTGAGTGACGTAGAAAATTTGTTTTATAGTTATAGGAATTCGAGTTATTTGAATAATGCATCCAAGAGT---------GATGATCCTGACTACGATCATTCCATGTACAATACTAAATATACTTGGAATAATCACATTAATAGTTGTATTGACAATTATCTTCATTCTCAAATCCGTATTGAT------------------------------------AGTTACATTTATAGTTACATTTGTAGTGACAGTGGAAATTGTAGTGAAAGCGAGAATGCCAGCGTAAAAACTAACACGAATGATAGTGATTTAACTAAAAGCTCTAATGATCTCGATGTAACTCAAAAATACAGACATTTGTGGGTTCAATGCGAAAACTGTTATGGATTAAATTATAAGAAATTTTTTAAGTCAAAAATGAATATTTGTGAACAATGCGGATATCATTTGAAAATGAGTAGTTCCGATCGAATCGAACTTTTGATTGATAGAGGTACGTGGGATCCGCTGGATGAAGACATGGTCTCTCTGGATCCCATTGAATTTCATTCGGAAGAGGAACCCTATAAAGATCGTATTGATTCTTATCAAACAACAACAGGATTAACTGAAGCTATTCAAACAGGCACAGGTCAACTAAATGGTATTCCGATAGCAATCGGGGTTATGGATTTTAAGTTTATGGGGGGTAGTATGGGATCTGCAGTCGGCGAGAAAATCACTCGTTTGATCGAGTATGCTACCAAGAGCTTTCTCCCTCTTATTCTAGTGTGTGCTTCCGGAGGAGCACGGATGCAAGAAGGAAGTTTGAGCTTAATGCAAATGGCTAAAATATCTTCTGCTTTATATGATTATCAATTAAATAAAAAGTTATTCTATGTATCAATCCTTACATCTCCCACTACTGGTGGGGTGACAGCGAGTTTTGGTATGTTGGGGGATATCATTATTGCTGAACCCAATGCCTACATTGCATTTGCGGGGAAACGAGTAATTGAACAAACATTGAATAAGACAGTACCGGAAGGTTCACAAGCGGCTGAATATTTATTCCAAAAGGGTTTATTCGACCAAATCGTACCACGTAATCCTTTAAAAGGTGTTCTGAGTGAGTTATTTCAACTCCATGCTTTCTTTCCCTTG---AAAAAA---AATCAACAAGTGGAATGT------------------------------
>Phedimus_odontophyllus
ATGGAAAAACGGCGGTTCAATTCGATGGTATCTAAC---GAGGAGTTTAAATACAAGTGTAGGCTAAGTAAATCAATGGACAATCTTGGGCCTATTGAAAATAACGGTGGAAGCGAAAAGCAGGTTCTAACTGATACAGATAAAAAAATTCCTCTTTGGAGT------GATAGTTCTAGGTACAGTAATGAGGATGCTTTTTTTGGCGTCAGGAACATTATGAATTTAATTTTGAATGACACCGTTTTAGTTAGGGAT------ACTAATGGGAACCATTATTCTATTTATTTTGATATTGAAAATTCGATTTTTGAAATTGACAACGATCATTCTTTACTGAGTGACGTAGAAAATTCGTTTTATAGTTATAGGAATTTGAGTTATTTGAATAATGCATCCAAGAGT---------GATGATCCTAACTATGATCATTCCATGTCCAATACTAAATATACTTGGAATAATCACATTAATAGTTGTATTGACAATTATCTTCATTCTCAAATCCGTATTGAT------------------------------------AGTTACATTTATAGTTCCATTTGTGGTGACAGTGGAAATTGTAGTGAAAGCGAGAATGCCAGCGTAAGG---------AATGATAGTGATTTAACTAAAAGCTCTAATGATCTTGACGTAACTCAAAAATACAGGCATTTGTGGGTTCAATGCGAAAACTGTTATGGATTAAATTATAAGAAATTTTTTAAGTCAAAAATGAATATTTGTGAACAATGCGGATATCATTTGAAAATGAGTAGTTCCGATCGAATCGAACTTTTGATTGATAGGGGTACGTGGGATCCGCTGGATGAAGACATGGTCTCTCTGGATCCCATTGAATTTCATTCGGAGGAGGAACCCTATAAGGATCGTATTGATTCTTATCAAACAAAAACAGGATTAACTGAAGCTATTCAAACAGGCACAGGTCAACTAAACGGTATTCCGATAGCAATCGGGGTTATGGATTTTCAGTTTATGGGGGGTAGTATGGGATCTGCAGTAGGCGAGAAAATCACTCGTTTGATCGAGTATGCTACCAAGAGCTTTCTCCCTCTTATTCTAGTGTGTGCTTCCGGAGGAGCACGGATGCAAGAAGGAAGTTTGAGCTTAATGCAAATGGCTAAAATATCTTCTGCTTTATATGATTATCAATTAAATAAAAAGTTATTCTATGTATCAATCCTTACATCTCCCACTACTGGTGGGGTGACAGCGAGTTTTGGTATGTTGGGGGATATCATTATTGCTGAACCCAATGCCTACATTGCATTTGCGGGGAAACGAGTAATTGAACAAACATTGAATAAGACAGTACCGGAAGGTTCACAAGCGGCTGAATATTTATTCCAAAAGGGTTTATTCGACCCAATCGTACCACGTAATCTTTTAAAAGGTGTTCTGAGTGAGTTATTTCAACTTCATGCTTTCTTTCCCTTGAAAAAAAAT------CAACAAGTGGAATGT------------------------------
>Phedimus_takesimensis
ATGGAAAAACGGCGGTTCAATTCGATGTTATCTAAT---GAGGAGTTAAAATACAAGTGTAGGCTAAGTAAATCAATGGACAATCTTGGTCCTATTGAAAATAACGGTGGAAGCGAAAAGCAGGTTCTAACTGATACAGATAAAAAAATTCCTCTTTGGAGT------GAGAGTTCTAGGTACAGTAATGAGGATGCTTTTTTTGGCGCCAGGGACATTATGAATTTCATTTCTAATGACACCTTTTTAGTTAGGGAT------ACTAATGGGGACCATTATTCTATTTATTTTGATATTGAAAATTCGATTTTTGAAATTGACAACGATCATTCTTTACTGAGTGACGTAGAAAATTTGTTTTATAGTTATAGGAATTCGAGTTATTTGAATAATGCATCCAAGAGTGATGATCCTGACGATCCTGACTACGATCATTCCATGTACAATACTAAATATACTTGGAATAATCACATTAATAGTTGTATTGACAATTATCTTCATTCTCAAATCCGTATTGAT------------------------------------AGTTACATTTATAGTTACATTTGTAGTGACAGTGGAAATTGTAGTGAAAGCGAGAATGCCAGCGTAAAAACTAGCACGAATGATAGTGATTTAACTAAAAGCTCTAATGATCTCGATGTAACTCAAAAATACAGACATTTGTGGGTTCAATGCGAAAACTGTTATGGATTAAATTATAAGAAATTTTTTAAGTCAAAAATGAATATTTGTGAACAATGCGGATATCATTTGAAAATGAGTAGTTCCGATCGAATCGAACTTTTGATTGATAGAGGTACGTGGGATCCGCTGGATGAAGACATGGTCTCTCTGGATCCCATTGAATTTCATTCGGAAGAGGAACCCTATAAAGATCGTATTGATTCTTATCAAACAACAACAGGATTAACTGAAGCTATTCAAACAGGCACAGGTCAACTAAATGGTATTCCGATAGCAATCGGGGTTATGGATTTTCAGTTTATGGGGGGTAGTATGGGATCTGCAGTCGGCGAGAAAATCACTCGTTTGATCGAGTATGCTACCAAGAGCTTTCTCCCTCTTATTCTAGTGTGTGCTTCCGGAGGAGCACGGATGCAAGAAGGAAGTTTGAGCTTAATGCAAATGGCTAAAATATCTTCTGCTTTATATGATTATCAATTAAATAAAAAGTTATTCTATGTATCAATCCTTACATCTCCCACTACTGGTGGGGTGACAGCGAGTTTTGGTATGTTGGGGGATATCATTATTGCTGAACCCAATGCCTACATTGCATTTGCGGGGAAACGAGTAATTGAACAAACATTGAATAAGACAGTACCGGAAGGTTCACAAGCGGCTGAATATTTATTCCAAAAGGGTTTATTCGACCAAATCGTACCACGTAATCCTTTAAAAGGTGTTCTGAGTGAGTTATTTCAACTCCATGCTTTCTTTCCCTTG---AAAAAA---AATCAACAAGTGGAATGT------------------------------
>Phedimus_yangshanicus
ATGGAAAAACGGCGGTTCAATTCGATGGTATCTAAC---GAGGAGTTTAAATACAAGTGTAGGCTAAGTAAATCAATGGACAATCTTGGGCCTATTGAAAATAACGGTGGAAGCGAAAAGCAGGTTCTAACTGATACAGATAAAAAAATTCCTCTTTGGAGT------GATAGTTCTAGGTACAGTAATGAGGATGCTTTTTTTGGCGTCAGGAACATTATGAATTTAATTTTGAATGACACCGTTTTAGTTAGGGAT------ACTAATGGGAACCATTATTCTATTTATTTTGATATTGAAAATTCGATTTTTGAAATTGACAACGATCATTCTTTACTGAGTGACGTAGAAAATTCGTTTTATAGTTATAGGAATTTGAGTTATTTGAATAATGCATCCAAGAGT---------GATGATCCTAACTATGATCATTCCATGTCCAATACTAAATATACTTGGAATAATCACATTAATAGTTGTATTGACAATTATCTTCATTCTCAAATCCGTATTGAT------------------------------------AGTTACATTTATAGTTCCATTTGTGGTGACAGTGGAAATTGTAGTGAAAGCGAGAATGCCAGCGTAAGG---------AATGATAGTGATTTAACTAAAAGCTCTAATGATCTTGACGTAACTCAAAAATACAGGCATTTGTGGGTTCAATGCGAAAACTGTTATGGATTAAATTATAAGAAATTTTTTAAGTCAAAAATGAATATTTGTGAACAATGCGGATATCATTTGAAAATGAGTAGTTCCGATCGAATCGAACTTTTGATTGATAGGGGTACGTGGGATCCGCTGGATGAAGACATGGTCTCTCTGGATCCCATTGAATTTCATTCGGAGGAGGAACCCTATAAGGATCGTATTGATTCTTATCAAACAAAAACAGGATTAACTGAAGCTATTCAAACAGGCACAGGTCAACTAAACGGTATTCCGATAGCAATCGGGGTTATGGATTTTCAGTTTATGGGGGGTAGTATGGGATCTGCAGTAGGCGAGAAAATCACTCGTTTGATCGAGTATGCTACCAAGAGCTTTCTCCCTCTTATTCTAGTGTGTGCTTCCGGAGGAGCACGGATGCAAGAAGGAAGTTTGAGCTTAATGCAAATGGCTAAAATATCTTCTGCTTTATATGATTATCAATTAAATAAAAAGTTATTCTATGTATCAATCCTTACATCTCCCACTACTGGTGGGGTGACAGCGAGTTTTGGTATGTTGGGGGATATCATTATTGCTGAACCCAATGCCTACATTGCATTTGCGGGGAAACGAGTAATTGAACAAACATTGAATAAGACAGTACCGGAAGGTTCACAAGCGGCTGAATATTTATTCCAAAAGGGTTTATTCGACCCAATCGTACCACGTAATCTTTTAAAAGGTGTTCTGAGTGAGTTATTTCAACTTCATGCTTTCTTTCCCTTGAAAAAAAAT------CAACAAGTGGAATGT------------------------------
>Rhodiola_bupleuroides
ATGGAAAAACGGCGGTTCAATTCGATGTTATCTAAC---GAGGAGTTAAAATACAAGTGTAGGCTAAGTAAATCAATGGAAAATCTTGGGCCTATTGAAAATAACGGTGGAAGCGAAAAGCAGGTTCTAACTGATACAGATAAAAAAATTCCTCTTTGGATT------GATAGTTCTAGGTACAGTAATGATGATGCTTTTTTTGGCGTCAGGGACATTATGAATTTAATTTCTAATGACACCTTTTTAGTTAGGGAT------ACTAATGGGGACCATTATTCTATTTATTTTGATATTGAAAATTCGATTTTTGAAATTGACAACGATCATTCTTTACTGAGTGATGTAGAAAATTTGTTTTATAGTTATAGGAATTCGAGTTATTTGAATAATGCATCCAAGAGT---------GATGATCCTGACTACGATCATTCCATGTACAATACTAAATATACTTGGAATAATCACATTAATAGTTGTATTGACAATTATCTTCATTCTCAAATCCGTATTGAT------------------------------------AGTTACATTTATAGTTACATTTGTGGTGACAGTGGAAATTGTAGTGAAAGCGAGAATGCCAGCGTAAGAACTAGCACGAATGATAGTGATTTAACTAAAAGCTCTAATGATCTCGATGTAACTCAAAAATACAGGCATTTGTGGGTTCAATGCGAAAACTGTTATGGATTAAATTATAAGAAGTTTTTTAAGTCAAAAATGAATATTTGTGAACAATGCGGATATCATTTGAAAATGAGTAGTTCCGATCGAATCGAACTTTTGATTGATAGAGGTACGTGGGATCCGCTGGATGAAGACATGGTCTCTCTGGATCCCATTGAATTTCATTCGGAGGAGGAACCCTATAAAGATCGTATTGATTCTTATCAAACAAAGACAGGATTAACCGAAGCTGTTCAAACAGGCACAGGTCAACTAAACGGTATTCCGATAGCAATCGGGGTTATGGATTTTCAGTTTATGGGGGGTAGTATGGGATCCGCAGTAGGCGAGAAAATCACTCGTTTGATCGAGTATGCTACCAAGAGCTTTCTCCCTCTTATTCTAGTGTGTGCTTCCGGAGGAGCACGGATGCAAGAAGGAAGTTTGAGCTTAATGCAAATGGCTAAAATATCTTCTGCTTTATATGATTATCAATTAAATAAAAAGTTATTCTATGTATCAATCCTTACATCTCCCACTACTGGTGGGGTGACAGCGAGTTTTGGTATGTTGGGGGATATCATTATTGCTGAACCCAATGCCTACATTGCATTTGCGGGGAAACGAGTAATTGAACAAACATTGAATAAGACAGTACCGGAAGGTTCACAAGCGGCTGAATATTTATTCCAAAAGGGTTTATTCGACCCAATCGTACCACGTAATCCTTTAAAAGGTGTTCTGAGTGAGTTATTTCAACTCCATGCTTTCTTTCCCTTGAAAAAAAAA---ATCAACAAGTGGAATGTT------------------AGGTTT---AAT
>Rhodiola_calliantha
ATGGAAAAACGGCGGTTCAATTCGATGTTATCTAAC---GAGGAGTTAAAATACAAGTGTAGGCTAAGTAAATCAATGGACAATCTTGGGCCTATTGAAAATAACGGTGGAAGCGAAAAGCAGGTTCTAACTGATACAGATAAAAAAATTCCTCTTTGGATT------GATAGTTCTAGGTACAGTAATGATGATGCTTTTTTTGGCGTCAGGGACATTATGAATTTAATTTCTAATGACACCTTTTTAGTTAGGGAT------ACTAATGGGGACCATTATTCTATTTATTTTGATATTGAAAATTCGATTTTTGAAATTGACAACGATCATTCTTTACTGAGTGATGTAGAAAATTTGTTTTATAGTTATAGGAATTCGAGTTATTTGAATAATGCATCCAAGAGT---------GATGATCCTGACTACGATCATTCCATGTACAATACTAAATATACTTGGAATAATCACATTAATAGTTGTATTGACAATTATCTTCATTCTCAAATCCGTATTGAT------------------------------------AGTTACATTTATAGTTACATTTGTGGTGACAGTGGAAATTGTAGTGAAAGCGAGAATGCCAGCGTAAGAACTAGCACGAATGATAGTGATTTAACTAAAAGCTCTAATGATCTCGATGTAACTCAAAAATACAGGCATTTGTGGGTTCAATGCGAAAACTGTTATGGATTAAATTATAAGAAGTTTTTTAAGTCAAAAATGAATATTTGTGAACAATGCGGATATCATTTGAAAATGAGTAGTTCCGATCGAATCGAACTTTTGATTGATAGAGGTACGTGGGATCCGCTGGATGAAGACATGGTCTCTCTGGATCCCATTGAATTTCATTCGGAGGAGGAACCCTATAAAGATCGTATTGATTCTTATCAAACAAAGACAGGATTAACCGAAGCTGTTCAAACAGGCACAGGTCAACTAAACGGTATTCCGATAGCAATCGGGGTTATGGATTTTCAGTTTATGGGGGGTAGTATGGGATCCGCAGTAGGCGAGAAAATCACTCGTTTGATCGAGTATGCTACCAAGAGCTTTCTCCCTCTTATTCTAGTGTGTGCTTCCGGAGGAGCACGGATGCAAGAAGGAAGTTTGAGCTTAATGCAAATGGCTAAAATATCTTCTGCTTTATATGATTATCAATTAAATAAAAAGTTATTCTATGTATCAATCCTTACATCTCCCACTACTGGTGGGGTGACAGCGAGTTTTGGTATGTTGGGGGATATCATTATTGCTGAACCCAATGCCTACATTGCATTTGCGGGGAAACGAGTAATTGAACAAACATTGAATAAGACAGTACCGGAAGGTTCACAAGCGGCTGAATATTTATTCCAAAAGGGTTTATTCGACCCAATCGTACCACGTAATCCTTTAAAAGGTGTTCTGAGTGAGTTATTTCAACTCCATGCTTTCTTTCCCTTGAAAAAAAAA---AATCAACAAGTGGAATGT------------------------------
>Rhodiola_crenulata
ATGGAAAAACGGCGGTTCAATTCGATGTTATCTAAC---GAGGAGTTAAAATACAAGTGTAGGCTAAGTAAATCAATGGACAATCTTGGGCCTATTGAAAATAACGGTGGAAGTGAAAAGCAGGTTCTAACTGATACAGATAAAAAAATTCCTCTTTGGATT------GATAGTTCTAGGTACAGTAATGATGATGCTTTTTTTGGCGTCAGGGACATTATGAATTTAATTTCTAATGACACCTTTTTAGTTAGGGAT------ACTAATGGGGACCATTATTCTATTTATTTTGATATTGAAAATTCGATTTTTGAAATTGACAACGATCATTCTTTACTGAGTGATGTAGAAAATTTGTTTTATAGTTATAGGAATTCGAGTTATTTGAATAATGCATCCAAGAGT---------GATGATCCTGACTACGATCATTCCATGTACAATACTAAATATACTTGGAGTAATCACATTAATAGTTGTATTGACAATTATCTTCATTCTCAAATCCGTATTGAT------------------------------------AGTTACATTTATAGTTACATTTGTGGTGACAGTGGAAATTGTAGTGAAAGCGAGAATGCCAGCGTAAGAACTAGCACGAATGATAGTGATTTAACTAAAAGCTCTAATGATCTCGATGTAACTCAAAAATACAGGCATTTGTGGGTTCAATGCGAAAACTGTTATGGATTAAATTATAAGAAGTTTTTTAAGTCAAAAATGAATATTTGCGAACAATGCGGATATCATTTGAAAATGAGTAGTTCCGATCGAATCGAACTTTTGATTGATAGAGGTACGTGGGATCCGCTGGATGAAGACATGGTCTCTCTGGATCCCATTGAATTTCATTCGGAGGAGGAACCCTATAAAGATCGTATTGATTCTTATCAAACAAAGACAGGATTAACCGAAGCTGTTCAAACAGGCACAGGTCAACTAAACGGTATTCCAATAGCAATCGGGGTTATGGATTTTCAGTTTATGGGGGGTAGTATGGGATCCGCAGTAGGCGAGAAAATCACTCGTTTGATCGAGTATGCTACCAAGAGCTTTCTCCCTCTTATTCTAGTGTGTGCTTCCGGAGGAGCACGGATGCAAGAAGGAAGTTTGAGCTTAATGCAAATGGCTAAAATATCTTCTGCTTTATATGATTATCAATTAAATAAAAAGTTATTCTATGTATCAATCCTTACATCTCCCACTACTGGTGGGGTGACAGCGAGTTTTGGTATGTTGGGGGATATCATTATTGCTGAACCCAATGCCTACATTGCATTTGCGGGGAAACGAGTAATTGAACAAACATTGAATAAGACAGTACCGGAAGGTTCACAAGCGGCTGAATATTTATTCCAAAAGGGTTTATTCGACCCAATCGTACCACGTAATCCTTTAAAAGGTGTTCTGAGTGAGTTATTTCAACTCCATGCTTTCTTTCCCTTGAAAAAAAAA---TCAACAAGTGGAATGTTAGGTTTAATTAGTTTATTGGAATTA---AAA
>Rhodiola_henryi
ATGGAAAAACGGCGGTTCAATTCGATATTATCTAAC---GAGGAGTTAAAATACAAGTGTAGGCTAAGTAAATCAATGGACAATCTTGGGCCTATTGAAAATAACGGTGGAAGCGAAAAGCAGGTTCTAACTGATACAGATAAAAAAATTCCTCTTTGGATT------GATAGTTCTAGGTACAGTAATGATGATGCTTTTTTTGGCGTCAGGGACATTATGAATTTAATTTCTAATGACACCTTTTTAGTTAGGGAT------ACTAATGGGGACCATTATTCTATTTATTTTGATATTGAAAATTCGATTTTTGAAATTGACAACGATCATTCTTTACTGAGTGATGTAGAAAATTTGTTTTATAGTTATAGGAATTCGAGTTATTTGAATAATGCATCCAAGAGT---------GATGATACTGACTACGATCATTCCATGTACAATACTAAATATACTTGGAATAATCACATTAATAGTTGTATTGACAATTATCTTCATTCTCAAATCCGTATTGAT------------------------------------AGTTACATTTATAGTTACATTTGTGGTGACAGTGGAAATTGTAGTGAAAGCGAGAATGCCAGCGTAAGAACTAGCACGAATGATAGTGATTTAACTAAAAGCTCTAATGATCTCGATGTAACTCAAAAATACAGGCATTTGTGGGTTCAATGCGAAAACTGTTATGGATTAAATTATAAGAAGTTTTTTAAGTCAAAAATGAATATTTGTGAACAATGCGGATATCATTTGAAAATGAGTAGTTCCGATCGAATCGAACTTTTGATTGATAGAGGTACGTGGGATCCGCTGGATGAAGACATGGTCTCTCTGGATCCCATTGAATTTCATTCGGAGGAGGAACCCTATAAAGATCGTATTGATTCTTATCAAACAAAGACAGGATTAACCGAAGCTGTTCAAACAGGCACAGGTCAACTAAACGGTATTCCGATAGCAATCGGGGTTATGGATTTTCAGTTTATGGGGGGTAGTATGGGATCCGCAGTAGGCGAGAAAATCACTCGTTTGATCGAGTATGCTACCAAGAGCTTTCTCCCTCTTATTCTAGTGTGTGCTTCCGGAGGAGCACGGATGCAAGAAGGAAGTTTGAGCTTAATGCAAATGGCTAAAATATCTTCTGCTTTATATGATTATCAATTAAATAAAAAGTTATTCTATGTATCAATCCTTACATCTCCCACTACTGGTGGGGTGACAGCGAGTTTTGGTATGTTGGGGGATATCATTATTGCTGAACCCAATGCCTACATTGCATTTGCGGGGAAACGAGTAATTGAACAAACATTGAATAAGACAGTACCGGAAGGTTCACAAGCGGCTGAATATTTATTCCAAAAGGGTTTATTCGACCCAATCGTACCACGTAATCCTTTAAAAGGTGTTCTGAGTGAGTTATTTCAACTCCATGCTTTCTTTCCCTTG---AAAAAA---ATCAACAAGTGGAATGTT------------------AGGTTT---AAT
>Rhodiola_himalensis
ATGGAAAAACGGCGGTTCAATTCGATGTTATCTAAC---GAGGAGTTAAAATACAAGTGTAGGCTAAGTAAATCAATGGACAATCTTGGGCCTATTGAAAATAACGGTGGAAGCGAAAAGCAGGTTCTAACTGATACAGATAAAAAAATTCCTCTTTGGATT------GAGAGTTCTAGGTACAGTAATGATGATGCTTTTTTTGGCGTCAGGGACATTATGAATTTAATTTCTAATGACACCTTTTTAGTTAGGAAT------ACTAATGGGGACCATTATTCTATTTATTTTGATATTGAAAATTCGATTTTTGAAATTGACAACGATCATTCTTTACTGAGTGATGTAGAAAATTTGTTTTATAGTTATAGGAATTCGAGTTATTTGAATAATGCATCCAAGAGT---------GATGATCCTGACTACGATCATTCCATGTACAATACTAAATATACTTGGAATAATCACATTAATAGTTGTATTGACAATTATCTTCATTCTCAAATCCGTATTGAT------------------------------------AGTTACATTTATAGTTACATTTGTGGTGACAGTGGAAATTGTAGTGAAAGCGAGAATGCCAGCGTAAGAACTAGCACGAATGATAGTGATTTAACTAAAAGCTCTAATGATCTCGATGTAACTCAAAAATACAGGCATTTGTGGGTTCAATGCGAAAACTGTTATGGATTAAATTATAAGAAGTTTTTTAAGTCAAAAATGAATATTTGCGAACAATGCGGATATCATTTGAAAATGAGTAGTTCCGATCGAATCGAACTTTTGATTGATAGAGGTACGTGGGATCCGCTGGATGAAGACATGGTCTCTCTGGATCCCATTGAATTTCATTCGGAGGAGGAACCCTATAAAGATCGTATTGATTCTTATCAAACAAAGACAGGATTAACCGAAGCTGTTCAAACAGGCACAGGTCAACTAAACGGTATTCCGATAGCAATCGGGGTTATGGATTTTCAGTTTATGGGGGGTAGTATGGGATCCGCAGTAGGCGAGAAAATCACTCGTTTGATCGAGTATGCTACCAAGAGCTTTCTCCCTCTTATTCTAGTGTGTGCTTCCGGAGGAGCACGGATGCAAGAAGGAAGTTTGAGCTTAATGCAAATGGCTAAAATATCTTCTGCTTTATATGATTATCAATTAAATAAAAAGTTATTCTATGTATCAATCCTTACATCTCCCACTACTGGTGGGGTGACAGCGAGTTTTGGTATGTTGGGGGATATCATTATTGCTGAACCCAATGCCTACATTGCATTTGCGGGGAAACGAGTAATTGAACAAACATTGAATAAGACAGTACCGGAAGGTTCACAAGCGGCTGAATATTTATTCCAAAAGGGTTTATTCGACCCAATCGTACCACGTAATCCTTTAAAAGGTGTTCTGAGTGAGTTATTTCAACTCCATGCTTTCTTTCCCTTGAAAAAAAAA---AATCAACAAGTGGAATGT------------------------------
>Rhodiola_kirilowii
ATGGAAAAACGGCGGTTCAATTCGATGTTATCTAAC---GAGGAGTTAAAATACAAGTGTAGGCTAAGTAAATCAATGGACAATCTTGGGCCTATTGAAAATAACGGTGGAAGCGAAAAGCAGGTTCTAACTGATACAGATAAAAAAATTCCTCTTTGGATT------GATAGTTCTAGGTACAGTAATGATGATGCTTTTTTTGGCGTCAGGGACATTATGAATTTAATTTCTAATGACACCTTTTTAGTTAGGGAT------ACTAATGGGGACCATTATTCTATTTATTTTGATATTGAAAATTCGATTTTTGAAATTGACAACGATCATTCTTTACTGAGTGATGTAGAAAATTTGTTTTATAGTTATAGGAATTCGAGTTATTTGAATAATGCATCCAAGAGT---------GATGATCCTGACTACGATCATTCCATGTACAATACTAAATATACTTGGAATAATCACATTAATAGTTGTATTGACAATTATCTTCATTCTCAAATCCGTATTGAT------------------------------------AGTTACATTTATAGTTACATTTGTGGTGACAGTGGAAATTGTAGTGAAAGCGAGAATGCCAGCGTAAGAACTAGCACGAATGATAGTGATTTAACTAAAAGCTCTAATGATCTCGATGTAACTCAAAAATACAGGCATTTGTGGGTTCAATGCGAAAACTGTTATGGATTAAATTATAAGAAGTTTTTTAAGTCAAAAATGAATATTTGCGAACAATGCGGATATCATTTGAAAATGAGTAGTTCCGATCGAATCGAACTTTTGATTGATAGAGGTACGTGGGATCCGCTGGATGAAGACATGGTCTCTCTGGATCCCATTGAATTTCATTCGGAGGAGGAACCCTATAAAGATCGTATTGATTCTTATCAAACAAAGACAGGATTAACCGAAGCTGTTCAAACAGGCACAGGTCAACTAAACGGTATTCCGATAGCAATCGGGGTTATGGATTTTCAGTTTATGGGGGGTAGTATGGGATCCGCAGTAGGCGAGAAAATCACTCGTTTGATCGAGTATGCTACCAAGAGCTTTCTCCCTCTTATTCTAGTGTGTGCTTCCGGAGGAGCACGGATGCAAGAAGGAAGTTTGAGCTTAATGCAAATGGCTAAAATATCTTCTGCTTTATATGATTATCAATTAAATAAAAAGTTATTCTATGTATCAATCCTTACATCTCCCACTACTGGTGGGGTGACAGCGAGTTTTGGTATGTTGGGGGATATCATTATTGCTGAACCCAATGCCTACATTGCATTTGCGGGGAAACGAGTAATTGAACAAACATTGAATAAGACAGTACCGGAAGGTTCACAAGCGGCTGAATATTTATTCCAAAAGGGTTTATTCGACCCAATCGTACCACGTAATCCTTTAAAAGGTGTTCTGAGTGAGTTATTTCAACTCCATGCTTTCTTTCCCTTGAAAAAAAAA---AATCAACAAGTGGAATGT------------------------------
>Rhodiola_rosea
ATGGAAAAACGGCGGTTCAATTCGATGTTATCTAAC---GAGGAGTTAAAATACAAGTGTAGGCTAAGTAAATCAATGGACAATCTTGGGCCTATTGAAAATAACGGTGGAAGCGAAAAGCAGGTTCTAACTGATACAGATAAAAAAATTCCTCTTTGGATT------GATAGTTCTAGGTACAGTAATGATGATGCTTTTTTTGGCGTCAGGGACATTATGAATTTAATTTCTAATGACACCTTTTTAGTTAGGGAT------ACTAATGGGGACCATTATTCTATTTATTTTGATATTGAAAATTCGATTTTTGAAATTGACAACGATCATTCTTTACTGAGTGATGTAGAAAATTTGTTTTATAGTTATAGGAATTCGAGTTATTTGAATAATGCATCCAAGAGT---------GATGATCCTGACTACGATCATTCCATGTACAATACTAAATATACTTGGAATAATCACATTAATAGTTGTATTGACAATTATCTTCATTCTCAAATCCGTATTGAT------------------------------------AGTTACATTTATAGTTACATTTGTGGTGACAGTGGAAATTGTAGTGAAAGCGAGAATGCCAGCGTAAGAACTAGCACGAATGATAGTGATTTAACTAAAAGCTCTAATGATCTCGATGTAACTCAAAAATACAGGCATTTGTGGGTTCAATGCGAAAACTGTTATGGATTAAATTATAAGAAGTTTTTTAAGTCAAAAATGAATATTTGTGAACAATGCGGATATCATTTGAAAATGAGTAGTTCCGATCGAATCGAACTTTTGATTGATAGAGGTACGTGGGATCCGCTGGATGAAGACATGGTCTCTCTGGATCCCATTGAATTTCATTCGGAGGAGGAACCCTATAAAGATCGTATTGATTCTTATCAAACAAAGACAGGATTAACCGAAGCTGTTCAAACAGGCACAGGTCAACTAAACGGTATTCCGATAGCAATCGGGGTTATGGATTTTCAGTTTATGGGGGGTAGTATGGGATCCGCAGTAGGCGAGAAAATCACTCGTTTGATCGAGTATGCTACCAAGAGCTTTCTCCCTCTTATTCTAGTGTGTGCTTCCGGAGGAGCACGGATGCAAGAAGGAAGTTTGAGCTTAATGCAAATGGCTAAAATATCTTCTGCTTTATATGATTATCAATTAAATAAAAAGTTATTCTATGTATCAATCCTTACATCTCCCACTACTGGTGGGGTGACAGCGAGTTTTGGTATGTTGGGGGATATCATTATTGCTGAACCCAATGCCTACATTGCATTTGCGGGGAAACGAGTAATTGAACAAACATTGAATAAGACAGTACCGGAAGGTTCACAAGCGGCTGAATATTTATTCCAAAAGGGTTTATTCGACCCAATCGTACCACGTAATCCTTTAAAAGGTGTTCTGAGTGAGTTATTTCAACTCCATGCTTTCTTTCCCTTGAAAAAAAAA---ATCAACAAGTGGAATGTT------------------AGGTTT---AAT
>Rhodiola_sacra
ATGGAAAAACGGCGGTTCAATTCGATGTTATCTAAC---GAGGAGTTAAAATACAAGTGTAGGCTAAGTAAATCAATGGACAATCTTGGGCCTATTGAAAATAACGGTGGAAGCGAAAAGCAGGTTCTAACTGATACAGATAAAAAAATTCCTCTTTGGATT------GATAGTTCTAGGTACAGTAATGATGATGCTTTTTTTGGCGTCAGGGACATTATGAATTTAATTTCTAATGACACCTTTTTAGTTAGGGAT------ACTAATGGGGACCATTATTCTATTTATTTTGATATTGAAAATTCGATTTTTGAAATTGACAACGATCATTCTTTACTGAGTGATGTAGAAAATTTGTTTTATAGTTATAGGAATTCGAGTTATTTGAATAATGCATCCAAGAGT---------GATGATCCTGACTACGATCATTCCATGTACAATACTAAATATACTTGGAATAATCACATTAATAGTTGTATTGACAATTATCTTCATTCTCAAATCCGTATTGAT------------------------------------AGTTACATTTATAGTTACATTTGTGGTGACAGTGGAAATTGTAGTGAAAGCGAGAATGCCAGCGTAAGAACTAGCACGAATGATAGTGATTTAACTAAAAGCTCTAATGATCTCGATGTAACTCAAAAATACAGGCATTTGTGGGTTCAATGCGAAAACTGTTATGGATTAAATTATAAGAAGTTTTTTAAGTCAAAAATGAATATTTGCGAACAATGCGGATATCATTTGAAAATGAGTAGTTCCGATCGAATCGAACTTTTGATTGATAGAGGTACGTGGGATCCGCTGGATGAAGACATGGTCTCTCTGGATCCCATTGAATTTCATTCGGAGGAGGAACCCTATAAAGATCGTATTGATTCTTATCAAACAAAGACAGGATTAACCGAAGCTGTTCAAACAGGCACAGGTCAACTAAACGGTATTCCGATAGCAATCGGGGTTATGGATTTTCAGTTTATGGGGGGTAGTATGGGATCCGCAGTAGGCGAGAAAATCACTCGTTTGATCGAGTATGCTACCAAGAGCTTTCTCCCTCTTATTCTAGTGTGTGCTTCCGGAGGAGCACGGATGCAAGAAGGAAGTTTGAGCTTAATGCAAATGGCTAAAATATCTTCTGCTTTATATGATTATCAATTAAATAAAAAGTTATTCTATGTATCAATCCTTACATCTCCCACTACTGGTGGGGTGACAGCGAGTTTTGGTATGTTGGGGGATATCATTATTGCTGAACCCAATGCCTACATTGCATTTGCGGGGAAACGAGTAATTGAACAAACATTGAATAAGACAGTACCGGAAGGTTCACAAGCGGCTGAATATTTATTCCAAAAGGGTTTATTCGACCCAATCGTACCACGTAATCCTTTAAAAGGTGTTCTGAGTGAGTTATTTCAACTCCATGCTTTCTTTCCCTTGAAAAAAAAA---TCAACAAGTGGAATGTTAGGTTTAATTAGTTTATTGGAATTA---AAA
>Rhodiola_yunnanensis
ATGGAAAAACGGCGGTTCAATTCGATATTATCTAAC---GAGGAGTTAAAATACAAGTGTAGGCTAAGTAAATCAATGGACAATCTTGGGCCTATTGAAAATAACGGTGGAAGCGAAAAGCAGGTTCTAACTGATACAGATAAAAAAATGCCTCTTTGGATT------GATAGTTCTAGGTACAGTAATGATGATGCTTTTTTTGGCGTCAGGGACATTATGAATTTAATTTCTAATGACACCTTTTTAGTTAGGGAT------ACTAATGGGGACCATTATTCTATTTATTTTGATATTGAAAATTCGATTTTTGAAATTGACAACGATCATTCTTTACTGAGTGATGTAGAAAATTTGTTTTATAGTTATAGGAATTCGAGTTATTTGAATAATGCATCCAAGAGT---------GATGATCCTGACTACGATCATTCCATGTACAATACTAAATATACTTGGAATAATCACATTAATAGTTGTATTGACAATTATCTTCATTCTCAAATCCGTATTGAT------------------------------------AGTTACATTTATAGTTACATTTGTGGTGACAGTGGAAATTGTAGTGAAAGCGAGAATGCCAGCGTAAGAACTAGCACGAATGATAGTGATTTAACTAAAAGCTCTAATGATCTCGATGTAACTCAAAAATACAGGCATTTGTGGGTTCAATGCGAAAACTGTTATGGATTAAATTATAAGAAGTTTTTTAAGTCAAAAATGAATATTTGTGAACAATGCGGATATCATTTGAAAATGAGTAGTTCCGATCGAATCGAACTTTTGATTGATAGAGGTACGTGGGATCCGCTGGATGAAGACATGGTCTCTCTGGATCCCATTGAATTTCATTCGGAGGAGGAACCCTATAAAGATCGGATTGATTCTTATCAAACAAAGACAGGATTAACCGAAGCTGTTCAAACAGGCACAGGTCAACTAAACGGTATTCCGATAGCAATCGGGGTTATGGATTTTCAGTTTATGGGGGGTAGTATGGGATCCGCAGTAGGCGAGAAAATCACTCGTTTGATCGAGTATGCTACCAAGAGCTTTCTCCCTCTTATTCTAGTGTGTGCTTCCGGAGGAGCACGGATGCAAGAAGGAAGTTTGAGCTTAATGCAAATGGCTAAAATATCTTCTGCTTTATATGATTATCAATTAAATAAAAAGTTATTCTATGTATCAATCCTTACATCTCCCACTACTGGTGGGGTGACAGCGAGTTTTGGTATGTTGGGGGATATCATTATTGCTGAACCCAATGCCTACATTGCATTTGCGGGGAAACGAGTAATTGAACAAACATTGAATAAGACAGTACCGGAAGGTTCACAAGCGGCTGAATATTTATTCCAAAAGGGTTTATTCGACCCAATCGTACCACGTAATCCTTTAAAAGGTGTTCTGAGTGAGTTATTTCAACTCCATGCTTTCTTTCCCTTG---AAAAAA---AATCAACAAGTGGAATGT------------------------------
>Rhodiola_dumulosa
ATGGAAAAACGGCGGTTCAATTCGATGTTATCTAAC---GAGGAGTTAAAATACAAGTGTAGGCTAAGTAAATCAATGGACAATCTTGGGCCTATTGAAAATAACGGTGGAAGCGAAAAGCAGGTTCTAACTGATACAGATAAAAAAATTCCTCTTTGGATT------GAGAGTTCTAGGTACAGTAATGATGATGCTTTTTTTGGCGTCAGGGACATTATGAATTTAATTTCTAATGACACCTTTTTAGTTAGGGAT------ACTAATGGGGACCATTATTCTATTTATTTTGATATTGAAAATTCGATTTTTGAAATTGACAACGATCATTCTTTACTGAGTGATGTAGAAAATTTGTTTTATAGTTATAGGAATTCGAGTTATTTGAATAATGCATCCAAGAGT---------GATGATCCTGACTACGATCATTCCATGTACAATACTAAATATACTTGGAATAATCACATTAATAGTTGTATTGACAATTATCTTCATTCTCAAATCCGTATTGAT------------------------------------AGTTACATTTATAGTTACATTTGTGGTGACAGTGGAAATTGTAGTGAAAGCGAGAATGCCAGCGTAAGAACTAGCACGAATGATAGTGATTTAACTAAAAGCTCTAATGATCTCGATGTAACTCAAAAATACAGGCATTTGTGGGTTCAATGCGAAAACTGTTATGGATTAAATTATAAGAAGTTTTTTAAGTCAAAAATGAATATTTGCGAACAATGCGGATATCATTTGAAAATGAGTAGTTCCGATCGAATCGAACTTTTGATTGATAGAGGTACGTGGGATCCGCTGGATGAAGACATGGTCTCTCTGGATCCCATTGAATTTCATTCGGAGGAGGAACCCTATAAAGATCGTATTGATTCTTATCAAACAAAGACAGGATTAACCGAAGCTGTTCAAACAGGCACAGGTCAACTAAACGGTATTCCGATAGCAATCGGGGTTATGGATTTTCAGTTTATGGGGGGTAGTATGGGATCCGCAGTAGGCGAGAAAATCACTCGTTTGATCGAGTATGCTACCAAGAGCTTTCTCCCTCTTATTCTAGTGTGTGCTTCCGGAGGAGCACGGATGCAAGAAGGAAGTTTGAGCTTAATGCAAATGGCTAAAATATCTTCTGCTTTATATGATTATCAATTAAATAAAAAGTTATTCTATGTATCAATCCTTACATCTCCCACTACTGGTGGGGTGACAGCGAGTTTTGGTATGTTGGGGGATATCATTATTGCTGAACCCAATGCCTACATTGCATTTGCGGGGAAACGAGTAATTGAACAAACATTGAATAAGACAGTACCGGAAGGTTCACAAGCGGCTGAATATTTATTCCAAAAGGGTTTATTCGACCCAATCGTACCACGTAATCCTTTAAAAGGTGTTCTGAGTGAGTTATTTCAACTCCATGCTTTCTTTCCCTTGAAAAAAAAA---TCAACAAGTGGAATGTTAGGTTTAATTAGTTTATTGGAATTA---AAA
>Rhodiola_fastigiata
ATGGAAAAACGGCGGTTCAATTCGATGTTATCTAAC---GAGGAGTTAAAATACAAGTGTAGGCTAAGTAAATCAATGGACAATCTTGGGCCTATTGAAAATAACGGTGGAAGCGAAAAGCAGGTTCTAACTGATACAGATAAAAAAATTCCTCTTTGGATT------GATAGTTCTAGGTACAGTAATGATGATGCTTTTTTTGGCGTCAGGGACATTATGAATTTAATTTCTAATGACACCTTTTTAGTTAGGGAT------ACTAATGGGGACCATTATTCTATTTATTTTGATATTGAAAATTCGATTTTTGAAATTGACAACGATCATTCTTTACTGAGTGATGTAGAAAATTTGTTTTATAGTTATAGGAATTCGAGTTATTTGAATAATGCATCCAAGAGT---------GATGATCCTGACTACGATCATTCCATGTACAATACTAAATATACTTGGAATAATCACATTAATAGTTGTATTGACAATTATCTTCATTCTCAAATCCGTATTGAT------------------------------------AGTTACATTTATAGTTACATTTGTGGTGACAGTGGAAATTGTAGTGAAAGCGAGAATGCCAGCGTAAGAACTAGCACGAATGATAGTGATTTAACTAAAAGCTCTAATGATCTCGATGTAACTCAAAAATACAGGCATTTGTGGGTTCAATGCGAAAACTGTTATGGATTAAATTATAAGAAGTTTTTTAAGTCAAAAATGAATATTTGCGAACAATGCGGATATCATTTGAAAATGAGTAGTTCCGATCGAATCGAACTTTTGATTGATAGAGGTACGTGGGATCCGCTGGATGAAGACATGGTCTCTCTGGATCCCATTGAATTTCATTCGGAGGAGGAACCCTATAAAGATCGTATTGATTCTTATCAAACAAAGACAGGATTAACCGAAGCTGTTCAAACAGGCACAGGTCAACTAAACGGTATTCCGATAGCAATCGGGGTTATGGATTTTCAGTTTATGGGGGGTAGTATGGGATCCGCAGTAGGCGAGAAAATCACTCGTTTGATCGAGTATGCTACCAAGAGCTTTCTCCCTCTTATTCTAGTGTGTGCTTCCGGAGGAGCACGGATGCAAGAAGGAAGTTTGAGCTTAATGCAAATGGCTAAAATATCTTCTGCTTTATATGATTATCAATTAAATAAAAAGTTATTCTATGTATCAATCCTTACATCTCCCACTACTGGTGGGGTGACAGCGAGTTTTGGTATGTTGGGGGATATCATTATTGCTGAACCCAATGCCTACATTGCATTTGCGGGGAAACGAGTAATTGAACAAACATTGAATAAGACAGTACCGGAAGGTTCACAAGCGGCTGAATATTTATTCCAAAAGGGTTTATTCGACCCAATCGTACCACGTAATCCTTTAAAAGGTGTTCTGAGTGAGTTATTTCAACTCCATGCTTTCTTTCCCTTGAAAAAAAAA---ATCAACAAGTGGAATGTT------------------AGGTTT---AAT
>Rhodiola_gelida
ATGGAAAAACGGCGGTTCAATTCGATGTTATCTAAC---GAGGAGTTAAAATACAAGTGTAGGCTAAGTAAATCAATGGACAATCTTGGGCCTATTGAAAATAACGGTGGAAGCGAAAAGCAGGTTCTAACTGATACAGATAAAAAAATTCCTCTTTGGATT------GATAGTTCTAGGTACAGTAATGATGATGCTTTTTTTGGCGTCAGGGACATTATGAATTTAATTTCTAATGACACCTTTTTAGTTAGGGAT------ACTAATGGGGACCATTATTCTATTTATTTTGATATTGAAAATTCGATTTTTGAAATTGACAACGATCATTCTTTACTGAGTGATGTAGAAAATTTGTTTTATAGTTATAGGAATTCGAGTTATTTGAATAATGCATCCAAGAGT---------GATGATCCTGACTACGATCATTCCATGTACAATACTAAATATACTTGGAATAATCACATTAATAGTTGTATTGACAATTATCTTCATTCTCAAATCCGTATTGAT------------------------------------AGTTACATTTATAGTTACATTTGTGGTGACAGTGGAAATTGTAGTGAAAGCGAGAATGCCAGCGTAAGAACTAGCACGAATGATAGTGATTTAACTAAAAGCTCTAATGATCTCGATGTAACTCAAAAATACAGGCATTTGTGGGTTCAATGCGAAAACTGTTATGGATTAAATTATAAGAAGTTTTTTAAGTCAAAAATGAATATTTGTGAACAATGTGGATATCATTTGAAAATGAGTAGTTCCGATCGAATCGAACTTTTGATTGATAGAGGTACGTGGGATCCGCTGGATGAAGACATGGTCTCTCTGGATCCCATTGAATTTCATTCGGAGGAGGAACCCTATAAGGATCGTATTGATTCTTATCAAACAAAGACAGGATTAACCGAAGCTGTTCAAACAGGCACAGGTCAACTAAACGGTATTCCGATAGCAATCGGGGTTATGGATTTTCAGTTTATGGGGGGTAGTATGGGATCCGCAGTAGGCGAGAAAATCACTCGTTTGATCGAGTATGCTACCAAGAGCTTTCTCCCTCTTATTCTAGTGTGTGCTTCCGGAGGAGCACGGATGCAAGAAGGAAGTTTGAGCTTAATGCAAATGGCTAAAATATCTTCTGCTTTATATGATTATCAATTAAATAAAAAGTTATTCTATGTATCAATCCTTACATCTCCCACTACTGGTGGGGTGACAGCGAGTTTTGGTATGTTGGGGGATATCATTATTGCTGAACCCAATGCCTACATTGCATTTGCGGGGAAACGAGTAATTGAACAAACATTGAATAAGACAGTACCGGAAGGTTCACAAGCGGCTGAATATTTATTCCAAAAGGGTTTATTCGACCCAATCGTACCACGTAATCCTTTAAAAGGTGTTCTGAGTGAGTTATTTCAACTCCATGCTTTCTTTCCCTTGAAAAAAAAA---ATCAACAAGTGGAATGTT------------------AGGTTT---AAT
>Rhodiola_hobsonii
ATGGAAAAACGGCGGTTCAATTCGATGTTATCTAAC---GAGGAGTTAAAATACAAGTGTAGGCTAAGTAAATCAATGGACAATCTTGGGCCTATTGAAAATAACGATGGAAGCGAAAAGCAGGTTCTAACTGATACAGATAAAAAAATGCCTCTTTGGATT------GATAGCTCTAGGTACAGTAATGATGATGCTTTTTTTGGCGTCAGGGACATTATGAATTTAATTTCTAATGACACCTTTTTAGTTAGGGAT------ACTAATGGGGACCATTATTCTATTTATTTTGATATTGAAAATTCGATTTTTGAAATTGACAACGATCATTCTTTACTGAGTGATGTAGAAAATTTGTTTTATAGTTATAGGAATTCGAGTTATTTGAATAATGCATCCAAGAGT---------GATGATCCTGACTACGATCATTCCATGTACAATACTAAATATACTTGGAATAATCACATTAATAGTTGTATTGACAATTATCTTCATTCTCAAATCCGTATTGAT------------------------------------AGTTACATTTATAGTTACATTTGTGGTGACAGTGGAAATTATAGTGAAAGCGAGAATGCCAGCGTAAGAACTAGCACGAATGATAGTGATTTAACTAAAAGCTCTAATGATCTCGATGTAACTCAAAAATATAGGCATTTGTGGGTTCAATGCGAAAACTGTTATGGATTAAATTATAAGAAGTTTTTTAAGTCAAAAATGAATATTTGTGAACAATGCGGATATCATTTGAAAATGAGTAGTTCCGATCGAATCGAACTTTTGATTGATAGAGGTACGTGGGATCCGCTGGATGAAGACATGGTCTCTCTGGATCCCATTGAATTTCATTCGGAGGAGGAACCCTATAAAGATCGTATTGATTCTTATCAAACAAAGACAGGATTAACCGAAGCTGTTCAAACAGGCACAGGTCAACTAAACGGTATTCCGATAGCAATCGGGGTTATGGATTTTCAGTTTATGGGGGGTAGTATGGGATCCGCAGTAGGCGAGAAAATCACTCGTTTGATCGAGTATGCTACCAAGAGCTTTCTCCCTCTTATTCTAGTGTGTGCTTCCGGAGGAGCACGGATGCAAGAAGGAAGTTTGAGCTTAATGCAAATGGCTAAAATATCTTCTGCTTTATACGATTATCAATTAAATAAAAAGTTATTCTATGTATCAATCCTTACATCTCCCACTACTGGTGGGGTGACAGCGAGTTTTGGTATGTTGGGGGATATCATTATTGCTGAACCCAATGCCTACATTGCATTTGCGGGTAAACGAGTAATTGAACAAACATTGAATAAGACAGTACCGGAAGGTTCACAAGCGGCTGAATATTTATTCCAAAAGGGTTTATTCGACCCAATCGTACCACGTAATCCTTTAAAAGGTGTTCTGAGTGAGTTATTTCAACTCCATGCTTTCTTTCCA---------AAA---AATCAACAAGTGGAATGT------------------------------
>Rhodiola_humilis
ATGGAAAAACGGCGGTTCAATTCGATGTTATCTAAC---GAGGAGTTAAAATACAAGTGTAGGCTAAGTAAATCAATGGACAATCTTGGGCCTATTGAAAATAACGATGGAAGCGAAAAGCAGGTTCTAACTGATACAGATAAAAAAATTCCTCTTTGGATT------GATAGCTCTAGGTACAGTAATGATGATGCTTTTTTTGGCGTCAGGGACATTATGAATTTAATTTCTAATGACACCTTTTTAGTTAGGGAT------ACTAATGGGGACCATTATTCTATTTATTTTGATATTGAAAATTCGATTTTTGAAATTGACAACGATCATTCTTTACTGAGTGATGTAGAAAATTTGTTTTATAGTTATAGGAATTCGAGTTATTTGAATAATGCATCCAAGAGT---------GATGATCCTGACTACGATCATTCCATGTACAATACTAAATATACTTGGAATAATCACATTAATAGTTGTATTGACAATTATCTTCATTCTCAAATCCGTATTGAT------------------------------------AGTTACATTTATAGTTACATTTGTGGTGACAGTGGAAATTATAGTGAAAGCGAGAATGCCAGCGTAAGAACTAGCACGAATGATAGTGATTTAACTAAAAGCTCTAATGATCTCGATGTAACTCAAAAATATAGGCATTTGTGGGTTCAATGCGAAAACTGTTATGGATTAAATTATAAGAAGTTTTTTAAGTCAAAAATGAATATTTGTGAACAATGCGGATATCATTTGAAAATGAGTAGTTCCGATCGAATCGAACTTTTGATTGATAGAGGTACGTGGGATCCGCTGGATGAAGACATGGTCTCTCTGGATCCCATTGAATTTCATTCGGAGGAGGAACCCTATAAAGATCGTATTGATTCTTATCAAACAAAGACAGGATTAACCGAAGCTGTTCAAACAGGCACAGGTCAACTAAACGGTATTCCGATAGCAATCGGGGTTATGGATTTTCAGTTTATGGGGGGTAGTATGGGATCCGCAGTAGGCGAGAAAATCACTCGTTTGATCGAGTATGCTACCAAGAGCTTTCTCCCTCTTATTCTAGTGTGTGCTTCCGGAGGAGCACGGATGCAAGAAGGAAGTTTGAGCTTAATGCAAATGGCTAAAATATCTTCTGCTTTATATGATTATCAATTAAATAAAAAGTTATTCTATGTATCAATCCTTACATCTCCCACTACTGGTGGGGTGACAGCGAGTTTTGGTATGTTGGGGGATATCATTATTGCTGAACCCAATGCCTACATTGCATTTGCGGGTAAACGAGTAATTGAACAAACATTGAATAAGACAGTACCGGAAGGTTCACAAGCGGCTGAATATTTATTCCAAAAGGGTTTATTCGACCCAATCGTACCACGTAATCCTTTAAAAGGTGTTCTGAGTGAGTTATTTCAACTCCATGCTTTCTTTCCA---------AAA---AATCAACAAGTGGAATGT------------------------------
>Rhodiola_integrifolia
ATGGAAAAACGGCGGTTCAATTCGATGTTATCTAAC---GAGGAGTTAAAATACAAGTGTAGGCTAAGTAAATCAATGGACAATCTTGGGCCTATTGAAAATAACGATGGAAGCGAAAAGCAGGTTCTAACTGATACAGATAAAAAAATTCCTCTTTGGATT------GATAGCTCTAGGTACAGTAATGATGATGCTTTTTTTGGCGTCAGGGACATTATGAATTTAATTTCTAATGACACCTTTTTAGTTAGGGAT------ACTAATGGGGACCATTATTCTATTTATTTTGATATTGAAAATTCGATTTTTGAAATTGACAACGATCATTCTTTACTGAGTGATGTAGAAAATTTGTTTTATAGTTATAGGAATTCGAGTTATTTGAATAATGCATCCAAGAGT---------GATGATCCTGACTACGATCATTCCATGTACAATACTAAATATACTTGGAATAATCACATTAATAGTTGTATTGACAATTATCTTCATTCTCAAATCCGTATTGAT------------------------------------AGTTACATTTATAGTTACATTTGTGGTGACAGTGGAAATTGTAGTGAAAGCGAGAATGCCAGCGTAAGAACTAGCACGAATGATAGTGATTTAACTAAAAGCTCTAATGATCTCGATGTAACTCAAAAATATAGGCATTTGTGGGTTCAATGCGAAAACTGTTATGGATTAAATTATAAGAAGTTTTTTAAGTCAAAAATGAATATTTGTGAACAATGCGGATATCATTTGAAAATGAGTAGTTCCGATCGAATCGAACTTTTGATTGATAGAGGTACGTGGGATCCGCTGGATGAAGACATGGTCTCTCTGGATCCCATTGAATTTCATTCGGAGGAGGAACCCTATAAAGATCGTATTGATTCTTATCAAACAAAGACAGGATTAACCGAAGCTGTTCAAACAGGCACAGGTCAACTAAACGGTATTCCGATAGCAATCGGGGTTATGGATTTTCAGTTTATGGGGGGTAGTATGGGATCCGCAGTAGGCGAGAAAATCACTCGTTTGATCGAGTATGCTACCAAGAGCTTTCTCCCTCTTATTCTAGTGTGTGCTTCTGGAGGAGCACGGATGCAAGAAGGAAGTTTGAGCTTAATGCAAATGGCTAAAATATCTTCTGCTTTATATGATTATCAATTAAATAAAAAGTTATTCTATGTATCAATCCTTACATCTCCCACTACTGGTGGGGTGACAGCGAGTTTTGGTATGTTGGGGGATATCATTATTGCTGAACCCAATGCCTACATTGCATTTGCGGGGAAACGAGTAATTGAACAAACATTGAATAAGACAGTACCGGAAGGTTCACAAGCGGCTGAATATTTATTCCAAAAGGGTTTATTCGACCCAATCGTACCACGTAATCCTTTAAAAGGTGTTCTGAGTGAGTTATTTCAACTCCATGCTTTCTTTCCA---------AAA---AATCAACAAGTGGAATGT------------------------------
>Rhodiola_liciae
ATGGAAAAACGGTGGTTCAATTCGATGTTATCTAAC---GAGGAGTTAAAATACAAGTGTAGGCTAAGTAAATCAATGGACAATCTTGGGCCTATTGAAAATAACGATGGAAGCAAAAAGCAGGTTCTAACTGATACAGATAAAAAAATTCCTCTTTGGATT------GATAGCTCTAGGTACAGTAATGATGATGCTTTTTTTGACGTCAGGGACATTATGAATTTAATTTCTAATGACACCTTTTTAGTTAGGGAT------ACTAATGGGGACCATTATTCTATTTATTTTGATATTGAAAATTCGATTTTTGAAATTGACAACGATCATTCTTTACTGAGTGATGTAGAAAATTTGTTTTATAGTTATAGGAATTCGAGTTATTTGAATAATGCATCCAAGAGT---------GATGATCCTGACTACGATCATTCCATGTACAATACTAAATATACTTGGAATAATCACATTAATAGTTGTATTGACAATTATCTTCATTCTCAAATCCGTATTGAT------------------------------------AGTTACATTTATAGTTACATTTGTGGTGACAGTGGAAATTATAGTGAAAGCGAGAATGCCAGCGTAAGAACTAGCACGAATGATAGTGATTTAACTAAAAGCTCTAATGATCTCGATGTAACTCAAAAATATAGGCATTTGTGGGTTCAATGCGAAAACTGTTATGGATTAAATTATAAGAAGTTTTTTAAGTCAAAAATGAATATTTGTGAACAATGCGGATATCATTTGAAAATGAGTAGTTCTGATCGAATCGAACTTTTGATTGATAGAGGTACGTGGGATCCGCTGGATGAAGACATGGTCTCTCTGGATCCCATTGAATTTCATTCGGAGGAGGAACCCTATAAAGATCGTATTGATTCTTATCAAACAAAGACAGGATTAACCGAAGCTGTTCAAACAGGCACAGGTCAACTAAACGGTATTCCGATAGCAATCGGGGTTATGGATTTTCAGTTTATGGGGGGTAGTATGGGATCCGCAGTAGGCGAGAAAATCACTCGTTTGATCGAGTATGCTACCAAGAGCTTTCTCCCTCTTATTCTAGTGTGTGCTTCCGGAGGAGCACGGATGCAAGAAGGAAGTTTGAGCTTAATGCAAATGGCTAAAATATCTTCTGCTTTATATGATTATCAATTAAATAAAAAGTTATTCTATGTATCAATCCTTACATCTCCCACTACTGGTGGGGTGACAGCGAGTTTTGGTATGTTGGGGGATATCATTATTGCTGAACCCAATGCCTACATTGCATTTGCGGGTAAACGAGTAATTGAACAAACATTGAATAAGACAGTACCGGAAGGTTCACAAGCGGCTGAATATTTATTCCAAAAGGGTTTATTCGACCCAATCGTACCACGTAATCCTTTAAAAGGTGTTCTGAGTGAGTTATTTCAACTCCATGCTTTCTTTCCA---------AAA---AATCAACAAGTGGAATGT------------------------------
>Rhodiola_macrocarpa
ATGGAAAAACGGCGGTTCAATTCGATGTTATCTAAC---GAGGAGTTAAAATACAAGTGTAGGCTAAGTAAATCAATGGACAATCTTGGGCCTATTGAAAATAACGGTGGAAGCGAAAAGCAGGTTCTAACTGATACAGATAAAAAAATTCCTCTTTGGATT------GATAGTTCTAGGTACAGTAATGATGATGCTTTTTTTGGCGTCAGGGACATTATGAATTTAATTTCTAATGACACCTTTTTAGTTAGGGAT------ACTAATGGGGACCATTATTCTATTTATTTTGATATTGAAAATTCGATTTTTGAAATTGACAACGATCATTCTTTACTGAGTGATGTAGAAAATTTGTTTTATAGTTATAGGAATTCGAGTTATTTGAATAATGCATCCAAGAGT---------GATGATCCTGACTACGATCATTCCATGTACAATACTAAATATACTTGGAATAATCACATTAATAGTTGTATTGACAATTATCTTCATTCTCAAATCCGTATTGAT------------------------------------AGTTACATTTATAGTTACATTTGTGGTGACAGTGGAAATTGTAGTGAAAGCGAGAATGCCAGCGTAAGAACTAGCACGAATGATAGTGATTTAACTAAAAGCTCTAATGATCTCGATGTAACTCAAAAATACAGGCATTTGTGGGTTCAATGCGAAAACTGTTATGGATTAAATTATAAGAAGTTTTTTAAGTCAAAAATGAATATTTGTGAACAATGTGGATATCATTTGAAAATGAGTAGTTCCGATCGAATCGAACTTTTGATTGATAGAGGTACGTGGGATCCGCTGGATGAAGACATGGTCTCTCTGGATCCCATTGAATTTCATTCGGAGGAGGAACCCTATAAAGATCGTATTGATTCTTATCAAACAAAGACAGGATTAACCGAAGCTGTTCAAACAGGCATAGGTCAATTAAACGGTATTCCGATAGCAATCGGGGTTATGGATTTTCAGTTTATGGGGGGTAGTATGGGATCCGCAGTAGGCGAGAAAATCACTCGTTTGATCGAGTATGCTACCAAGAGCTTTCTCCCTCTTATTCTAGTGTGTGCTTCCGGAGGAGCACGGATGCAAGAAGGAAGTTTGAGCTTAATGCAAATGGCTAAAATATCTTCTGCTTTATATGATTATCAATTAAATAAAAAGTTATTCTATGTATCAATCCTTACATCTCCCACTACTGGTGGGGTGACAGCGAGTTTTGGTATGTTGGGGGATATCATTATTGCTGAACCCAATGCCTACATTGCATTTGCGGGGAAACGAGTAATTGAACAAACATTGAATAAGACAGTACCGGAAGGTTCACAAGCGGCTGAATATTTATTCCAAAAGGGTTTATTCGACCCAATCGTACCACGTAATCCTTTAAAAGGTGTTCTGAGTGAGTTATTTCAACTCCATGCTTTCTTTCCCTTGAAAAAAAAA---ATCAACAAGTGGAATGTT------------------AGGTTT---AAT
>Rhodiola_ovatisepala
ATGGAAAAACGGCGGTTCAATTCGATGTTATCTAAC---GAGGAGTTAAAATACAAGTGTAGGCTAAGTAAATCAATGGACAATCTTGGGCCTATTGAAAATAACGATGGAAGCGAAAAGCAGGTTCTAACTGATACAGATAAAAAAATTCCTCTTTGGATT------GATAGCTCTAGGTACAGTAATGATGATGCTTTTTTTGGCGTCAGGGACATTATGAATTTAATTTCTAATGACACCTTTTTAGTTAGGGAT------ACTAATGGGGACCTTTATTCTATTTATTTTGATATTGAAAATTCGATTTTTGAAATTGACAACGATCATTCTTTACTGAGTGATGTAGAAAATTTGTTTTATAGTTATAGGAATTCGAGTTATTTGAATAATGCATCCAAGAGT---------GATGATCCTGACTACGATCATTCCATGTACAATACTAAATATACTTGGAATAATCACATTAATAGTTGTATTGACAATTATCTTCATTCTCAAATCCGTATTGAT------------------------------------AGTTACATTTATAGTTACATTTGTGGTGACAGTGGAAATTATAGTGAAAGCGAGAATGCCAGCGTAAGAACTAGCACGAATGATAGTGATTTAACTAAAAGCTTTAATGATCTCGATGTAACTCAAAAATATAGGCATTTGTGGGTTCAATGCGAAAACTGTTATGGATTAAATTATAAGAAGTTTTTTAAGTCAAAAATGAATATTTGTGAACAATGCGGATATCATTTGAAAATGAGTAGTTCCGATCGAATCGAACTTTTGATTGATAGAGGTACGTGGGATCCGCTGGATGAAGACATGGTCTCTCTGGATCCCATTGAATTTCATTCGGAGGAGGAACCCTATAAAGATCGTATTGATTCTTATCAAACAAAGACAGGATTAACCGAAGCTGTTCAAACAGGCACAGGTCAACTAAAAGGTATTCCGATAGCAATCGGGGTTATGGATTTTCAGTTTATGGGGGGTAGTATGGGATCCGCAGTAGGCGAGAAAATCACTCGTTTGATCGAGTATGCTACCAAGAGCTTTCTCCCTCTTATTCTAGTGTGTGCTTCCGGAGGAGCACGGATGCAAGAAGGAAGTTTGAGCTTAATGCAAATGGCTAAAATATCTTCTGCTTTATATGATTATCAATTAAATAAAAAGTTATTCTATGTATCAATCCTTACATCTCCCACTACTGGTGGGGTGACAGCGAGTTTTGGTATGTTGGGGGATATCATTATTGCTGAACCCAATGCCTACATTGCATTTGCGGGTAAACGAGTAATTGAACAAACATTGAATAAGACAGTACCGGAAGGTTCACAAGCGGCTGAATATTTATTCCAAAAGGGTTTATTCGACCCAATCGTACCACGTAATCCTTTAAAAGGTGTTCTGAGTGAGTTATTTCAACTCCATGCTTTCTTTCCA---------AAA---AATCAACAAGTGGAATGT------------------------------
>Rhodiola_prainii
ATGGAAAAACGGCGGTTCAATTCGATGTTATCTAAC---GACGAGTTAAAATACAAGTGTAGGCTAAGTAAATCAATGGACAATCTTGGGCCTATTGAAAATAACGATGGAAGCGAAAAGCAGGTTCTAACTGATACAGATAAAAAAATTCCTCTTTGGATT------GATAGCTCTAGGTACAGTAATGATGATGCTTTTTTTGGCGTCAGGGACATTATGAATTTAATTTCTAATGACACCTTTTTAGTTAGGGAT------ACTAATGGGGACCATTATTCTATTTTTTTTGATATTGAAAATTCGATTTTTGAAATTGACAACGATCATTCTTTACTGAGTGATGTAGAAAATTTGTTTTATAGTTATAGGAATTCGAGTTATTTGAATAATGCATCCAAGAGT---------GATGATCCTGACTACGATCATTCCATGTACAATACTAAATATACTTGGAATAATCACATTAATAGTTGTATTGACAATTATCTTCATTCTCAAATCCGTATTGAT------------------------------------AGTTACATTTATAGTTACATTTGTGGTGACAGTGGAAATTATAGTGAAAGCGAGAATGCCAGCGTAAGAACTAGCACGAATGATAGTGATTTAACTAAAAGCTCTAATGATCTCGATGTAACTCAAAAATATAGGCATTTGTGGGTTCAATGCGAAAACTGTTATGGATTAAATTATAAGAAGTTTTTTAAGTCAAAAATGAATATTTGTGAACAATGCGGATATCATTTGAAAATGAGTAGTTCCGATCGAATCGAACTTTTGATTGATAGAGGTACGTGGGATCCGCTGGATGAAGACATGGTCTCTCTGGATCCCATTGAATTTCATTCGGAGGAGGAACCCTATAAAGATCGTATTGATTCTTATCAAACAAAGACAGGATTAACCGAAGCTGTTCAAACAGGCACAGGTCAACTAAACGGTATTCCGATAGCAATCGGGGTTATGGATTTTCAGTTTATGGGGGGTAGTATGGGATCCGCAGTAGGCGAGAAAATCACTCGTTTGATCGAGTATGCTACCAAGAGCTTTCTCCCTCTTATTCTAGTGTGTGCTTCCGGAGGAGCACGGATGCAAGAAGGAAGTTTGAGCTTAATGCAAATGGCTAAAATATCTTCTGCTTTATATGATTATCAATTAAATAAAAAGTTATTCTATGTATCAATCCTTACATCTCCCACTACTGGTGGGGTGACAGCGAGTTTTGGTATGTTGGGGGATATCATTATTGCTGAACCCAATGCCTACATTGCATTTGCGGGTAAACGAGTAATTGAACAAACATTGAATAAGACAGTACCGGAAGGTTCACAAGCGGCTGAATATTTATTCCAAAAGGGTTTATTCGACCCAATCGTACCACGTAATCCTTTAAAAGGTGTTCTGAGTGAGTTATTTCAACTCCATGCTTTCTTTCCA---------AAA---AATCAACAAGTGGAATGT------------------------------
>Rhodiola_quadrifida
ATGGAAAAACGGCGGTTCAATTCGATGTTATCTAAC---GAGGAGTTAAAATACAAGTGTAGGCTAAGTAAATCAATGGACAATCTTGGGCCTATTGAAAATAACGGTGGAAGCGAAAAGCAGGTTCTAACTGATACAGATAAAAAAATTCCTCTTTGGATT------GAGAGTTCTAGGTACAGTAATGATGATGCTTTTTTTGGCGTCAGGGACATTATGAATTTAATTTCTAATGACACCTTTTTAGTTAGGGAT------ACTAATGGGGACCATTATTCTATTTATTTTGATATTGAAAATTCGATTTTTGAAATTGACAACGATCATTCTTTACTGAGTGATGTAGAAAATTTGTTTTATAGTTATAGGAATTCGAGTTATTTGAATAATGCATCCAAGAGT---------GATGATCCTGACTACGATCATTCCATGTACAATACTAAATATACTTGGAATAATCACATTAATAGTTGTATTGACAATTATCTTCATTCTCAAATCCGTATTGAT------------------------------------AGTTACATTTATAGTTACATTTGTGGTGACAGTGGAAATTGTAGTGAAAGCGAGAATGCCAGCGTAAGAACTAGCACGAATGATAGTGATTTAACTAAAAGCTCTAATGATCTCGATGTAACTCAAAAATACAGGCATTTGTGGGTTCAATGCGAAAACTGTTATGGATTAAATTATAAGAAGTTTTTTAAGTCAAAAATGAATATTTGCGAACAATGCGGATATCATTTGAAAATGAGTAGTTCCGATCGAATCGAACTTTTGATTGATAGAGGTACGTGGGATCCGCTGGATGAAGACATGGTCTCTCTGGATCCCATTGAATTTCATTCGGAGGAGGAACCCTATAAAGATCGTATTGATTCTTATCAAACAAAGACAGGATTAACCGAAGCTGTTCAAACAGGCACAGGTCAACTAAACGGTATTCCGATAGCAATCGGGGTTATGGATTTTCAGTTTATGGGGGGTAGTATGGGATCCGCAGTAGGCGAGAAAATCACTCGTTTGATCGAGTATGCTACCAAGAGCTTTCTCCCTCTTATTCTAGTGTGTGCTTCCGGAGGAGCACGGATGCAAGAAGGAAGTTTGAGCTTAATGCAAATGGCTAAAATATCTTCTGCTTTATATGATTATCAATTAAATAAAAAGTTATTCTATGTATCAATCCTTACATCTCCCACTACTGGTGGGGTGACAGCGAGTTTTGGTATGTTGGGGGATATCATTATTGCTGAACCCAATGCCTACATTGCATTTGCGGGGAAACGAGTAATTGAACAAACATTGAATAAGACAGTACCGGAAGGTTCACAAGCGGCTGAATATTTATTCCAAAAGGGTTTATTCGACCCAATCGTACCACGTAATCCTTTAAAAGGTGTTCTGAGTGAGTTATTTCAACTCCATGCTTTCTTTCCCTTGAAAAAAAAA---ATCAACAAGTGGAATGTT------------------AGGTTT---AAT
>Rhodiola_rhodantha
ATGGAAAAACGGCGGTTCAATTCGATGTTATCTAAC---GAGGAGTTAAAATACAAGTGTAGGCTAAGTAAATCAATGGACAATCTTGGGCCTATTGAAAATAACGATGGAAGCGAAAAGCAGGTTCTAACTGATACAGATAAAAAAATTCCTCTTTGGATT------GATAGCTCTAGGTACAGTAATGATGATGCTTTTTTTGGCGTCAGGGACATTATGAATTTAATTTCTAATGACACCTTTTTAGTTAGGGAT------ACTAATGGGGACCATTATTCTATTTATTTTGATATTGAAAATTCGATTTTTGAAATTGACAACGATCATTCTTTACTGAGTGATGTAGAAAATTTGTTTTATAGTTATAGGAATTCGAGTTATTTGAATAATGCATCCAAGAGT---------GATGATCCTGACTACGATCATTCCATGTACAATACTAAATATACTTGGAATAATCACATTAATAGTTGTATTGACAATTATCTTCATTCTCAAATCCGTATTGAT------------------------------------AGTTACATTTATAGTTACATTTGTGGTGACAGTGGAAATTGTAGTGAAAGCGAGAATGCCAGCGTAAGAACTAGCACGAATGATAGTGATTTAACTAAAAGCTCTAATGATCTCGATGTAACTCAAAAATATAGGCATTTGTGGGTTCAATGCGAAAACTGTTATGGATTAAATTATAAGAAGTTTTTTAAGTCAAAAATGAATATTTGTGAACAATGCGGATATCATTTGAAAATGAGTAGTTCCGATCGAATCGAACTTTTGATTGATAAAGGTACGTGGGATCCGCTGGATGAAGACATGGTCTCTCTGGATCCCATTGAATTTCATTCGGAGGAGGAACCCTATAAAGATCGTATTGATTCTTATCAAACAAAGACAGGATTAACCGAAGCTGTTCAAACAGGCACAGGTCAACTAAACGGTATTCCGATAGCAATCGGGGTTATGGATTTTCAGTTTATGGGGGGTAGTATGGGATCCGCAGTAGGCGAGAAAATCACTCGTTTGATCGAGTATGCTACCAAGAGCTTTCTCCCTCTTATTCTAGTGTGTGCTTCTGGAGGAGCACGGATGCAAGAAGGAAGTTTGAGCTTAATGCAAATGGCTAAAATATCTTCTGCTTTATATGATTATCAATTAAATAAAAAGTTATTCTATGTATCAATCCTTACATCTCCCACTACTGGTGGGGTGACAGCGAGTTTTGGTATGTTGGGGGATATCATTATTGCTGAACCCAATGCCTACATTGCATTTGCGGGGAAACGAGTAATTGAACAAACATTGAATAAGACAGTACCGGAAGGTTCACAAGCGGCTGAATATTTATTCCAAAAGGGTTTATTCGACCCAATCGTACCACGTAATCCTTTAAAAGGTGTTCTGAGTGAGTTATTTCAACTCCATGCTTTCTTTCCA---------AAA---AATCAACAAGTGGAATGT------------------------------
>Rhodiola_sexifolia
ATGGAAAAACGGCGGTTCAATTCGATATTATCTAAC---GAGGAGTTAAAATACAAGTGTAGGCTAAGTAAATCAATGGACAATCTTGGGCCTATTGAAAATAACGATGGAAGCGAAAAGCAGGTTCTAACTGATACAGATAAAAAAATTCCTCTTTGGATT------GATAGCTCTAGGTACAGTAATGATGATGCTTTTTTTGGCGTCAGGGACATTATGAATTTAATTTCTAATGACACCTTTTTAGTTAGGGAT------ACTAATGGGGACCATTATTCTATTTATTTTGATATTGAAAATTCGATTTTTGAAATTGACAACGATCATTCTTTACTGAGTGATGTAGAAAATTTGTTTTATAGTTATAGGAATTCGAGTTATTTGAATAATGCATCCAAGAGT---------GATGATCCTGACTACGATCATTCCATGTACAATACTAAATATACTTGGAATAATCACATTAATAGTTGTATTGACAATTATCTTCATTCTCAAATCCGTATTGAT------------------------------------AGTTACATTTATAGTTACATTTGTGGTGACAGTGGAAATTATAGTGAAAGCGAGAATGCCAGCGTAAGAACTAGCACGAATGATAGTGATTTAACTAAAAGCTCTAATGATCTCGATGTAACTCAAAAATATAGGCATTTGTGGGTTCAATGCGAAAACTGTTATGGATTAAATTATAAGAAGTTTTTTAAGTCAAAAATGAATATTTGTGAACAATGCGGATATCATTTGAAAATGAGTAGTTCCGATCGAATCGAACTTTTGATTGATAGAGGTACGTGGGATCCGCTGGATGAAGACATGGTCTCTCTGGATCCCATTGAATTTCATTCGGAGGAGGAACCCTATAAAGATCGTATTGATTCTTATCAAACAAAGACAGGATTAACCGAAGCTGTTCAAACAGGCACAGGTCAACTAAACGGTATTCCGATAGCAATCGGGGTTATGGATTTTCAGTTTATGGGGGGTAGTATGGGATCCGCAGTAGGCGAGAAAATCACTCGTTTGATCGAGTATGCTACCAAGAGCTTTCTCCCTCTTATTCTAGTGTGTGCTTCCGGAGGAGCACGGATGCAAGAAGGAAGTTTGAGCTTAATGCAAATGGCTAAAATATCTTCTGCTTTATATGATTATCAATTAAATAAAAAGTTATTCTATGTATCAATCCTTACATCTCCCACTACTGGTGGGGTGACAGCGAGTTTTGGTATGTTGGGGGATATCATTATTGCTGAACCCAATGCCTACATTGCATTTGCGGGTAAACGAGTAATTGAACAAACATTGAATAAGACAGTACCGGAAGGTTCACAAGCGGCTGAATATTTATTCCAAAAGGGTTTATTCGACCCAATCGTACCACGTAATCCTTTAAAAGGTGTTCTGAGTGAGTTATTTCAACTCCATGCTTTCTTTCCA---------AAA---AATCAACAAGTGGAATGT------------------------------
>Rhodiola_sinuata
ATGGAAAAACGGCGGTTCAATTCGATGTTATCTAAC---GAGGAGTTAAAATACAAGTGTAGGCTAAGTAAATCAATGGACAATCTTGGGCCTATTGAAAATAACGATGGAAGCGAAAAGCAGGTTCTAACTGATACAGATAAAAAAATTCCTCTTTGGATT------GATAGCTCTAGGTACAGTAATGATGATGCTTTTTTTGGCGTCAGGGACATTATGAATTTAATTTCTAATGACACCTTTTTAGTTAGGGAT------ACTAATGGGGACCATTATTCTATTTATTTTGATATTGAAAATTCGATTTTTGAAATTGACAACGATCATTCTTTACTGAGTGATGTAGAAAATTTGTTTTATAGTTATAGGAATTCGAGTTATTTGAATAATGCATCCAAGAGT---------GATGATCCTGACTACGATCATTCCATGTACAATACTAAATATACTTGGAATAATCACATTAATAGTTGTATTGACAATTATCTTCATTCTCAAATCCGTATTGAT------------------------------------AGTTACATTTATAGTTACATTTGTGGTGACAGTGGAAATTATAGTGAAAGCGAGAATGCCAGCGTAAGAACTAGCACGAATGATAATGATTTAACTAAAAGCTCTAATGATCTCGATGTAACTCAAAAATATAGGCATTTGTGGGTTCAATGCGAAAACTGTTATGGATTAAATTATAAGAAGTTTTTTAAGTCAAAAATGAATATTTGTGAACAATGCGGATATCATTTGAAAATGAGTAGTTCCGATCGAATCGAACTTTTGATTGATAGAGGTACGTGGGATCCGCTGGATGAAGACATGGTCTCTCTGGATCCCATTGAATTTCATTCGGAGGAGGAACCCTATAAAGATCGTATTGATTCTTATCAAACAAAGACAGGATTAACCGAAGCTGTTCAAACAGGCACAGGTCAACTAAACGGTATTCCGATAGCAATCGGGGTTATGGATTTTCAGTTTATGGGGGGTAGTATGGGATCCGCAGTAGGCGAGAAAATCACTCGTTTGATCGAGTATGCTACCAAGAGCTTTCTCCCTCTTATTCTAGTGTGTGCTTCCGGAGGAGCACGGATGCAAGAAGGAAGTTTGAGCTTAATGCAAATGGCTAAAATATCTTCTGCTTTATATGATTATCAATTAAATAAAAAGTTATTCTATGTATCAATCCTTACATCTCCCACTACTGGTGGGGTGACAGCGAGTTTTGGTATGTTGGGGGATATCATTATTGCTGAACCCAATGCCTACATTGCATTTGCGGGTAAACGAGTAATTGAACAAACATTGAATAAGACAGTACCGGAAGGTTCACAAGCGGCTGAATATTTATTCCAAAAGGGTTTATTCGACCCAATCGTACCACGTAATCCTTTAAAAGGTGTTCTGAGTGAGTTATTTCAACTCCATGCTTTCTTTCCA---------AAA---AATCAACAAGTGGAATGT------------------------------
>Rhodiola_smithii
ATGGAAAAACGGAGGTTCAATTCGATGTTATCTAAC---GAGGAGTTAAAATACAAGTGTAGGCTAAGTAAATCAATGGACAATCTTGGGCCTATTGAAAATAACGGTGGAAGCGAAAAGCAGGTTCTAACTGATACAGATAAAAAAATTCCTCTTTGGATT------GATAGTTCTAGGTACAGTAATGATGATGCTTTTTTTGGCGTCAGGGACATTATGAATTTAATTTGTAATGACACTTTTTTAGTTCGGGAT------ACTAATGGGGACCATTATTCTATTTATTTTGATATTGAAAATTCTATTTTTGAAATTGACAACGATCATTCTTTACTGAGTGATGTAGAAAATTTGTTTTATAGTTATAGGAATTCGAGTTATTTGAATAATGCATCCAAGAGT---------GATGATCCTGACTACGATCATTCCATGTACAATACTAAATATACTTGGAATAATCACATTAATAGTTGTATTGACAATTATCTTCATTCTCAAATCCGTATTGAT------------------------------------AGTTACATTTATAGTTACATTTGTGGTGACAGTGGAAATTGTAGTGAAAGCGAGAATGCCAGCGTAAGAACTAGCACGAATGATAGTGATTTAACTAAAAGCTCTAATGATCTCGATGTAACTCAAAAATACAGGCATTTGTGGGTTCAATGCGAAAACTGTTATGGATTAAATTATAAGAAGTTTTTTAAGTCAAAAATGAATATTTGTGAACAATGCGGATATCATTTGAAAATGAGTAGTTCCGATCGAATCGAACTTTTGATTGATAGAAGTACGTGGGATCCGCTGGATGAAGACATGGTCTCTCTGGATCCCATTGAATTTCATTCGGAGGAGGAACCCTATAAAGACCGTATTGATTCTTATCAAACAAAGACAGGATTAACCGAAGCTGTTCAAACAGGCACAGGTCAACTAAACGGTATTCCGATAGCAATCGGGGTTATGGATTTTCAGTTTATGGGGGGTAGTATGGGATCCGCAGTAGGCGAGAAAATCACTCGTTTGATCGAGTATGCTACCAAGAGCTTTCTCCCTCTTATTCTAGTGTGTGCTTCCGGAGGAGCACGGATGCAAGAAGGAAGTTTGAGCTTAATGCAAATGGCTAAAATATCTTCTGCTTTATATGATTATCAATTAAATAAAAAGTTATTCTATGTATCAATCCTTACATCTCCCACTACTGGTGGGGTGACAGCGAGTTTTGGTATGTTGGGGGATATCATTATTGCTGAACCCAATGCCTACATTGCATTTGCGGGGAAACGAGTAATTGAACAAACATTGAATAAGACAGTACCGGAAGGTTCACAAGCGGCTGAATATTTATTCCAAAAGGGTTTATTCGACCCAATCGTACCACGTAATCCTTTAAAAGGTGTTCTGAGTGAGTTATTTCAACTCCATGCTTTCTTTCCCTTGAAAAAAAAA---AATCAACAAGTGGAATGT------------------------------
>Rhodiola_stapfii
ATGGAAAAACGGCGGTTCAATTCGATGTTATCTAAC---GAGGAGTTAAAATACAAGTGTAGGCTAAGTAAATCAATGGACAATCTTGGGCCTATTGAAAATAACGATGGAAGCGAAAAGCAGGTTCTAACTGATACAGATAAAAAAATTCCTCTTTGGATT------GATAGCTCTAGGTACAGTAATGATGATGCTTTTTTTGGCGTCAGGGACATTATGAATTTAATTTCTAATGACACCTTTTTAGTTAGGGAT------ACTAATGGGGACCATTATTCTATTTATTTTGATATTGAAAATTCGATTTTTGAAATTGACAACGATCATTCTTTACTGAGTGATGTAGAAAATTTGTTTTATAGTTATAGGAATTCGAGTTATTTGAATAATGCATCCAAGAGT---------GATGATCCTGACTACGATCATTCCATGTACAATACTAAATATACTTGGAATAATCACATTAATAGTTGTATTGACAATTATCTTCATTCTCAAATCCGTATTGAT------------------------------------AGTTACATTTATAGTTACATTTGTGGTGACAGTGGAAATTATAGTGAAAGCGAGAATGCCAGTGTAAGAACTAGCACGAATGATAGTGATTTAACTAAAAGCTCTAATGATCTCGATGTAACTCAAAAATATAGGCATTTGTGGGTTCAATGCGAAAACTGTTATGGATTAAATTATAAGAAGTTTTTTAAGTCAAAAATGAATATTTGTGAACAATGCGGATATCATTTGAAAATGAGTAGTTCCGATCGAATCGAACTTTTGATTGATAGAGGTACGTGGGATCCGCTGGATGAAGACATGGTCTCTCTGGATCCCATTGAATTTCATTCGGAGGAGGAACCCTATAAAGATCGTATTGATTCTTATCAAACAAAGACAGGATTAACCGAAGCTGTTCAAACAGGCACAGGTCAACTAAACGGTATTCCGATAGCAATCGGGGTTATGGATTTTCAGTTTATGGGGGGTAGTATGGGATCCGCAGTAGGCGAGAAAATCACTCGTTTGATCGAGTATGCTACCAAGAGCTTTCTCCCTCTTATTCTAGTGTGTGCTTCCGGAGGAGCACGGATGCAAGAAGGAAGTTTGAGCTTAATGCAAATGGCTAAAATATCTTCTGCTTTATATGATTATCAATTAAATAAAAAGTTATTCTATGTATCAATCCTTACATCTCCCACTACTGGTGGGGTGACAGCGAGTTTTGGTATGTTGGGGGATATCATTATTGCTGAACCCAATGCCTACATTGCATTTGCGGGTAAACGAGTAATTGAACAAACATTGAATAAGACAGTACCGGAAGGTTCACAAGCGGCTGAATATTTATTCCAAAAGGGTTTATTCGACCCAATCGTACCACGTAATCCTTTAAAAGGTGTTCTGAGTGAGTTATTTCAACTCCATGCTTTCTTTCCA---------AAA---AATCAACAAGTGGAATGT------------------------------
>Rhodiola_subopposita
ATGGAAAAACGGCGGTTCAATTCGATGTTATCTAAC---GAGGAGTTAAAATACAAGTGTAGGCTAAGTAAATCAATGGACAATCTTGGGCCTATTGAAAATAACGGTGGAAGCGAAAAGCAGGTTCTAACTGATACAGATAAAAAAATTCCTCTTTGGATT------GATAGTTCTAGGTACAGTAATGATGATGCTTTTTTTGGCGTCAGGGACATTATGAATTTAATTTCTAATGACACCTTTTTAGTTAGGGAT------ACTAATGGGGACCATTATTCTATTTATTTTGATATTGAAAATTCGATTTTTGAAATTGACAACGATCATTCTTTACTGAGTGATGTAGAAAATTTGTTTTATAGTTATAGGAATTCGAGTTATTTGAATAATGCATCCAAGAGT---------GATGATCCTGACTACGATTATTCCATGTACAATACTAAATATACTTGGAATAATCACATTAATAGTTGTATTGACAATTATCTTCATTCTCAAATCCGTATTGAT------------------------------------AGTTACATTTATAGTTACATTTGTGGTGACAGTGGAAATTGTAGTGAAAGCGAGAATGCCAGCGTAAGAACTAGCACGAATGATAGTGATTTAACTAAAAGCTCTAATGATCTCGATGTAACTCAAAAATACAGGCATTTGTGGGTTCAATGCGAAAACTGTTATGGATTAAATTATAAGAAGTTTTTTAAGTCAAAAATGAATATTTGTGAACAATGTGGATATCATTTGAAAATGAGTAGTTCCGATCGAATCGAACTTTTGATTGATAGAGGTACGTGGGATCCGCTGGATGAAGACATGGTCTCTCTGGATCCCATTGAATTTCATTCGGAGGAGGAACCCTATAAAGATCGTATTGATTCTTATCAAACAAAGACAGGATTAACCGAAGCTGTTCAAACAGGCACAGGTCAACTAAACGGTATTCCGATAGCAATCGGGGTTATGGATTTTCAGTTTATGGGGGGTAGTATGGGATCCGCAGTAGGCGAGAAAATCACTCGTTTGATCGAGTATGCTACCAAGAGCTTTCTCCCTCTTATTCTAGTGTGTGCTTCCGGAGGAGCACGGATGCAAGAAGGAAGTTTGAGCTTAATGCAAATGGCTAAAATATCTTCTGCTTTATATGATTATCAATTAAATAAAAAGTTATTCTATGTATCAATCCTTACATCTCCCACTACTGGTGGGGTGACAGCGAGTTTTGGTATGTTGGGGGATATCATTATTGCTGAACCCAATGCCTACATTGCATTTGCGGGGAAACGAGTAATTGAACAAACATTGAATAAGACAGTACCGGAAGGTTCACAAGCGGCTGAATATTTATTCCAAAAGGGTTTATTCGACCCAATCGTACCACGTAATCCTTTAAAAGGTGTTCTGAGTGAGTTATTTCAACTCCATGCTTTCTTTCCCTTGAAAAAAAAA---TCAACAAGTGGAATGTTAGGTTTAATTAGTTTATTGGAATTA---AAA
>Rhodiola_tangutica
ATGGAAAAACGGCGGTTCAATTCGATGTTATCTAAC---GAGGAGTTAAAATACAAGTGTAGGCTAAGTAAATCAATGGACAATCTTGGGCCTATTGAAAATAACGGTGGAAGCGAAAAGCAGGTTCTAACTGATACAGATAAAAAAATTCCTCTTTGGATT------GAGAGTTCTAGGTACAGTAATGATGATGCTTTTTTTGGCGTCAGGGACATTATGAATTTAATTTCTAATGACACCTTTTTAGTTAGGGAT------ACTAATGGGGACCATTATTCTATTTATTTTGATATTGAAAATTCGATTTTTGAAATTGACAACGATCATTCTTTACTGAGTGATGTAGAAAATTTGTTTTATAGTTATAGGAATTCGAGTTATTTGAATAATGCATCCAAGAGT---------GATGATCCTGACTACGATCATTCCATGTACAATACTAAATATACTTGGAATAATCACATTAATAGTTGTATTGACAATTATCTTCATTCTCAAATCCGTATTGAT------------------------------------AGTTACATTTATAGTTACATTTGTGGTGACAGTGGAAATTGTAGTGAAAGCGAGAATGCCAGCGTAAGAACTAGCACGAATGATAGTGATTTAACTAAAAGCTCTAATGATCTCGATGTAACTCAAAAATACAGGCATTTGTGGGTTCAATGCGAAAACTGTTATGGATTAAATTATAAGAAGTTTTTTAAGTCAAAAATGAATATTTGCGAACAATGCGGATATCATTTGAAAATGAGTAGTTCCGATCGAATCGAACTTTTGATTGATAGAGGTACGTGGGATCCGCTGGATGAAGACATGGTCTCTCTGGATCCCATTGAATTTCATTCGGAGGAGGAACCCTATAAAGATCGTATTGATTCTTATCAAACAAAGACAGGATTAACCGAAGCTGTTCAAACAGGCACAGGTCAACTAAACGGTATTCCGATAGCAATCGGGGTTATGGATTTTCAGTTTATGGGGGGTAGTATGGGATCCGCAGTAGGCGAGAAAATCACTCGTTTGATCGAGTATGCTACCAAGAGCTTTCTCCCTCTTATTCTAGTGTGTGCTTCCGGAGGAGCACGGATGCAAGAAGGAAGTTTGAGCTTAATGCAAATGGCTAAAATATCTTCTGCTTTATATGATTATCAATTAAATAAAAAGTTATTCTATGTATCAATCCTTACATCTCCCACTACTGGTGGGGTGACAGCGAGTTTTGGTATGTTGGGGGATATCATTATTGCTGAACCCAATGCCTACATTGCATTTGCGGGGAAACGAGTAATTGAACAAACATTGAATAAGACAGTACCGGAAGGTTCACAAGCGGCTGAATATTTATTCCAAAAGGGTTTATTCGACCCAATCGTACCACGTAATCCTTTAAAAGGTGTTCTGAGTGAGTTATTTCAACTCCATGCTTTCTTTCCCTTGAAAAAAAAA---ATCAACAAGTGGAATGTT------------------AGGTTT---AAT
>Rhodiola_wallichiana
ATGGAAAAACGGCGGTTCAATTCGATGTTATCTAAC---GAGGAGTTAAAATACAAGTGTAGGCTAAGTAAATCAATGGACAATCTTGGGCCTATTGAAAATAACGATGGAAGCGAAAAGCAGGTTCTAACTGATACAGATAAAAAAATTCCTCTTTGGATT------GATAGCTCTAGGTACAGTAATGATGATGCTTTTTTTGGCGTCAGGGACATTATGAATTTAATTTCTAATGACACCTTTTTAGTTAGGGAT------ACTAATGGGGACCATTATTCTATTTATTTTGATATTGAAAATTCGATTTTTGAAATTGACAACGATCATTCTTTACTGAGTGATGTAGAAAATTTGTTTTATAGTTATAGGAATTCGAGTTATTTGAATAATGCATCCAAGAGT---------GATGATCCTGACTACGATCATTCCATGTACAATACTAAATATACTTGGAATAATCACATTAATAGTTGTATTGACAATTATCTTCATTCTCAAATCCGTATTGAT------------------------------------AGTTACATTTATAGTTACATTTGTGGTGACAGTGGAAATTATAGTGAAAGCGAGAATGCCAGCGTAAGAACTAGCACGAATGATAGTGATTTAACTAAAAGCTCTAATGATCTCGATGTAACTCAAAAATATAGGCATTTGTGGGTTCAATGCGAAAACTGTTATGGATTAAATTATAAGAAGTTTTTTAAGTCAAAAATGAATATTTGTGAACAATGCGGATATCATTTGAAAATGAGTAGTTCCGATCGAATCGAACTTTTGATTGATAGAGGTACGTGGGATCCGCTGGATGAAGACATGGTCTCTCTGGATCCCATTGAATTTCATTCGGAGGAGGAACCCTATAAAGATCGTATTGATTCTTATCAAACAAAGACAGGATTAACCGAAGCTGTTCAAACAGGCACAGGTCAACTAAACGGTATTCCGATAGCAATCGGGGTTATGGATTTTCAGTTTATGGGGGGTAGTATGGGATCCGCAGTAGGCGAGAAAATCACTCGTTTGATCGAGTATGCTACCAAGAGCTTTCTCCCTCTTATTCTAGTGTGTGCTTCCGGAGGAGCACGGATGCAAGAAGGAAGTTTGAGCTTAATGCAAATGGCTAAAATATCTTCTGCTTTATATGATTATCAATTAAATAAAAAGTTATTCTATGTATCAATCCTTACATCTCCCACTACTGGTGGGGTGACAGCGAGTTTTGGTATGTTGGGGGATATCATTATTGCTGAACCCAATGCCTACATTGCATTTGCGGGTAAACGAGTAATTGAACAAACATTGAATAAGACAGTACCGGAAGGTTCACAAGCGGCTGAATATTTATTCCAAAAGGGTTTATTCGACCCAATCGTACCACGTAATCCTTTAAAAGGTGTTCTGAGTGAGTTATTTCAACTCCATGCTTTCTTTCCA---------AAA---AATCAACAAGTGGAATGT------------------------------
>Hylotelephium_ewersii
ATGGAAAAACGGCGGTTCAATTCGATGTTATCTAAC---GAGGCGTTAAAATACAAGTGTAGGCTAAGTAAATCAATGGACAATCTTGGGCCTATTGAAAATAACGGTGGAAGCCAAAAGCAGGTTCTAACTGAGACAGATAAAAAAATTCCTCTTTGGAGT------GAGAGTTCTAGGTACAGTAATGATGATGCTTTTTTTGGCGTCAGGGACATTATGAATTTCATTTCGAATGACACTTTTTTAGTTAGGGAT------ACTAATGGGGACCATTATTCTATATATTTTGATATTGAAAATTCTATTTTTGAAATTGACAACGATCATTCCTTACTGAGTGACGTAGAAAATTTGTTTTATAGTTATAGGAACTCAAGTTATTTGAATAATGCATCCAAGAGT---------GATGATCCTGACTATGATCATTCCATGTACAATACTAAATATACTTGGAATAATCACATTAATAGTTGTATTGACAATTATCTTCATTCCCAAATCCGTATTGAT------------------------------------AGTTACATTTATAATTACATTTGTGGTGACAGTGGAAATTGTAGTGAAAGCGAGAATACCAGCGTAAGAACTAGCACGAATGATAGTGATTTAACTAAGAGTTCTAATGATCTCGATGTAACTCAAAAATACAGGCATTTGTGGGTTCAATGCGAAAACTGTTATGGATTAAATTATAAGAAATTTTTTAAGTCAAAAATGAATATTTGTGAACAATGCAGATATCATTTGAAAATGAGTAGTTCCGATCGAATCGAACTTTTGATTGATAGAGGTACTTGGGATCCGCTGGATGAAGACATGGTTTCTCTGGACCCTATTGAATTTCATTCGGAGGAGGAACCCTATAAAGATCGTATTGATTCTTATCAAACAAAGACAGGATTAACTGAAGCTGTTCAAACAGGCACAGGTCAACTAAACGGTATTCCGATAGCAATCGGGGTTATGGATTTTCAGTTTATGGGGGGTAGTATGGGATCCGCAGTAGGCGAGAAAATCACCCGTTTGATCGAGTATGCTACCAAGAGCTTTCTCCCTCTTATTCTAGTGTGTGCTTCCGGAGGAGCACGGATGCAAGAAGGGAGTTTGAGCTTGATGCAAATGGCTAAAATCTCTTCTGCTTTATATGATTATCAATTAAATAAAAAGTTATTCTATGTATCAATCCTTACATCTCCAACTACTGGTGGGGTGACAGCGAGTTTTGGTATGTTGGGGGATATCATTATTGCTGAACCCAATGCCTATATTGCATTTGCAGGTAAACGAGTAATTGAACAAACATTAAATAAGACAGTACCAGAAGGTTCACAAGCCGCTGAATATTTATTCCAAAAGGGTTTATTCGACCCAATTGTACCACGTAATCCTTTACAAGGTGTTTTGAGTGAGTTATTGCAACTCCACGCTTTTTTTCCCTTGAAAAAAATA------AAAAAG---------------------------------------
>Hylotelephium_verticillatum
ATGGAAAAACGGCGGTTCAATTCGATGTTATCTAAC---GAGGCGTTAAAATACAAGTGTAGGCTAAGTAAATCAATGGACAATCTTGGGCCTATTGAAAATAACGGTGGAAGCCAAAAGCAGGTTCTAACTGAGACAGATAAAAAAATTCCTCTTTGGAGT------GAGAGTTCTAGGTACAGTAATGATGATGCTTTTTTTGGCGTCAGGGACATTATGAATTTCATTTCGAATGACACTTTTTTAGTTAGGGAT------ACTAATGGGGACCATTATTCTATATATTTTGATATTGAAAATGCTATTTTTGAAATTGACAACGATCATTCCTTACTGAGTGACGTAGAAAATTTGTTTTATAGTTATAGGAACTCAAGTTATTTGAATAATGCATCCAAGAGT---------GATGATCCTGACTATGATCATTCCATGTACAATACTAAATATACTTGGAATAATCACATTAATAGTTGTATTGACAATTATCTTCATTCCCAAATCCGTATTGAT------------------------------------AGTTACATTTATAATTACATTTGTGGTGACAGTGGAAATTGTAGTGAAAGCGAGAATACCAGCGTAAGAACTAGCACGAATGATAGTGATTTAACTAAGAGTTCTAATGATCTCGATGTAACTCAAAAATACAGGCATTTGTGGGTTCAATGCGAAAACTGTTATGGATTAAATTATAAGAAATTTTTTAAGTCAAAAATGCATATTTGTGAACAATGCGGATATCATTTGAAAATGAGTAGTTCCGATCGAATCGAACTTTTGATTGATAGAGGTACTTGGGATCCGCTGGATGAAGACATGGTTTCTCTGGACCCTATTGAATTTCATTCGGAGGAGGAACCCTATAAAGATCGTATTGATTCTTATCAAACAAAGACAGGATTAACTGAAGCTGTTCAAACAGGCACAGGTCAACTAAACGGTATTCCGATAGCAATCGGGGTTATGGATTTTCAGTTTATGGGGGGTAGTATGGGATCCGCAGTAGGCGAGAAAATCACCCGTTTGATCGAGTATGCTACCAAGAGTTTTCTCCCTCTTATTCTAGTGTGTGCTTCCGGAGGAGCACGGATGCAAGAAGGGAGTTTGAGCTTGATGCAAATGGCTAAAATCTCTTCTGCTTTATATGATTATCAATTAAATAAAAAGTTATTCTATGTATCAATCCTTACATCTCCAACTACTGGTGGGGTGACAGCGAGTTTTGGTATGTTGGGGGATATCATTATTGCTGAACCCAATGCCTATATTGCATTTGCAGGTAAACGAGTAATTGAACAAACATTAAATAAGACAGTACCGGAAGGTTCACAAGCCGCTGAATATTTATTCCAAAAGGGTTTATTCGACCCAATTGTACCACGTAATCCTTTACAAGGTGTTTTGAGTGAGTTATTGCAACTCCACGCTTTTTTTCCCTTGAAAAAAAAA---AAAAATAAA---------------------------------------
>Hylotelephium_viviparum
ATGGAAAAACGGCGGTTCAATTCGATGTTATCTAAC---GAGGCGTTAAAATACAAGTGTAGGCTAAGTAAATCAATGGACAATCTTGGGCCTATTGAAAATAACGGTGGAAGCCAAAAGCAGGTTCTAACTGAGACAGATAAAAAAATTCCTCTTTGGAGT------GAGAGTTCTAGGTACAGTAATGATGATGCTTTTTTTGGCGTCAGGGACATTATGAATTTCATTTCGAATGACACTTTTTTAGTTAGGGAT------ACTAATGGGGACCATTATTCTATATATTTTGATATTGAAAATTCTATTTTTGAAATTGACAACGATCATTCCTTACTGAGTGACGTAGAAAATTTGTTTTATAGTTATAGGAACTCAAGTTATTTGAATAATGCATCCAAGAGT---------GATGATCCTGACTATGATCATTCCATGTACAATACTAAATATACTTGGAATAATCACATTAATAGTTGTATTGACAATTATCTTCATTCCCAAATCCGTATTGAT------------------------------------AGTTACATTTATAATTACATTTGTGGTGACAGTGGAAATTGTAGTGAAAGCGAGAATACCAGCGTAAGAACTAGCACGAATGATAGTGATTTAACTAAGAGTTCTAATGATCTCGATGTAACTCAAAAATACAGGCATTTGTGGGTTCAATGCGAAAACTGTTATGGATTAAATTATAAGAAATTTTTTAAGTCAAAAATGAATATTTGTGAACAATGCGGATATCATTTGAAAATGAGTAGTTCCGATCGAATCGAACTTTTGATTGATAGAGGTACTTGGGATCCGCTGGATGAAGACATGGTTTCTCTGGACCCTATTGAATTTCATTCGGAGGAGGAACCCTATAAAGATCGTATTGATTCTTATCAAACAAAGACAGGATTAACTGAAGCTGTTCAAACAGGCACAGGTCAACTAAACGGTATTCCGATAGCAATCGGGGTTATGGATTTTCAGTTTATGGGGGGTAGTATGGGATCCGCAGTAGGCGAGAAAATCACCCGTTTGATCGAGTATGCTACCAAGAGCTTTCTCCCTCTTATTCTAGTGTGTGCTTCCGGAGGAGCACGGATGCAAGAAGGGAGTTTGAGCTTGATGCAAATGGCTAAAATCTCTTCTGCTTTATATGATTATCAATTAAATAAAAAGTTATTCTATGTATCAATCCTTACATCTCCAACTACTGGTGGGGTGACAGCGAGTTTTGGTATGTTGGGGGATATCATTATTGCTGAACCCAATGCCTATATTGCATTTGCAGGTAAACGAGTAATTGAACAAACATTAAATAAGACAGTACCGGAAGGTTCACAAGCCGCTGAATATTTATTCCAAAAGGGTTTATTCGACCCAATTGTACCACGTAATCCTTTACAAGGTGTTTTGAGTGAGTTATTGCAACTCCACGCTTTTTTTCCCTTGAAAAAAAAA------ATAAAAATAAACAAG------------------------------
>Meterostachys_sikokianus
ATGGAAAAACGGCGGTTCAATTCGATGTTATCTAAC---GAGGCGTTAAAATACAAGTGTAGGCTAAGTAAATCAATAGACAATCTTGGGCCTATTGAAAATAAGGGTGGAAGCCAAAAGCAGGTTCTAACTGAGACAGCTAAACAAATTCCTCTTTGGAGT------GAGAGTTCTAGGTACAGTAATGATGATGCTTTTTTTGGCGTCAGGGACATTATGAATTTCATTTCTAATGACACTTTTTTAGTTAGGGAT------ACTAATGGGGACCATTATTCTATATATTTTGATATTGAAAATTCGATTTTTGAAATTGACAACGATCATTCTTTACTGAATAACGTACAAAATGTGTTTTATAGTTATAGGAATTCGAGTTATTTGAATAATGCATCCAAGAGT---------GATGATCCTGACTACGATCATTCCATGTACAATACTAAATATACTTGGAATAATCACATTAATAGTTGTATTGACAATTATCTTCATTCCCAAATCCGTATTGAT------------------------------------AGTTACATTTATAATTACATTTGTGGTGACAGTGGAAATTGTAGTGAAAGCGAGAATACCAGCGTAAGAACTAGCACGAATGATAGTGATTTAACTAAGAGTTCTAATGATCTCGATGTAACTCAAAAATACAGGCATTTGTGGGTTCAATGCGAAAACTGTTATGGATTAAATTATAAGAAATTTTTTAAGTCAAAAATGAATATTTGTGAACAATGCGGATATCATTTGAAAATGAGTAGTTCCGATCGAATCGAACTTTTGATTGATAGAGGTACTTGGGATCCGCTGGATGAAGACATGGTCTCTCTGGACCCTATTGAATTTCATTCGGAAGAGGAACCCTATAAAGATCGTATTGAGTCTTATCAAACAAAGACAGGATTAACTGAAGCTGTTCAAACAGGCACAGGTCAACTAAACGGTATTCCAATAGCAATCGGGGTTATGGATTTTCAGTTTCTGGGGGGTAGTATGGGATCCGCAGTAGGCGAGAAAATCACCCGTTTGATCGAGTATGCTACCAAGAGCTTTCTCCCTCTTATTCTAGTGTGTGCTTCCGGAGGAGCACGGATGCAAGAAGGGAGTTTGAGCTTGATGCAAATGGCTAAAATATCTTCTGCGTTATATGATTATCAATTAAATAAAAAGTTATTCTATGTATCAATCCTTACATCCCCAACTACTGGTGGGGTGACAGCGAGTTTTGGTATGTTGGGGGATATCATTATTGCTGAACCCAATGCCTATATTGCATTTGCGGGTAAACGAGTAATTGAACAAACATTAAATAAGACAGTACCAGAAGGTTCACAAGCCGCTGAATATTTATTCCAAAAGGGTTTATTCGACCCAATTGTACCACGTAATCCTTTACAAGGTGTTCTGAGTGAGTTATTGCAACTCCACGCTTTTTTTCCCTTGAAAAAAAAA---AATAAACAAGTAGAATGT------------------------------
>Orostachys_fimbriata
ATGAAAAAACGGCGGTTCAATTCGATGTTATCTAAC---GAGTCGTTAAAATACAAGTGTAGGCTAAGTAAATCAATGGACAATCTTGGGCCTATTGAAAATAACGGTGGAAGCCAAAAGCAGGTTCTAACTGAGACAGCTAAAAAAATTCCTCTTTGGAGT------GAGAGTTATAGGTACAGTAATGATGATGCTTTTTTTGGCGTCAGGGACATTATGAATTTCATTTCTAATGACACTTTTTTAGTTAGGGAT------ACTAATGGGGACCATTATTCTATATATTTTGATATTGAAAATTCGATTTGTGAAATTGACAACGATCGTTCTTTACTGAGTAACCTAGAAAATGTGTTTTCTAGTTATAGGAATTCGAGTTATTTGAATAATGCATCCAAGAGT---------GATGATCCTGACTACGATCATTCCATGTACAATACTAAATATACTTGGAATACTCACATTAATAGTTGGATTGACAATTATCTTCATTCCCAAATCCGTATTGAT------------------------------------AGTTACATTTATAATTACATTTGTGGTGACAGTGGAAATTGTAGTGAAAGCGAGAATACCAGCGTAAGAACTAGCACGAATGATAGTGATTTAACTAAGAGTTCTAATGATCTCGATGTAACTCAAAAATACAGGCATTTGTGGGTTCAATGCGAAAACTGTTATGGATTAAATTATAAGAAATTTTTTAAGTCAAAAATGAATATTTGTGAACAATGTGGATATCATTTGAAAATGAGTAGTTCCGATCGAATCGAACTTTTGATTGATAGAGGTACTTGGGATCCGCTGGATGAAGACATGGTCTCTCTGGACCCTATTGAATTTCATTCGGAGGAGGAACCCTATAAAGATCGTATTGATTCTTATCAAACAAAGACAGGATTAACTGAAGCTGTTCAAACAGGCACAGGTGAACTAAACGGTATTCCAATAGCAATCGGGGTTATGGATTTTCAGTTTATGGGGGGTAGTATGGGATCCGCAGTAGGCGAGAAAATCACCCGTTTGATCGAGTATGCTACCAAGAGCTTTCTCCCTCTTATTCTAGTGTGTGCTTCCGGAGGAGCACGGATGCAAGAAGGGAGTTTGAGCTTGATGCAAATGGCTAAAATATCTTCTGCTTTATATGATTATCAATTAAATAAAAAGTTATTCTATGTATCAATCCTTACATCCCCAACTACTGGTGGGGTGACAGCGAGTTTTGGTATGTTGGGGGATATCATTATTGCTGAACCCAATGCCTATATTGCATTTGCGGGTAAACGAGTAATTGAACAAACATTAAATAAGACAGTACCAGAAGGTTCACAAGCCTCTGAATATTTATTCCAAAAGGGCTTATTCGACCCAATTGTACCACGTAATCCTTTACAAGGTGTTCTGAGTGAGTTATTGCAACTCCACGCTTTTTCC---CTTGAAAAAAAA---AATAAACAAGTAGAATGT------------------------------
>Orostachys_japonica
ATGAAAAAACGGCGGTTCAATTCGATGTTATCTAAC---GAGTCGTTAAAATACAAGTGTAGGCTAAGTAAATCAATGGACAATCTTGGGCCTATTGAAAATAACGGTGGAAGCCAAAAGCAGGTTCTAACTGAGACAGCTAAAAAAATTCCTCTTTGGAGT------GAGAGTTATAGGTACAGTAATGATGATGCTTTTTTTGGCGTCAGGGACATTATGAATTTCATTTCTAATGACACTTTTTTAGTTAGGGAT------ACTAATGGGGACCATTATTCTATATATTTTGATATTGAAAATTCGATTTTTGAAATTGACAACGATCATTCTTTACTGAGTAACCTAGAAAATGTGTTTTATAGTTATAGGAATTCGAGTTATTTGAATAATGCATCCAAGAGT---------GATGATCCTGACTACGATCATTCCATGTACAATACGAAATATACTTGGAATAATCACATTAATAGTTGTATTGACAATTATCTTCATTCCCAAATCCGTATTGAT------------------------------------AGTTACATTTATAATTACATTTGTGGTGACAGTGGAAATTGTAGTGAAAGCGAGAATATCAGCGTAAGAACTAGCACGAATAATAGTGATTTAACTAAGAGTTCTAATGATCTCGATGTAACTCAAAAATACAGGCATTTGTGGGTTCAATGCGAAAACTGTTATGGATTAAATTATAAGAAATTTTTTAAGTCAAAAATGAATATTTGTGAACAATGCGGATATCATTTGAAAATGAGTAGTTCCGATCGAATCGAACTTTTGATTGATAGAGGTACTTGGGATCCGCTGGATGAAGACATGGTCTCTCTGGACCCTATTGAATTTCATTCGGAGGAGGAACCCTATAAAGATCGTATTGATTCTTATCAAACAAAGACAGGATTAACTGAAGCTGTTCAAACAGGCACAGGTCAACTAAACGGTATTCCGATAGCAATCGGGGTTATGGATTTTCAGTTTATGGGGGGTAGTATGGGATCCGCAGTAGGCGAGAAAATCACCCGTTTGATCGAGTATGCTACCAAGAGCTTTCTCCCTCTTATTCTAGTGTGTGCTTCCGGAGGAGCACGGATGCAAGAAGGGAGTTTGAGCTTGATGCAAATGGCTAAAATATCTTCTGCTTTATATGATTATCAATTAAATAAAAAGTTATTCTATGTATCAATCCTTACATCCCCAACTACTGGTGGGGTGACAGCGAGTTTTGGTATGTTGGGGGATATCATTATTGCTGAACCCAATGCCTATATTGCATTTGCGGGTAAACGAGTAATTGAACAAACATTAAATAAGACAGTACCAGAAGGTTCACAAGCCTCTGAATATTTATTCCAAAAGGGTTTATTCGACCCAATTGTACCACGTAATCCTTTACAAGGTGTTCTGAGTGAGTTATTGCAACTCCACGCTTTTTTCCCT---------------------------------------------------------------
>Orostachys_minuta
ATGAAAAAACGGCGGTTCAATTCGATGTTATCTAAC---GAGTCGTTAAAATACAAGTGTAGGCTAAGTAAATCAATGGACAATCTTGGGCCTATTGAAAATAACGGTGGAAGCCAAAAGCAGGTTCTAACTGAGACAGCTAAAAAAATTCCTCTTTGGAGT------GAGAGTTATAGGTACAGTAATGATGATGCTTTTTTTGGCGTCAGGGACATTATGAATTTCATTTCTAATGACACTTTTTTAGTTAGGGAT------ACTAATGGGGACCATTATTCTATATATTTTGATATTGAAAATTCGATTTTTGAAATTGACAACGATCATTCTTTACTGAGTAACCTAGAAAATGTGTTTTATAGTTATAGGAATTCGAGTTATTTGAATAATGCATCCAAGAGT---------GATGATCCTGACTACGATCATTCCATGTACAATACGAAATATACTTGGAATAATCACATTAATAGTTGTATTGACAATTATCTTCATTCCCAAATCCGTATTGAT------------------------------------AGTTACATTTATAATTACATTTGTGGTGACAGTGGAAATTGTAGTGAAAGCGAGAATATCAGCGTAAGAACTAGCACGAATAATAGTGATTTAACTAAGAGTTCTAATGATCTCGATGTAACTCAAAAATACAGGCATTTGTGGGTTCAATGCGAAAACTGTTATGGATTAAATTATAAGAAATTTTTTAAGTCAAAAATGAATATTTGTGAACAATGCGGATATCATTTGAAAATGAGTAGTTCCGATCGAATCGAACTTTTGATTGATAGAGGTACTTGGGATCCGCTGGATGAAGACATGGTCTCTCTGGACCCTATTGAATTTCATTCGGAGGAGGAACCCTATAAAGATCGTATTGATTCTTATCAAACAAAGACAGGATTAACTGAAGCTGTTCAAACAGGCACAGGTCAACTAAACGGTATTCCGATAGCAATCGGGGTTATGGATTTTCAGTTTATGGGGGGTAGTATGGGATCCGCAGTAGGCGAGAAAATCACCCGTTTGATCGAGTATGCTACCAAGAGCTTTCTCCCTCTTATTCTAGTGTGTGCTTCCGGAGGAGCACGGATGCAAGAAGGGAGTTTGAGCTTGATGCAAATGGCTAAAATATCTTCTGCTTTATATGATTATCAATTAAATAAAAAGTTATTCTATGTATCAATCCTTACATCCCCAACTACTGGTGGGGTGACAGCGAGTTTTGGTATGTTGGGGGATATCATTATTGCTGAACCCAATGCCTATATTGCATTTGCGGGTAAACGAGTAATTGAACAAACATTAAATAAGACAGTACCAGAAGGTTCACAAGCCTCTGAATATTTATTCCAAAAGGGTTTATTCGACCCAATTGTACCACGTAATCCTTTACAAGGTGTTCTGAGTGAGTTATTGCAACTCCACGCTTTTTTCCCT---------------------------------------------------------------
>Orostachys_iwarenge_f_magna
ATGGAAAAACGGCGGTTCAATTCGATGTTATCTAAC---GAGGCGTTAAAATACAAGTGTAGGCTAAGTAAATCAATGGACAATCTTGGGCCTATTGAAAATAACGGTGGAAGCCAAAAGCAGGTTCTAACTGAGACAGATAAACAAATTCCTCTTTGGAGT------GAGAGTTCTAGGTACAGTAATGATGATGCTTTTTTTGGCGTCAGGAACATTATGAATTTAATTTCGAATGACACTTTTTTAGTTAGGGAT------ACTAATGGGGACCATTATTCTATATATTTTGATATTGAAAATTCTATTTTTGAAATTGACAACGATCATTCCTTACTAAGTGACGTAGAAAATTTGTTTTATAGTTATAGGAACTCAAGTTATTTGAATAATGCATCCAAGAGT---------GATGATCCTGACTATGATCATTCCATGTACAATACTAAATATACTTGGAATAATCACATTAATAGTTGTATTGACAACTATCTTCATTCCCAAATCCGTATTGAT------------------------------------AGTTACATTTATAATTACATTTGTGGTGACAGTGGAAATTGTAGTGAAAGCGAGAATACCAGCGTAAGAACTAGCACGAATGATAGTGATTTAACTAAGAGTTCTAATGATCTCGATGTAACTCAAAAATACAGGCATTTGTGGGTTCAATGCGAAAACTGTTATGGATTAAATTATAAGAAATTTTTTAAGTCAAAAATGAATATTTGTGAACAATGCGGATATCATTTGAAAATGAGTAGTTCCGATCGAATCGAACTTTTGATTGATAGAGGTACTTGGGATCCGCTGGATGAAAACATGGTTTCTCTGGACCCTATTGAATTTCATTCGGAGGAGGAACCCTATAAAGATCGTATTGATTCTTATCAAACAAAGACAGGATTAACTGAAGCTGTTCAAACAGGCACAGGTCAACTAAACGGTATTCCGATAGCAATCGGGGTTATGGATTTTCAGTTTATGGGGGGTAGTATGGGATCTGCAGTAGGCGAGAAAATCACCCGTTTGATCGAGTATGCTACCAAGAGCTTTCTCCCTCTTATTCTAGTGTGTGCTTCCGGAGGAGCACGGATGCAAGAAGGGAGTTTGAGCTTGATGCAAATGGCTAAAATCTCTTCTGCTTTATATGATTATCAATTAAATAAAAAGTTATTCTATGTATCAATCCTTACATCTCCAACTACTGGTGGGGTGACAGCGAGTTTTGGTATGTTGGGGGATATCATTATTGCTGAACCCAATGCCTATATTGCATTTGCGGGTAAACGAGTAATTGAACAAACATTAAATAAGACAGTACCGGAAGGTTCACAAGCCGCTGAATATTTATTCCAAAAGGGTTTATTCGACCCAATTGTACCACGTAATCTTTTACAAGGTGTTTTGAGTGAGTTATTGCAACTCCACGCTTTTTTTCCCTTGAAAAAAAAA---AAAAATAAAAAA------------------------------------
>Sinocrassula_densirosulata
ATGGAAAAACGGCGGTTCAATTCGATGTTATCTAAC---GAGGCGTTAAAATACAAGTGTAGGCTAAGTAAATCAATGGACAATCTTGGGCCTATTGAAAATAACGGTGGAAGCCAAAAGCGGGTTCTAACTGATACAGATAAAAAAATTCCTCTTTGGAGT------GAAAGTTCTAAGTACAGTAATGATGATGCTTTTTTTGGCGTCAGGGACATTATGAATTTATTTGCTAATGAAACTTTTTTAGTTAGGGAT------ACTAATGGGGACCATTATTCTATATATTTTGATAGTGAAAATTCGATTTTTGAAATTGACAACGATTATTCTTTACTGAGTGACGTAGAAAATGTGTTTTATAGTTATAGGAATTCGAGTTCTTTCAATAATGCATCCAAGAGT---------GATGATCCTGACTACGATCATTCCATGTACAATACTAAATATACTTGGAATAATCACATTAATAGTTGTATTGACAATTATCTTCATTCCCAAATCCGTATTGAT------------------------------------AGTTACATTTATAATTACATTTGTGGTGACAGTGGAAATTGTAGTGAAAGCGAGAATACCAGCGTAAGAACTAGCACGAATGATAGTGATTTAACTAAGAGTTCTAATGATCTCGATGTAACTCAAAAATACAGGCATTTGTGGGTTCAATGCGAAAACTGTTATGGATTAAATTATAAGAAATTTTTTAAGTCAAAAATGAATATTTGTGAACAATGCGGATATCATTTGAAAATGAGTAGTTCCGATCGAATCGAACTTTTGATTGATAGAGGTACTTGGGATCCGCTGGATGAAGACATGGTCTCTCTGGACCCTATTGAATTTCATTCGGAGGAGGAACCCTATAAAGATCGTATTGATTCTTATCAAACAAAGACAGGATTAACTGAAGCTGTTCAAACAGGCACAGGTCAACTAAACGGTATTCCGATAGCAATCGGGGTTATGGATTTTCAGTTTATGGGGGGTAGTATGGGATCCGCAGTAGGCGAGAAAATCACCCGTTTGATCGAGTATGCTACCAAGAGCTTTATCCCTCTTATTCTAGTGTGTGCTTCCGGAGGAGCACGGATGCAAGAAGGGAGTTTGAGCTTGATGCAAATGGCTAAAATATCTTCTGCTTTATATGATTATCAATTAAATAAAAAGTTATTCTATGTATCCATCCTTACATCTCCAACTACTGGTGGGGTGACAGCGAGTTTTGGTATGTTGGGGGATATCATTATTGCTGAACCCAATGCCTATATTGCATTTGCGGGTAAACGAGTAATTGAACAAACATTAAATAAGACAGTACCAGAAGGTTCACAAGCCGCTGAATATTTATTCCAAAAGGGTTTATTCGACCCAATTGTACCACGTAATCTTTTACAAGGTGTTCTGAGTGAGTTATTGCAACTCCACGCTTTTTTTCCCTTGAAAAAAAAA------AAAAAA---------------------------------------
>Sinocrassula_indica
ATGGAAAAACGGCGGTTCAATTCGATGTTATCTAAC---GAGGCGTTAAAATACAAGTGTAGGCTAAGTAAATCAATGGACAATCTTGGGCCTATTGAAAATAACGGTGGAAGCCAAAAGCGGGTTCTAACTGATACAGATAAACAAATTCCTCTTTGGAGT------GAAAGTTCTAAGTACAGTAATGATGATGCTTTTTTTGGCGTCAGGGACATTATGAATTTATTTGCTAATGAAACTTTTTTAGTTAGGGAT------ACTAATGGGGACCATTATTCTATATATTTTGATAGTGAAAATTCGATTTTTGAAATTGACAACGATTATTCTTTACTGAGTGACGTAGAAAATGTGTTTTATAGTTATAGGAATTCGAGTTCTTTCAATAATGCATCCAAGAGT---------GATGATCCTGACTACGATCATTCCATGTACAATACTAAATATACTTGGAATAATCACATTAATAGTTGTATTGACAATTATCTTCATTCCCAAATCCGTATTGAT------------------------------------AGTTACATTTATAATTACATTTGTGGTGACAGTGGAAATTGTAGTGAAAGCGAGAATACCAGCGTAAGAACTAGCACGAATGATAGTGATTTAACTAAGAGTTCTAATGATCTCGATGTAACTCAAAAATACAGGCATTTGTGGGTTCAATGCGAAAACTGTTATGGATTAAATTATAAGAAATTTTTTAAGTCAAAAATGCATATTTGTGAACAATGCGGATATCATTTGAAAATGAGTAGTTCCGATCGAATCGAACTTTTGATTGATAGAGGTACTTGGGATCCGCTGGATGAAGACATGGTCTCTCTGGACCCTATTGAATTTCATTCGGAGGAGGAACCCTATAAAGATCGTATTGATTCTTATCAAACAAAGACAGGATTAACTGAAGCTGTTCAAACAGGCACAGGTCAACTAAACGGTATTCCGATAGCAATCGGGGTTATGGATTTTCAGTTTATGGGGGGTAGTATGGGATCCGCAGTAGGCGAGAAAATCACCCGTTTGATCGAGTATGCTACCAAGAGCTTTATCCCTCTTATTCTAGTGTGTGCTTCCGGAGGAGCACGGATGCAAGAAGGGAGTTTGAGCTTGATGCAAATGGCTAAAATATCTTCTGCTTTATATGATTATCAATTAAATAAAAAGTTATTCTATGTATCCATCCTTACATCTCCAACTACTGGTGGGGTGACAGCGAGTTTTGGTATGTTGGGGGATATCATTATTGCTGAACCCAATGCCTATATTGCATTTGCGGGTAAACGAGTAATTGAACAAACATTAAATAAGACAGTACCAGAAGGTTCACAAGCCGCTGAATATTTATTCCAAAAGGGTTTATTCGACCCAATTGTACCACGTAATCTTTTACAAGGTGTTCTGAGTGAGTTATTGCAACTCCACGCTTTTTTTCCCTTGAAAAAAAAA------AAAAAAATAACCAAG------------------------------
>Umbilicus_rupestris
ATGGAAAAACGGCGGTTCAATTCGATGTTATCTAAC---GAGGAGTTAAAATACAAGTGTAGGCTAAGTAAATCAATGGACAATCTTGGGCCTATTGAAAATAATGGTGGAACCGAAAAGAAAGTTCTAACTGATACAGATCAAAAAATTCCTCTTTGGAGT------GATAGTTCTAAGTACAGTAATGATGATGCTTTTTTTGGCGTCAGGGACATTATCAATTTAATTTCTAATGACACTTTTTTAGTTCGGGAT------ACTAATGGGGGCCATTATTCTATATATTTTGATATTGAAAATTCGATTTTGGAAATTGACAACGATCCTTCTTTACTGAGTGACATAGAAATTTTTTTTTATAGTTATAGGAATTCGAGTTATTTCAATAATGCATCCAAGAGT---------GATGATCCTGACTACGATCATTCCATGTACAATACTAAATATACTTGGAATAATCACATTAATAGTTGTATTGACAATTATCTTCATTCTCAAATCCGTATTGAT------------------------------------AGTTACATTTATAGTTACATTTGTGGTGACAGTGGAAATTGTAGTGAAAGCGAGAATGCCAGCGTAATAACTAGCACGAATGATAGTGATTTAACTAAAAGTTCTAATGATCTCGATGTAACTCAAAAATACAGGCATTTGTGGGTTCAATGCGAAAACTGTTATGGATTAAATTATAAGAAATTTTTTAAGTCAAAAACGAATATTTGTGAACAATGTGGATATCATTTGAAAATGGGTAGTTCCGATCGAATCGAACTTTTGATTGATAGCGGTACTTGGGATCCGTTGGATGAAGATATGGTCTCTCTGGATCCCATTGAATTTCATTCGCAGGAGGAACCCTATAAAGATCGTATTGATTCTTATCAAACAAAGACAGGATTAACTGAAGCTGTTCAAACAGGCACAGGTCAAATAAACGGTATTCCCATAACAATCGGGGTTATGGATTTTCAGTTTATGGGGGGTAGTATGGGATCTGCAGTAGGCGAGAAAATCACCCGTTTGATCGAGTATGCTACCAAGAGCTTTCTCCCTCTTATTCTAGTGTGTGCTTCCGGAGGAGCACGGATGCAAGAAGGAAGTTTGAGCTTGATGCAAATGGCTAAAATCTCTTCTGCTTTATATGATTATCAATTAAATAAAAAGTTATTCTATGTATCAATCCTTACATCTCCGACTACTGGGGGGGTGACAGCGAGTTTTGGTATGTTGGGGGATATCATTATTGCTGAACCCAATGCCTACATTGCATTTGCGGGTAAACGAGTAATTGAACAAACATTAAATAAGACAGTACCAGAAGGTTCACAAGCGGCTGAATATTTATTCCAAAAGGGTTTATTCGACCCAATCGTACCACGTAATCCTTTAAAAGGTGTTCTGAGTGAGTTATTGCAACTTCACGCTTTCTTTCCCTTGAAAAAAAAAAAACATCAACAAGTAGAATGT------------------------------
>Myriophyllum_aquaticum
ATGGAAAAAAGATATTTCAATGCGATATTAGCCAAT---GAGGAGTTAGAATACAGGTGTAGGCTAAGTAAATCAATGGATAGTGGTGATCCTATTGAAAATATCCGTGGAAGTGACGATCCGGTTAGAACGGATACGGATAAAACTATTCCTCGTTGGAGTGAGATTGACAATTCGAGTTATAGTCATGTTGATTATTTATTTGGCGTCAGGGACATTCGAAATTTCATTTCGTATGACACTTTTGTAGTTAGGGAT------ATTAATGGGGACAGTTATTCCATCTATTTTGATATTGACAATCAGATTTTTGAGATTGACAATGATCATTCTTTTCTGAGTGAAGTAGAAAGTTCTTTTTATAGTTATCGAAATTCTAGTTATCTGAATAATGCATCTAAAAGG---------AAGGATCCTAACTATGATCCTTACATGTATGATAATACATATAGTTGGAATCAGCACATTAATAATTGTATTGACAATTATCTTTGTTCTCAACTCCGTATTGATAGTTACATTTTAAGTGGTAGTGACAATTACAGTGACAGTTACATTTATAGTTACATTTGTGGGGAAAGTAGAAATAGTAGTGAAAGCGAGAATTACAGTATAACAACTAGCACGAATGAGAGTGATTTAACGAAAAGTTCTAATGATCTCGATGTCACTCAAAAATACAAACATTTATGGGTTCAGTGCGAAAATTGTTATGGATTAAATTATAAGAAATTTTTTAAATCAAAAATGAATATTTGTGAACAATGTGGATATCATTTGAAAATGAGTAGTTCAGATAGAATTGAACTTTCGATTGATCCAGGTACTTGGGATCCTCTGGATGAAGACATGGTTTCTCTGGATCCCATTGAATTTCATTCGGAGGAGGAACCTTATAAAGATCGTATTGATTCTTATCAAAAGAAGACAGGATTGACTGAGGCTGTTCAAACGGGCACGGGTCAACTAAACGGCATTCCCATAGCAATTGGGGTTATGGATTTTCAGTTTATGGGGGGGAGTATGGGATCTGTAGTCGGTGAGAAAATCACTCGTTTAATCGAATATGCTATCAATAAATTTTTACCTCTTATTATAGTATGTGCTTCCGGAGGAGCGCGCATGCAAGAAGGAAGTTTGAGCTTGATGCAAATGGCTAAAATATCTTCCGCTTTATATGATTATCAATCAAATAAAAAGTTATTCTATGTATCAATCCTTACATCTCCTACGACTGGTGGGGTGACAGCCAGTTTTGGTATGTTGGGGGATATCATTATTGCCGAACCTAATGCTTACATTGCATTTGCGGGTAAAAGAGTAATTGAACAAACATTGAATAAGACAGTACCTGAAGGTTCACAAGCGGCTGAATATTTATTCCATAAGGGCTTATTCGATCCAATCGTACCACGTAATCTTTTAAAAGGTGTTCTTAGTGAGTTATTTCAGCTTCATACTTTTTTTCCATTGAATAAAAAT---TCAATCAAG---------------------------------------
>Myriophyllum_spicatum
ATGGAAAAAAGATATTTCAATGCGATGTTAGCCAAT---GAGGAGTTAGAATACAGGTGTAGGCTAAGTAAATCAATGGATAGTGGTGATCCTATTGAAAATATCCGTGCAAGTGAAGATCCGGTTAGAACGGATACGGATAAAACTATTCCTCGTTGGAGTGAGATTGACAGTTCGAGTTATAGTCATGTTGATTATTTATTTGGCGCCAGGGACATTCGAAATTTCATTTCGGATGACACTTTTGTAGTTAGGGAT------ATTAATGAGGACAGTTATTCCATCTATTTTGATATTGACAATCAGATTTTTGAGATTGACAATGATCATTCTTTTCTGAGTGAAGTAGAAAATTCTTTT---------------TCTAGTTATCTGAATAATGCATCTAAAAGG---------AAGGATCCTAACTATGATCCTTACATGTATGATAATACATATAGTTGGCATCAGCACATTAATAATTGTATTGACAATTATCTTCGTTCTCAACTCCGTATTGATAGTTACATTTTAAGTGGTAGTGACAATTACAGTGACAGTTACATTTATAGTTACATTTGTGGGGAAAGTAGAAATAGTAGTGAAAGCGAGAATTACAGTATAACAACTAGCACGAATGAGAGTGATTTAATGAAAAGTTCTAATGATCTCGATGTCACTCAAAAATACAAGCATTTATGGGTTCAGTGCGAAAATTGTTATGGATTAAATTATAAGAAATTTTTTAAATCAAAAATGAATATTTGTGAACAATGTGGATATCATTTGAAAATGAGTAGTTCAGATAGAATTGAACTTTCGATTGATCCAGGTACTTGGGATCCTCTGGATGAAGACATGGTTTCTCTGGATCCTATTGAATTTCATTCGGAGGAGGAACCTTATAAAGATCGTATTGATTCTTATCAAAAGAAGACAGGATTGACTGAGGCTGTTCAAACGGGCACGGGTCAACTAAACGGCATTCCCATAGCAATTGGGGTTATGGATTTTCAGTTTATGGGGGGTAGTATGGGATCTGTAGTCGGTGAGAAAATTACTCGTTTGATCGAATATGCTATCAATAAATTTTTACCTCTTATTATAGTATGTGCTTCCGGAGGAGCGCGCATGCAAGAAGGAAGTTTGAGCTTGATGCAAATGGCTAAAATATCTTCCGCTTTATATGATTATCAATCAAATAAAAAGTTATTCTATGTATCAATCCTTACATCTCCTACGACTGGTGGGGTGACAGCCAGTTTTGGTATGTTGGGGGATATCATTATTGCCGAACCTAATGCTTACATTGCATTTGCGGGTAAAAGAGTAATTGAACAAACATTGAATAAGACAGTACCTGAAGGTTCACAAGCGGCTGAATATTTATTCCATAAGGGCTTATTCGATCCAATCGTACCACGTAATCTTTTAAAAGGTGTTCTTAGTGAGTTATTTCAGCTTCATACTTTCTTTCCGTTGAATAATGAA---------------------------------------------------
>Sempervivum_heuffelii
ATGGAAAAACGGCGGTTCAATTCGATGTTATCTACC---GAGGAGTTAAAATACACGTGTAGACTAAGTAAATCAATGGACAATCTTGGGCCTATTGAAAATAACGGTGGAAGCGAAAAGCAGGTTCTAACTGATATAGATAAAAAAATTCCTCTTTGGAGT------GATAGTTCTAGGTACAGTAATGATGATGCTTTTTTTGGCGTCAGGGATATTATGAATTTAATTTCTGATGACACTTTTTTAGTTAGGGAT------ACTAATGGGGACCATTATTCTATATATTTTGATATTGAAAATTCTATTTTTGAAATTGACAACGATCATTCTTTACTGAGTGGCGTAGAAAATTTGTTTTATAGTTATAGGAATTCGAGTTATTTGAATAATGCATCCAAGAGT---------GATGATCCTGACTACGATCATTCCATGTACAATACTAAATATACTTGGAATAATCACATTAATAGTTGTATTGACAATTATCTTCATTCTCAAATCCGTAGTGAT------------------------------------AGTTACATTTATCGTTACATTTGTGGTGACAGTAGAAATTGTAGTGAAAGCGAGAATGCCAGCATAGGAACTATCACGAATGATAGTGATTTAACTAAAAGTTCTAATGATCTCGATGTAACTCAAAAATACAGACATTTGTGGGTTCAATGCGAAAACTGTTATGGATTAAATTATAAGAAATTTTTTAAGTCAAAAATGAATATTTGTGAACAATGCGGATATCATTTGAAAATGAGTAGTTCCGATCGAATCGAACTTTTGATTGATAGAGGTACTTGGGATCCCCTGGATGAAGACATGGTCTCTCTGGATCCCATTGAATTTCATTCGGAAGAGGAACCCTATAAAGATCGTATTGAGTCTTATCAAACAAAGACTGGATTAACTGAAGCTGTTCAAACAGGCACAGGTCAACTAAACGGTATTCCAATAGCAATCGGGGTTATGGATTTTCAGTTTATGGGGGGTAGTATGGGATCCGCAGTAGGCGAGAAAATCACCCGTTTGATCGAGTATGCTACCAAGAGCTTTCTCCCTCTTATTCTAGTGTGTGCTTCCGGAGGAGCACGGATGCAAGAAGGAAGTTTGAGCTTGATGCAAATGGCTAAAATATCTTCTGCTTTATATGATTATCAATTAAATAAAAAGTTATTCTATGTATCAATCCTTACATCTCCGACTACTGGTGGGGTGACAGCGAGCTTTGGTATGTTGGGGGATATCATTATTGCTGAACCCAATGCCTACATTGCATTTGCGGGTAAACGAGTAATTGAACAAACATTGAATAAGACAGTACCGGAAGGTTCACAAGCGGCTGAATATTTATTCCAAAAGGGTTTATTCGACCCAATCGTACCACGTAATCCTTTAAAAGGTGTTCTGAGTGAGTTATTTCAACTCCACGCTTTCTTTCCCTTAAAAAAAAAA---AAGAAACAAGTAGAATGT------------------------------
>Sempervivum_funckii
ATGGAAAAACGGCGGTTCAATTCGATGTTATCTACC---GAGGAGTTAAAATACACGTGTAGACTAAGTAAATCAATGGACAATCTTGGGCCTATTGAAAATAACGGTGGAAGCGAAAAGCAGGTTCTAACTGATATAGATAAAAAAATTCCTCTTTGGAAT------GATAGTTCTAGGTACAGTAATGATGATGCTTTTTTTGGCGTCAGGGATATTATGAATTTCATTTCTGATGACACTTTTTTAGTTAAGGAT------ACTAATGGGGACCATTATTCTATATATTTTGATATTGAAAATTCTATTTTTGAAATTGACAACGATCATTCTTTACTGAGTGGCGTAGAAAATTTGTTTTATAGTTATAGGATTTCGAGTTATGTGAATAATGCATCCAAGAGT---------GATGATCCTGACTACGATCATTCCATGTACAATACTAAATATACTTGGAATAATCACATTAATAGTTGTATTGACAATTATCTTCATTCTCAAATCCGTATTGAT------------------------------------AGTTACATTTATCGTTACATTTGTGGTGACAGTAGAAATTGTAGTGAAAGCGAGAATGCCAGCATAGGAACGATCACGAATGATAGTGATTTAACTAAAAGTTCTAATGATCTCGATGTAACTCAAAAATACAGACATTTGTGGGTTCAATGCGAAAACTGTTATGGATTAAATTATAAGAAATTTTTTAAGTCAAAAATGAATATTTGTGAACAATGCGGATATCATTTGAAAATGAGTAGTTACGATCGAATCGAACTTTTGATTGATAGAGGTACTTGGGATCCCCTGGACGAAGACATGGTCTCTCTGGATCCCATTGAATTTCATTCGGAGGAGGAACCCTATAAAGATCGTATTGAGTCTTATCAAACAAAGACTGGATTAACTGAAGCTGTTCAAACAGGCACAGGTCAACTAAACGGTATTCCAATAGCAATCGGGGTTATGGATTTTCAGTTTATGGGGGGTAGTATGGGATCCGCAGTAGGCGAGAAAATCACCCGTTTGATCGAGTATGCTACCAAGAGCTTTCTCCCTCTTATTCTAGTGTGTGCTTCCGGAGGAGCACGGATGCAAGAAGGAAGTTTGAGCTTGATGCAAATGGCTAAAATATCTTCTGCTTTATATGATTATCAATTAAATAAAAAGTTATTCTATGTATCAATCCTTACATCTCCGACTACTGGTGGGGTGACAGCGAGCTTTGGTATGTTGGGGGATATCATTATTGCTGAACCCAATGCCTACATTGCATTTGCGGGTAAACGAGTAATTGAACAAACATTGAATAAGACAGTACCGGAAGGTTCACAAGCGGCTGAATATTTATTCCAAAAGGGTTTATTCGACCCAATCGTACCACGTAATCCTTTAAAAGGTGTTCTGAGTGAGTTATTTCAACTCCACGCTTTCTTTCCCTTGAAAAAAAAA---AAGAAACAAGTAGAATGT------------------------------
>Sempervivum_globiferum_subsp_hirtum
ATGGAAAAACGGCGGTTCAATTCGATGTTATCTACC---GAGGAGTTAAAATACACGTGTAGACTAAGTAAATCAATGGACAATCTTGGGCCTATTGAAAATAACGGTGGAAGCGAAAAGCAGGTTCTAACTGATATAGATAAAAAAATTCCTCTTTGGAGT------GATAGTTCTAGGTACAGTAATGATGATGCTTTTTTTGGCGTCAGGGATATTATGAATTTAATTTCTGATGACACTTTTTTAGTTAGGGAT------ACTAATGGGGACCATTATTCTATATATTTTGATATTGAAAATTCTATTTTTGAAATTGACAACGATCATTCTTTACTGAGTGGCGTAGAAAATTTGTTTTATAGTTATAGGAATTCGAGTTATTTGAATAATGCATCCAAGAGT---------GATGATCCTGACTACGATCATTCCATGTACAATACTAAATATACTTGGAATAATCACATTAATAGTTGTATTGACAATTATCTTCATTCTCAAATCCGTATTGAT------------------------------------AGTTACATTTATCGTTACATTTGTGGTAACAGTAGAAATTGTAGTGAAAGCGAGAATGCCAGCATAGGAACTATCACGAATGATAGTGATTTAACTAAAAGTTCTAATGATCTCGATGTAACTCAAAAATACAGACATTTGTGGGTTCAATGCGAAAACTGTTATGGATTAAATTATAAGAAATTTTTTAAGTCAAAAATGAATATTTGTGAACAATGCGGATATCATTTGAAAATGAGTAGTTACGATCGAATCGAACTTTTGATTGATAGAGGTACTTGGGATCCCCTGGATGAAGACATGGTCTCTCTAGATCCCATTGACTTTCATTCGGAGGAGGAACCCTATAAAGATCGTATTGAGTCTTATCAAACAAAGACTGGATTAACTGAAGCTGTTCAAACAGGCACAGGTCAACTAAACGGTATTCCAATAGCAATCGGGGTTATGGATTTTCAGTTTATGGGGGGTAGTATGGGATCCGCAGTAGGCGAGAAAATCACCCGTTTGATCGAGTATGCTACCAAGAGCTTTCTCCCTCTTATTCTAGTGTGTGCTTCCGGAGGAGCACGGATGCAAGAAGGAAGTTTGAGCTTGATGCAAATGGCTAAAATATCTTCTGCTTTATATGATTATCAATTAAATAAAAAGTTATTCTATGTATCAATCCTTACATCTCCGACTACCGGTGGGGTGACAGCGAGCTTTGGTATGTTGGGGGATATCATTATTGCTGAACCCAATGCCTACATTGCATTTGCGGGTAAACGAGTAATTGAACAAACATTGAATAAGACAGTACCGGAAGGTTCACAAGCGGCTGAATATTTATTCCAAAAGGGTTTATTCGACCCAATCGTACCACGTAATCCTTTAAAAGGTGTTCTGAGTGAGTTATTTCAACTCCACGCTTTCTTTCCCTCGAAAAAAAAA---AAGAAACAAGTAGAATGT------------------------------
>Sempervivum_globiferum
ATGGAAAAACGGCGGTTCAATTCGATGTTATCTACC---GAGGAGTTAAAATACACGTGTAGACTAAGTAAATCAATGGACAATCTTGGGCCTATTGAAAATAACGGTGGAAGCGAAAAGCAGGTTCTAACTGATATAGATAAAAAAATTCCTCTTTGGAGT------GATAGTTCTAGGTACAGTAATGATGATGCTTTTTTTGGCGTCAGGGATATTATGAATTTAATTTCTGATGACACTTTTTTAGTTAGGGAT------ACTAATGGGGACCATTATTCTATATATTTTGATATTGAAAATTCTATTTTTGAAATTGACAACGATCATTCTTTACTGAGTGGCGTAGAAAATTTGTTTTATAGTTATAGGAATTCGAGTTATTTGAATAATGCATCCAAGAGT---------GATGATCCTGACTACGATCATTCCATGTACAATACTAAATATACTTGGAATAATCACATTAATAGTTGTATTGACAATTATCTTCATTCTCAAATCCGTATTGAT------------------------------------AGTTACATTTATCGTTACATTTGTGGTAACAGTAGAAATTGTAGTGAAAGCGAGAATGCCAGCATAGGAACTATCACGAATGATAGTGATTTAACTAAAAGTTCTAATGATCTCGATGTAACTCAAAAATACAGACATTTGTGGGTTCAATGCGAAAACTGTTATGGATTAAATTATAAGAAATTTTTTAAGTCAAAAATGAATATTTGTGAACAATGCGGATATCATTTGAAAATGAGTAGTTACGATCGAATCGAACTTTTGATTGATAGAGGTACTTGGGATCCCCTGGATGAAGACATGGTCTCTCTAGATCCCATTGACTTTCATTCGGAGGAGGAACCCTATAAAGATCGTATTGAGTCTTATCAAACAAAGACTGGATTAACTGAAGCTGTTCAAACAGGCACAGGTCAACTAAACGGTATTCCAATAGCAATCGGGGTTATGGATTTTCAGTTTATGGGGGGTAGTATGGGATCCGCAGTAGGCGAGAAAATCACCCGTTTGATCGAGTATGCTACCAAGAGCTTTCTCCCTCTTATTCTAGTGTGTGCTTCCGGAGGAGCACGGATGCAAGAAGGAAGTTTGAGCTTGATGCAAATGGCTAAAATATCTTCTGCTTTATATGATTATCAATTAAATAAAAAGTTATTCTATGTATCAATCCTTACATCTCCGACTACCGGTGGGGTGACAGCGAGCTTTGGTATGTTGGGGGATATCATTATTGCTGAACCCAATGCCTACATTGCATTTGCGGGTAAACGAGTAATTGAACAAACATTGAATAAGACAGTACCGGAAGGTTCACAAGCGGCTGAATATTTATTCCAAAAGGGTTTATTCGACCCAATCGTACCACGTAATCCTTTAAAAGGTGTTCTGAGTGAGTTATTTCAACTCCACGCTTTCTTTCCCTCGAAAAAAAAA---AAGAAACAAGTAGAATGT------------------------------
>Sempervivum_calcareum
ATGGAAAAACGGCGGTTCAATTCGATGTTATCTACC---GAGGAGTTAAAATACACGTGTAGACTAAGTAAATCAATGGACAATCTTGGGCCTATTGAAAATAACGGTGGAAGCGAAAAGCAGGTTCTAACTGATATAGATAAAAAAATTCCTCTTTGGAAT------GATAGTTCTAGGTACAGTAATGATGATGCTTTTTTTGGCGTCAGGGATATTATGAATTTAATTTCTGATGACACTTTTTTAGTTAAGGAT------ACTAATGGGGACCATTATTCTATATATTTTGATATTGAAAATTCTATTTTTGAAATTGACAACGATCATTCTTTACTGAGTGGCGTAGAAAATTTGTTTTATAGTTATAGGATTTCGAGTTATGTGAATAATGCATCCAAGAGT---------GATGATCCTGACTACGATCATTCCATGTACAATACTAAATATACTTGGAATAATCACATTAATAGTTGTATTGACAATTATCTTCATTCTCAAATCCGTATTGAT------------------------------------AGTTACATTTATCGTTACATTTGTGGTGACAGTAGAAATTGTAGTGAAAGCGAGAATGCCAGCATAGGAACGATCACGAATGATAGTGATTTAACTAAAAGTTCTAATGATCTCGATGTAACTCAAAAATACAGACATTTGTGGGTTCAATGCGAAAACTGTTATGGATTAAATTATAAGAAATTTTTTAAGTCAAAAATGAATATTTGTGAACAATGCGGATATCATTTGAAAATGAGTAGTTACGATCGAATCGAACTTTTGATTGATAGAGGTACTTGGGATCCCCTGGACGAAGACATGGTCTCTCTGGATCCCATTGAATTTCATTCGGAGGAGGAACCCTATAAAGATCGTATTGAGTCTTATCAAACAAAGACTGGATTAACTGAAGCTGTTCAAACAGGCACAGGTCAACTAAACGGTATTCCAATAGCAATCGGGGTTATGGATTTTCAGTTTATGGGGGGTAGTATGGGATCCGCAGTAGGCGAGAAAATCACCCGTTTGATCGAGTATGCTACCAAGAGCTTTCTCCCTCTTATTCTAGTGTGTGCTTCCGGAGGAGCACGGATGCAAGAAGGAAGTTTGAGCTTGATGCAAATGGCTAAAATATCTTCTGCTTTATATGATTATCAATTAAATAAAAAGTTATTCTATGTATCAATCCTTACATCTCCGACTACTGGTGGGGTGACAGCGAGCTTTGGTATGTTGGGGGATATCATTATTGCTGAACCCAATGCCTACATTGCATTTGCGGGTAAACGAGTAATTGAACAAACATTGAATAAGACAGTACCGGAAGGTTCACAAGCGGCTGAATATTTATTCCAAAAGGGTTTATTCGACCCAATCGTACCACGTAATCCTTTAAAAGGTGTTCTGAGTGAGTTATTTCAACTCCACGCTTTCTTTCCCTTGAAAAAAAAA---AAGAAACAAGTAGAATGT------------------------------
>Sempervivum_arachnoideum
ATGGAAAAACGGCGGTTCAATTCGATGTTATCTACC---GAGGAGTTAAAATACACGTGTAGACTAAGTAAATCAATGGACAATCTTGGGCCTATTGAAAATAACGGTGGAAGCGAAAAGCAGGTTCTAACTGATATAGATAAAAAAATTCCTCTTTGGAAT------GATAGTTCTAGGTACAGTAATGATGATGCTTTTTTTGGCGTCAGGGATATTATGAATTTCATTTCTGATGACACTTTTTTAGTTAAGGAT------ACTAATGGGGACCATTATTCTATATATTTTGATATTGAAAATTCTATTTTTGAAATTGACAACGATCATTCTTTACTGAGTGGCGTAGAAAATTTGTTTTATAGTTATAGGATTTCGAGTTATGTGAATAATGCATCCAAGAGT---------GATGATCCTGACTACGATCATTCCATGTACAATACTAAATATACTTGGAATAATCACATTAATAGTTGTATTGACAATTATCTTCATTCTCAAATCCGTATTGAT------------------------------------AGTTACATTTATCGTTACATTTGTGGTGACAGTAGAAATTGTAGTGAAAGCGAGAATGCCAGCATAGGAACGATCACGAATGATAGTGATTTAACTAAAAGTTCTAATGATCTCGATGTAACTCAAAAATACAGACATTTGTGGGTTCAATGCGAAAACTGTTATGGATTAAATTATAAGAAATTTTTTAAGTCAAAAATGAATATTTGTGAACAATGCGGATATCATTTGAAAATGAGTAGTTACGATCGAATCGAACTTTTGATTGATAGAGGTACTTGGGATCCCCTGGACGAAGACATGGTCTCTCTGGATCCCATTGAATTTCATTCGGAGGAGGAACCCTATAAAGATCGTATTGAGTCTTATCAAACAAAGACTGGATTAACTGAAGCTGTTCAAACAGGCACAGGTCAACTAAACGGTATTCCAATAGCAATCGGGGTTATGGATTTTCAGTTTATGGGGGGTAGTATGGGATCCGCAGTAGGCGAGAAAATCACCCGTTTGATCGAGTATGCTACCAAGAGCTTTCTCCCTCTTATTCTAGTGTGTGCTTCCGGAGGAGCACGGATGCAAGAAGGAAGTTTGAGCTTGATGCAAATGGCTAAAATATCTTCTGCTTTATATGATTATCAATTAAATAAAAAGTTATTCTATGTATCAATCCTTACATCTCCGACTACTGGTGGGGTGACAGCGAGCTTTGGTATGTTGGGGGATATCATTATTGCTGAACCCAATGCCTACATTGCATTTGCGGGTAAACGAGTAATTGAACAAACATTGAATAAGACAGTACCGGAAGGTTCACAAGCGGCTGAATATTTATTCCAAAAGGGTTTATTCGACCCAATCGTACCACGTAATCCTTTAAAAGGTGTTCTGAGTGAGTTATTTCAACTCCACGCTTTCTTTCCCTTGAAAAAAAAA---AAGAAACAAGTAGAATGT------------------------------
>Sempervivum_ciliosum
ATGGAAAAACGGCGGTTTAATTCGATGTTATCTACC---GAGGAGTTAAAATACACGTGTAGACTAAGTAAATCAATGGACAATCTTGGGCCTATTGAAAATAACGGTGGAAGCGAAAAGCAGGTTCTAACTGATATAGATAAAAAAATTCCTCTTTGGAAT------GATAGTTCTAGGTACAGTAATGATGATGCTTTTTTTGGCGTCAGGGATATTATGAATTTAATTTCTGATGACACTTTTTTAGTTAAGGAT------ACTAATGGGGACCATTATTCTATATATTTTGATATTGAAAATTCTATTTTTGAAATTGACAACGATCATTCTTTACTGAGTGGCGTAGAAAATTTGTTTTATAGTTATAGGATTTCGAGTTATGTGAATAATGCATCCAAGAGT---------GATGATCCTGACTACGATCATTCCATGTACAATACTAAATATACTTGGAATAATCACATTAATAGTTGTATTGACAATTATCTTCATTCTCAAATCCGTATTGAT------------------------------------AGTTACATTTATCGTTACATTTGTGGTGACAGTAGAAATTGTAGTGAAAGCGAGAATGCCAGCATAGGAACGATCACGAATGATAGTGATTTAACTAAAAGTTCTAATGATCTCGATGTAACTCAAAAATACAGACATTTGTGGGTTCAATGCGAAAACTGTTATGGATTAAATTATAAGAAATTTTTTAAGTCAAAAATGAATATTTGTGAACAATGCGGATATCATTTGAAAATGAGTAGTTACGATCGAATCGAACTTTTGATTGATAGAGGTACTTGGGATCCCCTGGACGAAGACATGGTCTCTCTGGATCCCATTGAATTTCATTCGGAGGAGGAACCCTATAAAGATCGTATTGAGTCTTATCAAACAAAGACTGGATTAACTGAAGCTGTTCAAACAGGCACAGGTCAACTAAACGGTATTCCAATAGCAATCGGGGTTATGGATTTTCAGTTTATGGGGGGTAGTATGGGATCCGCAGTAGGCGAGAAAATCACCCGTTTGATCGAGTATGCTACCAAGAGCTTTCTCCCTCTTATTCTAGTGTGTGCTTCCGGAGGAGCACGGATGCAAGAAGGAAGTTTGAGCTTGATGCAAATGGCTAAAATATCTTCTGCTTTATATGATTATCAATTAAATAAAAAGTTATTCTATGTATCAATCCTTACATCTCCGACTACTGGTGGGGTGACAGCGAGCTTTGGTATGTTGGGGGATATCATTATTGCTGAACCCAATGCCTACATTGCATTTGCGGGTAAACGAGTAATTGAACAAACATTGAATAAGACAGTACCGGAAGGTTCACAAGCGGCTGAATATTTATTCCAAAAGGGTTTATTCGACCCAATCGTACCACGTAATCCTTTAAAAGGTGTTCTGAGTGAGTTATTTCAACTCCACGCTTTCTTTCCCTTGAAAAAAAAA---AGAAACAAG---------------------------------------
