# Supplementary material for: Exploring Plastomic Resources in Sempervivum (Crassulaceae): Implications for Phylogenetics
Source: Genes (Basel). 2024 Mar 30;15(4):441. doi: 10.3390/genes15040441 (PMC11049882; doi:10.3390/genes15040441)
Supplement: Supplementary file 1 [file genes-15-00441-s001.zip › (revised)supplementary files_Junhu Kan/Data S1/atpA.fasta]

>Crassula_alstonii
ATGGTAACCATTCGAGCCGACGAAATTAGTAATATTATTCGCGAACGTATTGAGCAATATAATAGAGAAGTTAAGATTGTAAATACTGGTACTGTACTTCAAGTAGGCGACGGCATTGCGCGTATTAATGGTCTTGATGAAGTTATGGCGGGCGAATTAGTAGAATTTGATGAAGGTACAGTAGGTATTGCCTTGAATTTGGAATCCAACAATGTTGGTGTTGTATTAATGGGCGACGGTTTGAGGATACAAGAAGGAAGTTCTGTAAAAGCAACAGGAAGAATTGCTCAGATACCGGTGAGTGACGGTTATTTGGGTCGTGTTGTAAATGCTCTGGCTAAACCAATTGATGGTAGAGGCGAAATTTCAGCTTCTGAATCTCGGTTAATTGAATCTCCCGCTCCCGGTATTATTTCAAGACGGTCCGTATATGAGCCCCTTCAAACAGGGCTTATCGCTATTGATTCGATGATCCCTATAGGACGAGGTCAGCGAGAATTAATTATTGGGGACAGACAGACCGGGAAAACCGCAGTAGCCACAGATACAATTCTAAATCAACAAGGCAAAAATGTAATATGTGTTTATGTAGCTATTGGTCAAAAGGCATCTTCTGTGGCCCAGGTAGTCACAACTTTCCAGGAAAGGGGAGCGCTGGAATATACTATTGTGGTAGCCGAAACGGCGGATTCCCCTGCTACATTACAATATCTCGCCCCTTATACTGGAGCAGCTTTGGCTGAGTATTTTATGTATCGTGAACGACACACTTTAATCATTTATGATGATCTGTCCAAGCAAGCACAAGCTTATCGACAAATGTCTCTTCTATTACGAAGACCCCCAGGCCGTGAAGCTTATCCAGGAGATGTTTTTTATTTACATTCGCGCCTTTTAGAAAGAGCCGCTAAATTAAGTACTAGTTTAGGTGAAGGCAGTATGACCGCTTTACCGATAGTTGAGACCCAATCAGGAGATGTTTCGGCTTATATTCCTACTAATGTCATTTCCATTACAGATGGACAAATTTTCTTATCTGCGGATCTATTCAATGCTGGAATCAGACCTGCTATTAATGTGGGTATTTCTGTCTCCAGAGTAGGATCTGCAGCTCAAATTAAAGCCATGAAACAGGTAGCTGGTACATTAAAATTGGAACTGGCGCAATTCGCAGAATTAGAAGCCTTTGCACAATTCGCTTCTGATCTCGATAAAGCTACCCAAAATCAATTGGCAAGAGGTCAACGATTACGTGAATTACTTAAACAATCCCAATCTGCCCCTCTTACCGTGGAAGAACAAATAATGACTATTTATACTGGAACGACTGGTTATCTTGATTCATTAGAAATTGGACAAGTAAGAAAATTTCTCGTTGAATTACGTACTTATTTAAAAACGAATAAACCTCAATTTCAAGAAATTATATCTTCGACCAAAGTATTCACTGACGAAGCAAAAACCCTTTTGAAAGAAGCTATTCAGGAACAGTTGGAACGATTTGTCCTTCAGGAACAAGCA
>Crassula_columella
ATGGTAACCATTCGAGCCGACGAAATTAGTAATATTATTCGCGAACGTATTGAGCAATATAATAGAGAAGTTAAGATTGTAAATACTGGTACTGTACTTCAAGTAGGCGACGGCATTGCGCGTATTAATGGTCTTGATGAAGTTATGGCGGGCGAATTAGTAGAATTTGATGAAGGTACAGTAGGTATTGCCTTGAATTTGGAATCCAACAATGTTGGTGTTGTATTAATGGGCGACGGTTTGAGGATACAAGAAGGAAGTTCTGTAAAAGCAACAGGAAGAATTGCTCAGATACCGGTGAGTGACGGTTATTTGGGTCGTGTTGTAAATGCTCTGGCTAAACCAATTGATGGTAGAGGCGAAATTTCAGCTTCTGAATCTCGGTTAATTGAATCTCCCGCTCCCGGTATTATTTCAAGACGGTCCGTATATGAGCCCCTTCAAACAGGGCTTATCGCTATTGATTCGATGATCCCTATAGGACGAGGTCAGCGAGAATTAATTATTGGGGACAGACAGACCGGGAAAACCGCAGTAGCCACAGATACAATTCTAAATCAACAAGGCAAAAATGTAATATGTGTTTATGTAGCTATTGGTCAAAAGGCATCTTCTGTGGCCCAGGTAGTCACAACTTTCCAGGAAAGGGGAGCGCTGGAATATACTATTGTGGTAGCCGAAACGGCGGATTCCCCTGCTACATTACAATATCTCGCCCCTTATACTGGAGCAGCTTTGGCTGAGTATTTTATGTATCGTGAACGACACACTTTAATCATTTATGATGATCTGTCCAAGCAAGCACAAGCTTATCGACAAATGTCTCTTCTATTACGAAGACCCCCAGGCCGTGAAGCTTATCCAGGAGATGTTTTTTATTTACATTCGCGCCTTTTAGAAAGAGCCGCTAAATTAAGTACTAGTTTAGGTGAAGGCAGTATGACCGCTTTACCGATAGTTGAGACCCAATCAGGAGATGTTTCGGCTTATATTCCTACTAATGTCATTTCCATTACAGATGGACAAATTTTCTTATCTGCGGATCTATTCAATGCTGGAATCAGACCTGCTATTAATGTGGGTATTTCTGTCTCCAGAGTAGGATCTGCAGCTCAAATTAAAGCCATGAAACAGGTAGCTGGTACATTAAAATTGGAACTGGCGCAATTCGCAGAATTAGAAGCCTTTGCACAATTCGCTTCTGATCTCGATAAAGCTACCCAAAATCAATTGGCAAGAGGTCAACGATTACGTGAATTACTTAAACAATCCCAATCTGCCCCTCTTACCGTGGAAGAACAAATAATGACTATTTATACTGGAACGACTGGTTATCTTGATTCATTAGAAATTGGACAAGTAAGAAAATTTCTCGTTGAATTACGTACTTATTTAAAAACGAATAAACCTCAATTCCAAGAAATTATATCTTCGACCAAAGTATTCACTGACGAAGCAAAAACCCTTTTGAAAGAAGCTATTCAGGAACAGTTGGAACGATTTGTCCTTCAGGAACAAGCA
>Crassula_dejecta
ATGGTAACCATTCGAGCCGACGAAATTAGTAATATTATTCGCGAACGTATTGAGCAATATAATAGAGAAGTTAAGATTGTAAATACTGGTACTGTACTTCAAGTAGGCGACGGCATTGCGCGTATTAATGGTCTTGATGAAGTTATGGCGGGCGAATTAGTAGAATTTGATGAAGGTACAGTAGGTATTGCCTTGAATTTGGAATCCAACAATGTTGGTGTTGTATTAATGGGCGACGGTTTGAGGATACAAGAAGGAAGTTCTGTAAAAGCAACAGGAAGAATTGCTCAGATACCGGTGAGTGACGGTTATTTGGGTCGTGTTGTAAATGCTCTGGCTAAACCAATTGATGGTAGAGGCGAAATTTCAGCTTCTGAATCTCGGTTAATTGAATCTCCCGCTCCCGGTATTATTTCAAGACGGTCCGTATATGAGCCCCTTCAAACAGGGCTTATCGCTATTGATTCGATGATCCCTATAGGACGAGGTCAGCGAGAATTAATTATTGGGGACAGACAGACCGGGAAAACCGCAGTAGCCACAGATACCATTCTAAATCAACAAGGCAAAAATGTAATATGTGTTTATGTAGCTATTGGTCAAAAGGCATCTTCTGTGGCCCAGGTAGTCACAACTTTCCAGGAAAGGGGAGCGCTGGAATATACTATTGTGGTAGCCGAAACGGCGGATTCCCCTGCTACATTACAATATCTCGCTCCTTATACTGGAGCAGCTTTGGCTGAGTATTTTATGTATCGTCAACGACACACTTTAATCATTTATGATGATCTGTCCAAGCAAGCACAAGCTTATCGACAAATGTCTCTTCTATTACGAAGACCCCCAGGTCGTGAAGCTTATCCAGGAGATGTTTTTTATTTACATTCGCGCCTTTTAGAAAGAGCCGCTAAATTAAGTACTAGTTTAGGTGAAGGAAGTATGACCGCTTTACCGATAGTTGAAACCCAATCAGGAGATGTTTCGGCTTATATTCCTACTAATGTCATTTCCATTACAGATGGACAAATTTTCTTATCTGCGGATCTATTCAATGCTGGAATCAGACCTGCTATTAATGTGGGTATTTCTGTCTCCAGAGTAGGATCTGCAGCTCAAATTAAAGCCATGAAACAGGTAGCTGGTACATTAAAATTGGAACTGGCGCAATTCGCAGAATTAGAAGCCTTTGCACAATTCGCTTCTGATCTCGATAAAGCTACCCAAAATCAATTGGCAAGAGGTCAACGATTACGTGAATTACTTAAACAATCCCAATCTGCCCCTCTTACCGTGGAAGAACAAATAATGACTATTTATACTGGAACGACTGGTTATCTTGATTCATTAGAAATTGGACAAGTAAGAAAATTTCTCGTTGAATTACGTACTTATTTAAAAACGAATAAACCTCAATTCCAAGAAATTATATCTTCGACCAAAGTATTCACTGACGAAGCAAAAACCCTCTTGAAAGAAGCTATTCAGGAACAGTTGGAACGATTTGTCCTTCAGGAACAAGCA
>Crassula_mesembryanthoides
ATGGTAACCATTCGAGCCGACGAAATTAGTAATATTATTCGCGAACGTATTGAGCAATATAATAGAGAAGTTAAGATTGTAAATACTGGTACTGTACTTCAAGTAGGCGACGGCATTGCGCGTATTAATGGTCTTGATGAAGTTATGGCGGGCGAATTAGTAGAATTTGATGAAGGTACAGTAGGTATTGCCTTGAATTTGGAATCCAACAATGTTGGTGTTGTATTAATGGGCGACGGTTTGAGGATACAAGAAGGAAGTTCTGTAAAAGCAACAGGAAGAATTGCTCAGATACCGGTGAGTGACGGTTATTTGGGTCGTGTTGTAAATGCTCTGGCTAAACCAATTGATGGTAGAGGCGAAATTTCAGCTTCTGAATCTCGGTTAATTGAATCTCCCGCTCCCGGTATTATTTCAAGACGGTCCGTATATGAGCCCCTTCAAACAGGGCTTATCGCTATTGATTCGATGATCCCTATAGGACGAGGTCAGCGAGAATTAATTATTGGGGACAGACAGACCGGGAAAACCGCAGTAGCCACAGATACAATTCTAAATCAACAAGGCAAAAATGTAATATGTGTTTATGTAGCTATTGGTCAAAAGGCATCTTCTGTGGCCCAGGTAGTCACAACTTTCCAGGAAAGGGGAGCGCTGGAATATACTATTGTGGTAGCCGAAACGGCGGATTCCCCTGCTACATTACAATATCTCGCTCCTTATACTGGAGCAGCTTTGGCTGAGTATTTTATGTATCGTGAACGACACACTTTAATCATTTATGATGATCTGTCCAAGCAAGCACAAGCTTATCGACAAATGTCTCTTCTATTACGAAGACCCCCAGGCCGTGAAGCTTATCCAGGAGATGTTTTTTATTTACATTCGCGCCTTTTAGAAAGAGCCGCTAAATTAAGTACTAGTTTAGGTGAAGGAAGTATGACCGCTTTACCGATAGTTGAGACCCAATCAGGAGATGTTTCGGCTTATATTCCTACTAATGTCATTTCCATTACAGATGGGCAAATTTTCTTATCTGCGGATCTATTCAATGCTGGAATCAGGCCTGCTATTAATGTGGGTATTTCTGTCTCCAGAGTAGGATCTGCAGCTCAAATTAAAGCCATGAAACAGGTAGCTGGTACATTAAAATTGGAACTGGCGCAATTCGCAGAATTAGAAGCCTTTGCGCAATTCGCTTCTGATCTCGATAAAGCTACCCAAAATCAATTGGCAAGAGGTCAACGATTACGTGAATTACTTAAACAATCCCAATCTGCCCCTCTTACCGTGGAAGAACAAATAATGACTATTTATACTGGAACGACTGGTTATCTTGATTCATTAGAAATTGGACAAGTAAGAAAATTTCTCGTTGAATTACGTACTTATTTAAAAACGAATAAGCCTCAATTCCAAGAAATTATATCTTCGACCAAAGTATTCACTGACGAAGCAAAAACCCTCTTGAAAGAAGCTATTCAGGAACAGTTGGAACGATTTGTCCTTCAGGAACAAGCA
>Crassula_perforata
ATGGTAACCATTCGAGCCGACGAAATTAGTAATATTATTCGCGAACGTATTGAGCAATATAATAGAGAAGTTAAGATTGTAAATACGGGTACTGTACTTCAAGTAGGCGACGGCATTGCGCGTATTAATGGTCTTGATGAAGTTATGGCGGGCGAATTAGTAGAATTTGATGAAGGTACAGTAGGTATTGCCTTGAATTTGGAATCCAACAATGTTGGTGTTGTATTAATGGGCGACGGTTTGAGGATACAAGAAGGAAGTTCTGTAAAAGCAACAGGAAGAATTGCTCAGATACCGGTAAGTGACGGTTATTTGGGTCGTGTTGTAAATGCTCTGGCTAAACCAATTGATGGTAGAGGCGAAATTTCAGCTTCTGAATCTCGGTTAATTGAATCTCCCGCTCCCGGTATTATTTCAAGACGGTCCGTATATGAGCCCCTTCAAACAGGGCTTATCGCTATTGATTCGATGATCCCTATAGGACGAGGTCAGCGAGAATTAATTATTGGGGACAGACAGACCGGGAAAACCGCAGTAGCCACAGATACAATTCTAAATCAACAAGGCAAAAATGTAATATGTGTTTATGTAGCTATTGGTCAAAAGGCATCTTCTGTGGCCCAGGTAGTCACAACTTTCCAGGAAAGGGGAGCGCTGGAATATACTATTGTGGTAGCCGAAACAGCGGATTCCCCTGCTACATTACAATATCTCGCTCCTTATACTGGAGCAGCTTTGGCTGAGTATTTTATGTATCGTGAACGACACACTTTAATCATTTATGATGATCTTTCCAAGCAAGCACAAGCTTATCGACAAATGTCTCTTCTATTACGAAGACCCCCAGGCCGTGAAGCTTATCCAGGAGATGTTTTTTATTTACATTCGCGCCTTTTAGAAAGAGCCGCTAAATTAAGTACTAGTTTAGGTGAAGGAAGTATGACCGCTTTACCGATAGTTGAGACCCAATCAGGAGATGTTTCGGCTTATATTCCTACTAATGTCATTTCCATTACAGATGGACAAATTTTCTTATCTGCGGATCTATTCAATGCTGGAATCAGACCTGCTATTAATGTGGGTATTTCTGTCTCTAGAGTAGGATCTGCAGCTCAAATTAAAGCCATGAAACAGGTAGCTGGTACATTAAAATTGGAACTGGCGCAATTCGCAGAATTAGAAGCCTTTGCACAATTCGCTTCTGATCTCGATAAAGCTACCCAAAATCAATTGGCAAGAGGTCAACGATTACGTGAATTACTTAAACAATCCCAATCTGCCCCTCTTACCGTGGAAGAACAAATAATGACTATTTATACTGGAACGACTGGTTATCTTGATTCATTAGAAATTGGACAAGTAAGAAAATTTCTCGTTGAATTACGTACTTATTTAAAAACGAATAAACCTCAATTCCAAGAAATTATATCTTCGACCAAAGTATTCACTGACGAAGCAAAAACTCTCTTGAAAGAAGCTATTCAGGAACAGTTGGAACGATTTGTCCTTCAGGAACAAGCA
>Crassula_socialis
ATGGTAACCATTCGAGCCGACGAAATTAGTAATATTATTCGCGAACGTATTGAGCAATATAATAGAGAAGTTAAGATTGTAAATACTGGTACTGTACTTCAAGTAGGCGACGGCATTGCGCGTATTAATGGTCTTGATGAAGTTATGGCGGGCGAATTAGTAGAATTTGATGAAGGTACAGTAGGTATTGCCTTGAATTTGGAATCCAACAATGTTGGTGTTGTATTAATGGGCGACGGTTTGAGGATACAAGAAGGAAGTTCTGTAAAAGCAACAGGAAGAATTGCTCAGATACCGGTGAGTGACGGTTATTTGGGTCGTGTTGTAAATGCTCTGGCTAAACCAATTGATGGTAGAGGCGAAATTTCAGCTTCTGAATCTCGGTTAATTGAATCTCCCGCTCCCGGTATTATTTCAAGACGGTCCGTATATGAGCCCCTTCAAACAGGGCTTATCGCTATTGATTCGATGATCCCTATAGGACGAGGTCAGCGAGAATTAATTATTGGGGACAGACAGACCGGGAAAACCGCAGTAGCCACAGATACAATTCTAAATCAACAAGGCAAAAATGTAATATGTGTTTATGTAGCTATTGGTCAAAAGGCATCTTCTGTGGCCCAGGTAGTCACAACTTTCCAGGAAAGGGGAGCGCTGGAATATACTATTGTGGTAGCCGAAACGGCGGATTCCCCTGCTACATTACAATATCTCGCTCCTTATACTGGAGCAGCTTTGGCTGAGTATTTTATGTATCGTGAACGACACACTTTAATCATTTATGATGATCTGTCCAAGCAAGCACAAGCTTATCGACAAATGTCTCTTCTATTACGAAGACCCCCAGGCCGTGAAGCTTATCCAGGAGATGTTTTTTATTTACATTCGCGCCTTTTAGAAAGAGCCGCTAAATTAAGTACTAGTTTAGGTGAAGGAAGTATGACCGCTTTACCAATAGTTGAGACCCAATCAGGAGATGTTTCGGCTTATATTCCTACTAATGTCATTTCCATTACAGATGGACAAATTTTCTTATCTGCGGATCTATTCAATGCTGGAATCAGACCTGCTATTAATGTGGGTATTTCTGTCTCCAGAGTAGGATCTGCAGCTCAAATTAAAGCCATGAAACAGGTAGCTGGTACATTAAAATTGGAACTGGCGCAATTCGCAGAATTAGAAGCCTTTGCACAATTCGCTTCTGATCTCGATAAAGCTACCCAAAATCAATTGGCAAGAGGTCAACGATTACGTGAATTACTTAAACAATCCCAATCTGCCCCTCTTACCGTGGAAGAACAAATAATGACTATTTATACTGGAACGACTGGTTATCTTGATTCATTAGAAATTGGACAAGTAAGAAAATTTCTCGTTGAATTACGTACTTATTTAAAAACGAATAAACCTCAATTCCAAGAAATTATATCTTCGACCAAAGTATTCACTGACGAAGCAAAAACCCTCTTGAAAGAAGCTATTCAGGAACAGTTGGAACGATTTGTCCTTCAGGAACAAGCA
>Crassula_tecta
ATGGTAACCATTCGAGCCGACGAAATTAGTAATATTATTCGCGAACGTATTGAGCAATATAATAGAGAAGTTAAGATTGTAAATACTGGTACTGTACTTCAAGTAGGCGACGGCATTGCGCGTATTAATGGTCTTGATGAAGTTATGGCGGGCGAATTAGTAGAATTTGATGAAGGTACAGTAGGTATTGCCTTGAATTTGGAATCCAACAATGTTGGTGTTGTATTAATGGGCGACGGTTTGAGGATACAAGAAGGAAGTTCTGTAAAAGCAACAGGAAGAATTGCTCAGATACCGGTGAGTGACGGTTATTTGGGTCGTGTTGTAAATGCTCTGGCTAAACCAATTGATGGTAGAGGCGAAATTTCAGCTTCTGAATCTCGGTTAATTGAATCTCCCGCTCCCGGTATTATTTCAAGACGGTCCGTATATGAGCCCCTTCAAACAGGGCTTATCGCTATTGATTCGATGATCCCTATAGGACGAGGTCAGCGAGAATTAATTATTGGGGACAGACAGACCGGGAAAACCGCAGTAGCCACAGATACAATTCTAAATCAACAAGGCAAAAATGTAATATGTGTTTATGTAGCTATTGGTCAAAAGGCATCTTCTGTGGCCCAGGTAGTCACAACTTTCCAGGAAAGGGGAGCGCTGGAATATACTATTGTGGTAGCCGAAACGGCGGATTCCCCTGCTACATTACAATATCTCGCTCCTTATACTGGAGCAGCTTTGGCTGAGTATTTTATGTATCGTGAACGACACACTTTAATCATTTATGATGATCTGTCCAAGCAAGCACAAGCTTATCGACAAATGTCTCTTCTATTACGAAGACCCCCAGGCCGTGAAGCTTATCCAGGAGATGTTTTTTATTTACATTCGCGCCTTTTAGAAAGAGCCGCTAAATTAAGTACTAGTTTAGGTGAAGGAAGTATGACCGCTTTACCGATAGTTGAGACCCAATCAGGAGATGTTTCGGCTTATATTCCTACTAATGTCATTTCCATTACAGATGGACAAATTTTCTTATCTGCGGATCTATTCAATGCTGGAATCAGACCTGCTATTAATGTGGGTATTTCTGTCTCCAGAGTCGGATCTGCAGCTCAAATTAAAGCCATGAAACAGGTAGCTGGTACATTAAAATTGGAACTGGCGCAATTCGCAGAATTAGAAGCCTTTGCACAATTCGCTTCTGATCTCGATAAAGCTACCCAAAATCAATTGGCAAGAGGTCAACGATTACGTGAATTACTTAAACAATCCCAATCTGCCCCTCTTACCGTGGAAGAACAAATAATGACTATTTATACTGGAACGACTGGTTATCTTGATTCATTAGAAATTGGACAAGTAAGAAAATTTCTCGTTGAATTACGTACTTATTTAAAAACGAATAAACCTCAATTCCAAGAAATTATATCTTCGACCAAAGTATTCACTGACGAAGCAAAAACCCTCTTGAAAGAAGCTATTCAGGAACAGTTGGAACGATTTGTCCTTCAGGAACAAGCA
>Crassula_mesembrianthemopsis
ATGGTAACCATTCGAGCCGACGAAATTAGTAATATTATTCGCGAACGTATTGAGCAATATAATAGAGAAGTTAAGATTGTAAATACTGGTACTGTACTTCAAGTAGGCGACGGCATTGCGCGTATTAATGGTCTTGATGAAGTTATGGCGGGCGAATTAGTAGAATTTGATGAAGGTACAGTAGGTATTGCCTTGAATTTGGAATCCAACAATGTTGGTGTTGTATTAATGGGCGACGGTTTGAGGATACAAGAAGGAAGTTCTGTAAAAGCAACAGGAAGAATTGCTCAGATACCGGTGAGTGACGGTTATTTGGGTCGTGTTGTAAATGCTCTGGCTAAACCAATTGATGGTAGAGGCGAAATTTCAGCTTCTGAATCTCGGTTAATTGAATCTCCCGCTCCCGGTATTATTTCAAGACGGTCCGTATATGAGCCCCTTCAAACAGGGCTTATCGCTATTGATTCGATGATCCCTATAGGACGAGGTCAGCGAGAATTAATTATTGGGGACAGACAGACCGGGAAAACCGCAGTAGCCACAGATACAATTCTAAATCAACAAGGCAAAAATGTAATATGTGTTTATGTAGCTATTGGTCAAAAGGCATCTTCTGTGGCCCAGGTAGTCACAACTTTCCAGGAAAGGGGAGCGCTGGAATATACTATTGTGGTAGCCGAAACGGCGGATTCCCCTGCTACATTACAATATCTCGCTCCTTATACTGGAGCAGCTTTGGCTGAGTATTTTATGTATCGTGAACGACACACTTTAATCATTTATGATGATCTGTCCAAGCAAGCACAAGCTTATCGACAAATGTCTCTTCTATTACGAAGACCCCCAGGCCGTGAAGCTTATCCAGGAGATGTTTTTTATTTACATTCGCGCCTTTTAGAAAGAGCCGCTAAATTAAGTACTAGTTTAGGTGAAGGAAGTATGACCGCTTTACCGATAGTTGAGACCCAATCAGGAGATGTTTCGGCTTATATTCCTACTAATGTCATTTCCATTACAGATGGACAAATTTTCTTATCTGCGGATCTATTCAATGCTGGAATCAGACCTGCTATTAATGTGGGTATTTCTGTCTCCAGAGTCGGATCTGCAGCTCAAATTAAAGCCATGAAACAGGTAGCTGGTACATTAAAATTGGAACTGGCGCAATTCGCAGAATTAGAAGCCTTTGCACAATTCGCTTCTGATCTCGATAAAGCTACCCAAAATCAATTGGCAAGAGGTCAACGATTACGTGAATTACTTAAACAATCCCAATCTGCCCCTCTTACCGTGGAAGAACAAATAATGACTATTTATACTGGAACGACTGGTTATCTTGATTCATTAGAAATTGGACAAGTAAGAAAATTTCTCGTTGAATTACGTACTTATTTAAAAACGAATAAACCTCAATTCCAAGAAATTATATCTTCGACCAAAGTATTCACTGACGAAGCAAAAACCCTCTTGAAAGAAGCTATTCAGGAACAGTTGGAACGATTTGTCCTTCAGGAACAAGCA
>Crassula_deltoidea
ATGGTAACCATTCGAGCCGACGAAATTAGTAATATTATTCGCGAACGTATTGAGCAATATAATAGAGAAGTGAAGATTGTAAATACGGGTACTGTACTTCAAGTAGGCGACGGCATTGCGCGTATTAATGGGCTTGATGAAGTTATGGCAGGCGAATTAGTAGAATTTGACGAAGGTACGATAGGTATTGCCCTTAATTTGGAATCCAATAATGTTGGTGTTGTATTAATGGGCGACGGTTTGAGGATACAAGAAGGAAGTTCTGTAAAAGCAACAGGAAAAATTGCTCAGATACCGGTGAGTGAAGGTTATTTGGGTCGTGTTATAAATGCTCTGGCTAAACCTATTGATGGTAGAGGCGAAATTGCAGCTTCTGAATCTCGGTTAATTGAATCTCCCGCTCCAGGTATTATTTCAAGACGGTCCGTATATGAGCCCCTTCAAACAGGGCTTATCGCTATTGATTCGATGATCCCTATAGGACGAGGTCAGCGAGAATTAATTATTGGGGACAGACAGACGGGTAAAACTGCAGTAGCCACAGATACAATTCTAAATCAACAGGGCAAAAATGTAATATGTGTTTATGTAGCTATTGGTCAAAAGGCATCTTCTGTGGCCCAGGTAGTCACAACTTTCCAGGAAAGGGGAGCGATGGAATATACTATTGTGGTAGCCGAAACGGCGGATTCTCCTGCTACATTACAATATCTTGCTCCTTATACTGGAGCAGCTCTGGCTGAATATTTTATGTATCGTGAACGACACACTCTAATTATTTATGATGATCTCTCCAAGCAAGCACAAGCTTATCGACAAATGTCTCTTCTATTACGAAGACCCCCGGGCCGTGAAGCTTATCCAGGAGATGTTTTTTATTTACATTCGCGCCTTTTGGAAAGAGCCGCTAAATTAAGTACTAGTTTAGGTGAAGGAAGTATGACCGCTTTACCAATAGTTGAGACCCAGTCGGGGGATGTTTCGGCTTATATTCCTACTAATGTCATTTCCATTACTGATGGACAAATTTTTTTATCCGCGGATCTATTCAATGCTGGAATCCGACCTGCTATTAATGTGGGTATATCTGTCTCCAGAGTAGGATCCGCAGCTCAAATTAAAGCTATGAAACAAGTAGCCGGTACATTAAAATTGGAACTGGCACAATTCGCAGAATTAGAAGCCTTTGCACAATTCGCTTCTGATCTCGATAAAGCTACCCAAAATCAATTGGCAAGAGGTCAACGATTGCGTGAATTACTTAAACAATCCCAGTCCGCCCCTCTGACGGTGGAAGAACAAATAATGACTATCTATACTGGAACGACTGGGTATCTTGATTCATTAGAAATTGGACAAGTAAGGAAATTTCTCGTTGAATTACGTACTTATTTAAAAACGAATAAACCTCAATTCCAAGAAATTATATCTTCGACCAAAATATTCACTGAGGAAGCAAAAACGCTCTTGAAAGAAGCTATTCAAGAACAGTTGGAACGCTTTGTAGTTCAGGAACAAGCA
>Crassula_expansa_subsp_fragilis
ATGGTAACCATTCGAGCCGACGAAATTAGTAATATTATTCGCGAACGTATTGAGCAATATAATAGAGAAGTTAAGATTGTAAATACGGGTACTGTACTTCAAGTAGGCGACGGCATTGCGCGTATTAATGGACTTGATGAAGTTATGGCAGGCGAATTAGTAGAATTTGACGAAGGTACTATAGGTATTGCCCTTAATTTGGAATCCAATAATGTTGGTGTTGTATTAATGGGCGACGGTTTGAGGATACAAGAAGGAAGTTCTGTAAAAGCAACAGGAAAAATTGCTCAGATACCGGTGAGTGAAGGTTATTTGGGTCGTGTTATAAATGCTCTGGCTAAACCTATTGATGGTAGAGGCGAAATTTCAGCTTCTGAATCTCGGTTAATTGAATCTCCCGCTCCAGGTATTATTTCAAGACGGTCCGTATATGAGCCCCTTCAAACAGGGCTTATCGCTATTGATTCGATGATCCCTATAGGACGAGGTCAGCGCGAATTAATTATTGGGGACAGACAGACGGGTAAAACTGCAGTAGCCACGGATACAATTCTAAATCAGCAGGGCAAAAATGTAATATGTGTTTATGTAGCTATTGGTCAAAAAGCATCTTCTGTGGCCCAGGTAGTCACAACTTTCCAGGAAAGGGGGGCGATGGAATATACTATTGTGGTAGCCGAAACAGCGGATTCTCCTGCTACATTACAATATCTTGCTCCTTATACTGGAGCAGCTCTGGCTGAATATTTTATGTATCGTGAACGCCACACTTTAATCATTTATGATGATCTCTCCAAGCAAGCACAAGCTTATCGACAAATGTCTCTTCTATTACGAAGACCCCCGGGCCGTGAAGCTTACCCGGGAGATGTTTTTTATTTACATTCGCGCCTTTTGGAAAGAGCCGCTAAATTAAGTACTAGTTTAGGTGAAGGAAGTATGACCGCTTTACCAATAGTTGAGACCCAGTCGGGAGATGTTTCGGCTTATATTCCTACTAATGTCATTTCCATTACAGATGGACAAATTTTTTTATCCGCCGATCTATTCAATGCTGGAATCCGACCTGCTATTAATGTGGGTATATCTGTCTCCAGAGTAGGATCTGCAGCTCAAATTAAAGCCATGAAACAAGTAGCAGGTACATTAAAATTGGAACTGGCGCAATTCGCAGAATTAGAAGCCTTTGCACAGTTCGCTTCTGATCTCGATAAAGCTACCCAAAATCAATTGGCAAGAGGTCAACGATTGCGTGAATTACTTAAACAATCCCAGTCCGCCCCTCTAACGGTGGAAGAACAAATAATGACTATTTATACTGGAACGACTGGGTATCTTGATTCATTAGAAATTGGACAAGTAAGGAAATTTCTCGTTGAATTACGTACTTATTTAAAAACGAATAAACCTCAATTCCAAGAAATTATATCTTCGACCAAAATATTCACTGAGGAAGCAAAAACGCTCTTGAAAGAAGCGATTGAGGAACAGTTGGAACGCTTTGTAGTTCAGGAACAAGCA
>Crassula_volkensii
ATGGTAACCATTCGAGCCGACGAAATTAGTAATATTATTCGAGAACGTATTGAGCAATATAATAGAGAAGTTAAGATTGTAAATACGGGTACTGTACTTCAAGTAGGCGACGGCATTGCGCGTATTAATGGACTTGATGAAGTTATGGCAGGCGAATTAGTAGAATTTGACGAAGGTACTATAGGTATTGCCCTTAATTTGGAATCCAATAATGTTGGTGTTGTATTAATGGGCGACGGTTTGAGGATACAAGAAGGAAGTTCTGTAAAAGCAACAGGAAAAATTGCTCAGATACCGGTGAGTGAAGGTTATTTGGGTCGTGTTATAAATGCTCTGGCTAAACCTATTGATGGTAGAGGCGAAATTTCAGCTTCTGAATCTCGGTTAATTGAATCTCCCGCTCCAGGTATTATTTCAAGACGGTCCGTATATGAGCCCCTTCAAACAGGCCTTATAGCTATTGATTCGATGATCCCTATAGGACGAGGTCAGCGCGAATTAATTATTGGGGACAGACAGACGGGTAAAACTGCAGTAGCCACGGATACAATTCTAAATCAGCAGGGCAAAAATGTAATATGTGTTTATGTAGCTATTGGTCAAAAAGCATCTTCTGTGGCCCAGGTAGTCACAACTTTCCAGGAAAGGGGGGCGATGGAATATACTATTGTGGTAGCCGAAACAGCGGATTCTCCTGCTACATTACAATATCTTGCTCCTTATACTGGAGCAGCTCTGGCTGAATATTTTATGTATCGTGAACGCCACACTTTAATCATTTATGATGATCTCTCCAAGCAAGCACAAGCTTATCGACAAATGTCTCTTCTATTACGAAGACCCCCGGGCCGTGAAGCTTACCCGGGAGATGTTTTTTATTTACATTCGCGCCTTTTGGAAAGAGCCGCTAAATTAAGTACTAGTTTAGGTGAAGGAAGTATGACCGCTTTACCAATAGTTGAGACCCAGTCGGGAGATGTTTCGGCTTATATTCCTACTAATGTCATTTCCATTACAGATGGACAAATTTTTTTATCCGCCGATCTATTCAATGCTGGAATCCGACCTGCTATTAATGTGGGTATATCTGTCTCCAGAGTAGGATCTGCAGCTCAAATTAAAGCCATGAAACAAGTAGCAGGTACATTAAAATTGGAACTGGCGCAATTCGCAGAATTAGAAGCCTTTGCACAATTCGCTTCTGATCTCGATAAAGCTACCCAAAATCAATTGGCAAGAGGTCAACGATTGCGTGAATTACTTAAACAATCCCAGTCCGCCCCGCTGACGGTGGAAGAACAAATAATGACTATTTATACTGGAACGACTGGGTATCTTGATTCATTAGAAATTGGACAAGTAAGGAAATTTCTCGTTGAATTACGTACTTATTTAAAAACGAATAAACCTCAATTCCAAGAAATTATATCTTCGACCAAAATATTCACTGAGGAAGCAAAAACGCTCTTGAAAGAAGCGATTGAGGAACAGTTGGAACGCTTTGTAGTTCAGGAACAAGCA
>Cotyledon_tomentosa
ATGGTAACCATCCGAGCCGACGAAATTAGTAATATTATCCGTGAACGTATTGAGCAATATAATAGAGAAGTCAAGATTGTAAATACTGGTACCGTACTTCAAGTAGGCGACGGCATTGCTCGTATTCATGGTCTTGACGAAGTCATGGCAGGCGAATTAGTAGAATTTGACGAGGGTACTATAGGTATTGCCTTGAATTTGGAATCCAATAATGTTGGTGTTGTATTAATGGGCGACGGTTTGATGATACAAGAAGGAAGTTCTGTCAAAGCAACAGGAAGAATTGCTCAGATACCGGTGAGTGAGGGTTATTTGGGTCGTGTTATAAATGCTCTGGCTAAACCAATTGATGGTAGAGGCGAAATTTCAGCTTCGGAATCTCGGTTAATTGAATCTCCCGCTCCTGGTATTATTTCAAGACGGTCCGTATATGAACCTCTTCAAACAGGGCTTATCGCTATTGATTCGATGATCCCTATAGGACGAGGTCAGCGAGAATTAATTATTGGAGACAGACAGACCGGTAAAACCGCAGTAGCCACAGATACAATTCTCAATCAACAAGGCAAAAATGTAATATGTGTTTATGTAGCTATTGGTCAAAAGGCATCTTCTGTGGCCCAGGTAGTGACGACTTTTCAGGAAAGGGGAGCACTAGAATATACTATTGTGATAGCCGAAACGGCAGATTCTCCTGCTACATTACAATACCTCGCTCCTTATACTGGAGCAGCTCTGGCTGAATATTTTATGTATCGTAAACAACATACTTTAATTATTTATGATGATCTATCCAAGCAAGCACAAGCTTATCGACAAATGTCTCTTCTATTACGAAGACCCCCCGGTCGTGAAGCTTATCCAGGAGATGTTTTTTATTTACATTCGCGCCTTTTGGAAAGAGCCGCTAAATTAAGTTCTAGTTTAGGTGAAGGAAGTATGACTGCTTTACCAATAGTTGAGACCCAATCAGGAGATGTTTCGGCTTATATTCCTACTAATGTCATTTCCATTACAGATGGACAAATATTTTTATCCGCCGATCTATTCAATGCTGGAATCAGACCTGCTATTAATGTAGGTATTTCTGTCTCCAGAGTGGGATCTGCAGCTCAAATTAAAGCCATGAAACAAGTAGCTGGGAAATTAAAATTGGAACTGGCGCAATTCGCAGAATTAGAAGCCTTTGCACAATTTGCTTCTGATCTTGATAAAGCTACCCAAAATCAATTGGCAAGAGGTCAACGATTACGTGAATTACTTAAACAATCTCAATCCGCCCCTCTCACCGTGGAAGAACAAATAATGACTATTTATACTGGAACAAACGGTTATCTCGATTCATTAGAAATCGGACAAGTAAGGAAATTTCTCGTTGAATTACGTAATTACTTAAAAACGAATAAACCTCAATTCCAAGAAATTATATCTTCGACCAAAACATTTACTGAGGAAGCACAAACTCTTTTGAAAGACGCTATTCAGGAACAGTTGGAACGCTTTATGCTTCAGGAACAAGCA
>Kalanchoe_daigremontiana
ATGGTAACCATCCGAGCCGACGAAATTAGTAATATTATCCGTGAACGTATTGAGCAATATAATAGAGAAGTCAAGATTGTAAATACTGGTACCGTACTTCAAGTAGGCGACGGCATTGCTCGTATTCATGGTCTTGACGAAGTCATGGCAGGCGAATTAGTAGAATTTGACGAGGGTACTGTAGGTATCGCCTTGAATTTGGAATCCAATAATGTTGGTGTTGTATTAATGGGCGACGGTTTGATGATACAAGAAGGAAGTTCTGTCAAAGCAACAGGAAGAATTGCTCAGATACCGGTGAGTGAGGGTTATTTGGGTCGTGTTATAAATGCTCTGGCTAAACCAATTGATGGTAGAGGCGAAATTTCAGCTTCGGAATCTCGGTTAATTGAATCTCCCGCTCCTGGTATTATTTCAAGACGGTCCGTATATGAACCTCTTCAAACAGGGCTTATCGCTATTGATTCGATGATCCCTATAGGACGAGGTCAGCGAGAATTAATTATTGGAGACAGACAGACCGGTAAAACCGCAGTAGCCACAGATACAATTCTAAATCAACAAGGCAAAAATGTAATATGTGTTTATGTAGCTATTGGTCAAAAGGCATCTTCTGTGGCCCAGGTAGTGACAACTTTTCAGGAAAGGGGAGCACTAGAATATACTATTGTGATAGCCGAAACGGCAGATTCTCCTGCTACATTACAATACCTCGCTCCTTATACTGGAGCAGCTCTGGCTGAATATTTTATGTATCGTAAACAACATACTTTAATTATTTATGATGATCTATCCAAGCAAGCACAAGCTTATCGACAAATGTCTCTTCTATTACGAAGACCCCCCGGTCGTGAAGCTTATCCAGGAGATGTTTTTTATTTACATTCGCGCCTTTTGGAAAGAGCCGCTAAATTAAGTTCTAGTTTAGGTGAAGGAAGTATGACTGCTTTACCAATAGTTGAGACCCAATCAGGAGATGTTTCGGCTTATATTCCTACTAATGTCATTTCCATTACAGATGGACAAATATTTTTATCCGCCGATCTATTCAATGCTGGAATCAGACCTGCTATTAATGTAGGTATTTCTGTATCCAGAGTAGGATCCGCAGCTCAAATTAAAGCCATGAAACAAGTAGCTGGTAAATTAAAATTGGAACTGGCGCAATTCGCAGAATTAGAAGCCTTTGCACAATTTGCTTCTGATCTTGATAAAGCTACCCAAAATCAATTGGCAAGAGGTCAACGATTACGTGAATTACTTAAACAATCTCAATCTGCCCCTCTCACCGTGGAAGAACAAATAATGACTATTTATACTGGAACAAACGGTTATCTTGATTCATTAGAAATCGGACAAGTAAGGAAATTTCTCGTTGAATTACGTAATTACTTAAAAACGAATAAACCTCAATTCCAAGAAATTATATCTTCGACCAAAACATTTACTGAGGAAGCACAAACTCTTTTGAAAGAAGCTATTCAGGAACAGTTGGAACGATTTCTGCTTCAGGAACAAGCA
>Kalanchoe_delagoensis
ATGGTAACCATCCGAGCCGACGAAATTAGTAATATTATCCGTGAACGTATTGAGCAATATAATAGAGAAGTCAAGATTGTAAATACTGGTACCGTACTTCAAGTAGGCGACGGCATTGCTCGTATTCATGGTCTTGACGAAGTCATGGCAGGCGAATTAGTAGAATTTGACGAGGGTACTGTAGGTATCGCCTTGAATTTGGAATCCAATAATGTTGGTGTTGTATTAATGGGCGACGGTTTGATGATACAAGAAGGAAGTTCTGTCAAAGCAACAGGAAGAATTGCTCAGATACCGGTGAGTGAGGGTTATTTGGGTCGTGTTATAAATGCTCTGGCTAAACCAATTGATGGTAGAGGCGAAATTTCAGCTTCGGAATCTCGGTTAATTGAATCTCCCGCTCCTGGTATTATTTCAAGACGGTCCGTATATGAACCTCTTCAAACAGGGCTTATCGCTATTGATTCGATGATCCCTATAGGACGAGGTCAGCGAGAATTAATTATTGGAGACAGACAGACCGGTAAAACCGCAGTAGCCACAGATACAATTCTAAATCAACAAGGCAAAAATGTAATATGTGTTTATGTAGCTATTGGTCAAAAGGCATCTTCTGTGGCCCAGGTAGTGACAACTTTTCAGGAAAGGGGAGCACTAGAATATACTATTGTGATAGCCGAAACGGCAGATTCTCCTGCTACATTACAATACCTCGCTCCTTATACTGGAGCAGCTCTGGCTGAATATTTTATGTATCGTAAACAACATACTTTAATTATTTATGATGATCTATCCAAGCAAGCACAAGCTTATCGACAAATGTCTCTTCTATTACGAAGACCCCCCGGTCGTGAAGCTTATCCAGGAGATGTTTTTTATTTACATTCGCGCCTTTTGGAAAGAGCCGCTAAATTAAGTTCTAGTTTAGGTGAAGGAAGTATGACTGCTTTACCAATAGTTGAGACCCAATCAGGAGATGTTTCGGCTTATATTCCTACTAATGTCATTTCCATTACAGATGGACAAATATTTTTATCCGCCGATCTATTCAATGCTGGAATCAGACCTGCTATTAATGTAGGTATTTCTGTCTCCAGAGTAGGATCCGCAGCTCAAATTAAAGCCATGAAACAAGTAGCTGGTAAATTAAAATTGGAACTGGCGCAATTCGCAGAATTAGAAGCCTTTGCACAATTTGCTTCTGATCTTGATAAAGCTACCCAAAATCAATTGGCAAGAGGTCAACGATTACGTGAATTACTTAAACAATCTCAATCTGCCCCTCTCACCGTGGAAGAACAAATAATGACTATTTATACTGGAACAAACGGTTATCTTGATTCATTAGAAATCGGACAAGTAAGGAAATTTCTCGTTGAATTACGTAATTACTTAAAAACGAATAAACCTCAATTCCAAGAAATTATATCTTCGACCAAAACATTTACTGAGGAAGCACAAACTCTTTTGAAAGAAGCTATTCAGGAACAGTTGGAACGATTTCTGCTTCAGGAACAAGCA
>Kalanchoe_fedtschenkoi
ATGGTAACCATCCGAGCCGACGAAATTAGTAATATTATCCGTGAACGTATTGAGCAATATAATAGAGAAGTCAAGATTGTAAATACTGGTACCGTACTTCAAGTAGGCGACGGCATTGCTCGTATTCATGGTCTTGACGAAGTCATGGCAGGCGAATTAGTAGAATTTGACGAGGGTACTGTAGGTATCGCCTTGAATTTGGAATCCAATAATGTTGGTGTTGTATTAATGGGCGACGGTTTGATGATACAAGAAGGAAGTTCTGTCAAAGCAACAGGAAGAATTGCTCAGATACCGGTGAGTGAGGGTTATTTGGGTCGTGTTATAAATGCTCTGGCTAAACCAATTGATGGTAGAGGCGAAATTTCAGCTTCGGAATCTCGGTTAATTGAATCTCCCGCTCCTGGTATTATTTCAAGACGGTCCGTATATGAACCTCTTCAAACAGGGCTTATCGCTATTGATTCGATGATCCCTATAGGACGAGGTCAGCGAGAATTAATTATTGGAGACAGACAGACCGGTAAAACCGCAGTAGCCACAGATACAATTCTAAATCAACAAGGCAAAAATGTAATATGTGTTTATGTAGCTATTGGTCAAAAGGCATCTTCTGTGGCCCAGGTAGTGACAACTTTTCAGGAAAGGGGAGCACTAGAATATACTATTGTGATAGCCGAAACGGCAGATTCTCCTGCTACATTACAATACCTCGCTCCTTATACTGGAGCAGCTCTGGCTGAATATTTTATGTATCGTAAACAACATACTTTAATTATTTATGATGATCTATCCAAGCAAGCACAAGCTTATCGACAAATGTCTCTTCTATTACGAAGACCCCCCGGTCGTGAAGCTTATCCAGGAGATGTTTTTTATTTACATTCGCGCCTTTTGGAAAGAGCCGCTAAATTAAGTTCTAGTTTAGGTGAAGGAAGTATGACTGCTTTACCAATAGTTGAGACCCAATCAGGAGATGTTTCGGCTTATATTCCTACTAATGTCATTTCCATTACAGATGGACAAATATTTTTATCCGCCGATCTATTCAATGCTGGAATCAGACCTGCTATTAATGTAGGTATTTCTGTCTCCAGAGTAGGATCCGCAGCTCAAATTAAAGCCATGAAACAAGTAGCTGGTAAATTAAAATTGGAACTGGCGCAATTCGCAGAATTAGAAGCCTTTGCACAATTTGCTTCTGATCTTGATAAAGCTACCCAAAATCAATTGGCAAGAGGTCAACGATTACGTGAATTACTTAAACAATCTCAATCTGCCCCTCTCACCGTGGAAGAACAAATAATGACTATTTATACTGGAACAAACGGTTATCTTGATTCATTAGAAATCGGACAAGTAAGGAAATTTCTCGTTGAATTACGTAATTACTTAAAAACAAATAAACCTCAATTCCAAGAAATTATATCTTCGACCAAAACATTTACTGAGGAAGCACAAACTCTTTTGAAAGAAGCTATTCAGGAACAGTTGGAACGATTTCTGCTTCAGGAACAAGCA
>Kalanchoe_longiflora
ATGGTAACCATCCGAGCCGACGAAATTAGTAATATTATCCGTGAACGTATTGAGCAATATAATAGAGAAGTCAAGATTGTAAATACTGGTACCGTACTTCAAGTAGGCGACGGCATTGCTCGTATTCATGGTCTTGACGAAGTCATGGCAGGCGAATTAGTAGAATTTGACGAGGGTACTGTAGGTATCGCCTTGAATTTGGAATCCAATAATGTTGGTGTTGTATTAATGGGCGACGGTTTGATGATACAAGAAGGAAGTTCTGTCAAAGCAACAGGAAGAATTGCTCAGATACCGGTGAGTGAGGGTTATTTGGGTCGTGTTATAAATGCTCTGGCTAAACCAATTGATGGTAGAGGCGAAATTTCAGCTTCGGAATCTCGGTTAATTGAATCTCCTGCTCCTGGTATTATTTCAAGACGGTCCGTATATGAACCTCTTCAAACAGGGCTTATCGCTATTGATTCGATGATCCCTATAGGACGAGGTCAGCGAGAATTAATTATTGGAGACAGACAGACCGGTAAAACCGCAGTAGCCACAGATACAATTCTAAATCAACAAGGCAAAAATGTAATATGTGTTTATGTAGCTATTGGTCAAAAGGCATCTTCTGTGGCCCAGGTAGTGACGACTTTTCAGGAAAGGGGAGCACTAGAATATACTATTGTGATAGCCGAAACGGCAGATTCTCCTGCTACATTACAATACCTCGCTCCTTATACTGGAGCAGCTCTGGCTGAATATTTTATGTATCGTAAACAACATACTTTAATTATTTATGATGATCTATCCAAGCAAGCACAAGCTTATCGACAAATGTCTCTTCTATTACGAAGACCCCCCGGTCGTGAAGCTTATCCAGGAGATGTTTTTTATTTACATTCGCGCCTTTTGGAAAGAGCCGCTAAATTAAGTTCTAGTTTAGGTGAAGGCAGTATGACTGCTTTACCAATAGTTGAGACCCAATCAGGAGATGTTTCGGCTTATATTCCTACTAATGTCATTTCCATTACAGATGGACAAATCTTTTTATCCGCCGATCTATTCAATGCTGGAATCAGACCTGCTATTAATGTAGGTATTTCTGTCTCCCGAGTAGGATCCGCAGCTCAAATTAAAGCCATGAAACAAGTAGCTGGTAAATTAAAATTGGAACTGGCACAATTCGCAGAGTTAGAAGCCTTTGCACAATTTGCTTCTGATCTTGATAAAGCTACCCAAAATCAATTGGCAAGAGGTCAACGATTACGTGAATTACTTAAACAATCTCAATCCGCCCCTCTCACCGTGGAAGAACAAATAATGACTATTTATGCTGGAACAAACGGTTATCTTGATTCATTAGAAATCGGACAAGTAAGGAAATTTCTCGTTGAATTACGTAATTACTTAAAAACGAATAAACCTCAATTCCAAGAAATTATATCTTCGACCAAAACATTTACTGAGGAAGCACAAACTCTTTTGAAAGAAGCTATTCAGGAACAGTTGGAACGATTTCTGCTTCAGGAACAAGCA
>Kalanchoe_tomentosa
ATGGTCACCATCCGAGCCGACGAAATTAGTAATATTATCCGTGAACGTATTGAGCAATATAATAGAGAAGTCAAGATTGTAAATACTGGTACTGTACTTCAAGTAGGCGACGGCATTGCTCGTATTCATGGTCTTGACGAAGTCATGGCAGGCGAATTAGTAGAATTTGACGAGGGTACTATAGGTATTGCCTTAAATTTGGAATCCAATAATGTTGGTGTTGTATTAATGGGCGACGGTTTGATGATACAAGAAGGAAGTTCTGTCAAAGCAACAGGAAGAATTGCTCAGATACCGGTGAGTGAGGGTTATTTGGGTCGTGTTATAAATGCTCTGGCTAAACCAATTGATGGTAGAGGCGAAATTTCAGCTTCAGAATCTCGGTTAATTGAATCTCCCGCTCCTGGTATTATTTCAAGACGGTCCGTATATGAACCTCTTCAAACAGGGCTTATCGCTATTGATTCGATGATCCCTATAGGACGAGGTCAGCGAGAATTAATTATTGGAGACAGACAGACCGGTAAAACCGCAGTAGCCACAGATACCATTCTAAATCAACAAGGCAAAAATGTAATATGTGTTTATGTAGCTATTGGTCAAAAGGCATCTTCTGTGGCCCAGGTAGTGACGACTTTTCAGGAAAGGGGAGCACTAGAATATACTATTGTGATAGCCGAAACGGCAGATTCTCCTGCTACATTACAATACCTCGCTCCTTATACTGGAGCAGCTCTAGCTGAATATTTTATGTATCGTAAACAACATACTTTAATTATTTATGATGATCTATCCAAGCAAGCACAAGCTTATCGACAAATGTCTCTTCTATTACGAAGACCCCCTGGTCGTGAAGCTTATCCAGGAGATGTTTTTTATTTACATTCGCGCCTTTTGGAAAGAGCCGCTAAATTAAGTTCTAGTTTAGGTGAAGGAAGTATGACTGCTTTACCAATAGTTGAGACCCAATCAGGAGATGTTTCGGCTTATATTCCTACTAATGTCATTTCCATTACAGATGGACAAATATTTTTATCCGCCGATCTATTCAATGCTGGAATCAGACCTGCTATTAATGTAGGTATTTCTGTATCCAGAGTAGGATCCGCAGCTCAAATTAAAGCCATGAAACAAGTAGCTGGTAAATTAAAATTGGAACTGGCGCAATTCGCAGAATTAGAAGCCTTTGCACAATTTGCTTCTGATCTTGATAAAGCTACCCAAAATCAATTGGCAAGAGGTCAACGATTACGTGAATTACTTAAACAATCTCAATCCGCCCCTCTCACCGTGGAAGAACAAATAATGACTATTTATACTGGAACAAACGGTTATCTTGATTCATTAGAAATCGGACAAGTAAGGAAATTTCTCGTTGAATTACGTAATTACTTAAAAACGAATAAACCTCAATTCCACGAAATTTTATCTTCGACCAAAACATTTACTGAGGAAGCACAAACTCTTTTGAAAGAAGCTATTCAGGAACAGTTGGAACGATTTCTGTTTCAGGAACAAGCA
>Echeveria_lilacina
ATGGTAACCATTCGCGCCGACGAAATTAGTAATATTATCCGTGATCGTATTGAGCGATATAATAGAGAAGTCAAGATTGTAAATACCGGTACCGTACTTCAAGTAGGCGACGGCATTGCTCGTATTCATGGTCTTGACGAAGTCATGGCAGGCGAATTAGTAGAATTTGATGAGGGTACTATAGGGATTGCCTTGAATTTGGAATCCAATAACGTTGGTGTTGTATTAATGGGCGATGGTTTGAGGATACAAGAAGGAAGTTCGGTCAAAGCAACAGGAAGAATTGCTCAGATACCAGTGAGTGAGGGTTATTTGGGTCGTGTTATAAATGCTCTGGCTAAACCGATTGATGGTAGAGGCGAAATTTCAGCTTCCGAATTTCGGTTAATTGAATCGCCCGCTCCCGGTATTATTTCAAGACGGTCCGTATATGAACCTCTTCAAACAGGGCTTATCGCTATTGATTCGATGATACCTATAGGCCGAGGGCAGCGAGAATTAATTATTGGAGACAGACAGACCGGTAAAACCGCAGTAGCCACAGATACAATTCTGAATCAACAAGGAAAAAATGTAATATGTGTTTATGTAGCTATTGGTCAAAAGGCATCTTCCGTAGCTCAGGTAGTGACGACTTTTCAAGAAAGGGGAGCGCTAGAATATACTATTGTGATAGCCGAAACGGCGGATTCTCCTGCTACATTACAATACCTCGCTCCTTATACTGGAGCAGCTTTAGCTGAATATTTTATGTATCGTAAACAACATACTTTGATTATTTATGATGATCTATCCAAGCAAGCACAAGCTTATCGACAAATGTCTCTTCTATTACGAAGACCCCCCGGTCGGGAAGCTTATCCAGGAGATGTTTTTTATTTACATTCGCGCCTTTTGGAAAGAGCCGCTAAATTAAGTTCTAGTTTAGGTGAAGGAAGTATGACTGCTTTACCAATAGTTGAGACCCAATCGGGAGATGTTTCGGCTTATATTCCTACTAATGTCATTTCTATTACAGATGGACAAATATTTTTGTCCGCTGATTTATTCAATGCTGGAATCCGACCTGCTATTAATGTGGGTATTTCTGTTTCCAGAGTAGGATCTGCAGCTCAAATTAAAGCCATGAAACAAGTAGCTGGGAAATTAAAATTGGAACTAGCGCAATTCGCAGAATTAGAAGCCTTTGCACAATTCGCTTCGGATCTTGATAAAGCTACCCAAAATCAATTGGCAAGAGGGCAACGATTACGTGAATTACTTAAACAATCTCAATCTGCCCCTCTTACCGTGGAAGAACAAATAATGACTATTTATACTGGAACGAATGGTTATCTTGATTCATTAGAAATTGGACAAGTAAGAAAATTTCTCGTTGAATTACGTAATTACTTAAAAACAAATAAACCTCAATTCCAAGAAATTATCTCTTCGACCAAAACATTTACTGAGGAAGCAAAAATCCTTTTGCAAGACGCTATTCAGGAACAGTTGGAACGCTTTCTACTTCAGGAACAAGTA
>Graptopetalum_amethystinum
ATGGTAACCATTCGCGCCGACGAAATTAGTAATATTATCCGTGATCGTATTGAGCGATATAATAGAGAAGTCAAGATTGTAAATACCGGTACCGTACTTCAAGTAGGCGACGGCATTGCTCGTATTCATGGTCTTGACGAAGTCATGGCAGGCGAATTAGTAGAATTTGATGAGGGTACTATAGGGATTGCCTTGAATTTGGAATCCAATAACGTTGGTGTTGTATTAATGGGCGATGGTTTGAGGATACAAGAAGGAAGTTCGGTCAAAGCAACAGGAAGAATTGCTCAGATACCAGTGAGTGAGGGTTATTTGGGTCGTGTTATAAATGCTCTGGCTAAACCGATTGATGGTAGAGGCGAAATTTCAGCTTCCGAATTTCGGTTAATTGAATCGCCCGCTCCCGGTATTATTTCAAGACGGTCCGTATATGAACCTCTTCAAACAGGGCTTATCGCTATTGATTCGATGATACCTATAGGCCGAGGGCAGCGAGAATTAATTATTGGAGACAGACAGACCGGTAAAACCGCAGTAGCCACAGATACAATTCTGAATCAACAAGGAAAAAATGTAATATGTGTTTATGTAGCTATTGGTCAAAAGGCATCTTCCGTAGCTCAGGTAGTGACGACTTTTCAAGAAAGGGGAGCGCTAGAATATACTATTGTGATAGCCGAAACGGCGGATTCTCCTGCTACATTACAATACCTCGCTCCTTATACTGGAGCAGCTTTAGCTGAATATTTTATGTATCGTAAACAACATACTTTGATTATTTATGATGATCTATCCAAGCAAGCACAAGCTTATCGACAAATGTCTCTTCTATTACGAAGACCCCCCGGTCGGGAAGCTTATCCAGGAGATGTTTTTTATTTACATTCGCGCCTTTTGGAAAGAGCCGCTAAATTAAGTTCTAGTTTAGGTGAAGGAAGTATGACTGCTTTACCAATAGTTGAGACCCAATCGGGAGATGTTTCGGCTTATATTCCTACTAATGTCATTTCTATTACAGATGGACAAATATTTTTGTCCGCTGATTTATTCAATGCTGGAATCCGACCTGCTATTAATGTGGGTATTTCTGTTTCCAGAGTAGGATCTGCAGCTCAAATTAAAGCCATGAAACAAGTAGCTGGGAAATTAAAATTGGAACTAGCGCAATTCGCAGAATTAGAAGCCTTTGCACAATTCGCTTCGGATCTTGATAAAGCTACCCAAAATCAATTGGCAAGAGGGCAACGATTACGTGAATTACTTAAACAATCTCAATCTGCCCCTCTTACCGTGGAAGAACAAATAATGACTATTTATACTGGAACGAATGGTTATCTTGATTCATTAGAAATTGGACAAGTAAGAAAATTTCTCGTTGAATTACGTAATTACTTAAAAACAAATAAACCTCAATTCCAAGAAATTATCTCTTCGACCAAAACATTTACTGAGGAAGCAAAAATCCTTTTGCAAGACGCTATTCAGGAACAGTTGGAACGCTTTCTACTTCAGGAACAAGTA
>Pachyphytum_compactum
ATGGTAACCATTCGCGCCGACGAAATTAGTAATATTATCCGTGATCGTATTGAGCGATATAATAGAGAAGTCAAGATTGTAAATACCGGTACCGTACTTCAAGTAGGCGACGGCATTGCTCGTATTCATGGTCTTGACGAAGTCATGGCAGGCGAATTAGTAGAATTTGATGAGGGTACTATAGGGATTGCCTTGAATTTGGAATCCAATAACGTTGGTGTTGTATTAATGGGCGATGGTTTGAGGATACAAGAAGGAAGTTCGGTCAAAGCAACAGGAAGAATTGCTCAGATACCAGTGAGTGAGGGTTATTTGGGTCGTGTTATAAATGCTCTGGCTAAACCGATTGATGGTAGAGGCGAAATTTCAGCTTCCGAATTTCGGTTAATTGAATCGCCCGCTCCCGGTATTATTTCAAGACGGTCCGTATATGAACCTCTTCAAACAGGGCTTATCGCTATTGATTCGATGATCCCTATAGGCCGAGGGCAGCGAGAATTAATTATTGGAGACAGACAGACCGGTAAAACCGCAGTAGCCACAGATACAATTCTGAATCAACAAGGAAAAAATGTAATATGTGTTTATGTAGCTATTGGTCAAAAGGCATCTTCCGTAGCTCAGGTAGTGACGACTTTTCAAGAAAGGGGAGCGCTAGAATATACTATTGTGATAGCCGAAACGGCGGATTCTCCTGCTACATTACAATACCTCGCTCCTTATACTGGAGCAGCTTTAGCTGAATATTTTATGTATCGTAAACAACATACTTTGATTATTTATGATGATCTATCCAAGCAAGCACAAGCTTATCGACAAATGTCTCTTCTATTACGAAGACCCCCCGGTCGGGAAGCTTATCCAGGAGATGTTTTTTATTTACATTCGCGCCTTTTGGAAAGAGCCGCTAAATTAAGTTCTAGTTTAGGTGAAGGAAGTATGACTGCTTTACCAATAGTTGAGACCCAATCGGGAGATGTTTCGGCTTATATTCCTACTAATGTCATTTCTATTACAGATGGACAAATATTTTTGTCCGCTGATTTATTCAATGCTGGAATCCGACCTGCTATTAATGTGGGTATTTCTGTTTCCAGAGTAGGATCTGCAGCTCAAATTAAAGCCATGAAACAAGTAGCTGGGAAATTAAAATTGGAACTAGCGCAATTCGCAGAATTAGAAGCCTTTGCACAATTCGCTTCGGATCTTGATAAAGCTACCCAAAATCAATTGGCAAGAGGGCAACGATTACGTGAATTACTTAAACAATCTCAATCTGCCCCTCTTACCGTGGAAGAACAAATAATGACTATTTATACTGGAACGAATGGTTATCTTGATTCATTAGAAATTGGACAAGTAAGAAAATTTCTCGTTGAATTACGTAATTACTTAAAAACAAATAAACCTCAATTCCAAGAAATTATCTCTTCGACCAAAACATTTACTGAGGAAGCAAAAATCCTTTTGCAAGACGCTATTCAGGAACAGTTGGAACGCTTTCTACTTCAGGAACAAGTA
>Sedum_alfredii
ATGGTAACCATTCGTGCCGACGAAATTAGTAATATTATCCGTGATCGTATTGAGCGATATAATAGAGAAGTCAAGATTGTAAATACTGGTACCGTACTTCAAGTAGGCGACGGGATTGCTCGTATTCATGGTCTTGACGAAGTCATGGCAGGCGAATTAGTAGAATTTGATGAGGGTACTATAGGTATTGCCTTAAATTTGGAATCCAATAACGTTGGTGTTGTATTAATGGGCGATGGTTTGAGGATACAAGAAGGAAGTTCGGTTAAAGCAACAGGAAGAATTGCTCAGATACCAGTGAGTGAGGGTTATTTGGGTCGTGTTATAAATGCTCTAGCTAAACCGATTGATGGTAGAGGCGAAATTTCAGCTTCCGAATTTCGCTTAATTGAATCTCCCGCTCCTGGTATTATTTCAAGACGGTCCGTATATGAACCCCTTCAAACAGGGCTTATTGCTATTGATTCGATGATCCCTATAGGCCGCGGGCAGCGAGAGCTAATTATTGGAGACAGACAGACTGGTAAAACCGCAGTAGCCACAGATACAATTCTGAATCAACAAGGAAAAAATGTAATATGTGTTTATGTAGCTATTGGTCAAAAGGCATCTTCCGTAGCCCAGGTAGTGACGACTTTTCAAGAAAGGGGCGCGCTAGAATATACTATTGTGATAGCCGAAACGGCGGATTCGCCTGCTACATTACAATACCTCGCTCCTTATACTGGAGCAGCTTTAGCTGAATATTTTATGTATCGTAAACAACATACTTTGATTATTTATGATGATCTATCCAAGCAAGCACAAGCTTATCGACAAATGTCTCTTCTATTACGAAGACCCCCCGGTCGGGAAGCTTATCCAGGAGATGTTTTTTATTTACATTCGCGCCTTTTAGAAAGAGCCGCTAAATTAAGTTCTAGTTTAGGTGAAGGAAGTATGACTGCTTTACCAATAGTTGAGACCCAATCGGGAGATGTTTCGGCTTATATTCCTACTAATGTCATTTCTATTACAGATGGACAAATATTTTTGTCCGCCGATTTATTCAATGCTGGAATCCGACCTGCTATTAATGTGGGTATTTCTGTTTCCAGAGTAGGATCTGCAGCTCAAATTAAAGCCATGAAACAAGTAGCTGGGAAATTAAAATTGGAACTAGCGCAATTCGCAGAATTAGAAGCCTTTGCACAATTCGCCTCTGATCTTGATAAAGCTACCCAAAATCAATTAGCAAGAGGTCAACGATTACGTGAATTACTTAAACAATCTCAATCTGCCCCTCTTACCGTGGAAGAACAAATAATGACTATTTATACTGGAACGAATGGTTATCTTGATTCATTAGAAATTGGACAAGTAAGAAAATTTCTCGTTGAATTACGTAATTACTTAAAAACAAATAAACCTCAATTCCAAGAAATTATCTCTTCGACCAAAACATTTACTGAGGAAGCAAAAATCCTTTTGCAAGACGCTATTCAGGAACAGTTGGAACGCTTTATACTTCAAGAACAAGTA
>Sedum_emarginatum
ATGGTAACCATTCGCGCCGACGAAATTAGTAATATTATCCGTGATCGTATTGAGCGATATAATAGAGAAGTCAAGATTGTAAATACTGGTACCGTACTTCAAGTAGGCGACGGGATTGCTCGTATTCATGGTCTTGACGAAGTCATGGCAGGCGAATTAGTAGAATTTGATGGGGGTACTATAGGTATTGCCTTAAATTTGGAATCCAATAACGTTGGTGTTGTATTAATGGGCGATGGTTTGAGGATACAAGAAGGAAGTTCGGTCAAAGCAACAGGAAGAATTGCTCAGATACCAGTGAGTGAGGATTATTTGGGTCGTGTTATAAATGCTCTAGCTAAACCTATTGATGGTAGAGGCGAAATTTCAGCTTCCGAATTTCGCTTAATTGAATCTCCCGCTCCCGGTATTATTTCAAGACGGTCCGTATATGAACCCCTTCAAACAGGGCTTATTGCTATTGATTCGATGATCCCTATAGGCCGCGGGCAGCGAGAGTTAATTATTGGAGACAGACAGACTGGGAAAACCGCAGTAGCCACAGATACAATTCTGAATCAACAAGGAAAAAATGTAATATGTGTTTATGTAGCTATTGGTCAAAAGGCATCTTCCGTAGCCCAGGTAGTGACGACTTTTCAAGAAAGGGGAGCGCTAGAATATACTATTGTGATAGCCGAAACGGCGGATTCGCCTGCTACATTACAATACCTCGCTCCTTATACTGGAGCAGCTTTAGCTGAATATTTTATGTATCGTAAACAACATACTTTGATTATTTATGATGATCTATCCAAGCAAGCACAAGCTTATCGACAAATGTCTCTTCTATTACGAAGACCCCCCGGTCGGGAAGCTTATCCAGGAGATGTTTTTTATTTACATTCGCGCCTTTTGGAAAGAGCCGCGAAATTAAGTTCTAATTTAGGTGAAGGAAGTATGACTGCTTTACCAATAGTTGAGACCCAATCGGGAGATGTTTCGGCTTATATTCCTACTAATGTCATTTCTATTACAGATGGACAAATATTTTTGTCCGCCGATTTATTCAATGCTGGAATCCGACCTGCTATTAATGTGGGTATTTCTGTTTCCAGAGTAGGATCTGCAGCTCAAATTAAAGCCATGAAACAAGTAGCTGGGAAATTAAAATTGGAACTAGCGCAATTCGCAGAATTAGAAGCCTTTGCACAATTCGCCTCTGATCTTGATAAAGCTACCCAAAATCAATTGGCAAGAGGTCAACGATTACGTGAATTACTTAAACAATCTCAATCTGCCCCTCTTACCGTGGAAGAACAAATACTGACTATTTATACTGGAACGAATGGTTATCTCGATTCATTAGAAATTGGACAAGTAAGAAAATTTCTCGTTGAATTACGTAATTACTTAAAAACAAATAAACCTCAATTCCAAGAAATTATCTCTTCGACCAAAACATTTACTGAGGAAGCAAAAATCCTTTTGCAAGAGGCGATTCAGGAACAGTTGGAACGCTTTATACTTCAGGAACAAGTA
>Sedum_lineare
ATGGTAACCATTCGCGCCGACGAAATTAGTAATATTATCCGTGATCGTATTGAGCGATATAATAGAGAAGTCAAGATTGTAAATATCGGTACCGTACTTCAAGTAGGCGACGGCATTGCTCGTATTCATGGTCTTGACGAAGTCATGGCAGGCGAATTAGTAGAATTTGATGAGGGTACTGTAGGTATTGCCTTGAATTTGGAATCCAATAACGTTGGTGTTGTATTAATGGGCGATGGTTTGAGGATACAAGAAGGCAGTTCGGTCAAAGCAACAGGAAAAATTGCTCAGATACCAGTGAGTGAGGGTTATTTGGGTCGTGTTATAAATGCTCTGGCTAAACCGATTGATGGTAGAGGCGAAATTTCAGCTTCCGAATTTCGGTTAATTGAATCTCCCGCTCCCGGTATTATTTCAAGACGGTCCGTATATGAACCTCTTCAAACAGGGCTTATCGCTATTGATTCGATGATCCCTATAGGCCGAGGGCAGCGAGAATTAATTATTGGAGACAGACAGACCGGTAAAACCGCAGTAGCCACAGATACAATTCTGAATCAACAAGGAAAAAGTGTAATATGTGTTTATGTAGCTATTGGTCAAAAGGCATCTTCCGTAGCCCAGGTAGTGACGACTTTTCAAGAAAGGGGAGCGCTAGAATATACTATTGTGATAGCCGAAACGGCGGATTCTCCTGCTACATTACAATACCTCGCTCCTTATACTGGAGCAGCTTTAGCTGAATATTTTATGTATCGTAAACAACATACTTTGATTATTTATGATGATCTATCCAAGCAAGCACAAGCTTATCGACAAATGTCTCTTCTATTACGAAGACCTCCCGGTCGGGAAGCTTATCCAGGAGATGTTTTTTATTTACATTCGCGCCTTTTGGAAAGAGCCGCGAAATTAAGTTCTAGTTTAGGTGAAGGAAGTATGACTGCTTTACCAATAGTTGAGACCCAATCGGGAGATGTTTCGGCTTATATTCCTACTAATGTCATTTCGATTACAGATGGACAAATCTTTTTGTCCGCCGATTTATTCAATGCTGGAATCCGACCTGCTATTAATGTGGGTATTTCTGTTTCCAGAGTAGGATCTGCAGCTCAAATTAAAGCCATGAAACAAGTAGCTGGGAAATTAAAATTGGAACTAGCGCAATTCGCAGAATTAGAAGCCTTTGCACAATTCGCTTCTGATCTTGATAAAGCTACCCAAAATCAATTGGCAAGAGGTCAACGATTACGTGAATTGCTTAAACAATCTCAATCTGCCCCTCTTACCGTGGAAGAACAAATAATAACTATTTTTACTGGAACGAATGGTTATCTTGATTCATTAGAAATTGTACAAGTAAGAAAATTTCTCGTTGAATTACGTAATTACTTAAAAACAAATAAACCTCAATTCCAAGAAATTATCTCTTCAACCAAAACATTTACTGAGGAAGCAAAAATCCTTTTGCAAGACGCTATTCAGGAACAGTTGGAACGCTTTCTACTTCAGGAACAAGTA
>Sedum_oryzifolium
ATGGTAACCATTCGCGCCGACGAAATTAGTAATATTATCCGTGATCGTATTGAGCGCTATAATAGAGAAGTCAAGATTGTAAATACCGGTACCGTACTTCAAGTAGGCGACGGCATTGCTCGTATTCATGGTCTTGACGAAGTCATGGCAGGCGAATTAGTAGAATTTGATGAGGGTACTGTAGGTATTGCCTTGAATTTGGAATCCAATAACGTTGGTGTTGTATTAATGGGCGATGGTTTGAGGATACAAGAAGGAAGTTCGGTCAAAGCAACAGGAAAAATTGCTCAGATACCAGTGAGTGAGGGTTATTTGGGTCGTGTTATAAATGCTCTGGCTAAACCGATTGATGGTAGAGGTGAAATTACAGCTTCCGAATTTCGGTTAATTGAATCTCCCGCTCCCGGTATTATTTCAAGACGGTCCGTATATGAACCTCTTCAAACAGGGCTTATCGCTATTGATTCGATGATCCCTATAGGCCGCGGGCAGCGAGAATTAATTATTGGAGACAGACAGACCGGTAAAACCGCAGTAGCCACAGATACAATTCTGAATCAACAAGGAAAAAATGTAATATGTGTTTATGTAGCTATTGGTCAAAAGGCATCTTCCGTAGCCCAGGTAGTGACGACTTTTCAAGAAAGGGGAGTGCTAGAATATACTATTGTGATAGCCGAAACGGCGGATTCTCCTGCTACATTACAATACCTCGCTCCTTATACTGGAGCAGCTTTAGCTGAATATTTTATGTATCGTAAACAACATACTTTGATTATTTATGATGATCTATCCAAGCAAGCACAAGCTTATCGACAAATGTCTCTTCTATTACGAAGACCCCCCGGTCGGGAAGCTTATCCAGGCGATGTTTTTTATTTACATTCGCGCCTTTTGGAAAGAGCTGCTAAATTAAGTTCTAGTTTAGGTGAAGGAAGTATGACTGCTTTACCAATAGTTGAGACCCAATCGGGAGATGTTTCGGCTTATATTCCTACTAATGTCATTTCTATTACAGATGGCCAAATATTTTTGTCCGCCGATTTATTCAATGCTGGAATCCGACCTGCTATTAATGTGGGTATTTCTGTTTCCAGAGTAGGATCTGCAGCTCAAATTAAAGCCATGAAACAAGTAGCTGGTAAATTAAAATTGGAACTAGCGCAATTCGCAGAATTAGAAGCCTTTGCACAATTTGCTTCTGATCTTGATAAAGCTACCCAAAATCAATTGGCAAGAGGTCAACGATTACGTGAATTGCTTAAACAATCTCAATCTGCCCCTCTTACTGTGGAAGAACAAATAATAACTATTTTTACTGGAACGAATGGTTATCTTGATTCATTAGAAATTGGACAAGTAAGAAAATTTCTCGTTGAATTACGTAATTACTTAAAAACAAATAAACCTCAATTCCAAGAAATTATCTCTTCAACCAAAACATTTACTGAGGAAGCAAAAATACTTTTGCAAGACGCTATTCAGGAACAGTTGGAACGCTTTCTACTTCAGGAACAAGTA
>Sedum_plumbizincicola
ATGGTAACCATTCGTGCCGACGAAATTAGTAATATTATCCGTGATCGTATTGAGCGATATAATAGAGAAGTCAAGATTGTAAATACTGGTACCGTACTTCAAGTAGGCGACGGGATTGCTCGTATTCATGGTCTTGACGAAGTCATGGCAGGCGAATTAGTAGAATTTGATGAGGGTACTATAGGTATTGCCTTAAATTTGGAATCCAATAACGTTGGTGTTGTATTAATGGGCGATGGTTTGAGGATACAAGAAGGAAGTTCGGTTAAAGCAACAGGAAGAATTGCTCAGATACCAGTGAGTGAGGGTTATTTGGGTCGTGTTATAAATGCTCTAGCTAAACCGATTGATGGTAGAGGCGAAATTTCAGCTTCCGAATTTCGCTTAATTGAATCTCCCGCTCCCGGTATTATTTCAAGACGGTCCGTATATGAACCCCTTCAAACAGGGCTTATTGCTATTGATTCGATGATCCCTATAGGCCGCGGGCAGCGAGAGCTAATTATTGGAGACAGACAGACTGGTAAAACCGCAGTAGCCACAGATACAATTCTGAATCAACAAGGAAAAAATGTAATATGTGTTTATGTAGCTATTGGTCAAAAGGCATCTTCCGTAGCCCAGGTAGTGACGACTTTTCAAGAAAGGGGAGCGCTAGAATATACTATTGTGATAGCCGAAACGGCGGATTCGCCTGCTACATTACAATACCTCGCTCCTTATACTGGAGCAGCTTTAGCTGAATATTTTATGTATCGTAAACAACATACTTTGATTATTTATGATGATCTATCCAAGCAAGCACAAGCTTATCGACAAATGTCTCTTCTATTACGAAGACCCCCCGGTCGGGAAGCTTATCCAGGAGATGTTTTTTATTTACATTCGCGCCTTTTAGAAAGAGCCGCTAAATTAAGTTCTAGTTTAGGTGAAGGAAGTATGACTGCTTTACCAATAGTTGAGACCCAATCGGGAGATGTTTCGGCTTATATTCCTACTAATGTCATTTCTATTACAGATGGACAAATATTTTTGTCCGCCGATTTATTCAATGCTGGAATCCGACCTGCTATTAATGTGGGTATTTCTGTTTCCAGAGTAGGATCTGCAGCTCAAATTAAAGCCATGAAACAAGTAGCTGGGAAATTAAAATTGGAACTAGCGCAATTCGCAGAATTAGAAGCCTTTGCACAATTCGCCTCTGATCTTGATAAAGCTACCCAAAATCAATTGGCGAGAGGTCAACGATTACGTGAATTACTTAAACAATCTCAATCTGCCCCTCTTACCGTGGAAGAACAAATAATGACTATTTATACTGGAACGAATGGTTATCTTGATTCATTAGAAATTGGACAAGTAAGAAAATTTCTCGTTGAATTACGTAATTACTTAAAAACAAATAAACCTCAATTCCAAGAAATTATCTCTTCGACCAAAACATTTACTGAGGAAGCAAAAATCCTTTTGCAAGACGCTATTCAGGAACAGTTGGAACGCTTTATACTTCAGGAACAAGTA
>Sedum_sarmentosum
ATGGTAACCATTCGCGCCGACGAAATTAGTAATATTATCCGTGATCGTATTGACCGATATAATAGAGAAGTCAAGATTGTAAATACTGGTACCGTACTTCAAGTAGGCGATGGCATTGCTCGTATTCATGGTCTTGACGAAGTCATGGCAGGCGAATTAGTAGAGTTTGATGAGGGTACTGTAGGTATTGCCTTAAATTTGGAATCCAATAACGTTGGTGTTGTATTAATGGGCGATGGTTTGAGGATACAAGAAGGAAGTTCGGTCAAAGCAACAGGAAGAATTGCTCAGATACCAGTAAGTAAGGATTATTTGGGTCGTGTTATAAATGCTCTGGCTAAACCGATTGATGGTAGAGGCGAAATTTCAGCTTCCGAATTTCGCTTAATTGAATCTCCCGCTCCCGGTATTATTTCAAGACGGTCCGTATATGAACCCCTTCAAACAGGGCTTATTGCTATTGATTCGATGATCCCTATAGGCCGCGGTCAGCGAGAGTTAATTATTGGAGACAGACAGACTGGTAAAACCGCAGTAGCTACAGATACAATTCTGAATCAACAAGGAAAAAATGTAATATGTGTTTATGTAGCTATTGGTCAAAAGGCATCTTCCGTAGCCCAGGTCGTGACGACTTTTCAAGAAAAGGGAGCGCTAGAATATACTATTGTGATAGCCGAAACGGCGGATTCGCCTGCTACATTACAATACCTCGCTCCTTATACTGGAGCAGCTTTAGCTGAATATTTTATGTATCGTAAACAACATACTTTGATTATTTATGATGATCTATCCAAGCAAGCACAAGCTTATCGACAAATGTCTCTTCTATTACGAAGACCCCCCGGTCGGGAAGCTTATCCAGGAGATGTTTTTTATTTACATTCGCGCCTTTTGGAAAGAGCCGCTAAATTAAGTTCTAGTTTAGGTGAAGGAAGTATGACTGCTTTACCAATAGTTGAGACCCAATCGGGAGATGTTTCGGCTTATATTCCTACTAATGTCATTTCTATTACAGATGGACAAATATTTTTGTCCGCCGATTTATTCAATGCTGGAATCCGACCTGCTATTAATGTGGGTATTTCTGTTTCCAGAGTAGGATCTGCAGCTCAAATTAAAGCCATGAAACAAGTAGCTGGGAAATTAAAATTGGAACTAGCGCAATTCGCAGAATTAGAAGCCTTTGCACAATTCGCTTCTGATCTTGATAAAGCTACCCAAAATCAATTGGCAAGAGGTCAACGATTACGTGAATTACTTAAACAATCTCAATCTGCCCCTCTTACCGTGGAAGAACAAATAATGACTATTTATACTGGAACGAATGGTTATCTTGATTCATTAGAAATTGGACAAGTAAGAAAATTTCTCGTTGAATTACGTAATTACTTAAAAACAAATAAACCTCAATTCCAAGAAATTATCTCTTCGACCAAAACATTTACTGAGGAAGCAAAAATCCTTTTGAAAGACGCTATTCAGGAACAGTTGGAACGCTTTATACTTCAGGAACAAGTA
>Sedum_tricarpum
ATGGTAACCATTCGTGCCGACGAAATTAGTAATATTATCCGTGATCGTATTGAGCGATATAATAGAGAAGTCAAGATTGTAAATACTGGTACCGTACTTCAAGTAGGCGACGGGATTGCTCGTATTCATGGTCTTGACGAAGTCATGGCAGGCGAATTAGTAGAATTTGATGAGGGTACTATAGGTATTGCCTTAAATTTGGAATCCAATAACGTTGGTGTTGTATTAATGGGCGATGGTTTGAGGATACAAGAAGGAAGTTCGGTTAAAGCAACAGGAAGAATTGCTCAGATACCAGTGAGTGAGGGTTATTTGGGTCGTGTTATAAATGCTCTAGCTAAACCGATTGATGGTAGAGGCGAAATTTCAGCTTCCGAATTTCGCTTAATTGAATCTCCCGCTCCCGGTATTATTTCAAGACGGTCCGTATATGAACCCCTTCAAACAGGGCTTATTGCTATTGATTCGATGATCCCTATAGGCCGCGGGCAGCGAGAGCTAATTATTGGAGACAGACAGACTGGTAAAACCGCAGTAGCCACAGATACAATTCTGAATCAACAAGGAAAAAATGTAATATGTGTTTATGTAGCTATTGGTCAAAAGGCATCTTCCGTAGCCCAGGTAGTGACAACTTTTCAAGAAAGGGGAGCGCTAGAATATACTATTGTGATAGCCGAAACGGCGGATTCGCCTGCTACATTACAATACCTCGCTCCTTATACTGGAGCAGCTTTAGCTGAATATTTTATGTATCGTAAACAACATACTTTGATTATTTATGATGATCTATCCAAGCAAGCACAAGCTTATCGACAAATGTCTCTTCTATTACGAAGACCCCCCGGTCGGGAAGCTTATCCAGGAGATGTTTTTTATTTACATTCGCGCCTTTTAGAAAGAGCCGCTAAATTAAGTTCTAGTTTAGGTGAAGGAAGTATGACTGCTTTACCAATAGTTGAGACCCAATCGGGAGATGTTTCGGCTTATATTCCTACTAATGTCATTTCTATTACAGATGGACAAATATTTTTGTCCGCCGATTTATTCAATGCTGGAATCCGACCTGCTATTAATGTGGGTATTTCTGTTTCCAGAGTAGGATCTGCAGCTCAAATTAAAGCCATGAAACAAGTAGCTGGGAAATTAAAATTGGAACTAGCGCAATTCGCAGAATTAGAAGCCTTTGCACAATTCGCCTCTGATCTTGATAAAGCTACCCAAAATCAATTGGCAAGAGGTCAACGATTACGTGAATTACTTAAACAATCTCAATCTGCCCCTCTTACCGTGGAAGAACAAATAATGACTATTTATACTGGAACGAATGGTTATCTTGATTCATTAGAAATTGGACAAGTAAGAAAATTTCTCGTTGAATTACGTAATTACTTAAAAACAAATAAACCTCAATTCCAAGAAATTATCTCTTCGACCAAAACATTTACTGAGGAAGCAAAAATCCTTTTGCAAGACGCTATTCAGGAACAGTTGGAACGCTTTATACTTCAAGAACAAGTA
>Aeonium_arboreum
ATGGTAACCATTCGCGCCGACGAAATTAGTAATATTATCCGTCAACGTATTGAAGGATATAATAGAGAAGTCAAGATTGTAAATACCGGTACCGTACTTCAAGTAGGCGACGGCATTGCTCGTATTCATGGTCTTGACGAAGTCATGGCAGGCGAATTAGTAGAATTTGATGAGGGTACTGTAGGTATTGCCTTGAATTTGGAATCCAATAACGTTGGTGTTGTATTAATGGGCGATGGTTTGATGATACAAGAAGGGGGTTCTGTCAAAGCAACAGGAAAAATTGCTCAGATACCAGTGAGTGAGGGTTATTTGGGTCGTGTTATAAATGCTCTGGCTAAACCGATTGATGGTAGAGGCGAAATTGCAGCTTCTGAATTTCGGTTAATTGAATCTCCTGCTCCCGGTATTATTTCAAGACGGTCCGTATATGAACCCCTGCAAACAGGGCTTATCGCTATTGATTCGATGATCCCTATAGGACGAGGGCAGCGAGAGTTAATTATTGGAGACAGACAAACCGGTAAAACTGCAGTAGCCACAGATACAATTCTGAATCAACAAGGAAAAAATGTAATCTGTGTTTATGTAGCTATTGGTCAAAAGGCATCTTCCGTGGCCCAGGTAGTGACGACTTTTCAGGAAAGGGGAGCGCTCGAATATACTATTGTGGTAGCCGAAACGGCGGATTCTCCTGCTACATTACAATACCTCGCTCCTTATACTGGAGCAGCTCTAGCTGAATATTTTATGTATCGTAAACAACATACTTTAATTATTTATGATGATCTATCTAAGCAAGCACAAGCTTATCGACAAATGTCTCTTCTATTACGAAGACCCCCCGGTCGGGAAGCTTATCCAGGAGATGTTTTTTATTTACATTCGCGCCTTTTGGAAAGAGCCGCTAAATTAGGTTCTAGTTTAGGTGAAGGAAGTATGACTGCTTTACCAATAGTTGAGACCCAATCAGGAGATGTTTCGGCTTATATTCCTACTAATGTCATTTCCATTACAGATGGACAAATATTTTTGTCCGCCGATCTATTCAATGCTGGAATCCGGCCTGCTATTAATGTGGGTATTTCTGTTTCCAGGGTAGGATCTGCAGCTCAAATTAAAGCCATGAAACAAGTAGCTGGGAAATTAAAACTGGAACTAGCCCAATTTGCAGAATTAGAAGCCTTTGCACAATTCGCTTCTGATCTTGATAAAGCTACCCAAAATCAATTGGCAAGGGGTCAACGATTACGGGAATTACTTAAACAATCTCAATCCGCCCCTCTTACCGTGGAAGAACAAATAATGACTATTTATACTGGAACGAACGGTTATCTTGATTCATTAGAAATCGGCCAAGTAAGGAAATTTCTCGTTGAATTACGTAATTACTTAAAAACAAATAAACCTCAATTCCAAGAAATTATATCTTCGACCAAAACATTTACTGAGGAAGCAACAATCCTTTTGAAAGACGCTATTCAGGAGCAGTTGGAACGCTTTCTGCTTCAGGAACAAGCA
>Aeonium_balsamiferum
ATGGTAACCATTCGCGCCGACGAAATTAGTAATATTATCCGTCAACGTATTGAAGGATATAATAGAGAAGTCAAGATTGTAAATACCGGTACCGTACTTCAAGTAGGCGACGGCATTGCTCGTATTCATGGTCTTGACGAAGTCATGGCAGGCGAATTAGTAGAATTTGATGAGGGTACTGTAGGTATTGCCTTGAATTTGGAATCCAATAACGTTGGTGTTGTATTAATGGGCGATGGTTTGATGATACAAGAAGGGGGTTCTGTCAAAGCAACAGGAAAAATTGCTCAGATACCAGTGAGTGAGGGTTATTTGGGTCGTGTTATAAATGCTCTGGCTAAACCGATTGATGGTAGAGGCGAAATTGCAGCTTCTGAATTTCGGTTAATTGAATCTCCTGCTCCCGGTATTATTTCAAGACGGTCCGTATATGAACCCCTGCAAACAGGGCTTATCGCTATTGATTCGATGATCCCTATAGGACGAGGGCAGCGAGAGTTAATTATTGGAGACAGACAAACCGGTAAAACTGCAGTAGCCACAGATACAATTCTGAATCAACAAGGAAAAAATGTAATCTGTGTTTATGTAGCTATTGGTCAAAAGGCATCTTCCGTGGCCCAGGTAGTGACGACTTTTCAGGAAAGGGGAGCGCTCGAATATACTATTGTGGTAGCCGAAACGGCGGATTCTCCTGCTACATTACAATACCTCGCTCCTTATACTGGAGCAGCTCTAGCTGAATATTTTATGTATCGTAAACAACATACTTTAATTATTTATGATGATCTATCTAAGCAAGCACAAGCTTATCGACAAATGTCTCTTCTATTACGAAGACCCCCCGGTCGGGAAGCTTATCCAGGAGATGTTTTTTATTTACATTCGCGCCTTTTGGAAAGAGCCGCTAAATTAGGTTCTAGTTTAGGTGAAGGAAGTATGACTGCTTTACCAATAGTTGAGACCCAATCAGGAGATGTTTCGGCTTATATTCCTACTAATGTCATTTCCATTACAGATGGACAAATATTTTTGTCCGCCGATCTATTCAATGCTGGAATCCGGCCTGCTATTAATGTGGGTATTTCTGTTTCCAGGGTAGGATCTGCAGCTCAAATTAAAGCCATGAAACAAGTAGCTGGGAAATTAAAACTGGAACTAGCCCAATTTGCAGAATTAGAAGCCTTTGCACAATTCGCTTCTGATCTTGATAAAGCTACCCAAAATCAATTGGCAAGGGGTCAACGATTACGGGAATTACTTAAACAATCTCAATCCGCCCCTCTTACCGTGGAAGAACAAATAATGACTATTTATACTGGAACGAACGGTTATCTTGATTCATTAGAAATCGGCCAAGTAAGGAAATTTCTCGTTGAATTACGTAATTACTTAAAAACAAATAAACCTCAATTCCAAGAAATTATATCTTCGACCAAAACATTTACTGAGGAAGCAACAATCCTTTTGAAAGACGCTATTCAGGAGCAGTTGGAACGCTTTCTGCTTCAGGAACAAGCA
>Aeonium_decorum
ATGGTAACCATTCGCGCCGACGAAATTAGTAATATTATCCGTCAACGTATTGAAGGATATAATAGAGAAGTCAAGATTGTAAATACCGGTACCGTACTTCAAGTAGGCGACGGCATTGCTCGTATTCATGGTCTTGACGAAGTCATGGCAGGCGAATTAGTAGAATTTGATGAGGGTACTGTAGGTATTGCCTTGAATTTGGAATCCAATAACGTTGGTGTTGTATTAATGGGCGATGGTTTGATGATACAAGAAGGGGGTTCTGTCAAAGCAACAGGAAAAATTGCTCAGATACCAGTGAGTGAGGGTTATTTGGGTCGTGTTATAAATGCTCTGGCTAAACCGATTGATGGTAGAGGCGAAATTGCAGCTTCTGAATTTCGGTTAATTGAATCTCCTGCTCCCGGTATTATTTCAAGACGGTCCGTATATGAACCCCTGCAAACAGGGCTTATCGCTATTGATTCGATGATCCCTATAGGACGAGGGCAGCGAGAGTTAATTATTGGAGACAGACAAACCGGTAAAACTGCAGTAGCCACAGATACAATTCTGAATCAACAAGGAAAAAATGTAATCTGTGTTTATGTAGCTATTGGTCAAAAGGCATCTTCCGTGGCCCAGGTAGTGACGACTTTTCAGGAAAGGGGAGCGCTCGAATATACTATTGTGGTAGCCGAAACGGCGGATTCTCCTGCTACATTACAATACCTCGCTCCTTATACTGGAGCAGCTCTAGCTGAATATTTTATGTATCGTAAACAACATACTTTAATTATTTATGATGATCTATCTAAGCAAGCACAAGCTTATCGACAAATGTCTCTTCTATTACGAAGACCCCCCGGTCGGGAAGCTTATCCAGGAGATGTTTTTTATTTACATTCGCGCCTTTTGGAAAGAGCCGCTAAATTAGGTTCTAGTTTAGGTGAAGGAAGTATGACTGCTTTACCAATAGTTGAGACCCAATCAGGAGATGTTTCGGCTTATATTCCTACTAATGTCATTTCCATTACAGATGGACAAATATTTTTGTCCGCCGATCTATTCAATGCTGGAATCCGGCCTGCTATTAATGTGGGTATTTCTGTTTCCAGGGTAGGATCTGCAGCTCAAATTAAAGCCATGAAACAAGTAGCTGGGAAATTAAAACTGGAACTAGCCCAATTTGCAGAATTAGAAGCCTTTGCACAATTCGCTTCTGATCTTGATAAAGCTACCCAAAATCAATTGGCAAGGGGTCAACGATTACGGGAATTACTTAAACAATCTCAATCCGCCCCTCTTACCGTGGAAGAACAAATAATGACTATTTATACTGGAACAAACGGTTATCTTGATTCATTAGAAATCGGCCAAGTAAGGAAATTTCTCGTTGAATTACGTAATTACTTAAAAACAAATAAACCTCAATTCCAAGAAATTATATCTTCGACCAAAACATTTACTGAGGAAGCAACAATCCTTTTGAAAGACGCTATTCAGGAGCAGTTGGAACGCTTTCTGCTTCAGGAACAAGCA
>Aeonium_diplocyclum
ATGGTAACCATTCGCGCCGACGAAATTAGTAATATTATCCGTCAACGTATTGAAGGATATAATAGAGAAGTCAAGATTGTAAATACCGGTACCGTACTTCAAGTAGGCGACGGCATTGCTCGTATTCATGGTCTTGACGAAGTCATGGCAGGCGAATTAGTAGAATTTGATGAGGGTACTGTAGGTATTGCCTTGAATTTGGAATCCAATAACGTTGGTGTTGTATTAATGGGCGATGGTTTGATGATACAAGAAGGGGGTTCTGTCAAAGCAACAGGAAAAATTGCTCAGATACCAGTGAGTGAGGGTTATTTGGGTCGTGTTATAAATGCTCTGGCTAAACCGATTGATGGTAGAGGCGAAATTGGAGCTTCTGAATTTCGGTTAATTGAATCTCCTGCTCCCGGTATTATTTCAAGACGGTCCGTATATGAACCCCTGCAAACAGGGCTTATCGCTATTGATTCGATGATCCCTATAGGACGAGGGCAGCGAGAGTTAATTATTGGAGACAGACAAACCGGTAAAACTGCAGTAGCCACAGATACAATTCTGAATCAACAAGGAAAAAATGTAATCTGTGTTTATGTAGCTATTGGTCAAAAGGCATCTTCCGTGGCCCAGGTAGTGACGACTTTTCAGGAAAGGGGAGCGCTCGAATATACTATTGTGGTAGCCGAAACGGCGGATTCTCCTGCTACATTACAATACCTCGCTCCTTATACTGGAGCAGCTCTAGCTGAATATTTTATGTATCGTAAACAACATACTTTAATTATTTATGATGATCTATCTAAGCAAGCACAAGCTTATCGACAAATGTCTCTTCTATTACGAAGACCCCCCGGTCGGGAAGCTTATCCAGGAGATGTTTTTTATTTACATTCGCGCCTTTTGGAAAGAGCCGCTAAATTAGGTTCTAGTTTAGGTGAAGGAAGTATGACTGCTTTACCAATAGTTGAGACCCAATCAGGAGATGTTTCGGCTTATATTCCTACTAATGTCATTTCCATTACAGATGGACAAATATTTTTGTCCGCCGATCTATTCAATGCTGGAATCCGGCCTGCTATTAATGTGGGTATTTCTGTTTCCAGGGTAGGATCTGCAGCTCAAATTAAAGCCATGAAACAAGTAGCGGGGAAATTAAAACTGGAACTAGCCCAATTTGCAGAATTAGAAGCCTTTGCACAATTCGCTTCTGATCTTGATAAAGCTACCCAAAATCAATTGGCAAGGGGTCAACGATTACGGGAATTACTTAAACAATCTCAATCCGCCCCTCTTACCGTGGAAGAACAAATAATGACTATTTATACTGGAACGAACGGTTATCTTGATTCATTAGAAATCGGCCAAGTAAGGAAATTTCTCGTTGAATTACGTAATTACTTAAAAACAAATAAACCTCAATTCCAAGAAATTATATCTTCGACCAAAACATTTACTGAGGAAGCAACAATCCTTTTGAAAGACGCTATTCAGGAGCAGTTGGAACGCTTTCTGCTTCAGGAACAAGCA
>Aeonium_dodrantale
ATGGTAACCATTCGCGCCGATGAAATTAGTAATATTATCCGTCAACGTATTGAAGGATATAATAGAGAAGTCAAGATTGTAAATACCGGTACCGTACTTCAAGTAGGCGACGGCATTGCTCGTATTCATGGTCTTGACGAAGTCATGGCAGGCGAATTAGTAGAATTTGATGAGGGTACTGTAGGTATTGCCTTGAATTTGGAATCCAATAACGTTGGTGTTGTATTAATGGGCGATGGTTTGATGATACAAGAAGGGGGTTCTGTCAAAGCAACAGGAAAAATTGCTCAGATACCAGTGAGTGAGGGTTATTTGGGTCGTGTTATAAATGCTCTGGCTAAACCGATTGATGGTAGAGGCGAAATTGCAGCTTCTGAATTTCGGTTAATTGAATCTCCTGCTCCCGGTATTATTTCAAGACGGTCCGTATATGAACCCCTGCAAACAGGGCTTATCGCTATTGATTCGATGATCCCTATAGGACGAGGGCAGCGAGAGTTAATTATTGGAGACAGACAAACCGGTAAAACTGCAGTAGCCACAGATACAATTCTGAATCAACAAGGAAAAAATGTAATCTGTGTTTATGTAGCTATTGGTCAAAAGGCATCTTCCGTGGCCCAGGTAGTGACGACTTTTCAGGAAAGGGGAGCGCTCGAATATACTATTGTGGTAGCCGAAACGGCGGATTCTCCTGCTACATTACAATACCTCGCTCCTTATACTGGAGCAGCTCTAGCTGAATATTTTATGTATCGTAAACAACATACTTTAATTATTTATGATGATCTATCTAAGCAAGCACAAGCTTATCGACAAATGTCTCTTCTATTACGAAGACCCCCCGGTCGGGAAGCTTATCCAGGAGATGTTTTTTATTTACATTCGCGCCTTTTGGAAAGAGCCGCTAAATTAGGTTCTAGTTTAGGTGAAGGAAGTATGACTGCTTTACCAATAGTTGAGACCCAATCAGGAGATGTTTCGGCTTATATTCCTACTAATGTCATTTCCATTACAGATGGACAAATATTTTTGTCCGCCGATCTATTCAATGCTGGAATCCGGCCTGCTATTAATGTGGGTATTTCTGTTTCCAGGGTAGGATCTGCAGCTCAAATTAAAGCCATGAAACAAGTAGCGGGGAAATTAAAACTGGAACTAGCCCAATTTGCAGAATTAGAAGCCTTTGCACAATTCGCTTCTGATCTTGATAAAGCTACCCAAAATCAATTGGCAAGGGGTCAACGATTACGGGAATTACTTAAACAATCTCAATCCGCCCCTCTTACCGTGGAAGAACAAATAATGACTATTTATACTGGAACGAACGGTTATCTTGATTCATTAGAAATCGGCCAAGTAAGGAAATTTCTCGTTGAATTACGTAATTACTTAAAAACAAATAAACCTCAATTCCAAGAAATTATATCTTCGACCAAAACATTTACTGAGGAAGCAACAATCCTTTTGAAAGACGCTATTCAGGAGCAGTTGGAACGCTTTCTGCTTCAGGAACAAGCA
>Aeonium_nobile
ATGGTAACCATTCGCGCCGACGAAATTAGTAATATTATCCGTCAACGTATTGAAGGATATAATAGAGAAGTCAAGATTGTAAATACCGGTACCGTACTTCAAGTAGGCGACGGCATTGCTCGTATTCATGGTCTTGACGAAGTCATGGCAGGCGAATTAGTAGAATTTGATGAGGGTACTGTAGGTATTGCCTTGAATTTGGAATCCAATAACGTTGGTGTTGTATTAATGGGCGATGGTTTGATGATACAAGAAGGGGGTTCTGTCAAAGCAACAGGAAAAATTGCTCAGATACCAGTGAGTGAGGGTTATTTGGGTCGTGTTATAAATGCTCTGGCTAAACCGATTGATGGTAGAGGCGAAATTGCAGCTTCTGAATTTCGGTTAATTGAATCTCCTGCTCCCGGTATTATTTCAAGACGGTCCGTATATGAACCCCTGCAAACAGGGCTTATCGCTATTGATTCGATGATCCCTATAGGACGAGGGCAGCGAGAGTTAATTATTGGAGACAGACAAACCGGTAAAACTGCAGTAGCCACAGATACAATTCTGAATCAACAAGGAAAAAATGTAATCTGTGTTTATGTAGCTATTGGTCAAAAGGCATCTTCCGTGGCCCAGGTAGTGACGACTTTTCAGGAAAGGGGAGCGCTCGAATATACTATTGTGGTAGCCGAAACGGCGGATTCTCCTGCTACATTACAATACCTCGCTCCTTATACTGGAGCAGCTCTAGCTGAATATTTTATGTATCGTAAACAACATACTTTAATTATTTATGATGATCTATCTAAGCAAGCACAAGCTTATCGACAAATGTCTCTTCTATTACGAAGACCCCCCGGTCGGGAAGCTTATCCAGGAGATGTTTTTTATTTACATTCGCGCCTTTTGGAAAGAGCCGCTAAATTAGGTTCTAGTTTAGGTGAAGGAAGTATGACTGCTTTACCAATAGTTGAGACCCAATCAGGAGATGTTTCGGCTTATATTCCTACTAATGTCATTTCCATTACAGATGGACAAATATTTTTGTCCGCCGATCTATTCAATGCTGGAATCCGGCCTGCTATTAATGTGGGTATTTCTGTTTCCAGGGTAGGATCTGCAGCTCAAATTAAAGCCATGAAACAAGTAGCTGGGAAATTAAAACTGGAACTAGCCCAATTTGCAGAATTAGAAGCCTTTGCACAATTCGCTTCTGATCTTGATAAAGCTACCCAAAATCAATTGGCAAGGGGTCAACGATTACGGGAATTACTTAAACAATCTCAATCCGCCCCTCTTACCGTGGAAGAACAAATAATGACTATTTATACTGGAACAAACGGTTATCTTGATTCATTAGAAATCGGCCAAGTAAGGAAATTTCTCGTTGAATTACGTAATTACTTAAAAACAAATAAACCTCAATTCCAAGAAATTATATCTTCGACCAAAACATTTACTGAGGAAGCAACAATCCTTTTGAAAGACGCTATTCAGGAGCAGTTGGAACGCTTTCTGCTTCAGGAACAAGCA
>Aeonium_saundersii
ATGGTAACCATTCGCGCCGACGAAATTAGTAATATTATCCGTCAACGTATTGAAGGATATAATAGAGAAGTCAAGATTGTAAATACCGGTACCGTACTTCAAGTAGGCGACGGCATTGCTCGTATTCATGGTCTTGACGAAGTCATGGCAGGCGAATTAGTAGAATTTGATGAGGGTACTGTAGGTATTGCCTTGAATTTGGAATCCAATAACGTTGGTGTTGTATTAATGGGCGATGGTTTGATGATACAAGAAGGGGGTTCTGTCAAAGCAACAGGAAAAATTGCTCAGATACCAGTGAGTGAGGGTTATTTGGGTCGTGTTATAAATGCTCTGGCTAAACCGATTGATGGTAGAGGCGAAATTGCAGCTTCTGAATTTCGGTTAATTGAATCTCCTGCTCCCGGTATTATTTCAAGACGGTCCGTATATGAACCCCTGCAAACAGGGCTTATCGCTATTGATTCGATGATCCCTATAGGACGAGGGCAGCGAGAGTTAATTATTGGAGACAGACAAACCGGTAAAACTGCAGTAGCCACAGATACAATTCTGAATCAACAAGGAAAAAATGTAATCTGTGTTTATGTAGCTATTGGTCAAAAGGCATCTTCCGTGGCCCAGGTAGTGACGACTTTTCAGGAAAGGGGAGCGCTCGAATATACTATTGTGGTAGCCGAAACGGCGGATTCTCCTGCTACATTACAATACCTCGCTCCTTATACTGGAGCAGCTCTAGCTGAATATTTTATGTATCGTAAACAACATACTTTAATTATTTATGATGATCTATCTAAGCAAGCACAAGCTTATCGACAAATGTCTCTTCTATTACGAAGACCCCCCGGTCGGGAAGCTTATCCAGGAGATGTTTTTTATTTACATTCGCGCCTTTTGGAAAGAGCCGCTAAATTAGGTTCTAGTTTAGGTGAAGGAAGTATGACTGCTTTACCAATAGTTGAGACCCAATCAGGAGATGTTTCGGCTTATATTCCTACTAATGTCATTTCCATTACAGATGGACAAATATTTTTGTCCGCCGATCTATTCAATGCTGGAATCCGGCCTGCTATTAATGTGGGTATTTCTGTTTCCAGGGTAGGATCTGCAGCTCAAATTAAAGCCATGAAACAAGTAGCTGGGAAATTAAAACTGGAACTAGCCCAATTTGCAGAATTAGAAGCCTTTGCACAATTCGCTTCTGATCTTGATAAAGCTACCCAAAATCAATTGGCAAGGGGTCAACGATTACGGGAATTACTTAAACAATCTCAATCCGCCCCTCTTACCGTGGAAGAACAAATAATGACTATTTATACTGGAACGAACGGTTATCTTGATTCATTAGAAATCGGCCAAGTAAGGAAATTTCTCGTTGAATTACGTAATTACTTAAAAACAAATAAACCTCAATTCCAAGAAATTATATCTTCGACCAAAACATTTACTGAGGAAGCAACAATCCTTTTGAAAGACGCTATTCAGGAGCAGTTGGAACGCTTTCTGCTTCAGGAACAAGCA
>Aeonium_tabuliforme
ATGGTAACCATTCGCGCCGACGAAATTAGTAATATTATCCGTCAACGTATTGAAGGATATAATAGAGAAGTCAAGATTGTAAATACCGGTACCGTACTTCAAGTAGGCGACGGCATTGCTCGTATTCATGGTCTTGACGAAGTCATGGCAGGCGAATTAGTAGAATTTGATGAGGGTACTGTAGGTATTGCCTTGAATTTGGAATCCAATAACGTTGGTGTTGTATTAATGGGCGATGGTTTGATGATACAAGAAGGGGGTTCTGTCAAAGCAACAGGAAAAATTGCTCAGATACCAGTGAGTGAGGGTTATTTGGGTCGTGTTATAAATGCTCTGGCTAAACCGATTGATGGTAGAGGCGAAATTGCAGCTTCTGAATTTCGGTTAATTGAATCTCCTGCTCCCGGTATTATTTCAAGACGGTCCGTATATGAACCCCTGCAAACAGGGCTTATCGCTATTGATTCGATGATCCCTATAGGACGAGGGCAGCGAGAGTTAATTATTGGAGACAGACAAACCGGTAAAACTGCAGTAGCCACAGATACAATTCTGAATCAACAAGGAAAAAATGTAATCTGTGTTTATGTAGCTATTGGTCAAAAGGCATCTTCCGTGGCCCAGGTAGTGACGACTTTTCAGGAAAGGGGAGCGCTCGAATATACTATTGTGGTAGCCGAAACGGCGGATTCTCCTGCTACATTACAATACCTCGCTCCTTATACTGGAGCAGCTCTAGCTGAATATTTTATGTATCGTAAACAACATACTTTAATTATTTATGATGATCTATCTAAGCAAGCACAAGCTTATCGACAAATGTCTCTTCTATTACGAAGACCCCCCGGTCGGGAAGCTTATCCAGGAGATGTTTTTTATTTACATTCGCGCCTTTTGGAAAGAGCCGCTAAATTAGGTTCTAGTTTAGGTGAAGGAAGTATGACTGCTTTACCAATAGTTGAGACCCAATCAGGAGATGTTTCGGCTTATATTCCTACTAATGTCATTTCCATTACAGATGGACAAATATTTTTGTCCGCCGATCTATTCAATGCTGGAATCCGGCCTGCTATTAATGTGGGTATTTCTGTTTCCAGGGTAGGATCTGCAGCTCAAATTAAAGCCATGAAACAAGTAGCTGGGAAATTAAAACTGGAACTAGCCCAATTTGCAGAATTAGAAGCCTTTGCACAATTCGCTTCTGATCTTGATAAAGCTACCCAAAATCAATTGGCAAGGGGTCAACGATTACGGGAATTACTTAAACAATCTCAATCCGCCCCTCTTACCGTGGAAGAACAAATAATGACTATTTATACTGGAACGAACGGTTATCTTGATTCATTAGAAATCGGCCAAGTAAGGAAATTTCTCGTTGAATTACGTAATTACTTAAAAACAAATAAACCTCAATTCCAAGAAATTATATCTTCGACCAAAACATTTACTGAGGAAGCAACAATCCTTTTGAAAGACGCTATTCAGGAGCAGTTGGAACGCTTTCTGCTTCAGGAACAAGCA
>Aeonium_undulatum
ATGGTAACCATTCGCGCCGACGAAATTAGTAATATTATCCGTCAACGTATTGAAGGATATAATAGAGAAGTCAAGATTGTAAATACCGGTACCGTACTTCAAGTAGGCGACGGCATTGCTCGTATTCATGGTCTTGACGAAGTCATGGCAGGCGAATTAGTAGAATTTGATGAGGGTACTGTAGGTATTGCCTTGAATTTGGAATCCAATAACGTTGGTGTTGTATTAATGGGCGATGGTTTGATGATACAAGAAGGGGGTTCTGTCAAAGCAACAGGAAAAATTGCTCAGATACCAGTGAGTGAGGGTTATTTGGGTCGTGTTATAAATGCTCTGGCTAAACCGATTGATGGTAGAGGCGAAATTGCAGCTTCTGAATTTCGGTTAATTGAATCTCCTGCTCCCGGTATTATTTCAAGACGGTCCGTATATGAACCCCTGCAAACAGGGCTTATCGCTATTGATTCGATGATCCCTATAGGACGAGGGCAGCGAGAGTTAATTATTGGAGACAGACAAACCGGTAAAACTGCAGTAGCCACAGATACAATTCTGAATCAACAAGGAAAAAATGTAATCTGTGTTTATGTAGCTATTGGTCAAAAGGCATCTTCCGTGGCCCAGGTAGTGACGACTTTTCAGGAAAGGGGAGCGCTCGAATATACTATTGTGGTAGCCGAAACGGCGGATTCTCCTGCTACATTACAATACCTCGCTCCTTATACTGGAGCAGCTCTAGCTGAATATTTTATGTATCGTAAACAACATACTTTAATTATTTATGATGATCTATCTAAGCAAGCACAAGCTTATCGACAAATGTCTCTTCTATTACGAAGACCCCCCGGTCGGGAAGCTTATCCAGGAGATGTTTTTTATTTACATTCGCGCCTTTTGGAAAGAGCCGCTAAATTAGGTTCTAGTTTAGGTGAAGGAAGTATGACTGCTTTACCAATAGTTGAGACCCAATCAGGAGATGTTTCGGCTTATATTCCTACTAATGTCATTTCCATTACAGATGGACAAATATTTTTGTCCGCCGATCTATTCAATGCTGGAATCCGGCCTGCTATTAATGTGGGTATTTCTGTTTCCAGGGTAGGATCTGCAGCTCAAATTAAAGCCATGAAACAAGTAGCTGGGAAATTAAAACTGGAACTAGCCCAATTTGCAGAATTAGAAGCCTTTGCACAATTCGCTTCTGATCTTGATAAAGCTACCCAAAATCAATTGGCAAGGGGTCAACGATTACGGGAATTACTTAAACAATCTCAATCCGCCCCTCTTACCGTGGAAGAACAAATAATGACTATTTATACTGGAACGAACGGTTATCTTGATTCATTAGAAATCGGCCAAGTAAGGAAATTTCTCGTTGAATTACGTAATTACTTAAAAACAAATAAACCTCAATTCCAAGAAATTATATCTTCGACCAAAACATTTACTGAGGAAGCAACAATCCTTTTGAAAGACGCTATTCAGGAGCAGTTGGAACGCTTTCTGCTTCAGGAACAAGCA
>Monanthes_anagensis
ATGGTAACCATTCGCGCCGATGAAATTAGTAATATTATCCGTCAACGTATTGAAGGATATAATAGAGAAGTCAAGATTGTAAATACCGGTACCGTACTTCAAGTAGGCGACGGCATTGCTCGTATTTATGGTCTTGACGAAGTCATGGCAGGCGAATTAGTAGAATTTGATGAGGGTACGGTAGGTATTGCCTTGAATTTGGAATCCAATAACGTTGGTGTTGTATTAATGGGCGATGGTTTGATGATACAAGAAGGGGGTTCTGTCAAAGCAACAGGAAAAATTGCTCAGATACCAGTGAGTGAGGGTTATTTGGGTCGTGTTATAAATGCTCTGGCTAAACCGATTGATGGTAGAGGCGAAATTGCAGCTTCGGAATTTCGGTTAATTGAATCTCCCGCTCCCGGTATTATTTCAAGACGGTCCGTATATGAACCCCTGCAAACAGGGCTTATCGCTATTGATTCGATGATCCCTATAGGACGAGGGCAGCGAGAGTTAATTATTGGAGACAGACAAACCGGTAAAACTGCAGTAGCCACAGATACAATTCTGAATCAACAAGGAAAAAATGTAATCTGTGTTTATGTAGCTATTGGTCAAAAGGCATCTTCCGTGGCCCAGGTAGTGACGACTTTTCAGGAAAGGGGAGCGCTCGAATATACTATTGTGGTAGCCGAAACGGCGGATTCTCCTGCTACATTACAATACCTCGCTCCTTATACTGGAACAGCTCTAGCTGAATATTTTATGTATCGTAAACAACATACTTTAATTATTTATGATGATCTATCTAAGCAAGCACAAGCTTATCGACAAATGTCTCTTCTATTACGAAGACCCCCCGGTCGGGAAGCTTATCCAGGAGATGTTTTTTATTTACATTCGCGCCTTTTGGAAAGAGCCGCTAAATTAGGTTCTAGTTTAGGTGAAGGAAGTATGACTGCTTTACCAATAGTTGAGACCCAATCAGGAGATGTTTCGGCTTATATTCCTACTAATGTCATTTCCATTACAGATGGACAAATATTTTTGTCCGCCGATCTATTCAATGCTGGAATCCGACCTGCTATTAATGTGGGTATTTCTGTTTCCAGGGTAGGATCTGCAGCTCAAATTAAAGCCATGAAACAAGTAGCTGGGAAATTAAAACTGGAACTAGCCCAATTTGCAGAATTAGAAGCCTTTGCACAATTCGCTTCTGATCTTGATAAAGCTACCCAAAATCAATTGGCAAGGGGTCAACGATTACGGGAATTACTTAAACAATCTCAATCCGCCCCTCTTACCGTGGAAGAACAAATAATGACTATTTATACTGGAACGAACGGTTATCTTGATTCATTAGAAATCGGCCAAGTAAGGAAATTTCTCGTTGAATTACGTAATTACTTAAAAACAAATAAACCTCAATTCCAAGAAATTATATCTTCGACCAAAACATTTACTGAGGAAGCAACAATCCTTTTGAAAGACGCTATTCAGGAGCAGTTGGAACGCTTTCTGCTTCAGGAAAAAGCA
>Monanthes_brachycaulos
ATGGTAACCATTCGCGCCGATGAAATTAGTAATATTATCCGTCAACGTATTGAAGGATATAATAGAGAAGTCAAGATTGTAAATACCGGTACCGTACTTCAAGTAGGCGACGGCATTGCTCGTATTTATGGTCTTGACGAAGTCATGGCAGGCGAATTAGTAGAATTTGATGAGGGTACGGTAGGTATTGCCTTGAATTTGGAATCCAATAACGTTGGTGTTGTATTAATGGGCGATGGTTTGATGATACAAGAAGGGGGTTCTGTCAAAGCAACAGGAAAAATTGCTCAGATACCAGTGAGTGAGGGTTATTTGGGTCGTGTTATAAATGCTCTGGCTAAACCGATTGATGGTAGAGGCGAAATTGCAGCTTCGGAATTTCGGTTAATTGAATCTCCCGCTCCCGGTATTATTTCAAGACGGTCCGTATATGAACCCCTGCAAACAGGGCTTATCGCTATTGATTCGATGATCCCTATAGGACGAGGGCAGCGAGAGTTAATTATTGGAGACAGACAAACCGGTAAAACTGCAGTAGCCACAGATACAATTCTGAATCAACAAGGAAAAAATGTAATCTGTGTTTATGTAGCTATTGGTCAAAAGGCATCTTCCGTGGCCCAGGTAGTGACGACTTTTCAGGAAAGGGGAGCGCTCGAATATACTATTGTGGTAGCCGAAACGGCGGATTCTCCTGCTACATTACAATACCTCGCTCCTTATACTGGAGCAGCTCTAGCTGAATATTTTATGTATCGTAAACAACATACTTTAATTATTTATGATGATCTATCTAAGCAAGCACAAGCTTATCGACAAATGTCTCTTCTATTACGAAGACCCCCCGGTCGGGAAGCTTATCCAGGAGATGTTTTTTATTTACATTCGCGCCTTTTGGAAAGAGCCGCTAAATTAGGTTCTAGTTTAGGTGAAGGAAGTATGACTGCTTTACCAATAGTTGAGACCCAATCAGGAGATGTTTCGGCTTATATTCCTACTAATGTCATTTCCATTACAGATGGACAAATATTTTTGTCCGCCGATCTATTCAATGCTGGAATCCGACCTGCTATTAATGTGGGTATTTCTGTTTCCAGGGTAGGATCTGCAGCTCAAATTAAAGCCATGAAACAAGTAGCTGGGAAATTAAAACTGGAACTAGCCCAATTTGCAGAATTAGAAGCCTTTGCACAATTCGCTTCTGATCTTGATAAAGCTACCCAAAATCAATTGGCAAGGGGTCAACGATTACGGGAATTACTTAAACAATCTCAATCCGCCCCTCTTACCGTGGAAGAACAAATAATGACTATTTATACTGGAACGAACGGTTATCTTGATTCATTAGAAATCGGCCAAGTAAGGAAATTTCTCGTTGAATTACGTAATTACTTAAAAACAAATAAACCTCAATTCCAAGAAATTATATCTTCGACCAAAACATTTACTGAGGAAGCAACAATCCTTTTGAAAGACGCTATTCAGGAGCAGTTGGAACGCTTTCTGCTTCAGGAAAAAGCA
>Monanthes_muralis
ATGGTAACCATTCGCGCCGATGAAATTAGTAATATTATCCGTCAACGTATTGAAGGATATAATAGAGAAGTCAAGATTGTAAATACCGGTACCGTACTTCAAGTAGGCGACGGCATTGCTCGTATTTATGGTCTTGACGAAGTCATGGCAGGCGAATTAGTAGAATTTGATGAGGGTACGGTAGGTATTGCCTTGAATTTGGAATCCAATAACGTTGGTGTTGTATTAATGGGCGATGGTTTGATGATACAAGAAGGGGGTTCTGTCAAAGCAACAGGAAAAATTGCTCAGATACCAGTGAGTGAGGGTTATTTGGGTCGTGTTATAAATGCTCTGGCTAAACCGATTGATGGTAGAGGCGAAATTGCAGCTTCGGAATTTCGGTTAATTGAATCTCCCGCTCCCGGTATTATTTCAAGACGGTCCGTATATGAACCCCTGCAAACAGGGCTTATCGCTATTGATTCGATGATCCCTATAGGACGAGGGCAGCGAGAGTTAATTATTGGAGACAGACAAACCGGTAAAACTGCAGTAGCCACAGATACAATTCTGAATCAACAAGGAAAAAATGTAATCTGTGTTTATGTAGCTATTGGTCAAAAGGCATCTTCCGTGGCCCAGGTAGTGACGACTTTTCAGGAAAGGGGAGCGCTCGAATATACTATTGTGGTAGCCGAAACGGCGGATTCTCCTGCTACATTACAATACCTCGCTCCTTATACTGGAGCAGCTCTAGCTGAATATTTTATGTATCGTAAACAACATACTTTAATTATTTATGATGATCTATCTAAGCAAGCACAAGCTTATCGACAAATGTCTCTTCTATTACGAAGACCCCCCGGTCGGGAAGCTTATCCAGGAGATGTTTTTTATTTACATTCGCGCCTTTTGGAAAGAGCCGCTAAATTAGGTTCTAGTTTAGGTGAAGGAAGTATGACTGCTTTACCAATAGTTGAGACCCAATCAGGAGATGTTTCGGCTTATATTCCTACTAATGTCATTTCCATTACAGATGGACAAATATTTTTGTCCGCCGATCTATTCAATGCTGGAATCCGACCTGCTATTAATGTGGGTATTTCTGTTTCCAGGGTAGGATCTGCAGCTCAAATTAAAGCCATGAAACAAGTAGCTGGGAAATTAAAACTGGAACTAGCCCAATTTGCAGAATTAGAAGCCTTTGCACAATTCGCTTCTGATCTTGATAAAGCTACCCAAAATCAATTGGCAAGGGGTCAACGATTACGGGAATTACTTAAACAATCTCAATCCGCCCCTCTTACCGTGGAAGAACAAATAATGACTATTTATACTGGAACGAACGGTTATCTTGATTCATTAGAAATCGGCCAAGTAAGGAAATTTCTCGTTGAATTACGTAATTACTTAAAAACAAATAAACCTCAATTCCAAGAAATTATATCTTCGACCAAAACATTTACTGAGGAAGCAACAATCCTTTTGAAAGACGCTATTCAGGAGCAGTTGGAACGCTTTCTGCTTCAGGAAAAAGCA
>Monanthes_polyphylla
ATGGTAACCATTCGCGCCGACGAAATTAGTAATATTATCCGTCAACGTATTGAAGGATATAATAGAGAAGTCAAGATTGTAAATACCGGTACCGTACTTCAAGTAGGCGACGGCATTGCTCGTATTTATGGTCTTGACGAAGTCATGGCAGGCGAATTAGTAGAATTTGATGAGGGTACTGTAGGTATTGCCTTGAATTTGGAATCCAATAACGTTGGTGTTGTATTAATGGGCGATGGTTTGATGATACAAGAAGGGGGTTCTGTCAAAGCAACAGGAAAAATTGCTCAGATACCAGTGAGTGAGGGTTATTTGGGTCGTGTTATAAATGCTCTGGCTAAACCGATTGATGGTAGAGGCGAAATTGCAGCTTCGGAATTTCGGTTAATTGAATCTCCCGCTCCCGGTATTATTTCAAGACGGTCCGTATATGAACCCCTGCAAACAGGGCTTATCGCTATTGATTCGATGATCCCTATAGGACGAGGGCAGCGAGAGTTAATTATTGGAGACAGACAAACCGGTAAAACCGCAGTAGCCACAGATACAATTCTGAATCAACAAGGAAAAAATGTAATCTGTGTTTATGTAGCTATTGGTCAAAAGGCATCTTCCGTGGCCCAGGTAGTGACGACTTTTCAGGAAAGGGGAGCGCTTGACTATACTATTGTGGTAGCCGAAACGGCGGATTCTCCTGCTACATTACAATACCTCGCTCCTTATACTGGAGCAGCTCTAGCTGAATATTTTATGTATCGTAAACAACATACTTTAATTATTTATGATGATCTATCTAAGCAAGCACAAGCTTATCGACAAATGTCTCTTCTATTACGAAGACCCCCCGGTCGGGAAGCTTATCCAGGAGATGTTTTTTATTTACATTCGCGCCTTTTGGAAAGAGCCGCTAAATTAGGTTCTAGTTTAGGTGAAGGAAGTATGACTGCTTTACCAATAGTTGAGACCCAATCAGGAGATGTTTCGGCTTATATTCCTACTAATGTCATTTCCATTACAGATGGACAAATATTTTTGTCCGCCGATCTATTCAATGCTGGAATCCGACCTGCTATTAATGTGGGTATTTCTGTTTCCAGGGTAGGATCTGCAGCTCAAATTAAAGCCATGAAACAAGTAGCCGGGAAATTAAAACTGGAACTTGCCCAATTTGCAGAATTAGAAGCCTTTGCACAATTCGCTTCTGATCTTGATAAAGCTACCCAAAATCAATTGGCAAGGGGTCAACGATTACGGGAATTACTTAAACAATCTCAATCCGCCCCTCTTACCGTGGAAGAACAAATAATGACTATTTATACTGGAACGAACGGTTATCTTGATTCATTAGAAATCGGCCAAGTAAGGAAATTTCTCGTTGAATTACGTAATTACTTAAAAACAAATAAACCTCAATTCCAAGAAATTATATCTTCGACCAAAACATTTACTGAGGAAGCAACAATCCTTTTGAAAGACGCTATTCAGGAGCAGTTGGAACGCTTTCTGCTTCAGGAAAAAGCA
>Rosularia_alpestris
ATGGTAACCATTCGCGCCGACGAAATTAGTAATATTATCCGTGACCGTATTGAGCGATATAATAGAGAAGTCAAGATTGTAAATACCGGTACCGTACTTCAAGTAGGCGACGGCATTGCTCGTATTCATGGTCTTGACGAAGTCATGGCAGGTGAATTAGTAGAATTTGACGAGGGTACTGTGGGTATTGCCTTGAATTTGGAATCCAATAACGTTGGTGTTGTATTAATGGGCGACGGTTTGATGATACAAGAAGGAAGTTCTGTCAAAGCAACAGGAAGAATTGCTCAGATACCAGTGAGCGAGGGTTATTTGGGTCGGGTTATAAATGCTTTGGCTAAACCGATTGATGGTAGAGGCGAAATTTCAGCTTCTGAATTTCGGTTAATTGAATCTCCCGCTCCCGGTATTATTTCAAGACGGTCCGTATATGAACCTCTTCAAACAGGGCTTATCGCTATTGATTCGATGATCCCTATAGGACGAGGGCAGCGAGAATTAATTATTGGAGACAGACAGACCGGTAAAACCGCAGTAGCCACAGATACAATTCTGAATCAACAAGGAAAAAATGTAATATGTGTTTATGTAGCTATTGGTCAAAAGGCATCTTCCGTGGCCCAGGTAGTGACAACTTTTCAGGAAAGGGGAGCGCTGGAATATACTATTGTAATAGCCGAAACGGCAGATTCTCCTGCTACATTACAATACCTCGCTCCTTATACTGGAGCAGCTCTGGCTGAATATTTTATGTATCGTAAACAACATACTTTAATTATTTATGATGATCTATCCAAGCAAGCACAAGCTTATCGACAAATGTCTCTTCTATTACGAAGACCCCCGGGGCGGGAAGCTTATCCAGGGGATGTTTTTTATTTACATTCGCGCCTTTTGGAAAGAGCCGCTAAATTAAGTTCTAGTTTAGGTGAAGGAAGTATGACTGCTTTACCAATAGTTGAGACTCAATCGGGAGATGTTTCGGCTTATATTCCTACTAATGTCATTTCCATTACAGATGGACAAATATTTTTGTCCGCTGATCTATTCAATGCTGGAATCCGCCCTGCTATTAATGTGGGTATTTCTGTTTCCAGAGTAGGATCCGCAGCTCAAATTAAAGCCATGAAACAAGTAGCTGGGAAATTAAAACTGGAACTAGCGCAATTCGCAGAATTAGAAGCCTTTGCCCAATTCGCTTCTGATCTTGATAAAGCTACCCAAAATCAATTGGCAAGAGGTCAACGATTACGTGAATTACTGAAACAATCTCAATCCGCCCCTCTTACCGTGGAAGAACAAATAATGACTATTTATACTGGAACGAATGGTTATCTTGATTCATTAGAAATTGGACAAGTAAGGAAATTTCTCGTTGAATTACGTAACTACTTAAAAACAAATAAACCCCAATTCCAAGAAATTATATCTTCGACCAAAACATTTACTGAGGAAGCAAAAATCCTTTTGCAAGACGCTATTCAGGAACAGTTGGAACGCTTTCTACTTCAGGAACAAGTA
>Sempervivum_tectorum
ATGGTAACCATTCGCGCTGACGAAATTAGTAATATTATCCGTGAACGTATTGAGCAATATAATAGAGAAGTCAAGATTGTAAATACCGGTACCGTACTTCAAGTAGGCGACGGCATTGCTCGTATTCATGGTCTTGACGAAGTCATGGCAGGCGAATTAGTAGAATTTGACGAGGGTACTGTAGGTATTGCCTTGAATTTGGAATCCAATAACGTTGGTGTTGTATTAATGGGCGATGGTTTGATGATACAAGAAGGAAGTTCTGTCAAAGCAACAGGAAGAATTGCTCAGATACCAGTGAGTGAGGGTTATTTGGGTCGTGTTATAAATGCTCTGGCTAAACCGATTGATGGTAGAGGCGAAATTCCAGCTTCTGAATTTCGGTTAATTGAATCTCCCGCTCCCGGTATTATTTCAAGACGGTCCGTATATGAACCTCTTCAAACAGGGCTTATTGCTATTGATTCGATGATCCCTATAGGACGAGGGCAGCGAGAATTAATTATTGGAGACAGACAGACCGGTAAAACCGCAGTAGCCACAGATACAATTCTGAATCAACAAGGAAAAAATGTAATATGTGTTTATGTAGCTATTGGTCAAAAGGCATCTTCCGTAGCCCAAGTAGTGACGACTTTTCAGGAAAGGGGAGCGCTAGAATATACTATTGTGATAGCCGAAACGGCAGATTCTCCTGCTACATTACAATACCTCGCTCCTTATACTGGAGCAGCTCTAGCTGAATATTTTATGTATCGTAAACAACATACTTTAATTATTTATGATGATCTATCCAAGCAAGCACAAGCTTATCGACAAATGTCTCTTCTATTACGAAGACCCCCCGGTCGGGAAGCTTATCCAGGAGATGTTTTTTATTTACATTCACGCCTTTTGGAAAGAGCCGCTAAATTAAGTTCTAGTTTAGGTGAAGGAAGTATGACTGCTTTACCAATAGTTGAGACCCAATCAGGAGATGTTTCGGCTTATATTCCTACTAATGTCATTTCCATTACAGATGGACAAATATTTTTGTCCGCCGATCTATTTAATGCTGGAATCCGACCTGCTATTAATGTGGGTATTTCTGTTTCCAGAGTAGGATCTGCAGCTCAAATTAAAGCCATGAAACAGGTAGCTGGGAAATTAAAATTGGAACTAGCGCAATTCGCAGAATTAGAAGCCTTTGCCCAATTCGCTTCTGATCTTGATAAAGCTACCCAAAATCAATTGGCAAGAGGTCAACGATTACGTGAATTACTTAAACAATCTCAATCCGCCCCTCTTACTGTAGAAGAACAAATAATGACTATTTATACTGGAACGAATGGTTATCTTGATTCATTAGAAATTGGACAAGTAAGGAAATTTCTCGTTGAATTACGTAATTACTTAAAAACAAATAAACCTCAATTCCAAGAAATTATATCTTCGACCAAAACATTTACTGAGGAAGCAAAAACCCTTTTGATAGACGCTATTCAGGAACAGTTGGAACGCTTTCTGCTTCAGGAACAAGCA
>Phedimus_spurius
ATGGTAACCATTCGAGCCGACGAAATTAGTAATATTATCCGTGAACGTATTGAGCAATATAATAGAGAAGTCAAGATTGTAAATACCGGGACCGTACTTCAAGTAGGCGACGGCATTGCTCGTATTCATGGTCTTGACGAAGTCATGGCAGGCGAATTAGTAGAATTTGACGAGGGTACTGTGGGTATTGCCTTGAATTTAGAATCCAATAATGTTGGTGTTGTATTAATGGGCGACGGTTTGAGGATACAAGAAGGAAGTTCTGTCAAAGCAACAGGAAGAATTGCTCAGATACCGGTGAGTGAGGGTTATTTGGGTCGTGTTATAAATGCTCTGGCTAAACCGATTGATGGTAGAGGCGAAATTTCTGCTTCTGAATTTCGGTTAATTGAATCTCCCGCTCCCGGTATTATTTCAAGACGGTCCGTATATGAACCTCTTCAAACCGGGCTTATCGCTATTGATTCCATGATCCCTATAGGACGAGGTCAGCGTGAATTAATTATTGGAGACAGACAGACCGGGAAAACCGCAGTAGCCACAGATACAATTCTGAATCAACAAGGAAAAAATGTAATATGTGTTTATGTAGCGATTGGTCAAAAGGCATCTTCCGTGGCCCAGGTAGTGACAACTTTTCAGGAAAGGGGGGCGCTAGAATATACTATTGTGATAGCCGAAACGGCGGATTCTCCTGCTACATTACAATACCTCGCTCCTTATACTGGAGCGGCTCTCGCTGAATATTTTATGTATCGTAAACAACATACTTTAATTATTTATGATGATTTATCCAAGCAAGCACAAGCTTATCGACAAATGTCTCTTCTATTACGAAGACCCCCCGGTCGGGAAGCTTATCCAGGAGATGTTTTTTATTTACATTCGCGCCTTTTGGAAAGAGCTGCTAAATTAAGTTCTAGTTTAGGTGAAGGAAGTATGACTGCTTTACCAATAGTTGAGACCCAATCGGGAGATGTTTCGGCTTATATTCCTACTAATGTCATTTCCATTACAGATGGACAAATATTTTTATCCGCCGATCTATTCAATGCTGGAATCAGGCCTGCTATTAATGTAGGTATTTCTGTCTCCAGAGTAGGATCCGCAGCTCAAATTAAAGCCATGAAAGACGTAGCTGGGAAATTAAAATTGGAACTGGCGCAATTCGCAGAATTAGAAGCCTTTGCACAATTCGCTTCTGATCTTGATAAAGCTACCCAAAATCAATTAGCAAGAGGTCAAAGATTACGTGAATTACTTAAACAATCTCAATCCGCCCCTCTTACCGTGGAAGAACAAATAATGACTATTTATACTGGAACGAATGGTTATCTTGATTCATTAGAAATTGGACAAGTAAGGAAATTTCTTGTTGAATTACGTAATTACTTAAAAACAAATAAACCTCAATTCCAAGAAATTATATCTTCGACCAAAACATTTACTGAAGAAGCAAAAATCCTTTTGAAAGACGCTATTCAGGAACAGTTGGAACGCTTTCTGCTTCAGGAACAAGCA
>Phedimus_aizoon
ATGGTAACCATTCGGGCCGACGAAATTAGTAATATTATCCGCGAACGTATTGAGCAATATAATAGAGAAGTCAAGATTGTAAATACCGGGAGCGTACTTCAAGTAGGCGACGGAATTGCTCGTATTCATGGTCTTGACGAAGTCATGGCAGGCGAATTAGTAGAATTTGACGAGGGTACTGTAGGTATTGCCTTGAATTTAGAATCCAATAATGTTGGTGTTGTATTAATGGGCGACGGTTTGAGGATACAAGAAGGAAGTTCTGTCAAAGCAACAGGAAGAATTGCTCAGATACCAGTGAGTGAGGGTTATTTGGGTCGTGTTATAAATGCTCTAGCTAAACCGATTGATGGTAGAGGCGAAATTTCCGCTTCTGAATTTCGGTTAATTGAATCTCCCGCTCCCGGTATTATTTCAAGACGGTCCGTATATGAACCTCTTCAAACAGGGCTTATCGCTATTGATTCCATGATCCCTATAGGACGAGGTCAGCGAGAATTAATTATTGGAGACAGACAGACCGGGAAAACCGCAGTAGCCACAGATACAATTCTGAATCAACAAGGAAAAAATGTAATATGTGTTTATGTAGCTATTGGTCAAAAGGCATCTTCCGTGGCCCAGGTAGTGACAACTTTTCAGGAAAGAGGAGCGCTAGAATATACTATTGTGATAGCCGAAACGGCGGATTCTCCTGCTACATTACAATACCTCGCTCCTTATACTGGGGCAGCTCTAGCTGAATATTTTATGTATCGTAAACAACATACTTTAATTATTTATGATGATCTATCCAAGCAAGCACAAGCTTATCGACAAATGTCTCTTCTATTACGAAGACCCCCCGGTCGGGAAGCTTATCCAGGAGATGTTTTTTATTTACATTCGCGCCTTTTGGAAAGAGCTGCTAAATTAAGTTCTAGTTTAGGTGAAGGAAGTATGACTGCTTTACCAATAGTTGAGACTCAATCGGGAGATGTTTCGGCTTATATTCCTACTAATGTCATTTCCATTACAGATGGACAAATATTTTTATCCGCCGATCTATTCAATGCTGGAATCAGGCCTGCTATTAATGTGGGTATTTCTGTTTCCAGAGTAGGATCTGCAGCTCAAATTAAAGCCATGAAAGAAGTAGCTGGGAAATTAAAATTGGAACTGGCGCAATTCGCAGAATTAGAAGCCTTTGCACAATTCGCTTCTGATCTTGATAAAGCTACCCAAAATCAATTGGCAAGAGGTCAAAGATTACGTGAATTGCTTAAACAATCTCAATCCGCCCCTCTTACCGTGGAAGAACAAATAATGACTATTTATACTGGAACGAATGGTTATCTTGATTCATTAGAAATTGGACAAGTAAGGAAATTTCTCGTTGAACTACGTAATTACTTAAAAACAAATAAACCTCAATTCCAAGAAATTATATCTTCGACCAAAACATTTACTGAGGAAGCAAAAACCCTTTTGAAAGACGCTATTCAGGAACAGTTGGAACGCTTTTTGCTTCAGGAACAAGCC
>Phedimus_kamtschaticus
ATGGTAACCATTCGGGCCGACGAAATTAGTAATATTATCCGCGAACGTATTGAGCAATATAATAGAGAAGTCAAGATTGTAAATACCGGGAGCGTACTTCAAGTAGGCGACGGAATTGCTCGTATTCATGGTCTTGACGAAGTCATGGCAGGCGAATTAGTAGAATTTGACGAGGGTACTGTAGGTATTGCCTTGAATTTAGAATCCAATAATGTTGGTGTTGTATTAATGGGCGACGGTTTGAGGATACAAGAAGGAAGTTCTGTCAAAGCAACAGGAAGAATTGCTCAGATACCAGTGAGTGAGGGTTATTTGGGTCGTGTTATAAATGCTCTAGCTAAACCGATTGATGGTAGAGGCGAAATTTCCGCTTCTGAATTTCGGTTAATTGAATCTCCCGCTCCCGGTATTATTTCAAGACGGTCCGTATATGAACCTCTTCAAACAGGGCTTATCGCTATTGATTCCATGATCCCTATAGGACGAGGTCAGCGAGAATTAATTATTGGAGACAGACAGACCGGGAAAACCGCAGTAGCCACAGATACAATTCTGAATCAACAAGGAAAAAATGTAATATGTGTTTATGTAGCTATTGGTCAAAAGGCATCTTCCGTGGCCCAGGTAGTGACAACTTTTCAGGAAAGAGGAGCGCTAGAATATACTATTGTGATAGCCGAAACGGCGGATTCTCCTGCTACATTACAATACCTCGCTCCTTATACTGGAGCAGCTCTAGCTGAATATTTTATGTATCGTAAACAACATACTTTAATTATTTATGATGATCTATCCAAGCAAGCACAAGCTTATCGACAAATGTCTCTTCTATTACGAAGACCCCCCGGTCGGGAAGCTTATCCAGGAGATGTTTTTTATTTACATTCGCGCCTTTTGGAAAGAGCTGCTAAATTAAGTTCTAGTTTAGGTGAAGGAAGTATGACTGCTTTACCAATAGTTGAGACTCAATCGGGAGATGTTTCGGCTTATATTCCTACTAATGTCATTTCCATTACAGATGGACAAATATTTTTATCCGCCGATCTATTCAATGCTGGAATCAGGCCTGCTATTAATGTGGGTATTTCTGTTTCCAGAGTAGGATCTGCAGCTCAAATTAAAGCCATGAAAGAAGTAGCTGGGAAATTAAAATTGGAACTGGCGCAATTCGCAGAATTAGAAGCCTTTGCACAATTCGCTTCTGATCTTGATAAAGCTACCCAAAATCAATTGGCAAGAGGTCAAAGATTACGTGAATTGCTTAAACAATCTCAATCCGCCCCTCTTACCGTGGAAGAACAAATAATGACTATTTATACTGGAACGAATGGTTATCTTGATTCATTAGAAATTGGACAAGTAAGGAAATTTCTCGTTGAACTACGTAATTACTTAAAAACAAATAAACCTCAATTCCAAGAAATTATATCTTCGACCAAAACATTTACTGAGGAAGCAAAAACCCTTTTGAAAGACGCTATTCAGGAACAGTTGGAACGCTTTTTGCTTCAGGAACAAGCC
>Phedimus_odontophyllus
ATGGTAACCATTCGAGCCGATGAAATTAGTAATATTATCCGTGAACGTATTGAGCAATATAATAGAGAAGTCAAGATTGTAAATACCGGGACCGTACTTCAAGTAGGCGACGGCATTGCTCGTATTCATGGTCTTGACGAAGTCATGGCAGGCGAATTAGTAGAATTTGACGAGGGTACTGTAGGTATTGCCTTAAATTTAGAATCCAATAATGTTGGTGTTGTATTAATGGGCGACGGTTTGAGGATACAAGAAGGAAGTTCGGTCAAAGCAACAGGAAGAATTGCGCAGATCCCGGTGAGTGAGCTTTATTTGGGTCGTGTTATAAATGCTCTGGCTAAACCGATTGATGGTAGAGGTGAAATTTCCGCTTCTGAATTTCGGTTAATTGAATCTCCCGCTCCCGGTATTATTTCACGACGGTCCGTATATGAACCTCTTCAAACAGGGCTTATCGCTATTGATTCCATGATCCCTATAGGACGAGGTCAGCGAGAATTAATTATTGGAGACAGACAGACCGGGAAAACCGCAGTAGCCACAGATACAATTCTGAATCAACAAGGAAAAAATGTAATATGTGTTTATGTAGCTATTGGTCAAAAGGCATCTTCCGTGGCCCAGGTAGTGACAACTTTTAAGGAAAGGGGAGCGCTAGAATATACTATTGTGATAGCCGAAACGGCGGATTCTCCTGCTACATTACAATACCTCGCTCCTTATACTGGAGCGGCTCTAGCTGAATATTTCATGTATCGTAAACAACATACTTTAATTATTTATGATGATTTATCCAAGCAAGCACAAGCTTATCGACAAATGTCTCTTCTATTACGAAGACCCCCCGGTCGGGAAGCTTATCCAGGAGATGTTTTTTATTTACATTCGCGACTTTTGGAAAGAGCTGCTAAATTAAGTTCTAGTTTAGGGGAAGGAAGTATGACTGCTTTACCAATAGTTGAGACCCAATCGGGAGATGTTTCGGCTTATATTCCTACTAATGTCATTTCCATTACAGATGGACAAATATTTTTATCCGCTGATCTATTCAATGCTGGAATCAGGCCTGCTATTAATGTGGGTATTTCTGTCTCCAGAGTAGGATCTGCAGCTCAAATTAAAGCCATGAAACAAGTAGCTGGAAAATTAAAATTGGAACTGGCACAATTCGCAGAATTAGAAGCCTTTGCACAATTCGCTTCTGATCTTGATAAAGCTACCCAAAATCAATTAGCAAGAGGTCAAAGATTACGTGAATTACTTAAACAATCTCAATCCGCCCCTCTTACCGTGGAAGAACAAATAATGACTATTTATACTGGAACGAATGGTTATCTTGATTCATTAGAAATTGGACAAGTAAGGAAATTTCTCGTTGAATTACGTAATTACTTAAAAACAAATAAACCTCAATTCCAAGAAATTATATCTTCGACCAAAACATTTACTGAAGAAGCAAAAATCCTTTTGAAAGACGCTATTCAGGAACAGTTGGAACGCTTTCTTCTTCAGGAACAAGCA
>Phedimus_takesimensis
ATGGTAACCATTCGGGCCGACGAAATTAGTAATATTATCCGCGAACGTATTGAGCAATATAATAGAGAAGTCAAGATTGTAAATACCGGGAGCGTACTTCAAGTAGGCGACGGAATTGCTCGTATTCATGGTCTTGACGAAGTCATGGCAGGCGAATTAGTAGAATTTGACGAGGGTACTGTAGGTATTGCCTTGAATTTAGAATCCAATAATGTTGGTGTTGTATTAATGGGCGACGGTTTGAGGATACAAGAAGGAAGTTCTGTCAAAGCAACAGGAAGAATTGCTCAGATACCAGTGAGTGAGGGTTATTTGGGTCGTGTTATAAATGCTCTAGCTAAACCGATTGATGGTAGAGGCGAAATTTCCGCTTCTGAATTTCGGTTAATTGAATCTCCCGCTCCCGGTATTATTTCAAGACGGTCCGTATATGAACCTCTTCAAACAGGGCTTATCGCTATTGATTCCATGATCCCTATAGGACGAGGTCAGCGAGAATTAATTATTGGAGACAGACAGACCGGGAAAACCGCAGTAGCCACAGATACAATTCTGAATCAACAAGGAAAAAATGTAATATGTGTTTATGTAGCTATTGGTCAAAAGGCATCTTCCGTGGCCCAGGTAGTGACAACTTTTCAGGAAAGAGGAGCGCTAGAATATACTATTGTGATAGCCGAAACGGCGGATTCTCCTGCTACATTACAATACCTCGCTCCTTATACTGGAGCAGCTCTAGCTGAATATTTTATGTATCGTAAACAACATACTTTAATTATTTATGATGATCTATCCAAGCAAGCACAAGCTTATCGACAAATGTCTCTTCTATTACGAAGACCCCCCGGTCGGGAAGCTTATCCAGGAGATGTTTTTTATTTACATTCGCGCCTTTTGGAAAGAGCTGCTAAATTAAGTTCTAGTTTAGGTGAAGGAAGTATGACTGCTTTACCAATAGTTGAGACTCAATCGGGAGATGTTTCGGCTTATATTCCTACTAATGTCATTTCCATTACAGATGGACAAATATTTTTATCCGCCGATCTATTCAATGCTGGAATCAGGCCTGCTATTAATGTGGGTATTTCTGTTTCCAGAGTAGGATCTGCAGCTCAAATTAAAGCCATGAAAGAAGTAGCTGGGAAATTAAAATTGGAACTGGCGCAATTCGCAGAATTAGAAGCCTTTGCACAATTCGCTTCTGATCTTGATAAAGCTACCCAAAATCAATTGGCAAGAGGTCAAAGATTACGTGAATTGCTTAAACAATCTCAATCCGCCCCTCTTACCGTGGAAGAACAAATAATGACTATTTATACTGGAACGAATGGTTATCTTGATTCATTAGAAATTGGACAAGTAAGGAAATTTCTCGTTGAACTACGTAATTACTTAAAAACAAATAAACCTCAATTCCAAGAAATTATATCTTCGACCAAAACATTTACTGAGGAAGCAAAAACCCTTTTGAAAGACGCTATTCAGGAACAGTTGGAACGCTTTTTGCTTCAGGAACAAGCC
>Phedimus_yangshanicus
ATGGTAACCATTCGAGCCGATGAAATTAGTAATATTATCCGTGAACGTATTGAGCAATATAATAGAGAAGTCAAGATTGTAAATACCGGGACCGTACTTCAAGTAGGCGACGGCATTGCTCGTATTCATGGTCTTGACGAAGTCATGGCAGGCGAATTAGTAGAATTTGACGAGGGTACTGTAGGTATTGCCTTAAATTTAGAATCCAATAATGTTGGTGTTGTATTAATGGGCGACGGTTTGAGGATACAAGAAGGAAGTTCGGTCAAAGCAACAGGAAGAATTGCGCAGATCCCGGTGAGTGAGCTTTATTTGGGTCGTGTTATAAATGCTCTGGCTAAACCGATTGATGGTAGAGGTGAAATTTCCGCTTCTGAATTTCGGTTAATTGAATCTCCCGCTCCCGGTATTATTTCACGACGGTCCGTATATGAACCTCTTCAAACAGGGCTTATCGCTATTGATTCCATGATCCCTATAGGACGAGGTCAGCGAGAATTAATTATTGGAGACAGACAGACCGGGAAAACCGCAGTAGCCACAGATACAATTCTGAATCAACAAGGAAAAAATGTAATATGTGTTTATGTAGCTATTGGTCAAAAGGCATCTTCCGTGGCCCAGGTAGTGACAACTTTTAAGGAAAGGGGAGCGCTAGAATATACTATTGTGATAGCCGAAACGGCGGATTCTCCTGCTACATTACAATACCTCGCTCCTTATACTGGAGCGGCTCTAGCTGAATATTTCATGTATCGTAAACAACATACTTTAATTATTTATGATGATTTATCCAAGCAAGCACAAGCTTATCGACAAATGTCTCTTCTATTACGAAGACCCCCCGGTCGGGAAGCTTATCCAGGAGATGTTTTTTATTTACATTCGCGACTTTTGGAAAGAGCTGCTAAATTAAGTTCTAGTTTAGGGGAAGGAAGTATGACTGCTTTACCAATAGTTGAGACCCAATCGGGAGATGTTTCGGCTTATATTCCTACTAATGTCATTTCCATTACAGATGGACAAATATTTTTATCCGCTGATCTATTCAATGCTGGAATCAGGCCTGCTATTAATGTGGGTATTTCTGTCTCCAGAGTAGGATCTGCAGCTCAAATTAAAGCCATGAAACAAGTAGCTGGAAAATTAAAATTGGAACTGGCACAATTCGCAGAATTAGAAGCCTTTGCACAATTCGCTTCTGATCTTGATAAAGCTACCCAAAATCAATTAGCAAGAGGTCAAAGATTACGTGAATTACTTAAACAATCTCAATCCGCCCCTCTTACCGTGGAAGAACAAATAATGACTATTTATACTGGAACGAATGGTTATCTTGATTCATTAGAAATTGGACAAGTAAGGAAATTTCTCGTTGAATTACGTAATTACTTAAAAACAAATAAACCTCAATTCCAAGAAATTATATCTTCGACCAAAACATTTACTGAAGAAGCAAAAATCCTTTTGAAAGACGCTATTCAGGAACAGTTGGAACGCTTTCTTCTTCAGGAACAAGCA
>Rhodiola_bupleuroides
ATGGTAACCATTCGAGCCAACGAAATTAGTAATATTATCCGTGAACGTATTGAGCAATATAATAGAGAAGTCAAGATTGTAAATACCGGGACCGTACTTCAAGTAGGCGACGGCATTGCTCGTATTCATGGTCTTGACGAAGTCATGGCAGGCGAATTAGTAGAATTTGACGAGGGTACTGTAGGTATTGCCTTGAATTTAGAATCCAATAATGTTGGTGTTGTATTAATGGGCGACGGTTTGAGGATACAAGAAGGAAGTTCTGTCAAAGCAACAGGAAGAATTGCTCAGATACCGGTGAGTGAGGGTTATTTGGGTCGTGTTATAAATGCTCTGGCTAAACCGATTGATGGTAGAGGCGAAATTTCCGCTTCTGAATTTCGGTTAATTGAATCTCCCGCTCCCGGTATTATTTCAAGACGGTCCGTATATGAACCTCTTCAAACAGGGCTTATCGCTATTGATTCCATGATCCCTATAGGACGAGGTCAGCGAGAATTAATTATTGGAGACAGACAGACCGGGAAAACCGCCGTAGCCACAGATACAATTCTGAATCAACAAGGAAAAAATGTAATATGTGTTTATGTAGCTATTGGTCAAAAGGCATCTTCCGTGGCCCAGGTAGTGACGACTTTTCAGGAAAGGGGAGCGCTAGAATATACTATTGTGATAGCCGAAACGGCGGATTCTCCTGCTACATTACAATACCTCGCGCCTTATACTGGAGCAGCTTTAGCTGAATATTTTATGTATCGTAAACAACATACTTTAATTATTTATGATGATCTATCCAAGCAAGCACAAGCTTATCGACAAATGTCTCTTCTATTACGAAGACCTCCCGGTCGGGAAGCTTATCCAGGAGATGTTTTTTATTTACATTCGCGCCTTTTGGAAAGAGCTGCTAAATTAAGTTCTAGTTTAGGTGAAGGAAGTATGACTGCTTTACCAATAGTTGAGACCCAATCCGGAGATGTTTCGGCTTATATTCCTACTAATGTCATTTCCATTACAGATGGACAAATATTTTTATCCGCCGATCTATTCAATGCTGGAATCAGACCTGCTATTAATGTGGGTATTTCTGTCTCCAGAGTAGGATCTGCAGCTCAAATTAAAGCCATGAAAGAAGTAGCTGGGAAATTAAAATTGGAACTGGCGCAATTCGCAGAATTAGAAGCCTTTGCACAATTCGCTTCTGATCTTGATAAAGCTACCCAAAATCAATTGGCAAGAGGTCAAAGATTACGTGAATTACTTAAACAATCTCAATCTGCCCCTCTTACCGTGGAAGAACAAATAATGACTATTTATACTGGAACGAATGGTTATCTTGATTCATTAGAAATTGGACAAGTAAGGAAATTTCTCGTTGAATTACGTAATTACTTAAAAACAAACAAGCCTCAATTCCAAGAAATTATATCTTCGACCAAAACATTTACTGAGGAAGCAAAAATCCTTTTGAAAGACGCTATTCAGGAACAGTTGGAACGCTTTCTGCTTCAGGAACAACCA
>Rhodiola_calliantha
ATGGTAACCATTCGAGCCAACGAAATTAGTAATATTATCCGTGAACGTATTGAGCAATATAATAGAGAAGTCAAGATTGTAAATACCGGGACCGTACTTCAAGTAGGCGACGGCATTGCTCGTATTCATGGTCTTGACGAAGTCATGGCAGGCGAATTAGTAGAATTTGACGAGGGTACTGTAGGTATTGCCTTGAATTTAGAATCCAATAATGTTGGTGTTGTATTAATGGGCGACGGTTTGAGGATACAAGAAGGAAGTTCTGTCAAAGCAACAGGAAGAATTGCTCAGATACCGGTGAGTGAGGGTTATTTGGGTCGTGTTATAAATGCTCTGGCTAAACCGATTGATGGTAGAGGCGAAATTTCCGCTTCTGAATTTCGGTTAATTGAATCTCCCGCTCCCGGTATTATTTCAAGACGGTCCGTATATGAACCTCTTCAAACAGGGCTTATCGCTATTGATTCCATGATCCCTATAGGACGAGGTCAGCGAGAATTAATTATTGGAGACAGACAGACCGGGAAAACCGCCGTAGCCACAGATACAATTCTGAATCAACAAGGAAAAAATGTAATATGTGTTTATGTAGCTATTGGTCAAAAGGCATCTTCCGTGGCCCAGGTAGTGACGACTTTTCAGGAAAGGGGAGCGCTAGAATATACTATTGTGATAGCCGAAACGGCGGATTCTCCTGCTACATTACAATACCTCGCGCCTTATACTGGAGCAGCTTTAGCTGAATATTTTATGTATCGTAAACAACATACTTTAATTATTTATGATGATCTATCCAAGCAAGCACAAGCTTATCGACAAATGTCTCTTCTATTACGAAGACCTCCCGGTCGGGAAGCTTATCCAGGAGATGTTTTTTATTTACATTCGCGCCTTTTGGAAAGAGCTGCTAAATTAAGTTCTAGTTTAGGTGAAGGAAGTATGACTGCTTTACCAATAGTTGAGACCCAATCCGGAGATGTTTCGGCTTATATTCCTACTAATGTCATTTCCATTACAGATGGACAAATATTTTTATCCGCCGATCTATTCAATGCTGGAATCAGACCTGCTATTAATGTGGGTATTTCTGTCTCCAGAGTAGGATCTGCAGCTCAAATTAAAGCCATGAAAGAAGTAGCTGGGAAATTAAAATTGGAACTGGCGCAATTCGCAGAATTAGAAGCCTTTGCACAATTCGCTTCTGATCTTGATAAAGCTACCCAAAATCAATTGGCAAGAGGTCAAAGATTACGTGAATTACTTAAACAATCTCAATCCGCCCCTCTTACCGTGGAAGAACAAATAATGACTATTTATACTGGAACGAATGGTTATCTTGATTCATTAGAAATTGGACAAGTAAGGAAATTTCTCGTTGAATTACGTAATTACTTAAAAACAAACAAGCCTCAATTCCAAGAAATTATATCTTCGACCAAAACATTTACTGAGGAAGCAAAAATCCTTTTGAAAGACGCTATTCAGGAACAGTTGGAACGCTTTCTGCTTCAGGAACAACCA
>Rhodiola_crenulata
ATGGTAACCATTCGAGCCGACGAAATTAGTAATATTATCCGTGAACGTATTGAGCAATATAATAGAGAAGTCAAGATTGTAAATACCGGGACCGTACTTCAAGTAGGCGACGGCATTGCTCGTATTCATGGTCTTGACGAAGTCATGGCAGGCGAATTAGTAGAATTTGACGAGGGTACTGTAGGTATTGCCTTGAATTTAGAATCCAATAATGTTGGTGTTGTATTAATGGGCGACGGTTTGAGGATACAAGAAGGAAGTTCTGTCAAAGCAACAGGAAGAATTGCTCAGATACCGGTGAGTGAGGGTTATTTGGGTCGTGTTATAAATGCTCTGGCTAAACCGATTGATGGTAGAGGCGAAATTTCCGCTTCTGAATTTCGGTTAATTGAATCTCCCGCTCCCGGTATTATTTCAAGACGGTCCGTATATGAACCTCTTCAAACAGGGCTTATCGCTATTGATTCCATGATCCCTATAGGACGAGGTCAGCGAGAATTAATTATTGGAGACAGACAGACCGGGAAAACCGCCGTAGCCACAGATACAATTCTGAATCAACAAGGAAAAAATGTAATATGTGTTTATGTAGCTATTGGTCAAAAGGCATCTTCCGTGGCCCAGGTAGTGACGACTTTTCAGGAAAGGGGAGCGCTAGAATATACTATTGTGATAGCCGAAACGGCGGATTCTCCTGCTACATTACAATACCTCGCGCCTTATACTGGAGCAGCTTTAGCTGAATATTTTATGTATCGTAAACAACATACTTTAATTATTTATGATGATCTATCCAAGCAAGCACAAGCTTATCGACAAATGTCTCTTCTATTACGAAGACCTCCCGGTCGGGAAGCTTATCCAGGAGATGTTTTTTATTTACATTCGCGCCTTTTGGAAAGAGCTGCTAAATTAAGTTCTAGTTTAGGTGAAGGAAGTATGACTGCTTTACCAATAGTTGAGACCCAATCCGGAGATGTTTCGGCTTATATTCCTACTAATGTCATTTCCATTACAGATGGACAAATATTTTTATCCGCCGATCTATTCAATGCTGGAATCAGACCTGCTATTAATGTGGGTATTTCTGTCTCCAGAGTAGGATCTGCAGCTCAAATTAAAGCCATGAAAGAAGTAGCTGGGAAATTAAAATTGGAACTGGCGCAATTCGCAGAATTAGAAGCCTTTGCACAATTCGCTTCTGATCTTGATAAAGCTACCCAAAATCAATTGGCAAGAGGTCAAAGATTACGTGAATTACTTAAACAATCTCAATCCGCCCCTCTTACCGTGGAAGAACAAATAATGACTATTTATACTGGAACGAATGGTTATCTTGATTCATTAGAAATTGGACAAGTAAGGAAATTTCTCGTTGAATTACGTAATTACTTAAAAACAAACAAACCTCAATTCCAAGAAATTATATCTTCGACCAAAACATTTACTGAGGAAGCAAAAATCCTTTTGAAAGACGCTATTCAGGAACAGTTGGAACGCTTTCTGCTTCAGGAACAACCA
>Rhodiola_henryi
ATGGTAACCATTCGAGCCGACGAAATTAGTAATATTATACGTGAACGTATTGAGCAATATAATAGAGAAGTCAAGATTGTAAATACCGGGACCGTACTTCAAGTAGGCGACGGCATTGCTCGTATTCATGGTCTTGACGAAGTCATGGCAGGCGAATTAGTAGAATTTGACGAGGGTACTGTGGGTATTGCCTTGAATTTAGAATCCAATAATGTTGGTGTTGTATTAATGGGCGACGGTTTGAGGATACAAGAAGGAAGTTCTGTCAAAGCAACAGGAAGAATTGCTCAGATACCGGTGAGTGAGGGTTATTTGGGTCGTGTTATAAATGCTCTGGCTAAACCGATTGATGGTAGAGGCGAAATTTCCGCTTCTGAATTTCGGTTAATTGAATCTCCCGCTCCCGGTATTATTTCAAGACGGTCCGTATATGAACCTCTTCAAACAGGGCTTATCGCTATTGATTCCATGATCCCTATAGGACGAGGTCAGCGAGAATTAATTATTGGAGACAGACAGACCGGGAAAACCGCCGTAGCCACAGATACAATTCTGAATCAACAAGGAAAAAATGTAATATGTGTTTATGTAGCTATTGGTCAAAAGGCATCTTCCGTGGCCCAGGTAGTGACGACTTTTCAGGAAAGGGGAGCGCTAGAATATACTATTGTGATAGCCGAAACGGCGGATTCTCCTGCTACATTACAATACCTCGCGCCTTATACTGGAGCAGCTTTAGCTGAATATTTTATGTATCGTAAACAACATACTTTAATTATTTATGATGATCTATCCAAGCAAGCACAAGCTTATCGACAAATGTCTCTTCTATTACGAAGACCTCCCGGTCGGGAAGCTTATCCAGGAGATGTTTTTTATTTACATTCGCGCCTTTTGGAAAGAGCTGCTAAATTAAGTTCTAGTTTAGGTGAAGGAAGTATGACTGCTTTACCAATAGTTGAGACCCAATCCGGAGATGTTTCGGCTTATATTCCTACTAATGTCATTTCCATTACAGATGGACAAATATTTTTATCCGCCGATCTATTCAATGCTGGAATCAGACCCGCTATTAATGTGGGTATTTCTGTCTCCAGAGTAGGATCTGCAGCTCAAATTAAAGCCATGAAAGAGGTAGCTGGGAAATTAAAATTGGAACTGGCGCAATTCGCAGAATTAGAAGCCTTTGCACAATTCGCTTCTGATCTTGATAAAGCTACCCAAAATCAATTGGCAAGAGGTCAAAGATTACGTGAATTACTTAAACAATCTCAATCCGCCCCTCTTACCGTGGAAGAACAAATAATGACTATTTATACTGGAACGAATGGTTATCTTGATTCATTAGAAATTGGACAAGTAAGGAAATTTCTCGTTGAATTACGTAATTACTTAAAAACAAACAAACCTCAATTCCAAGAAATTATATCTTCGACCAAAACATTTACTGAGGAAGCAAAAATCCTTTTGAAAGACGCTATTCAGGAACAGTTGGAACGCTTTCTGCTTCAGGAACAACCA
>Rhodiola_himalensis
ATGGTAACCATTCGAGCCGACGAAATTAGTAATATTATCCGTGAACGTATTGAGCAATATAATAGAGAAGTCAAGATTGTAAATACCGGGACCGTACTTCAAGTAGGCGACGGCATTGCTCGTATTCATGGTCTTGACGAAGTCATGGCAGGCGAATTAGTAGAATTTGACGAGGGTACTGTAGGTATTGCCTTGAATTTAGAATCCAATAATGTTGGTGTTGTATTAATGGGCGACGGTTTGAGGATACAAGAAGGAAGTTCTGTCAAAGCAACAGGAAGAATTGCTCAGATACCGGTGAGTGAGGGTTATTTGGGTCGTGTTATAAATGCTCTGGCTAAACCGATTGATGGTAGAGGCGAAATTTCCGCTTCTGAATTTCGGTTAATTGAATCTCCCGCTCCCGGTATTATTTCAAGACGGTCCGTATATGAACCTCTTCAAACAGGGCTTATCGCTATTGATTCCATGATCCCTATAGGACGAGGTCAGCGAGAATTAATTATTGGAGACAGACAGACCGGGAAAACCGCCGTAGCCACAGATACAATTCTGAATCAACAAGGAAAAAATGTAATATGTGTTTATGTAGCTATTGGTCAAAAGGCATCTTCCGTGGCCCAGGTAGTGACGACTTTTCAGGAAAGGGGAGCGCTAGAATATACTATTGTGATAGCCGAAACGGCGGATTCTCCTGCTACATTACAATACCTCGCGCCTTATACTGGAGCAGCTTTAGCTGAATATTTTATGTATCGTAAACAACATACTTTAATTATTTATGATGATCTATCCAAGCAAGCACAAGCTTATCGACAAATGTCTCTTCTATTACGAAGACCTCCCGGTCGGGAAGCTTATCCAGGAGATGTTTTTTATTTACATTCGCGCCTTTTGGAAAGAGCTGCTAAATTAAGTTCTAGTTTAGGTGAAGGAAGTATGACTGCTTTACCAATAGTTGAGACCCAATCCGGAGATGTTTCGGCTTATATTCCTACTAATGTCATTTCCATTACAGATGGACAAATATTTTTATCCGCCGATCTATTCAATGCTGGAATCAGACCTGCTATTAATGTGGGTATTTCTGTCTCCAGAGTAGGATCTGCAGCTCAAATTAAAGCCATGAAAGAAGTAGCTGGGAAATTAAAATTGGAACTGGCGCAATTCGCAGAATTAGAAGCCTTTGCACAATTCGCTTCTGATCTTGATAAAGCTACCCAAAATCAATTGGCAAGAGGTCAAAGATTACGTGAATTACTTAAACAATCTCAATCCGCCCCTCTTACCGTGGAAGAACAAATAATGACTATTTATACTGGAACGAATGGTTATCTTGATTCATTAGAAATTGGACAAGTAAGGAAATTTCTCGTTGAATTACGTAATTACTTAAAAACAAACAAACCTCAATTCCAAGAAATTATATCTTCGACCAAAACATTTACTGAGGAAGCAAAAATCCTTTTGAAAGACGCTATTCAGGAACAGTTGGAACGCTTTCTGCTTCAGGAACAACCA
>Rhodiola_kirilowii
ATGGTAACCATTCGAGCCGACGAAATTAGTAATATTATCCGTGAACGTATTGAGCAATATAATAGAGAAGTCAAGATTGTAAATACCGGGACCGTACTTCAAGTAGGCGACGGCATTGCTCGTATTCATGGTCTTGACGAAGTCATGGCAGGCGAATTAGTAGAATTTGACGAGGGTACTGTAGGTATTGCCTTGAATTTAGAATCCAATAATGTTGGTGTTGTATTAATGGGCGACGGTTTGAGGATACAAGAAGGAAGTTCTGTCAAAGCAACAGGAAGAATTGCTCAGATACCGGTGAGTGAGGGTTATTTGGGTCGTGTTATAAATGCTCTGGCTAAACCGATTGATGGTAGAGGCGAAATTTCCGCTTCTGAATTTCGGTTAATTGAATCTCCCGCTCCCGGTATTATTTCAAGACGGTCCGTATATGAACCTCTTCAAACAGGGCTTATCGCTATTGATTCCATGATCCCTATAGGACGAGGTCAGCGAGAATTAATTATTGGAGACAGACAGACCGGGAAAACCGCCGTAGCCACAGATACAATTCTGAATCAACAAGGAAAAAATGTAATATGTGTTTATGTAGCTATTGGTCAAAAGGCATCTTCCGTGGCCCAGGTAGTGACGACTTTTCAGGAAAGGGGAGCGCTAGAATATACTATTGTGATAGCCGAAACGGCGGATTCTCCTGCTACATTACAATACCTCGCGCCTTATACTGGAGCAGCTTTAGCTGAATATTTTATGTATCGTAAACAACATACTTTAATTATTTATGATGATCTATCCAAGCAAGCACAAGCTTATCGACAAATGTCTCTTCTATTACGAAGACCTCCCGGTCGGGAAGCTTATCCAGGAGATGTTTTTTATTTACATTCGCGCCTTTTGGAAAGAGCTGCTAAATTAAGTTCTAGTTTAGGTGAAGGAAGTATGACTGCTTTACCAATAGTTGAGACCCAATCCGGAGATGTTTCGGCTTATATTCCTACTAATGTCATTTCCATTACAGATGGACAAATATTTTTATCCGCCGATCTATTCAATGCTGGAATCAGACCTGCTATTAATGTGGGTATTTCTGTCTCCAGAGTAGGATCTGCAGCTCAAATTAAAGCCATGAAAGAAGTAGCTGGGAAATTAAAATTGGAACTGGCGCAATTCGCAGAATTAGAAGCCTTTGCACAATTCGCTTCTGATCTTGATAAAGCTACCCAAAATCAATTGGCAAGAGGTCAAAGATTACGTGAATTACTTAAACAATCTCAATCCGCCCCTCTTACCGTGGAAGAACAAATAATGACTATTTATACTGGAACGAATGGTTATCTTGATTCATTAGAAATTGGACAAGTAAGGAAATTTCTCGTTGAATTACGTAATTACTTAAAAACAAACAAACCTCAATTCCAAGAAATTATATCTTCGACCAAAACATTTACTGAGGAAGCAAAAATCCTTTTGAAAGACGCTATTCAGGAACAGTTGGAACGCTTTCTGCTTCAGGAACAACCA
>Rhodiola_rosea
ATGGTAACCATTCGAGCCGACGAAATTAGTAATATTATCCGTGAACGTATTGAGCAATATAATAGAGAAGTCAAGATTGTAAATACCGGGACCGTACTTCAAGTAGGCGACGGCATTGCTCGTATTCATGGTCTTGACGAAGTCATGGCAGGCGAATTAGTAGAATTTGACGAGGGTACTGTAGGTATTGCCTTGAATTTAGAATCCAATAATGTTGGTGTTGTATTAATGGGCGACGGTTTGAGGATACAAGAAGGAAGTTCTGTCAAAGCAACAGGAAGAATTGCTCAGATACCGGTGAGTGAGGGTTATTTGGGTCGTGTTATAAATGCTCTGGCTAAACCGATTGATGGTAGAGGCGAAATTTCCGCTTCTGAATTTCGGTTAATTGAATCTCCCGCTCCCGGTATTATTTCAAGACGGTCCGTATATGAACCTCTTCAAACAGGGCTTATCGCTATTGATTCCATGATCCCTATAGGACGAGGTCAGCGAGAATTAATTATTGGAGACAGACAGACCGGGAAAACCGCCGTAGCCACAGATACAATTCTGAATCAACAAGGAAAAAATGTAATATGTGTTTATGTAGCTATTGGTCAAAAGGCATCTTCCGTGGCCCAGGTAGTGACGACTTTTCAGGAAAGGGGAGCGCTAGAATATACTATTGTGATAGCCGAAACGGCGGATTCTCCTGCTACATTACAATACCTCGCGCCTTATACTGGAGCAGCTTTAGCTGAATATTTTATGTATCGTAAACAACATACTTTAATTATTTATGATGATCTATCCAAGCAAGCACAAGCTTATCGACAAATGTCTCTTCTATTACGAAGACCTCCGGGTCGGGAAGCTTATCCAGGAGATGTTTTTTATTTACATTCGCGCCTTTTGGAAAGAGCTGCTAAATTAAGTTCTAGTTTAGGTGAAGGAAGTATGACTGCTTTACCAATAGTTGAGACCCAATCCGGAGATGTTTCGGCTTATATTCCTACTAATGTCATTTCCATTACAGATGGACAAATATTTTTATCCGCCGATCTATTCAATGCTGGAATCAGACCTGCTATTAATGTGGGTATTTCTGTCTCCAGAGTAGGATCTGCAGCTCAAATTAAAGCCATGAAAGAAGTAGCTGGGAAATTAAAATTGGAACTGGCGCAATTCGCAGAATTAGAAGCCTTTGCACAATTCGCTTCTGATCTTGATAAAGCTACCCAAAATCAATTGGCAAGAGGTCAAAGATTACGTGAATTACTTAAACAATCTCAATCCGCCCCTCTTACCGTGGAAGAACAAATAATGACTATTTATACTGGAACGAATGGTTATCTTGATTCATTAGAAATTGGACAAGTAAGGAAATTTCTCGTTGAATTACGTAATTACTTAAAAACAAACAAACCTCAATTCCAAGAAATTATATCTTCGACCAAAACATTTACTGAGGAAGCAAAAATCCTTTTGAAAGACGCTATTCAGGAACAGTTGGAACGCTTTCTGCTTCAGGAACAACCA
>Rhodiola_sacra
ATGGTAACCATTCGAGCCGACGAAATTAGTAATATTATCCGTGAACGTATTGAGCAATATAATAGAGAAGTCAAGATTGTAAATACCGGGACCGTACTTCAAGTAGGCGACGGCATTGCTCGTATTCATGGTCTTGACGAAGTCATGGCAGGCGAATTAGTAGAATTTGACGAGGGTACTGTAGGTATTGCCTTGAATTTAGAATCCAATAATGTTGGTGTTGTATTAATGGGCGACGGTTTGAGGATACAAGAAGGAAGTTCTGTCAAAGCAACAGGAAGAATTGCTCAGATACCGGTGAGTGAGGGTTATTTGGGTCGTGTTATAAATGCTCTGGCTAAACCGATTGATGGTAGAGGCGAAATTTCCGCTTCTGAATTTCGGTTAATTGAATCTCCCGCTCCCGGTATTATTTCAAGACGGTCCGTATATGAACCTCTTCAAACAGGGCTTATCGCTATTGATTCCATGATCCCTATAGGACGAGGTCAGCGAGAATTAATTATTGGAGACAGACAGACCGGGAAAACCGCCGTAGCCACAGATACAATTCTGAATCAACAAGGAAAAAATGTAATATGTGTTTATGTAGCTATTGGTCAAAAGGCATCTTCCGTGGCCCAGGTAGTGACGACTTTTCAGGAAAGGGGAGCGCTAGAATATACTATTGTGATAGCCGAAACGGCGGATTCTCCTGCTACATTACAATACCTCGCGCCTTATACTGGAGCAGCTTTAGCTGAATATTTTATGTATCGTAAACAACATACTTTAATTATTTATGATGATCTATCCAAGCAAGCACAAGCTTATCGACAAATGTCTCTTCTATTACGAAGACCTCCCGGTCGGGAAGCTTATCCAGGAGATGTTTTTTATTTACATTCGCGCCTTTTGGAAAGAGCTGCTAAATTAAGTTCTAGTTTAGGTGAAGGAAGTATGACTGCTTTACCAATAGTTGAGACCCAATCCGGAGATGTTTCGGCTTATATTCCTACTAATGTCATTTCCATTACAGATGGACAAATATTTTTATCCGCCGATCTATTCAATGCTGGAATCAGACCTGCTATTAATGTGGGTATTTCTGTCTCCAGAGTAGGATCTGCAGCTCAAATTAAAGCCATGAAAGAAGTAGCTGGGAAATTAAAATTGGAACTGGCGCAATTCGCAGAATTAGAAGCCTTTGCACAATTCGCTTCTGATCTTGATAAAGCTACCCAAAATCAATTGGCAAGAGGTCAAAGATTACGTGAATTACTTAAACAATCTCAATCCGCCCCTCTTACCGTGGAAGAACAAATAATGACTATTTATACTGGAACGAATGGTTATCTTGATTCATTAGAAATTGGACAAGTAAGGAAATTTCTCGTTGAATTACGTAATTACTTAAAAACAAACAAACCTCAATTCCAAGAAATTATATCTTCGACCAAAACATTTACTGAGGAAGCAAAAATCCTTTTGAAAGACGCTATTCAGGAACAGTTGGAACGCTTTCTGCTTCAGGAACAACCA
>Rhodiola_yunnanensis
ATGGTAACCATTCGAGCCGACGAAATTAGTAATATTATCCGTGAACGTATTGAGCAATATAATAGAGAAGTCAAGATTGTAAATACCGGGACCGTACTTCAAGTAGGCGACGGCATTGCTCGTATTCATGGTCTTGACGAAGTCATGGCAGGCGAATTAGTAGAATTTGACGAGGGTACTGTGGGTATTGCCTTGAATTTAGAATCCAATAATGTTGGTGTTGTATTAATGGGCGACGGTTTGAGGATACAAGAAGGAAGTTCTGTCAAAGCAACAGGAAGAATTGCTCAGATACCGGTGAGTGAGGGTTATTTGGGTCGTGTTATAAATGCTCTGGCTAAACCGATTGATGGTAGAGGCGAAATTTCCGCTTCTGAATTTCGGTTAATTGAATCTCCCGCTCCCGGTATTATTTCAAGACGGTCCGTATATGAACCTCTTCAAACAGGGCTTATCGCTATTGATTCCATGATCCCTATAGGACGAGGTCAGCGAGAATTAATTATTGGAGACAGACAGACCGGGAAAACCGCCGTAGCCACAGATACAATTCTGAATCAACAAGGAAAAAATGTAATATGTGTTTATGTAGCTATTGGTCAAAAGGCATCTTCCGTGGCCCAGGTAGTGACGACTTTTCAGGAAAGGGGAGCGCTAGAATATACTATTGTGATAGCCGAAACGGCGGATTCTCCTGCTACATTACAATACCTCGCGCCTTATACTGGAGCAGCTTTAGCTGAATATTTTATGTATCGTAAACAACATACTTTAATTATTTATGATGATCTATCCAAGCAAGCACAAGCTTATCGACAAATGTCTCTTCTATTACGAAGACCTCCCGGTCGGGAAGCTTATCCAGGAGATGTTTTTTATTTACATTCGCGCCTTTTGGAAAGAGCTGCTAAATTAAGTTCTAGTTTAGGTGAAGGAAGTATGACTGCTTTACCAATAGTTGAGACCCAATCCGGAGATGTTTCGGCTTATATTCCTACTAATGTCATTTCCATTACAGATGGACAAATATTTTTATCCGCCGATCTATTCAATGCTGGAATCAGACCTGCTATTAATGTGGGTATTTCTGTCTCCAGAGTAGGATCTGCAGCTCAAATTAAAGCCATGAAAGAAGTAGCTGGGAAATTAAAATTGGAACTGGCGCAATTCGCAGAATTAGAAGCCTTTGCACAATTCGCTTCTGATCTTGATAAAGCTACCCAAAATCAATTGGCAAGAGGTCAAAGATTACGTGAATTACTTAAACAATCTCAATCCGCCCCTCTTACCGTGGAAGAACAAATAATGACTATTTATACTGGAACGAATGGTTATCTTGATTCATTAGAAATTGGACAAGTAAGGAAATTTCTCGTTGAATTACGTAATTACTTAAAAACAAACAAACCTCAATTCCAAGAAATTATATCTTCGACCAAAACATTTACTGAGGAAGCAAAAATCCTTTTGAAAGACGCTATTCAGGAACAGTTGGAACGCTTTCTGCTTCAGGAACAACCA
>Rhodiola_dumulosa
ATGGTAACCATTCGAGCCGACGAAATTAGTAATATTATCCGTGAACGTATTGAGCAATATAATAGAGAAGTCAAGATTGTAAATACCGGGACCGTACTTCAAGTAGGCGACGGCATTGCTCGTATTCATGGTCTTGACGAAGTCATGGCAGGCGAATTAGTAGAATTTGACGAGGGTACTGTAGGTATTGCCTTGAATTTAGAATCCAATAATGTTGGTGTTGTATTAATGGGCGACGGTTTGAGGATACAAGAAGGAAGTTCTGTCAAAGCAACAGGAAGAATTGCTCAGATACCGGTGAGTGAGGGTTATTTGGGTCGTGTTATAAATGCTCTGGCTAAACCGATTGATGGTAGAGGCGAAATTTCCGCTTCTGAATTTCGGTTAATTGAATCTCCCGCTCCCGGTATTATTTCAAGACGGTCCGTATATGAACCTCTTCAAACAGGGCTTATCGCTATTGATTCCATGATCCCTATAGGACGAGGTCAGCGAGAATTAATTATTGGAGACAGACAGACCGGGAAAACCGCCGTAGCCACAGATACAATTCTGAATCAACAAGGAAAAAATGTAATATGTGTTTATGTAGCTATTGGTCAAAAGGCATCTTCCGTGGCCCAGGTAGTGACGACTTTTCAGGAAAGGGGAGCGCTAGAATATACTATTGTGATAGCCGAAACGGCGGATTCTCCTGCTACATTACAATACCTCGCGCCTTATACTGGAGCAGCTTTAGCTGAATATTTTATGTATCGTAAACAACATACTTTAATTATTTATGATGATCTATCCAAGCAAGCACAAGCTTATCGACAAATGTCTCTTCTATTACGAAGACCTCCCGGTCGGGAAGCTTATCCAGGAGATGTTTTTTATTTACATTCGCGCCTTTTGGAAAGAGCTGCTAAATTAAGTTCTAGTTTAGGTGAAGGAAGTATGACTGCTTTACCAATAGTTGAGACCCAATCCGGAGATGTTTCGGCTTATATTCCTACTAATGTCATTTCCATTACAGATGGACAAATATTTTTATCCGCCGATCTATTCAATGCTGGAATCAGACCTGCTATTAATGTGGGTATTTCTGTCTCCAGAGTAGGATCTGCAGCTCAAATTAAAGCCATGAAAGAAGTAGCTGGGAAATTAAAATTGGAACTGGCGCAATTCGCAGAATTAGAAGCCTTTGCGCAATTCGCTTCTGATCTTGATAAAGCTACCCAAAATCAATTGGCAAGAGGTCAAAGATTACGTGAATTACTTAAACAATCTCAATCCGCCCCTCTTACCGTGGAAGAACAAATAATGACTATTTATACTGGAACGAATGGTTATCTTGATTCATTAGAAATTGGACAAGTAAGGAAATTTCTCGTTGAATTACGTAATTACTTAAAAACAAACAAACCTCAATTCCAAGAAATTATATCTTCGACCAAAACATTTACTGAGGAAGCAAAAATCCTTTTGAAAGACGCTATTCAGGAACAGTTGGAACGCTTTCTGCTTCAGGAACAACCA
>Rhodiola_fastigiata
ATGGTAACCATTCGAGCCGACGAAATTAGTAATATTATCCGTGAACGTATTGAGCAATATAATAGAGAAGTCAAGATTGTAAATACCGGGACCGTACTTCAAGTAGGCGACGGCATTGCTCGTATTCATGGTCTTGACGAAGTCATGGCAGGCGAATTAGTAGAATTTGACGAGGGTACTATAGGTATTGCCTTGAATTTAGAATCCAATAATGTTGGTGTTGTATTAATGGGCGACGGTTTGAGGATACAAGAAGGAAGTTCTGTCAAAGCAACAGGAAGAATTGCTCAGATACCGGTGAGTGAGGGTTATTTGGGTCGTGTTATAAATGCTCTGGCTAAACCGATTGATGGTAGAGGCGAAATTTCCGCTTCTGAATTTCGGTTAATTGAATCTCCCGCTCCCGGTATTATTTCAAGACGGTCCGTATATGAACCTCTTCAAACAGGGCTTATCGCTATTGATTCCATGATCCCTATAGGACGAGGTCAGCGAGAATTAATTATTGGAGACAGACAGACCGGGAAAACCGCCGTAGCCACAGATACAATTCTGAATCAACAAGGAAAAAATGTAATATGTGTTTATGTAGCTATTGGTCAAAAGGCATCTTCCGTGGCCCAGGTAGTGACGGCTTTTCAGGAAAGGGGAGCGCTAGAATATACTATTGTGATAGCCGAAACGGCGGATTCTCCTGCTACATTACAATACCTCGCGCCTTATACTGGAGCAGCTTTAGCTGAATATTTTATGTATCGTAAACAACATACTTTAATTATTTATGATGATCTATCCAAGCAAGCACAAGCTTATCGACAAATGTCTCTTCTATTACGAAGACCTCCCGGTCGGGAAGCTTATCCAGGAGATGTTTTTTATTTACATTCGCGCCTTTTGGAAAGAGCTGCTAAATTAAGTTCTAGTTTAGGTGAAGGAAGTATGACTGCTTTACCAATAGTTGAGACCCAATCCGGAGATGTTTCGGCTTATATTCCTACTAATGTCATTTCCATTACAGATGGACAAATATTTTTATCCGCCGATCTATTCAATGCTGGAATCAGACCTGCTATTAATGTGGGTATTTCTGTCTCCAGAGTAGGATCTGCAGCTCAAATTAAAGCCATGAAAGAAGTAGCTGGGAAATTAAAATTGGAACTGGCGCAATTCGCAGAATTAGAAGCCTTTGCACAATTCGCTTCTGATCTTGATAAAGCTACCCAAAATCAATTGGCAAGAGGTCAAAGATTACGTGAATTACTTAAACAATCTCAATCCGCCCCTCTTACCGTGGAAGAACAAATAATGACTATTTATACTGGAACGAATGGTTATCTTGATTCATTAGAAATTGGACAAGTAAGGAAATTTCTCGTTGAATTACGTAATTACTTAAAAACAAACAAACCTCAATTCCAAGAAATTATATCTTCGACCAAAACATTTACTGAGGAAGCAAAAATCCTTTTGAAAGACGCTATTCAGGAACAGTTGGAACGCTTTCTGCTTCAGGAACAACCA
>Rhodiola_gelida
ATGGTAACCATTCGAGCCGACGAAATTAGTAATATTATCCGTGAACGTATTGAGCAATATAATAGAGAAGTCAAGATTGTAAATACCGGGACCGTACTTCAAGTAGGCGACGGCATTGCTCGTATTCATGGTCTTGACGAAGTCATGGCAGGCGAATTAGTAGAATTTGACGAGGGTACTGTAGGTATTGCCTTGAATTTAGAATCCAATAATGTTGGTGTTGTATTAATGGGCGACGGTTTGAGGATACAAGAAGGAAGTTCTGTCAAAGCAACAGGAAGAATTGCTCAGATACCGGTGAGTGAGGGTTATTTGGGTCGTGTTATAAATGCTCTGGCTAAACCGATTGATGGTAGAGGCGAAATTTCCGCTTCTGAATTTCGGTTAATTGAATCTCCCGCTCCCGGTATTATTTCAAGACGGTCCGTATATGAACCTCTTCAAACAGGGCTTATCGCTATTGATTCCATGATCCCTATAGGACGAGGTCAGCGAGAATTAATTATTGGAGACAGACAGACCGGGAAAACCGCCGTAGCCACAGATACAATTCTGAATCAACAAGGAAAAAATGTAATATGTGTTTATGTAGCTATTGGTCAAAAGGCATCTTCCGTGGCCCAGGTAGTGACGACTTTTCAGGAAAGGGGAGCGCTAGAATATACTATTGTGATAGCCGAAACGGCGGATTCTCCTGCTACATTACAATACCTCGCGCCTTATACTGGAGCAGCTTTAGCTGAATATTTTATGTATCGTAAACAACATACTTTAATTATTTATGATGATCTATCCAAGCAAGCACAAGCTTATCGACAAATGTCTCTTCTATTACGAAGACCTCCCGGTCGGGAAGCTTATCCAGGAGATGTTTTTTATTTACATTCGCGCCTTTTGGAAAGAGCTGCTAAATTAAGTTCTAGTTTAGGTGAAGGAAGTATGACTGCTTTACCAATAGTTGAGACCCAATCCGGAGATGTTTCGGCTTATATTCCTACTAATGTCATTTCCATTACAGATGGACAAATATTTTTATCCGCCGATCTATTCAATGCTGGAATCAGACCTGCTATTAATGTGGGTATTTCCGTCTCCAGAGTAGGATCTGCAGCTCAAATTAAAGCCATGAAAGAAGTAGCTGGGAAATTAAAATTGGAACTGGCGCAATTCGCAGAATTAGAAGCCTTTGCACAATTCGCTTCTGATCTTGATAAAGCTACCCAAAATCAATTGGCAAGAGGTCAAAGATTACGTGAATTACTTAAACAATCTCAATCCGCCCCTCTTACCGTGGAAGAACAAATAATGACTATTTATACTGGAACGAATGGTTATCTTGATTCATTAGAAATTGGACAAGTAAGGAAATTTCTCGTTGAATTACGTAATTACTTAAAAACAAACAAACCTCAATTCCAAGAAATTATATCTTCGACCAAAACATTTACTGAGGAAGCAAAAATCCTTTTGAAAGACGCTATTCAGGAACAGTTGGAACGCTTTCTGCTTCAGGAACAACCA
>Rhodiola_hobsonii
ATGGTAACCATTCGAGCCGACGAAATTAGTAATATTATCCGTGAACGTATTGAGCAATATAATAGAGAAGTCAAGATTGTAAATACCGGGACCGTACTTCAAGTAGGCGACGGCATTGCTCGTATTCATGGTCTTGACGAAGTCATGGCAGGCGAATTAGTAGAATTTGACGAGGGTACAATAGGTATTGCCTTGAATTTAGAATCCAATAATGTTGGTGTTGTATTAATGGGCGACGGTTTGAGGATACAAGAAGGAAGTTCTGTCAAAGCAACAGGAAGAATTGCTCAGATACCGGTGAGTGAGGGTTATTTGGGTCGTGTTATAAATGCTCTGGCTAAACCGATTGATGGTAGAGGCGAAATTTCCGCTTCTGAATTTCGGTTAATTGAATCTCCCGCTCCCGGTATTATTTCAAGACGGTCCGTATATGAACCTCTTCAAACAGGGCTTATCGCTATTGATTCCATGATCCCTATAGGACGAGGTCAGCGAGAATTAATTATCGGAGACAGACAGACCGGGAAAACCGCTGTAGCCACAGATACAATTCTGAATCAACAAGGAAAAAATGTAATATGTGTTTATGTAGCTATTGGTCAAAAGGCATCTTCCGTGGCCCAGGTAGTGACGACTTTTCAGGAAAGGGGAGCGCTAGAATATACTATTGTGATAGCCGAAACGGCGGATTCTCCTGCTACATTACAATACCTCGCTCCTTATACTGGAGCAGCTTTAGCTGAATATTTTATGTATCGTAAACAACATACTTTAATTATTTATGATGATCTATCCAAGCAAGCACAAGCTTATCGACAAATGTCTCTTCTATTACGAAGACCTCCCGGTCGGGAAGCTTATCCAGGAGATGTTTTTTATTTACATTCGCGCCTTTTGGAAAGAGCTGCTAAATTAAGTTCTAGTTTAGGTGAAGGAAGTATGACTGCTTTACCAATAGTTGAGACCCAATCCGGAGATGTTTCGGCTTATATTCCTACTAATGTCATTTCCATTACAGATGGACAAATATTTTTATCCGCCGATCTATTCAATGCTGGAATCAGACCTGCTATTAATGTGGGTATTTCTGTCTCCAGAGTAGGATCTGCAGCTCAAATTAAAGCCATGAAAGAAGTAGCTGGGAAATTAAAATTGGAACTAGCGCAATTCGCAGAATTAGAAGCCTTTGCACAATTCGCTTCTGATCTTGATAAAGCTACCCAAAATCAATTGGCAAGAGGTCAAAGATTACGTGAATTACTTAAACAATCTCAATCCGCCCCTCTTACCGTGGAAGAACAAATAATGACTATTTATACTGGAACGAATGGTTATCTTGATTCATTAGAAATTGGACAAGTAAGGAAATTTCTCGTTGAATTACGTAATTACTTAAAAACAAATAAACCTCAATTCCAAGAAATTATATCTTCGACCAAAACATTTACTGAGGAAGCAAAAATCCTTTTGAAAGACGCTATTCAGGAACAGTTGGAACGCTTTCTGCTTCAGGAACAACCA
>Rhodiola_humilis
ATGGTAACCATTCGAGCCGACGAAATTAGTAATATTATCCGTGAACGTATTGAGCAATATAATAGAGAAGTCAAGATTGTAAATACCGGGACCGTACTTCAAGTAGGCGACGGCATTGCTCGTATTCATGGTCTTGACGAAGTCATGGCAGGCGAATTAGTAGAATTTGACGAGGGTACAATAGGTATTGCCTTGAATTTAGAATCCAATAATGTTGGTGTTGTATTAATGGGCGACGGTTTGAGGATACAAGAAGGAAGTTCTGTCAAAGCAACAGGAAGAATTGCTCAGATACCGGTGAGTGAGGGTTATTTGGGTCGTGTTATAAATGCTCTGGCTAAACCGATTGATGGTAGAGGCGAAATTTCCGCTTCTGAATTTCGGTTAATTGAATCTCCCGCTCCCGGTATTATTTCAAGACGGTCCGTATATGAACCTCTTCAAACAGGGCTTATCGCTATTGATTCCATGATCCCTATAGGACGAGGTCAGCGAGAATTAATTATCGGAGACAGACAGACCGGGAAAACCGCTGTAGCCACAGATACAATTCTGAATCAACAAGGAAAAAATGTAATATGTGTTTATGTAGCTATTGGTCAAAAGGCATCTTCCGTGGCCCAGGTAGTGACGACTTTTCAGGAAAGGGGAGCGCTAGAATATACTATTGTGATAGCCGAAACGGCGGATTCTCCTGCTACATTACAATACCTCGCTCCTTATACTGGAGCAGCTTTAGCTGAATATTTTATGTATCGTAAACAACATACTTTAATTATTTATGATGATCTATCCAAGCAAGCACAAGCTTATCGACAAATGTCTCTTCTATTACGAAGACCTCCCGGTCGGGAAGCTTATCCAGGAGATGTTTTTTATTTACATTCGCGCCTTTTGGAAAGAGCTGCTAAATTAAGTTCTAGTTTAGGTGAAGGAAGTATGACTGCTTTACCAATAGTTGAGACCCAATCCGGAGATGTTTCGGCTTATATTCCTACTAATGTCATTTCCATTACAGATGGACAAATATTTTTATCCGCCGATCTATTCAATGCTGGAATCAGACCTGCTATTAATGTGGGTATTTCTGTCTCCAGAGTAGGATCTGCAGCTCAAATTAAAGCCATGAAAGAAGTAGCTGGGAAATTAAAATTGGAACTAGCGCAATTCGCAGAATTAGAAGCCTTTGCACAATTCGCTTCTGATCTTGATAAAGCTACCCAAAATCAATTGGCAAGAGGTCAAAGATTACGTGAATTACTTAAACAATCTCAATCCGCCCCTCTTACCGTGGAAGAACAAATAATGACTATTTATACTGGAACGAATGGTTATCTTGATTCATTAGAAATTGGACAAGTAAGGAAATTTCTCGTTGAATTACGTAATTACTTAAAAACAAATAAACCTCAATTCCAAGAAATTATATCTTCGACCAAAACATTTACTGAGGAAGCAAAAATCCTTTTGAAAGACGCTATTCAGGAACAGTTGGAACGCTTTCTGCTTCAGGAACAACCA
>Rhodiola_integrifolia
ATGGTAACCATTCGAGCCGACGAAATTAGTAATATTATCCGTGAACGTATTGAGCAATATAATAGAGAAGTCAAGATTGTAAATACCGGGACCGTACTTCAAGTAGGCGACGGCATTGCTCGTATTCATGGTCTTGACGAAGTCATGGCAGGCGAATTAGTAGAATTTGACGAGGGTACCATAGGTATTGCCTTGAATTTAGAATCCAATAATGTTGGTGTTGTATTAATGGGCGACGGTTTGAGGATACAAGAAGGAAGTTCTGTCAAAGCAACAGGAAGAATTGCTCAGATACCGGTGAGTGAGGGTTATTTGGGTCGTGTTATAAATGCTCTGGCTAAACCGATTGATGGTAGAGGCGAAATTTCCGCTTCTGAATTTCGGTTAATTGAATCTCCCGCTCCCGGTATTATTTCAAGACGGTCCGTATATGAACCTCTTCAAACAGGGCTTATCGCTATTGATTCCATGATCCCTATAGGACGAGGTCAGCGAGAATTAATTATCGGAGACAGACAGACCGGGAAAACCGCCGTAGCCACAGATACAATTCTGAATCAACAAGGAAAAAATGTAATATGTGTTTATGTAGCTATTGGTCAAAAGGCATCTTCCGTGGCCCAGGTAGTGACGACTTTTCAGGAAAGGGGAGCGCTAGAATATACTATTGTGATAGCCGAAACGGCGGATTCTTCTGCTACATTACAATACCTCGCTCCTTATACTGGAGCAGCTTTAGCTGAATATTTTATGTATCGTAAACAACATACTTTAATTATTTATGATGATCTATCCAAGCAAGCACAAGCTTATCGACAAATGTCTCTTCTATTACGAAGACCTCCCGGTCGGGAAGCTTATCCAGGAGATGTTTTTTATTTACATTCGCGCCTTTTGGAAAGAGCTGCTAAATTAAGTTCTAGTTTAGGTGAAGGAAGTATGACTGCTTTACCAATAGTTGAGACCCAATCCGGAGATGTTTCGGCTTATATTCCTACTAATGTCATTTCCATTACAGATGGACAAATATTTTTATCCGCCGATCTATTCAATGCTGGAATCAGACCTGCTATTAATGTGGGTATTTCTGTCTCCAGAGTAGGATCTGCAGCTCAAATTAAAGCCATGAAAGAAGTAGCTGGGAAATTAAAATTGGAACTGGCGCAATTCGCAGAATTAGAAGCCTTTGCACAATTCGCTTCTGATCTTGATAAAGCTACCCAAAATCAATTGGCAAGAGGTCAAAGATTACGTGAATTACTTAAACAATCTCAATCCGCCCCTCTTACCGTGGAAGAACAAATAATGACTATTTATACTGGAACGAATGGTTATCTTGATTCATTAGAAATTGGACAAGTAAGGAAATTTCTCGTTGAATTACGTAATTACTTAAAAACAAATAAACCTCAATTCCAAGAAATTATATCTTCGACCAAAACATTTACTGAGGAAGCAAAAATCCTTTTGAAAGACGCTATTCAGGAACAGTTGGAACGCTTTCTGCTTCAGGAACAACCA
>Rhodiola_liciae
ATGGTAACCACTCGAGCCGACGAAATTAGTAATATTATCCGTGAACGTATTGAGCAATATAATAGAGAAGTCAAGATTGTAAATACCGGGACCGTACTTCAAGTAGGCGACGGCATTGCTCGTATTCATGGTCTTGACGAAGTCATGGCAGGCGAATTAGTAGAATTTGACGAGGGTACCGTAGGTATTGCCTTGAATTTAGAATCCAATAATGTTGGTGTTGTATTAATGGGCGACGGTTTGAGGATACAAGAAGGAAGTTCTGTCAAAGCAACAGGAAGAATTGCTCAGATACCGGTGAGTGAGGGTTATTTGGGTCGTGTTATAAATGCTCTGGCTAAACCAATTGATGGTAGAGGCGAAATTTCCGCTTCTGAATTTCGGTTAATTGAATCTCCCGCTCCCGGTATTATTTCAAGACGGTCCGTATATGAACCTCTTCAAACAGGGCTTATCGCTATTGATTCCATGATCCCTATAGGACGAGGTCAGCGAGAATTAATTATCGGAGACAGACAGACCGGGAAAACCGCTGTAGCCACAGATACAATTCTGAATCAACAAGGAAAAAATGTAATATGTGTTTATGTAGCTATTGGTCAAAAGGCATCTTCCGTGGCCCAGGTAGTGACGACTTTTCAGGAAAGGGGAGCGCTAGAATATACTATTGTGATAGCCGAAACGGCGGATTCTCCTGCTACATTACAATACCTCGCTCCTTATACTGGAGCAGCTTTAGCTGAATATTTTATGTATCGTAAACAACATACTTTAATTATTTATGATGATCTATCCAAGCAAGCACAAGCTTATCGACAAATGTCTCTTCTATTACGAAGACCTCCCGGTCGGGAAGCTTATCCAGGAGATGTTTTTTATTTACATTCGCGCCTTTTGGAAAGAGCTGCTAAATTAAGTTCTAGTTTAGGTGAAGGAAGTATGACTGCTTTACCAATAGTTGAGACCCAATCCGGAGATGTTTCGGCTTATATTCCTACTAATGTCATTTCCATTACAGATGGACAAATATTTTTATCCGCCGATCTATTCAATGCTGGAATCAGACCTGCTATTAATGTGGGTATTTCTGTCTCCAGAGTAGGATCTGCAGCTCAAATTAAAGCCATGAAAGAAGTAGCTGGGAAATTAAAATTGGAACTAGCGCAATTCGCAGAATTAGAAGCCTTTGCACAATTCGCTTCTGATCTTGATAAAGCTACCCAAAATCAATTGGCAAGAGGTCAAAGATTACGTGAATTACTTAAACAATCTCAATCCGCCCCTCTTACCGTGGAAGAACAAATAATGACTATTTATACTGGAACGAATGGTTATCTTGATTCATTAGAAATTGGACAAGTAAGGAAATTTCTCGTTGAATTACGTAATTACTTAAAAACAAATAAACCTCAATTCCAAGAAATTATATCTTCGACCAAAACATTTACTGAGGAAGCAAAAATCCTTTTGAAAGACGCTATTCAGGAACAGTTGGAACGCTTTCTGTTTCAGGAACAACCA
>Rhodiola_macrocarpa
ATGGTAACCATTCGAGCCGACGAAATTAGTAATATTATCCGTGAACGTATTGAGCAATATAATAGAGAAGTCAAGATTGTAAATACCGGGACCGTACTTCAAGTAGGCGACGGCATTGCTCGTATTCATGGTCTTGACGAAGTCATGGCAGGCGAATTAGTAGAATTTGACGAGGGTACTGTAGGTATTGCCTTGAATTTAGAATCCAATAATGTTGGTGTTGTATTAATGGGCGACGGTTTGAGGATACAAGAAGGAAGTTCTGTCAAAGCAACAGGAAGAATTGCTCAGATACCGGTGAGTGAGGGTTATTTGGGTCGTGTTATAAATGCTCTGGCTAAACCGATTGATGGTAGAGGCGAAATTTCCGCTTCTGAATTTCGGTTAATTGAATCTCCCGCTCCCGGTATTATTTCAAGACGGTCCGTATATGAACCTCTTCAAACAGGGCTTATCGCTATTGATTCCATGATCCCTATAGGACGAGGTCAGCGAGAATTAATTATTGGAGACAGACAGACCGGGAAAACCGCCGTAGCCACAGATACAATTCTGAATCAACAAGGAAAAAATGTAATATGTGTTTATGTAGCTATTGGTCAAAAGGCATCTTCCGTGGCCCAGGTAGTGACGACTTTTCAGGAAAGGGGAGCGCTAGAATATACTATTGTGATAGCCGAAACGGCGGATTCTCCTGCTACATTACAATACCTCGCGCCTTATACTGGAGCAGCTTTAGCTGAATATTTTATGTATCGTAAACAACATACTTTAATTATTTATGATGATCTATCCAAGCAAGCACAAGCTTATCGACAAATGTCTCTTCTATTACGAAGACCTCCCGGTCGGGAAGCTTATCCAGGAGATGTTTTTTATTTACATTCGCGCCTTTTGGAAAGAGCTGCTAAATTAAGTTCTAGTTTAGGTGAAGGAAGTATGACTGCTTTACCAATAGTTGAGACCCAATCCGGAGATGTTTCGGCTTATATTCCTACTAATGTCATTTCCATTACAGATGGACAAATATTTTTATCCGCCGATCTATTCAATGCTGGAATCAGACCTGCTATTAATGTGGGTATTTCCGTCTCCAGAGTAGGATCTGCAGCTCAAATTAAAGCCATGAAAGAAGTAGCTGGGAAATTAAAATTGGAACTGGCGCAATTCGCAGAATTAGAAGCCTTTGCACAATTCGCTTCTGATCTTGATAAAGCTACCCAAAATCAATTGGCAAGAGGTCAAAGATTACGTGAATTACTTAAACAATCTCAATCCGCCCCTCTTACCGTGGAAGAACAAATAATGACTATTTATACTGGAACGAATGGTTATCTTGATTCATTAGAAATTGGACAAGTAAGGAAATTTCTCGTTGAATTACGTAATTACTTAAAAACAAACAAACCTCAATTCCAAGAAATTATATCTTCGACCAAAACATTTACTGAGGAAGCAAAAATCCTTTTGAAAGACGCTATTCAGGAACAGTTGGAACGCTTTCTGCTTCAGGAACAACCA
>Rhodiola_ovatisepala
ATGGTAACCATTCGAGCCGACGAAATTAGTAATATTATCCGTGAACGTATTGAGCAATATAATAGAGAAGTCAAGATTGTAAATACCGGGACCGTACTTCAAGTAGGCGACGGCATTGCTCGTATTCATGGTCTTGACGAAGTCATGGCAGGCGAATTAGTAGAATTTGACGAGGGTACAATAGGTATTGCCTTGAATTTAGAATCCAATAATGTTGGTGTTGTATTAATGGGCGACGGTTTGAGGATACAAGAAGGAAGTTCTGTCAAAGCAACAGGAAGAATTGCTCAGATACCGGTGAGTGAGGGTTATTTGGGTCGTGTTATAAATGCTCTGGCTAAACCGATTGATGGTAGAGGCGAAATTTCCGCTTCTGAATTTCGGTTAATTGAATCTCCCGCTCCCGGTATTATTTCAAGACGGTCCGTATATGAACCTCTTCAAACAGGGCTTATCGCTATTGATTCCATGATCCCTATAGGACGAGGTCAGCGAGAATTAATTATCGGAGACAGACAGACCGGGAAAACCGCTGTAGCCACAGATACAATTCTGAATCAACAAGGAAAAAATGTAATATGTGTTTATGTAGCTATTGGTCAAAAGGCATCTTCCGTGGCCCAGGTAGTGACGACTTTTCAGGAAAGGGGAGCGCTAGAATATACTATTGTGATAGCCGAAACGGCGGATTCTCCTGCTACATTACAATACCTCGCTCCTTATACTGGAGCAGCTTTAGCTGAATATTTTATGTATCGTAAACAACATACTTTAATTATTTATGATGATCTATCCAAGCAAGCACAAGCTTATCGACAAATGTCTCTTCTATTACGAAGACCTCCCGGTCGGGAAGCTTATCCAGGAGATGTTTTTTATTTACATTCGCGCCTTTTGGAAAGAGCTGCTAAATTAAGTTCTAGTTTAGGTGAAGGAAGTATGACTGCTTTACCAATAGTTGAGACCCAATCCGGAGATGTTTCGGCTTATATTCCTACTAATGTCATTTCCATTACAGATGGACAAATATTTTTATCCGCCGATCTATTCAATGCTGGAATCAGACCTGCTATTAATGTGGGTATTTCTGTCTCCAGAGTAGGATCTGCAGCTCAAATTAAAGCCATGAAAGAAGTAGCTGGGAAATTAAAATTGGAACTAGCGCAATTCGCAGAATTAGAAGCTTTTGCACAATTCGCTTCTGATCTTGATAAAGCTACCCAAAATCAATTGGCAAGAGGTCAAAGATTACGTGAATTACTTAAACAATCTCAATCCGCCCCTCTTACCGTGGAAGAACAAATAATGACTATTTATACTGGAACGAATGGTTATCTTGATTCATTAGAAATTGGACAAGTAAGGAAATTTCTCGTTGAATTACGTAATTACTTAAAAACAAATAAACCTCAATTCCAAGAAATTATATCTTCGACCAAAACATTTACTGAGGAAGCAAAAATCCTTTTGAAAGACGCTATTCAGGAACAGTTGGAACGCTTTCTGCTTCAGGAACAACCA
>Rhodiola_prainii
ATGGTAACCATTCGAGCCGACGAAATTAGTAATATTATCCGTGAACGTATTGAGCAATATAATAGAGAAGTCAAGATTGTAAATACCGGGACCGTACTTCAAGTAGGCGACGGCATTGCTCGTATTCATGGTCTTGACGAAGTCATGGCAGGCGAATTAGTAGAATTTGACGAGGGTACAATAGGTATTGCCTTGAATTTAGAATCCAATAATGTTGGTGTTGTATTAATGGGCGACGGTTTGAGGATACAAGAAGGAAGTTCTGTCAAAGCAACAGGAAGAATTGCTCAGATACCGGTGAGTGAGGGTTATTTGGGTCGTGTTATAAATGCTCTGGCTAAACCGATTGATGGTAGAGGCGAAATTTCCGCTTCTGAATTTCGGTTAATTGAATCTCCCGCTCCCGGTATTATTTCAAGACGGTCCGTATATGAACCTCTTCAAACAGGGCTTATCGCTATTGATTCCATGATCCCTATAGGACGAGGTCAGCGAGAATTAATTATCGGAGACAGACAGACCGGGAAAACCGCTGTAGCCACAGATACAATTCTGAATCAACAAGGAAAAAATGTAATATGTGTTTATGTAGCTATTGGTCAAAAGGCATCTTCCGTGGCCCAGGTAGTGACGACTTTTCAGGAAAGGGGAGCGCTAGAATATACTATTGTGATAGCCGAAACGGCGGATTCTCCTGCTACATTACAATACCTCGCTCCTTATACTGGAGCAGCTTTAGCTGAATACTTTATGTATCGTAAACAACATACTTTAATTATTTATGATGATCTATCCAAGCAAGCACAAGCTTATCGACAAATGTCTCTTCTATTACGAAGACCTCCCGGTCGGGAAGCTTATCCAGGAGATGTTTTTTATTTACATTCGCGCCTTTTGGAAAGAGCTGCTAAATTAAGTTCTAGTTTAGGTGAAGGAAGTATGACTGCTTTACCAATAGTTGAGACCCAATCCGGAGATGTTTCGGCTTATATTCCTACTAATGTCATTTCCATTACAGATGGACAAATATTTTTATCCGCCGATCTATTCAATGCTGGAATCAGACCTGCTATTAATGTGGGTATTTCTGTCTCCAGAGTAGGATCTGCAGCTCAAATTAAAGCCATGAAAGAAGTAGCTGGGAAATTAAAATTGGAACTAGCGCAATTCGCAGAATTAGAAGCCTTTGCACAATTCGCTTCTGATCTTGATAAAGCTACCCAAAATCAATTGGCAAGAGGTCAAAGATTACGTGAATTACTTAAACAATCTCAATCCGCCCCTCTTACCGTGGAAGAACAAATAATGACTATTTATACTGGAACGAATGGTTATCTTGATTCATTAGAAATTGGACAAGTAAGGAAATTTCTCGTTGAATTACGTAATTACTTAAAAACAAATAAACCTCAATTCCAAGAAATTATATCTTCGACCAAAACATTTACTGAGGAAGCAAAAATCCTTTTGAAAGACGCTATTCAGGAACAGTTGGAACGCTTTCTGCTTCAGGAACAACCA
>Rhodiola_quadrifida
ATGGTAACCATTCGAGCCGACGAAATTAGTAATATTATCCGTGAACGTATTGAGCAATATAATAGAGAAGTCAAGATTGTAAATACCGGGACCGTACTTCAAGTAGGCGACGGCATTGCTCGTATTCATGGTCTTGACGAAGTCATGGCAGGCGAATTAGTAGAATTTGACGAGGGTACTGTAGGTATTGCCTTGAATTTAGAATCCAATAATGTTGGTGTTGTATTAATGGGCGACGGTTTGAGGATACAAGAAGGAAGTTCTGTCAAAGCAACAGGAAGAATTGCTCAGATACCGGTGAGTGAGGGTTATTTGGGTCGTGTTATAAATGCTCTGGCTAAACCGATTGATGGTAGAGGCGAAATTTCCGCTTCTGAATTTCGGTTAATTGAATCTCCCGCTCCCGGTATTATTTCAAGACGGTCCGTATATGAACCTCTTCAAACAGGGCTTATCGCTATTGATTCCATGATCCCTATAGGACGAGGTCAGCGAGAATTAATTATTGGAGACAGACAGACCGGGAAAACCGCCGTAGCCACAGATACAATTCTGAATCAACAAGGAAAAAATGTAATATGTGTTTATGTAGCTATTGGTCAAAAGGCATCTTCCGTGGCCCAGGTAGTGACGACTTTTCAGGAAAGGGGAGCGCTAGAATATACTATTGTGATAGCCGAAACGGCGGATTCTCCTGCTACATTACAATACCTCGCGCCTTATACTGGAGCAGCTTTAGCTGAATATTTTATGTATCGTAAACAACATACTTTAATTATTTATGATGATCTATCCAAGCAAGCACAAGCTTATCGACAAATGTCTCTTCTATTACGAAGACCTCCCGGTCGGGAAGCTTATCCAGGAGATGTTTTTTATTTACATTCGCGCCTTTTGGAAAGAGCTGCTAAATTAAGTTCTAGTTTAGGTGAAGGAAGTATGACTGCTTTACCAATAGTTGAGACCCAATCCGGAGATGTTTCGGCTTATATTCCTACTAATGTCATTTCCATTACAGATGGACAAATATTTTTATCCGCCGATCTATTCAATGCTGGAATCAGACCTGCTATTAATGTGGGTATTTCTGTCTCCAGAGTAGGATCTGCAGCTCAAATTAAAGCCATGAAAGAAGTAGCTGGGAAATTAAAATTGGAACTGGCGCAATTCGCAGAATTAGAAGCCTTTGCACAATTCGCTTCTGATCTTGATAAAGCTACCCAAAATCAATTGGCAAGAGGTCAAAGATTACGTGAATTACTTAAACAATCTCAATCCGCCCCTCTTACCGTGGAAGAACAAATAATGACTATTTATACTGGAACGAATGGTTATCTTGATTCATTAGAAATTGGACAAGTAAGGAAATTTCTCGTTGAATTACGTAATTACTTAAAAACAAACAAACCTCAATTCCAAGAAATTATATCTTCGACCAAAACATTTACTGAGGAAGCAAAAATCCTTTTGAAAGACGCTATTCAGGAACAGTTGGAACGCTTTCTGCTTCAGGAACAACCA
>Rhodiola_rhodantha
ATGGTAACCATTAGAGCCGACGAAATTAGTAATATTATCCGTGAACGTATTGAGCAATATAATAGAGAAGTCAAGATTGTAAATACCGGGACCGTACTTCAAGTAGGCGACGGCATTGCTCGTATTCATGGTCTTGACGAAGTCATGGCAGGCGAATTAGTAGAATTTGACGAGGGTACCATAGGTATTGCCTTGAATTTAGAATCCAATAATGTTGGTGTTGTATTAATGGGCGACGGTTTGAGGATACAAGAAGGAAGTTCTGTCAAAGCAACAGGAAGAATTGCTCAGATACCGGTGAGTGAGGGTTATTTGGGTCGTGTTATAAATGCTCTGGCTAAACCGATTGATGGTAGAGGCGAAATTTCCGCTTCTGAATTTCGGTTAATTGAATCTCCCGCTCCCGGTATTATTTCAAGACGGTCCGTATATGAACCTCTTCAAACAGGGCTTATCGCTATTGATTCCATGATCCCTATAGGACGAGGTCAGCGAGAATTAATTATCGGAGACAGACAGACCGGGAAAACCGCCGTAGCCACAGATACAATTCTGAATCAACAAGGAAAAAATGTAATATGTGTTTATGTAGCTATTGGTCAAAAGGCATCTTCCGTGGCCCAGGTAGTGACGACTTTTCAGGAAAGGGGAGCGCTAGAATATACTATTGTGATAGCCGAAACGGCGGATTCTCCTGCTACATTACAATACCTCGCTCCTTATACTGGAGCAGCTTTAGCTGAATATTTTATGTATCGTAAACAACATACTTTAATTATTTATGATGATCTATCCAAGCAAGCACAAGCTTATCGACAAATGTCTCTTCTATTACGAAGACCTCCCGGTCGGGAAGCTTATCCAGGAGATGTTTTTTATTTACATTCGCGCCTTTTGGAAAGAGCTGCTAAATTAAGTTCTAGTTTAGGTGAAGGAAGTATGACTGCTTTACCAATAGTCGAGACCCAATCCGGAGATGTTTCGGCTTATATTCCTACTAATGTCATTTCCATTACAGATGGACAAATATTTTTATCCGCCGATCTATTCAATGCTGGAATCAGACCTGCTATTAATGTGGGTATTTCTGTCTCCAGAGTAGGATCTGCAGCTCAAATTAAAGCCATGAAAGAAGTAGCTGGGAAATTAAAATTGGAACTGGCGCAATTCGCAGAATTAGAAGCCTTTGCACAATTCGCTTCTGATCTTGATAAAGCTACCCAAAATCAATTGGCAAGAGGTCAAAGATTACGTGAATTACTTAAACAATCTCAATCCGCCCCTCTTACCGTGGAAGAACAAATAATGACTATTTATACTGGAACGAATGGTTATCTTGATTCATTAGAAATTGGACAAGTAAGGAAATTTCTCGTTGAATTACGTAATTACTTAAAAACAAATAAACCTCAATTCCAAGAAATTATATCTTCGACCAAAACATTTACTGAGGAAGCAAAAATCCTTTTGAAAGACGCTATTCAGGAACAGTTGGAACGCTTTCTGCTTCAGGAACAACCA
>Rhodiola_sexifolia
ATGGTAACCATTCGAGCCGACGAAATTAGTAATATTATCCGTGAACGTATTGAGCAATATAATAGAGAAGTCAAGATTGTAAATACCGGGACCGTACTTCAAGTAGGCGACGGCATTGCTCGTATTCATGGTCTTGACGAAGTCATGGCAGGCGAATTAGTAGAATTTGACGAGGGTACAATAGGTATTGCCTTGAATTTAGAATCCAATAATGTTGGTGTTGTATTAATGGGCGACGGTTTGAGGATACAAGAAGGAAGTTCTGTCAAAGCAACAGGAAGAATTGCTCAGATACCGGTGAGTGAGGGTTATTTGGGTCGTGTTATAAATGCTCTGGCTAAACCGATTGATGGTAGAGGCGAAATTTCCGCTTCTGAATTTCGGTTAATTGAATCTCCCGCTCCCGGTATTATTTCAAGACGGTCCGTATATGAACCTCTTCAAACAGGGCTTATCGCTATTGATTCCATGATCCCTATAGGACGAGGTCAGCGAGAATTAATTATCGGAGACAGACAGACCGGGAAAACCGCTGTAGCCACAGATACAATTCTGAATCAACAAGGAAAAAATGTAATATGTGTTTATGTAGCTATTGGTCAAAAGGCATCTTCCGTGGCCCAGGTAGTGACGACTTTTCAGGAAAGGGGAGCGCTAGAATATACTATTGTGATAGCCGAAACGGCGGATTCTCCTGCTACATTACAATACCTCGCTCCTTATACTGGAGCAGCTTTAGCTGAATATTTTATGTATCGTAAACAACATACTTTAATTATTTATGATGATCTATCCAAGCAAGCACAAGCTTATCGACAAATGTCTCTTCTATTACGAAGACCTCCCGGTCGGGAAGCTTATCCAGGAGATGTTTTTTATTTACATTCGCGCCTTTTGGAAAGAGCTGCTAAATTAAGTTCTAGTTTAGGTGAAGGAAGTATGACTGCTTTACCAATAGTTGAGACCCAATCCGGAGATGTTTCGGCTTATATTCCTACTAATGTCATTTCCATTACAGATGGACAAATATTTTTATCCGCCGATCTATTCAATGCTGGAATCAGACCTGCTATTAATGTGGGTATTTCTGTCTCCAGAGTAGGATCTGCAGCTCAAATTAAAGCCATGAAAGAAGTAGCTGGGAAATTAAAATTGGAACTAGCGCAATTCGCAGAATTAGAAGCCTTTGCACAATTCGCTTCTGATCTTGATAAAGCTACCCAAAATCAATTGGCAAGAGGTCAAAGATTACGTGAATTACTTAAACAATCTCAATCCGCCCCTCTTACCGTGGAAGAACAAATAATGACTATTTATACTGGAACGAATGGTTATCTTGATTCATTAGAAATTGGACAAGTAAGGAAATTTCTCGTTGAATTACGTAATTACTTAAAAACAAATAAACCTCAATTCCAAGAAATTATATCTTCGACCAAAACATTTACTGAGGAAGCAAAAATCCTTTTGAAAGACGCTATTCAGGAACAGTTGGAACGCTTTCTGCTTCAGGAACAACCA
>Rhodiola_sinuata
ATGTTAACCATTCGAGCCGACGAAATTAGTAATATTATCCGTGAACGTATTGAGCAATATAATAGAGAAGTCAAGATTGTAAATACCGGGACCGTACTTCAAGTAGGCGACGGCATTGCTCGTATTCATGGTCTTGACGAAGTCATGGCAGGCGAATTAGTAGAATTTGACGAGGGTACAGTAGGTATTGCCTTGAATTTAGAATCCAATAATGTTGGTGTTGTATTAATGGGCGACGGTTTGAGGATACAAGAAGGAAGTTCTGTCAAAGCAACAGGAAGAATTGCTCAGATACCGGTGAGTGAGGGTTATTTGGGTCGTGTTATAAATGCTCTGGCTAAACCGATTGATGGTAGAGGCGAAATTTCCGCTTCTGAATTTCGGTTAATTGAATCTCCCGCTCCCGGTATTATTTCAAGACGGTCCGTATATGAACCTCTTCAAACAGGGCTTATCGCTATTGATTCCATGATCCCTATAGGACGAGGTCAGCGAGAATTAATTATCGGAGACAGACAGACCGGGAAAACCGCTGTAGCCACAGATACAATTCTGAATCAACAAGGAAAAAATGTAATATGTGTTTATGTAGCTATTGGTCAAAAGGCATCTTCCGTGGCCCAGGTAGTGACGACTTTTCAGGAAAGGGGAGCGCTAGAATATACTATTGTGATAGCCGAAACGGCGGATTCTCCTGCTACATTACAATACCTCGCTCCTTATACTGGAGCAGCTTTAGCTGAATATTTTATGTATCGTAAACAACATACTTTAATTATTTATGATGATCTATCCAAGCAAGCACAAGCTTATCGACAAATGTCTCTTCTATTACGAAGACCTCCCGGTCGGGAAGCTTATCCAGGAGATGTTTTTTATTTACATTCGCGCCTTTTGGAAAGAGCTGCTAAATTAAGTTCTAGTTTAGGTGAAGGAAGTATGACTGCTTTACCAATAGTTGAGACCCAATCCGGAGATGTTTCGGCTTATATTCCTACTAATGTCATTTCCATTACAGATGGACAAATATTTTTATCCGCCGATCTATTCAATGCTGGAATCAGACCTGCTATTAATGTGGGTATTTCTGTCTCCAGAGTAGGATCTGCAGCTCAAATTAAAGCCATGAAAGAAGTAGCTGGGAAATTAAAATTGGAACTAGCGCAATTCGCAGAATTAGAAGCCTTTGCACAATTCGCTTCTGATCTTGATAAAGCTACCCAAAATCAATTGGCAAGAGGTCAAAGATTACGTGAATTACTTAAACAATCTCAATCCGCCCCTCTTACCGTGGAAGAACAAATAATGACTATTTATACTGGAACGAATGGTTATCTTGATTCATTAGAAATTGGACAAGTAAGGAAATTTCTCGTTGAATTACGTAATTACTTAAAAACAAATAAACCTCAATTCCAAGAAATTATATCTTCGACCAAAACATTTACTGAGGAAGCAAAAATCCTTTTGAAAGACGCTATTCAGGAACAGTTGGAACGCTTTCTGCTTCAGGAACAACCA
>Rhodiola_smithii
ATGGTAACCATTAGAGCCGACGAAATTAGTAATATTATCCGTGAACGTATTGAGCAATATAATAGAGAAGTCAAGATTGTAAATACCGGGACCGTACTTCAAGTAGGCGACGGCATTGCTCGTATTCATGGTCTTGACGAAGTCATGGCAGGTGAATTAGTAGAATTTGACGAGGGTACTGTAGGTATTGCCTTGAATTTAGAATCCAATAATGTTGGTGTTGTATTAATGGGCGACGGTTTGAGGATACAAGAAGGAAGTTCTGTCAAAGCAACAGGAAGAATTGCTCAGATACCGGTGAGTGAGGGTTATTTGGGTCGTGTTATAAATGCTCTGGCTAAACCGATTGATGGTAGAGGCGAAATTTCCGCTTCTGAATTTCGGTTAATTGAATCTCCCGCTCCCGGTATTATTTCAAGACGGTCCGTATATGAACCTCTTCAAACAGGGCTTATCGCTATTGATTCCATGATCCCTATAGGACGAGGTCAGCGAGAATTAATTATTGGAGACAGACAGACCGGGAAAACCGCCGTAGCCACAGATACAATTCTGAATCAACAAGGAAAAAATGTAATATGTGTTTATGTAGCTATTGGTCAAAAGGCATCTTCCGTGGCCCAGGTAGTGACTACTTTTCAGGAAAGGGGAGCGCTAGAATATACTATTGTGATAGCCGAAACGGCGGATTCTCCTGCTACATTACAATACCTCGCTCCTTATACTGGAGCAGCTTTAGCTGAATATTTTATGTATCGTAAACAACATACTTTAATTATTTATGATGATCTATCCAAACAAGCACAAGCTTATCGACAAATGTCTCTTCTATTACGAAGACCTCCCGGTCGGGAAGCTTATCCAGGAGATGTTTTTTATTTACATTCGCGCCTTTTGGAAAGAGCTGCTAAATTAAGTTCTAGTTTAGGTGAAGGAAGTATGACTGCTTTACCAATAGTTGAGACCCAATCCGGAGATGTTTCGGCTTATATTCCTACGAATGTCATTTCCATTACAGATGGACAAATATTTTTATCCGCCGATCTATTCAATGCTGGAATCAGACCTGCTATTAATGTGGGTATTTCTGTCTCCAGAGTAGGATCTGCAGCTCAAATTAAAGCCATGAAAGAAGTAGCTGGGAAATTAAAATTGGAACTGGCGCAATTCGCAGAATTAGAAGCCTTTGCACAATTCGCTTCTGATCTTGATAAAGCTACCCAAAATCAATTGGCAAGAGGTCAAAGATTACGTGAATTACTTAAACAATCTCAATCCGCCCCTCTTACCGTGGAAGAACAAATAATGACTATTTATACTGGAACGAATGGTTATCTTGATTCATTAGAAATTGGACAAGTAAGGAAATTTCTCGTTGAATTACGTAATTACTTAAAAACAAATAAACCTCAATTCCAAGAAATTATATCTTCGACCAAAACATTTACTGAGGAAGCAAAAATCCTTTTGAAAGACGCTATTCAGGAACAGTTGGAACGCTTTCTGCTTCAGGAACAACCA
>Rhodiola_stapfii
ATGGTAACCATTCGAGCCGACGAAATTAGTAATATTATCCGTGAACGTATTGAGCAATATAATAGAGAAGTCAAGATTGTAAATACCGGGACCGTACTTCAAGTAGGCGACGGCATTGCTCGTATTCATGGTCTTGACGAAGTCATGGCAGGCGAATTAGTAGAATTTGACGAGGGTACCATAGGTATTGCCTTGAATTTAGAATCCAATAATGTTGGTGTTGTATTAATGGGCGACGGTTTGAGGATACAAGAAGGAAGTTCTGTCAAAGCAACAGGAAGAATTGCTCAGATACCGGTGAGTGAGGGTTATTTGGGTCGTGTTATAAATGCTCTGGCTAAACCGATTGATGGTAGAGGCGAAATTTCCGCTTCTGAATTTCGGTTAATTGAATCTCCCGCTCCCGGTATTATTTCAAGACGGTCCGTATATGAACCTCTTCAAACAGGGCTTATCGCTATTGATTCCATGATCCCTATAGGACGAGGTCAGCGAGAATTAATTATCGGAGACAGACAGACCGGGAAAACCGCTGTAGCCACAGATACAATTCTGAATCAACAAGGAAAAAATGTAATATGTGTTTATGTAGCTATTGGTCAAAAGGCATCTTCCGTGGCCCAGGTAGTGACGACTTTTCAGGAAAGGGGAGCGCTAGAATATACTATTGTGATAGCCGAAACGGCGGATTCTCCTGCTACATTACAATACCTCGCTCCTTATACTGGAGCAGCTTTAGCTGAATATTTTATGTATCGTAAACAACATACTTTAATTATTTATGATGATCTATCCAAGCAAGCACAAGCTTATCGACAAATGTCTCTTCTATTACGAAGACCTCCCGGTCGGGAAGCTTATCCAGGAGATGTTTTTTATTTACATTCGCGCCTTTTGGAAAGAGCTGCTAAATTAAGTTCTAGTTTAGGTGAAGGAAGTATGACTGCTTTACCAATAGTTGAGACCCAATCCGGAGATGTTTCGGCTTATATTCCTACTAATGTCATTTCCATTACAGATGGACAAATATTTTTATCCGCCGATCTATTCAATGCTGGAATCAGACCTGCTATTAATGTGGGTATTTCTGTCTCCAGAGTAGGATCTGCAGCTCAAATTAAAGCCATGAAAGAAGTAGCTGGGAAATTAAAATTGGAACTAGCGCAATTCGCAGAATTAGAAGCCTTTGCACAATTCGCTTCTGATCTTGATAAAGCTACCCAAAATCAATTGGCAAGAGGTCAAAGATTACGTGAATTACTTAAACAATCTCAATCCGCCCCTCTTACCGTGGAAGAACAAATAATGACTATTTATACTGGAACGAATGGTTATCTTGATTCATTAGAAATTGGACAAGTAAGGAAATTTCTCGTTGAATTACGTAATTACTTAAAAACAAATAAACCTCAATTCCAAGAAATTATATCTTCGACCAAAACATTTACTGAGGAAGCAAAAATCCTTTTGAAAGACGCTATTCAGGAACAGTTGGAACGCTTTCTGCTTCAGGAACAACCA
>Rhodiola_subopposita
ATGGTAACCATTCGAGCCGACGAAATTAGTAATATTATCCGTGAACGTATTGAGCAATATAATAGAGAAGTCAAGATTGTAAATACCGGGACCGTACTTCAAGTAGGCGACGGCATTGCTCGTATTCATGGTCTTGACGAAGTCATGGCAGGCGAATTAGTAGAATTTGACGAGGGTACTGTAGGTATTGCCTTGAATTTAGAATCCAATAATGTTGGTGTTGTATTAATGGGCGACGGTTTGAGGATACAAGAAGGAAGTTCTGTCAAAGCAACAGGAAGAATTGCTCAGATACCGGTGAGTGAGGGTTATTTGGGTCGTGTTATAAATGCTCTGGCTAAACCGATTGATGGTAGAGGCGAAATTTCCGCTTCTGAATTTCGGTTAATTGAATCTCCCGCTCCCGGTATTATTTCAAGACGGTCCGTATATGAACCTCTTCAAACAGGGCTTATCGCTATTGATTCCATGATCCCTATAGGACGAGGTCAGCGAGAATTAATTATTGGAGACAGACAGACCGGGAAAACCGCCGTAGCCACAGATACAATTCTGAATCAACAAGGAAAAAATGTAATATGTGTTTATGTAGCTATTGGTCAAAAGGCATCTTCCGTGGCCCAGGTAGTGACGACTTTTCAGGAAAGGGGAGCGCTAGAATATACTATTGTGATAGCCGAAACGGCGGATTCTCCTGCTACATTACAATACCTCGCGCCTTATACTGGAGCAGCTTTAGCTGAATATTTTATGTATCGTAAACAACATACTTTAATTATTTATGATGATCTATCCAAGCAAGCACAAGCTTATCGACAAATGTCTCTTCTATTACGAAGACCTCCCGGTCGGGAAGCTTATCCAGGAGATGTTTTTTATTTACATTCGCGCCTTTTGGAAAGAGCTGCTAAATTAAGTTCTAGTTTAGGTGAAGGAAGTATGACTGCTTTACCAATAGTTGAGACCCAATCCGGAGATGTTTCGGCTTATATTCCTACTAATGTCATTTCCATTACAGATGGACAAATATTTTTATCCGCCGATCTATTCAATGCTGGAATCAGACCTGCTATTAATGTGGGTATTTCCGTCTCCAGAGTAGGATCTGCAGCTCAAATTAAAGCCATGAAAGAAGTAGCTGGGAAATTAAAATTGGAACTGGCGCAATTCGCAGAATTAGAAGCCTTTGCACAATTCGCTTCTGATCTTGATAAAGCTACCCAAAATCAATTGGCAAGAGGTCAAAGATTACGTGAATTACTTAAACAATCTCAATCCGCCCCTCTTACCGTGGAAGAACAAATAATGACTATTTATACTGGAACGAATGGTTATCTTGATTCATTAGAAATTGGACAAGTAAGGAAATTTCTCGTTGAATTACGTAATTACTTAAAAACAAACAAACCTCAATTCCAAGAAATTATATCTTCGACCAAAACATTTACTGAGGAAGCAAAAATCCTTTTGAAAGACGCTATTCAGGAACAGTTGGAACGCTTTCTGCTTCAGGAACAACCA
>Rhodiola_tangutica
ATGGTAACCATTCGAGCCGACGAAATTAGTAATATTATCCGTGAACGTATTGAGCAATATAATAGAGAAGTCAAGATTGTAAATACCGGGACCGTACTTCAAGTAGGCGACGGCATTGCTCGTATTCATGGTCTTGACGAAGTCATGGCAGGCGAATTAGTAGAATTTGACGAGGGTACTGTAGGTATTGCCTTGAATTTAGAATCCAATAATGTTGGTGTTGTATTAATGGGCGACGGTTTGAGGATACAAGAAGGAAGTTCTGTCAAAGCAACAGGAAGAATTGCTCAGATACCGGTGAGTGAGGGTTATTTGGGTCGTGTTATAAATGCTCTGGCTAAACCGATTGATGGTAGAGGCGAAATTTCCGCTTCTGAATTTCGGTTAATTGAATCTCCCGCTCCCGGTATTATTTCAAGACGGTCCGTATATGAACCTCTTCAAACAGGGCTTATCGCTATTGATTCCATGATCCCTATAGGACGAGGTCAGCGAGAATTAATTATTGGAGACAGACAGACCGGGAAAACCGCCGTAGCCACAGATACAATTCTGAATCAACAAGGAAAAAATGTAATATGTGTTTATGTAGCTATTGGTCAAAAGGCATCTTCCGTGGCCCAGGTAGTGACGACTTTTCAGGAAAGGGGAGCGCTAGAATATACTATTGTGATAGCCGAAACGGCGGATTCTCCTGCTACATTACAATACCTCGCGCCTTATACTGGAGCAGCTTTAGCTGAATATTTTATGTATCGTAAACAACATACTTTAATTATTTATGATGATCTATCCAAGCAAGCACAAGCTTATCGACAAATGTCTCTTCTATTACGAAGACCTCCCGGTCGGGAAGCTTATCCAGGAGATGTTTTTTATTTACATTCGCGCCTTTTGGAAAGAGCTGCTAAATTAAGTTCTAGTTTAGGTGAAGGAAGTATGACTGCTTTACCAATAGTTGAGACCCAATCCGGAGATGTTTCGGCTTATATTCCTACTAATGTCATTTCCATTACAGATGGACAAATATTTTTATCCGCCGATCTATTCAATGCTGGAATCAGACCTGCTATTAATGTGGGTATTTCTGTCTCCAGAGTAGGATCTGCAGCTCAAATTAAAGCCATGAAAGAAGTAGCTGGGAAATTAAAATTGGAACTGGCGCAATTCGCAGAATTAGAAGCCTTTGCACAATTCGCTTCTGATCTTGATAAAGCTACCCAAAATCAATTGGCAAGAGGTCAAAGATTACGTGAATTACTTAAACAATCTCAATCCGCCCCTCTTACCGTGGAAGAACAAATAATGACTATTTATACTGGAACGAATGGTTATCTTGATTCATTAGAAATTGGACAAGTAAGGAAATTTCTCGTTGAATTACGTAATTACTTAAAAACAAACAAACCTCAATTCCAAGAAATTATATCTTCGACCAAAACATTTACTGAGGAAGCAAAAATCCTTTTGAAAGACGCTATTCAGGAACAGTTGGAACGCTTTCTGCTTCAGGAACAACCA
>Rhodiola_wallichiana
ATGGTAAACATTCGAGCCGACGAAATTAGTAATATTATCCGTGAACGTATTGAGCAATATAATAGAGAAGTCAAGATTGTAAATACCGGGACCGTACTTCAAGTAGGCGACGGCATTGCTCGTATTCATGGTCTTGACGAAGTCATGGCAGGCGAATTAGTAGAATTTGACGAGGGTACCGTAGGTATTGCCTTGAATTTAGAATCCAATAATGTTGGTGTTGTATTAATGGGCGACGGTTTGAGGATACAAGAAGGAAGTTCTGTCAAAGCAACAGGAAGAATTGCTCAGATACCGGTGAGTGAGGGTTATTTGGGTCGTGTTATAAATGCTCTGGCTAAACCGATTGATGGTAGAGGCGAAATTTCCGCTTCTGAATTTCGGTTAATTGAATCTCCCGCTCCCGGTATTATTTCAAGACGGTCCGTATATGAACCTCTTCAAACAGGGCTTATCGCTATTGATTCCATGATCCCTATAGGACGAGGTCAGCGAGAATTAATTATCGGAGACAGACAGACCGGGAAAACCGCTGTAGCCACAGATACAATTCTGAATCAACAAGGAAAAAATGTAATATGTGTTTATGTAGCTATTGGTCAAAAGGCATCTTCCGTGGCCCAGGTAGTGACGACTTTTCAGGAAAGGGGAGCGCTAGAATATACTATTGTGATAGCCGAAACGGCGGATTCTCCTGCTACATTACAATACCTCGCTCCGTATACTGGAGCAGCTTTAGCTGAATATTTTATGTATCGTAAACAACATACTTTAATTATTTATGATGATCTATCCAAGCAAGCACAAGCTTATCGACAAATGTCTCTTCTATTACGAAGACCTCCCGGTCGGGAAGCTTATCCAGGAGATGTTTTTTATTTACATTCGCGCCTTTTGGAAAGAGCTGCTAAATTAAGTTCTAGTTTAGGTGAAGGAAGTATGACTGCTTTACCAATAGTTGAGACCCAATCCGGAGATGTTTCGGCTTATATTCCTACTAATGTCATTTCCATTACAGATGGACAAATATTTTTATCCGCCGATCTATTCAATGCTGGAATCAGACCTGCTATTAATGTGGGTATTTCTGTCTCCAGAGTAGGATCTGCAGCTCAAATTAAAGCCATGAAAGAAGTAGCTGGGAAATTAAAATTGGAACTAGCGCAATTCGCAGAATTAGAAGCCTTTGCACAATTCGCTTCTGATCTTGATAAAGCTACCCAAAATCAATTGGCAAGAGGTCAAAGATTACGTGAATTACTTAAACAATCTCAATCCGCCCCTCTTACCGTGGAAGAACAAATAATGACTATTTATACTGGAACGAATGGTTATCTTGATTCATTAGAAATTGGACAAGTAAGGAAATTTCTCGTTGAATTACGTAATTACTTAAAAACAAATAAACCTCAATTCCAAGAAATTATATCTTCGACCAAAACATTTACTGAGGAAGCAAAAATCCTTTTGAAAGACGCTATTCAGGAACAGTTGGAACGCTTTCTGCTTCAGGAACAACCA
>Hylotelephium_ewersii
ATGGTAACCATTCGAGCCGACGAAATTAGTAAGATTATCCGTGAACGTATTGAGCAATATAATAGAGAAGTCAAGATTGTAAATACCGGTAGCGTACTTCAAGTAGGCGACGGCATTGCTCGTATTCATGGTCTTGACGAAGTCATGGCAGGCGAATTAGTAGAATTTGACGAGGGTACTGTAGGTATTGCCTTGAATTTGGAATCCAATAATGTTGGTGTTGTATTAATGGGCGACGGGTTGATGATACAAGAAGGAAGTTCTGTCAAAGCAACAGGACGAATTGCTCAGATACCAGTGAGTGAAGGTTATTTGGGTCGTGTTATAAATGCTCTGGCTAAACCGATTGATGGTAGAGGCGAAATTTCAGCTTCTGAATTTCGATTAATTGAATCTCCCGCTCCCGGTATTATTTCAAGACGGTCCGTATATGAACCTCTTCAAACAGGGCTTATCGCTATTGATTCGATGATCCCTATAGGACGAGGTCAGCGAGAATTAATTATTGGAGATAGACAGACCGGTAAAACGGCAGTAGCCACAGATACAATTCTGAATCAACAAGGAAAAAATGTAATATGTGTTTATGTAGCTATTGGTCAAAAGGCATCTTCCGTGGCCCAGGTAGTGACGACTTTTCAGGAAAGGGGAGCGCTAGAATATACTATTGTGATAGCCGAAACGGCGGATTCTCCTGCTACATTACAATACCTCGCTCCTTATACTGGAGCAGCGCTAGCTGAATATTTTATGTATCGTAAACAACATACTTTAATTATTTATGATGATCTATCCAAGCAAGCACAAGCTTATCGACAAATGTCTCTTCTATTACGAAGACCCCCCGGTCGGGAAGCTTATCCAGGAGATGTTTTTTATTTACATTCGCGCCTTTTGGAAAGAGCCGCTAAATTAAGTTCGAGTTTAGGTGAAGGAAGTATGACTGCTTTACCAATAGTTGAGACCCAATCAGGAGATGTTTCTGCTTATATTCCTACTAATGTTATTTCCATTACAGATGGACAAATATTTTTATCCGCCGATCTATTCAATGCTGGAATCAGACCTGCTATTAATGTGGGTATTTCTGTCTCCAGAGTAGGATCTGCAGCTCAAATTAAAGCCATGAAACAAGTAGCTGGGAAATTAAAATTGGAATTGGCGCAATTTGCAGAATTAGAAGCCTTTGCACAATTCGCTTCTGATCTTGATAAAGCTACCCAAAATCAATTGGCAAGAGGTCAACGATTACGTGAATTACTTAAACAATCTCAATCCGCCCCTCTTACCGTGGAAGAACAAATAATGACTATTTATACTGGAACGAATGGTTATCTTGATTCATTAGAAATTGGACAAGTAAGGAAATTTCTTGTTGAATTACGTAATTACTTAAAAACAAATAAACCTCAATTCCAAGAAATTATATCTTCAACCAAAACATTTACTGAGGAAGCACAAACCCTTTTGAAAGACGCTATTCAGGAACAGTTGGAACGCTTTCTGCTG------------
>Hylotelephium_verticillatum
ATGGTAACCATTCGAGCCGACGAAATTAGTAAGATTATCCGTGAACGTATTGAGCAATATAATAGAGAAGTCAAGATTGTAAATACCGGTAGCGTACTTCAAGTAGGCGACGGCATTGCTCGTATTCATGGTCTTGACGAAGTCATGGCAGGCGAATTAGTAGAATTTGACGAGGGTACCGTAGGTATTGCCTTGAATTTGGAATCCAATAATGTTGGTGTTGTATTAATGGGCGACGGGTTGATGATACAAGAAGGAAGTTCTGTCAAAGCAACAGGACGAATTGCTCAGATACCAGTGAGTGAAGGTTATTTGGGTCGTGTTATAAATGCTCTGGCTAAACCGATTGATGGTAGAGGCGAAATTTCAGCTTCTGAATTTCGATTAATTGAATCTCCCGCTCCCGGTATTATTTCAAGACGGTCCGTATATGAACCTCTTCAAACAGGGCTTATCGCTATTGATTCGATGATCCCTATAGGACGAGGTCAGCGAGAATTAATTATTGGAGACAGACAGACCGGTAAAACGGCAGTAGCCACAGATACAATTCTGAATCAACAAGGAAAAAATGTAATATGTGTTTATGTAGCTATTGGTCAAAAGGCATCTTCCGTGGCCCAGGTAGTGACGACTTTTCAGGAAAGGGGAGCGCTAGAATATACTATTGTGATAGCCGAAACGGCGGATTCTCCTGCTACATTACAATACCTCGCTCCTTATACTGGAGCAGCGCTAGCTGAATATTTTATGTATCGTAAACAACATACTTTAATTATTTATGATGATCTATCCAAGCAAGCACAAGCTTATCGACAAATGTCTCTTCTATTACGAAGACCCCCCGGTCGGGAAGCTTATCCAGGAGATGTTTTTTATTTACATTCGCGCCTTTTGGAAAGAGCCGCTAAATTAAGTTCGAGTTTAGGTGAAGGAAGTATGACTGCTTTACCAATAGTTGAGACCCAATCAGGAGATGTTTCTGCTTATATTCCTACTAATGTTATTTCCATTACAGATGGACAAATATTTTTATCCGCCGATCTATTCAATGCTGGAATCAGACCTGCTATTAATGTGGGTATTTCTGTCTCCAGAGTAGGATCCGCAGCTCAAATTAAAGCCATGAAACAAGTAGCTGGGAAATTAAAATTGGAATTGGCGCAATTTGCAGAATTAGAAGCCTTTGCACAATTCGCTTCTGATCTTGATAAAGCTACCCAAAATCAATTGGCAAGAGGTCAACGATTACGTGAATTACTTAAACAATCTCAATCCGCCCCTCTTACCGTGGAAGAACAAATAATGACTATTTATACTGGAACGAATGGTTATCTTGATTCATTAGAAATTGGACAAGTAAGGAAATTTCTTGTTGAATTACGTAATTACTTAAAAACAAATAAACCTCAATTCCAAGAAATTATATCTTCAACCAAAACATTTACTGAGGAAGCACAAACCCTTTTGAAAGACGCTATTCAGGAACAGTTGGAACGCTTTCTGCTG------------
>Hylotelephium_viviparum
ATGGTAACCATTCGAGCCGACGAAATTAGTAAGATTATCCGTGAACGTATTGAGCAATATAATAGAGAAGTCAAGATTGTAAATACCGGTAGCGTACTTCAAGTAGGCGACGGCATTGCTCGTATTCATGGTCTTGACGAAGTCATGGCAGGCGAATTAGTAGAATTTGACGAGGGTACTGTAGGTATTGCCTTGAATTTGGAATCCAATAATGTTGGTGTTGTATTAATGGGCGACGGGTTGATGATACAAGAAGGAAGTTCTGTCAAAGCAACAGGACGAATTGCTCAGATACCAGTGAGTGAAGGTTATTTGGGTCGTGTTATAAATGCTCTGGCTAAACCGATTGATGGTAGAGGCGAAATTTCAGCTTCTGAATTTCGATTAATTGAATCTCCCGCTCCCGGTATTATTTCAAGACGGTCCGTATATGAACCTCTTCAAACAGGGCTTATCGCTATTGATTCGATGATCCCTATAGGACGAGGTCAGCGAGAATTAATTATTGGAGACAGACAGACCGGTAAAACGGCAGTAGCCACAGATACAATTCTGAATCAACAAGGAAAAAATGTAATATGTGTTTATGTAGCTATTGGTCAAAAGGCATCTTCCGTGGCCCAGGTAGTGACGACTTTTCAGGAAAGGGGAGCGCTAGAATATACTATTGTGATAGCCGAAACGGCGGATTCTCCTGCTACATTACAATACCTCGCTCCTTATACTGGAGCAGCGCTAGCTGAATATTTTATGTATCGTAAACAACATACTTTAATTATTTATGATGATCTATCCAAGCAAGCACAAGCTTATCGACAAATGTCTCTTCTATTACGAAGACCCCCCGGTCGGGAAGCTTATCCAGGAGATGTTTTTTATTTACATTCGCGCCTTTTGGAAAGAGCCGCTAAATTAAGTTCGAGTTTAGGTGAAGGAAGTATGACTGCTTTACCAATAGTTGAGACCCAATCAGGAGATGTTTCTGCTTATATTCCTACTAATGTTATTTCCATTACAGATGGACAAATATTTTTATCCGCCGATCTATTCAATGCTGGAATCAGACCTGCTATTAATGTGGGTATTTCTGTCTCCAGAGTAGGATCCGCAGCTCAAATTAAAGCCATGAAACAAGTAGCTGGGAAATTAAAATTGGAATTGGCGCAATTTGCGGAATTAGAAGCCTTTGCACAATTCGCTTCTGATCTTGATAAAGCTACCCAAAATCAATTGGCAAGAGGTCAACGATTACGTGAATTACTTAAACAATCTCAATCCGCCCCTCTTACCGTGGAAGAACAAATAATGACTATTTATACTGGAACGAATGGTTATCTTGATTCATTAGAAATTGGACAAGTAAGGAAATTTCTTGTTGAATTACGTAATTACTTAAAAACAAATAAACCTCAATTCCAAGAAATTATATCTTCAACCAAAACATTTACTGAGGAAGCACAAACCCTTTTGAAAGACGCTATTCAGGAACAGTTGGAACGCTTTCTGCTG------------
>Meterostachys_sikokianus
ATGGTAACCATTCGAGCCGACGAAATTAGTAAGATTATCCGTGAACGTATTGAGCAATATAATAGAGAAGTCAAGATTGTAAATACCGGTAGCGTACTTCAAGTAGGCGACGGCATTGCTCGTATTCATGGTCTTGACGAAGTCATGGCAGGCGAATTAGTAGAATTTGATGAGGGTACTTTAGGTATTGCCTTGAATTTGGAATCCAATAATGTTGGTGTTGTATTAATGGGCGACGGGTTGATGATACAAGAAGGAAGTTCTGTCAAAGCAACAGGACGAATTGCTCAGATACCAGTGAGTGAGGGTTATTTGGGTCGTGTTATAAATGCTCTGGCTAAACCGATTGATGGTAGAGGCGAAATTTCAGCTTCGGAATTTCGATTAATTGAATCTCCCGCTCCCGGTATTATTTCAAGACGGTCCGTATATGAACCTCTTCAAACAGGGCTTATCGCTATTGATTCGATGATCCCTATAGGACGAGGTCAGCGAGAATTAATTATTGGAGACAGACAGACCGGTAAAACGGCAGTAGCCACAGATACAATTCTGAATCAACAAGGAAAAAATGTAATATGTGTTTATGTAGCTATTGGTCAAAAGGCATCTTCCGTGGCCCAGGTAGTGACGACTTTTCAGGAAAGGGGAGCGCTAGAATATACTATTGTGATAGCCGAAACGGCGGATTCTCCTGCTACATTACAATACCTCGCTCCTTATACTGGAGCAGCGCTAGCTGAATATTTTATGTATCGTAAACAACATACTTTAATTATTTATGATGATCTATCCAAACAAGCACAAGCTTATCGACAAATGTCTCTTCTATTACGAAGACCCCCCGGTCGGGAAGCTTATCCAGGAGATGTTTTTTATTTACATTCGCGCCTTTTGGAAAGAGCCGCTAAATTAAGTTCGAGTTTAGGTGAAGGAAGTATGACTGCTTTACCAATAGTTGAGACCCAATCAGGAGATGTTTCTGCTTATATTCCTACTAATGTTATTTCCATTACAGATGGACAAATATTTTTATCCGCCGATCTATTCAATGCTGGAATCAGACCTGCTATTAATGTGGGTATTTCTGTCTCCAGAGTAGGATCTGCAGCTCAAATTAAAGCCATGAAACAAGTCGCTGGGAAATTAAAATTGGAATTGGCGCAATTTGCAGAATTAGAAGCCTTTGCACAATTCGCTTCTGATCTTGATAAAGCTACCCAAAATCAATTGGCAAGAGGTCAACGATTACGTGAATTACTTAAACAATCTCAATCTGCCCCTCTTACCGTGGAAGAACAAATAATGACTATTTATACTGGAACGAATGGTTATCTTGATTCATTAGAAATTGGACAAGTAAGGAAATTTCTTGTTGAATTACGTAATTACTTAAAAACAAATAAACCTCAATTCCAAGAAATTATATCTTCGACCAAAATATTTACTGAGGAAGCACAAACCCTTTTGAAAGACGCTATTCAGGAACAGTTGGAACGCTTTCTGCTG------------
>Orostachys_fimbriata
ATGGTAACCATTCGAGCCGACGAAATTAGTAAGATTATCCGTGAACGTATTGAGCAATATAATAGAGAAGTCAAGATTGTAAATACCGGTAGCGTACTTCAAGTAGGCGACGGCATTGCTCGTATTCATGGTCTTGACGAAGTCATGGCAGGCGAATTAGTAGAATTTGACGAGGGTACTGTAGGTATTGCCTTGAATTTGGAATCCAATAATGTTGGGGTTGTATTAATGGGCGATGGGTTGATGATACAAGAAGGAAGTTCTGTCAAAGCAACAGGACGAATTGCTCAGATACCAGTGAGTGAGGGTTATTTGGGTCGTGTTATAAATGCTCTGGCTAAACCGATTGATGGTAGAGGCGAAATTTCAGCTTCTGAATTTCGATTAATTGAATCTCCCGCTCCCGGTATTATTTCAAGACGGTCCGTATATGAACCTCTTCAAACAGGGCTTATTGCTATTGATTCGATGATCCCTATAGGACGAGGGCAGCGAGAATTAATTATTGGAGACAGACAGACCGGTAAAACGGCAGTAGCCACAGATACAATTCTGAATCAACAAGGAAAAAATGTAATATGTGTTTATGTAGCTATTGGTCAAAAGGCATCTTCCGTGGCCCAGGTAGTGACGACTTTTCAGGAAAGGGGAGCGCTAGAATATACTATTGTGATAGCCGAAACGGCGGATTCCCCTGCTACATTACAATACCTCGCTCCTTATACTGGAGCAGCGCTAGCTGAATATTTTATGTATCGTAAACAACATACTTTAATTATTTATGATGATCTATCCAAACAAGCACAGGCTTATCGACAAATGTCTCTTCTATTACGAAGACCCCCCGGTCGGGAAGCTTATCCAGGAGATGTTTTTTATTTACATTCGCGCCTTTTGGAAAGAGCCGCTAAATTAAGTTCGAGTTTAGGTGAAGGAAGTATGACTGCTTTACCAATAGTTGAGACCCAATCAGGAGATGTTTCTGCTTATATTCCTACTAATGTTATTTCCATTACCGATGGACAAATATTTTTATCCGCCGATCTATTCAATGCTGGAATCAGACCTGCTATTAATGTGGGTATTTCTGTCTCCAGAGTAGGATCTGCAGCTCAAATTAAAGCCATGAAACAAGTAGCTGGGAAATTAAAATTGGAATTGGCGCAATTTGCAGAATTAGAAGCCTTTGCACAATTCGCTTCTGATCTTGATAAAGCTACCCAAAATCAATTGGCAAGAGGTCAACGATTACGTGAATTACTTAAACAATCTCAATCCGCCCCTCTTACCGTGGAAGAACAAATAATGACTATTTATACTGGAACGAATGGTTATCTTGATTCATTAGAAATTGGACAAGTAAGGAAATTTCTTGTTGAATTACGTAATTACTTAAAAATAAATAAACCTCAATTCCAAGAAATTATATCTTCGACAAAAATATTTACTGAGGAAGCACAAACCCTTTTGAAAGACGCTATTCAGGAACAGTTGGAGCGCTTTCTGCTG------------
>Orostachys_japonica
ATGGTAACCGTTCGAGCCGACGAAATTAGTAAGATTATCCGTGAACGTATTGAGCAATATAATAGAGAAGTCAAGATTGTAAATACCGGTAGCGTACTTCAAGTAGGCGACGGCATTGCTCGTATTCATGGTCTTGACGAAGTCATGGCAGGCGAATTAGTAGAATTTGACGAGGGTACTGTAGGTATTGCCTTGAATTTGGAATCCAATAATGTTGGTGTTGTATTAATGGGCGATGGGTTGATGATACAAGAAGGAAGTTCTGTCAAAGCAACAGGACGAATTGCTCAGATACCAGTGAGTGAGGGTTATTTGGGTCGTGTTATAAATGCTCTGGCTAAACCGATTGATGGTAGAGGCGAAATTTCAGCTTCTGAATTTCGATTAATTGAATCTCCCGCTCCCGGTATTATTTCAAGACGGTCCGTATATGAACCTCTTCAAACAGGGCTTATCGCTATTGATTCGATGATCCCTATAGGACGGGGGCAGCGAGAATTAATTATTGGAGACAGACAGACCGGTAAAACGGCAGTAGCCACAGATACAATTCTGAATCAACAAGGAAAAAATGTAATATGTGTTTATGTAGCTATTGGTCAAAAGGCATCTTCCGTGGCCCAGGTAGTGACGACTTTTCAGGAAAGGGGAGCGCTAGAATATACTATTGTGATAGCCGAAACGGCGGATTCCCCTGCTACATTACAATACCTCGCTCCTTATACTGGAGCAGCGCTAGCTGAATATTTTATGTATCGTAAACAACATACTTTAATTATTTATGATGATCTATCCAAACAAGCACAGGCTTATCGACAAATGTCTCTTCTATTACGAAGACCCCCCGGTCGGGAAGCTTATCCAGGAGATGTTTTTTATTTACATTCGCGCCTTTTGGAAAGAGCCGCTAAATTAAGTTCGAGTTTAGGTGAAGGAAGTATGACTGCTTTACCAATAGTTGAGACCCAATCAGGAGATGTTTCTGCTTATATTCCTACTAATGTTATTTCCATTACCGATGGACAAATATTTTTATCCGCCGATCTATTCAATGCTGGAATCAGACCTGCTATTAATGTGGGTATTTCTGTTTCCAGAGTAGGATCTGCAGCTCAAATTAAAGCCATGAAACAAGTAGCTGGGAAATTAAAATTGGAATTGGCGCAATTTGCAGAATTAGAAGCCTTTGCACAATTCGCTTCTGATCTTGATAAAGCTACCCAAAATCAATTGGCAAGAGGTCAACGATTACGTGAATTACTTAAACAATCTCAATCCGCCCCTCTTACCGTGGAAGAACAAATAATGACTATTTATACTGGAACGAATGGTTATCTTGATTCATTAGAAATTGGACAAGTAAGGAAATTTCTTGTTGAATTACGTAATTACTTAAAAATAAATAAACCTCAATTCCAAGAAATTATATCTTCGACCAAAATATTTACTGAGGAAGCACAAACCCTTTTGAAAGACGCTATTCAGGAACAGTTGGAGCGCTTTCTGCTG------------
>Orostachys_minuta
ATGGTAACCATTCGAGCCGACGAAATTAGTAAGATTATCCGTGAACGTATTGAGCAATATAATCGAGAAGTCAAGATTGTAAATACCGGTAGCGTACTTCAAGTAGGCGACGGCATTGCTCGTATTCATGGTCTTGACGAAGTCATGGCAGGCGAATTAGTAGAATTTGACGAGGGTACTGTAGGTATTGCCTTGAATTTGGAATCCAATAATGTTGGTGTTGTATTAATGGGCGATGGGTTGATGATACAAGAAGGAAGTTCTGTCAAAGCAACAGGACGAATTGCTCAGATACCAGTGAGTGAGGGTTATTTGGGTCGTGTTATAAATGCTCTGGCTAAACCGATTGATGGTAGAGGCGAAATTTCAGCTTCTGAATTTCGATTAATTGAATCTCCCGCTCCCGGTATTATTTCAAGACGGTCCGTATATGAACCTCTTCAAACAGGGCTTATCGCTATTGATTCGATGATCCCTATAGGACGGGGGCAGCGAGAATTAATTATTGGAGACAGACAGACCGGTAAAACGGCAGTAGCCACAGATACAATTCTGAATCAACAAGGAAAAAATGTAATATGTGTTTATGTAGCTATTGGTCAAAAGGCATCTTCCGTGGCCCAGGTAGTGACGACTTTTCAGGAAAGGGGAGCGCTAGAATATACTATTGTGATAGCCGAAACGGCGGATTCCCCTGCTACATTACAATACCTCGCTCCTTATACTGGAGCAGCGCTAGCTGAATATTTTATGTATCGTAAACAACATACTTTAATTATTTATGATGATCTATCCAAACAAGCACAGGCTTATCGACAAATGTCTCTTCTATTACGAAGACCCCCCGGTCGGGAAGCTTATCCAGGAGATGTTTTTTATTTACATTCGCGCCTTTTGGAAAGAGCCGCTAAATTAAGTTCGAGTTTAGGTGAAGGAAGTATGACTGCTTTACCAATAGTTGAGACCCAATCAGGAGATGTTTCTGCTTATATTCCTACTAATGTTATTTCCATTACCGATGGACAAATATTTTTATCCGCCGATCTATTCAATGCTGGAATCAGACCTGCTATTAATGTGGGTATTTCTGTTTCCAGAGTAGGATCTGCAGCTCAAATTAAAGCCATGAAACAAGTAGCTGGGAAATTAAAATTGGAATTGGCGCAATTTGCAGAATTAGAAGCCTTTGCACAATTCGCTTCTGATCTTGATAAAGCTACCCAAAATCAATTGGCAAGAGGTCAACGATTACGTGAATTACTTAAACAATCTCAATCCGCCCCTCTTACCGTGGAAGAACAAATAATGACTATTTATACTGGAACGAATGGTTATCTTGATTCATTAGAAATTGGACAAGTAAGGAAATTTCTTGTTGAATTACGTAATTACTTAAAAATAAATAAACCTCAATTCCAAGAAATTATATCTTCGACCAAAATATTTACTGAGGAAGCACAAACCCTTTTGAAAGACGCTATTCAGGAACAGTTGGAGCGCTTTCTGCTG------------
>Orostachys_iwarenge_f_magna
ATGGTAACCATTCGAGCCGACGAAATTAGTAAGATTATCCGTGAACGTATTGAGCAATATAATAGAGAAGTCAAGATTGTAAATACCGGTAGCGTACTTCAAGTAGGCGACGGCATTGCTCGTATTCATGGTCTTGACGAAGTCATGGCAGGCGAATTAGTAGAATTTGACGAGGGTACTGTAGGTATTGCCTTGAATTTGGAATCCAATAATGTTGGTGTTGTATTAATGGGCGACGGGTTGATGATACAAGAAGGAAGTTCTGTCAAAGCAACAGGACGAATTGCTCAGATACCAGTGAGTGAGGGTTATTTGGGTCGTGTTATAAATGCTCTGGCTAAACCGATTGATGGTAGAGGCGAAATTTCAGCTTCTGAATTTCGATTAATTGAATCTCCCGCTCCCGGTATTATTTCAAGACGGTCTGTATATGAACCTCTTCAAACAGGGCTTATCGCTATTGATTCGATGATCCCTATAGGACGGGGTCAGCGAGAATTAATTATTGGAGACAGACAGACCGGTAAAACGGCAGTAGCCACAGATACAATTCTGAATCAACAAGGAAAAAATGTAATATGTGTTTATGTAGCTATTGGTCAAAAGGCATCTTCCGTGGCCCAGGTAGTGACGACTTTTCAGGAAAGGGGAGCGCTAGAATATACTATTGTGATAGCCGAAACGGCGGATTCTCCTGCTACATTACAATACCTCGCTCCTTATACTGGAGCAGCGCTAGCTGAATATTTTATGTATCGTAAACAACATACTTTAATTATTTATGATGATCTATCCAAGCAAGCACAAGCTTATCGACAAATATCTCTTCTATTACGAAGACCCCCCGGTCGGGAAGCTTATCCAGGAGATGTTTTTTATTTACATTCGCGCCTTTTGGAAAGAGCCGCTAAATTAAGTTCGAGTTTAGGTGAAGGAAGTATGACTGCTTTACCAATAGTTGAGACCCAATCAGGAGATGTTTCTGCTTATATTCCTACTAATGTTATTTCCATTACAGATGGACAAATATTTTTATCCGCCGATCTATTCAATGCTGGAATCAGACCTGCTATTAATGTGGGTATTTCTGTCTCCAGAGTAGGATCCGCAGCTCAAATTAAAGCCATGAAACAAGTAGCTGGGAAATTAAAATTGGAATTGGCGCAATTTGCAGAATTAGAAGCCTTTGCACAATTCGCTTCTGATCTTGATAAAGCTACCCAAAATCAATTGGCAAGAGGTCAACGATTACGTGAATTACTTAAACAATCTCAATCCGCCCCTCTTACCGTGGAAGAACAAATAATGACTATTTATACTGGAACGAATGGTTATCTTGATTCATTAGAAATTGGACAAGTAAGGAAATTTCTTGTTGAATTACGTAATTACTTAAAAACAAATAAACCTCAATTCCAAGAAATTATATCTTCGACCAAAACATTTACTGAGGAAGCACAAACCCTTTTGAAAGACGCTATTCAGGAACAGTTGGAACGCTTTCTGCTG------------
>Sinocrassula_densirosulata
ATGGTAACCATTCGAGCCGACGAAATTAGTAAGATTATCCGTGAACGTATTGAGCAATATAATAGAGAAGTCACGATTGTAAATACCGGTAGCGTACTTCAAGTAGGCGACGGCATTGCTCGTATTCATGGTCTTGACGAAGTCATGGCAGGCGAATTAGTAGAATTTGACGAGGGTACGGTAGGTATTGCCTTGAATTTGGAATCCAATAATGTTGGTGTTGTATTAATGGGCGACGGGTTGATGATACAAGAAGGAAGTTCTGTCAAAGCAACAGGACGAATTGCTCAGATACCAGTGAGTGAGAGTTATTTGGGTCGTGTTATAAATGCTCTAGCTAAACCTATTGATGGTAGAGGCGAAATTTCAGCTTCTGAATTTCGATTAATTGAATCTCCTGCTCCCGGTATTATTTCAAGACGGTCCGTATATGAACCTCTCCAAACAGGGCTTATCGCTATTGATTCGATGATCCCTATAGGACGAGGTCAGCGAGAATTAATTATTGGAGACAGACAAACCGGTAAAACGGCAGTAGCCACAGATACAATTTTGAATCAACAAGGAAAAAATGTAATATGTGTTTATGTAGCTATTGGTCAAAAGGCATCTTCTGTGGCCCAGGTAGTGACGACTTTTCAGGAAAGGGGAGCGCTAGAATATACTATTGTGATAGCCGAAACGGCAGATTCTCCTGCTACATTACAATACCTCGCTCCTTATACTGGAGCAGCGCTAGCTGAATATTTTATGTATCGTAAACAACATACTTTAATTATTTATGATGATCTATCCAAGCAAGCACAAGCTTATCGACAAATGTCTCTTCTATTACGAAGACCCCCCGGTCGGGAAGCTTATCCAGGAGATGTTTTTTATTTACATTCGCGTCTTTTGGAAAGAGCCGCTAAATTAAGTTCGAGTTTAGGTGAAGGAAGTATGACTGCTTTACCAATAGTTGAGACCCAATCAGGAGATGTTTCTGCTTATATTCCTACTAATGTTATTTCCATTACAGATGGACAAATATTTTTATCCGCCGATCTATTCAATGCTGGAATCAGACCTGCTATTAATGTGGGTATTTCTGTCTCCAGAGTAGGATCTGCAGCTCAAATTAAAGCCATGAAACAAGTAGCTGGGAAATTAAAATTGGAATTGGCACAATTTGCAGAATTAGAAGCCTTTGCACAATTCGCTTCTGATCTTGATAAAGCTACCCAAAATCAATTGGCAAGAGGTCAACGATTACGTGAATTACTTAAACAATCTCAATCCGCCCCTCTTACCGTGGAAGAACAAATAATGACTATTTATACTGGAACGAATGGTTATCTTGATTCATTAGAAATTGGACAAGTAAGGAAATTTCTTGTTGAATTACGTAATTACTTAAAAACAAATAAACCTCAATTCCAAGAAATTATATCTTCGACCAAAACATTTACTGAGGAAGCACAAACCCTTTTGAAAGACGCTATTCAGGAACAGTTGGAACGCTTTCTGCTG------------
>Sinocrassula_indica
ATGGTAACCATTCGAGCCGACGAAATTAGTAAGATTATCCGTGAACGTATTGAGCAATATAATAGAGAAGTCACGATTGTAAATACCGGTAGCGTACTTCAAGTAGGCGACGGCATTGCTCGTATTCATGGTCTTGACGAAGTCATGGCAGGCGAATTAGTAGAATTTGACGAGGGTACGGTAGGTATTGCCTTGAATTTGGAATCCAATAATGTTGGTGTTGTATTAATGGGCGACGGGTTGATGATACAAGAAGGAAGTTCTGTCAAAGCAACAGGACGAATTGCTCAGATACCAGTGAGTGAGAGTTATTTGGGTCGTGTTATAAATGCTCTAGCTAAACCTATTGATGGTAGAGGCGAAATTTCAGCTTCTGAATTTCGATTAATTGAATCTCCTGCTCCCGGTATTATTTCAAGACGGTCCGTATATGAACCTCTCCAAACAGGGCTTATCGCTATTGATTCGATGATCCCTATAGGACGAGGTCAGCGAGAATTAATTATTGGAGACAGACAAACCGGTAAAACGGCAGTAGCCACAGATACAATTTTGAATCAACAAGGAAAAAATGTAATATGTGTTTATGTAGCTATTGGTCAAAAGGCATCTTCTGTGGCCCAGGTAGTGACGACTTTTCAGGAAAGGGGAGCGCTAGAATATACTATTGTGATAGCCGAAACGGCAGATTCTCCTGCTACATTACAATACCTCGCTCCTTATACTGGAGCAGCGCTAGCTGAATATTTTATGTATCGTAAACAACATACTTTAATTATTTATGATGATCTATCCAAGCAAGCACAAGCTTATCGACAAATGTCTCTTCTATTACGAAGACCCCCCGGTCGGGAAGCTTATCCAGGAGATGTTTTTTATTTACATTCGCGTCTTTTGGAAAGAGCCGCTAAATTAAGTTCGAGTTTAGGTGAAGGAAGTATGACTGCTTTACCAATAGTTGAGACCCAATCAGGAGATGTTTCTGCTTATATTCCTACTAATGTTATTTCCATTACAGATGGACAAATATTTTTATCCGCCGATCTATTCAATGCTGGAATCAGACCCGCTATTAATGTGGGTATTTCTGTCTCCAGAGTAGGATCTGCAGCTCAAATTAAAGCCATGAAACAAGTAGCTGGGAAATTAAAATTGGAATTGGCACAATTTGCAGAATTAGAAGCCTTTGCACAATTCGCTTCTGATCTTGATAAAGCTACCCAAAATCAATTGGCAAGAGGTCAACGATTACGTGAATTACTTAAACAATCTCAATCCGCCCCTCTTACCGTGGAAGAACAAATAATGACTATTTATACTGGAACGAATGGTTATCTTGATTCATTAGAAATTGGACAAGTAAGGAAATTTCTTGTTGAATTACGTAATTACTTAAAAACAAATAAACCTCAATTCCAAGAAATTATATCTTCGACCAAAACATTTACTGAGGAAGCACAAACCCTTTTGAAAGACGCTATTCAGGAACAGTTGGAACGCTTTCTGCTG------------
>Umbilicus_rupestris
ATGGTAACCATCCGAGCCGACGAAATTAGTAATATTATCCGTGAACGTATTGAGCAATATAATAGAGAAGTCAAGATTGTAAATACCGGTACCGTACTTCAAGTAGGCGACGGTATTGCTCGTATTCATGGTCTTGACGAAGTCATGGCAGGCGAATTAGTAGAATTTGACGAGGGTACTGTAGGTATTGCCTTGAATTTGGAATCCAATAATGTTGGTGTTGTATTAATGGGCGACGGTTTGATGATACAAGAAGGAAGTTCTGTCAAAGCAACAGGAAGAATTGCTCAGATACCGGTGAGTGAGGGTTATTTGGGTCGTGTTATAAATGCGCTGGCTAAACCGATTGATGGTAGAGGCGAAATTTCAGCTTCTGAATTTCGGTTAATTGAATCGCCCGCTCCCGGTATTATTTCAAGACGGTCCGTATATGAACCTCTTCAAACAGGGCTTATCGCTATTGATTCGATGATCCCTATAGGACGAGGTCAGCGAGAATTAATTATTGGAGACAGACAGACCGGTAAAACCGCAGTAGCCACAGATACAATTCTGAATCAACAAGGAAAAAATGTAATATGTGTTTATGTAGCTATTGGTCAAAAGGCATCTTCCGTGGCTCAGGTAGTGACGACTTTTCAGGAAAGGGGAGCGCTAGAATATACTATTGTGATAGCCGAAACAGCGGATTCTCCTGCTACATTACAATACCTCGCTCCTTATACTGGAGCAGCTCTAGCTGAATATTTTATGTATCGGAAACAACATACTTTAATTATTTATGATGATCTATCCAAGCAAGCACAAGCTTATCGACAAATGTCTCTTCTATTACGAAGACCCCCCGGGCGGGAAGCTTATCCAGGGGATGTTTTTTATTTACATTCGCGCCTTTTGGAAAGAGCCGCTAAATTAAGTTCTAGCTTAGGTGAAGGAAGTATGACTGCTTTACCAATAGTTGAGACCCAATCGGGAGATGTTTCGGCTTATATTCCTACGAATGTCATTTCCATTACAGATGGACAAATATTTTTATCCGCTGATCTATTCAATGCTGGAATCCGACCTGCTATTAATGTGGGTATTTCTGTCTCCAGAGTAGGATCTGCAGCTCAAATTAAAGCCATGAAACAAGTAGCTGGGAAATTAAAATTGGAACTGGCGCAATTCGCAGAATTAGAAGCCTTTGCACAATTCGCTTCTGATCTTGATAAAGCTACCCAAAATCAATTGGCCAGAGGTCAACGATTACGTGAATTACTTAAACAATCTCAATCCGCCCCTCTTACCGTGGAAGAACAAATAATGACTATTTATACTGGAACGAATGGTTATCTTGATTCATTAGAAATTGGACAAGTAAGGAAATTTCTCGTTGAATTACGTAATTACTTAAAAACAAATAAACCTCAATTCCAAGAAATAATATCTTCGACCAAAACATTTACTGAGGAAGCACAAACCCTTTTGAAAGACGCTATTCAGGAACAGTTGGAACGCTTTCTGCTTCAGGACCAAGCA
>Myriophyllum_aquaticum
ATGGTAACTATTCGAGCCGACGAAATTAGTAATATTATCCGTGAACGTATTGAGCAATATAATAGAGAAGTAAAGGTTGTAAATACGGGTAGCGTACTTCAAGTAGGTGACGGCATTGCTCGTATTCATGGTCTTGATGAAGTAATGGCAGGTGAATTAGTAGAATTTGAAGAGGGTACAGTCGGTATTGCTCTTAATTTGGAATCCAATAATGTTGGTGTTGTATTAATGGGCGATGGTTTGCTGATACAAGAAGGAAGTTCTGTAAAAGCAACAGGAAGAATTGCTCAGATACCAGTGAGTGAGGCTTATTTGGGTCGTGTTATAAATGCCCTAGCTAAACCTATTGATGGTAGAGGTGAAATTTCGGCTTCTGAATCTCGATTAATTGAATCTCCCGCTCCCGGTATTATTTCAAGGCGTTCCGTCTATGAGCCTCTTCAAACAGGTCTTATCGCTATTGATTCGATGATCCCTATAGGACGGGGTCAGCGAGAATTAATTATTGGGGACAGGCAGACCGGTAAAACAGCAGTAGCCACAGATACGATTCTCAATCAACAGGGGCAAAATGTAATATGTGTTTATGTAGCTATTGGTCAAAAAGCATCTTCTGTGGCTCAGGTAGTGACGGTTTTCCAGGAAAGGGGAGCGATGGAATACACTATTGTGGTAGCCGAAACTGCAGATTCCCCTGCTACATTACAATACCTTGCCCCTTATACCGGAGCAGCTCTGGCTGAATATTTTATGTACCGTGAACGACACACTTCAATCATTTATGATGATCTCTCCAAGCAAGCACAAGCTTATCGCCAAATGTCTCTTTTATTACGAAGACCCCCCGGCCGTGAAGCTTATCCAGGAGATGTTTTTTATTTGCATTCACGCCTTTTGGAAAGAGCCGCTAAATTAAGTTCTAGTTTAGGTGAAGGGAGTATGACCGCTTTACCAATAGTTGAGACTCAATCGGGAGATGTTTCGGCTTATATTCCTACTAATGTAATTTCTATTACAGATGGACAAATATTCTTATCTGCCGATCTATTCAATTCTGGAATCAGACCGGCAATTAATGTGGGTATTTCCGTTTCCAGAGTAGGATCGGCAGCTCAAATTAAAGCCATGAAAGACGTAGCTGGCAAATCAAAATTGGAACTCGCACAATTCGCAGAATTAGAAGCCTTTGCACAATTCGCTTCTGATCTCGATAAAGCTACTCAGAATCAATTGGCACGGGGTCAACGATTACGTGAATTGCTTAAACAATCCCAATCAGCCCCTCTTACGGTGGAAGAACAAATAATGACTATTTATACCGGAACAAATGGTTATCTTGATTCATTAGAAATTGGACAGGTAAGGAAATTTCTCGTTGAGTTACGAACTTATTTAAAAACGAATAAACCTCAGTTCCAAGAAATAATATCTTCCACCAAAAAATTCACCCCGGAAGCAGAAATCCTTTTGAAAGAAGCTATTCAGGAACAGATGGAGCGTTTTCTACTTCAGGAACAAGCA
>Myriophyllum_spicatum
ATGGTAACTATTCGAGCCGACGAAATTAGTAATATTATCCGTGAACGTATTGAGCAATATAATAGAGAAGTAAAGGTTGTAAATACGGGTAGCGTACTTCAAGTAGGTGACGGCATTGCTCGTATTCATGGTCTTGATGAAGTAATGGCAGGTGAATTAGTAGAATTTGAAGAGGGTACAGTCGGTATTGCTCTTAATTTGGAATCCAACAATGTTGGTGTTGTATTAATGGGCGATGGTTTGCTGATACAAGAAGGAAGTTCTGTAAAAGCAACAGGAAGAATTGCTCAGATACCAGTGAGTGAGGCTTATTTGGGTCGTGTTATAAATGCCCTGGCTAAACCTATTGATGGTAGAGGTGAAATTTCGGCTTCTGAATCTCGATTAATTGAATCTCCCGCTCCCGGTATTATTTCAAGGCGTTCCGTCTATGAGCCTCTTCAAACAGGTCTTATCGCTATTGATTCGATGATCCCTATAGGACGGGGTCAGCGAGAATTAATTATTGGGGACAGGCAGACCGGTAAAACAGCAGTAGCCACAGATACGATTCTCAATCAACAGGGGCAAAATGTAATATGTGTTTATGTAGCTATTGGTCAAAAAGCATCTTCTGTGGCTCAGGTAGTGACGGTTTTCCAGGAAAGGGGAGCCATGGAATACACTATTGTGGTAGCCGAAATGGCAGATTCCCCTGCTACATTACAATACCTTGCCCCTTATACCGGAGCAGCTCTGGCTGAATATTTTATGTACCGTGAACGACACACTTCAATCATTTATGATGATCTCTCCAAGCAAGCACAAGCTTATCGCCAAATGTCTCTTTTATTACGAAGACCTCCCGGCCGTGAAGCTTATCCAGGAGATGTTTTTTATTTGCATTCACGCCTTTTGGAAAGAGCCGCTAAATTAAGTTCTAGTTTAGGTGAAGGGAGTATGACCGCTTTACCAATAGTTGAGACTCAATCGGGAGATGTTTCGGCTTATATTCCTACTAATGTAATTTCTATTACAGATGGACAAATATTCTTATCTGCCGATCTATTCAATTCTGGAATTAGACCGGCAATTAATGTGGGTATTTCCGTTTCTCGAGTAGGATCGGCAGCTCAAATTAAAGCCATGAAAGACGTAGCTGGCAAATCAAAATTGGAACTCGCACAATTCGCAGAATTAGAAGCCTTTGCACAATTCGCTTCTGATCTCGATAAAGCGACTCAGAATCAATTGGCACGGGGTCAACGATTACGTGAATTGCTTAAACAATCCCAATCAGCCCCTCTTACGGTGGAAGAACAAATAATGACTATTTATACCGGAACAAATGGTTATCTTGATTCATTAGAAATTGGACAGGTAAGGAAATTTCTCCTTGAGTTACGAACTTATTTAAAAACGAATAAACCTCAGTTCCAAGAAATAATATCTTCCAAGAAAAAATTCACCCCGGAAGCAGAAATCCTTTTGAAAGAAGCTATTCAGGAACAGATGGAGCGTTTTCTACTTCAGGAACAAGCA
>Sempervivum_heuffelii
ATGGTAACCATTCGCGCTGACGAAATTAGTAATATTATCCGTGAACGTATTGAGCGATATAATAGAGAAGTCAAGATTGTAAATACCGGTACCGTACTTCAAGTAGGCGACGGCATTGCTCGTATTCATGGTCTTGACGAAGTCATGGCAGGCGAATTAGTAGAATTTGACGAGGGTACTATAGGTATTGCCTTGAATTTGGAATCCAATAACGTTGGTGTTGTATTAATGGGCGATGGTTTGATGATACAAGAAGGAAGTTCTGTCAAAGCAACAGGAAGAATTGCTCAGATACCAGTGAGTGAGGGTTATTTGGGTCGTGTTATAAATGCTCTGGCTAAACCGATTGATGGTAGAGGCGAAATTTCAGCTTCTGAATTTCGGTTAATTGAATCTCCCGCTCCCGGTATTATTTCAAGACGGTCCGTATATGAACCTCTTCAAACAGGGCTTATCGCTATTGATTCGATGATCCCTATAGGACGAGGGCAGCGAGAATTAATTATTGGAGACAGACAGACCGGTAAAACCGCAGTAGCCACAGATACAATTCTGAATCAACAAGGAAAAAATGTAATATGTGTTTATGTAGCTATTGGTCAAAAGGCATCTTCCGTGGCCCAGGTAGTGACGACTTTTCAGGAAAGGGGAGCGCTAGAATATACTATTGTGATAGCCGAAACGGCAGATTCTCCTGCTACATTACAATACCTCGCTCCTTATACTGGAGCAGCTCTAGCTGAATATTTTATGTATCGTAAACAACATACTTTAATTATTTATGATGATCTATCCAAGCAAGCACAAGCTTATCGACAAATGTCTCTTCTATTACGAAGACCCCCCGGTCGGGAAGCTTATCCAGGAGATGTTTTTTATTTACATTCACGCCTTTTGGAAAGAGCCGCTAAATTAAGTTCTAGTTTAGGTGAAGGAAGTATGACTGCTTTACCAATAGTTGAGACCCAATCAGGAGATGTTTCGGCTTATATTCCTACTAATGTCATTTCCATTACAGATGGACAAATATTTTTGTCCGCCGATCTATTTAATGCTGGAATCCGACCTGCTATTAATGTGGGTATTTCTGTTTCCAGAGTAGGATCTGCAGCTCAAATTAAAGCCATGAAACAAGTAGCTGGGAAATTAAAATTGGAACTAGCGCAATTCGCAGAATTAGAAGCCTTTGCCCAATTCGCTTCTGATCTTGATAAAGCTACCCAAAATCAATTGGCAAGAGGTCAACGATTACGTGAATTACTTAAACAATCTCAATCTGCCCCCCTTACTGTAGAAGAACAAATAATGACTATTTATACTGGAACGAATGGTTATCTTGATTCATTAGAAATTGGACAAGTAAGGAAATTTCTCGTTGAATTACGTAATTACTTAAAAACAAATAAACCTCAATTCCAAGAAATTATATCTTCGACCAAAACATTTACTGAGGAAGCAAAAACCCTTTTGATAGACGCTATTCAGGAACAGTTGGAACGCTTTCTGCTTCAGGAACAAGCA
>Sempervivum_ciliosum
ATGGTAACCATTCGCGCTGACGAAATTAGTAATATTATCCGTGAACGTATTGAGCAATATAATAGAGAAGTCAAGATTGTAAATACCGGTACCGTACTTCAAGTAGGCGACGGCATTGCTCGTATTCATGGTCTTGACGAAGTCATGGCAGGCGAATTAGTAGAATTTGACGAGGGTACTGTAGGTATTGCCTTGAATTTGGAATCCAATAACGTTGGTGTTGTATTAATGGGCGATGGTTTGATGATACAAGAAGGAAGTTCTGTCAAAGCAACAGGAAGAATTGCTCAGATACCAGTGAGTGAGGGTTATTTGGGTCGTGTTATAAATGCTCTGGCTAAACCGATTGATGGTAGAGGCGAAATTCCAGCTTCTGAATTTCGGTTAATTGAATCTCCCGCTCCCGGTATTATTTCAAGACGGTCCGTATATGAACCTCTTCAAACAGGGCTTATTGCTATTGATTCGATGATCCCTATAGGACGAGGGCAGCGAGAATTAATTATTGGAGACAGACAGACCGGTAAAACCGCAGTAGCCACAGATACAATTCTGAATCAACAAGGAAAAAATGTAATATGTGTTTATGTAGCTATTGGTCAAAAGGCATCTTCCGTAGCCCAAGTAGTGACGACTTTTCAGGAAAGGGGAGCGCTAGAATATACTATTGTGATAGCCGAAACGGCAGATTCTCCTGCTACATTACAATACCTCGCTCCTTATACTGGAGCAGCTCTAGCTGAATATTTTATGTATCGTAAACAACATACTTTAATTATTTATGATGATCTATCCAAGCAAGCACAAGCTTATCGACAAATGTCTCTTCTATTACGAAGACCCCCCGGTCGGGAAGCTTATCCAGGAGATGTTTTTTATTTACATTCACGCCTTTTGGAAAGAGCCGCTAAATTAAGTTCTAGTTTAGGTGAAGGAAGTATGACTGCTTTACCAATAGTTGAGACCCAATCAGGAGATGTTTCGGCTTATATTCCTACTAATGTCATTTCCATTACAGATGGACAAATATTTTTGTCCGCCGATCTATTTAATGCTGGAATCCGACCTGCTATTAATGTGGGTATTTCTGTTTCCAGAGTAGGATCTGCAGCTCAAATTAAAGCCATGAAACAGGTAGCTGGGAAATTAAAATTGGAACTAGCGCAATTCGCAGAATTAGAAGCTTTTGCCCAATTCGCTTCTGATCTTGATAAAGCTACCCAAAATCAATTGGCAAGAGGTCAACGATTACGTGAATTACTTAAACAATCTCAATCCGCCCCTCTTACTGTAGAAGAACAAATAATGACTATTTATACTGGAACGAATGGTTATCTTGATTCATTAGAAATTGGACAAGTAAGGAAATTTCTCGTTGAATTACGTAATTACTTAAAAACAAATAAACCTCAATTCCAAGAAATTATATCTTCGACCAAAACATTTACTGAGGAAGCAAAAACCCTTTTGATAGACGCTATTCAGGAACAGTTGGAACGCTTTCTGCTTCAGGAACAAGCA
>Sempervivum_funckii
ATGGTAACCATTCGCGCTGACGAAATTAGTAATATTATCCGTGAACGTATTGAGCAATATAATAGAGAAGTCAAGATTGTAAATACCGGTACCGTACTTCAAGTAGGCGACGGCATTGCTCGTATTCATGGTCTTGACGAAGTCATGGCAGGCGAATTAGTAGAATTTGACGAGGGTACTGTAGGTATTGCCTTGAATTTGGAATCCAATAACGTTGGTGTTGTATTAATGGGCGATGGTTTGATGATACAAGAAGGAAGTTCTGTCAAAGCAACAGGAAGAATTGCTCAGATACCAGTGAGTGAGGGTTATTTGGGTCGTGTTATAAATGCTCTGGCTAAACCGATTGATGGTAGAGGCGAAATTCCAGCTTCTGAATTTCGGTTAATTGAATCTCCCGCTCCCGGTATTATTTCAAGACGGTCCGTATATGAACCTCTTCAAACAGGGCTTATTGCTATTGATTCGATGATCCCTATAGGACGAGGGCAGCGAGAATTAATTATTGGAGACAGACAGACCGGTAAAACCGCAGTAGCCACAGATACAATTCTGAATCAACAAGGAAAAAATGTAATATGTGTTTATGTAGCTATTGGTCAAAAGGCATCTTCCGTAGCCCAAGTAGTGACGACTTTTCAGGAAAGGGGAGCGCTAGAATATACTATTGTGATAGCCGAAACGGCAGATTCTCCTGCTACATTACAATACCTCGCTCCTTATACTGGAGCAGCTCTAGCTGAATATTTTATGTATCGTAAACAACATACTTTAATTATTTATGATGATCTATCCAAGCAAGCACAAGCTTATCGACAAATGTCTCTTCTATTACGAAGACCCCCCGGTCGGGAAGCTTATCCAGGAGATGTTTTTTATTTACATTCACGCCTTTTGGAAAGAGCCGCTAAATTAAGTTCTAGTTTAGGTGAAGGAAGTATGACTGCTTTACCAATAGTTGAGACCCAATCAGGAGATGTTTCGGCTTATATTCCTACTAATGTCATTTCCATTACAGATGGACAAATATTTTTGTCCGCCGATCTATTTAATGCTGGAATCCGACCTGCTATTAATGTGGGTATTTCTGTTTCCAGAGTAGGATCTGCAGCTCAAATTAAAGCCATGAAACAGGTAGCTGGGAAATTAAAATTGGAACTAGCGCAATTCGCAGAATTAGAAGCCTTTGCCCAATTCGCTTCTGATCTTGATAAAGCTACCCAAAATCAATTGGCAAGAGGTCAACGATTACGTGAATTACTTAAACAATCTCAATCCGCCCCTCTTACTGTAGAAGAACAAATAATGACTATTTATACTGGAACGAATGGTTATCTTGATTCATTAGAAATTGGACAAGTAAGGAAATTTCTCGTTGAATTACGTAATTACTTAAAAACAAATAAACCTCAATTCCAAGAAATTATATCTTCGACCAAAACATTTACTGAGGAAGCAAAAACCCTTTTGATAGACGCTATTCAGGAACAGTTGGAACGCTTTCTGCTTCAGGAACAAGCA
>Sempervivum_globiferum_subsp_hirtum
ATGGTAACCATTCGCGCTGACGAAATTAGTAATATTATCCGTGAACGTATTGAGCGATATAATAGAGAAGTCAAGATTGTAAATACCGGTACCGTACTTCAAGTAGGCGACGGCATTGCTCGTATTCATGGTCTTGACGAAGTCATGGCAGGCGAATTAGTAGAATTTGATGAGGGTACTATAGGTATTGCCTTGAATTTGGAATCCAATAACGTTGGTGTTGTATTAATGGGCGATGGTTTGATGATACAAGAAGGAAGTTCTGTCAAAGCAACAGGAAGAATTGCTCAGATACCAGTGAGTGAGGGTTATTTGGGTCGTGTTATAAATGCTCTGGCTAAACCGATTGATGGTAGAGGCGAAATTTCAGCTTCTGAATTTCGGTTAATTGAATCTCCCGCTCCCGGTATTATTTCAAGACGGTCCGTATATGAACCTCTTCAAACAGGGCTTATCGCTATTGATTCGATGATCCCTATAGGACGAGGGCAGCGAGAATTAATTATTGGAGACAGACAGACCGGTAAAACCGCAGTAGCCACAGATACAATTCTGAATCAACAAGGAAAAAATGTAATATGTGTTTATGTAGCTATTGGTCAAAAGGCATCTTCCGTGGCCCAGGTAGTGACGACTTTTCAGGAAAGGGGAGCGCTAGAATATACTATTGTGATAGCCGAAACGGCAGATTCTCCTGCTACATTACAATACCTCGCTCCTTATACTGGAGCAGCTCTAGCTGAATATTTTATGTATCGTAAACAACATACTTTAATTATTTATGATGATCTATCCAAGCAAGCACAAGCTTATCGACAAATGTCTCTTCTATTACGAAGACCCCCCGGTCGGGAAGCTTATCCAGGAGATGTTTTTTATTTACATTCACGCCTTTTGGAAAGAGCCGCTAAATTAAGTTCTAGTTTAGGTGAAGGAAGTATGACTGCTTTACCAATAGTTGAGACCCAATCAGGAGATGTTTCGGCTTATATTCCTACTAATGTCATTTCCATTACAGATGGACAAATATTTTTGTCCGCCGATCTATTTAATGCTGGAATCCGACCTGCTATTAATGTGGGTATTTCTGTTTCCAGAGTAGGATCTGCAGCTCAAATTAAAGCCATGAAACAAGTAGCTGGGAAATTAAAATTGGAACTAGCGCAATTCGCAGAATTAGAAGCCTTTGCCCAATTCGCTTCTGATCTTGATAAAGCTACCCAAAATCAATTGGCAAGAGGTCAACGATTACGTGAATTACTTAAACAATCTCAATCCGCCCCTCTTACTGTAGAAGAACAAATAATGACTATTTATACTGGAACGAATGGTTATCTTGATTCATTAGAAATTGGACAAGTAAGGAAATTTCTCGTTGAATTACGTAATTACTTAAAAACAAATAAACCTCAATTCCAAGAAATTATATCTTCGACCAAAACATTTACTGAGGAAGCAAAAACCCTTTTGATAGACGCTATTCAGGAACAGTTGGAACGCTTTCTGCTTCAGGAACAAGCA
>Sempervivum_globiferum
ATGGTAACCATTCGCGCTGACGAAATTAGTAATATTATCCGTGAACGTATTGAGCGATATAATAGAGAAGTCAAGATTGTAAATACCGGTACCGTACTTCAAGTAGGCGACGGCATTGCTCGTATTCATGGTCTTGACGAAGTCATGGCAGGCGAATTAGTAGAATTTGATGAGGGTACTATAGGTATTGCCTTGAATTTGGAATCCAATAACGTTGGTGTTGTATTAATGGGCGATGGTTTGATGATACAAGAAGGAAGTTCTGTCAAAGCAACAGGAAGAATTGCTCAGATACCAGTGAGTGAGGGTTATTTGGGTCGTGTTATAAATGCTCTGGCTAAACCGATTGATGGTAGAGGCGAAATTTCAGCTTCTGAATTTCGGTTAATTGAATCTCCCGCTCCCGGTATTATTTCAAGACGGTCCGTATATGAACCTCTTCAAACAGGGCTTATCGCTATTGATTCGATGATCCCTATAGGACGAGGGCAGCGAGAATTAATTATTGGAGACAGACAGACCGGTAAAACCGCAGTAGCCACAGATACAATTCTGAATCAACAAGGAAAAAATGTAATATGTGTTTATGTAGCTATTGGTCAAAAGGCATCTTCCGTGGCCCAGGTAGTGACGACTTTTCAGGAAAGGGGAGCGCTAGAATATACTATTGTGATAGCCGAAACGGCAGATTCTCCTGCTACATTACAATACCTCGCTCCTTATACTGGAGCAGCTCTAGCTGAATATTTTATGTATCGTAAACAACATACTTTAATTATTTATGATGATCTATCCAAGCAAGCACAAGCTTATCGACAAATGTCTCTTCTATTACGAAGACCCCCCGGTCGGGAAGCTTATCCAGGAGATGTTTTTTATTTACATTCACGCCTTTTGGAAAGAGCCGCTAAATTAAGTTCTAGTTTAGGTGAAGGAAGTATGACTGCTTTACCAATAGTTGAGACCCAATCAGGAGATGTTTCGGCTTATATTCCTACTAATGTCATTTCCATTACAGATGGACAAATATTTTTGTCCGCCGATCTATTTAATGCTGGAATCCGACCTGCTATTAATGTGGGTATTTCTGTTTCCAGAGTAGGATCTGCAGCTCAAATTAAAGCCATGAAACAAGTAGCTGGGAAATTAAAATTGGAACTAGCGCAATTCGCAGAATTAGAAGCCTTTGCCCAATTCGCTTCTGATCTTGATAAAGCTACCCAAAATCAATTGGCAAGAGGTCAACGATTACGTGAATTACTTAAACAATCTCAATCCGCCCCTCTTACTGTAGAAGAACAAATAATGACTATTTATACTGGAACGAATGGTTATCTTGATTCATTAGAAATTGGACAAGTAAGGAAATTTCTCGTTGAATTACGTAATTACTTAAAAACAAATAAACCTCAATTCCAAGAAATTATATCTTCGACCAAAACATTTACTGAGGAAGCAAAAACCCTTTTGATAGACGCTATTCAGGAACAGTTGGAACGCTTTCTGCTTCAGGAACAAGCA
>Sempervivum_calcareum
ATGGTAACCATTCGCGCTGACGAAATTAGTAATATTATCCGTGAACGTATTGAGCAATATAATAGAGAAGTCAAGATTGTAAATACCGGTACCGTACTTCAAGTAGGCGACGGCATTGCTCGTATTCATGGTCTTGACGAAGTCATGGCAGGCGAATTAGTAGAATTTGACGAGGGTACTGTAGGTATTGCCTTGAATTTGGAATCCAATAACGTTGGTGTTGTATTAATGGGCGATGGTTTGATGATACAAGAAGGAAGTTCTGTCAAAGCAACAGGAAGAATTGCTCAGATACCAGTGAGTGAGGGTTATTTGGGTCGTGTTATAAATGCTCTGGCTAAACCGATTGATGGTAGAGGCGAAATTCCAGCTTCTGAATTTCGGTTAATTGAATCTCCCGCTCCCGGTATTATTTCAAGACGGTCCGTATATGAACCTCTTCAAACAGGGCTTATTGCTATTGATTCGATGATCCCTATAGGACGAGGGCAGCGAGAATTAATTATTGGAGACAGACAGACCGGTAAAACCGCAGTAGCCACAGATACAATTCTGAATCAACAAGGAAAAAATGTAATATGTGTTTATGTAGCTATTGGTCAAAAGGCATCTTCCGTAGCCCAAGTAGTGACGACTTTTCAGGAAAGGGGAGCGCTAGAATATACTATTGTGATAGCCGAAACGGCAGATTCTCCTGCTACATTACAATACCTCGCTCCTTATACTGGAGCAGCTCTAGCTGAATATTTTATGTATCGTAAACAACATACTTTAATTATTTATGATGATCTATCCAAGCAAGCACAAGCTTATCGACAAATGTCTCTTCTATTACGAAGACCCCCCGGTCGGGAAGCTTATCCAGGAGATGTTTTTTATTTACATTCACGCCTTTTGGAAAGAGCCGCTAAATTAAGTTCTAGTTTAGGTGAAGGAAGTATGACTGCTTTACCAATAGTTGAGACCCAATCAGGAGATGTTTCGGCTTATATTCCTACTAATGTCATTTCCATTACAGATGGACAAATATTTTTGTCCGCCGATCTATTTAATGCTGGAATCCGACCTGCTATTAATGTGGGTATTTCTGTTTCCAGAGTAGGATCTGCAGCTCAAATTAAAGCCATGAAACAGGTAGCTGGGAAATTAAAATTGGAACTAGCGCAATTCGCAGAATTAGAAGCCTTTGCCCAATTCGCTTCTGATCTTGATAAAGCTACCCAAAATCAATTGGCAAGAGGTCAACGATTACGTGAATTACTTAAACAATCTCAATCCGCCCCTCTTACTGTAGAAGAACAAATAATGACTATTTATACTGGAACGAATGGTTATCTTGATTCATTAGAAATTGGACAAGTAAGGAAATTTCTCGTTGAATTACGTAATTACTTAAAAACAAATAAACCTCAATTCCAAGAAATTATATCTTCGACCAAAACATTTACTGAGGAAGCAAAAACCCTTTTGATAGACGCTATTCAGGAACAGTTGGAACGCTTTCTGCTTCAGGAACAAGCA
>Sempervivum_arachnoideum
ATGGTAACCATTCGCGCTGACGAAATTAGTAATATTATCCGTGAACGTATTGAGCAATATAATAGAGAAGTCAAGATTGTAAATACCGGTACCGTACTTCAAGTAGGCGACGGCATTGCTCGTATTCATGGTCTTGACGAAGTCATGGCAGGCGAATTAGTAGAATTTGACGAGGGTACTGTAGGTATTGCCTTGAATTTGGAATCCAATAACGTTGGTGTTGTATTAATGGGCGATGGTTTGATGATACAAGAAGGAAGTTCTGTCAAAGCAACAGGAAGAATTGCTCAGATACCAGTGAGTGAGGGTTATTTGGGTCGTGTTATAAATGCTCTGGCTAAACCGATTGATGGTAGAGGCGAAATTCCAGCTTCTGAATTTCGGTTAATTGAATCTCCCGCTCCCGGTATTATTTCAAGACGGTCCGTATATGAACCTCTTCAAACAGGGCTTATTGCTATTGATTCGATGATCCCTATAGGACGAGGGCAGCGAGAATTAATTATTGGAGACAGACAGACCGGTAAAACCGCAGTAGCCACAGATACAATTCTGAATCAACAAGGAAAAAATGTAATATGTGTTTATGTAGCTATTGGTCAAAAGGCATCTTCCGTAGCCCAAGTAGTGACGACTTTTCAGGAAAGGGGAGCGCTAGAATATACTATTGTGATAGCCGAAACGGCAGATTCTCCTGCTACATTACAATACCTCGCTCCTTATACTGGAGCAGCTCTAGCTGAATATTTTATGTATCGTAAACAACATACTTTAATTATTTATGATGATCTATCCAAGCAAGCACAAGCTTATCGACAAATGTCTCTTCTATTACGAAGACCCCCCGGTCGGGAAGCTTATCCAGGAGATGTTTTTTATTTACATTCACGCCTTTTGGAAAGAGCCGCTAAATTAAGTTCTAGTTTAGGTGAAGGAAGTATGACTGCTTTACCAATAGTTGAGACCCAATCAGGAGATGTTTCGGCTTATATTCCTACTAATGTCATTTCCATTACAGATGGACAAATATTTTTGTCCGCCGATCTATTTAATGCTGGAATCCGACCTGCTATTAATGTGGGTATTTCTGTTTCCAGAGTAGGATCTGCAGCTCAAATTAAAGCCATGAAACAGGTAGCTGGGAAATTAAAATTGGAACTAGCGCAATTCGCAGAATTAGAAGCCTTTGCCCAATTCGCTTCTGATCTTGATAAAGCTACCCAAAATCAATTGGCAAGAGGTCAACGATTACGTGAATTACTTAAACAATCTCAATCCGCCCCTCTTACTGTAGAAGAACAAATAATGACTATTTATACTGGAACGAATGGTTATCTTGATTCATTAGAAATTGGACAAGTAAGGAAATTTCTCGTTGAATTACGTAATTACTTAAAAACAAATAAACCTCAATTCCAAGAAATTATATCTTCGACCAAAACATTTACTGAGGAAGCAAAAACCCTTTTGATAGACGCTATTCAGGAACAGTTGGAACGCTTTCTGCTTCAGGAACAAGCA
