# Supplementary material for: Exploring Plastomic Resources in Sempervivum (Crassulaceae): Implications for Phylogenetics
Source: Genes (Basel). 2024 Mar 30;15(4):441. doi: 10.3390/genes15040441 (PMC11049882; doi:10.3390/genes15040441)
Supplement: Supplementary file 1 [file genes-15-00441-s001.zip › (revised)supplementary files_Junhu Kan/Data S1/atpB.fasta]

>Crassula_alstonii
ATGGGAATCACTCCTACTACTTCTGATCCTGGGATTTCAACGCTTGGAAAGAAAAAACTGGGTCGTATTGCCCAAATCATTGGTCCGGTACTGGATGTAGTTTTTTCCCCAGGTAACATGCCCAATATTTACAACGCTGTAGTAGTTAAGGGTCGAGATATTACTGGCCAACAAATTAATGTAACTTGCGAGGTACAACAATTATTAGGAAATAATCGAGTTAGAGCGGTAGCTATGAGTGCTACAGATGGTCTAATGAGAGGAATGGAAGTGATTGATACCGGAGCTCCTCTAAGTGTTCCAGTTGGGGGAGCAACTCTTGGACGAATTTTCAACGTACTTGGAGAGCCTGTTGATAATTTAGGGCCGGTAGATACTGGCATAACATCTCCTATTCATAGATCTGCGCCTGCCTTTATACAGTTAGATACAAAATTATCTATTTTTGAAACAGGAATTAAAGTAGTAGATCTTTTAGCCCCTTATCGTCGTGGAGGAAAAATAGGGCTGTTTGGTGGAGCCGGAGTGGGTAAAACAGTACTAATTATGGAATTGATCAACAACATTGCCAAAGCTCACGGTGGTGTATCCGTGTTTGGTGGGGTAGGGGAACGTACTCGTGAAGGTAATGATCTTTACATGGAGATGAAAGAATCTGGTGTTATTAATGAAAAAAATATTGCAGAATCAAAAGTCGCTCTAGTTTATGGTCAAATGAATGAACCGCCTGGAGCTCGTATGAGAGTTGGTTTGACTGCTCTAACTATGGCGGAATATTTCCGAGATGTTAATGAACAAGACGTACTTTTATTTATCGACAATATCTTCCGTTTCGTCCAAGCCGGCTCCGAAGTATCCGCCTTATTGGGTAGAATGCCTTCGGCTGTGGGTTATCAGCCCACCCTTAGTACCGAAATGGGTTCTTTACAAGAAAGAATTACTTCTACTAAACAGGGGTCTATAACTTCTATTCAAGCTGTTTATGTACCTGCGGACGATTTGACTGACCCTGCTCCTGCCACAACATTTGCACATTTAGATGCTACTACTGTACTATCAAGAGGATTAGCTGCCAAAGGGATCTATCCAGCAGTAGATCCCTTAGATTCAACGTCAACTATGCTCCAACCTCGGATTGTTGGCGAGGAGCATTATGAAACTGCTCAAAGAGTTAAGGAGACTTTACAACGTTACAAAGAACTGCAAGATATTATAGCTATCCTTGGGCTGGACGAATTATCCGAAGAGGATCGTTTAACCGTAGCAAGAGCAAGAAAAATTGAACGTTTTTTCTCCCAACCCTTTTTTGTAGCAGAAGTTTTTACCGGGTCTCCGGGAAAATATGTTGGTTTAGCAGAAACAATTAGAGGGTTTAAATTAATCCTTTCGGGGGAATTAGACGGTCTTCCTGAGCAGGCTTTTTATTTGGTAGGTACCATCGACGAAGCTACCGCGAAGGCTATAAACTTAGAATTAGAAATGGAGAGCAAATCGAAGAAA
>Crassula_columella
ATGGGAATCACTCCTACTACTTCTGATCCTGGGATTTCAACGCTTGGAAAGAAAAAACTGGGTCGTATTGCCCAAATCATTGGTCCGGTACTGGATGTAGTTTTTTCCCCAGGTAACATGCCCAATATTTACAACGCTGTAGTAGTTAAGGGTCGAGATATTACTGGCCAACAAATTAATGTAACTTGCGAGGTACAACAATTATTAGGAAATAATCGAGTTAGAGCGGTAGCTATGAGTGCTACAGATGGTCTAATGAGAGGAATGGAAGTGATTGATACCGGAGCTCCTCTAAGTGTTCCAGTTGGGGGAGCAACTCTTGGACGAATTTTCAACGTACTTGGAGAGCCTGTTGATAATTTAGGGCCGGTAGATACTGGCATAACATCTCCTATTCATAGATCTGCGCCTGCCTTTATACAGTTAGATACAAAATTATCTATTTTTGAAACAGGAATTAAAGTAGTAGATCTTTTAGCCCCTTATCGTCGTGGAGGAAAAATAGGGCTGTTTGGTGGAGCCGGAGTGGGTAAAACAGTACTAATTATGGAATTGATCAACAACATTGCCAAAGCTCACGGTGGTGTATCCGTGTTTGGTGGGGTAGGGGAACGTACTCGTGAAGGTAATGATCTTTACATGGAGATGAAAGAATCTGGTGTTATTAATGAAAAAAATATTGCAGAATCAAAAGTCGCTCTAGTTTATGGTCAAATGAATGAACCGCCTGGAGCTCGTATGAGAGTTGGTTTGACTGCTCTAACTATGGCGGAATATTTCCGAGATGTTAATGAACAAGACGTACTTTTATTTATCGACAATATCTTCCGTTTCGTCCAAGCCGGCTCCGAAGTATCCGCCTTATTGGGTAGAATGCCTTCGGCTGTGGGTTATCAGCCCACCCTTAGTACCGAAATGGGTTCTTTACAAGAAAGAATTACTTCTACTAAACAGGGGTCTATAACTTCTATTCAAGCTGTTTATGTACCTGCGGACGATTTGACTGACCCTGCTCCTGCCACAACATTTGCACATTTAGATGCTACTACTGTACTATCAAGAGGATTAGCTGCCAAAGGGATCTATCCAGCAGTAGATCCCTTAGATTCAACGTCAACTATGCTCCAACCTCGGATTGTTGGCGAGGAGCATTATGAAACTGCTCAAAGAGTTAAGGAGACTTTACAACGTTACAAAGAACTGCAAGATATTATAGCTATCCTTGGGCTGGACGAATTATCCGAAGAGGATCGTTTAACCGTAGCAAGAGCAAGAAAAATTGAACGTTTTTTCTCCCAACCCTTTTTTGTAGCAGAAGTTTTTACCGGGTCTCCGGGAAAATATGTTGGTTTAGCAGAAACAATTAGAGGGTTTAAATTAATCCTTTCGGGGGAATTAGACGGTCTTCCTGAGCAGGCTTTTTATTTGGTAGGTACCATCGACGAAGCTACCGCGAAGGCTATAAACTTAGAATTAGAAATGGAGAGCAAATCGAAGAAA
>Crassula_dejecta
ATGGGAATCACTCCTACTACTTCTGATCCTGGGATTTCAACGCTTGGAAAGAAAAAACTGGGTCGTATTGCCCAAATCATTGGTCCGGTACTGGATGTAGTTTTTTCCCCAGGTAACATGCCCAATATTTACAACGCTGTAGTAGTTAAGGGTCGAGATATTACTGGCCAACAAATTAATGTAACTTGCGAGGTACAACAATTATTAGGAAATAATCGAGTTAGAGCGGTAGCTATGAGTGCTACAGATGGTCTAATGAGAGGAATGGAAGTGATTGATACCGGAGCTCCTCTAAGTGTTCCAGTTGGGGGAGCAACTCTTGGACGAATTTTCAACGTACTTGGAGAGCCTGTTGATAATTTAGGGCCGGTAGATACTGGCATAACATCTCCTATTCATAGATCTGCGCCTGCCTTTATACAGTTAGATACAAAATTATCTATTTTTGAAACAGGAATTAAAGTAGTAGATCTTTTAGCCCCTTATCGTCGTGGAGGAAAAATAGGGCTGTTTGGTGGAGCTGGAGTGGGTAAAACAGTACTAATTATGGAATTGATCAACAACATTGCCAAAGCTCACGGTGGTGTATCCGTGTTTGGTGGGGTAGGGGAACGTACTCGTGAAGGTAACGATCTTTACATGGAGATGAAAGAATCTGGTGTTATTAATGAAAAAAATATTGCAGAATCAAAAGTAGCTCTAGTTTATGGTCAAATGAATGAACCACCTGGAGCTCGTATGAGAGTTGGTTTGACTGCTCTAACTATGGCGGAATATTTCCGAGATGTTAATGAACAAGACGTACTTTTATTTATCGACAATATCTTCCGTTTCGTCCAAGCCGGCTCCGAAGTATCCGCCTTATTGGGTAGAATGCCTTCGGCTGTGGGTTATCAGCCCACCCTTAGTACCGAAATGGGTTCTTTACAAGAAAGAATTACTTCTACTAAACAGGGGTCTATAACTTCTATTCAAGCTGTTTATGTACCTGCGGACGATTTGACTGACCCTGCTCCTGCCACAACATTTGCACATTTAGATGCTACTACTGTACTATCCAGAGGATTAGCTGCCAAAGGGATCTATCCAGCAGTAGATCCCTTAGATTCAACGTCAACTATGCTCCAACCTCGGATTGTTGGCGAGGAGCATTATGAAACTGCTCAAAGAGTTAAGGAAACTTTACAACGTTACAAAGAACTGCAAGATATTATAGCTATCCTTGGGCTGGACGAATTATCCGAAGAGGATCGTTTAACCGTAGCAAGAGCAAGAAAAATTGAACGTTTTTTCTCCCAACCCTTTTTTGTAGCAGAAGTTTTTACTGGGTCTCCAGGAAAATATGTTGGTTTAGCAGAAACAATTAGAGGGTTTAAATTAATCCTTTCGGGGGAATTAGACAGTCTTCCTGAGCAGGCTTTTTATTTGGTAGGTACCATCGACGAAGCTACCGCGAAGGCTATAAACTTAGAATTAGAAATGGAGAGCAAATCGAAGAAA
>Crassula_mesembryanthoides
ATGGGAATTACTCCTACTACTTCTGATCCTGGGATTTCAACGCTTGGAAAGAAAAAACTGGGTCGTATTGCCCAAATCATTGGTCCGGTACTGGATGTAGTTTTTTCCCCAGGTAACATGCCCAATATTTACAACGCTGTAGTAGTTAAGGGTCGAGATATTACTGGCCAACAAATTAATGTAACTTGCGAGGTACAACAATTATTAGGAAATAATCGAGTTAGAGCGGTAGCTATGAGTGCTACAGATGGTCTAATGAGAGGAATGGAAGTGATTGATACCGGAGCTCCTCTAAGTGTTCCTGTTGGGGGAGCAACTCTTGGACGAATTTTCAACGTACTTGGAGAGCCTGTTGATAATTTAGGGCCGGTAGATACTGGCATAACATCTCCTATTCATAGATCTGCGCCTGCCTTTATACAGTTAGATACAAAATTATCTATTTTTGAAACAGGAATTAAAGTAGTAGATCTTTTAGCCCCTTATCGTCGTGGAGGAAAAATAGGGCTGTTTGGTGGAGCTGGAGTGGGTAAAACAGTACTAATTATGGAATTGATCAACAACATTGCCAAAGCTCACGGTGGTGTATCCGTGTTTGGTGGGGTAGGGGAACGTACTCGTGAAGGTAACGATCTTTACATGGAGATGAAAGAATCTGGTGTTATTAATGAAAAAAATATTGCAGAATCAAAAGTAGCTCTAGTTTATGGTCAAATGAATGAACCACCTGGAGCTCGTATGAGAGTTGGTTTGACTGCTCTAACTATGGCGGAATATTTCCGAGATGTTAATGAACAAGACGTACTTTTATTTATCGACAATATCTTCCGTTTCGTCCAAGCCGGCTCCGAAGTATCCGCCTTATTGGGTAGAATGCCTTCCGCTGTGGGTTATCAGCCCACCCTTAGTACCGAAATGGGTTCTTTACAAGAAAGAATTACTTCTACTAAACAGGGGTCTATAACTTCTATTCAAGCTGTTTATGTACCTGCGGACGATTTGACTGACCCTGCTCCTGCCACAACATTTGCACATTTAGATGCTACTACTGTACTATCAAGAGGATTAGCTGCCAAAGGGATCTATCCAGCAGTAGATCCCTTAGATTCAACGTCAACTATGCTCCAACCTCGGATTGTTGGCGAGGAGCATTATGAAACTGCTCAAAGAGTTAAGGAAACTTTACAACGTTACAAAGAACTGCAAGATATTATAGCTATCCTTGGGCTGGACGAATTATCCGAAGAGGATCGTTTAACCGTAGCAAGAGCAAGAAAAATTGAACGTTTTTTCTCCCAACCCTTTTTTGTAGCAGAAGTTTTTACTGGGTCTCCAGGAAAATATGTTGGTTTAGCAGAAACAATTAGAGGGTTTAAATTAATCCTTTCGGGGGAATTAGACAGTCTTCCTGAGCAGGCTTTTTATTTGGTAGGTACCATCGACGAAGCTACCGCGAAGGCTATAAACTTAGAATTAGAAATGGAGAGCAAATCGAAGAAA
>Crassula_perforata
ATGGGAATCACTCCTACTACTTCTGATCCTGGGATTTCAACGCTTGGAAAGAAAAAACTGGGTCGTATTGCCCAAATCATTGGTCCGGTACTGGATGTAGTTTTTTCCCCAGGTAACATGCCCAATATTTACAACGCTGTAGTAGTTAAGGGTCGAGATATTACTGGCCAACAAATTAATGTAACTTGCGAGGTACAACAATTATTAGGAAATAATCGAGTTAGAGCGGTAGCTATGAGTGCTACAGATGGTCTAATGAGAGGAATGGAAGTGATTGATACCGGAGCTCCTCTAAGTGTTCCAGTTGGGGGAGCAACTCTTGGACGAATTTTCAACGTACTTGGAGAGCCTGTTGATAATTTAGGGCCGGTAGATACTGGCATAACATCTCCTATTCATAGATCTGCACCTGCCTTTATACAGTTAGATACAAAATTATCTATTTTTGAAACAGGAATTAAAGTAGTAGATCTTTTAGCCCCTTATCGTCGTGGAGGAAAAATAGGGCTGTTTGGTGGAGCTGGAGTGGGTAAAACAGTACTAATTATGGAATTGATCAACAACATTGCCAAAGCTCACGGTGGTGTATCCGTGTTTGGTGGGGTAGGGGAACGTACTCGTGAAGGTAACGATCTTTACATGGAGATGAAAGAATCTGGTGTTATTAATGAAAAAAATATTGCAGAATCAAAAGTAGCTCTAGTTTATGGTCAAATGAATGAACCACCTGGAGCTCGTATGAGAGTTGGTTTGACTGCTCTAACTATGGCGGAATATTTCCGAGATGTTAATGAACAAGACGTACTTTTATTTATCGACAATATCTTCCGTTTCGTCCAAGCCGGATCCGAAGTATCCGCCTTATTGGGTAGAATGCCTTCGGCTGTGGGTTATCAGCCCACCCTTAGTACCGAAATGGGTTCTTTACAAGAAAGAATTACTTCTACTAAACAGGGGTCTATAACTTCTATTCAAGCTGTTTATGTACCTGCGGACGATTTGACTGACCCTGCTCCTGCCACAACATTTGCACATTTAGATGCTACTACTGTACTATCAAGAGGATTAGCTGCCAAAGGGATCTATCCAGCAGTAGATCCCTTAGATTCAACGTCAACTATGCTCCAACCTCGGATTGTTGGCGAGGAGCATTATGAAACTGCTCAAAGAGTTAAGGAAACTTTACAACGTTACAAAGAACTGCAAGATATTATAGCTATCCTTGGGCTGGACGAATTATCCGAAGAGGATCGTTTAACCGTAGCAAGAGCAAGAAAAATTGAACGTTTTTTCTCCCAACCCTTTTTTGTAGCAGAAGTTTTTACTGGGTCTCCAGGAAAATATGTTGGTTTAGCAGAAACAATTAGAGGGTTTAAATTAATCCTTTCGGGGGAATTAGACAGTCTTCCTGAGCAGGCTTTTTATTTGGTAGGTACCATCGACGAAGCTACCGCGAAGGCTATAAACTTAGAATTAGAAATGGAGAGCAAATCGAAGAAA
>Crassula_socialis
ATGGGAATCACTCCTACTACTTCTGATCCTGGGATTTCAACGCTTGGAAAGAAAAAACTGGGTCGTATTGCCCAAATCATTGGTCCGGTACTGGATGTAGTTTTTTCCCCAGGTAACATGCCCAATATTTACAACGCTGTAGTAGTTAAGGGTCGAGATATTACTGGCCAACAAATTAATGTAACTTGCGAGGTACAACAATTATTAGGAAATAATCGAGTTAGAGCGGTAGCTATGAGTGCTACAGATGGTCTAATGAGAGGAATGGAAGTGATTGATACCGGAGCTCCTCTAAGTGTTCCAGTTGGGGGAGCAACTCTTGGACGAATTTTCAACGTACTTGGAGAGCCTGTTGATAATTTAGGGCCGGTAGATACTGGCATAACATCTCCTATTCATAGATCTGCGCCTGCCTTTATACAGTTAGATACAAAATTATCTATTTTTGAAACAGGAATTAAAGTAGTAGATCTTTTAGCCCCTTATCGTCGTGGAGGAAAAATAGGGCTGTTTGGTGGAGCTGGAGTGGGTAAAACAGTACTAATTATGGAATTGATCAACAACATTGCCAAAGCTCACGGTGGTGTATCCGTGTTTGGTGGGGTAGGGGAACGTACTCGTGAAGGTAACGATCTTTACATGGAGATGAAAGAATCTGGTGTTATTAATGAAAAAAATATTGCAGAATCAAAAGTAGCTCTAGTTTATGGTCAAATGAATGAACCACCTGGAGCTCGTATGAGAGTTGGTTTGACTGCTCTAACTATGGCGGAATATTTCCGAGATGTTAATGAACAAGACGTACTTTTATTTATCGACAATATCTTCCGTTTCGTCCAAGCCGGCTCCGAAGTATCCGCCTTATTGGGTAGAATGCCTTCGGCTGTGGGTTATCAGCCCACCCTTAGTACCGAAATGGGTTCTTTACAAGAAAGAATTACTTCTACTAAACAGGGGTCTATAACTTCTATTCAAGCTGTTTATGTACCTGCGGACGATTTGACTGACCCTGCTCCTGCCACAACATTTGCACATTTAGATGCTACTACTGTACTATCAAGAGGATTAGCTGCCAAAGGGATCTATCCAGCAGTAGATCCCTTAGATTCAACGTCAACTATGCTCCAACCTCGGATTGTTGGCGAGGAGCATTATGAAACTGCTCAAAGAGTTAAGGAAACTTTACAACGTTACAAAGAACTGCAAGATATTATAGCTATCCTTGGGCTGGACGAATTATCCGAAGAGGATCGTTTAACCGTAGCAAGAGCAAGAAAAATTGAACGTTTTTTCTCCCAACCCTTTTTTGTAGCAGAAGTTTTTACTGGGTCTCCAGGAAAATATGTTGGTTTAGCAGAAACAATTAGAGGGTTTAAATTAATCCTTTCGGGGGAATTAGACAGTCTTCCTGAGCAGGCTTTTTATTTGGTAGGTACCATCGACGAAGCTACCGCGAAGGCTATAAACTTAGAATTAGAAATGGAGAGCAAATCGAAGAAA
>Crassula_tecta
ATGGGAATCACTCCTACTACTTCTGATCCTGGGATTTCAACGCTTGGAAAGAAAAAACTGGGTCGTATTGCCCAAATCATTGGTCCGGTACTGGATGTAGTTTTTTCCCCAGGTAACATGCCCAATATTTACAACGCTGTAGTAGTTAAGGGTCGAGATATTACTGGCCAACAAATTAATGTAACTTGCGAGGTACAACAATTATTAGGAAATAATCGAGTTAGAGCGGTAGCTATGAGTGCTACAGATGGTCTAATGAGAGGAATGGAAGTGATTGATACCGGAGCTCCTCTAAGTGTTCCAGTTGGGGGAGCAACTCTTGGACGAATTTTCAACGTACTTGGAGAGCCTGTTGATAATTTAGGGCCGGTAGATACTGGCATAACATCTCCTATTCATAGATCTGCACCTGCCTTTATACAGTTAGATACAAAATTATCTATTTTTGAAACAGGAATTAAAGTAGTAGATCTTTTAGCCCCTTATCGTCGTGGAGGAAAAATAGGGCTGTTTGGTGGAGCTGGAGTGGGTAAAACAGTACTAATTATGGAATTGATCAACAACATTGCCAAAGCTCACGGTGGTGTATCCGTGTTTGGTGGGGTAGGGGAACGTACTCGTGAAGGTAACGATCTTTACATGGAGATGAAAGAATCTGGTGTTATTAATGAAAAAAATATTGCAGAATCAAAAGTAGCTCTAGTTTATGGTCAAATGAATGAACCACCTGGAGCTCGTATGAGAGTTGGTTTGACTGCTCTAACTATGGCGGAATATTTCCGAGATGTTAATGAACAAGACGTACTTTTATTTATCGACAATATCTTCCGTTTCGTCCAAGCCGGCTCCGAAGTATCCGCCTTATTGGGTAGAATGCCTTCGGCTGTGGGTTATCAGCCCACCCTTAGTACCGAAATGGGTTCTTTACAAGAAAGAATTACTTCTACTAAACAGGGGTCTATAACTTCTATTCAAGCTGTTTATGTACCTGCGGACGATTTGACTGACCCTGCTCCTGCCACAACATTTGCACATTTAGATGCTACTACTGTACTATCAAGAGGATTAGCTGCCAAAGGGATCTATCCAGCAGTAGATCCCTTAGATTCAACGTCAACTATGCTCCAACCTCGGATTGTTGGCGAGGAGCATTATGAAACTGCTCAAAGAGTTAAGGAAACTTTACAACGTTACAAAGAACTGCAAGATATTATAGCTATCCTTGGGCTGGACGAATTATCCGAAGAGGATCGTTTAACCGTAGCAAGAGCAAGAAAAATTGAACGTTTTTTCTCCCAACCCTTTTTTGTAGCAGAAGTTTTTACTGGTTCTCCAGGAAAATATGTTGGTTTAGCAGAAACAATTAGAGGGTTTAAATTAATCCTTTCGGGGGAATTAGACAGTCTTCCTGAGCAGGCTTTTTATTTGGTAGGTACCATCGACGAAGCTACCGCGAAGGCTATAAACTTAGAATTAGAAATGGAGAGCAAATCGAAGAAA
>Crassula_mesembrianthemopsis
ATGGGAATCACTCCTACTACTTCTGATCCTGGGATTTCAACGCTTGGAAAGAAAAAACTGGGTCGTATTGCCCAAATCATTGGTCCGGTACTGGATGTAGTTTTTTCCCCAGGTAACATGCCCAATATTTACAACGCTGTAGTAGTTAAGGGTCGAGATATTACTGGCCAACAAATTAATGTAACTTGCGAGGTACAACAATTATTAGGAAATAATCGAGTTAGAGCGGTAGCTATGAGTGCTACAGATGGTCTAATGAGAGGAATGGAAGTGATTGATACCGGAGCTCCTCTAAGTGTTCCAGTTGGGGGAGCAACTCTTGGACGAATTTTCAACGTACTTGGAGAGCCTGTTGATAATTTAGGGCCGGTAGATACTGGCATAACATCTCCTATTCATAGATCTGCACCTGCCTTTATACAGTTAGATACAAAATTATCTATTTTTGAAACAGGAATTAAAGTAGTAGATCTTTTAGCCCCTTATCGTCGTGGAGGAAAAATAGGGCTGTTTGGTGGAGCTGGAGTGGGTAAAACAGTACTAATTATGGAATTGATCAACAACATTGCCAAAGCTCACGGTGGTGTATCCGTGTTTGGTGGGGTAGGGGAACGTACTCGTGAAGGTAACGATCTTTACATGGAGATGAAAGAATCTGGTGTTATTAATGAAAAAAATATTGCAGAATCAAAAGTAGCTCTAGTTTATGGTCAAATGAATGAACCACCTGGAGCTCGTATGAGAGTTGGTTTGACTGCTCTAACTATGGCGGAATATTTCCGAGATGTTAATGAACAAGACGTACTTTTATTTATCGACAATATCTTCCGTTTCGTCCAAGCCGGCTCCGAAGTATCCGCCTTATTGGGTAGAATGCCTTCGGCTGTGGGTTATCAGCCCACCCTTAGTACCGAAATGGGTTCTTTACAAGAAAGAATTACTTCTACTAAACAGGGGTCTATAACTTCTATTCAAGCTGTTTATGTACCTGCGGACGATTTGACTGACCCTGCTCCTGCCACAACATTTGCACATTTAGATGCTACTACTGTACTATCAAGAGGATTAGCTGCCAAAGGGATCTATCCAGCAGTAGATCCCTTAGATTCAACGTCAACTATGCTCCAACCTCGGATTGTTGGCGAGGAGCATTATGAAACTGCTCAAAGAGTTAAGGAAACTTTACAACGTTACAAAGAACTGCAAGATATTATAGCTATCCTTGGGCTGGACGAATTATCCGAAGAGGATCGTTTAACCGTAGCAAGAGCAAGAAAAATTGAACGTTTTTTCTCCCAACCCTTTTTTGTAGCAGAAGTTTTTACTGGTTCTCCAGGAAAATATGTTGGTTTAGCAGAAACAATTAGAGGGTTTAAATTAATCCTTTCGGGGGAATTAGACAGTCTTCCTGAGCAGGCTTTTTATTTGGTAGGTACCATCGACGAAGCTACCGCGAAGGCTATAAACTTAGAATTAGAAATGGAGAGCAAATCGAAGAAA
>Crassula_deltoidea
ATGAGACCCAATTCTACTATTTCTGATCCAGGGATTTCCGGGCTTGAAAAGAAAAAAATGGGGCGTATTGCCCAAATCATTGGTCCTGTACTGGATGTAGTTTTTTCCCCAGGAAACATGCCCAATATTTACAACGCTGTAGTAGTTAAGGGTCGAGATATTACTGGGGAACAAATTAATGTAACTTGTGAGGTACAACAATTATTAGGAAATAACCGAGTTAGAGCTGTAGCTATGAGTGCTACAGATGGTCTAATGAGAGGAATGGAGGTGATTGACACCGGAGCTCCTCTAAGTGTTCCAGTCGGGGGGGCAACTCTTGGACGAATTTTCAACGTACTTGGAGAGCCTGTTGATAATTTAGGTCCTGTAGACACTAGCACAACCTCTCCTATTCATAGATCCGCGCCTGCCTTTATACAGTTAGATACAAAATTGTCTATTTTTGAAACAGGAATTAAAGTGGTAGATCTTTTAGCCCCCTACCGTCGTGGAGGAAAAATCGGACTATTCGGGGGAGCTGGAGTGGGTAAAACAGTACTCATTATGGAACTGATCAACAACATTGCCAAAGCCCATGGAGGTGTATCTGTTTTTGGCGGGGTAGGTGAACGTACTCGTGAAGGGAACGATCTTTACATGGAGATGAAAGAATCCGGGGTTATTAATGAAAAAAATATTGCAGAATCAAAAGTAGCTCTAGTTTACGGTCAAATGAATGAACCGCCTGGAGCGCGTATGAGAGTTGGTTTGACTGCCCTAACTATGGCGGAATATTTCCGAGATGTTAATGAACAAGACGTACTTTTATTTATCGACAATATCTTCCGTTTCGTCCAAGCCGGTTCTGAAGTCTCCGCTTTATTGGGTAGAATGCCTTCAGCTGTGGGTTATCAACCCACCTTAAGTACCGAAATGGGCTCTTTACAAGAAAGAATTACTTCTACCAAACAAGGGTCTATCACTTCTATTCAAGCTGTTTATGTACCTGCGGACGATTTGACTGACCCTGCTCCGGCCACAACATTTGCACATTTAGATGCTACTACTGTACTATCAAGAGGATTAGCTGCCAAAGGTATCTATCCAGCAGTAGATCCCTTAGATTCAACATCAACTATGCTTCAACCTCGTATTGTTGGTGAGGAACATTATGAAACTGCTCAAAGAGTTAAAGAAACTTTACAGCGTTACAAAGAACTGCAAGATATTATAGCTATCCTTGGGTTGGACGAATTATCCGAAGAGGACCGTTTAACCGTAGCAAGAGCAAGAAAAATTGAACGTTTTTTCTCACAACCCTTTTTCGTAGCAGAAGTTTTTACGGGTTCTCCAGGAAAATATGTTGGTTTAGCAGAAACAATTAGAGGGTTTAAATTAATTCTTTCGGGGGAATTAGACAGTCTTCCTGAACAGGCTTTTTATTTGGTAGGTACCATCGACGAAGCTACCGCGAAGGCTATAAACTTAGAATTAGAAATGGAGAGCAAATCGAAGAAA
>Crassula_expansa_subsp_fragilis
ATGAGACCCAATGCTACTATTGCTGATCCAGGGATTTCCAGGCTTGAAAAGAAAAAAATGGGGCGTATTGCCCAAATCATTGGTCCTGTACTGGATGTCGTTTTTTCCCCAGGCAACATGCCCAATATTTACAACGCTGTAGTAGTTAAGGGTCGAGATATTACTGGGGAACAGATTAATGTAACTTGTGAGGTACAACAATTATTAGGCAATAATCGAGTTAGAGCTGTAGCTATGAGTGCTACAGATGGTCTAATGAGAGGAATGGAGGTGATTGACACCGGAGCTCCTCTAAGTGTTCCAGTCGGGGGGGCAACTCTTGGGAGAATTTTCAACGTACTTGGAGAGCCTGTTGATAATTTAGGTCCTGTAGACACTAGCACAACCTCTCCTATTCATAGATCCGCGCCTGCCTTTATACAGTTAGATACAAAATTGTCTATTTTTGAAACGGGAATTAAAGTCGTAGATCTTTTAGCCCCCTACCGTCGTGGAGGAAAAATCGGACTATTCGGTGGAGCTGGGGTGGGTAAAACAGTACTCATTATGGAACTGATCAACAACATTGCCAAAGCCCATGGGGGTGTATCCGTTTTTGGCGGAGTAGGTGAACGTACTCGTGAAGGGAACGATCTTTACATGGAGATGAAAGAATCGGGGGTTATTAATGAAAAAAATATTGCAGAATCAAAAGTAGCTCTAGTTTACGGTCAAATGAATGAACCACCTGGAGCGCGTATGAGAGTTGGTTTGACTGCCCTAACTATGGCGGAATATTTCCGAGATGTTAATGAACAAGACGTACTTTTATTTATCGACAATATCTTCCGTTTCGTCCAAGCCGGTTCTGAAGTCTCCGCCTTATTGGGTAGAATGCCTTCAGCTGTGGGTTATCAACCCACCTTAAGTACCGAAATGGGTTCTTTACAAGAAAGAATTACTTCTACCAAACAAGGGTCTATCACTTCTATTCAAGCTGTTTATGTACCCGCGGATGATTTGACTGACCCTGCTCCGGCCACAACATTTGCACATTTAGATGCTACTACTGTACTATCAAGAGGATTAGCTGCCAAAGGTATCTATCCAGCAGTAGATCCCTTAGATTCAACATCAACTATGCTCCAACCTCGTATTGTTGGTGAAGAACATTATGAAACTGCTCAAAGAGTTAAAGAAACTTTACAGCGTTACAAAGAACTACAAGATATTATAGCTATCCTTGGGTTGGACGAATTATCCGAAGAGGACCGTTTAACCGTAGCAAGAGCAAGAAAAATTGAACGTTTTTTCTCACAACCCTTTTTCGTAGCAGAAGTTTTTACGGGTTCTCCAGGAAAATATGTTGGTTTAGCAGAAACAATTAGAGGGTTTAAATTAATTCTTTCGGGGGAATTAGACAGTCTTCCTGAACAGGCTTTTTATTTGGTAGGTACCATCGACGAAGCTACCGCAAAGGCTATAAACTTAGAATTAGAAATGGAGAGCAAATCGAAGAAA
>Crassula_volkensii
ATGAGACCCAATGCTACTATTGCTGATCCAGGGATTTCCAGGCTTGAAAAGAAAAAAATGGGGCGTATTGCCCAAATCATTGGTCCTGTACTGGATGTCGTTTTTTCCCCAGGCAACATGCCCAATATTTACAACGCTGTAGTAGTTAAGGGTCGAGATATTACTGGGGAACAGATTAATGTAACTTGTGAGGTACAACAATTATTAGGAAATAATCGAGTTAGAGCTGTAGCTATGAGTGCTACAGATGGTCTAATGAGAGGAATGGAGGTGATTGACACCGGAGCTCCTCTAAGTGTTCCAGTCGGGGGGGCAACTCTTGGGCGAATTTTCAACGTACTTGGAGAGCCTGTTGATAATTTAGGTCCTGTAGACACTAGCACAACCTCTCCTATTCATAGATCCGCGCCTGCCTTTATACAGTTAGATACAAAATTGTCTATTTTTGAAACGGGAATTAAAGTCGTAGATCTTTTAGCCCCCTACCGTCGCGGAGGAAAAATCGGACTATTCGGTGGAGCTGGGGTGGGTAAAACAGTACTCATTATGGAACTGATCAACAACATTGCCAAAGCCCATGGGGGTGTATCTGTTTTTGGCGGAGTAGGTGAACGTACTCGTGAAGGGAACGATCTTTACATGGAGATGAAAGAATCGGGGGTTATTAATGAAAAAAATATTGCAGAATCAAAAGTAGCTCTAGTTTACGGTCAAATGAATGAACCGCCTGGAGCGCGTATGAGAGTTGGTTTGACTGCCCTAACTATGGCGGAATATTTCCGAGATGTTAATGAACAAGACGTACTTTTATTTATCGACAATATCTTCCGTTTCGTCCAAGCCGGTTCTGAAGTCTCCGCCTTATTGGGTAGAATGCCTTCAGCTGTGGGTTATCAACCCACCTTAAGTACCGAAATGGGTTCTTTACAAGAAAGAATTACTTCTACCAAACAAGGGTCTATCACTTCTATTCAAGCTGTTTATGTACCCGCGGATGATTTGACTGACCCTGCTCCGGCCACAACATTTGCACATTTAGATGCTACTACTGTACTATCAAGAGGATTAGCTGCCAAAGGTATCTATCCAGCAGTAGATCCCTTAGATTCAACATCAACTATGCTCCAACCTCGTATTGTTGGTGAAGAACATTATGAAACTGCTCAAAGAGTTAAAGAAACTTTACAGCGTTACAAAGAACTACAAGATATTATAGCTATCCTTGGGTTGGACGAATTATCCGAAGAGGACCGTTTAACCGTAGCAAGAGCAAGAAAAATTGAACGTTTTTTCTCACAACCCTTTTTCGTAGCAGAAGTTTTTACGGGTTCTCCAGGAAAATATGTTGGTTTAGCAGAAACAATTAGAGGGTTTAAATTAATTCTTTCGGGGGAATTAGACAGTCTTCCTGAACAGGCTTTTTATTTGGTAGGTACCATTGACGAAGCTACCGCGAAGGCTATAAACTTAGAATTAGAAATGGAGAGCAAATCGAAGAAA
>Cotyledon_tomentosa
ATGAGAATTAACCCTACTACTTCTGATCCTGGGATTTCCACGCTTGAAAAGAAAAACCTGGGGCGTATCGCCCAAATCATTGGTCCGGTACTGGATGTAGTTTTTTCCCCGGGCAACATGCCCAATATTTACAACGCTCTAGTAGTTAAGGGTCGAGATATTACTGGTCAACAAATTAATGTGACTTGTGAGGTACAACAATTATTAGGAAATAATCGAGTTAGAGCTGTAGCTATGAGTGCTACAGATGGTCTAATGAGAGGAATGGAGGTGATTGACACAGGAGCTCCTCTAAGTGTTCCAGTCGGGGGAGTAACTCTTGGACGAATTTTCAACGTACTTGGAGAGCCTGTTGATAATTTAGGGCCTGTAGATACTGGCACAACATCTCCTATTCATCGATCCGCGCCTGCCTTTATACAGTTAGATACAAAGTTGTCTATTTTTGAAACAGGAATTAAAGTAGTAGATCTTTTAGCCCCTTATCGTCGTGGAGGAAAAATAGGACTATTCGGGGGAGCTGGAGTGGGTAAAACAGTCCTCATTATGGAATTGATCAACAACATTGCCAAAGCCCATGGGGGTGTATCTGTATTTGGTGGGGTAGGTGAACGTACTCGTGAAGGAAACGATCTTTACATGGAAATGAAAGAATCCGGAGTTATTAATGAAAAAAATATTGCAGAATCAAAAGTAGCTCTAGTCTACGGTCAAATGAATGAACCGCCGGGAGCTCGTATGAGAGTTGGTTTGACTGCCCTAACTATGGCGGAATATTTCCGAGATGTTAATGAACAAGATGTACTTTTATTTATCGACAATATTTTCCGTTTCGTCCAAGCTGGTTCCGAAGTATCTGCCTTATTGGGTAGAATGCCTTCGGCTGTGGGTTATCAACCCACCCTTAGTACCGAAATGGGTTCTTTACAAGAAAGAATTACTTCTACCAAAGAAGGGTCTATAACTTCTATTCAAGCTGTTTATGTACCTGCGGACGATTTGACTGACCCTGCGCCTGCAACGACATTTGCACATTTAGATGCTACTACTGTACTATCAAGAGGATTAGCTGCCAAAGGTATCTATCCAGCAGTGGATCCTTTAGATTCAACGTCAACTATGCTCCAACCTCGGATTGTTGGTGAGGAACATTATGAAACTGCTCAAAGAGTTAAAGAAACTTTACAACGTTATAAAGAACTTCAAGACATTATAGCTATCCTTGGGTTGGACGAATTATCCGAAGAGGATCGTTTAACCGTAGCAAGAGCAAGAAAAATTGAACGTTTTTTCTCCCAACCCTTTTTCGTAGCAGAAGTTTTTACTGGTTCTCCAGGAAAATATGTTGGTTTAGCAGAAACAATTAGAGGGTTTAAATTAATCCTTTCGGGGGAATTAGATGGTCTTCCTGAACAGGCCTTTTATTTGGTAGGGAACATCGACGAAGCTACCGCGAAGGCTATGAAC------TTAGAAATGGAGAGCAAATTGAAGAAA
>Kalanchoe_daigremontiana
ATGAGAATTAACCCTACTACTTCTGATCCTGGGATTTCTACACTTGAAAAGAAAAACCTGGGGCGTATCGCCCAAATCATTGGTCCGGTACTGGATGTAGTTTTTTCCCCGGGCAACATGCCCAATATTTACAACGCTCTAGTAGTTAAGGGTCGAGATATTACTGGTCAACAAATTAATGTGACTTGTGAGGTACAACAATTATTAGGAAATAATCGAGTTAGAGCTGTAGCTATGAGTGCTACAGATGGTCTAATGAGAGGAATGGAGGTGATTGACACAGGAGCTCCTCTAAGTGTTCCAGTCGGGGGAGTCACTCTTGGACGAATTTTCAACGTACTTGGAGAGCCTGTTGATAATTTAGGGCCTGTAGATACTGGCACAACATCTCCTATTCATCGATCCGCGCCTGCCTTTATACAGTTAGATACAAAGTTGTCTATTTTTGAAACAGGAATTAAAGTTGTAGATCTTTTAGCCCCTTATCGTCGTGGAGGAAAAATAGGACTATTCGGGGGAGCTGGAGTGGGTAAAACAGTACTCATTATGGAATTGATCAACAACATTGCCAAAGCCCATGGGGGTGTATCTGTATTTGGTGGGGTAGGTGAACGTACTCGTGAAGGAAATGATCTTTACATGGAAATGAAAGAATCCGGAGTTATTAATGCAAAAAATATTGCAGAATCAAAAGTAGCTCTAGTCTACGGTCAAATGAATGAACCGCCGGGAGCTCGTATGAGAGTTGGTTTGACTGCCCTAACTATGGCGGAATATTTCCGAGATGTTAATGAACAAGATGTACTTTTATTTATCGACAATATTTTCCGTTTCGTCCAAGCTGGTTCCGAAGTATCTGCCTTATTGGGTAGAATGCCTTCGGCTGTGGGTTATCAACCCACTCTTAGTACCGAAATGGGTTCTTTACAAGAAAGAATTACTTCTACCAAAGAAGGGTCTATAACTTCTATTCAAGCTGTTTATGTACCTGCGGACGATTTGACGGACCCTGCGCCTGCAACGACATTTGCACATTTAGATGCTACTACTGTACTATCAAGAGGATTAGCTGCTAAAGGGATCTATCCAGCAGTGGATCCTTTAGATTCAACGTCAACTATGCTCCAACCTCGGATTGTTGGTGAGGAACATTATGAAACTGCTCAAAGAGTTAAAGAAACTTTACAACGTTATAAAGAACTTCAAGACATTATAGCTATCCTTGGGTTGGACGAATTATCCGAAGAGGATCGTTTAACCGTAGCAAGAGCAAGAAAAATTGAACGTTTTTTCTCCCAACCCTTTTTCGTAGCAGAAGTTTTTACCGGTTCTCCAGGAAAATATGTTGGTTTAGCAGAAACAATTAGAGGGTTTAAATTAATCCTTTCGGGGGAATTAGATGGTCTTCCTGAACAGGCCTTTTATTTGGTAGGGAACATCGACGAAGCTACCGCGAAGGCTATGAAC------TTAGAAATGGAGAGCAAATTGAAGAAA
>Kalanchoe_delagoensis
ATGAGAATTAACCCTACTACTTCTGATCCTGGGATTTCTACACTTGAAAAGAAAAACCTGGGGCGTATCGCCCAAATCATTGGTCCGGTACTGGATGTAGTTTTTTCCCCGGGCAACATGCCCAATATTTACAACGCTCTAGTAGTTAAGGGTCGAGATATTACTGGTCAACAAATTAATGTGACTTGTGAGGTACAACAATTATTAGGAAATAATCGAGTTAGAGCTGTAGCTATGAGTGCTACAGATGGTCTAATGAGAGGAATGGAGGTGATTGACACAGGAGCTCCTCTAAGTGTTCCAGTCGGGGGAGTCACTCTTGGACGAATTTTCAACGTACTTGGAGAGCCTGTTGATAATTTAGGGCCTGTAGATACTGGCACAACATCTCCTATTCATCGATCCGCGCCTGCCTTTATACAGTTAGATACAAAGTTGTCTATTTTTGAAACAGGAATTAAAGTTGTAGATCTTTTAGCCCCTTATCGTCGTGGAGGAAAAATAGGACTATTCGGGGGAGCTGGAGTGGGTAAAACAGTACTCATTATGGAATTGATCAACAACATTGCCAAAGCCCATGGGGGTGTATCTGTATTTGGTGGGGTAGGTGAACGTACTCGTGAAGGAAATGATCTTTACATGGAAATGAAAGAATCCGGAGTTATTAATGCAAAAAATATTGCAGAATCAAAAGTAGCTCTAGTCTACGGTCAAATGAATGAACCGCCGGGAGCTCGTATGAGAGTTGGTTTGACTGCCCTAACTATGGCGGAATATTTCCGAGATGTTAATGAACAAGATGTACTTTTATTTATCGACAATATTTTCCGTTTCGTCCAAGCTGGTTCCGAAGTATCTGCCTTATTGGGTAGAATGCCTTCGGCTGTGGGTTATCAACCCACTCTTAGTACCGAAATGGGTTCTTTACAAGAAAGAATTACTTCTACCAAAGAAGGGTCTATAACTTCTATTCAAGCTGTTTATGTACCTGCGGACGATTTGACGGACCCTGCGCCTGCAACGACATTTGCACATTTAGATGCTACTACTGTACTATCAAGAGGATTAGCTGCTAAAGGGATCTATCCAGCAGTGGATCCTTTAGATTCAACGTCAACTATGCTCCAACCTCGGATTGTTGGTGAGGAACATTATGAAACTGCTCAAAGAGTTAAAGAAACTTTACAACGTTATAAAGAACTTCAAGACATTATAGCTATCCTTGGGTTGGACGAATTATCCGAAGAGGATCGTTTAACCGTAGCAAGAGCAAGAAAAATTGAACGTTTTTTCTCCCAACCCTTTTTCGTAGCAGAAGTTTTTACCGGTTCTCCAGGAAAATATGTTGGTTTAGCAGAAACAATTAGAGGGTTTAAATTAATCCTTTCGGGGGAATTAGATGGTCTTCCTGAACAGGCCTTTTATTTGGTAGGGAACATCGACGAAGCTACCGCGAAGGCTATGAAC------TTAGAAATGGAGAGCAAATTGAAGAAA
>Kalanchoe_fedtschenkoi
ATGAGAATTAACCCTACTACTTCTGATCCTGGGATTTCTACACTTGAAAAGAAAAACCTGGGGCGTATCGCCCAAATCATTGGTCCGGTACTGGATGTAGTTTTTTCCCCGGGCAACATGCCCAATATTTACAACGCTCTAGTAGTTAAGGGTCGAGATATTACTGGTCAACAAATTAATGTGACTTGTGAGGTACAACAATTATTAGGAAATAATCGAGTTAGAGCTGTAGCTATGAGTGCTACAGATGGTCTAATGAGAGGAATGGAGGTGATTGACACAGGAGCTCCTCTAAGTGTTCCAGTCGGGGGAGTCACTCTTGGACGAATTTTCAACGTACTTGGAGAGCCTGTTGATAATTTAGGGCCTGTAGATACTGGCACAACATCTCCTATTCATCGATCCGCGCCTGCCTTTATACAGTTAGATACAAAGTTGTCTATTTTTGAAACAGGAATTAAAGTTGTAGATCTTTTAGCCCCTTATCGTCGTGGAGGAAAAATAGGACTATTCGGGGGAGCTGGAGTGGGTAAAACAGTACTCATTATGGAATTGATCAACAACATTGCCAAAGCCCATGGGGGTGTATCTGTATTTGGTGGGGTAGGTGAACGTACTCGTGAAGGAAATGATCTTTACATGGAAATGAAAGAATCCGGAGTTATTAATGCAAAAAATATTGCAGAATCAAAAGTAGCTCTAGTCTACGGTCAAATGAATGAACCGCCGGGAGCTCGTATGAGAGTTGGTTTGACTGCCCTAACTATGGCGGAATATTTCCGAGATGTTAATGAACAAGATGTACTTTTATTTATCGACAATATTTTCCGTTTCGTCCAAGCTGGTTCCGAAGTATCTGCCTTATTGGGTAGAATGCCTTCGGCTGTGGGTTATCAACCCACTCTTAGTACCGAAATGGGTTCTTTACAAGAAAGAATTACTTCTACCAAAGAAGGGTCTATAACTTCTATTCAAGCTGTTTATGTACCTGCGGACGATTTGACGGACCCTGCGCCTGCAACGACATTTGCACATTTAGATGCTACTACTGTACTATCAAGAGGATTAGCTGCTAAAGGGATCTATCCAGCAGTGGATCCTTTAGATTCAACGTCAACTATGCTCCAACCTCGGATTGTTGGTGAGGAACATTATGAAACTGCTCAAAGAGTTAAAGAAACTTTACAACGTTATAAAGAACTTCAAGACATTATAGCTATCCTTGGGTTGGACGAATTATCCGAAGAGGATCGTTTAACCGTAGCAAGAGCAAGAAAAATTGAACGTTTTTTCTCCCAACCCTTTTTCGTAGCAGAAGTTTTTACCGGTTCTCCAGGAAAATATGTTGGTTTAGCAGAAACAATTAGAGGGTTTAAATTAATCCTTTCGGGGGAATTAGATGGTCTTCCTGAACAGGCCTTTTATTTGGTAGGGAACATCGACGAAGCTACCGCGAAGGCTATGAAC------TTAGAAATGGAGAGCAAATTGAAGAAA
>Kalanchoe_longiflora
ATGAGAATTAACCCTACTACTTCTGATCATGGGATTTCTACGCTTGAAAAGAAAAACCTGGGGCGTATCGCCCAAATCATTGGTCCGGTACTGGATGTAGTTTTTTCCCCGGGCAACATGCCCAATATTTACAACGCTCTAGTAGTTAAGGGTCGAGATATTACTGGTCAACAAATTAATGTCACTTGTGAGGTACAACAATTATTAGGAAATAATCGAGTTAGAGCTGTAGCTATGAGTGCTACAGATGGTCTAATGAGAGGAATGGAGGTGATTGACACAGGAGCTCCTCTAAGTGTTCCAGTCGGGGGAGTCACTCTTGGACGAATTTTCAATGTACTTGGAGAGCCTGTTGATAATTTAGGGCCTGTAGATACTGGCACAACATCTCCTATTCATCGATCCGCGCCTGCCTTTATACAGTTAGATACAAAGTTGTCTATTTTTGAAACAGGAATTAAAGTTGTAGATCTTTTAGCCCCTTATCGTCGTGGAGGAAAAATAGGACTATTCGGGGGAGCTGGAGTGGGTAAAACAGTACTCATTATGGAATTGATCAACAACATTGCCAAAGCCCATGGGGGTGTATCTGTATTTGGTGGGGTAGGTGAACGTACTCGTGAAGGAAACGATCTTTACATGGAAATGAAAGAATCCGGAGTTATTAATGCAAAAAATATTGCAGAATCAAAAGTAGCTCTAGTCTACGGTCAAATGAATGAACCGCCGGGAGCTCGTATGAGAGTTGGTTTGACTGCCCTAACTATGGCGGAATATTTCCGAGATGTTAATGAACAAGATGTACTTTTATTTATCGACAATATTTTCCGTTTCGTCCAAGCTGGTTCCGAAGTATCTGCCTTATTGGGTAGAATGCCTTCGGCTGTGGGTTATCAACCCACCCTTAGTACCGAAATGGGTTCTTTACAAGAAAGAATTACTTCTACCAAAGAAGGGTCTATAACTTCTATTCAAGCTGTTTATGTACCTGCGGACGATTTGACTGACCCTGCGCCTGCAACGACATTTGCACATTTAGATGCTACTACTGTACTATCAAGAGGATTAGCTGCCAAAGGGATCTATCCAGCAGTGGATCCTTTAGATTCAACGTCAACTATGCTCCAACCTCGGATTGTTGGTGAGGAACATTATGAAACTGCTCAAAGAGTTAAAGAAACTTTACAACGTTATAAAGAACTTCAAGACATTATAGCTATCCTTGGGTTGGACGAATTATCCGAAGAGGATCGTTTAACCGTAGCAAGAGCAAGAAAAATTGAACGTTTTTTCTCCCAACCCTTTTTCGTAGCAGAAGTTTTTACCGGTTCTCCAGGAAAATATGTTGGTTTAGCAGAAACAATTAGAGGGTTTAAATTAATCCTTTCGGGGGAATTAGATGGTCTTCCTGAACAGGCCTTTTATTTGGTAGGGAACATCGACGAAGCTACCGCGAAGGCTATGAAC------TTAGAAATGGAGAGCAAATTGAAGAAA
>Kalanchoe_tomentosa
ATGAGAATTAACCCTACTACTTCTGATCTTGGGATTTCTACGCTTGAAAAGAAAAACCTGGGGCGTATCGCCCAAATCATTGGTCCGGTACTGGATGTAGTTTTTTCCCCGGGCAACATGCCCAATATTTACAACGCTCTAGTAGTTAAGGGGCGAGATATTACTGGTCAACAAATTAATGTGACTTGTGAGGTACAACAATTATTAGGAAATAATCGAGTTAGAGCTGTAGCTATGAGTGCTACAGATGGTCTAATGAGAGGAATGGAGGTGATTGACACAGGAGCTCCTCTAAGTGTTCCAGTCGGGGGAGTCACTCTTGGACGAATTTTCAACGTACTTGGAGAGCCTGTTGATAATTTAGGGCCTGTAGATACTGGCACAACATCTCCTATTCATCGATCCGCGCCTGCCTTTATACAGTTAGATACAAAGTTGTCTTTTTTTGAAACAGGAATTAAAGTAGTAGATCTTTTAGCCCCTTATCGTCGTGGAGGAAAAATAGGACTATTCGGGGGAGCTGGAGTGGGTAAAACAGTACTCATTATGGAATTGATCAACAACATTGCCAAAGCCCATGGGGGTGTATCTGTATTTGGTGGGGTAGGTGAACGTACTCGTGAAGGAAACGATCTTTACATGGAAATGAAAGAATCCGGAGTTATTAATGCAAAAAATATTGCAGAATCAAAAGTAGCTCTAGTCTACGGTCAAATGAATGAACCGCCGGGAGCTCGTATGAGAGTTGGTTTGACTGCCCTAACTATGGCGGAATATTTCCGAGATGTTAATGAACAAGATGTACTTTTATTTATCGACAATATTTTCCGTTTCGTCCAAGCTGGTTCCGAAGTATCTGCCTTATTGGGTAGAATGCCTTCGGCTGTGGGTTATCAACCCACCCTTAGTACCGAAATGGGCTCTTTACAAGAAAGAATTACTTCTACCAAAGAAGGTTCTATAACTTCTATTCAAGCTGTTTATGTACCTGCGGACGATTTGACTGACCCTGCGCCTGCAACGACATTTGCACATTTAGATGCTACTACTGTACTATCAAGAGGATTAGCTGCCAAAGGGATCTATCCAGCAGTGGATCCTTTAGATTCAACGTCAACTATGCTCCAACCTCGGATTGTTGGTGAGGAACATTATGAAACTGCTCAAAGAGTTAAAGAAACTTTACAACGTTATAAAGAACTTCAAGACATTATAGCTATCCTTGGGTTGGACGAATTATCCGAAGAGGATCGTTTAACCGTATCAAGAGCAAGAAAAATTGAACGTTTTTTCTCCCAACCCTTTTTCGTAGCAGAAGTTTTTACCGGTTCTCCAGGAAAATATGTTGGTTTAGCAGAAACAATTAGAGGGTTTAAATTAATCCTTTCGGGGGAATTAGATGGTCTTCCTGAACAGGCCTTTTATTTGGTAGGGAACATCGACGAAGCTACCGCGAAGGCTATGAAC------TTAGAAATGGAGAGCAAATTGAAGAAA
>Echeveria_lilacina
ATGAGAATCAGCCCCACTACTTCTGATCCTGGGATTTCCGCGTTTAAAAAGAAACACCTGGGGCGTATCGTCCAAATTATTGGTCCGGTACTGGATGTAGTTTTTTCCCCGGGCAACATGCCCAATATTTACAACGCTCTAGTAGTTAAGGGTCGAGATATTACCGGTCAACAAATTAATGTAACTTGTGAGGTACAACAATTATTAGGAAATAATCGAGTTAGAGCTGTAGCTATGAGTGCTACAGATGGTCTAATGAGAGGAATGGAGGTGGTTGACACAGGAGCTCCTCTAAGTGTTCCAGTCGGGGGAGTAACTCTTGGACGAATTTTCAATGTACTTGGAGAACCTGTTGATAATTTAGGGCCTGTAGATACTGGCACAACATCTCCTATTCATCGATCCGCGCCTGCTTTTATACAGTTAGATACAAAATTGTCTATTTTTGAAACAGGAATTAAAGTAGTAGATCTTTTAGCCCCTTATCGTCGTGGAGGAAAAATAGGACTATTCGGGGGAGCTGGAGTAGGTAAAACAGTACTCATTATGGAATTGATCAACAACATTGCCAAAGCCCATGGAGGTGTATCTGTATTTGGTGGCGTAGGTGAACGTACTCGTGAAGGAAACGATCTTTACATGGAAATGAAAGAATCCGGAGTTATTAATGAAAAAAATATTGCAGAATCAAAAGTAGCTCTAGTCTACGGTCAAATGAATGAACCGCCGGGAGCTCGTATGAGAGTTGGTTTGACTGCCCTAACTATGGCGGAATATTTCCGAGATGTTAATGAACAAGATGTACTTTTATTTATTGACAATATCTTCCGTTTCGTCCAAGCTGGTTCCGAAGTATCCGCCTTATTGGGTAGAATGCCTTCGGCTGTGGGGTATCAACCCACCCTTAGTACTGAAATGGGTTCTTTACAAGAAAGAATTACTTCTACCAAAGAGGGGTCTATAACTTCTATTCAAGCTGTTTATGTACCTGCGGACGATTTGACTGACCCTGCGCCTGCAACAACATTTGCGCATTTAGATGCTACTACTGTACTATCAAGAGGATTAGCTGCTAAAGGTATCTATCCAGCAGTGGATCCTTTAGATTCAACGTCAACTATGCTCCAACCTCGGATTGTTGGTGAGGAACATTATGAAACTGCTCAAAGAGTTAAGGAAACTTTACAACGTTACAAAGAACTTCAAGACATTATAGCTATCCTTGGGTTGGACGAATTATCCGAAGAGGATCGTTTAACGGTAGCACGAGCAAGAAAAATTGAACGTTTTTTCTCCCAACCCTTTTTCGTAGCAGAAGTTTTTACCGGTTCTCCAGGAAAATATGTTGGTTTAGTAGAAACAATTAGAGGGTTTAAATTAATTCTTTCGGGGGAATTAGATAGTCTTCCTGAGCAGGCTTTTTATTTGGTAGGTAACATCGACGAAGCTACCGCGAAGGCTGTGAAC------TTAGAAATGGAGAGCAAATCGAATAAA
>Graptopetalum_amethystinum
ATGAGAATCAGCCCCACTACTTCTGATCCTGGGATTTCCGCGTTTAAAAAGAAACACCTGGGGTGTATCGTCCAAATTATTGGTCCGGTACTGGATGTAGTTTTTTCCCCGGGCAACATGCCCAATATTTACAACGCTCTAGTAGTTAAGGGTCGAGATATTACCGGTCAACAAATTAATGTAACTTGTGAGGTACAACAATTATTAGGAAATAATCGAGTTAGAGCTGTAGCTATGAGTGCTACAGATGGTCTAATGAGAGGAATGGAGGTGGTTGACACAGGAGCTCCTCTAAGTGTTCCAGTCGGGGGAGTAACTCTTGGACGAATTTTCAATGTACTTGGAGAACCTGTTGATAATTTAGGGCCTGTAGATACTGGCACAACATCTCCTATTCATCGATCCGCGCCTGCTTTTATACAGTTAGATAAAAAATTGTCTATTTTTGAAACAGGAATTAAAGTAGTAGATCTTTTAGCCCCTTATCGTCGTGGAGGAAAAATAGGACTATTCGGAGGAGCTGGAGTAGGTAAAACAGTACTCATTATGGAATTGATCAACAACATTGCCAAAGCCCACGGAGGTGTATCTGTATTTGGTGGCGTAGGTGAACGTACTCGTGAAGGAAACGATCTTTACATGGAAATGAAAGAATCCGGAGTTATTAATGAAAAAAATATTGCAGAATCAAAAGTAGCTCTAGTCTACGGTCAAATGAATGAACCGCCGGGAGCTCGTATGAGAGTTGGTTTGACTGCCCTAACTATGGCGGAATATTTCCGAGATGTTAATGAACAAGATGTACTTTTATTTATTGACAATATCTTCCGTTTCGTCCAAGCTGGTTCCGAAGTATCCGCCTTATTGGGTAGAATGCCTTCGGCTGTGGGGTATCAACCCACCCTTAGTACTGAAATGGGTTCTTTACAAGAAAGAATTACTTCTACCAAAGAGGGGTCTATAACTTCTATTCAAGCTGTTTATGTACCTGCGGACGATTTGACTGACCCTGCGCCTGCAACAACATTTGCGCATTTAGATGCTACTACTGTACTATCAAGAGGATTAGCTGCTAAAGGTATCTATCCAGCAGTGGATCCTTTAGATTCAACGTCAACTATGCTCCAACCTCGGATTGTTGGTGAGGAACATTATGAAACTGCTCAAAGAGTTAAGGAAACTTTACAACGTTACAAAGAACTTCAAGACATTATAGCTATCCTTGGGTTGGACGAATTATCCGAAGAGGATCGTTTAACGGTAGCACGAGCAAGAAAAATTGAACGTTTTTTCTCCCAACCCTTTTTCGTAGCAGAAGTTTTTACCGGTTCTCCAGGAAAATATGTTGGTTTAGTAGAAACAATTAGAGGGTTTAAATTAATTCTTTCGGGGGAATTAGATAGTCTTCCTGAGCAGGCTTTTTATTTGGTAGGTAACATCGACGAAGCTACCGCGAAGGCTGTGAAC------TTAGAAATGGAGAGCAAATCGAATAAA
>Pachyphytum_compactum
ATGAGAATCAGCCCCACTACTTCTGATCCTGGGATTTCCGCGTTTAAAAAGAAACACCTGGGGCGTATCGTCCAAATTATTGGTCCGGTACTGGATGTAGTTTTTTCCCCGGGCAACATGCCCAATATTTACAACGCTCTAGTAGTTAAGGGTCGAGATATTACCGGTCAACAAATTAATGTAACTTGTGAGGTACAACAATTATTAGGAAATAATCGAGTTAGAGCTGTAGCTATGAGTGCTACAGATGGTCTAATGAGAGGAATGGAGGTGGTTGACACAGGAGCTCCTCTAAGTGTTCCAGTCGGGGGAGTAACTCTTGGACGAATTTTCAATGTACTTGGAGAACCTGTTGATAATTTAGGGCCTGTAGATACTGGCACAACATCTCCTATTCATCGATCCGCGCCTGCTTTTATACAGTTAGATACAAAATTGTCTATTTTTGAAACAGGAATTAAAGTAGTAGATCTTTTAGCCCCTTATCGTCGTGGAGGAAAAATAGGACTATTCGGGGGAGCTGGAGTAGGTAAAACAGTACTCATTATGGAATTGATCAACAACATTGCCAAAGCCCATGGAGGTGTATCTGTATTTGGTGGCGTAGGTGAACGTACTCGTGAAGGAAACGATCTTTACATGGAAATGAAAGAATCCGGAGTTATTAATGAAAAAAATATTGCAGAATCAAAAGTAGCTCTAGTCTACGGTCAAATGAATGAACCGCCGGGAGCTCGTATGAGAGTTGGTTTGACTGCCCTAACTATGGCGGAATATTTCCGAGATGTTAATGAACAAGATGTACTTTTATTTATTGACAATATCTTCCGTTTCGTCCAAGCTGGTTCCGAAGTATCCGCCTTATTGGGTAGAATGCCTTCGGCTGTGGGGTATCAACCCACCCTTAGTACTGAAATGGGTTCTTTACAAGAAAGAATTACTTCTACCAAAGAGGGGTCTATAACTTCTATTCAAGCTGTTTATGTACCTGCGGACGATTTGACTGACCCTGCGCCTGCAACAACATTTGCGCATTTAGATGCTACTACTGTACTATCAAGAGGATTAGCTGCTAAAGGTATCTATCCAGCAGTGGATCCTTTAGATTCAACGTCAACTATGCTCCAACCTCGGATTGTTGGTGAGGAACATTATGAAACTGCTCAAAGAGTTAAGGAAACTTTACAACGTTACAAAGAACTTCAAGACATTATAGCTATCCTTGGGTTGGACGAATTATCCGAAGAGGATCGTTTAACGGTAGCACGAGCAAGAAAAATTGAACGTTTTTTCTCCCAACCCTTTTTCGTAGCAGAAGTTTTTACCGGTTCTCCAGGAAAATATGTTGGTTTAGTAGAAACAATTAGAGGGTTTAAATTAATTCTTTCGGGGGAATTAGATAGTCTTCCTGAGCAGGCTTTTTATTTGGTAGGTAACATCGACGAAGCTACCGCGAAGGCTGTGAAC------TTAGAAATGGAGAGCAAATCAAATAAA
>Sedum_alfredii
ATGAGAATCAGCCCCACTACTTCTGATCCTGGGATTTCCGCGTTTAAAAAGAAACACCTGGGGCGTATCGTCCAAATTATTGGTCCGGTACTGGATGTCGTTTTTTCCCCGGGCAACATGCCCAATATTTACAACGCTCTAGTAGTTAAGGGTCGAGATATTACCGGTCAACAAATTAATGTAACTTGTGAGGTACAACAATTATTAGGAAATAATCGAGTTAGAGCTGTAGCTATGAGTGCTACAGATGGTCTAATGAGAGGAATGGAGGTGGTTGATACAGGAGCTCCTCTAAGTGTTCCAGTCGGCGGAGTCACTCTTGGACGAATTTTCAATGTACTTGGAGAACCTGTTGATAATTTAGGGCCTGTAGATACTGGCACAACATCTCCTATTCATCGATCCGCGCCTGCTTTTATACAGTTAGATACAAAATTGTCTATTTTTGAAACAGGAATTAAAGTAGTAGATCTTTTAGCCCCTTATCGTCGTGGAGGAAAAATAGGACTATTCGGGGGCGCTGGAGTAGGTAAAACAGTACTCATTATGGAATTGATCAACAACATTGCCAAAGCCCATGGGGGTGTATCTGTATTTGGTGGGGTAGGTGAACGCACTCGTGAAGGAAACGATCTTTACATGGAAATGAAAGAATCCGGCGTTATTAATGAAAAAAATATTGCAGAATCGAAAGTAGCTCTAGTCTACGGTCAAATGAATGAACCGCCGGGAGCTCGTATGAGAGTCGGTTTAACTGCCCTAACTATGGCGGAATATTTCCGAGATGTTAATGAACAAGATGTACTTTTATTTATCGACAATATCTTCCGTTTCGTCCAAGCTGGTTCCGAAGTATCTGCCTTATTGGGTAGAATGCCTTCGGCTGTGGGGTATCAACCTACCCTTAGTACTGAAATGGGTTCTTTACAAGAAAGAATTACTTCTACCAAAGAAGGGTCTATAACTTCTATTCAAGCTGTTTATGTACCGGCAGACGATTTGACTGACCCTGCGCCTGCAACGACATTTGCGCATTTAGATGCTACTACTGTACTATCAAGAGGATTAGCTGCTAAAGGTATCTATCCAGCAGTGGATCCTTTAGATTCAACGTCAACTATGCTCCAACCTCGGATTGTTGGCGAGGAACATTATGAAACTGCTCAAAGAGTTAAGGAAACTTTACAACGTTATAAAGAACTTCAAGACATTATAGCTATCCTTGGGTTGGATGAATTATCCGAAGAGGATCGTTTAACGGTAGCACGAGCAAGAAAAATTGAACGTTTTTTCTCCCAACCCTTTTTCGTAGCAGAAGTTTTTACCGGATCTCCAGGAAAATATGTTGGTTTAGTAGAAACAATTAGAGGGTTTAAATTAATTCTTTCGGGGGAATTAGATAGTCTTCCTGAGCAGGCTTTTTATTTGGTAGGTAACATCGACGAAGCTACCGCGAAGGCTGTGAAC------TTAGAAATGGAGAGCAAATCGAATAAA
>Sedum_emarginatum
ATGAGAATCAGCCCCACTACTTCTGATCCTGGGATTTCCGCGTTTAAAAAGAAACACCTGGGGCGTATCGTCCAAATTATTGGTCCGGTACTGGATGTAGTTTTTTCCCCGGGCAACATGCCCAATATTTACAACGCTCTAGTAGTTAAGGGTCGAGATATTACCGGTCAACAAATTAATGTAACTTGTGAGGTACAACAATTATTAGGAAATAATCGAGTTAGAGCTGTAGCTATGAGTGCTACAGATGGTCTAATGAGAGGAATGGAGGTGGTTGACACAGGAGCTCCTCTAAGTGTTCCAGTCGGCGGAGTCACTCTTGGACGAATTTTCAATGTCCTTGGAGAACCTGTTGATAATTTAGGGCCTGTAGATACTGGCACAACATCTCCTATTCATCGATCCGCGCCTGCTTTTATACAGTTAGATACAAAATTGTCTATTTTTGAAACAGGAATTAAAGTAGTAGATCTTTTAGCCCCTTATCGTCGTGGAGGAAAAATAGGACTATTCGGGGGCGCTGGAGTAGGTAAAACAGTACTCATTATGGAATTGATCAACAACATTGCCAAAGCCCATGGAGGTGTATCTGTATTTGGTGGGGTAGGTGAACGCACTCGTGAAGGAAACGATCTTTACATGGAAATGAAAGAATCCGGCGTTATTAATGAAAAAAATATTGCAGAATCAAAAGTAGCTCTAGTCTACGGTCAAATGAATGAACCGCCGGGAGCTCGTATGAGAGTCGGTTTGACTGCCCTAACTATGGCGGAATATTTCCGAGATGTTAATGAACAAGATGTACTTTTATTTATCGACAATATCTTCCGTTTCGTCCAAGCTGGTTCCGAAGTATCTGCCTTATTGGGTAGAATGCCTTCGGCTGTGGGGTATCAACCTACCCTTAGTACTGAAATGGGTTCTTTACAAGAAAGAATTACTTCTACCAAAGAAGGGTCTATAACTTCTATTCAAGCTGTTTATGTACCTGCAGACGATTTGACTGACCCTGCGCCTGCAACGACATTTGCGCATTTAGATGCTACTACTGTACTATCAAGAGGATTAGCTGCTAAAGGTATCTATCCAGCAGTGGATCCTTTAGATTCAACGTCAACTATGCTCCAACCTCGGATTGTTGGTGAGGAACATTATGAAACTGCTCAAAGAGTTAAGGAAACTTTACAACGTTATAAAGAACTTCAAGACATTATAGCTATCCTTGGGTTGGACGAATTATCCGAAGAGGATCGTTTAACGGTAGCACGAGCAAGAAAAATTGAACGTTTTTTCTCCCAACCCTTTTTCGTAGCAGAAGTTTTTACCGGTTCTCCAGGAAAATATGTTGGTTTAGTAGAAACAATTAGAGGGTTTAAATTAATTCTTTCGGGGGAATTAGATAGTCTTCCTGAGCAGGCTTTTTATTTGGTAGGTAACATCGACGAAGCTACCGCGAAGGCTGTGAAC------TTAGAAATGGAGAGCAAATCGAATAAA
>Sedum_lineare
ATGAGAATCAGCCCCACTACTTCTGATCCTGGGATTTCCACACTTAAAAAGAAACACCTGGGGCGTATCGTCCAAATTATTGGTCCGGTACTAGATGTAGTTTTTTCCCCGGGCAACATGCCCAATATTTACAACGCTCTAGTAGTTAAGGGTCGAGATATTACCGGTCAACAAATTAATGTAACTTGTGAGGTACAACAATTATTAGGAAATAATCGAGTTAGAGCTGTAGCTATGAGTGCTACAGATGGTCTAATGAGAGGAATGGAGGTGGTTGACACAGGAGCTCCTCTAAGTGTTCCAGTCGGGGGAGTAACTCTTGGACGAATTTTCAATGTACTTGGAGAACCTGTTGATAATTTAGGGCCTGTAGATACTGGCACAACATCTCCTATTCATCGATCCGCGCCTGCTTTTATACAGTTAGATACAAAATTGTCTATTTTTGAAACAGGAATTAAAGTAGTCGATCTTTTAGCCCCGTATCGTCGGGGAGGAAAAATAGGACTATTCGGGGGAGCTGGAGTAGGTAAGACAGTACTCATTATGGAATTGATCAACAACATTGCCAAAGCCCATGGAGGTGTATCTGTATTTGGTGGGGTAGGTGAACGTACTCGTGAAGGAAACGATCTTTACATGGAAATGAAAGAATCCGGAGTTATTAATGAAAAAAATATTGCCGAATCAAAAGTAGCTCTAGTCTACGGTCAAATGAATGAACCGCCGGGAGCTCGTATGAGAGTTGGTTTGACTGCCCTAACTATGGCGGAATATTTCCGAGATGTTAATGAGCAAGATGTACTTTTATTTATCGACAATATCTTCCGTTTCGTCCAAGCTGGTTCCGAAGTATCTGCCTTATTGGGTAGAATGCCTTCGGCTGTGGGGTATCAACCCACCCTTAGTACTGAAATGGGTTCTTTACAAGAAAGAATTACTTCTACCAAAGAAGGGTCTATAACTTCTATTCAAGCTGTTTATGTACCTGCGGACGATTTGACTGACCCTGCGCCTGCAACGACATTTGCGCATTTAGACGCTACTACTGTACTATCAAGAGGATTAGCTGCTAAAGGTATCTATCCAGCAGTGGATCCTTTAGATTCAACGTCAACTATGCTCCAACCTCGGATTGTTGGTGAGGAACATTATGAAACTGCTCAAAGAGTTAAGGAAACTTTACAACGTTACAAAGAACTTCAAGACATTATAGCTATCCTTGGGTTGGATGAATTATCCGAAGAGGATCGGTTAACGGTAGCACGAGCAAGAAAAATTGAACGTTTTTTCTCCCAACCCTTTTTCGTAGCAGAAGTTTTTACCGGTTCTCCAGGAAAATATGTTGGTTTAGTAGAAACAATTAGAGGGTTTAAATTAATTCTTTCGGGGGAATTAGATAGTCTTCCTGAGCAGGCTTTTTATTTGGTAGGTAACATCGACGAAGCTACCGCGAAGGCTGTGAAC------TTAGAAATGGAGAGCAAATCGAATAAA
>Sedum_oryzifolium
ATGAGAATCAGCCCCACTACTTCTGATCCTGGGATTTCCGCGCTTAAAAAGAAACACCTGGGGCGTATCGTCCAAATTATTGGTCCGGTACTGGATGTAGTTTTTTCCCCGGGCAACATGCCCAATATTTACAACGCTCTAGTAGTTAAGGGTCGCGATATTACCGGTCAACAAATTAATGTAACTTGTGAGGTACAACAATTATTAGGAAATAATCGAGTTAGAGCTGTAGCTATGAGTGCTACAGATGGTCTAATGAGAGGAATGGAGGTGGTTGACACAGGAGCTCCTCTAAGTGTTCCAGTTGGGGGAGTAACTCTTGGACGAATTTTCAATGTACTTGGAGAACCTGTTGATAATTTAGGGCCCGTAGATACTGGCACAACATCTCCTATTCATCGATCGGCGCCTGCTTTTATACAGTTAGATACAAAATTGTCTATTTTTGAAACAGGAATTAAAGTAGTCGATCTTTTAGCCCCGTATCGTCGTGGAGGAAAAATAGGACTATTCGGGGGAGCTGGAGTAGGTAAGACAGTACTCATTATGGAATTGATCAACAACATTGCCAAAGCCCATGGAGGTGTATCTGTATTTGGTGGGGTAGGTGAACGTACTCGTGAAGGAAACGATCTTTACATGGAAATGAAAGAATCCGGAGTTATTAATGAAAAAAATATTGCCGAATCAAAAGTAGCTCTAGTCTACGGTCAAATGAATGAACCGCCGGGAGCTCGTATGAGAGTTGGTTTGACTGCCCTAACTATGGCGGAATATTTCCGAGATGTTAATGAACAAGATGTACTTTTATTTATCGACAATATCTTCCGTTTCGTCCAAGCTGGTTCCGAAGTATCTGCCTTATTGGGTAGAATGCCTTCGGCTGTGGGGTATCAACCCACCCTTAGTACTGAAATGGGTTCTTTACAAGAAAGAATTACTTCTACCAAAGAAGGGTCTATAACTTCTATTCAAGCTGTTTATGTACCTGCGGACGATTTGACTGACCCTGCGCCTGCAACGACATTTGCGCATTTAGATGCTACTACTGTACTATCAAGAGGCTTAGCTGCTAAAGGTATCTATCCAGCAGTGGATCCTTTAGATTCAACGTCAACTATGCTCCAACCTCGGATTGTTGGTGAGGAACATTATGAAACTGCTCAAAGAGTTAAGGAAACTTTACAACGTTACAAAGAACTTCAAGACATTATAGCTATCCTTGGGTTGGATGAATTATCCGAAGAGGATCGGTTAACGGTAGCACGAGCAAGAAAAATTGAACGTTTTTTCTCACAACCCTTTTTCGTAGCAGAAGTTTTTACCGGTTCTCCAGGAAAATATGTTGGTTTAGTAGAAACAATTAGAGGGTTTAAATTAATTCTTTCGGGGGAATTAGATAGTCTTCCTGAGCAAGCTTTTTATTTGGTAGGTAACATCGACGAAGCTACCGCGAAGGCTTTGAAC------TTAGAAATGGAGAGCAAATCGAATAAA
>Sedum_plumbizincicola
ATGAGAATCAGCCCCACTACTTCTGATCCTGGGATTTCCGCGTTTAAAAAGAAACACCTGGGGCGTATCGTCCAAATTATTGGTCCGGTACTGGATGTAGTTTTTTCCCCGGGCAACATGCCCAATATTTACAACGCTCTAGTAGTTAAGGGTCGAGATATTACCGGTCAACAAATTAATGTAACTTGTGAGGTACAACAATTATTAGGAAATAATCGAGTTAGAGCTGTAGCTATGAGTGCTACAGATGGTCTAATGAGAGGAATGGAGGTGGTTGATACAGGAGCTCCTCTAAGTGTTCCAGTCGGCGGAGTCACTCTTGGACGAATTTTCAATGTACTTGGAGAACCTGTTGATAATTTAGGGCCTGTAGATACTGGCACAACATCTCCTATTCATCGATCCGCGCCTGCTTTTATACAGTTAGATACAAAATTGTCTATTTTTGAAACAGGAATTAAAGTAGTAGATCTTTTAGCCCCTTATCGTCGTGGAGGAAAAATAGGACTATTCGGGGGCGCTGGAGTAGGTAAAACAGTACTCATTATGGAATTGATCAACAACATTGCCAAAGCCCATGGGGGTGTATCTGTATTTGGTGGGGTAGGTGAACGCACTCGTGAAGGAAACGATCTTTACATGGAAATGAAAGAATCCGGCGTTATTAATGAAAAAAATATTGCAGAATCGAAAGTAGCTCTAGTCTACGGTCAAATGAATGAACCGCCGGGAGCTCGTATGAGAGTCGGTTTAACTGCCCTAACTATGGCGGAATATTTCCGAGATGTTAATGAACAAGATGTACTTTTATTTATCGACAATATCTTCCGTTTCGTCCAAGCTGGTTCCGAAGTATCTGCCTTATTGGGTAGAATGCCTTCGGCTGTGGGGTATCAACCTACCCTTAGTACTGAAATGGGTTCTTTACAAGAAAGAATTACTTCTACCAAAGAAGGGTCTATAACTTCTATTCAAGCTGTTTATGTACCGGCAGACGATTTGACTGACCCTGCGCCTGCAACGACATTTGCGCATTTAGATGCTACTACTGTACTATCAAGAGGATTAGCTGCTAAAGGTATCTATCCAGCAGTGGATCCTTTAGATTCAACGTCAACTATGCTCCAACCTCGGATTGTTGGCGAGGAACATTATGAAACTGCTCAAAGAGTTAAGGAAACTTTACAACGTTATAAAGAACTTCAAGACATTATAGCTATCCTTGGGTTGGACGAATTATCCGAAGAGGATCGTTTAACGGTAGCACGAGCAAGAAAAATTGAACGTTTTTTCTCCCAACCCTTTTTCGTAGCAGAAGTTTTTACCGGTTCTCCAGGAAAATATGTTGGTTTAGTAGAAACAATTAGAGGGTTTAAATTAATTCTTTCGGGGGAATTAGATAGTCTTCCTGAGCAGGCTTTTTATTTGGTAGGTAACATCGACGAAGCTACCGCGAAGGCTGTGAAC------TTAGAAATGGAGAGCAAATCGAATAAA
>Sedum_sarmentosum
ATGAGAATCAGCCCCACTACTTCTGATCCTGGGATTTCCGCGTTTAAAAAGAAACACCTGGGGCGTATCGTCCAAATTATTGGTCCGGTACTGGATGTAGTTTTTTCCCCGGGCAACATGCCCAATATTTACAACGCTCTAGTAGTTAAGGGTCGAGATATTACCGGTCAACAAATTAATGTAACTTGTGAGGTACAACAATTATTAGGAAATAATCGAGTTCGAGCTGTAGCTATGAGTGCTACAGATGGTCTAATGAGAGGAATGGAGGTGGTTGACACAGGAGCTCCTCTAAGTGTTCCAGTCGGGGGAGTCACTCTTGGACGAATTTTCAATGTACTTGGAGAACCTGTTGATAATTTAGGGCCTGTAGATACTGGCACAACATCTCCTATTCATCGATCCGCGCCTGCTTTTATACAGTTAGATACAAAATTGTCTATTTTTGAAACAGGAATTAAAGTAGTAGATCTTTTAGCCCCTTATCGTCGTGGAGGAAAAATAGGACTATTCGGGGGCGCTGGAGTAGGTAAAACAGTACTCATTATGGAATTGATCAACAACATTGCCAAAGCCCACGGAGGTGTATCTGTATTTGGTGGGGTAGGTGAGCGCACTCGTGAAGGAAACGATCTTTACATGGAAATGAAAGAATCCGGAGTTATTAATGAAAAAAATATTGCAGAATCAAAAGTAGCTCTAGTCTACGGTCAAATGAATGAACCGCCGGGAGCTCGTATGAGAGTCGGTTTGACTGCCCTAACTATGGCGGAATATTTCCGAGATGTTAATGAACAAGATGTACTTTTATTTATCGACAATATCTTCCGTTTCGTCCAAGCTGGTTCCGAAGTATCTGCCTTATTGGGTAGAATGCCTTCGGCTGTGGGGTATCAACCTACCCTTAGTACTGAAATGGGTTCTTTACAAGAAAGAATTACTTCTACCAAAGAAGGGTCTATAACTTCTATTCAAGCTGTTTATGTACCTGCAGACGATTTGACTGACCCTGCGCCTGCAACGACATTTGCGCATTTAGATGCTACTACTGTACTATCAAGAGGATTAGCTGCTAAAGGTATCTATCCAGCAGTGGATCCTTTAGATTCAACGTCAACTATGCTCCAACCTCGGATTGTTGGTGAGGAACATTATGAAACTGCTCAAAGAGTTAAGGAAACTTTACAACGTTACAAAGAACTTCAAGACATTATAGCTATCCTTGGGTTGGACGAATTATCCGAAGAGGATCGTTTAACGGTAGCACGAGCAAGAAAAATTGAGCGTTTTTTCTCGCAACCCTTTTTCGTAGCAGAAGTTTTTACCGGTTCTCCAGGAAAATATGTTGGTTTAGTAGAAACAATTAGAGGGTTTAAATTAATTCTTTCGGGGGAATTAGATAGTCTTCCTGAGCAGGCTTTTTATTTGGTAGGTAACATCGACGAAGCTACCGCGAAGGCTGTGAAC------TTAGAAATGGAGAACAAATCGAATAAA
>Sedum_tricarpum
ATGAGAATCAGCCCCACTACTTCTGATCCTGGGATTTCCGCGTTTAAAAAGAAACACCTGGGGCGTATCGTCCAAATTATTGGTCCGGTACTGGATGTCGTTTTTTCCCCGGGCAACATGCCCAATATTTACAACGCTCTAGTAGTTAAGGGTCGAGATATTACCGGTCAACAAATTAATGTAACTTGTGAGGTACAACAATTATTAGGAAATAATCGAGTTAGAGCTGTAGCTATGAGTGCTACAGATGGTCTAATGAGAGGAATGGAGGTGGTTGATACAGGAGCTCCTCTAAGTGTTCCAGTCGGCGGAGTCACTCTTGGACGAATTTTCAATGTACTTGGAGAACCTGTTGATAATTTAGGGCCTGTAGATACTGGCACAACATCTCCTATTCATCGATCCGCGCCTGCTTTTATACAGTTAGATACAAAATTGTCTATTTTTGAAACAGGAATTAAAGTAGTAGATCTTTTAGCCCCTTATCGTCGTGGAGGAAAAATAGGACTATTCGGGGGCGCTGGAGTAGGTAAAACAGTACTCATTATGGAATTGATCAACAACATTGCCAAAGCCCATGGGGGTGTATCTGTATTTGGTGGGGTAGGTGAACGCACTCGTGAAGGAAACGATCTTTACATGGAAATGAAAGAATCCGGCGTTATTAATGAAAAAAATATTGCAGAATCGAAAGTAGCTCTAGTCTACGGTCAAATGAATGAACCGCCGGGAGCTCGTATGAGAGTCGGTTTAACTGCCCTAACTATGGCGGAATATTTCCGAGATGTTAATGAACAAGATGTACTTTTATTTATCGACAATATCTTCCGTTTCGTCCAAGCTGGTTCCGAAGTATCTGCCTTATTGGGTAGAATGCCTTCGGCTGTGGGGTATCAACCTACCCTTAGTACTGAAATGGGTTCTTTACAAGAAAGAATTACTTCTACCAAAGAAGGGTCTATAACTTCTATTCAAGCTGTTTATGTACCGGCAGACGATTTGACTGACCCTGCGCCTGCAACGACATTTGCGCATTTAGATGCTACTACTGTACTATCAAGAGGATTAGCTGCTAAAGGTATCTATCCAGCAGTGGATCCTTTAGATTCAACGTCAACTATGCTCCAACCTCGGATTGTTGGCGAGGAACATTATGAAACTGCTCAAAGAGTTAAGGAAACTTTACAACGTTATAAAGAACTTCAAGACATTATAGCTATCCTTGGGTTGGATGAATTATCCGAAGAGGATCGTTTAACGGTAGCACGAGCAAGAAAAATTGAACGTTTTTTCTCCCAACCCTTTTTCGTAGCAGAAGTTTTTACCGGTTCTCCAGGAAAATATGTTGGTTTAGTAGAAACAATTAGAGGGTTTAAATTAATTCTTTCGGGGGAATTAGATAGTCTTCCTGAGCAGGCTTTTTATTTGGTAGGTAACATCGACGAAGCTACCGCGAAGGCTGTGAAC------TTAGAAATGGAGAGCAAATCGAATAAA
>Aeonium_arboreum
ATGAGAATCAGCCCTACTACTTCTGATCCGGGGATTTCCGCGCTTAAAAAGAAACACCTGGGGCGTATCGTCCAAATCATCGGTCCGGTACTGGATGTAGTTTTTTCCCCGGGCAACATGCCCAATATTTACAACGCTCTAGTAGTTAAGGGTCGAGATATTACTGGTCAACAAATTAATGTGACTTGTGAGGTACAACAATTATTAGGAAATAATCGAGTTAGAGCTGTAGCTATGAGTGCTACGGATGGTCTAATGAGAGGAATGGAGGTGATTGACACAGGAGCTCCTCTAAGTGTTCCAGTCGGGGGAGTAACTCTTGGACGAATTTTCAATGTACTTGGAGAACCTGTTGATAATTTAGGGCCTGTAGATACTGGCACAACATCTCCTATTCATCGATCCGCGCCTGCTTTTATACAGTTAGATACAAAATTGTCTATTTTTGAAACCGGAATTAAAGTAGTAGATCTTTTAGCCCCTTATCGTCGTGGAGGAAAAATAGGACTATTCGGGGGAGCTGGAGTGGGTAAAACAGTACTCATTATGGAATTGATCAACAACATTGCCAAAGCCCATGGAGGTGTATCTGTATTTGGTGGGGTAGGTGAACGTACTCGTGAAGGAAACGATCTTTACATGGAAATGAAAGAATCCGGAGTTATTAATGAAAAAAATATTGCAGAATCAAAAGTAGCTCTAGTCTACGGTCAAATGAATGAACCGCCGGGAGCTCGTATGAGAGTTGGTTTGACTGCCCTAACTATGGCGGAATATTTCCGAGATGTTAATGAGCAAGATGTACTTTTATTTATTGACAATATTTTCCGTTTCGTCCAAGCTGGTTCCGAAGTATCTGCCTTATTGGGTAGAATGCCTTCGGCTGTGGGTTATCAACCCACCCTTAGTACTGAAATGGGTTCTTTACAAGAAAGAATTACTTCTACCAAAGAAGGGTCTATAACTTCTATTCAAGCTGTTTATGTACCTGCGGACGATTTAACTGACCCTGCGCCTGCAACGACATTTGCGCATTTAGATGCTACTACTGTACTATCAAGAGGATTAGCTTCTAAAGGTATCTATCCAGCAGTGGATCCTTTAGATTCAACATCAACTATGCTCCAACCTCGGATTGTTGGTGAGGAACATTATGAAACTGCTCAAAGAGTTAAGGAAACTTTACAACGTTACAAAGAACTTCAAGACATTATAGCTATCCTTGGGTTGGACGAATTATCCGAAGAGGATCGTTTAACCGTAGCACGAGCAAGAAAAATTGAACGTTTTTTCTCCCAACCCTTTTTCGTAGCAGAAGTTTTTACTGGTTCTCCAGGAAAATATGTTGGGTTAGTAGAAACAATTAGAGGGTTTAAATTAATTCTTTCGGGGGAATTAGATAGTCTTCCTGAGCAGGCTTTTTATTTGGTAGGTAACATCGACGAAGCTACTGCGAAGGCTATGAAC------TTAGAAATGGAGAGCAAATCGAATAAA
>Aeonium_balsamiferum
ATGAGAATCAGCCCTACTACTTCTGATCCGGGGATTTCCGCGCTTAAAAAGAAACACCTGGGGCGTATCGTCCAAATCATCGGTCCGGTACTGGATGTAGTTTTTTCCCCGGGCAACATGCCCAATATTTACAACGCTCTAGTAGTTAAGGGTCGAGATATTACTGGTCAACAAATTAATGTGACTTGTGAGGTACAACAATTATTAGGAAATAATCGAGTTAGAGCTGTAGCTATGAGTGCTACGGATGGTCTAATGAGAGGAATGGAGGTGATTGACACAGGAGCTCCTCTAAGTGTTCCAGTCGGGGGAGTAACTCTTGGACGAATTTTCAATGTACTTGGAGAACCTGTTGATAATTTAGGGCCTGTAGATACTGGCACAACATCTCCTATTCATCGATCCGCGCCTGCTTTTATACAGTTAGATACAAAATTGTCTATTTTTGAAACCGGAATTAAAGTAGTAGATCTTTTAGCCCCTTATCGTCGTGGAGGAAAAATAGGACTATTCGGGGGAGCTGGAGTGGGTAAAACAGTACTCATTATGGAATTGATCAACAACATTGCCAAAGCCCATGGAGGTGTATCTGTATTTGGTGGGGTAGGTGAACGTACTCGTGAAGGAAACGATCTTTACATGGAAATGAAAGAATCCGGAGTTATTAATGAAAAAAATATTGCAGAATCAAAAGTAGCTCTAGTCTACGGTCAAATGAATGAACCGCCGGGAGCTCGTATGAGAGTTGGTTTGACTGCCCTAACTATGGCGGAATATTTCCGAGATGTTAATGAGCAAGATGTACTTTTATTTATTGACAATATTTTCCGTTTCGTCCAAGCTGGTTCCGAAGTATCTGCCTTATTGGGTAGAATGCCTTCGGCTGTGGGTTATCAACCCACCCTTAGTACTGAAATGGGTTCTTTACAAGAAAGAATTACTTCTACCAAAGAAGGGTCTATAACTTCTATTCAAGCTGTTTATGTACCTGCGGACGATTTAACTGACCCTGCGCCTGCAACGACATTTGCGCATTTAGATGCTACTACTGTACTATCAAGAGGATTAGCTTCTAAAGGTATCTATCCAGCAGTGGATCCTTTAGATTCAACATCAACTATGCTCCAACCTCGGATTGTTGGTGAGGAACATTATGAAACTGCTCAAAGAGTTAAGGAAACTTTACAACGTTACAAAGAACTTCAAGACATTATAGCTATCCTTGGGTTGGACGAATTATCCGAAGAGGATCGTTTAACCGTAGCACGAGCAAGAAAAATTGAACGTTTTTTCTCCCAACCCTTTTTCGTAGCAGAAGTTTTTACTGGTTCTCCAGGAAAATATGTTGGGTTAGTAGAAACAATTAGAGGGTTTAAATTAATTCTTTCGGGGGAATTAGATAGTCTTCCTGAGCAGGCTTTTTATTTGGTAGGTAACATCGACGAAGCTACTGCGAAGGCTATGAAC------TTAGAAATGGAGAGCAAATCGAATAAA
>Aeonium_decorum
ATGAGAATCAGCCCTACTACTTCTGATCCGGGGATTTCCGCGCTTAAAAAGAAACACCTGGGGCGTATCGTCCAAATCATTGGTCCGGTACTGGATGTAGTTTTTTCCCCGGGCAACATGCCCAATATTTACAACGCTCTAGTAGTTAAGGGTCGAGATATTACTGGTCAACAAATTAATGTGACTTGTGAGGTACAACAATTATTAGGAAATAATCGAGTTAGAGCTGTAGCTATGAGTGCTACGGATGGTCTAATGAGAGGAATGGAGGTGATTGACACAGGAGCTCCTCTAAGTGTTCCAGTCGGGGGAGTAACTCTTGGACGAATTTTCAATGTACTTGGAGAACCTGTTGATAATTTAGGGCCTGTAGATACTGGCACAACATCTCCTATTCATCGATCCGCGCCTGCTTTTATACAGTTAGATACAAAATTGTCTATTTTTGAAACCGGAATTAAAGTAGTAGATCTTTTAGCCCCTTATCGTCGTGGAGGAAAAATAGGACTATTCGGGGGAGCTGGAGTGGGTAAAACAGTACTCATTATGGAATTGATCAACAACATTGCCAAAGCCCATGGAGGTGTATCTGTATTTGGTGGGGTAGGTGAACGTACTCGTGAAGGAAACGATCTTTACATGGAAATGAAAGAATCCGGAGTTATTAATGAAAAAAATATTGCAGAATCAAAAGTAGCTCTAGTCTACGGTCAAATGAATGAACCGCCGGGAGCTCGTATGAGAGTTGGTTTGACTGCCCTAACTATGGCGGAATATTTCCGAGATGTTAATGAGCAAGATGTACTTTTATTTATTGACAATATTTTCCGTTTCGTCCAAGCTGGTTCCGAAGTATCTGCCTTATTGGGTAGAATGCCTTCGGCTGTGGGTTATCAACCCACCCTTAGTACTGAAATGGGTTCTTTACAAGAAAGAATTACTTCTACCAAAGAAGGGTCTATAACTTCTATTCAAGCTGTTTATGTACCTGCGGACGATTTAACTGACCCTGCGCCTGCAACGACATTTGCGCATTTAGATGCTACTACTGTACTATCAAGAGGATTAGCTTCTAAAGGTATCTATCCAGCAGTGGATCCTTTAGATTCAACATCAACTATGCTCCAACCTCGGATTGTTGGTGAGGAACATTATGAAACTGCTCAAAGAGTTAAGGAAACTTTACAACGTTACAAAGAACTTCAAGACATTATAGCTATCCTTGGGTTGGACGAATTATCCGAAGAGGATCGTTTAACCGTAGCACGAGCAAGAAAAATTGAACGTTTTTTCTCCCAACCCTTTTTCGTAGCAGAAGTTTTTACTGGTTCTCCAGGAAAATATGTTGGGTTAGTAGAAACAATTAGAGGGTTTAAATTAATTCTTTCGGGGGAATTAGATAGTCTTCCTGAGCAGGCTTTTTATTTGGTAGGTAACATCGACGAAGCTACTGCGAAGGCTATGAAC------TTAGAAATGGAGAGCAAATCGAATAAA
>Aeonium_diplocyclum
ATGAGAATCAGCCCTACTACTTCTGATCCGGGGATTTCCGCGCTTAAAAAGAAACACCTGGGGCGTATCGTCCAAATCATTGGTCCGGTACTGGATGTAGTTTTTTCCCCGGGCAACATGCCCAATATTTACAACGCTCTAGTAGTTAAGGGTCGAGATATTACTGGTCAACAAATTAATGTGACTTGTGAGGTACAACAATTATTAGGAAATAATCGAGTTAGAGCTGTAGCTATGAGTGCTACGGATGGTCTAATGAGAGGAATGGAGGTGATTGACACAGGAGCTCCTCTAAGTGTTCCAGTCGGGGGAGTAACTCTTGGACGAATTTTCAATGTACTTGGAGAACCTGTTGATAATTTAGGGCCTGTAGATACTGGCACAACATCTCCTATTCATCGATCCGCGCCTGCTTTTATACAGTTAGATACAAAATTGTCTATTTTTGAAACCGGAATTAAAGTAGTAGATCTTTTAGCCCCTTATCGTCGTGGAGGAAAAATAGGACTATTCGGGGGAGCTGGAGTGGGTAAAACAGTACTCATTATGGAATTGATCAACAACATTGCCAAAGCCCATGGAGGTGTATCTGTATTTGGTGGGGTAGGTGAACGTACTCGTGAAGGAAACGATCTTTACATGGAAATGAAAGAATCCGGAGTTATTAATGAAAAAAATATTGCAGAATCAAAAGTAGCTCTAGTCTACGGTCAAATGAATGAACCGCCGGGAGCTCGTATGAGAGTTGGTTTGACTGCCCTAACTATGGCGGAATATTTCCGAGATGTTAATGAGCAAGATGTACTTTTATTTATTGACAATATTTTCCGTTTCGTCCAAGCTGGTTCCGAAGTATCTGCCTTATTGGGTAGAATGCCTTCGGCTGTGGGTTATCAACCCACCCTTAGTACTGAAATGGGTTCTTTACAAGAAAGAATTACTTCTACCAAAGAAGGGTCTATAACTTCTATTCAAGCTGTTTATGTACCTGCGGACGATTTAACTGACCCTGCGCCTGCAACGACATTTGCGCATTTAGATGCTACTACTGTACTATCAAGAGGATTAGCTTCGAAAGGTATCTATCCAGCAGTGGATCCTTTAGATTCAACATCAACTATGCTCCAACCTCGGATTGTTGGTGAGGAACATTATGAAACTGCTCAAAGAGTTAAGGAAACTTTACAACGTTACAAAGAACTTCAAGACATTATAGCTATCCTTGGGTTGGACGAATTATCCGAAGAGGATCGTTTAACCGTAGCACGAGCAAGAAAAATTGAACGTTTTTTCTCCCAACCCTTTTTCGTAGCAGAAGTTTTTACTGGTTCTCCAGGAAAATATGTTGGGTTAGTAGAAACAATTAGAGGGTTTAAATTAATTCTTTCGGGGGAATTAGATAGTCTTCCTGAGCAGGCTTTTTATTTGGTAGGTAACATCGACGAAGCTACTGCGAAGGCTATGAAC------TTAGAAATGGAGAGCAAATCGAATAAA
>Aeonium_dodrantale
ATGAGAATCAGCCCTACTACTTCTGATCCGGGGATTTCCGCGCTTAAAAAGAAACACCTGGGGCGTATCGTCCAAATCATTGGTCCGGTACTGGATGTAGTTTTTTCCCCGGGCAACATGCCCAATATTTACAACGCTCTAGTAGTTAAGGGTCGAGATATTACTGGTCAACAAATTAATGTGACTTGTGAGGTACAACAATTATTAGGAAATAATCGAGTTAGAGCTGTAGCTATGAGTGCTACGGATGGTCTAATGAGAGGAATGGAGGTGATTGACACAGGAGCTCCTCTAAGTGTTCCAGTCGGGGGAGTAACTCTTGGACGAATTTTCAATGTACTTGGAGAACCTGTTGATAATTTAGGGCCTGTAGATACTGGCACAACATCTCCTATTCATCGATCCGCGCCTGCTTTTATACAGTTAGATACAAAATTGTCTATTTTTGAAACCGGAATTAAAGTAGTAGATCTTTTAGCCCCTTATCGTCGTGGAGGAAAAATAGGACTATTCGGGGGAGCTGGAGTGGGTAAAACAGTACTCATTATGGAATTGATCAACAACATTGCCAAAGCCCATGGAGGTGTATCTGTATTTGGTGGGGTAGGTGAACGTACTCGTGAAGGAAACGATCTTTACATGGAAATGAAAGAATCCGGAGTTATTAATGAAAAAAATATTGCAGAATCAAAAGTAGCTCTAGTCTACGGTCAAATGAATGAACCGCCGGGAGCTCGTATGAGAGTTGGTTTGACTGCCCTAACTATGGCGGAATATTTCCGAGATGTTAATGAGCAAGATGTACTTTTATTTATTGACAATATTTTCCGTTTCGTCCAAGCTGGTTCCGAAGTATCTGCCTTATTGGGTAGAATGCCTTCGGCTGTGGGTTATCAACCCACCCTTAGTACTGAAATGGGTTCTTTACAAGAAAGAATTACTTCTACCAAAGAAGGGTCTATAACTTCTATTCAAGCTGTTTATGTACCTGCGGACGATTTAACTGACCCTGCGCCTGCAACGACATTTGCGCATTTAGATGCTACTACTGTACTATCAAGAGGATTAGCTTCTAAAGGTATCTACCCAGCAGTGGATCCTTTAGATTCAACATCAACTATGCTCCAACCTCGGATTGTTGGTGAGGAACATTATGAAACTGCTCAAAGAGTTAAGGAAACTTTACAACGTTACAAAGAACTTCAAGACATTATAGCTATCCTTGGGTTGGACGAATTATCCGAAGAGGATCGTTTAACCGTAGCACGAGCAAGAAAAATTGAACGTTTTTTCTCCCAACCCTTTTTCGTAGCAGAAGTTTTTACTGGTTCTCCAGGAAAATATGTTGGGTTAGTAGAAACAATTAGAGGGTTTAAATTAATTCTTTCGGGGGAATTAGATAGTCTTCCTGAGCAGGCTTTTTATTTGGTAGGTAACATCGACGAAGCTACTGCGAAGGCTATGAAC------TTAGAAATGGAGAGCAAATCGAAGAAA
>Aeonium_nobile
ATGAGAATCAGCCCTACTACTTCTGATCCGGGGATTTCCGCGCTTAAAAAGAAACACCTGGGGCGTATCGTCCAAATCATTGGTCCGGTACTGGATGTAGTTTTTTCCCCGGGCAACATGCCCAATATTTACAACGCTCTAGTAGTTAAGGGTCGAGATATTACTGGTCAACAAATTAATGTGACTTGTGAGGTACAACAATTATTAGGAAATAATCGAGTTAGAGCTGTAGCTATGAGTGCTACGGATGGTCTAATGAGAGGAATGGAGGTGATTGACACAGGAGCTCCTCTAAGTGTTCCAGTCGGGGGAGTAACTCTTGGACGAATTTTCAATGTACTTGGAGAACCTGTTGATAATTTAGGGCCTGTAGATACTGGCACAACATCTCCTATTCATCGATCCGCGCCTGCTTTTATACAGTTAGATACAAAATTGTCTATTTTTGAAACCGGAATTAAAGTAGTAGATCTTTTAGCCCCTTATCGTCGTGGAGGAAAAATAGGACTATTCGGGGGAGCTGGAGTGGGTAAAACAGTACTCATTATGGAATTGATCAACAACATTGCCAAAGCCCATGGAGGTGTATCTGTATTTGGTGGGGTAGGTGAACGTACTCGTGAAGGAAACGATCTTTACATGGAAATGAAAGAATCCGGAGTTATTAATGAAAAAAATATTGCAGAATCAAAAGTAGCTCTAGTCTACGGTCAAATGAATGAACCGCCGGGAGCTCGTATGAGAGTTGGTTTGACTGCCCTAACTATGGCGGAATATTTCCGAGATGTTAATGAGCAAGATGTACTTTTATTTATTGACAATATTTTCCGTTTCGTCCAAGCTGGTTCCGAAGTATCTGCCTTATTGGGTAGAATGCCTTCGGCTGTGGGTTATCAACCCACCCTTAGTACTGAAATGGGTTCTTTACAAGAAAGAATTACTTCTACCAAAGAAGGGTCTATAACTTCTATTCAAGCTGTTTATGTACCTGCGGACGATTTAACTGACCCTGCGCCTGCAACGACATTTGCGCATTTAGATGCTACTACTGTACTATCAAGAGGATTAGCTTCTAAAGGTATCTATCCAGCAGTGGATCCTTTAGATTCAACATCAACTATGCTCCAACCTCGGATTGTTGGTGAGGAACATTATGAAACTGCTCAAAGAGTTAAGGAAACTTTACAACGTTACAAAGAACTTCAAGACATTATAGCTATCCTTGGGTTGGACGAATTATCCGAAGAGGATCGTTTAACCGTAGCACGAGCAAGAAAAATTGAACGTTTTTTCTCCCAACCCTTTTTCGTAGCAGAAGTTTTTACTGGTTCTCCAGGAAAATATGTTGGGTTAGTAGAAACAATTAGAGGGTTTAAATTAATTCTTTCGGGGGAATTAGATAGTCTTCCTGAGCAGGCTTTTTATTTGGTAGGTAACATCGACGAAGCTACTGCGAAGGCTATGAAC------TTAGAAATGGAGAGCAAATCGAATAAA
>Aeonium_saundersii
ATGAGAATCAGCCCTACTACTTCTGATCCGGGGATTTCCGCGCTTAAAAAGAAACACCTGGGGCGTATCGTCCAAATCATTGGTCCGGTACTGGATGTAGTTTTTTCCCCGGGCAACATGCCCAATATTTACAACGCTCTAGTAGTTAAGGGTCGAGATATTACTGGTCAACAAATTAATGTGACTTGTGAGGTACAACAATTATTAGGAAATAATCGAGTTAGAGCTGTAGCTATGAGTGCTACGGATGGTCTAATGAGAGGAATGGAGGTGATTGACACAGGAGCTCCTCTAAGTGTTCCAGTCGGGGGAGTAACTCTTGGACGAATTTTCAATGTACTTGGAGAACCTGTTGATAATTTAGGGCCTGTAGATACTGGCACAACATCTCCTATTCATCGATCCGCGCCTGCTTTTATACAGTTAGATACAAAATTGTCTATTTTTGAAACCGGAATTAAAGTAGTAGATCTTTTAGCCCCTTATCGTCGTGGAGGAAAAATAGGACTATTCGGGGGAGCTGGAGTGGGTAAAACAGTACTCATTATGGAATTGATCAACAACATTGCCAAAGCCCATGGAGGTGTATCTGTATTTGGTGGGGTAGGTGAACGTACTCGTGAAGGAAACGATCTTTACATGGAAATGAAAGAATCCGGAGTTATTAATGAAAAAAATATTGCAGAATCAAAAGTAGCTCTAGTCTACGGTCAAATGAATGAACCGCCGGGAGCTCGTATGAGAGTTGGTTTGACTGCCCTAACTATGGCGGAATATTTCCGAGATGTTAATGAGCAAGATGTACTTTTATTTATTGACAATATTTTCCGTTTCGTCCAAGCTGGTTCCGAAGTATCTGCCTTATTGGGTAGAATGCCTTCGGCTGTGGGTTATCAACCCACCCTTAGTACTGAAATGGGTTCTTTACAAGAAAGAATTACTTCTACCAAAGAAGGGTCTATAACTTCTATTCAAGCTGTTTATGTACCTGCGGACGATTTAACTGACCCTGCGCCTGCAACGACATTTGCGCATTTAGATGCTACTACTGTACTATCAAGAGGATTAGCTTCTAAAGGTATCTATCCAGCAGTGGATCCTTTAGATTCAACATCAACTATGCTCCAACCTCGGATTGTTGGTGAGGAACATTATGAAACTGCTCAAAGAGTTAAGGAAACTTTACAACGTTACAAAGAACTTCAAGACATTATAGCTATCCTTGGGTTGGACGAATTATCCGAAGAGGATCGTTTAACCGTAGCACGAGCAAGAAAAATTGAACGTTTTTTCTCCCAACCCTTTTTCGTAGCAGAAGTTTTTACTGGTTCTCCAGGAAAATATGTTGGGTTAGTAGAAACAATTAGAGGGTTTAAATTAATTCTTTCGGGGGAATTAGATAGTCTTCCTGAGCAGGCTTTTTATTTGGTAGGTAACATCGACGAAGCTACTGCGAAGGCTATGAAC------TTAGAAATGGAGAGCAAATCGAATAAA
>Aeonium_tabuliforme
ATGAGAATCAGCCCTACTACTTCTGATCCGGGGATTTCCGCGCTTAAAAAGAAACACCTGGGGCGTATCGTCCAAATCATTGGTCCGGTACTGGATGTAGTTTTTTCCCCGGGCAACATGCCCAATATTTACAACGCTCTAGTAGTTAAGGGTCGAGATATTACTGGTCAACAAATTAATGTGACTTGTGAGGTACAACAATTATTAGGAAATAATCGAGTTAGAGCTGTAGCTATGAGTGCTACGGATGGTCTAATGAGAGGAATGGAGGTGATTGACACAGGAGCTCCTCTAAGTGTTCCAGTCGGGGGAGTAACTCTTGGACGAATTTTCAATGTACTTGGAGAACCTGTTGATAATTTAGGGCCTGTAGATACTGGCACAACATCTCCTATTCATCGATCCGCGCCTGCTTTTATACAGTTAGATACAAAATTGTCTATTTTTGAAACCGGAATTAAAGTAGTAGATCTTTTAGCCCCTTATCGTCGTGGAGGAAAAATAGGACTATTCGGGGGAGCTGGAGTGGGTAAAACAGTACTCATTATGGAATTGATCAACAACATTGCCAAAGCCCATGGAGGTGTATCTGTATTTGGTGGGGTAGGTGAACGTACTCGTGAAGGAAACGATCTTTACATGGAAATGAAAGAATCCGGAGTTATTAATGAAAAAAATATTGCAGAATCAAAAGTAGCTCTAGTCTACGGTCAAATGAATGAACCGCCGGGAGCTCGTATGAGAGTTGGTTTGACTGCCCTAACTATGGCGGAATATTTCCGAGATGTTAATGAGCAAGATGTACTTTTATTTATTGACAATATTTTCCGTTTCGTCCAAGCTGGTTCCGAAGTATCTGCCTTATTGGGTAGAATGCCTTCGGCTGTGGGTTATCAACCCACCCTTAGTACTGAAATGGGTTCTTTACAAGAAAGAATTACTTCTACCAAAGAAGGGTCTATAACTTCTATTCAAGCTGTTTATGTACCTGCGGACGATTTAACTGACCCTGCGCCTGCAACGACATTTGCGCATTTAGATGCTACTACTGTACTATCAAGAGGATTAGCTTCTAAAGGTATCTATCCAGCAGTGGATCCTTTAGATTCAACATCAACTATGCTCCAACCTCGGATTGTTGGTGAGGAACATTATGAAACTGCTCAAAGAGTTAAGGAAACTTTACAACGTTACAAAGAACTTCAAGACATTATAGCTATCCTTGGGTTGGACGAATTATCCGAAGAGGATCGTTTAACCGTAGCACGAGCAAGAAAAATTGAACGTTTTTTCTCCCAACCCTTTTTCGTAGCAGAAGTTTTTACTGGTTCTCCAGGAAAATATGTTGGGTTAGTAGACACAATTAGAGGGTTTAAATTAATTCTTTCGGGGGAATTAGATAGTCTTCCTGAGCAGGCTTTTTATTTGGTAGGTAACATCGACGAAGCTACTGCGAAGGCTATGAAC------TTAGAAATGGAGAGCAAATCGAATAAA
>Aeonium_undulatum
ATGAGAATCAGCCCTACTACTTCTGATCCGGGGATTTCCGCGCTTAAAAAGAAACACCTGGGGCGTATCGTCCAAATCATCGGTCCGGTACTGGATGTAGTTTTTTCCCCGGGCAACATGCCCAATATTTACAACGCTCTAGTAGTTAAGGGTCGAGATATTACTGGTCAACAAATTAATGTGACTTGTGAGGTACAACAATTATTAGGAAATAATCGAGTTAGAGCTGTAGCTATGAGTGCTACGGATGGTCTAATGAGAGGAATGGAGGTGATTGACACAGGAGCTCCTCTAAGTGTTCCAGTCGGGGGAGTAACTCTTGGACGAATTTTCAATGTACTTGGAGAACCTGTTGATAATTTAGGGCCTGTAGATACTGGCACAACATCTCCTATTCATCGATCCGCGCCTGCTTTTATACAGTTAGATACAAAATTGTCTATTTTTGAAACCGGAATTAAAGTAGTAGATCTTTTAGCCCCTTATCGTCGTGGAGGAAAAATAGGACTATTCGGGGGAGCTGGAGTGGGTAAAACAGTACTCATTATGGAATTGATCAACAACATTGCCAAAGCCCATGGAGGTGTATCTGTATTTGGTGGGGTAGGTGAACGTACTCGTGAAGGAAACGATCTTTACATGGAAATGAAAGAATCCGGAGTTATTAATGAAAAAAATATTGCAGAATCAAAAGTAGCTCTAGTCTACGGTCAAATGAATGAACCGCCGGGAGCTCGTATGAGAGTTGGTTTGACTGCCCTAACTATGGCGGAATATTTCCGAGATGTTAATGAGCAAGATGTACTTTTATTTATTGACAATATTTTCCGTTTCGTCCAAGCTGGTTCCGAAGTATCTGCCTTATTGGGTAGAATGCCTTCGGCTGTGGGTTATCAACCCACCCTTAGTACTGAAATGGGTTCTTTACAAGAAAGAATTACTTCTACCAAAGAAGGGTCTATAACTTCTATTCAAGCTGTTTATGTACCTGCGGACGATTTAACTGACCCTGCGCCTGCAACGACATTTGCGCATTTAGATGCTACTACTGTACTATCAAGAGGATTAGCTTCTAAAGGTATCTATCCAGCAGTGGATCCTTTAGATTCAACATCAACTATGCTCCAACCTCGGATTGTTGGTGAGGAACATTATGAAACTGCTCAAAGAGTTAAGGAAACTTTACAACGTTACAAAGAACTTCAAGACATTATAGCTATCCTTGGGTTGGACGAATTATCCGAAGAGGATCGTTTAACCGTAGCACGAGCAAGAAAAATTGAACGTTTTTTCTCCCAACCCTTTTTCGTAGCAGAAGTTTTTACTGGTTCTCCAGGAAAATATGTTGGGTTAGTAGAAACAATTAGAGGGTTTAAATTAATTCTTTCGGGGGAATTAGATAGTCTTCCTGAGCAGGCTTTTTATTTGGTAGGTAACATCGACGAAGCTACTGCGAAGGCTATGAAC------TTAGAAATGGAGAGCAAATCGAATAAA
>Monanthes_anagensis
ATGATAATTAGCCCTACTACTTCTGATCCGGGGATTTCCACGCTTAAAAAGAAACACCTGGGGCGTATCGTCCAAATCATTGGTCCGGTACTGGATGTAGTTTTTTCCCCGGGCAACATGCCCAATATTTACAACGCTCTAGTAGTTAAGGGTCGAGATATTACTGGTCAACAAATTAATGTGACTTGTGAGGTACAACAATTATTAGGAAATAATCGAGTTAGAGCTGTAGCTATGAGTGCTACGGATGGTCTAATGAGAGGAATGGAGGTGATTGACACAGGAGCTCCTCTAAGTGTTCCAGTCGGGGGAGTAACTCTTGGACGAATTTTCAATGTACTTGGAGAACCTGTTGATAATTTAGGGCCTGTAGATACTGGCACAACATCTCCTATTCATCGATCCGCGCCTGCTTTTATACAGTTAGATACAAAATTATCTATTTTTGAAACCGGAATTAAAGTAGTAGATCTTTTAGCCCCTTATCGTCGTGGAGGAAAAATAGGACTATTCGGGGGAGCTGGAGTGGGTAAAACAGTACTCATTATGGAATTGATCAACAACATTGCCAAAGCCCATGGAGGTGTATCTGTATTTGGTGGGGTAGGTGAACGTACTCGTGAAGGAAACGATCTTTACATGGAAATGAAAGAATCCGGAGTTATTAATGAAAAAAATATTGCAGAATCAAAGGTAGCTCTAGTCTACGGTCAAATGAATGAACCGCCGGGAGCTCGTATGAGAGTTGGTTTGACTGCCCTAACTATGGCGGAATATTTCCGAGATGTTAATGAGCAAGATGTACTTTTATTTATTGACAATATTTTCCGTTTCGTCCAAGCTGGTTCTGAAGTATCTGCCTTATTGGGTAGAATGCCTTCGGCTGTGGGTTATCAACCCACCCTTAGTACTGAAATGGGTTCTTTACAAGAAAGAATTACTTCTACCAAAGAAGGGTCTATAACTTCTATTCAAGCTGTTTATGTACCTGCGGACGATTTAACTGACCCTGCGCCTGCAACGACATTTGCGCATTTAGATGCTACTACTGTACTATCAAGAGGATTAGCTTCTAAAGGTATCTATCCAGCAGTGGATCCTTTAGATTCAACGTCAACTATGCTGCAACCTCGGATTGTTGGTGAGGAACATTATGAAACTGCTCAAAGAGTTAAGGAAACTTTACAACGTTACAAAGAACTTCAAGACATTATAGCTATCCTTGGGTTGGACGAATTATCCGAAGAGGATCGTTTAACCGTAGCACGAGCAAGAAAAATTGAACGTTTTTTCTCCCAACCCTTTTTCGTAGCAGAAGTTTTTACTGGTTCTCCAGGAAAATATGTTGGTTTAGTAGAAACAATTAGAGGGTTTAAATTAATTCTTTCGGGGGAATTAGATAGTCTTCCTGAGCAGGCTTTTTATTTGGTAGGTAACATCGACGAAGCTACTGCGAAGGCTATGAAC------TTAGAAATGGAGAGCAAATCGAATAAA
>Monanthes_brachycaulos
ATGATAATTAGCCCTACTACTTCTGATCCGGGGATTTCCACGCTTAAAAAGAAACACCTGGGGCGTATCGTCCAAATCATTGGTCCGGTACTGGATGTAGTTTTTTCCCCGGGCAACATGCCCAATATTTACAACGCTCTAGTAGTTAAGGGTCGAGATATTACTGGTCAACAAATTAATGTGACTTGTGAGGTACAACAATTATTAGGAAATAATCGAGTTAGAGCTGTAGCTATGAGTGCTACGGATGGTCTAATGAGAGGAATGGAGGTGATTGACACAGGAGCTCCTCTAAGTGTTCCAGTCGGGGGAGTAACTCTTGGACGAATTTTCAATGTACTTGGAGAACCTGTTGATAATTTAGGGCCTGTAGATACTGGCACAACATCTCCTATTCATCGATCCGCGCCTGCTTTTATACAGTTAGATACAAAATTATCTATTTTTGAAACCGGAATTAAAGTAGTAGATCTTTTAGCCCCTTATCGTCGTGGAGGAAAAATAGGACTATTCGGGGGAGCTGGAGTGGGTAAAACAGTACTCATTATGGAATTGATCAACAACATTGCCAAAGCCCATGGAGGTGTATCTGTATTTGGTGGGGTAGGTGAACGTACTCGTGAAGGAAACGATCTTTACATGGAAATGAAAGAATCCGGAGTTATTAATGAAAAAAATATTGCAGAATCAAAGGTAGCTCTAGTCTACGGTCAAATGAATGAACCGCCGGGAGCTCGTATGAGAGTTGGTTTGACTGCCCTAACTATGGCGGAATATTTCCGAGATGTTAATGAGCAAGATGTACTTTTATTTATTGACAATATTTTCCGTTTCGTCCAAGCTGGTTCTGAAGTATCTGCCTTATTGGGTAGAATGCCTTCGGCTGTGGGTTATCAACCCACCCTTAGTACTGAAATGGGTTCTTTACAAGAAAGAATTACTTCTACCAAAGAAGGGTCTATAACTTCTATTCAAGCTGTTTATGTACCTGCGGACGATTTAACTGACCCTGCGCCTGCAACGACATTTGCGCATTTAGATGCTACTACTGTACTATCAAGAGGATTAGCTTCTAAAGGTATCTATCCAGCAGTGGATCCTTTAGATTCAACGTCAACTATGCTGCAACCTCGGATTGTTGGTGAGGAACATTATGAAACTGCTCAAAGAGTTAAGGAAACTTTACAACGTTACAAAGAACTTCAAGACATTATAGCTATCCTTGGGTTGGACGAATTATCCGAAGAGGATCGTTTAACCGTAGCACGAGCAAGAAAAATTGAACGTTTTTTCTCCCAACCCTTTTTCGTAGCAGAAGTTTTTACTGGTTCTCCAGGAAAATATGTTGGTTTAGTAGAAACAATTAGAGGGTTTAAATTAATTCTTTCGGGGGAATTAGATAGTCTTCCTGAGCAGGCTTTTTATTTGGTAGGTAACATCGACGAAGCTACTGCGAAGGCTATGAAC------TTAGAAATGGAGAGCAAATCGAATAAA
>Monanthes_muralis
ATGATAATTAGCCCTACTACTTCTGATCCGGGGATTTCCACGCTTAAAAAGAAACACCTGGGGCGTATCGTCCAAATCATTGGTCCGGTACTGGATGTAGTTTTTTCCCCGGGCAACATGCCCAATATTTACAACGCTCTAGTAGTTAAGGGTCGAGATATTACTGGTCAACAAATTAATGTGACTTGTGAGGTACAACAATTATTAGGAAATAATCGAGTTAGAGCTGTAGCTATGAGTGCTACGGATGGTCTAATGAGAGGAATGGAGGTGATTGACACAGGAGCTCCTCTAAGTGTTCCAGTCGGGGGAGTAACTCTTGGACGAATTTTCAATGTACTTGGAGAACCTGTTGATAATTTAGGGCCTGTAGATACTGGCACAACATCTCCTATTCATCGATCCGCGCCTGCTTTTATACAGTTAGATACAAAATTATCTATTTTTGAAACCGGAATTAAAGTAGTAGATCTTTTAGCCCCTTATCGTCGTGGAGGAAAAATAGGACTATTCGGGGGAGCTGGAGTGGGTAAAACAGTACTCATTATGGAATTGATCAACAACATTGCCAAAGCCCATGGAGGTGTATCTGTATTTGGTGGGGTAGGTGAACGTACTCGTGAAGGAAACGATCTTTACATGGAAATGAAAGAATCCGGAGTTATTAATGAAAAAAATATTGCAGAATCAAAGGTAGCTCTAGTCTACGGTCAAATGAATGAACCGCCGGGAGCTCGTATGAGAGTTGGTTTGACTGCCCTAACTATGGCGGAATATTTCCGAGATGTTAATGAGCAAGATGTACTTTTATTTATTGACAATATTTTCCGTTTCGTCCAAGCTGGTTCTGAAGTATCTGCCTTATTGGGTAGAATGCCTTCGGCTGTGGGTTATCAACCCACCCTTAGTACTGAAATGGGTTCTTTACAAGAAAGAATTACTTCTACCAAAGAAGGGTCTATAACTTCTATTCAAGCTGTTTATGTACCTGCGGACGATTTAACTGACCCTGCGCCTGCAACGACATTTGCGCATTTAGATGCTACTACTGTACTATCAAGAGGATTAGCTTCTAAAGGTATCTATCCAGCAGTGGATCCTTTAGATTCAACGTCAACTATGCTGCAACCTCGGATTGTTGGTGAGGAACATTATGAAACTGCTCAAAGAGTTAAGGAAACTTTACAACGTTACAAAGAACTTCAAGACATTATAGCTATCCTTGGGTTGGACGAATTATCCGAAGAGGATCGTTTAACCGTAGCACGAGCAAGAAAAATTGAACGTTTTTTCTCCCAACCCTTTTTCGTAGCAGAAGTTTTTACTGGTTCTCCAGGAAAATATGTTGGTTTAGTAGAAACAATTAGAGGGTTTAAATTAATTCTTTCGGGGGAATTAGATAGTCTTCCTGAGCAGGCTTTTTATTTGGTAGGTAACATCGACGAAGCTACTGCGAAGGCTATGAAC------TTAGAAATGGAGAGCAAATCGAATAAA
>Monanthes_polyphylla
ATGATAATCAGCCCTACTACTTCTGATCCGGGGATTTCTGCGCTTAAAAAGAAACACCTGGGGCGTATCGTCCAAATCATTGGTCCGGTACTGGATGTAGTTTTTTCCCCGGGCAACATGCCCAATATTTACAACGCTCTAGTAGTTAAGGGTCGAGATATTACTGGTCAACAAATTAATGTGACTTGTGAGGTACAACAATTATTAGGAAATAATCGAGTTAGAGCTGTAGCTATGAGTGCTACGGATGGTCTAATGAGAGGAATGGAGGTGATTGACACAGGAGCTCCTCTAAGTGTTCCAGTCGGGGGAGTAACTCTTGGACGAATTTTCAATGTACTTGGAGAACCTGTTGATAATTTAGGGCCTGTAGATACTGGCACAACATCTCCTATTCATCGATCCGCGCCTGCTTTTATACAGTTAGATACAAAATTATCTATTTTTGAAACCGGAATTAAAGTAGTAGATCTTTTAGCCCCTTATCGTCGTGGAGGAAAAATAGGACTATTCGGGGGAGCTGGAGTGGGTAAAACAGTACTCATTATGGAATTGATCAACAACATTGCCAAAGCCCATGGAGGTGTATCTGTATTTGGTGGGGTAGGTGAACGTACTCGTGAAGGAAACGATCTTTACATGGAAATGAAAGAATCCGGAGTGATTAATGAAAAAAATATTGCAGAATCAAAAGTAGCTCTAGTCTACGGTCAAATGAATGAACCGCCGGGAGCTCGTATGAGAGTTGGTTTGACTGCCCTAACTATGGCGGAATATTTCCGAGATGTTAATGAGCAAGATGTACTTTTATTTATTGACAATATTTTCCGTTTCGTCCAAGCTGGTTCTGAAGTATCTGCCTTATTGGGTAGAATGCCTTCGGCTGTGGGTTATCAACCCACCCTTAGTACTGAAATGGGTTCTTTACAAGAAAGAATTACTTCTACCAAAGAAGGGTCTATAACTTCTATTCAAGCTGTTTATGTACCTGCGGACGATTTAACTGACCCTGCGCCTGCAACGACATTTGCGCATTTAGATGCTACTACTGTACTATCAAGAGGATTAGCTTCTAAAGGTATCTATCCAGCAGTGGATCCTTTAGATTCAACGTCAACTATGCTGCAACCTCGGATTGTTGGTGAGGAACATTATGAAACTGCTCAAAGAGTTAAGGAAACTTTACAACGTTACAAAGAACTTCAAGACATTATAGCTATCCTTGGGTTGGACGAATTATCCGAAGAGGATCGTTTAACCGTAGCACGAGCAAGAAAAATTGAACGTTTTTTCTCCCAACCCTTTTTCGTAGCAGAAGTTTTTACTGGTTCTCCAGGAAAATATGTTGGTTTAGTAGAAACAATTAGAGGGTTTAAATTAATTCTTTCGGGAGAATTAGATAGTCTTCCTGAGCAGGCTTTTTATTTGGTAGGTAACATTGACGAAGCTACTGCGAAGGCTATGAAC------TTAGAAATGGAGAGCAAATCGAATAAA
>Rosularia_alpestris
ATGAGAACCAGCCCTACTACTTCTGATCCTGGGATTTCCGCGCTTAAAAAGAAACACCTGGGGCGTATCGTCCAAATCATTGGTCCGGTACTGGATGTAGTTTTTTCCCCGGGCAACATGCCCAATATTTACAACGCTCTAGTAGTTAAGGGTCGAGATATTACTGGTCAACAAATTAATGTGACTTGTGAGGTACAACAATTATTAGGAAATAATCGAGTTAGAGCTGTAGCTATGAGTGCTACAGATGGTCTAATGAGAGGAATGGAGGTGGTTGACACAGGAGCTCCTCTAAGTGTTCCAGTCGGGGGAGTAACTCTTGGACGAATTTTCAATGTACTTGGAGAACCCGTTGATAATTTAGGGCCTGTAGATACTAGCACAACATCTCCTATTCATCGATCCGCGCCTGCTTTTATACAGTTAGATACAAAATTGTCTATTTTTGAAACAGGAATTAAAGTAGTCGATCTTTTAGCCCCTTATCGTCGTGGAGGAAAAATAGGACTATTCGGGGGAGCTGGAGTGGGTAAAACAGTACTCATTATGGAATTGATCAACAACATTGCCAAAGCCCATGGAGGCGTATCTGTATTTGGTGGGGTAGGTGAACGTACTCGTGAAGGAAACGATCTTTACATGGAAATGAAAGAATCCGGAGTTATTAATGAAAAAAATATTGCAGAATCAAAAGTAGCTCTAGTCTACGGTCAAATGAATGAACCGCCGGGAGCTCGTATGAGAGTTGGTTTGACTGCCCTAACTATGGCGGAATATTTCCGAGATGTTAATGAACAAGATGTACTTTTATTTATCGACAATATCTTCCGTTTCGTCCAAGCTGGTTCCGAAGTATCTGCCTTATTGGGTAGAATGCCTTCGGCTGTGGGTTATCAACCCACCCTTAGTACTGAAATGGGTTCTTTACAAGAAAGAATTACTTCTACCAAAGAAGGGTCTATAACTTCTATTCAAGCTGTTTATGTACCTGCGGACGATTTGACTGACCCTGCGCCTGCAACGACATTTGCGCATTTAGATGCTACTACTGTACTATCACGAGGATTAGCTGCTAAAGGTATCTATCCAGCAGTGGATCCTTTAGATTCAACGTCAACTATGCTCCAACCTCGGATTGTTGGTGAGGAACATTATGAAACTGCTCAAAGAGTTAAGGAAACGTTACAACGTTACAAAGAACTTCAAGACATTATAGCTATCCTTGGGTTGGACGAATTATCCGAAGAGGATCGTTTAACCGTAGCACGAGCAAGAAAAATTGAACGTTTTTTCTCTCAACCCTTTTTCGTAGCAGAAGTTTTTACCGGTTCTCCAGGCAAATATGTTGGGTTAGTAGAAACAATTAGAGGGTTTAAATTAATTCTTTCGGGGGAATTAGATAGTCTTCCTGAGCAGGCTTTTTATTTGGTAGGTAACATCGACGAAGCTACCGCGAAGGCTATGAAC------TTAGAAATGGAGAGCAAATCGAATAAA
>Sempervivum_tectorum
ATGAGAATCAGCCCTACTACTTCTAATCCTGGGATTTCCACGCTTAAAAAGAAACACCTGGGGCGTATCGTCCAAATCATTGGTCCGGTACTGGATGTAGTTTTTTCCCCGGGCAACATGCCCAATATTTACAACGCTCTAGTAGTTAAGGGTCGAGATATTACCGGTCAACAAATTAATGTGACTTGTGAGGTACAACAATTATTAGGAAATAATCGAGTTAGAGCTGTAGCTATGAGTGCTACAGATGGTCTAATGAGAGGAATGGAGGTGATTGACACAGGAGCTCCTCTAAGTGTTCCAGTCGGGGGAGTAACTCTTGGACGAATTTTCAATGTACTTGGAGAACCTGTTGATAATTTAGGGCCTGTAGATACTGGCACAACATCTCCTATTCATCGATCCGCGCCTGCTTTTATACAGTTAGATACAAAATTGTCTATTTTTGAAACAGGAATTAAAGTAGTAGATCTTTTAGCCCCTTATCGTCGTGGAGGAAAAATAGGACTATTCGGGGGAGCTGGAGTGGGTAAAACAGTACTCATTATGGAATTGATCAACAACATTGCCAAAGCCCATGGAGGTGTATCTGTATTTGGTGGGGTAGGTGAACGTACTCGTGAAGGAAACGATCTTTACATGGAAATGAAAGAATCCGGAGTTATTAATGAAAAAAATATTGCAGAATCAAAAGTAGCTCTAGTCTACGGTCAAATGAATGAACCGCCGGGAGCTCGTATGAGAGTTGGTTTGACTGCCCTAACTATGGCGGAATATTTTCGAGATGTTAATGAACAAGATGTACTTTTATTTATCGACAATATCTTCCGTTTCGTCCAAGCTGGTTCCGAAGTATCTGCCTTATTGGGTAGAATGCCTTCGGCTGTGGGTTATCAACCCACCCTTAGTACTGAAATGGGTTCTTTACAAGAAAGAATTACTTCTACCAAAGAAGGGTCTATAACTTCTATTCAAGCTGTTTATGTACCTGCGGACGATTTGACTGACCCTGCGCCTGCAACGACATTTGCGCATTTAGATGCAACTACTGTACTATCAAGAGGATTAGCGGCTAAAGGTATCTATCCAGCAGTGGATCCTTTAGATTCAACGTCAACTATGCTCCAACCTCGGATTGTTGGTGAGGAACATTATGAAACTGCTCAAAGAGTTAAGGAAACTTTACAACGTTACAAAGAACTTCAAGACATTATAGCTATCCTTGGGTTGGACGAATTATCCGAAGAAGATCGTTTAACCGTAGCACGAGCAAGAAAAATTGAACGTTTTTTCTCCCAACCCTTTTTCGTAGCAGAAGTTTTTACCGGTTCTCCAGGAAAATATGTTGGTTTAGTAGAAACAATTAGAGGGTTTAAATTAATTCTTTCAGGGGAATTAGATAGTCTTCCTGAGCAGGCTTTTTATTTGGTAGGTAACATCGACGAAGCTACCGCGAAGGCTATGAAC------TTAGAAATGGAGAGCAAATCGAATAAA
>Phedimus_spurius
ATGAGACTCAACCCTAATACTTCTGATCCTGGGATTTCCACGCTTAAAAAGACAAACCTGGGGCGTATCGCCCAAATCATCGGTCCGGTACTGGATGTAGTTTTTTCCCCGGGCAACATGCCCAATATTTACAACGCTCTAGTAGTTAAGGGTCGAGATATTACTGGTCAACAAATTAATGTGACTTGTGAAGTACAACAATTATTAGGAAATAATCGAGTTAGAGCTGTAGCTATGAGTGCTACAGATGGTCTAATGAGAGGAATGGAGGTGATTGACACAGGAGCTCCTCTAAGTGTTCCAGTCGGGGGGGTAACTCTTGGACGAATTTTCAACGTACTTGGAGAACCTGTTGATAATTTAGGGCCTGTAGATACTGGCACAACATCTCCTATTCATCGATCCGCGCCTGCCTTTATAGAGTTAGATACAAAATTATCTATTTTTGAAACAGGAATTAAAGTAGTAGATCTTTTAGCCCCCTATCGTCGTGGAGGAAAGATAGGCCTATTCGGGGGAGCTGGAGTGGGTAAAACAGTACTCATTATGGAATTGATCAACAACATTGCCAAAGCCCACGGAGGTGTATCTGTATTTGGTGGGGTAGGTGAACGTACTCGTGAAGGAAACGATCTTTACATGGAAATGAAAGAATCCGGGGTTATTAATGAAAAAAATATTGCAGAATCAAAAGTCGCTCTAGTCTACGGTCAAATGAATGAACCGCCGGGAGCTCGTATGAGAGTTGGTTTGACTGCCCTAACTATGGCAGAATATTTCCGAGATGTTAATGAACAAGATGTCCTTTTATTTATCGACAATATCTTCCGTTTCGTCCAAGCTGGTTCCGAAGTATCCGCCTTATTGGGTAGAATGCCTTCAGCTGTGGGTTATCAACCCACCCTTAGTACTGAAATGGGTTCTTTACAAGAAAGAATTACTTCTACCAAAAAAGGGTCTATAACTTCTATTCAAGCTGTTTATGTACCTGCGGACGATTTGACTGACCCTGCGCCTGCAACGACATTTGCACATTTAGATGCTACTACGGTACTATCAAGAGGATTAGCTTCCAAAGGTATCTATCCAGCAGTGGATCCTTTAGATTCAACGTCAACTATGCTCCAACCTCGGATTGTTGGTGAGGAACATTATGAAACTGCTCAAAGAGTTAAGGAAACTTTACAACGTTACAAAGAACTTCAAGACATTATCGCTATCCTTGGGTTGGACGAATTATCCGAAGAGGATCGTTTAACCGTAGCACGAGCAAGAAAAATTGAACGTTTTTTCTCCCAACCCTTTTTCGTAGCAGAAGTTTTTACGGGTTCTCCAGGAAAATATGTTGGTTTAGCAGAAACAATTAGAGGGTTTAAATTAATTCTTTCGGGGGAATTAGATGGTCTTCCTGAGCAGGCTTTTTATTTGGTAGGTAACATCGACGAAGCTACCGCGAAGGCTATGAAC------TTAGAAATGGAGAGCAAATCGAATAAA
>Phedimus_aizoon
ATG---CTCAACCCTACTACTTCTGATCCTGGGATTTCCACGCTTAAAAAGAAAAACCTGGGGCGTATCGTCCAAATCATTGGTCCGGTACTGGATGTAGTTTTTTCCCCGGGAAACATGCCCAATATTTATAACGCTCTAGTAGTTAAGGGTCGAGATATTACTGGTCAACAAATTAATGTGACTTGTGAGGTACAACAATTATTAGGAAATAATCGCGTTAGGGCTGTAGCTATGAGTGCTACAGATGGTCTAATGAGAGGAATGGAGGTGATTGACACAGGAGCTCCTCTAAGTGTTCCAGTCGGGGGGGTAACTCTTGGACGAATTTTCAACGTACTTGGAGAACCTGTTGATAATTTAGGGCCTGTAGATACTGGCACAACATCTCCTATTCATCGATCCGCGCCTGCCTTTATACAGTTAGATACAAAATTGTCTATTTTTGAAACAGGAATTAAAGTAGTCGATCTTTTAGCCCCTTATCGTCGTGGAGGAAAAATAGGACTATTCGGGGGAGCTGGAGTGGGGAAAACAGTACTCATTATGGAATTGATCAACAACATTGCCAAAGCCCACGGAGGTGTATCTGTATTTGGTGGAGTAGGTGAACGTACTCGTGAAGGAAACGATCTTTACATGGAAATGAAAGAATCCGGGGTTATTAATGAAAAAAATATTGCAGAATCAAAAGTAGCTCTAGTCTACGGTCAAATGAATGAACCGCCAGGAGCTCGTATGAGAGTTGGTTTGACTGCCCTAACTATGGCGGAATATTTCCGAGATGTTAATGAGCAAGATGTACTTTTATTTATCGACAATATCTTCCGTTTCGTCCAAGCTGGTTCCGAAGTATCCGCCTTATTGGGTAGAATGCCTTCGGCTGTGGGTTATCAACCCACCCTTAGTACTGAAATGGGTTCTTTACAAGAAAGAATTACTTCTACCAAAGAAGGGTCTATAACTTCTATTCAAGCTGTTTATGTACCTGCGGACGATTTGACTGACCCTGCGCCTGCAACAACATTTGCACATTTAGATGCTACTACTGTACTATCACGAGGATTAGCTTCCAAAGGTATCTATCCAGCAGTGGATCCTTTAGATTCAACGTCAACTATGCTCCAACCTCGGATTGTTGGTGAGGAACATTATGAAACTGCTCAAAGAGTTAAGGAAACTTTACAACGTTACAAAGAGCTTCAAGACATTATAGCTATCCTTGGGTTGGACGAATTATCCGAAGAGGATCGTTTAACCGTAGCACGAGCAAGAAAAATTGAACGTTTTTTCTCCCAACCCTTTTTCGTAGCAGAAGTTTTTACGGGTTCTCCAGGAAAATATGTTGGTTTAGCAGAAACAATTAGAGGGTTTAAATTAATTCTTTCGGGGGAATTAGATGGTCTTCCTGAGCAGGCTTTTTATTTGGTAGGTAACATCGACGAAGCTACCGCGAAGGCTATGAAC------TTAGAAATGGAGAGCAAATCGAATAAA
>Phedimus_kamtschaticus
ATG---CTCAACCCTACTACTTCTGATCCTGGGATTTCCACGCTTAAAAAGAAAAACCTGGGGCGTATCGTCCAAATCATTGGTCCGGTACTGGATGTAGTTTTTTCCCCGGGAAACATGCCCAATATTTATAACGCTCTAGTAGTTAAGGGTCGAGATATTACTGGTCAACAAATTAATGTGACTTGTGAGGTACAACAATTATTAGGAAATAATCGCGTTAGGGCTGTAGCTATGAGTGCTACAGATGGTCTAATGAGAGGAATGGAGGTGATTGACACAGGAGCTCCTCTAAGTGTTCCAGTCGGGGGGGTAACTCTTGGACGAATTTTCAACGTACTTGGAGAACCTGTTGATAATTTAGGGCCTGTAGATACTGGCACAACATCTCCTATTCATCGATCCGCGCCTGCCTTTATACAGTTAGATACAAAATTGTCTATTTTTGAAACAGGAATTAAAGTAGTCGATCTTTTAGCCCCTTATCGTCGTGGAGGAAAAATAGGACTATTCGGGGGAGCTGGAGTGGGGAAAACAGTACTCATTATGGAATTGATCAACAACATTGCCAAAGCCCACGGAGGTGTATCTGTATTTGGTGGAGTAGGTGAACGTACTCGTGAAGGAAACGATCTTTACATGGAAATGAAAGAATCCGGGGTTATTAATGAAAAAAATATTGCAGAATCAAAAGTAGCTCTAGTCTACGGTCAAATGAATGAACCGCCAGGAGCTCGTATGAGAGTTGGTTTGACTGCCCTAACTATGGCGGAATATTTCCGAGATGTTAATGAGCAAGATGTACTTTTATTTATCGACAATATCTTCCGTTTCGTCCAAGCTGGTTCCGAAGTATCCGCCTTATTGGGTAGAATGCCTTCGGCTGTGGGTTATCAACCCACCCTTAGTACTGAAATGGGTTCTTTACAAGAAAGAATTACTTCTACCAAAGAAGGGTCTATAACTTCTATTCAAGCTGTTTATGTACCTGCGGACGATTTGACTGACCCTGCGCCTGCAACAACATTTGCACATTTAGATGCTACTACTGTACTATCACGAGGATTAGCTTCCAAAGGTATCTATCCAGCAGTGGATCCTTTAGATTCAACGTCAACTATGCTCCAACCTCGGATTGTTGGTGAGGAACATTATGAAACTGCTCAAAGAGTTAAGGAAACTTTACAACGTTACAAAGAGCTTCAAGACATTATAGCTATCCTTGGGTTGGACGAATTATCCGAAGAGGATCGTTTAACCGTAGCACGAGCAAGAAAAATTGAACGTTTTTTCTCCCAACCCTTTTTCGTAGCAGAAGTTTTTACGGGTTCTCCAGGAAAATATGTTGGTTTAGCAGAAACAATTAGAGGGTTTAAATTAATTCTTTCGGGGGAATTAGATGGTCTTCCTGAGCAGGCTTTTTATTTGGTAGGTAACATCGACGAAGCTACCGCGAAGGCTATGAAC------TTAGAAATGGAGAGCAAATCGAATAAA
>Phedimus_odontophyllus
ATGAGACTCAACTCTACTACTTCTGATCCTGAGATTTCCACGCTTAAAAAAACAAACCTGGGGCGTATCGCCCAAATCATTGGTCCGGTACTGGATGTAGTTTTTTCCCCGGGCAACATGCCCAATATTTACAACGCTCTAGTAGTTAAGGGTCGAGATATTACTGGTCAACAAATTAATGTGACTTGTGAAGTACAACAATTATTAGGAAATAATCGAGTTAGAGCTGTAGCTATGAGTGCTACAGATGGTCTAATGAGAGGAATGGAGGTGATTGACACAGGAGCTCCTCTAAGTGTTCCAGTCGGGGGGGTAACTCTTGGACGAATTTTCAACGTACTTGGAGAACCTGTTGATAATTTAGGGCCTGTAGATACTGGCACAACATCTCCTATTCATCGATACGCGCCTGCCTTTATACAGTTAGATACAAAATTGTCTATTTTTGAAACAGGAATTAAAGTAGTAGATCTTTTAGCCCCTTATCGTCGTGGAGGAAAGATAGGACTATTCGGGGGAGCTGGAGTGGGTAAAACAGTACTCATTATGGAATTGATCAACAACATTGCCAAAGCCCACGGAGGTGTATCTGTATTTGGTGGGGTAGGTGAACGTACTCGTGAAGGAAACGATCTTTACATGGAAATGAAAGAATCCGGGGTTATTAATGAAAAAAATATTGCAGAATCAAAAGTAGCTCTAGTCTACGGTCAAATGAATGAACCGCCGGGAGCTCGTATGAGAGTTGGTTTGACTGCCCTAACTATGGCAGAATATTTCCGAGATGTTAATGAACAAGATGTACTTTTATTTATCGACAATATCTTCCGTTTCGTCCAAGCTGGTTCCGAAGTATCCGCCTTATTGGGTAGAATGCCTTCAGCTGTAGGTTATCAACCCACCCTTAGTACTGAAATGGGTTCTTTACAAGAAAGAATTACGTCTACCAAAGAAGGGTCTATAACTTCTATTCAAGCTGTTTATGTACCTGCAGACGATTTGACTGACCCTGCACCTGCAACGACATTTGCACATTTAGATGCTACTACTGTACTATCAAGAGGATTAGCTTCCAAAGGTATCTATCCAGCAGTGGATCCTTTAGATTCAACGTCAACTATGCTCCAACCTCGGATTGTTGGTGAGGAACATTATGAAACTGCTCAAAGAGTTAAGGAAACTTTACAACGTTACAAAGAACTTCAAGACATTATCGCTATCCTTGGGTTGGACGAATTATCCGAAGAGGATCGTTTAACCGTAGCACGAGCAAGAAAAATTGAACGCTTTTTCTCCCAACCCTTTTTCGTAGCAGAAGTTTTTACGGGTTCTCCAGGAAAATATGTTGGTTTAGCAGAAACAATTAGAGGGTTTAAATTAATTCTTTCGGGGGAATTAGATGGTCTTCCTGAGCAGGCTTTTTATTTGGTAGGTAACATCGACGAAGCTACCGCGAAGGCTATGAAC------TTAGAAATGGAGAGCAAATCGAATAAA
>Phedimus_takesimensis
ATG---CTCAACCCTACTACTTCTGATCCTGGGATTTCCACGCTTAAAAAGAAAAACCTGGGGCGTATCGTCCAAATCATTGGTCCGGTACTGGATGTAGTTTTTTCCCCGGGAAACATGCCCAATATTTATAACGCTCTAGTAGTTAAGGGTCGAGATATTACTGGGCAACAAATTAATGTGACTTGTGAGGTACAACAATTATTAGGAAATAATCGCGTTAGGGCTGTAGCTATGAGTGCTACAGATGGTCTAATGAGAGGAATGGAGGTGATTGACACAGGAGCTCCTCTAAGTGTTCCAGTCGGGGGGGTAACTCTTGGACGAATTTTCAACGTACTTGGAGAACCTGTTGATAATTTAGGGCCTGTAGATACTGGCACAACATCTCCTATTCATCGATCCGCGCCTGCCTTTATACAGTTAGATACAAAATTGTCTATTTTTGAAACAGGAATTAAAGTAGTCGATCTTTTAGCCCCTTATCGTCGTGGAGGAAAAATAGGACTATTCGGGGGAGCTGGAGTGGGGAAAACAGTACTCATTATGGAATTGATCAACAACATTGCCAAAGCCCACGGAGGTGTATCTGTATTTGGTGGAGTAGGTGAACGTACTCGTGAAGGAAACGATCTTTACATGGAAATGAAAGAATCCGGGGTTATTAATGAAAAAAATATTGCAGAATCAAAAGTAGCTCTAGTCTACGGTCAAATGAATGAACCGCCAGGAGCTCGTATGAGAGTTGGTTTGACTGCCCTAACTATGGCGGAATATTTCCGAGATGTTAATGAGCAAGATGTACTTTTATTTATCGACAATATCTTCCGTTTCGTCCAAGCTGGTTCCGAAGTATCCGCCTTATTGGGTAGAATGCCTTCGGCTGTGGGTTATCAACCCACCCTTAGTACTGAAATGGGTTCTTTACAAGAAAGAATTACTTCTACCAAAGAAGGGTCTATAACTTCTATTCAAGCTGTTTATGTACCTGCGGACGATTTGACTGACCCTGCGCCTGCAACAACATTTGCACATTTAGATGCTACTACTGTACTATCACGAGGATTAGCTTCCAAAGGTATCTATCCAGCAGTGGATCCTTTAGATTCAACGTCAACTATGCTCCAACCTCGGATTGTTGGTGAGGAACATTATGAAACTGCTCAAAGAGTTAAGGAAACTTTACAACGTTACAAAGAGCTTCAAGACATTATAGCTATCCTTGGGTTGGACGAATTATCCGAAGAGGATCGTTTAACCGTAGCACGAGCAAGAAAAATTGAACGTTTTTTCTCCCAACCCTTTTTCGTAGCAGAAGTTTTTACGGGTTCTCCAGGAAAATATGTTGGTTTAGCAGAAACAATTAGAGGGTTTAAATTAATTCTTTCGGGGGAATTAGATGGTCTTCCTGAGCAGGCTTTTTATTTGGTAGGTAACATCGACGAAGCTACCGCGAAGGCTATGAAC------TTAGAAATGGAGAGCAAATCGAATAAA
>Phedimus_yangshanicus
ATGAGACTCAACTCTACTACTTCTGATCCTGAGATTTCCACGCTTAAAAAAACAAACCTGGGGCGTATCGCCCAAATCATTGGTCCGGTACTGGATGTAGTTTTTTCCCCGGGCAACATGCCCAATATTTACAACGCTCTAGTAGTTAAGGGTCGAGATATTACTGGTCAACAAATTAATGTGACTTGTGAAGTACAACAATTATTAGGAAATAATCGAGTTAGAGCTGTAGCTATGAGTGCTACAGATGGTCTAATGAGAGGAATGGAGGTGATTGACACAGGAGCTCCTCTAAGTGTTCCAGTCGGGGGGGTAACTCTTGGACGAATTTTCAACGTACTTGGAGAACCTGTTGATAATTTAGGGCCTGTAGATACTGGCACAACATCTCCTATTCATCGATACGCGCCTGCCTTTATACAGTTAGATACAAAATTGTCTATTTTTGAAACAGGAATTAAAGTAGTAGATCTTTTAGCCCCTTATCGTCGTGGAGGAAAGATAGGACTATTCGGGGGAGCTGGAGTGGGTAAAACAGTACTCATTATGGAATTGATCAACAACATTGCCAAAGCCCACGGAGGTGTATCTGTATTTGGTGGGGTAGGTGAACGTACTCGTGAAGGAAACGATCTTTACATGGAAATGAAAGAATCCGGGGTTATTAATGAAAAAAATATTGCAGAATCAAAAGTAGCTCTAGTCTACGGTCAAATGAATGAACCGCCGGGAGCTCGTATGAGAGTTGGTTTGACTGCCCTAACTATGGCAGAATATTTCCGAGATGTTAATGAACAAGATGTACTTTTATTTATCGACAATATCTTCCGTTTCGTCCAAGCTGGTTCCGAAGTATCCGCCTTATTGGGTAGAATGCCTTCAGCTGTAGGTTATCAACCCACCCTTAGTACTGAAATGGGTTCTTTACAAGAAAGAATTACGTCTACCAAAGAAGGGTCTATAACTTCTATTCAAGCTGTTTATGTACCTGCAGACGATTTGACTGACCCTGCACCTGCAACGACATTTGCACATTTAGATGCTACTACTGTACTATCAAGAGGATTAGCTTCCAAAGGTATCTATCCAGCAGTGGATCCTTTAGATTCAACGTCAACTATGCTCCAACCTCGGATTGTTGGTGAGGAACATTATGAAACTGCTCAAAGAGTTAAGGAAACTTTACAACGTTACAAAGAACTTCAAGACATTATCGCTATCCTTGGGTTGGACGAATTATCCGAAGAGGATCGTTTAACCGTAGCACGAGCAAGAAAAATTGAACGCTTTTTCTCCCAACCCTTTTTCGTAGCAGAAGTTTTTACGGGTTCTCCAGGAAAATATGTTGGTTTAGCAGAAACAATTAGAGGGTTTAAATTAATTCTTTCGGGGGAATTAGATGGTCTTCCTGAGCAGGCTTTTTATTTGGTAGGTAACATCGACGAAGCTACCGCGAAGGCTATGAAC------TTAGAAATGGAGAGCAAATCGAATAAA
>Rhodiola_bupleuroides
ATGAGAATCAACCCTACTACTTCTGATCCTGGGCTTTCCACGCTTAAAAAGAAAAACCTGGGGCGTATCGCCCAAATCATTGGTCCGGTACTGGATGTAGTTTTTTCCCCGGGCAACATGCCCAATATTTACAACGCTCTAGTAGTTAAGGGTCGAGATATTACTGGTCAACAAATTAATGTGACTTGTGAGGTACAACAATTATTAGGAAATAATCGAGTTAGAGCTGTAGCTATGAGTGCTACAGATGGTCTAATGAGAGGAATGGAGGTGATTGACACAGGAGCTCCTCTAAGTGTTCCAGTCGGGGGAGTAACTCTTGGACGAATTTTCAACGTACTTGGAGAACCTGTTGATAATTTAGGGCCTGTAGATACTGGCACAACATCTCCTATTCATCGATCCGCGCCTGCCTTTATACAGTTAGATACAAAATTGTCTATTTTTGAAACAGGAATTAAAGTAGTAGATCTTTTAGCCCCTTATCGTCGTGGAGGAAAAATAGGACTATTCGGGGGAGCTGGAGTGGGTAAAACAGTACTCATTATGGAATTGATCAACAACATTGCCAAAGCCCATGGAGGTGTATCTGTATTTGGTGGGGTAGGTGAACGTACTCGTGAAGGAAACGATCTTTACATGGAAATGAAAGAATCCGGAGTTATTAATGAAAAAAATATTGCAGAATCAAAAGTAGCTCTAGTCTACGGTCAAATGAATGAACCGCCGGGAGCTCGTATGAGAGTTGGTTTGACTGCCCTAACTATGGCGGAATATTTCCGAGATGTTAATGAACAAGATGTACTTTTATTTATCGACAATATCTTCCGTTTCGTCCAAGCTGGTTCCGAAGTATCCGCCTTATTGGGTAGAATGCCTTCGGCTGTGGGTTATCAACCCACCCTTAGTACTGAAATGGGTTCTTTACAAGAAAGAATTACTTCTACCAAAGAAGGGTCTATAACTTCTATTCAAGCTGTTTATGTACCTGCGGACGATTTGACTGACCCTGCGCCTGCAACGACATTTGCACATTTAGATGCTACTACTGTACTATCAAGAGGATTAGCTTCCAAAGGTATCTATCCAGCAGTGGATCCTTTAGATTCAACGTCAACTATGCTCCAACCTCGGATTGTTGGTGAGGAACATTATGAAACTGCTCAAAGAGTTAAGGAAACTTTACAACGTTACAAAGAACTTCAAGACATTATAGCTATCCTCGGGTTGGACGAATTATCCGAAGAGGATCGTTTAACCGTAGCACGAGCAAGAAAAATTGAACGTTTTTTCTCCCAACCCTTTTTCGTAGCAGAAGTTTTTACCGGTTCTCCGGGAAAATATGTTGGTTTAGCAGAAACAATTAGAGGGTTTAAATTAATCCTTTCGGGGGAATTAGATGGTCTTCCTGAGCAGGCTTTTTATTTGGTAGGTAACATCGACGAAGCTACCGCGAAGGCTATGAAC------TTAGAAATGGAGAGCAAATCGAATAAA
>Rhodiola_calliantha
ATGAGAATCAACCCTACTACTTCTGATCCTGGGCTTTCCACGCTTAAAAAGAAAAACCTGGGGCGTATCGCCCAAATCATTGGTCCGGTACTGGATGTAGTTTTTTCCCCGGGCAACATGCCCAATATTTACAACGCTCTAGTAGTTAAGGGTCGAGATATTACTGGTCAACAAATTAATGTGACTTGTGAGGTACAACAATTATTAGGAAATAATCGAGTTAGAGCTGTAGCTATGAGTGCTACAGATGGTCTAATGAGAGGAATGGAGGTGATTGACACAGGAGCTCCTCTAAGTGTTCCAGTCGGGGGAGTAACTCTTGGACGAATTTTCAACGTACTTGGAGAACCTGTTGATAATTTAGGGCCTGTAGATACTGGCACAACATCTCCTATTCATCGATCCGCGCCTGCCTTTATACAGTTAGATACAAAATTGTCTATTTTTGAAACAGGAATTAAAGTAGTAGATCTTTTAGCCCCTTATCGTCGTGGAGGAAAAATAGGACTATTCGGGGGAGCTGGAGTGGGTAAAACAGTACTCATTATGGAATTGATCAACAACATTGCCAAAGCCCATGGAGGTGTATCTGTATTTGGTGGGGTAGGTGAACGTACTCGTGAAGGAAACGATCTTTACATGGAAATGAAAGAATCCGGAGTTATTAATGAAAAAAATATTGCAGAATCAAAAGTAGCTCTAGTCTACGGTCAAATGAATGAACCGCCGGGAGCTCGTATGAGAGTTGGTTTGACTGCCCTAACTATGGCGGAATATTTCCGAGATGTTAATGAACAAGATGTACTTTTATTTATCGACAATATCTTCCGTTTCGTCCAAGCTGGTTCCGAAGTATCCGCCTTATTGGGTAGAATGCCTTCGGCTGTGGGTTATCAACCCACCCTTAGTACTGAAATGGGTTCTTTACAAGAAAGAATTACTTCTACCAAAGAAGGGTCTATAACTTCTATTCAAGCTGTTTATGTACCTGCGGACGATTTGACTGACCCTGCGCCTGCAACGACATTTGCACATTTAGATGCTACTACTGTACTATCAAGAGGATTAGCTTCCAAAGGTATCTATCCAGCAGTGGATCCTTTAGATTCAACGTCAACTATGCTCCAACCTCGGATTGTTGGTGAGGAACATTATGAAACTGCTCAAAGAGTTAAGGAAACTTTACAACGTTACAAAGAACTTCAAGACATTATAGCTATCCTCGGGTTGGACGAATTATCCGAAGAGGATCGTTTAACCGTAGCACGAGCAAGAAAAATTGAACGTTTTTTCTCCCAACCCTTTTTCGTAGCAGAAGTTTTTACCGGTTCTCCGGGAAAATATGTTGGTTTAGCAGAAACAATTAGAGGGTTTAAATTAATCCTTTCGGGGGAATTAGATGGTCTTCCTGAGCAGGCTTTTTATTTGGTAGGTAACATCGACGAAGCTACCGCGAAGGCTATGAAC------TTAGAAATGGAGAGCAAATCGAATAAA
>Rhodiola_crenulata
ATGAGAATCAACCCTACTACTTCTGATCCTGGGCTTTCCACGCTTAAAAAGAAAAACCTGGGGCGTATCGCCCAAATCATTGGTCCGGTACTGGATGTAGTTTTTTCCCCGGGCAACATGCCCAATATTTACAACGCTCTAGTAGTTAAGGGTCGAGATATTACTGGTCAACAAATTAATGTGACTTGTGAGGTACAACAATTATTAGGAAATAATCGAGTTAGAGCTGTAGCTATGAGTGCTACAGATGGTCTAATGAGAGGAATGGAGGTGATTGACACAGGAGCTCCTCTAAGTGTTCCAGTCGGGGGAGTAACTCTTGGACGAATTTTCAACGTACTTGGAGAACCTGTTGATAATTTAGGGCCTGTAGATACTGGCACAACATCTCCTATTCATCGATCCGCGCCTGCCTTTATACAGTTAGATACAAAATTGTCTATTTTTGAAACAGGAATTAAAGTAGTAGATCTTTTAGCCCCTTATCGTCGTGGAGGAAAAATAGGACTATTCGGGGGAGCTGGAGTGGGTAAAACAGTACTCATTATGGAATTGATCAACAACATTGCCAAAGCCCATGGAGGTGTATCTGTATTTGGTGGGGTAGGTGAACGTACTCGTGAAGGAAACGATCTTTACATGGAAATGAAAGAATCCGGAGTTATTAATGAAAAAAATATTGCAGAATCAAAGGTAGCTCTAGTCTACGGTCAAATGAATGAACCGCCGGGAGCTCGTATGAGAGTTGGTTTGACTGCCCTAACTATGGCGGAATATTTCCGAGATGTTAATGAACAAGATGTACTTTTATTTATCGACAATATCTTCCGTTTCGTCCAAGCTGGTTCCGAAGTATCCGCCTTATTGGGTAGAATGCCTTCGGCTGTGGGTTATCAACCCACCCTTAGTACTGAAATGGGTTCTTTACAAGAAAGAATTACTTCTACCAAAGAAGGGTCTATAACTTCTATTCAAGCTGTTTATGTACCTGCGGACGATTTGACTGACCCTGCGCCTGCAACGACATTTGCACATTTAGATGCTACTACTGTACTATCAAGAGGATTAGCTTCCAAAGGTATCTATCCAGCAGTGGATCCTTTAGATTCAACGTCAACTATGCTCCAACCTCGGATTGTTGGTGAGGAACATTATGAAACTGCTCAAAGAGTTAAGGAAACTTTACAACGTTACAAAGAACTTCAAGACATTATAGCTATCCTCGGGTTGGACGAATTATCCGAAGAGGATCGTTTAACCGTAGCACGAGCAAGAAAAATGGAACGTTTTTTCTCCCAACCCTTTTTCGTAGCAGAAGTTTTTACCGGTTCTCCGGGAAAATATGTTGGTTTAGCAGAAACAATTAGAGGGTTTAAATTAATCCTTTCGGGGGAATTAGATGGTCTTCCTGAGCAGGCTTTTTATTTGGTAGGTAACATCGACGAAGCTACCGCGAAGGCTATGAAC------TTAGAAATGGAGAGCAAATCGAATAAA
>Rhodiola_henryi
ATGAGAATCAACCCTACTACTTCTGATCCTGGGCTTTCCACGCTTAAAAAGAAAAACCTGGGGCGTATCGCCCAAATCATTGGTCCGGTACTGGATGTAGTTTTTTCCCCGGGCAACATGCCCAATATTTACAACGCTCTAGTAGTTAAGGGTCGAGATATTACTGGTCAACAAATTAATGTGACTTGTGAGGTACAACAATTATTAGGAAATAATCGAGTTAGAGCTGTAGCTATGAGTGCTACAGATGGTCTAATGAGAGGAATGGAGGTGATTGACACAGGAGCTCCTCTAAGTGTTCCAGTCGGGGGAGTAACTCTTGGACGAATTTTCAACGTACTTGGAGAACCTGTTGATAATTTAGGGCCTGTAGATACTGGCACAACATCTCCTATTCATCGATCCGCGCCTGCCTTTATACAGTTAGATACAAAATTGTCTATTTTTGAAACAGGAATTAAAGTAGTAGATCTTTTAGCCCCTTATCGTCGTGGAGGAAAAATAGGACTATTCGGGGGAGCTGGAGTGGGTAAAACAGTACTCATTATGGAATTGATCAACAACATTGCCAAAGCCCATGGAGGTGTATCTGTATTTGGTGGGGTAGGTGAACGTACTCGTGAAGGAAACGATCTTTACATGGAAATGAAAGAATCCGGAGTTATTAATGAAAAAAATATTGCAGAATCAAAAGTAGCTCTAGTCTACGGTCAAATGAATGAACCGCCGGGAGCTCGTATGAGAGTTGGTTTGACTGCCCTAACTATGGCGGAATATTTCCGAGATGTTAATGAACAAGATGTACTTTTATTTATCGACAATATCTTCCGTTTCGTCCAAGCTGGTTCCGAAGTATCCGCCTTATTGGGTAGAATGCCTTCGGCTGTGGGTTATCAACCCACCCTTAGTACTGAAATGGGTTCTTTACAAGAAAGAATTACTTCTACCAAAGAAGGGTCTATAACTTCTATTCAAGCTGTTTATGTACCTGCGGACGATTTGACTGACCCTGCGCCTGCAACGACATTTGCACATTTAGATGCTACTACTGTACTATCAAGAGGATTAGCTTCCAAAGGTATCTATCCAGCAGTGGATCCTTTAGATTCAACGTCAACTATGCTCCAACCTCGGATTGTTGGTGAGGAACATTATGAAACTGCTCAAAGAGTTAAGGAAACTTTACAACGTTACAAAGAACTTCAAGACATTATAGCTATCCTCGGGTTGGACGAATTATCCGAAGAGGATCGTTTAACCGTAGCACGAGCAAGAAAAATTGAACGTTTTTTCTCCCAACCCTTTTTCGTAGCAGAAGTTTTTACCGGTTCTCCGGGAAAATATGTTGGTTTAGCAGAAACAATTAGAGGGTTTAAATTAATCCTTTCGGGGGAATTAGATGGTCTTCCTGAGCAGGCTTTTTATTTGGTAGGTAACATCGACGAAGCTACCGCGAAGGCTATGAAC------TTAGAAATGGAGAGCAAATCGAATAAA
>Rhodiola_himalensis
ATGAGAATCAACCCTACTACTTCTGATCCTGGGCTTTCCACGCTTAAAAAGAAAAACCTGGGGCGTATCGCCCAAATCATTGGTCCGGTACTGGATGTAGTTTTTTCCCCGGGCAACATGCCCAATATTTACAACGCTCTAGTAGTTAAGGGTCGAGATATTACTGGTCAACAAATTAATGTGACTTGTGAGGTACAACAATTATTAGGAAATAATCGAGTTAGAGCTGTAGCTATGAGTGCTACAGATGGTCTAATGAGAGGAATGGAGGTGATTGACACAGGAGCTCCTCTAAGTGTTCCAGTCGGGGGAGTAACTCTTGGACGAATTTTCAACGTACTTGGAGAACCTGTTGATAATTTAGGGCCTGTAGATACTGGCACAACATCTCCTATTCATCGATCCGCGCCTGCCTTTATACAGTTAGATACAAAATTGTCTATTTTTGAAACAGGAATTAAAGTAGTAGATCTTTTAGCCCCTTATCGTCGTGGAGGAAAAATAGGACTATTCGGGGGAGCTGGAGTGGGTAAAACAGTACTCATTATGGAATTGATCAACAACATTGCCAAAGCCCATGGAGGTGTATCTGTATTTGGTGGGGTAGGTGAACGTACTCGTGAAGGAAACGATCTTTACATGGAAATGAAAGAATCCGGAGTTATTAATGAAAAAAATATTGCAGAATCAAAAGTAGCTCTAGTCTACGGTCAAATGAATGAACCGCCGGGAGCTCGTATGAGAGTTGGTTTGACTGCCCTAACTATGGCGGAATATTTCCGAGATGTTAATGAACAAGATGTACTTTTATTTATCGACAATATCTTCCGTTTCGTCCAAGCTGGTTCCGAAGTATCCGCCTTATTGGGTAGAATGCCTTCGGCTGTGGGTTATCAACCCACCCTTAGTACTGAAATGGGTTCTTTACAAGAAAGAATTACTTCTACCAAAGAAGGGTCTATAACTTCTATTCAAGCTGTTTATGTACCTGCGGACGATTTGACTGACCCTGCGCCTGCAACGACATTTGCACATTTAGATGCTACTACTGTACTATCAAGAGGATTAGCTTCCAAAGGTATCTATCCAGCAGTGGATCCTTTAGATTCAACGTCAACTATGCTCCAACCTCGGATTGTTGGTGAGGAACATTATGAAACTGCTCAAAGAGTTAAGGAAACTTTACAACGTTACAAAGAACTTCAAGACATTATAGCTATCCTCGGGTTGGACGAATTATCCGAAGAGGATCGTTTAACCGTAGCACGAGCAAGAAAAATTGAACGTTTTTTCTCCCAACCCTTTTTCGTAGCAGAAGTTTTTACCGGTTCTCCGGGAAAATATGTTGGTTTAGCAGAAACAATTAGAGGGTTTAAATTAATCCTTTCGGGGGAATTAGATGGTCTTCCTGAGCAGGCTTTTTATTTGGTAGGTAATATCGACGAAGCTACCGCGAAGGCTATGAAC------TTAGAAATGGAGAGCAAATCGAATAAA
>Rhodiola_kirilowii
ATGAGAATCAACCCTACTACTTCTGATCCTGGGCTTTCCACGCTTAAAAAGAAAAACCTGGGGCGTATCGCCCAAATCATTGGTCCGGTACTGGATGTAGTTTTTTCCCCGGGCAACATGCCCAATATTTACAACGCTCTAGTAGTTAAGGGTCGAGATATTACTGGTCAACAAATTAATGTGACTTGTGAGGTACAACAATTATTAGGAAATAATCGAGTTAGAGCTGTAGCTATGAGTGCTACAGATGGTCTAATGAGAGGAATGGAGGTGATTGACACAGGAGCTCCTCTAAGTGTTCCAGTCGGGGGAGTCACTCTTGGACGAATTTTCAACGTACTTGGAGAACCTGTTGATAATTTAGGGCCTGTAGATACTGGCACAACATCTCCTATTCATCGATCCGCGCCTGCCTTTATACAGTTAGATACAAAATTGTCTATTTTTGAAACAGGAATTAAAGTAGTAGATCTTTTAGCCCCTTATCGTCGTGGAGGAAAAATAGGACTCTTCGGGGGAGCTGGAGTGGGTAAAACAGTACTCATTATGGAATTGATCAACAACATTGCCAAAGCCCATGGAGGTGTATCTGTATTTGGTGGGGTAGGTGAACGTACTCGTGAAGGAAACGATCTTTACATGGAAATGAAAGAATCCGGAGTTATTAATGAAAAAAATATTGCAGAATCAAAAGTAGCTCTAGTCTACGGTCAAATGAATGAACCGCCGGGAGCTCGTATGAGAGTTGGTTTGACTGCCCTAACTATGGCGGAATATTTCCGAGATGTTAATGAACAAGATGTACTTTTATTTATCGACAATATCTTCCGTTTCGTCCAAGCTGGTTCCGAAGTATCCGCCTTATTGGGTAGAATGCCTTCGGCTGTGGGTTATCAACCCACCCTTAGTACTGAAATGGGTTCTTTACAAGAAAGAATTACTTCTACCAAAGAAGGGTCTATAACTTCTATTCAAGCTGTTTATGTACCTGCGGACGATTTGACTGACCCTGCGCCTGCAACGACATTTGCACATTTAGATGCTACTACTGTACTATCAAGAGGATTAGCTTCCAAAGGTATCTATCCAGCAGTGGATCCTTTAGATTCAACGTCAACTATGCTCCAACCTCGGATTGTTGGTGAGGAACATTATGAAACTGCTCAAAGAGTTAAGGAAACTTTACAACGTTACAAAGAACTTCAAGACATTATAGCTATCCTCGGGTTGGACGAATTATCCGAAGAGGATCGTTTAACCGTAGCACGAGCAAGAAAAATGGAACGTTTTTTCTCCCAACCCTTTTTCGTAGCAGAAGTTTTTACCGGTTCTCCGGGAAAATATGTTGGTTTAGCAGAAACAATTAGAGGGTTTAAATTAATCCTTTCGGGGGAATTAGATGGTCTTCCTGAGCAGGCTTTTTATTTGGTAGGTAATATCGACGAAGCTACCGCGAAGGCTATGAAC------TTAGAAATGGAGAGCAAATCGAATAAA
>Rhodiola_rosea
ATGAGAAGCAACCCTACTACTTCTGATCCTGGGCTTTCCACGCTTAAAAAGAAAAACCTGGGGCGTATCGCCCAAATCATTGGTCCGGTACTGGATGTAGTTTTTTCCCCGGGCAACATGCCCAATATTTACAACGCTCTAGTAGTTAAGGGTCGAGATATTACTGGTCAACAAATTAATGTGACTTGTGAGGTACAACAATTATTAGGAAATAATCGAGTTAGAGCTGTAGCTATGAGTGCTACAGATGGTCTAATGAGAGGAATGGAGGTGATTGACACAGGAGCTCCTCTAAGTGTTCCAGTCGGGGGAGTAACTCTTGGACGAATTTTCAACGTACTTGGAGAACCTGTTGATAATTTAGGGCCTGTAGATACTGGCACAACATCTCCTATTCATCGATCCGCGCCTGCCTTTATACAGTTAGATACAAAATTGTCTATTTTTGAAACAGGAATTAAAGTAGTAGATCTTTTAGCCCCTTATCGTCGTGGAGGAAAAATAGGACTATTCGGGGGAGCTGGAGTGGGTAAAACAGTACTCATTATGGAATTGATCAACAACATTGCCAAAGCCCATGGAGGTGTATCCGTATTTGGTGGGGTAGGTGAACGTACTCGTGAAGGAAACGATCTTTACATGGAAATGAAAGAATCCGGAGTTATTAATGAAAAAAATATTGCAGAATCAAAAGTAGCTCTAGTCTACGGTCAAATGAATGAACCACCGGGAGCTCGTATGAGAGTTGGTTTGACTGCCCTAACTATGGCGGAATATTTCCGAGATGTTAATGAACAAGATGTACTTTTATTTATCGACAATATCTTCCGTTTCGTCCAAGCTGGTTCCGAAGTATCCGCCTTATTGGGTAGAATGCCTTCGGCTGTGGGTTATCAACCCACCCTTAGTACTGAAATGGGTTCTTTACAAGAAAGAATTACTTCTACCAAAGAAGGGTCTATAACTTCTATTCAAGCTGTTTATGTACCTGCGGACGATTTGACTGACCCTGCGCCTGCAACGACATTTGCACATTTAGATGCTACTACTGTACTATCAAGAGGATTAGCTTCCAAAGGTATATATCCAGCAGTGGATCCTTTAGATTCAACGTCAACTATGCTCCAACCTCGGATTGTTGGTGAGGAACATTATGAAACTGCTCAAAGAGTTAAGGAAACTTTACAACGTTACAAAGAACTTCAAGACATTATAGCTATCCTCGGGTTGGACGAATTATCCGAAGAGGATCGTTTAACCGTAGCACGAGCAAGAAAAATTGAACGTTTTTTCTCCCAACCCTTTTTCGTAGCAGAAGTTTTTACCGGTTCTCCGGGAAAATATGTTGGTTTAGCAGAAACAATTAGAGGGTTTAAATTAATCCTTTCGGGGGAATTAGATGGTCTTCCTGAGCAGGCTTTTTATTTGGTAGGTAACATCGACGAAGCTACTGCGAAGGCTATGAAC------TTAGAAATGGAGAGCAAATCGAATAAA
>Rhodiola_sacra
ATGAGAATCAACCCTACTACTTCTGATCCTGGGCTTTCCACGCTTAAAAAGAAAAACCTGGGGCGTATCGCCCAAATCATTGGTCCGGTACTGGATGTAGTTTTTTCCCCGGGCAACATGCCCAATATTTACAACGCTCTAGTAGTTAAGGGTCGAGATATTACTGGTCAACAAATTAATGTGACTTGTGAGGTACAACAATTATTAGGAAATAATCGAGTTAGAGCTGTAGCTATGAGTGCTACAGATGGTCTAATGAGAGGAATGGAGGTGATTGACACAGGAGCTCCTCTAAGTGTTCCAGTCGGAGGAGTAACTCTTGGACGAATTTTCAACGTACTTGGAGAACCTGTTGATAATTTAGGGCCTGTAGATACTGGCACAACGTCTCCTATTCATCGATCCGCGCCTGCCTTTATACAGTTAGATACAAAATTGTCTATTTTTGAAACAGGAATTAAAGTAGTAGATCTTTTAGCCCCTTATCGTCGTGGAGGAAAAATAGGACTCTTCGGGGGAGCTGGAGTGGGTAAAACAGTACTCATTATGGAATTGATCAACAACATTGCCAAAGCCCATGGAGGTGTATCTGTATTTGGTGGGGTAGGTGAACGTACTCGTGAAGGAAACGATCTTTACATGGAAATGAAAGAATCCGGAGTTATTAATGAAAAAAATATTGCAGAATCAAAAGTAGCTCTAGTCTACGGTCAAATGAATGAACCGCCGGGAGCTCGTATGAGAGTTGGTTTGACTGCCCTAACTATGGCGGAATATTTCCGAGATGTTAATGAACAAGATGTACTTTTATTTATTGACAATATCTTCCGTTTCGTCCAAGCTGGTTCCGAAGTATCCGCCTTATTGGGTAGAATGCCTTCGGCTGTGGGTTATCAACCCACCCTTAGTACTGAAATGGGTTCTTTACAAGAAAGAATTACTTCTACCAAAGAAGGGTCTATAACTTCTATTCAAGCTGTTTATGTACCTGCGGACGATTTGACTGACCCTGCGCCTGCAACGACATTTGCACATTTAGATGCTACTACTGTACTATCAAGAGGATTAGCTTCCAAAGGTATCTATCCAGCAGTGGATCCTTTAGATTCAACGTCAACTATGCTCCAACCTCGGATTGTTGGTGAGGAACATTATGAAACTGCTCAAAGAGTTAAGGAAACTTTACAACGTTACAAAGAACTTCAAGACATTATAGCTATCCTCGGGTTGGACGAATTATCCGAAGAGGATCGTTTAACCGTAGCACGAGCAAGAAAAATGGAACGTTTTTTCTCCCAACCCTTTTTCGTAGCAGAAGTTTTTACCGGTTCTCCGGGAAAATATGTTGGTTTAGCAGAAACAATTAGAGGGTTTAAATTAATCCTTTCGGGGGAATTAGATGGTCTTCCTGAGCAGGCTTTTTATTTGGTAGGTAATATCGACGAAGCTACCGCGAAGGCTATGAAC------TTAGAAATGGAGAGCAAATCGAATAAA
>Rhodiola_yunnanensis
ATGAGAATCAACCCTACTACTTCTGATCCTGGGCTTTCCACGCTTAAAAAGAAAAACCTGGGGCGTATCGCCCAAATCATTGGTCCGGTACTGGATGTAGTTTTTTCCCCGGGCAACATGCCCAATATTTACAACGCTCTAGTAGTTAAGGGTCGAGATATTACTGGTCAACAAATTAATGTGACTTGTGAGGTACAACAATTATTAGGAAATAATCGAGTTAGAGCTGTAGCTATGAGTGCTACAGATGGTCTAATGAGAGGAATGGAGGTGATTGACACAGGAGCTCCTCTAAGTGTTCCAGTCGGGGGAGTAACTCTTGGACGAATTTTCAACGTACTTGGAGAACCTGTTGATAATTTAGGGCCTGTAGATACTGGCACAACATCTCCTATTCATCGATCCGCGCCTGCCTTTATACAGTTAGATACAAAATTGTCTATTTTTGAAACAGGAATTAAAGTAGTAGATCTTTTAGCCCCTTATCGTCGTGGAGGAAAAATAGGACTATTCGGGGGAGCTGGAGTGGGTAAAACAGTACTCATTATGGAATTGATCAACAACATTGCCAAAGCCCATGGAGGTGTATCTGTATTTGGTGGGGTAGGTGAACGTACTCGTGAAGGAAACGATCTTTACATGGAAATGAAAGAATCCGGAGTTATTAATGAAAAAAATATTGCAGAATCAAAAGTAGCTCTAGTCTACGGTCAAATGAATGAACCGCCGGGAGCTCGTATGAGAGTTGGTTTGACTGCCCTAACTATGGCGGAATATTTCCGAGATGTTAATGAACAAGATGTACTTTTATTTATCGACAATATCTTCCGTTTCGTCCAAGCTGGTTCCGAAGTATCCGCCTTATTGGGTAGAATGCCTTCGGCTGTGGGTTATCAACCCACCCTTAGTACTGAAATGGGTTCTTTACAAGAAAGAATTACTTCTACCAAAGAAGGGTCTATAACTTCTATTCAAGCTGTTTATGTACCTGCGGACGATTTGACTGACCCTGCGCCTGCAACGACATTTGCACATTTAGATGCTACTACTGTACTATCAAGAGGATTAGCTTCCAAAGGTATCTATCCAGCAGTGGATCCTTTAGATTCAACGTCAACTATGCTCCAACCTCGGATTGTTGGTGAGGAACATTATGAAACTGCTCAAAGAGTTAAGGAAACTTTACAACGTTACAAAGAACTTCAAGACATTATAGCTATCCTCGGGTTGGACGAATTATCCGAAGAGGATCGTTTAACCGTAGCACGAGCAAGAAAAATTGAACGTTTTTTCTCCCAACCCTTTTTCGTAGCAGAAGTTTTTACCGGTTCTCCGGGAAAATATGTTGGTTTAGCAGAAACAATTAGAGGGTTTAAATTAATCCTTTCGGGGGAATTAGATGGTCTTCCTGAGCAGGCTTTTTATTTGGTAGGTAACATCGACGAAGCTACCGCGAAGGCTATGAAC------TTAGAAATGGAGAGCAAATTGAATAAA
>Rhodiola_dumulosa
ATGAGAATCAACCCTACTACTTCTGATCCTGGGCTTTCCACGCTTAAAAAGAAAAACCTGGGGCGTATCGCCCAAATCATTGGTCCGGTACTGGATGTAGTTTTTTCCCCGGGCAACATGCCCAATATTTACAACGCTCTAGTAGTTAAGGGTCGAGATATTACTGGTCAACAAATTAATGTGACTTGTGAGGTACAACAATTATTAGGAAATAATCGAGTTAGAGCTGTAGCTATGAGTGCTACAGATGGTCTAATGAGAGGAATGGAGGTGATTGACACAGGAGCTCCTCTAAGTGTTCCAGTCGGGGGAGTAACTCTTGGACGAATTTTCAACGTACTTGGAGAACCTGTTGATAATTTAGGGCCTGTAGATACTGGCACAACATCTCCTATTCATCGATCCGCGCCTGCCTTTATACAGTTAGATACAAAATTGTCTATTTTTGAAACAGGAATTAAAGTAGTAGATCTTTTAGCCCCTTATCGTCGTGGAGGAAAAATAGGACTATTCGGGGGAGCTGGAGTGGGTAAAACAGTACTCATTATGGAATTGATCAACAACATTGCCAAAGCCCATGGAGGTGTATCTGTATTTGGTGGGGTAGGTGAACGTACTCGTGAAGGAAACGATCTTTACATGGAAATGAAAGAATCCGGAGTTATTAATGAAAAAAATATTGCAGAATCAAAAGTAGCTCTAGTCTACGGTCAAATGAATGAACCGCCGGGAGCTCGTATGAGAGTTGGTTTGACTGCCCTAACTATGGCGGAATATTTCCGAGATGTTAATGAACAAGATGTACTTTTATTTATCGACAATATCTTCCGTTTCGTCCAAGCTGGTTCCGAAGTATCCGCCTTATTGGGTAGAATGCCTTCGGCTGTGGGTTATCAACCCACCCTTAGTACTGAAATGGGTTCTTTACAAGAAAGAATTACTTCTACCAAAGAAGGGTCTATAACTTCTATTCAAGCTGTTTATGTACCTGCGGACGATTTGACTGACCCTGCGCCTGCAACGACATTTGCACATTTAGATGCTACTACTGTACTATCAAGAGGATTAGCTTCCAAAGGTATCTATCCAGCAGTGGATCCTTTAGATTCAACGTCAACTATGCTCCAACCTCGGATTGTTGGTGAGGAACATTATGAAACTGCTCAAAGAGTTAAGGAAACTTTACAACGTTACAAAGAACTTCAAGACATTATAGCTATCCTCGGGTTGGACGAATTATCCGAAGAGGATCGTTTAACCGTAGCACGAGCAAGAAAAATTGAACGTTTTTTCTCCCAACCCTTTTTCGTAGCAGAAGTTTTTACCGGTTCTCCGGGAAAATATGTTGGTTTAGCAGAAACAATTAGAGGGTTTAAATTAATCCTTTCGGGGGAATTAGATGGTCTTCCTGAGCAGGCTTTTTATTTGGTAGGTAATATCGACGAAGCTACCGCGAAGGCTATGAAC------TTAGAAATGGAGAGCAAATCGAATAAA
>Rhodiola_fastigiata
ATGAGAATCAACCCTACTACTTCTGATCCTGGGCTTTCCACGCTTAAAAAGAAAAACCTGGGGCGTATCGCCCAAATCATTGGTCCGGTACTGGATGTAGTTTTTTCCCCGGGCAACATGCCCAATATTTACAACGCTCTAGTAGTTAAGGGTCGAGATATTACTGGTCAACAAATTAATGTGACTTGTGAGGTACAACAATTATTAGGAAATAATCGAGTTAGAGCTGTAGCTATGAGTGCTACAGATGGTCTAATGAGAGGAATGGAGGTGATTGACACAGGAGCTCCTCTAAGTGTTCCAGTCGGGGGAGTAACTCTTGGACGAATTTTCAACGTACTTGGAGAACCTGTTGATAATTTAGGGCCTGTAGATACTGGCACAACATCTCCTATTCATCGATCCGCGCCTGCCTTTATACAGTTAGATACAAAATTGTCTATTTTTGAAACAGGAATTAAAGTAGTAGATCTTTTAGCCCCTTATCGTCGTGGAGGAAAAATAGGACTATTCGGGGGAGCTGGAGTGGGTAAAACAGTACTCATTATGGAATTGATCAACAACATTGCCAAAGCCCATGGAGGTGTATCTGTATTTGGTGGGGTAGGTGAACGTACTCGTGAAGGAAACGATCTTTACATGGAAATGAAAGAATCCGGAGTTATTAATGAAAAAAATATTGCAGAATCAAAGGTAGCTCTAGTCTACGGTCAAATGAATGAACCGCCGGGAGCTCGTATGAGAGTTGGTTTGACTGCCCTAACTATGGCGGAATATTTCCGAGATGTTAATGAACAAGATGTACTTTTATTTATCGACAATATCTTCCGTTTCGTCCAAGCTGGTTCCGAAGTATCCGCCTTATTGGGTAGAATGCCTTCGGCTGTGGGTTATCAACCCACCCTTAGTACTGAAATGGGTTCTTTACAAGAAAGAATTACTTCTACCAAAGAAGGGTCTATAACTTCTATTCAAGCTGTTTATGTACCTGCGGACGATTTGACTGACCCTGCGCCTGCAACGACATTTGCACATTTAGATGCTACTACTGTACTATCAAGAGGATTAGCTTCCAAAGGTATCTATCCAGCAGTGGATCCTTTAGATTCAACGTCAACTATGCTCCAACCTCGGATTGTTGGTGAGGAACATTATGAAACTGCTCAAAGAGTTAAGGAAACTTTACAACGTTACAAAGAACTTCAAGACATTATAGCTATCCTCGGGTTGGACGAATTATCCGAAGAGGATCGTTTAACCGTAGCACGAGCAAGAAAAATGGAACGTTTTTTCTCCCAACCCTTTTTCGTAGCAGAAGTTTTTACCGGTTCTCCGGGAAAATATGTTGGTTTAGCAGAAACAATTAGAGGGTTTAAATTAATCCTTTCGGGGGAATTAGATGGTCTTCCTGAGCAGGCTTTTTATTTGGTAGGTAACATCGACGAAGCTACCGCGAAGGCTATGAAC------TTAGAAATGGAGAGCAAATCGAATAAA
>Rhodiola_gelida
ATGAGAATCAACCCTACTACTTCTGATCCTGGGCTTTCCACGCTTAAAAAGAAAAACCTGGGGCGTATCGCCCAAATCATTGGTCCGGTACTGGATGTAGTTTTTTCCCCGGGCAACATGCCCAATATTTACAACGCTCTAGTAGTTAAGGGTCGAGATATTACTGGTCAACAAATTAATGTGACTTGTGAGGTACAACAATTATTAGGAAATAATCGAGTTAGAGCTGTAGCTATGAGTGCTACAGATGGTCTAATGAGAGGAATGGAGGTGATTGACACAGGAGCTCCTCTAAGTGTTCCAGTCGGGGGAGTAACTCTTGGACGAATTTTCAACGTACTTGGAGAACCTGTTGATAATTTAGGGCCTGTAGATACTGGCACAACATCTCCTATTCATCGATCCGCGCCTGCCTTTATACAGTTAGATACAAAATTGTCTATTTTTGAAACAGGAATTAAAGTAGTAGATCTTTTAGCCCCTTATCGTCGTGGAGGAAAAATAGGACTATTCGGGGGAGCTGGAGTGGGTAAAACAGTACTCATTATGGAATTGATCAACAACATTGCCAAAGCCCATGGAGGTGTATCTGTATTTGGTGGGGTAGGTGAACGTACTCGTGAAGGAAACGATCTTTACATGGAAATGAAAGAATCCGGAGTTATTAATGAAAAAAATATTGCAGAATCAAAAGTAGCTCTAGTCTACGGTCAAATGAATGAACCGCCGGGAGCTCGTATGAGAGTTGGTTTGACTGCCCTAACTATGGCGGAATATTTCCGAGATGTTAATGAACAAGATGTACTTTTATTTATCGACAATATCTTCCGTTTCGTCCAAGCTGGTTCCGAAGTATCCGCCTTATTGGGTAGAATGCCTTCGGCTGTGGGTTATCAACCCACCCTTAGTACTGAAATGGGTTCTTTACAAGAAAGAATTACTTCTACCAAAGAAGGGTCTATAACTTCTATTCAAGCTGTTTATGTACCTGCGGACGATTTGACTGACCCTGCGCCTGCAACGACATTTGCACATTTAGATGCTACTACTGTACTATCAAGAGGATTAGCTTCCAAAGGTATCTATCCAGCAGTGGATCCTTTAGATTCAACGTCAACTATGCTCCAACCTCGGATTGTTGGTGAGGAACATTATGAAACTGCTCAAAGAGTTAAGGAAACTTTACAACGTTACAAAGAACTTCAAGACATTATAGCTATCCTCGGGTTGGACGAATTATCCGAAGAGGATCGTTTAACCGTAGCACGAGCAAGAAAAATTGAACGTTTTTTCTCCCAACCCTTTTTCGTAGCAGAAGTTTTTACCGGTTCTCCGGGAAAATATGTTGGTTTAGCAGAAACAATTAGAGGGTTTAAATTAATCCTTTCGGGGGAATTAGATGGTCTTCCTGAGCAGGCTTTTTATTTGGTAGGTAACATCGACGAAGCTACCGCGAAGGCTATGAAC------TTAGAAATGGAGAGCAAATCGAATAAA
>Rhodiola_hobsonii
ATGAGAATCAACCCTACTACTTCTGATCCTGGGCTTTCCACGCTTAAAAAGAAAAACCTGGGGCGTATCGCCCAAATCATTGGTCCGGTACTGGATGTAGTTTTTTCCCCGGGCAACATGCCCAATATTTACAACGCTCTAGTAGTTAAGGGTCGAGATATTACTGGTCAACAAATTAACGTGACTTGTGAGGTACAACAATTATTAGGAAATAATCGAGTTAGAGCTGTAGCTATGAGTGCTACAGATGGTCTAATGAGAGGAATGGAGGTGATTGACACAGGAGCTCCTCTAAGTGTTCCAGTCGGGGGAGTAACTCTTGGACGAATTTTCAACGTACTTGGAGAACCTGTTGATAATTTAGGGCCTGTAGATACTGGCACAACATCTCCTATTCATCGATCCGCGCCTGCCTTTATACAGTTAGATACAAAATTGTCTATTTTTGAAACAGGAATTAAAGTAGTAGATCTTTTAGCCCCTTATCGTCGTGGAGGAAAAATAGGACTATTCGGGGGAGCTGGAGTGGGTAAAACAGTACTCATTATGGAATTGATCAACAACATTGCCAAAGCCCATGGAGGTGTATCTGTATTTGGTGGAGTAGGTGAACGTACTCGTGAAGGAAACGATCTTTACATGGAAATGAAAGAATCCGGAGTTATTAATGAAAAAAATATTGCAGAATCAAAAGTAGCTCTAGTCTACGGTCAAATGAATGAACCGCCGGGAGCTCGTATGAGAGTTGGTTTGACTGCCCTAACTATGGCGGAATATTTCCGAGATGTTAATGAACAAGATGTACTTTTATTTATCGACAATATCTTCCGTTTCGTCCAAGCTGGTTCCGAAGTATCCGCCTTATTGGGTAGAATGCCTTCGGCTGTGGGTTATCAACCCACCCTTAGTACTGAAATGGGTTCTTTACAAGAAAGAATTACTTCTACCAAAGAAGGGTCTATAACTTCTATTCAAGCTGTTTATGTACCTGCGGACGATTTGACTGACCCTGCGCCTGCAACGACATTTGCACATTTAGATGCTACTACTGTACTATCAAGAGGATTAGCTTCCAAAGGTATCTATCCAGCAGTGGATCCTTTAGATTCAACGTCAACTATGCTCCAACCTCGGATTGTTGGTGAGGAACATTATGAAACTGCTCAAAGAGTTAAGGAAACTTTACAACGTTACAAAGAACTTCAAGACATTATAGCTATCCTCGGGTTGGACGAATTATCCGAAGAGGATCGTTTAACCGTAGCACGAGCAAGAAAAATTGAACGTTTTTTCTCCCAACCCTTTTTCGTAGCAGAAGTTTTTACCGGTTCTCCGGGAAAATATGTTGGTTTAGCAGAAACAATTAGAGGGTTTAAATTAATCCTTTCGGGGGAATTAGATGGTCTTCCTGAGCAGGCTTTTTATTTGGTAGGTAACATCGATGAAGCTACCGCGAAGGCTATGAAC------TTAGAAATGGAGAGCAAATCGAATAAA
>Rhodiola_humilis
ATGAGAATCAACCCTACTACTTCTGATCCTGGGCTTTCCACGCTTAAAAAGAAAAACCTGGGGCGTATCGCCCAAATCATTGGTCCGGTACTGGATGTAGTTTTTTCCCCGGGCAACATGCCCAATATTTACAACGCTCTAGTAGTTAAGGGTCGAGATATTACTGGTCAACAAATTAACGTGACTTGTGAGGTACAACAATTATTAGGAAATAATCGAGTTAGAGCTGTAGCTATGAGTGCTACAGATGGTCTAATGAGAGGAATGGAGGTGATTGACACAGGAGCTCCTCTAAGTGTTCCAGTCGGGGGAGTAACTCTTGGACGAATTTTCAACGTACTTGGAGAACCTGTTGATAATTTAGGGCCTGTAGATACTGGCACAACATCTCCTATTCATCGATCCGCGCCTGCCTTTATACAGTTAGATACAAAATTGTCTATTTTTGAAACAGGAATTAAAGTAGTAGATCTTTTAGCCCCTTATCGTCGTGGAGGAAAAATAGGACTATTCGGGGGAGCTGGAGTGGGTAAAACAGTACTCATTATGGAATTGATCAACAACATTGCCAAAGCCCATGGAGGTGTATCTGTATTTGGTGGAGTAGGTGAACGTACTCGTGAAGGAAACGATCTTTACATGGAAATGAAAGAATCCGGAGTTATTAATGAAAAAAATATTGCAGAATCAAAAGTAGCTCTAGTCTACGGTCAAATGAATGAACCGCCGGGAGCTCGTATGAGAGTTGGTTTGACTGCCCTAACTATGGCGGAATATTTCCGAGATGTTAATGAACAAGATGTACTTTTATTTATCGACAATATCTTCCGTTTCGTCCAAGCTGGTTCCGAAGTATCCGCCTTATTGGGTAGAATGCCTTCGGCTGTGGGTTATCAACCCACCCTTAGTACTGAAATGGGTTCTTTACAAGAAAGAATTACTTCTACCAAAGAAGGGTCTATAACTTCTATTCAAGCTGTTTATGTACCTGCGGACGATTTGACTGACCCTGCGCCTGCAACGACATTTGCACATTTAGATGCTACTACTGTACTATCAAGAGGATTAGCTTCCAAAGGTATCTATCCAGCAGTGGATCCTTTAGATTCAACGTCAACTATGCTCCAACCTCGGATTGTTGGTGAGGAACATTATGAAACTGCTCAAAGAGTTAAGGAAACTTTACAACGTTACAAAGAACTTCAAGACATTATAGCTATCCTCGGGTTGGACGAATTATCCGAAGAGGATCGTTTAACCGTAGCACGAGCAAGAAAAATTGAACGTTTTTTCTCCCAACCCTTTTTCGTAGCAGAAGTTTTTACCGGTTCTCCGGGAAAATATGTTGGTTTAGCAGAAACAATTAGAGGGTTTAAATTAATCCTTTCGGGGGAATTAGATGGTCTTCCTGAGCAGGCTTTTTATTTGGTAGGTAACATCGATGAAGCTACCGCGAAGGCTATGAAC------TTAGAAATGGAGAGCAAATCGAATAAA
>Rhodiola_integrifolia
ATGAGAATCAACCCTACTACTTCTGATCCTGGGCTTTCCACGCTTAAAAAGAAAAACCTGGGGCGTATCGCCCAAATCATTGGTCCGGTACTGGATGTAGTTTTTTCCCCGGGCAACATGCCCAATATTTACAACGCTCTAGTAGTTAAGGGTCGAGATATTACTGGTCAACAAATTAACGTGACTTGTGAGGTACAACAATTATTAGGAAATAATCGAGTTAGAGCTGTAGCTATGAGTGCTACAGATGGTCTAATGAGAGGAATGGAGGTGATTGACACAGGAGCTCCTCTAAGTGTTCCAGTCGGGGGAGTAACTCTTGGACGAATTTTCAACGTACTTGGAGAACCTGTTGATAATTTAGGGCCTGTAGATATTGGCACAACATCTCCTATTCATCGATCCGCGCCTGCCTTTATACAGTTAGATACAAAATTGTCTATTTTTGAAACAGGAATTAAAGTAGTAGATCTTTTAGCCCCTTATCGTCGTGGAGGAAAAATAGGACTATTCGGGGGAGCTGGAGTGGGTAAAACAGTACTCATTATGGAATTGATCAACAACATTGCCAAAGCCCATGGAGGTGTATCTGTATTTGGTGGGGTAGGTGAACGTACTCGTGAAGGAAACGATCTTTACATGGAAATGAAAGAATCCGGAGTTATTAATGAAAAAAATATTGCAGAATCAAAAGTAGCTCTAGTCTACGGTCAAATGAATGAACCGCCGGGAGCTCGTATGAGAGTTGGTTTGACTGCCCTAACTATGGCGGAATATTTCCGAGATGTTAATGAACAAGATGTACTTTTATTTATCGACAATATCTTCCGTTTCGTCCAAGCTGGTTCCGAAGTATCCGCCTTATTGGGTAGAATGCCTTCGGCTGTGGGTTATCAACCCACCCTTAGTACTGAAATGGGTTCTTTACAAGAAAGAATTACTTCTACCAAAGAAGGGTCTATAACTTCTATTCAAGCTGTTTATGTACCTGCGGACGATTTGACTGACCCTGCGCCTGCAACGACATTTGCACATTTAGATGCTACTACTGTACTATCAAGAGGATTAGCTTCCAAAGGTATCTATCCAGCAGTGGATCCTTTAGATTCAACGTCAACTATGCTCCAACCTCGGATTGTTGGTGAGGAACATTATGAAACTGCTCAAAGAGTTAAGGAAACTTTACAACGTTACAAAGAACTTCAAGACATTATAGCTATCCTCGGGTTGGACGAATTATCCGAAGAGGATCGTTTAACCGTAGCACGAGCAAGAAAAATTGAACGTTTTTTCTCCCAACCCTTTTTCGTAGCAGAAGTTTTTACCGGTTCTCCGGGAAAATATGTTGGTTTAGCAGAAACAATTAGAGGGTTTAAATTAATCCTTTCGGGGGAATTAGATGGTCTTCCTGAGCAGGCTTTTTATTTGGTAGGTAACATCGATGAAGCTACCGCGAAGGCTATGAAC------TTAGAAATGGAGAGCAAATCGAATAAA
>Rhodiola_liciae
ATGAGAATCAACCCTACTACTTCTGATCCTGGGCTTTCCACGCTTAAAAAGAAAAACCTGGGGCGTATCGCCCAAATCATTGGTCCGGTACTGGATGTAGTTTTTTCCCCGGGCAACATGCCCAATATTTACAACGCTCTAGTAGTTAAGGGTCGAGATATTACTGGTCAACAAATTAACGTGACTTGTGAGGTACAACAATTATTAGGAAATAATCGAGTTAGAGCTGTAGCTATGAGTGCTACAGATGGTCTAATGAGAGGAATGGAGGTGATTGACACAGGAGCTCCTCTAAGTGTTCCAGTCGGGGGAGTAACTCTTGGACGAATTTTCAACGTACTTGGAGAACCTGTTGATAATTTAGGGCCTGTAGATACTGGCACAACATCTCCTATTCATCGATCCGCGCCTGCCTTTATACAGTTAGATACAAAATTGTCTATTTTTGAAACAGGAATTAAAGTAGTAGATCTTTTAGCCCCTTATCGTCGTGGAGGAAAAATAGGACTATTCGGGGGAGCTGGAGTGGGTAAAACAGTACTCATTATGGAATTGATCAACAACATTGCCAAAGCCCATGGAGGTGTATCTGTATTTGGTGGGGTAGGTGAACGTACTCGTGAAGGAAACGATCTTTACATGGAAATGAAAGAATCCGGAGTTATTAATGAAAAAAATATTGCAGAATCAAAAGTAGCTCTAGTCTACGGTCAAATGAATGAACCGCCGGGAGCTCGTATGAGAGTTGGTTTGACTGCCCTAACTATGGCGGAATATTTCCGAGATGTTAATGAACAAGATGTACTTTTATTTATCGACAATATCTTCCGTTTCGTCCAAGCTGGTTCCGAAGTATCCGCCTTATTGGGTAGAATGCCTTCGGCTGTGGGTTATCAACCCACCCTTAGTACTGAAATGGGTTCTTTACAAGAAAGAATTACTTCTACCAAAGAAGGGTCTATAACTTCTATTCAAGCTGTTTATGTACCTGCGGACGATTTGACTGACCCTGCGCCTGCAACGACATTTGCACATTTAGATGCTACTACTGTACTATCAAGAGGATTAGCTTCCAAAGGTATCTATCCAGCAGTGGATCCTTTAGATTCAACGTCAACTATGCTCCAACCTCGGATTGTTGGTGAGGAACATTATGAAACTGCTCAAAGAGTTAAGGAAACTTTACAACGTTACAAAGAACTTCAAGACATTATAGCTATCCTCGGGTTGGACGAATTATCCGAAGAGGATCGTTTAACCGTAGCACGAGCAAGAAAAATTGAACGTTTTTTCTCCCAACCCTTTTTCGTAGCAGAAGTTTTTACCGGTTCTCCGGGAAAATATGTTGGTTTAGCAGAAACAATTAGAGGGTTTAAATTAATCCTTTCGGGGGAATTAGATGGTCTTCCTGAGCAGGCTTTTTATTTGGTAGGTAACATCGATGAAGCTACCGCGAAGGCTATGAAC------TTAGAAATGGAGAGCAAATCGAATAAA
>Rhodiola_macrocarpa
ATGAGAATCAACCCTACTACTTCTGATCCTGGGCTTTCCACGCTTAAAAAGAAAAACCTGGGGCGTATCGCCCAAATCATTGGTCCGGTACTGGATGTAGTTTTTTCCCCGGGCAACATGCCCAATATTTACAACGCTCTAGTAGTTAAGGGTCGAGATATTACTGGTCAACAAATTAATGTGACTTGTGAGGTACAACAATTATTAGGAAATAATCGAGTTAGAGCTGTAGCTATGAGTGCTACAGATGGTCTAATGAGAGGAATGGAGGTGATTGACACAGGAGCTCCTCTAAGTGTTCCAGTCGGGGGAGTAACTCTTGGACGAATTTTCAACGTACTTGGAGAACCTGTTGATAATTTAGGGCCTGTAGATACTGGCACAACATCTCCTATTCATCGATCCGCGCCTGCCTTTATACAGTTAGATACAAAATTGTCTATTTTTGAAACAGGAATTAAAGTAGTAGATCTTTTAGCCCCTTATCGTCGTGGAGGAAAAATAGGACTATTCGGGGGAGCTGGAGTGGGTAAAACAGTACTCATTATGGAATTGATCAACAACATTGCCAAAGCCCATGGAGGTGTATCTGTATTTGGTGGGGTAGGTGAACGTACTCGTGAAGGAAACGATCTTTACATGGAAATGAAAGAATCCGGAGTTATTAATGAAAAAAATATTGCAGAATCAAAAGTAGCTCTAGTCTACGGTCAAATGAATGAACCGCCGGGAGCTCGTATGAGAGTTGGTTTGACTGCCCTAACTATGGCGGAATATTTCCGAGATGTTAATGAACAAGATGTACTTTTATTTATCGACAATATCTTCCGTTTCGTCCAAGCTGGTTCCGAAGTATCCGCCTTATTGGGTAGAATGCCTTCGGCTGTGGGTTATCAACCCACCCTTAGTACTGAAATGGGTTCTTTACAAGAAAGAATTACTTCTACCAAAGAAGGGTCTATAACTTCTATTCAAGCTGTTTATGTACCTGCGGACGATTTGACTGACCCTGCGCCTGCAACGACATTTGCACATTTAGATGCTACTACTGTACTATCAAGAGGATTAGCTTCCAAAGGTATCTATCCAGCAGTGGATCCTTTAGATTCAACGTCAACTATGCTCCAACCTCGGATTGTTGGTGAGGAACATTATGAAACTGCTCAAAGAGTTAAGGAAACTTTACAACGTTACAAAGAACTTCAAGACATTATAGCTATCCTCGGGTTGGACGAATTATCCGAAGAGGATCGTTTAACCGTAGCACGAGCAAGAAAAATTGAACGTTTTTTCTCCCAACCCTTTTTCGTAGCAGAAGTTTTTACCGGTTCTCCGGGAAAATATGTTGGTTTAGCAGAAACAATTAGAGGGTTTAAATTAATCCTTTCGGGGGAATTAGATGGTCTTCCTGAGCAGGCTTTTTATTTGGTAGGTAACATCGACGAAGCTACCGCGAAGGCTATGAAC------TTAGAAATGGAGAGCAAATCGAATAAA
>Rhodiola_ovatisepala
ATGAGAATCAACCCTACTACTTCTGATCCTGGGCTTTCCACGCTTAAAAAGAAAAACCTGGGGCGTATCGCCCAAATCATTGGTCCGGTACTGGATGTAGTTTTTTCCCCGGGCAACATGCCCAATATTTACAACGCTCTAGTAGTTAAGGGTCGAGATATTACTGGTCAACAAATTAACGTGACTTGTGAGGTACAACAATTATTAGGAAATAATCGAGTTAGAGCTGTAGCTATGAGTGCTACAGATGGTCTAATGAGAGGAATGGAGGTGATTGACACAGGAGCTCCTCTAAGTGTTCCAGTCGGGGGAGTAACTCTTGGACGAATTTTCAACGTACTTGGAGAACCTGTTGATAATTTAGGGCCTGTAGATACTGGCACAACATCTCCTATTCATCGATCCGCGCCTGCCTTTATACAGTTAGATACAAAATTGTCTATTTTTGAAACAGGAATTAAAGTAGTAGATCTTTTAGCCCCTTATCGTCGTGGAGGAAAAATAGGACTATTCGGGGGAGCTGGAGTGGGTAAAACAGTACTCATTATGGAATTGATCAACAACATTGCCAAAGCCCATGGAGGTGTATCTGTATTTGGTGGAGTAGGTGAACGTACTCGTGAAGGAAACGATCTTTACATGGAAATGAAAGAATCCGGAGTTATTAATGAAAAAAATATTGCAGAATCAAAAGTAGCTCTAGTCTACGGTCAAATGAATGAACCGCCGGGAGCTCGTATGAGAGTTGGTTTGACTGCCCTAACTATGGCGGAATATTTCCGAGATGTTAATGAACAAGATGTACTTTTATTTATCGACAATATCTTCCGTTTCGTCCAAGCTGGTTCCGAAGTATCCGCCTTATTGGGTAGAATGCCTTCGGCTGTGGGTTATCAACCCACCCTTAGTACTGAAATGGGTTCTTTACAAGAAAGAATTACTTCTACCAAAGAAGGGTCTATAACTTCTATTCAAGCTGTTTATGTACCTGCGGACGATTTGACTGACCCTGCGCCTGCAACGACATTTGCACATTTAGATGCTACTACTGTACTATCAAGAGGATTAGCTTCCAAAGGTATCTATCCAGCAGTGGATCCTTTAGATTCAACGTCAACTATGCTCCAACCTCGGATTGTTGGTGAGGAACATTATGAAACTGCTCAAAGAGTTAAGGAAACTTTACAACGTTACAAAGAACTTCAAGACATTATAGCTATCCTCGGGTTGGACGAATTATCCGAAGAGGATCGTTTAACCGTAGCACGAGCAAGAAAAATTGAACGTTTTTTCTCCCAACCCTTTTTCGTAGCAGAAGTTTTTACCGGTTCTCCGGGAAAATATGTTGGTTTAGCAGAAACAATTAGAGGGTTTAAATTAATCCTTTCGGGGGAATTAGATGGTCTTCCTGAGCAGGCTTTTTATTTGGTAGGTAACATCGATGAAGCTACCGCGAAGGCTATGAAC------TTAGAAATGGAGAGCAAATCGAATAAA
>Rhodiola_prainii
ATGAGAATCAACCCTACTACTTCTGATCCTGGGCTTTCCACGCTTAAAAAGAAAAACCTGGGGCGTATCGCCCAAATCATTGGTCCGGTACTGGATGTAGTTTTTTCCCCGGGCAACATGCCCAATATTTACAACGCTCTAGTAGTTAAGGGTCGAGATATTACTGGTCAACAAATTAACGTGACTTGTGAGGTACAACAATTATTAGGAAATAATCGAGTTAGAGCTGTAGCTATGAGTGCTACAGATGGTCTAATGAGAGGAATGGAGGTGATTGACACAGGAGCTCCTCTAAGTGTTCCAGTCGGGGGAGTAACTCTTGGACGAATTTTCAACGTACTTGGAGAACCTGTTGATAATTTAGGGCCTGTAGATACTGGCACAACATCTCCTATTCATCGATCCGCGCCTGCCTTTATACAGTTAGATACAAAATTGTCTATTTTTGAAACAGGAATTAAAGTAGTAGATCTTTTAGCCCCTTATCGTCGTGGAGGAAAAATAGGACTATTCGGGGGAGCTGGAGTGGGTAAAACAGTACTCATTATGGAATTGATCAACAACATTGCCAAAGCCCATGGAGGTGTATCTGTATTTGGTGGAGTAGGTGAACGTACTCGTGAAGGAAACGATCTTTACATGGAAATGAAAGAATCCGGAGTTATTAATGAAAAAAATATTGCAGAATCAAAAGTAGCTCTAGTCTACGGTCAAATGAATGAACCGCCGGGAGCTCGTATGAGAGTTGGTTTGACTGCCCTAACTATGGCGGAATATTTCCGAGATGTTAATGAACAAGATGTACTTTTATTTATCGACAATATCTTCCGTTTCGTCCAAGCTGGTTCCGAAGTATCCGCCTTATTGGGTAGAATGCCTTCGGCTGTGGGTTATCAACCCACCCTTAGTACTGAAATGGGTTCTTTACAAGAAAGAATTACTTCTACCAAAGAAGGGTCTATAACTTCTATTCAAGCTGTTTATGTACCTGCGGACGATTTGACTGACCCTGCGCCTGCAACGACATTTGCACATTTAGATGCTACTACTGTACTATCAAGAGGATTAGCTTCCAAAGGTATCTATCCAGCAGTGGATCCTTTAGATTCAACGTCAACTATGCTCCAACCTCGGATTGTTGGTGAGGAACATTATGAAACTGCTCAAAGAGTTAAGGAAACTTTACAACGTTACAAAGAACTTCAAGACATTATAGCTATCCTCGGGTTGGACGAATTATCCGAAGAGGATCGTTTAACCGTAGCACGAGCAAGAAAAATTGAACGTTTTTTCTCCCAACCCTTTTTCGTAGCAGAAGTTTTTACCGGTTCTCCGGGAAAATATGTTGGTTTAGCAGAAACAATTAGAGGGTTTAAATTAATCCTTTCGGGGGAATTAGATGGTCTTCCTGAGCAGGCTTTTTATTTGGTAGGTAACATCGATGAAGCTACCGCGAAGGCTATGAAC------TTAGAAATGGAGAGCAAATCGAATAAA
>Rhodiola_quadrifida
ATGAGAATCAACCCTACTACTTCTGATCCTGGGCTTTCCACGCTTAAAAAGAAAAACCTGGGGCGTATCGCCCAAATCATTGGTCCGGTACTGGATGTAGTTTTTTCCCCGGGCAACATGCCCAATATTTACAACGCTCTAGTAGTTAAGGGTCGAGATATTACTGGTCAACAAATTAATGTGACTTGTGAGGTACAACAATTATTAGGAAATAATCGAGTTAGAGCTGTAGCTATGAGTGCTACAGATGGTCTAATGAGAGGAATGGAGGTGATTGACACAGGAGCTCCTCTAAGTGTTCCAGTCGGGGGAGTAACTCTTGGACGAATTTTCAACGTACTTGGAGAACCTGTTGATAATTTAGGGCCTGTAGATACTGGCACAACATCTCCTATTCATCGATCCGCGCCTGCCTTTATACAGTTAGATACAAAATTGTCTATTTTTGAAACAGGAATTAAAGTAGTAGATCTTTTAGCCCCTTATCGTCGTGGAGGAAAAATAGGACTATTCGGGGGAGCTGGAGTGGGTAAAACAGTACTCATTATGGAATTGATCAACAACATTGCCAAAGCCCATGGAGGTGTATCTGTATTTGGTGGGGTAGGTGAACGTACTCGTGAAGGAAACGATCTTTACATGGAAATGAAAGAATCCGGAGTTATTAATGAAAAAAATATTGCAGAATCAAAAGTAGCTCTAGTCTACGGTCAAATGAATGAACCGCCGGGAGCTCGTATGAGAGTTGGTTTGACTGCCCTAACTATGGCGGAATATTTCCGAGATGTTAATGAACAAGATGTACTTTTATTTATCGACAATATCTTCCGTTTCGTCCAAGCTGGTTCCGAAGTATCCGCCTTATTGGGTAGAATGCCTTCGGCTGTGGGTTATCAACCCACCCTTAGTACTGAAATGGGTTCTTTACAAGAAAGAATTACTTCTACCAAAGAAGGGTCTATAACTTCTATTCAAGCTGTTTATGTACCTGCGGACGATTTGACTGACCCTGCGCCTGCAACGACATTTGCACATTTAGATGCTACTACTGTACTATCAAGAGGATTAGCTTCCAAAGGTATCTATCCAGCAGTGGATCCTTTAGATTCAACGTCAACTATGCTCCAACCTCGGATTGTTGGTGAGGAACATTATGAAACTGCTCAAAGAGTTAAGGAAACTTTACAACGTTACAAAGAACTTCAAGACATTATAGCTATCCTCGGGTTGGACGAATTATCCGAAGAGGATCGTTTAACCGTAGCACGAGCAAGAAAAATTGAACGTTTTTTCTCCCAACCCTTTTTCGTAGCAGAAGTTTTTACCGGTTCTCCGGGAAAATATGTTGGTTTAGCAGAAACAATTAGAGGGTTTAAATTAATCCTTTCGGGGGAATTAGATGGTCTTCCTGAGCAGGCTTTTTATTTGGTAGGTAATATCGACGAAGCTACCGCGAAGGCTATGAAC------TTAGAAATGGAGAGCAAATCGAATAAA
>Rhodiola_rhodantha
ATGAGAATCAACCCTACTACTTCTGATCCTGGGCTTTCCACGCTTAAAAAGAAAAACCTGGGGCGTATCGCCCAAATCATTGGTCCGGTACTGGATGTAGTTTTTTCCCCGGGCAACATGCCAAATATTTACAACGCTCTAGTAGTTAAGGGTCGAGATATTACTGGTCAACAAATTAACGTGACTTGTGAGGTACAACAATTATTAGGAAATAATCGAGTTAGAGCTGTAGCTATGAGTGCTACAGATGGTCTAATGAGAGGAATGGAGGTGATTGACACAGGAGCTCCTCTAAGTGTTCCAGTCGGGGGAGTAACTCTTGGACGCATTTTCAACGTACTTGGAGAACCTGTTGATAATTTAGGGCCTGTAGATATTGGCACAACATCTCCTATTCATCGATCCGCGCCTGCCTTTATACAGTTAGATACAAAATTGTCTATTTTTGAAACAGGAATTAAAGTAGTAGATCTTTTAGCCCCTTATCGTCGTGGAGGAAAAATAGGACTATTCGGGGGAGCTGGAGTGGGTAAAACAGTACTCATTATGGAATTGATCAACAACATTGCCAAAGCCCATGGAGGTGTATCTGTATTTGGTGGGGTAGGTGAACGTACTCGTGAAGGAAACGATCTTTACATGGAAATGAAAGAATCCGGAGTTATTAATGAAAAAAATATTGCAGAATCAAAAGTAGCTCTAGTCTACGGTCAAATGAATGAACCGCCGGGAGCTCGTATGAGAGTTGGTTTGACTGCCCTAACTATGGCGGAATATTTCCGAGATGTTAATGAACAAGATGTACTTTTATTTATCGACAATATCTTCCGTTTCGTCCAAGCTGGTTCCGAAGTATCCGCCTTATTGGGTAGAATGCCTTCGGCTGTGGGTTATCAACCCACCCTTAGTACTGAAATGGGTTCTTTACAAGAAAGAATTACTTCTACCAAAGAAGGGTCTATAACTTCTATTCAAGCTGTTTATGTACCTGCGGACGATTTGACTGACCCTGCGCCTGCAACGACATTTGCACATTTAGATGCTACTACTGTACTATCAAGAGGATTAGCTTCCAAAGGTATCTATCCAGCAGTGGATCCTTTAGATTCAACGTCAACTATGCTCCAACCTCGGATTGTTGGTGAGGAACATTATGAAACTGCTCAAAGAGTTAAGGAAACTTTACAACGTTACAAAGAACTTCAAGACATTATAGCTATCCTCGGGTTGGACGAATTATCCGAAGAGGATCGTTTAACCGTAGCACGAGCAAGAAAAATTGAACGTTTTTTCTCCCAACCCTTTTTCGTAGCAGAAGTTTTTACCGGTTCTCCGGGAAAATATGTTGGTTTAGCAGAAACAATTAGAGGGTTTAAATTAATCCTTTCGGGGGAATTAGATGGTCTTCCTGAGCAGGCTTTTTATTTGGTAGGTAACATCGATGAAGCTACCGCGAAGGCTATGAAC------TTAGAAATGGAGAGCAAATCGAATAAA
>Rhodiola_sexifolia
ATGAGAATCAACCCTACTACTTCTGATCCTGGGCTTTCCACGCTTAAAAAGAAAAACCTGGGGCGTATCGCCCAAATCATTGGTCCGGTACTGGATGTAGTTTTTTCCCCGGGCAACATGCCCAATATTTACAACGCTCTAGTAGTTAAGGGTCGAGATATTACTGGTCAACAAATTAACGTGACTTGTGAGGTACAACAATTATTAGGAAATAATCGAGTTAGAGCTGTAGCTATGAGTGCTACAGATGGTCTAATGAGAGGAATGGAGGTGATTGACACAGGAGCTCCTCTAAGTGTTCCAGTCGGGGGAGTAACTCTTGGACGAATTTTCAACGTACTTGGAGAACCTGTTGATAATTTAGGGCCTGTAGATACTGGCACAACATCTCCTATTCATCGATCCGCGCCTGCCTTTATACAGTTAGATACAAAATTGTCTATTTTTGAAACAGGAATTAAAGTAGTAGATCTTTTAGCCCCTTATCGTCGTGGAGGAAAAATAGGACTATTCGGGGGAGCTGGAGTGGGTAAAACAGTACTCATTATGGAATTGATCAACAACATTGCCAAAGCCCATGGAGGTGTATCTGTATTTGGTGGAGTAGGTGAACGTACTCGTGAAGGAAACGATCTTTACATGGAAATGAAAGAATCCGGAGTTATTAATGAAAAAAATATTGCAGAATCAAAAGTAGCTCTAGTCTACGGTCAAATGAATGAACCGCCGGGAGCTCGTATGAGAGTTGGTTTGACTGCCCTAACTATGGCGGAATATTTCCGAGATGTTAATGAACAAGATGTACTTTTATTTATCGACAATATCTTCCGTTTCGTCCAAGCTGGTTCCGAAGTATCCGCCTTATTGGGTAGAATGCCTTCGGCTGTGGGTTATCAACCCACCCTTAGTACTGAAATGGGTTCTTTACAAGAAAGAATTACTTCTACCAAAGAAGGGTCTATAACTTCTATTCAAGCTGTTTATGTACCTGCGGACGATTTGACTGACCCTGCGCCTGCAACGACATTTGCACATTTAGATGCTACTACTGTACTATCAAGAGGATTAGCTTCCAAAGGTATCTATCCAGCAGTGGATCCTTTAGATTCAACGTCAACTATGCTCCAACCTCGGATTGTTGGTGAGGAACATTATGAAACTGCTCAAAGAGTTAAGGAAACTTTACAACGTTACAAAGAACTTCAAGACATTATAGCTATCCTCGGGTTGGACGAATTATCCGAAGAGGATCGTTTAACCGTAGCACGAGCAAGAAAAATTGAACGTTTTTTCTCCCAACCCTTTTTCGTAGCAGAAGTTTTTACCGGTTCTCCGGGAAAATATGTTGGTTTAGCAGAAACAATTAGAGGGTTTAAATTAATCCTTTCGGGGGAATTAGATGGTCTTCCTGAGCAGGCTTTTTATTTGGTAGGTAACATCGATGAAGCTACCGCGAAGGCTATGAAC------TTAGAAATGGAGAGCAAATCGAATAAA
>Rhodiola_sinuata
ATGAGAATCAACCCTACTACTTCTGATCCTGGGCTTTCCACGCTTAAAAAGAAAAACCTGGGGCGTATCGCCCAAATCATTGGTCCGGTACTGGATGTAGTTTTTTCCCCGGGCAACATGCCCAATATTTACAACGCTCTAGTAGTTAAGGGTCGAGATATTACTGGTCAACAAATTAACGTGACTTGTGAGGTACAACAATTATTAGGAAATAATCGAGTTAGAGCTGTAGCTATGAGTGCTACAGATGGTCTAATGAGAGGAATGGAGGTGATTGACACAGGAGCTCCTCTAAGTGTTCCAGTCGGGGGAGTAACTCTTGGACGAATTTTCAACGTACTTGGAGAACCTGTTGATAATTTAGGGCCTGTAGATACTGGCACAACATCTCCTATTCATCGATCCGCGCCTGCCTTTATACAGTTAGATACAAAATTGTCTATTTTTGAAACAGGAATTAAAGTAGTAGATCTTTTAGCCCCTTATCGTCGTGGAGGAAAAATAGGACTATTCGGGGGAGCTGGAGTGGGTAAAACAGTACTCATTATGGAATTGATCAACAACATTGCCAAAGCCCATGGAGGTGTATCTGTATTTGGTGGAGTAGGTGAACGTACTCGTGAAGGAAACGATCTTTACATGGAAATGAAAGAATCCGGAGTTATTAATGAAAAAAATATTGCAGAATCAAAAGTAGCTCTAGTCTACGGTCAAATGAATGAACCGCCGGGAGCTCGTATGAGAGTTGGTTTGACTGCCCTAACTATGGCGGAATATTTCCGAGATGTTAATGAACAAGATGTACTTTTATTTATCGACAATATCTTCCGTTTCGTCCAAGCTGGTTCCGAAGTATCCGCCTTATTGGGTAGAATGCCTTCGGCTGTGGGTTATCAACCCACCCTTAGTACTGAAATGGGTTCTTTACAAGAAAGAATTACTTCTACCAAAGAAGGGTCTATAACTTCTATTCAAGCTGTTTATGTACCTGCGGACGATTTGACTGACCCTGCGCCTGCAACGACATTTGCACATTTAGATGCTACTACTGTACTATCAAGAGGATTAGCTTCCAAAGGTATCTATCCAGCAGTGGATCCTTTAGATTCAACGTCAACTATGCTCCAACCTCGGATTGTTGGTGAGGAACATTATGAAACTGCTCAAAGAGTTAAGGAAACTTTACAACGTTACAAAGAACTTCAAGACATTATAGCTATCCTCGGGTTGGACGAATTATCCGAAGAGGATCGTTTAACCGTAGCACGAGCAAGAAAAATTGAACGTTTTTTCTCCCAACCCTTTTTCGTAGCAGAAGTTTTTACCGGTTCTCCGGGAAAATATGTTGGTTTAGCAGAAACAATTAGAGGGTTTAAATTAATCCTTTCGGGGGAATTAGATGGTCTTCCTGAGCAGGCTTTTTATTTGGTAGGTAACATCGATGAAGCTACCGCGAAGGCTATGAAC------TTAGAAATGGAGAGCAAATCGAATAAA
>Rhodiola_smithii
ATGAGAATCAACCCTACTACTTCTGATCCTGGGCTTTCCACGCTTAAAAAGAAAAACCTGGGGCGTATCGCCCAAATCATTGGTCCGGTACTGGATGTAGTTTTTTCCCCGGGCAACATGCCCAATATTTACAACGCTCTAGTAGTTAAGGGTCGAGATATTACTGGTCAACAAATTAATGTGACTTGTGAGGTACAACAATTATTAGGAAATAATCGAGTTAGAGCTGTAGCTATGAGTGCTACAGATGGTCTAATGAGAGGAATGGAGGTGATTGACACAGGAGCTCCTCTAAGTGTTCCAGTCGGGGGAGTAACTCTTGGACGAATTTTCAACGTACTTGGAGAACCTGTTGATAATTTAGGGCCTGTAGATACTGGCACAACATCTCCTATTCATCGATCCGCGCCTGCCTTTATACAGTTAGATACAAAATTGTCTATTTTTGAAACAGGAATTAAAGTAGTAGATCTTTTAGCCCCTTATCGTCGTGGAGGAAAAATAGGACTATTCGGGGGAGCTGGAGTGGGTAAAACAGTACTCATTATGGAATTGATCAACAACATTGCCAAAGCCCATGGAGGTGTATCTGTATTTGGTGGGGTAGGTGAACGTACTCGTGAAGGAAACGATCTTTACATGGAAATGAAAGAATCCGGAGTTATTAATGAAAAAAATATTGTAGAATCAAAAGTAGCTCTAGTCTACGGTCAAATGAATGAACCGCCGGGAGCTCGTATGAGAGTTGGTTTGACTGCCCTAACTATGGCAGAATATTTCCGAGATGTTAATGAACAAGATGTACTTTTATTTATCGACAATATCTTCCGTTTCGTCCAAGCTGGTTCCGAAGTATCCGCCTTATTGGGTAGAATGCCTTCGGCTGTGGGTTATCAACCCACCCTTAGTACTGAAATGGGTTCTTTACAAGAAAGAATTACTTCTACCAAAGAAGGGTCTATAACTTCTATTCAAGCTGTTTATGTACCTGCGGACGATTTGACTGACCCTGCGCCTGCAACGACATTTGCACATTTAGATGCTACTACTGTACTATCAAGAGGATTAGCTTCAAAAGGTATCTATCCAGCAGTGGATCCTTTAGATTCAACGTCAACTATGCTCCAACCTCGGATTGTTGGTGAGGAACATTATGAAACTGCTCAAAGAGTTAAGGAAACTTTACAACGTTACAAAGAACTTCAAGACATTATAGCTATCCTCGGGTTGGACGAATTATCCGAAGAGGATCGTTTAACCGTAGCACGAGCAAGAAAAATTGAACGTTTTTTCTCCCAACCCTTTTTCGTAGCAGAAGTTTTTACCGGTTCTCCGGGAAAATATGTTGGTTTAGCAGAAACAATTAGAGGGTTTAAATTAATCCTTTCGGGGGAATTAGATGGTCTTCCTGAGCAGGCTTTTTATTTGGTAGGTAACATCGACGAAGCTACTGCGAAGGCTATGAAC------TTAGAAATGGAGAGCAAATCGAATAAA
>Rhodiola_stapfii
ATGAGAATCAACCCTACTACTTCTGATCCTGGGCTTTCCACGCTTAAAAAGAAAAACCTGGGGCGTATCGCCCAAATCATTGGTCCGGTACTGGATGTAGTTTTTTCCCCGGGCAACATGCCCAATATTTACAACGCTCTAGTAGTTAAGGGTCGAGATATTACTGGTCAACAAATTAACGTGACTTGTGAGGTACAACAATTATTAGGAAATAATCGAGTTAGAGCTGTAGCTATGAGTGCTACAGATGGTCTAATGAGAGGAATGGAGGTGATTGACACAGGAGCTCCTCTAAGTGTTCCAGTCGGGGGAGTAACTCTTGGACGAATTTTCAACGTACTTGGAGAACCTGTTGATAATTTAGGGCCTGTAGAGACTGGCACAACATCTCCTATTCATCGATCCGCGCCTGCCTTTATACAGTTAGATACAAAATTGTCTATTTTTGAAACAGGAATTAAAGTAGTAGATCTTTTAGCCCCTTATCGTCGTGGAGGAAAAATAGGACTATTCGGGGGAGCTGGAGTGGGTAAAACAGTACTCATTATGGAATTGATCAACAACATTGCCAAAGCCCATGGAGGTGTATCTGTATTTGGTGGAGTAGGTGAACGTACTCGTGAAGGAAACGATCTTTACATGGAAATGAAAGAATCCGGAGTTATTAATGAAAAAAATATTGCAGAATCAAAAGTAGCTCTAGTCTACGGTCAAATGAATGAACCGCCGGGAGCTCGTATGAGAGTTGGTTTGACTGCCCTAACTATGGCGGAATATTTCCGAGATGTTAATGAACAAGATGTACTTTTATTTATCGACAATATCTTCCGTTTCGTCCAAGCTGGTTCCGAAGTATCCGCCTTATTGGGTAGAATGCCTTCGGCTGTGGGTTATCAACCCACCCTTAGTACTGAAATGGGTTCTTTACAAGAAAGAATTACTTCTACCAAAGAAGGGTCTATAACTTCTATTCAAGCTGTTTATGTACCTGCGGACGATTTGACTGACCCTGCGCCTGCAACGACATTTGCACATTTAGATGCTACTACTGTACTATCAAGAGGATTAGCTTCCAAAGGTATCTATCCAGCAGTGGATCCTTTAGATTCAACGTCAACTATGCTCCAACCTCGGATTGTTGGTGAGGAACATTATGAAACTGCTCAAAGAGTTAAGGAAACTTTACAACGTTACAAAGAACTTCAAGACATTATAGCTATCCTCGGGTTGGACGAATTATCCGAAGAGGATCGTTTAACCGTAGCACGAGCAAGAAAAATTGAACGTTTTTTCTCCCAACCCTTTTTCGTAGCAGAAGTTTTTACCGGTTCTCCGGGAAAATATGTTGGTTTAGCAGAAACAATTAGAGGGTTTAAATTAATCCTTTCGGGGGAATTAGATGGTCTTCCTGAGCAGGCTTTTTATTTGGTAGGTAACATCGATGAAGCTACCGCGAAGGCTATGAAC------TTAGAAATGGAGAGCAAATCGAATAAA
>Rhodiola_subopposita
ATGAGAATCAACCCTACTACTTCTGATCCTGGGCTTTCCACGCTTAAAAAGAAAAACCTGGGGCGTATCGCCCAAATCATTGGTCCGGTACTGGATGTAGTTTTTTCCCCGGGCAACATGCCCAATATTTACAACGCTCTAGTAGTTAAGGGTCGAGATATTACTGGTCAACAAATTAATGTGACTTGTGAGGTACAACAATTATTAGGAAATAATCGAGTTAGAGCTGTAGCTATGAGTGCTACAGATGGTCTAATGAGAGGAATGGAGGTGATTGACACAGGAGCTCCTCTAAGTGTTCCAGTCGGGGGAGTAACTCTTGGACGAATTTTCAACGTACTTGGAGAACCTGTTGATAATTTAGGGCCTGTAGATACTGGCACAACATCTCCTATTCATCGATCCGCGCCTGCCTTTATACAGTTAGATACAAAATTGTCTATTTTTGAAACAGGAATTAAAGTAGTAGATCTTTTAGCCCCTTATCGTCGTGGAGGAAAAATAGGACTATTCGGGGGAGCTGGAGTGGGTAAAACAGTACTCATTATGGAATTGATCAACAACATTGCCAAAGCCCATGGAGGTGTATCTGTATTTGGTGGGGTAGGTGAACGTACTCGTGAAGGAAACGATCTTTACATGGAAATGAAAGAATCCGGAGTTATTAATGAAAAAAATATTGCAGAATCAAAAGTAGCTCTAGTCTACGGTCAAATGAATGAACCGCCGGGAGCTCGTATGAGAGTTGGTTTGACTGCCCTAACTATGGCGGAATATTTCCGAGATGTTAATGAACAAGATGTACTTTTATTTATCGACAATATCTTCCGTTTCGTCCAAGCTGGTTCCGAAGTATCCGCCTTATTGGGTAGAATGCCTTCGGCTGTGGGTTATCAACCCACCCTTAGTACTGAAATGGGTTCTTTACAAGAAAGAATTACTTCTACCAAAGAAGGGTCTATAACTTCTATTCAAGCTGTTTATGTACCTGCGGACGATTTGACTGACCCTGCGCCTGCAACGACATTTGCACATTTAGATGCTACTACTGTACTATCAAGAGGATTAGCTTCCAAAGGTATCTATCCAGCAGTGGATCCTTTAGATTCAACGTCAACTATGCTCCAACCTCGGATTGTTGGTGAGGAACATTATGAAACTGCTCAAAGAGTTAAGGAAACTTTACAACGTTACAAAGAACTTCAAGACATTATAGCTATCCTCGGGTTGGACGAATTATCCGAAGAGGATCGTTTAACCGTAGCACGAGCAAGAAAAATTGAACGTTTTTTCTCCCAACCCTTTTTCGTAGCAGAAGTTTTTACCGGTTCTCCGGGAAAATATGTTGGTTTAGCAGAAACAATTAGAGGGTTTAAATTAATCCTTTCGGGGGAATTAGATGGTCTTCCTGAGCAGGCTTTTTATTTGGTAGGTAACATCGACGAAGCTACCGCGAAGGCTATGAAC------TTAGAAATGGAGAGCAAATCGAATAAA
>Rhodiola_tangutica
ATGAGAATCAACCCTACTACTTCTGATCCTGGGCTTTCCACGCTTAAAAAGAAAAACCTGGGGCGTATCGCCCAAATCATTGGTCCGGTACTGGATGTAGTTTTTTCCCCGGGCAACATGCCCAATATTTACAACGCTCTAGTAGTTAAGGGTCGAGATATTACTGGTCAACAAATTAATGTGACTTGTGAGGTACAACAATTATTAGGAAATAATCGAGTTAGAGCTGTAGCTATGAGTGCTACAGATGGTCTAATGAGAGGAATGGAGGTGATTGACACAGGAGCTCCTCTAAGTGTTCCAGTCGGGGGAGTAACTCTTGGACGAATTTTCAACGTACTTGGAGAACCTGTTGATAATTTAGGGCCTGTAGATACTGGCACAACATCTCCTATTCATCGATCCGCGCCTGCCTTTATACAGTTAGATACAAAATTGTCTATTTTTGAAACAGGAATTAAAGTAGTAGATCTTTTAGCCCCTTATCGTCGTGGAGGAAAAATAGGACTATTCGGGGGAGCTGGAGTGGGTAAAACAGTACTCATTATGGAATTGATCAACAACATTGCCAAAGCCCATGGAGGTGTATCTGTATTTGGTGGGGTAGGTGAACGTACTCGTGAAGGAAACGATCTTTACATGGAAATGAAAGAATCCGGAGTTATTAATGAAAAAAATATTGCAGAATCAAAAGTAGCTCTAGTCTACGGTCAAATGAATGAACCGCCGGGAGCTCGTATGAGAGTTGGTTTGACTGCCCTAACTATGGCGGAATATTTCCGAGATGTTAATGAACAAGATGTACTTTTATTTATCGACAATATCTTCCGTTTCGTCCAAGCTGGTTCCGAAGTATCCGCCTTATTGGGTAGAATGCCTTCGGCTGTGGGTTATCAACCCACCCTTAGTACTGAAATGGGTTCTTTACAAGAAAGAATTACTTCTACCAAAGAAGGGTCTATAACTTCTATTCAAGCTGTTTATGTACCTGCGGACGATTTGACTGACCCTGCGCCTGCAACGACATTTGCACATTTAGATGCTACTACTGTACTATCAAGAGGATTAGCTTCCAAAGGTATCTATCCAGCAGTGGATCCTTTAGATTCAACGTCAACTATGCTCCAACCTCGGATTGTTGGTGAGGAACATTATGAAACTGCTCAAAGAGTTAAGGAAACTTTACAACGTTACAAAGAACTTCAAGACATTATAGCTATCCTCGGGTTGGACGAATTATCCGAAGAGGATCGTTTAACCGTAGCACGAGCAAGAAAAATTGAACGTTTTTTCTCCCAACCCTTTTTCGTAGCAGAAGTTTTTACCGGTTCTCCGGGAAAATATGTTGGTTTAGCAGAAACAATTAGAGGGTTTAAATTAATCCTTTCGGGGGAATTAGATGGTCTTCCTGAGCAGGCTTTTTATTTGGTAGGTAATATCGACGAAGCTACCGCGAAGGCTATGAAC------TTAGAAATGGAGAGCAAATCGAATAAA
>Rhodiola_wallichiana
ATGAGAATCAACCCTACTACTTCTGATCCTGGGCTTTCCACGCTTAAAAAGAAAAACCTGGGGCGTATCGCCCAAATCATTGGTCCGGTACTGGATGTAGTTTTTTCCCCGGGCAACATGCCCAATATTTACAACGCTCTAGTAGTTAAGGGTCGAGATATTACTGGTCAACAAATTAACGTGACTTGTGAGGTACAACAATTATTAGGAAATAATCGAGTTAGAGCTGTAGCTATGAGTGCTACAGATGGTCTAATGAGAGGAATGGAGGTGATTGACACAGGAGCTCCTCTAAGTGTTCCAGTCGGGGGAGTAACTCTTGGACGAATTTTCAACGTACTTGGAGAACCTGTTGATAATTTAGGGCCTGTAGATACTGGCACAACATCTCCTATTCATCGATCCGCGCCTGCCTTTATACAGTTAGATACAAAATTGTCTATTTTTGAAACAGGAATTAAAGTAGTAGATCTTTTAGCCCCTTATCGTCGTGGAGGAAAAATAGGACTATTCGGGGGAGCTGGAGTGGGTAAAACAGTACTCATTATGGAATTGATCAACAACATTGCCAAAGCCCATGGAGGTGTATCTGTATTTGGTGGGGTAGGTGAACGTACTCGTGAAGGAAACGATCTTTACATGGAAATGAAAGAATCCGGAGTTATTAATGAAAAAAATATTGCAGAATCAAAAGTAGCTCTAGTCTACGGTCAAATGAATGAACCGCCGGGAGCTCGTATGAGAGTTGGTTTGACTGCCCTAACTATGGCGGAATATTTCCGAGATGTTAATGAACAAGATGTACTTTTATTTATCGACAATATCTTCCGTTTCGTCCAAGCTGGTTCCGAAGTATCCGCCTTATTGGGTAGAATGCCTTCGGCTGTGGGTTATCAACCCACCCTTAGTACTGAAATGGGTTCTTTACAAGAAAGAATTACTTCTACCAAAGAAGGGTCTATAACTTCTATTCAAGCTGTTTATGTACCTGCGGACGATTTGACTGACCCTGCGCCTGCAACGACATTTGCACATTTAGATGCTACTACTGTACTATCAAGAGGATTAGCTTCCAAAGGTATCTATCCAGCAGTGGATCCTTTAGATTCAACGTCAACTATGCTCCAACCTCGGATTGTTGGTGAGGAACATTATGAAACTGCTCAAAGAGTTAAGGAAACTTTACAACGTTACAAAGAACTTCAAGACATTATAGCTATCCTCGGGTTGGACGAATTATCCGAAGAGGATCGTTTAACCGTAGCACGAGCAAGAAAAATTGAACGTTTTTTCTCCCAACCCTTTTTCGTAGCAGAAGTTTTTACCGGTTCTCCGGGAAAATATGTTGGTTTAGCAGAAACAATTAGAGGGTTTAAATTAATCCTTTCGGGGGAATTAGATGGTCTTCCTGAGCAGGCTTTTTATTTGGTAGGTAACATCGATGAAGCTACCGCGAAGGCTATGAAC------TTAGAAATGGAGAGCAAATCGAATAAA
>Hylotelephium_ewersii
ATGAGAATAAACCCTCCTACTTCTGATCCGGGGATTTCCACGCTTGAAAAGAAAAAACTGGGGCGTATCGCCCAAATTATTGGTCCGGTACTGGATGTAGTTTTTTCCCCGGGCAACATGCCCAATATTTACAACGCTCTAGTAGTTAAGGGTCGAGATATTACTGGTCAACAAATTAATGTGACTTGTGAGGTACAACAATTATTAGGAAATAATCGAGTTAGAGCTGTAGCTATGAGTGCTACAGATGGTCTAATGAGAGGAATGGAGGTGATTGACACAGGAGCTCCTCTAAGTGTTCCAGTCGGGGGAGTAACTCTTGGACGAATTTTCAACGTACTTGGAGAACCTGTTGATAATTTAGGGCCTGTAGATACTGGCACAACATCTCCTATTCATCGATCCGCGCCCGCCTTTATACAGTTAGATACAAAATTGTCTATTTTTGAAACAGGAATTAAAGTAGTAGATCTTTTAGCCCCTTATCGTCGTGGAGGAAAAATAGGACTATTCGGGGGAGCTGGAGTGGGTAAAACAGTACTCATTATGGAATTGATCAACAACATTGCCAAAGCCCATGGAGGGGTATCTGTATTTGGGGGGGTAGGTGAACGTACTCGTGAAGGAAACGATCTTTACATGGAAATGAAAGAATCCGGAGTTATTAATGAAAAAAATATTGCAGAATCAAAAGTAGCTCTAGTCTACGGTCAAATGAATGAACCGCCGGGAGCTCGTATGAGAGTTGGTTTGACTGCCCTAACTATGGCAGAATATTTCCGAGATGTTAATGAACAAGATGTACTTTTATTTATCGACAATATCTTCCGTTTCGTGCAAGCGGGTTCCGAAGTATCTGCCTTATTGGGTAGAATGCCTTCGGCTGTGGGTTATCAACCCACCCTTAGTACGGAAATGGGTTCTTTACAAGAAAGAATTACTTCTACCAAAGAAGGGTCTATAACTTCTATTCAAGCTGTTTATGTGCCTGCGGACGATTTGACTGACCCTGCGCCTGCAACGACATTTGCACATTTAGATGCTACTACTGTACTATCAAGAGGATTAGCTGCCAAAGGTATCTATCCAGCAGTGGATCCTTTAGATTCAACGTCAACTATGCTCCAACCTCGGATTGTTGGTGAGGAACATTATGAAACTGCTCAAAGAGTTAAGGAAACTTTACAACGTTACAAAGAACTTCAAGACATTATAGCTATCCTTGGGTTGGACGAATTATCCGAAGAGGATCGTTTAACTGTAGCACGAGCAAGAAAAATGGAACGTTTTTTCTCCCAACCCTTTTTCGTAGCAGAAGTTTTTACCGGTTCTCCAGGAAAATATGTTGGTTTAGGAGAAACTATTAGAGGGTTTAAATTAATTCTTTCAGGGGAATTAGATGGTCTTCCTGAGCAGGCTTTTTATTTGGTAGGTAACATCGACGAAGCTACCGCGAAGGCTATGAAC------TTAGAAATGGAGAGCAAATTGCAGAAA
>Hylotelephium_verticillatum
ATGAGAATAAACCCTCCTACTTCTGATCCGGGGATTTCCACGCTTGAAAAGAAAAAACTGGGGCGTATCGCCCAAATCATTGGTCCGGTACTGGATGTAGTTTTTTCCCCGGGCAACATGCCCAATATTTACAACGCTCTAGTAGTTAAGGGTCGAGATATTACTGGTCAACAAATTAATGTGACTTGTGAGGTACAACAATTATTAGGAAATAATCGAGTTAGAGCTGTAGCTATGAGTGCTACAGATGGTCTAATGAGAGGAATGGAGGTGATTGACACAGGAGCTCCTCTAAGTGTTCCAGTCGGGGGAGTAACTCTTGGACGAATTTTCAACGTACTTGGAGAACCTGTTGATAATTTAGGGCCTGTAGATACTGGCACAACATCTCCTATTCATCGATCCGCGCCCGCCTTTATACAGTTAGATACAAAATTGTCTATTTTTGAAACAGGAATTAAAGTAGTAGATCTTTTAGCCCCTTATCGTCGTGGAGGAAAAATAGGACTATTCGGGGGAGCTGGAGTGGGTAAAACAGTACTCATTATGGAATTGATCAACAACATTGCCAAAGCCCATGGAGGGGTATCTGTATTTGGGGGGGTAGGTGAACGTACTCGTGAAGGAAACGATCTTTACATGGAAATGAAAGAATCCGGAGTTATTAATGAAAAAAATATTGCAGAATCAAAAGTAGCTCTAGTCTACGGTCAAATGAATGAACCGCCGGGAGCTCGTATGAGAGTTGGTTTGACTGCCCTAACTATGGCAGAATATTTCCGAGATGTTAATGAACAAGATGTACTTTTATTTATCGACAATATCTTCCGTTTCGTGCAAGCGGGTTCCGAAGTATCTGCCTTATTGGGTAGAATGCCTTCGGCTGTGGGTTATCAACCCACCCTTAGTACTGAAATGGGTTCTTTACAAGAAAGAATTACTTCTACCAAAGAAGGGTCTATAACTTCTATTCAAGCTGTTTATGTGCCTGCGGACGATTTGACTGACCCTGCGCCTGCAACGACATTTGCACATTTAGATGCTACTACTGTACTATCAAGAGGATTAGCTGCCAAAGGTATCTATCCAGCAGTGGATCCTTTAGATTCAACGTCAACTATGCTCCAACCTCGGATTGTTGGTGAGGAACATTATGAAACTGCTCAAAGAGTTAAGGAAACTTTACAACGTTACAAAGAACTTCAAGACATTATAGCTATCCTTGGGTTGGACGAATTATCCGAAGAGGATCGTTTAACTGTAGCACGAGCAAGAAAAATTGAACGTTTTTTCTCCCAACCCTTTTTCGTAGCAGAAGTTTTTACCGGTTCTCCAGGAAAATATGTTGGTTTAGGAGAAACTATTAGAGGTTTTAAATTAATTCTTTCAGGGGAATTAGATGGTCTTCCTGAGCAGGCTTTTTATTTGGTAGGTAACATCGACGAAGCTACCGCGAAGGCTATGAAC------TTAGAAATGGAGAGCAAATTGCAGAAA
>Hylotelephium_viviparum
ATGAGAATAAACCCTCCTACTTCTGATCCGGGGATTTCCACGCTTGAAAAGAAAAAACTGGGGCGTATCGCCCAAATCATTGGTCCGGTACTGGATGTAGTTTTTTCCCCGGGCAACATGCCCAATATTTACAACGCTCTAGTAGTTAAGGGTCGAGATATTACTGGTCAACAAATTAATGTGACTTGTGAGGTACAACAATTATTAGGAAATAATCGAGTTAGAGCTGTAGCTATGAGTGCTACAGATGGTCTAATGAGAGGAATGGAGGTGATTGACACAGGAGCTCCTCTAAGTGTTCCAGTCGGGGGAGTAACTCTTGGACGAATTTTCAACGTACTTGGAGAACCTGTTGATAATTTAGGGCCTGTAGATACTGGCACAACATCTCCTATTCATCGATCCGCGCCCGCCTTTATACAGTTAGATACAAAATTGTCTATTTTTGAAACAGGAATTAAAGTAGTAGATCTTTTAGCCCCTTATCGTCGTGGAGGAAAAATAGGACTATTCGGGGGAGCTGGAGTGGGTAAAACAGTACTCATTATGGAATTGATCAACAACATTGCCAAAGCCCATGGAGGGGTATCTGTATTTGGGGGGGTAGGTGAACGTACTCGTGAAGGAAACGATCTTTACATGGAAATGAAAGAATCCGGAGTTATTAATGAAAAAAATATTGCAGAATCAAAAGTAGCTCTAGTCTACGGTCAAATGAATGAACCGCCGGGAGCTCGTATGAGAGTTGGTTTGACTGCCCTAACTATGGCAGAATATTTCCGAGATGTTAATGAACAAGATGTACTTTTATTTATCGACAATATCTTCCGTTTCGTGCAAGCGGGTTCCGAAGTATCTGCCTTATTGGGTAGAATGCCTTCGGCTGTGGGTTATCAACCCACCCTTAGTACTGAAATGGGTTCTTTACAAGAAAGAATTACTTCTACCAAAGAAGGGTCTATAACTTCTATTCAAGCTGTTTATGTGCCTGCGGACGATTTGACTGACCCTGCGCCTGCAACGACATTTGCACATTTAGATGCTACTACTGTACTATCAAGAGGATTAGCTGCCAAAGGTATCTATCCAGCAGTGGATCCTTTAGATTCAACGTCAACTATGCTCCAACCTCGGATTGTTGGTGAGGAACATTATGAAACTGCTCAAAGAGTTAAGGAAACTTTACAACGTTACAAAGAACTTCAAGACATTATAGCTATCCTTGGGTTGGACGAATTATCCGAAGAGGATCGTTTAACTGTAGCACGAGCAAGAAAAATTGAACGTTTTTTCTCCCAACCCTTTTTCGTAGCAGAAGTTTTTACCGGTTCTCCAGGAAAATATGTTGGTTTAGGAGAAACTATTAGAGGGTTTAAATTAATTCTTTCAGGGGAATTAGATGGTCTTCCTGAGCAGGCTTTTTATTTGGTAGGTAACATCGACGAAGCTACCGCGAAGGCTATGAAC------TTAGAAATGGAGAGCAAATTGCAGAAA
>Meterostachys_sikokianus
ATGAGAATAAACCCTCCTACTTCTGATCCGGGGATTTCCACGCTTGAAAAGAAAAAACTGGGGCGTATCGCCCAAATCATTGGTCCGGTACTGGATGTAGTTTTTTCCCCGGGCAACATGCCCAATATTTACAACGCTCTAGTAGTTAAGGGCCGAGATATTACTGGTCAACAAATTAATGTGACTTGTGAGGTACAACAATTATTAGGAAATAATCGAGTTAGAGCTGTAGCTATGAGTGCTACAGATGGTCTAATGAGAGGAATGGAGGTGATTGACACAGGAGCTCCTCTAAGTGTTCCAGTCGGGGGAGTAACTCTTGGACGAATTTTCAACGTACTTGGAGAACCTGTTGATAATTTAGGGCCTGTAGATACTGGCACAACATCTCCTATTCATCGATCCGCGCCTGCCTTTATACAGTTAGATACAAAATTGTCTATTTTTGAAACAGGAATTAAAGTAGTAGATCTTTTAGCCCCTTATCGTCGTGGAGGAAAAATAGGACTATTCGGGGGAGCTGGAGTGGGTAAAACAGTACTTATTATGGAATTGATCAACAACATTGCCAAAGCCCATGGAGGGGTATCTGTATTTGGTGGGGTAGGTGAACGTACTCGTGAAGGAAATGATCTTTACATGGAAATGAAAGAATCCGGAGTTATTAATGAAAAAAATATTGCAGAATCAAAAGTAGCTCTAGTCTACGGTCAAATGAATGAACCGCCGGGAGCTCGTATGAGAGTTGGTTTGACTGCCCTAACTATGGCAGAATATTTCCGAGATGTTAATGAACAAGATGTACTTTTATTTATCGACAATATCTTCCGTTTCGTGCAAGCGGGTTCCGAAGTATCCGCCTTATTGGGTAGAATGCCTTCGGCTGTAGGTTATCAACCCACCCTTAGTACTGAAATGGGTTCTTTACAAGAAAGAATTACTTCTACCAAAGAAGGGTCTATAACTTCTATTCAAGCTGTTTATGTGCCTGCGGACGATTTGACTGACCCTGCGCCTGCAACGACCTTTGCACATTTAGATGCTACTACTGTACTATCAAGAGGATTAGCTGCCAAAGGTATCTATCCAGCAGTGGATCCTTTAGATTCAACGTCAACTATGCTCCAACCTCGGATTGTTGGTGAGGAACATTATGAAACTGCTCAAAGAGTTAAGGAAACTTTACAACGTTACAAAGAACTTCAAGACATTATAGCTATCCTTGGGTTGGACGAATTATCCGAAGAGGATCGTTTAACTGTAGCACGAGCAAGAAAAATTGAACGTTTTTTCTCCCAACCCTTTTTCGTAGCAGAAGTTTTTACCGGTTCTCCAGGAAAATATGTTGGTTTAGCAGAAACTATTAGAGGGTTTAAATTAATTCTTTCAGGGGAATTAGATGGTCTTCCTGAGCAGGCTTTTTATTTGGTAGGTAACATTGACGAAGCTACCGCGAAGGCTATGAAC------TTAGAAATGGAGAGCAAATTGCAGAAA
>Orostachys_fimbriata
ATGAGAATAAACCCTCCTACTTCTGCTCCGGGGATTTCCACGCTTGAAAAGAAAAAACTGGGGCGTATCGCCCAAATCATTGGTCCGGTACTGGATGTAGTTTTTTCCCCGGGCAACATGCCCAATATTTACAACGCTCTAGTAGTTAAGGGTCGAGATATTACTGGTCAACAAATTAATGTGACTTGTGAGGTACAACAATTATTAGGAAATAATCGAGTTAGAGCTGTAGCTATGAGTGCTACAGATGGTCTAATGAGAGGAATGGAGGTGATTGACACAGGAGCTCCTCTAAGTGTTCCAGTCGGGGGAGTAACTCTTGGACGAATTTTCAACGTACTTGGAGAACCTGTTGATAATTTAGGGCCTGTAGATACTGGCACAACATCTCCTATTCATCGATCCGCGCCTGCCTTTATACAGTTAGATACAAAATTGTCTATTTTTGAAACAGGAATTAAAGTAGTAGATCTTTTAGCCCCTTATCGTCGTGGAGGAAAAATAGGACTATTCGGGGGAGCTGGAGTGGGTAAAACAGTACTTATTATGGAATTGATCAACAACATTGCCAAAGCCCATGGAGGGGTATCTGTATTTGGTGGGGTAGGTGAACGTACTCGTGAAGGAAATGATCTTTACATGGAAATGAAAGAATCCGGAGTTATTAATGAAAAAAATATTGCAGAATCAAAAGTAGCTCTAGTCTACGGTCAAATGAATGAACCGCCGGGAGCTCGTATGAGAGTTGGTTTGACTGCCCTAACTATGGCAGAATATTTCCGAGATGTTAATGAACAAGATGTACTTTTATTTATCGACAATATCTTCCGTTTCGTGCAAGCGGGTTCCGAAGTATCTGCCTTATTGGGTAGAATGCCTTCGGCTGTAGGTTATCAACCCACCCTTAGTACTGAAATGGGTTCTTTACAAGAAAGAATTACTTCTACCAAAGAAGGGTCTATAACTTCTATTCAAGCTGTTTATGTGCCTGCGGACGATTTGACTGACCCTGCGCCTGCAACGACATTTGCACATTTAGATGCTACTACTGTACTATCAAGAGGATTAGCTGCCAAAGGTATCTATCCAGCAGTGGATCCTTTAGATTCAACGTCAACTATGCTCCAACCTCGGATTGTTGGTGAGGAACATTATGAAACTGCTCAAAGAGTTAAGGAAACGTTACAACGTTACAAAGAACTTCAAGACATTATAGCTATCCTTGGGTTGGACGAATTATCCGAAGAGGATCGGTTAACTGTAGCACGAGCAAGAAAAATTGAACGTTTTTTCTCCCAACCCTTTTTCGTAGCAGAAGTTTTTACCGGTTCTCCAGGAAAATATGTTGGTTTAGCAGAAACTATTAGAGGGTTTAAATTAATTCTTTCAGGGGAATTAGATGGTCTTCCTGAGCAGGCTTTTTATTTGGTAGGTAACATTGACGAAGCTACCGCGAAGGCTATGAAC------TTAGAAATGGAGAGCAAATTGCAGAAA
>Orostachys_japonica
ATGAGAATAAACCCCCCTACTTCTGCTCCGGGGATTTCCACGCTTGAAAAGAAAAAACTGGGGCGTATCGCCCAAATCATTGGTCCGGTACTGGATGTAGTTTTTTCCCCGGGCAACATGCCCAATATTTACAACGCTCTAGTAGTTAAGGGTCGAGATATTACTGGTCAACAAATTAATGTGACTTGTGAGGTACAACAATTATTAGGAAATAATCGAGTTAGAGCTGTAGCTATGAGTGCTACAGATGGTCTAATGAGAGGAATGGAGGTGATTGACACAGGAGCTCCTCTAAGTGTTCCAGTCGGGGGAGTAACTCTTGGACGAATTTTCAACGTACTTGGAGAACCTGTTGATAATTTAGGGCCTGTAGATACTGGCACAACATCTCCTATTCATCGATCCGCGCCTGCCTTTATACAGTTAGATACAAAATTGTCTATTTTTGAAACAGGAATTAAAGTAGTAGATCTTTTAGCCCCTTATCGTCGTGGAGGAAAAATAGGACTATTCGGGGGAGCTGGAGTGGGTAAAACAGTACTTATTATGGAATTGATCAACAACATTGCCAAAGCCCATGGAGGGGTATCTGTATTTGGTGGGGTAGGTGAACGTACTCGTGAAGGAAATGATCTTTACATGGAAATGAAAGAATCCGGAGTTATTAATGAAAAAAATATTGCAGAATCAAAAGTAGCTCTAGTCTACGGTCAAATGAATGAACCGCCGGGAGCTCGTATGAGAGTTGGTTTGACTGCCCTAACTATGGCAGAATATTTCCGAGATGTTAATGAACAAGATGTACTTTTATTTATCGACAATATCTTCCGTTTCGTGCAAGCGGGTTCCGAAGTATCTGCCTTATTGGGTAGAATGCCTTCGGCTGTAGGTTATCAACCCACCCTTAGTACTGAAATGGGTTCTTTACAAGAAAGAATTACTTCTACCAAAGAAGGGTCTATAACTTCTATTCAAGCTGTTTATGTGCCTGCGGACGATTTGACTGACCCTGCGCCTGCAACGACATTTGCACATTTAGATGCTACTACTGTACTATCAAGAGGATTAGCTGCCAAAGGTATCTATCCAGCAGTGGATCCTTTAGATTCAACGTCAACTATGCTCCAACCTCGGATTGTTGGTGAGGAACATTATGAAACTGCTCAAAGAGTTAAGGAAACTTTACAACGTTACAAAGAACTTCAAGACATTATAGCTATCCTTGGGTTGGACGAATTATCCGAAGAGGATCGTTTAACTGTAGCACGAGCAAGAAAAATTGAACGTTTTTTCTCCCAACCCTTTTTCGTAGCAGAAGTTTTTACCGGTTCTCCAGGAAAATATGTTGGTTTAGCAGAAACTATTAGAGGGTTTAAATTAATTCTTTCAGGGGAATTAGATGGTCTTCCTGAGCAGGCTTTTTATTTGGTAGGTAACATTGACGAAGCTACCGCGAAGGCTATGAAC------TTAGAAATGGAGAGCAAATTGCAGAAA
>Orostachys_minuta
ATGAGAATAAACCCTCCTACTTCTGCTCCGGGGATTTCCACGCTTGAAAAGAAAAAACTGGGGCGTATCGCCCAAATCATTGGTCCGGTACTGGATGTAGTTTTTTCCCCGGGCAACATGCCCAATATTTACAACGCTCTAGTAGTTAAAGGTCGAGATATTACTGGTCAACAAATTAATGTGACTTGTGAGGTACAACAATTATTAGGAAATAATCGAGTTAGAGCTGTAGCTATGAGTGCTACAGATGGTCTAATGAGAGGAATGGAGGTGATTGACACAGGAGCTCCTCTAAGTGTTCCAGTCGGGGGAGTAACTCTTGGACGAATTTTCAACGTACTTGGAGAACCTGTTGATAATTTAGGGCCTGTAGATACTGGCACAACATCTCCTATTCATCGATCCGCGCCTGCCTTTATACAGTTAGATACAAAATTGTCTATTTTTGAAACAGGAATTAAAGTAGTAGATCTTTTAGCCCCTTATCGTCGTGGAGGAAAAATAGGACTATTCGGGGGAGCTGGAGTGGGTAAAACAGTACTTATTATGGAATTGATCAACAACATTGCCAAAGCCCATGGAGGGGTATCTGTATTTGGTGGGGTAGGTGAACGTACTCGTGAAGGAAATGATCTTTACATGGAAATGAAAGAATCCGGAGTTATTAATGAAAAAAATATTGCAGAATCAAAAGTAGCTCTAGTCTACGGTCAAATGAATGAACCGCCGGGAGCTCGTATGAGAGTTGGTTTGACTGCCCTAACTATGGCAGAATATTTCCGAGATGTTAATGAACAAGATGTACTTTTATTTATCGACAATATCTTCCGTTTCGTGCAAGCGGGTTCCGAAGTATCTGCCTTATTGGGTAGAATGCCTTCGGCTGTAGGTTATCAACCCACCCTTAGTACTGAAATGGGTTCTTTACAAGAAAGAATTACTTCTACCAAAGAAGGGTCTATAACTTCTATTCAAGCTGTTTATGTGCCTGCGGACGATTTGACTGACCCTGCGCCTGCAACGACATTTGCACATTTAGATGCTACTACTGTACTATCAAGAGGATTAGCTGCCAAAGGTATCTATCCAGCAGTGGATCCTTTAGATTCAACGTCAACTATGCTCCAACCTCGGATTGTTGGTGAGGAACATTATGAAACTGCTCAAAGAGTTAAGGAAACTTTACAACGTTACAAAGAACTTCAAGACATTATAGCTATCCTTGGGTTGGACGAATTATCCGAAGAGGATCGTTTAACTGTAGCACGAGCAAGAAAAATTGAACGTTTTTTCTCCCAACCCTTTTTCGTAGCAGAAGTTTTTACCGGTTCTCCAGGAAAATATGTTGGTTTAGCAGAAACTATTAGAGGGTTTAAATTAATTCTTTCAGGGGAATTAGATGGTCTTCCTGAGCAGGCTTTTTATTTGGTAGGTAACATTGACGAAGCTACCGCGAAGGCTATGAAC------TTAGAAATGGAGAGCAAATTGCAGAAA
>Orostachys_iwarenge_f_magna
ATGAGAATAAACCCTCCTACTTCTGATCCGGGGATTTCCACGCTTGAAAAGAAAAAACTGGGGCGTATCGCCCAAATCATTGGTCCGGTACTGGATGTAGTTTTTTCCCCGGGCAACATGCCCAATATTTACAACGCTCTAGTAGTTAAGGGTCGAGATATTACTGGTCAACAAATTAATGTGACTTGTGAGGTACAACAATTATTAGGAAATAATCGAGTTAGAGCTGTAGCTATGAGTGCTACAGATGGTCTAATGAGAGGAATGGAGGTGATTGACACAGGAGCTCCTCTAAGTGTTCCAGTCGGGGGAGTAACTCTTGGACGAATTTTCAACGTACTTGGAGAACCTGTTGATAATTTAGGGCCTGTAGATACTGGCACAACATCTCCTATTCATCGATCCGCGCCTGCCTTTATACAGTTAGATACAAAATTGTCTATTTTTGAAACAGGAATTAAAGTAGTAGATCTTTTAGCCCCTTATCGTCGTGGAGGAAAAATAGGACTATTCGGGGGAGCTGGAGTGGGTAAAACAGTACTCATTATGGAATTGATCAACAACATTGCCAAAGCCCATGGAGGGGTATCTGTATTTGGGGGGGTAGGTGAACGTACTCGTGAAGGAAACGATCTTTACATGGAAATGAAAGAATCCGGAGTTATTAATGAAAAAAATATTGCAGAATCCAAAGTAGCTCTAGTCTACGGTCAAATGAATGAACCGCCGGGAGCTCGTATGAGAGTTGGTTTGACTGCCCTAACTATGGCAGAATATTTCCGAGATGTTAATGAACAAGATGTACTTTTATTTATCGACAATATCTTCCGTTTCGTGCAAGCGGGTTCCGAAGTATCTGCCTTATTGGGTAGAATGCCTTCGGCTGTGGGTTATCAACCCACCCTTAGTACTGAAATGGGTTCTTTACAAGAAAGAATTACTTCTACCAAAGAAGGGTCTATAACTTCTATTCAAGCTGTTTATGTGCCTGCGGACGATTTGACTGACCCTGCGCCTGCAACAACATTTGCACATTTAGATGCTACTACTGTACTATCAAGAGGATTAGCTGCCAAAGGTATCTATCCAGCAGTGGATCCTTTAGATTCAACGTCAACTATGCTCCAACCTCGGATTGTTGGTGAGGAACATTATGAAACTGCTCAAAGAGTTAAGGAAACTTTACAACGTTACAAAGAACTTCAAGACATTATAGCTATCCTTGGGTTGGACGAATTATCCGAAGAGGATCGTTTAACTGTAGCACGAGCAAGAAAAATTGAACGTTTTTTCTCCCAACCCTTTTTCGTAGCAGAAGTTTTTACCGGTTCCCCAGGAAAATATGTTGGTTTAGGAGAAACTATTAGAGGGTTTAAATTAATTCTTTCAGGGGAATTAGATGGTCTTCCTGAGCAGGCTTTTTATTTGGTAGGTAACATCGACGAAGCTACCGCGAAGGCTATGAAC------TTAGAAATGGAGAGCAAATTGCAGAAA
>Sinocrassula_densirosulata
ATGAGAATAAACCCTTCTACTTCTGATCCGGGGATTTCCACGCTTGAAAAGAAAAAACTGGGGCGTATCGCCCAAATCATTGGTCCGGTACTGGATGTAGTTTTTTCCCCGGGCAACATGCCAAATATTTACAACGCTCTAGTAGTTAAGGGTCGAGATATTAATGGTCAACAAATTAATGTGACTTGTGAGGTACAACAATTATTAGGAAATAATCGAGTTAGAGCTGTAGCTATGAGTGCTACAGATGGTCTAATGAGAGGAATGGAGGTGATTGATACAGGAGCTCCTCTAAGTGTTCCAGTCGGGGGAGTAACTCTTGGACGAATTTTCAACGTACTTGGAGAACCTGTTGATAATTTAGGGCCTGTACATACTGGCACAACATCTCCTATTCATCGATCCGCGCCTGCCTTTATACAGTTAGATACAAAATTGTCTATTTTTGAAACAGGAATTAAAGTAGTAGATCTTTTAGCCCCTTATCGTCGTGGAGGAAAAATAGGACTATTCGGGGGAGCTGGAGTGGGTAAAACAGTACTCATTATGGAATTGATCAACAACATTGCCAAAGCCCATGGAGGGGTATCCGTATTTGGTGGGGTAGGTGAACGTACTCGTGAAGGAAACGATCTTTACATGGAAATGAAAGAATCCGGAGTTATTAATGAAAAAAATATTGCAGAATCAAAAGTAGCTCTAGTCTACGGTCAAATGAATGAACCGCCGGGAGCTCGTATGAGAGTTGGTTTGACTGCCCTAACTATGGCAGAATATTTCCGAGATGTTAATGAGCAAGATGTACTTTTATTTATCGACAATATCTTCCGGTTCGTGCAAGCGGGTTCCGAAGTATCTGCCTTATTGGGTAGAATGCCTTCGGCTGTGGGTTATCAACCCACCCTTAGTACTGAAATGGGTTCTTTACAAGAAAGAATTACTTCTACCAAAGAAGGGTCTATAACCTCTATTCAAGCTGTTTATGTGCCTGCGGACGATTTGACTGACCCTGCGCCTGCAACGACATTTGCACATTTAGATGCTACTACTGTACTATCAAGAGGATTAGCTGCCAAAGGTATCTATCCAGCAGTGGATCCTTTAGATTCAACGTCAACTATGCTCCAACCTCGGATTGTTGGTGAGGAACATTATGAAACTGCTCAAAGAGTTAAGGAAACTTTACAACGTTACAAAGAACTTCAAGACATTATAGCTATCCTTGGGTTGGACGAATTATCCGAAGAGGATCGTTTAACTGTAGCACGAGCAAGAAAAATTGAACGTTTTTTCTCCCAACCCTTTTTCGTAGCAGAAGTTTTTACCGGTTCTCCAGGAAAATATGTTGGTTTAGCAGAAACTATTAGAGGGTTTAAATTAATTCTTTCAGGGGAATTAGATGGTCTTCCTGAGCAGGCTTTTTATTTGGTAGGTAACATCGACGAAGCTACCGCGAAGGCTATGAAC------TTAGAAATGGAGAGCAAATTGCAGAAA
>Sinocrassula_indica
ATGAGAATAAACCCTTCTACTTCTGATCCGGGGATTTCCACGCTTGAAAAGAAAAAACTGGGGCGTATCGCCCAAATCATTGGTCCGGTACTGGATGTAGTTTTTTCCCCGGGCAACATGCCAAATATTTACAACGCTCTAGTAGTTAAGGGTCGAGATATTAATGGTCAACAAATTAATGTGACTTGTGAGGTACAACAATTATTAGGAAATAATCGAGTTAGAGCTGTAGCTATGAGTGCTACAGATGGTCTAATGAGAGGAATGGAGGTGATTGATACAGGAGCTCCTCTAAGTGTTCCAGTCGGGGGAGTAACTCTTGGACGAATTTTCAACGTACTTGGAGAACCTGTTGATAATTTAGGGCCTGTACATACTGGCACAACATCTCCTATTCATCGATCCGCGCCTGCCTTTATACAGTTAGATACAAAATTGTCTATTTTTGAAACAGGAATTAAAGTAGTAGATCTTTTAGCCCCTTATCGTCGTGGAGGAAAAATAGGACTATTCGGGGGAGCTGGAGTGGGTAAAACAGTACTCATTATGGAATTGATCAACAACATTGCCAAAGCCCATGGAGGGGTATCCGTATTTGGTGGGGTAGGTGAACGTACTCGTGAAGGAAACGATCTTTACATGGAAATGAAAGAATCCGGAGTTATTAATGAAAAAAATATTGCAGAATCAAAAGTAGCTCTAGTCTACGGTCAAATGAATGAACCGCCGGGAGCTCGTATGAGAGTTGGTTTGACTGCCCTAACTATGGCAGAATATTTCCGAGATGTTAATGAGCAAGATGTACTTTTATTTATCGACAATATCTTCCGGTTCGTGCAAGCGGGTTCCGAAGTATCTGCCTTATTGGGTAGAATGCCTTCGGCTGTGGGTTATCAACCCACCCTTAGTACTGAAATGGGTTCTTTACAAGAAAGAATTACTTCTACCAAAGAAGGGTCTATAACCTCTATTCAAGCTGTTTATGTGCCTGCGGACGATTTGACTGACCCTGCGCCTGCAACGACATTTGCACATTTAGATGCTACTACTGTACTATCAAGAGGATTAGCTGCCAAAGGTATCTATCCAGCAGTGGATCCTTTAGATTCAACGTCAACTATGCTCCAACCTCGGATTGTTGGTGAGGAACATTATGAAACTGCTCAAAGAGTTAAGGAAACTTTACAACGTTACAAAGAACTTCAAGACATTATAGCTATCCTTGGGTTGGACGAATTATCCGAAGAGGATCGTTTAACTGTAGCACGAGCAAGAAAAATTGAACGTTTTTTCTCCCAACCCTTTTTCGTAGCAGAAGTTTTTACCGGTTCTCCAGGAAAATATGTTGGTTTAGCAGAAACTATTAGAGGGTTTAAATTAATTCTTTCAGGGGAATTAGATGGTCTTCCTGAGCAGGCTTTTTATTTGGTAGGTAACATCGACGAAGCTACCGCGAAGGCTATGAAC------TTAGAAATGGAGAGCAAATTGCAGAAA
>Umbilicus_rupestris
ATGAGAATCAACCCTACTACTTCTGATCCTGGGATTTCCGCGCTTGAAAAGAAAAACCTGGGGCGTATCGCCCAAATCATTGGTCCGGTACTGGATGTAGTTTTTTCCCCGGGCAATATGCCCAATATTTACAATGCGCTAGTAGTTAAGGGTCGAGATATTACTGGTCAACAAATTAATGTAACTTGTGAGGTACAACAATTATTAGGAAATAATCGAGTTAGAGCTGTAGCTATGAGTGCTACAGATGGTCTAATGAGAGGAATGGAGGTGATTGACACAGGAGCTCCTCTAAGTGTTCCAGTCGGGGGAGTAACTCTTGGACGAATTTTCAACGTACTTGGAGAACCTGTTGATAATTTAGGGCCTGTAGATACTGGCACAACATCTCCTATTCATCGATCCGCACCTGCCTTTATACAGTTAGATACAAAATTGTCTATTTTTGAAACAGGAATTAAAGTAGTAGATCTTTTAGCCCCTTATCGTCGTGGAGGAAAAATAGGACTATTCGGGGGAGCTGGAGTGGGTAAAACAGTACTCATTATGGAATTAATCAACAATATTGCCAAAGCCCATGGAGGTGTATCCGTATTTGGTGGGGTAGGTGAACGTACTCGTGAAGGAAACGATCTTTACATGGAAATGAAAGAATCCGGAGTTATTAATGAAAAAAATATTGCAGAATCAAAAGTAGCTCTAGTCTATGGTCAAATGAATGAACCGCCGGGAGCTCGTATGAGAGTTGGTTTGACTGCCCTAACTATGGCGGAATATTTCCGAGATGTTAATGAACAAGATGTACTTTTATTTATCGACAATATCTTCCGTTTCGTCCAAGCGGGTTCCGAAGTATCTGCCTTATTGGGTAGAATGCCTTCGGCTGTGGGTTATCAACCCACCCTTAGTACTGAAATGGGTTCTTTACAAGAAAGAATTACTTCTACCAAAGAAGGGTCTATAACTTCTATTCAAGCTGTTTATGTACCTGCGGACGATTTGACTGACCCTGCGCCTGCAACGACATTTGCACATTTAGATGCTACTACTGTACTATCAAGAGGATTAGCTTCCAAAGGTATCTATCCAGCAGTGGATCCTTTAGATTCAACGTCAACTATGCTCCAACCTCGGATTGTTGGTGAGGAACATTATGAAACTGCTCAAAGAGTTAAGGAAACTTTACAACGTTACAAGGAACTTCAAGACATTATAGCTATCCTTGGGTTGGACGAATTATCCGAAGAGGATCGTTTAACCGTAGCACGAGCAAGAAAAATTGAACGCTTTTTCTCCCAACCCTTTTTCGTAGCAGAAGTTTTTACGGGTTCTCCAGGAAAATATGTTGGTTTAGCAGAAACAATTAGAGGGTTTAAATTAATTCTTTCGGGGGAATTAGATGGTCTTCCTGAGCAGGCTTTTTATTTGGTAGGTAACATCGACGAAGCTACCGCGAAGGCTATGAAC------TTAGAAATGGAGAGCAAATTGAAGAAA
>Myriophyllum_aquaticum
ATGCGAATCAATCCTACTACTTCTGATCCTGGGGTTTCCACGCTTGAAAAAAAAAAACCGGGACGGATCACTCAAATTATTGGTCCGGTATTGGATGTAGCTTTTTCTCCAGGCAACATGCCTAATATTTACAGCGCTCTAGTAGTTAAGGGCCGAGATACTGCCGGTCAACAAATTAATATGACTTGTGAAGTACAGCAATTATTAGGAAATAATCGAGTTAGAGCTATAGCTATGAGTGCTACAGATGGTCTAACGAGAGGAATGGAAGTGATTGACACGGGAGCTCCACTAAGTGTTCCGGTCGGTGGAGTGACTCTCGGACGAATTTTTAACGTACTTGGAGAGCCTGTTGATAATTTAGGGCCTGTAGATACTCGCACAATATCTCCTATTCATAGATCCGCACCCGCCTTTATACAGTTAGATACAAAATTGTCTATTTTTGAAACAGGAATTAAAGTAGTAGACCTTTTAGCCCCTTATCGTCGTGGAGGAAAAATAGGACTCTTCGGGGGAGCTGGAGTGGGGAAAACAGTACTCATTATGGAATTGATCAACAATATTGCCAAAGCTCATGGAGGTGTATCCGTATTTGGTGGAGTAGGTGAACGTACTCGTGAAGGAAATGATCTTTACATGGAAATGAAAGAATCGGGAGTTATTAATGAACAAAATATTGCAGAATCAAAGGTCGCTCTAGTCTACGGTCAGATGAACGAACCACCGGGAGCTCGTATGAGAGTTGGTTTGACTGCCTTAACTATGGCTGAATATTTCCGAGATGTTAATGAACAAGACGTCCTTCTATTTATCGACAATATCTTCCGTTTCGTACAAGCAGGATCCGAGGTATCTGCCTTATTAGGTAGAATGCCTTCTGCTGTGGGTTATCAACCCACCCTTAGTACCGAAATGGGTACTTTACAAGAAAGAATTACTTCTACCAAGGAGGGGTCTATAACTTCTATTCAAGCAGTTTATGTACCTGCGGACGATTTGACCGACCCCGCTCCTGCCACAACATTTGCACATTTAGATGCTACTACTGTACTATCAAGAGGATTAGCTGCCAAAGGCATCTATCCAGCAGTAGACCCTTTAGATTCAACGTCAACCATGCTCCAACCTCGAATAGTTGGTGAGGAACATTATGAAATTGCGCAAAGAGTTAAGCAAACTTTACAACGTTACAAAGAACTTCAGGACATTATAGCTATCCTTGGGTTGGACGAATTATCCGAAGAGGATCGTTTAACCGTAGCAAGAGCTCGAAAAATTGAGCGTTTCTTATCACAACCCTTTTTCGTAGCAGAAGTTTTTACTGGTTCTCCCGGAAAATATGTTGGTCTGTCCGAAACAATTAGAGGGTTTCAATTAATCCTTTCGGGGAACTTCGATGGTATTCCTGAACAGGCCTTTTATTTGGTAGGTAACATCGATGAAGCTGCCGCGAAGGCTATGAAG------TTAGAAATGGAGAGCAATTTGAAGAAA
>Myriophyllum_spicatum
ATGCAAATCAATCCTACTACTTCTGATCCTGGGGTTTCCACGCTTGAAAAGAAAAAACCGGGACGGATCACTCAAATTATTGGTCCGGTATTGGATGTAGCTTTTTCTCCAGGCAACATGCCTAATATTTACAGCGCTCTAGTAGTTAAGGGCCGAGATAATGCCGGTCAACAAATTAATATGACTTGTGAAGTACAGCAATTATTAGGAAATAATCGAGTTAGAGCTATAGCTATGAGTGCTACAGATGGTCTAACGAGAGGAATGGAAGTGATTGACACGGGAGCTCCACTAAGTGTTCCGGTCGGTGGAGTGACTCTCGGACGAATTTTTAACGTACTTGGAGAACCTGTTGATAATTTAGGGCCTGTAGATACTCGTACAATATCTCCTATTCATAGATCCGCACCCGCCTTTATACAGTTAGATACAAAATTGTCTATTTTTGAAACAGGAATTAAAGTAGTAGACCTTTTAGCCCCTTATCGTCGTGGAGGAAAAATAGGACTCTTCGGGGGAGCTGGAGTGGGGAAAACAGTACTCATTATGGAATTGATCAACAATATTGCCAAAGCTCATGGAGGTGTATCCGTATTTGGTGGAGTAGGTGAACGTACTCGTGAAGGAAATGATCTTTACATGGAAATGAAAGAATCAGGAGTTATTAATGAACAAAATATTGCAGAATCAAAGGTCGCTCTAGTCTACGGTCAGATGAACGAACCACCGGGAGCTCGTATGAGAGTTGGTTTGACTGCCTTAACTATGGCTGAATATTTCCGAGATGTTAATGAACAAGACGTCCTTCTATTTATCGACAATATCTTCCGTTTCGTACAAGCAGGATCCGAGGTATCTGCCTTATTAGGTAGAATGCCTTCTGCTGTGGGTTATCAACCCACCCTTAGTACCGAAATGGGTACTTTACAAGAAAGAATTACTTCTACCAAGGAGGGGTCTATAACTTCTATTCAAGCAGTTTATGTACCTGCGGACGATTTGACCGACCCCGCTCCTGCCACAACATTTGCACATTTAGATGCTACTACTGTACTATCAAGAGGATTAGCTGCTAAAGGTATCTATCCAGCAGTAGACCCTTTAGATTCAACGTCAACCATGCTCCAACCTCGAATAGTTGGTGAGGAACATTATGAAATTGCGCAAAGAGTTAAGCAAACTTTACAACGTTACAAAGAACTTCAGGACATTATAGCTATCCTTGGGTTGGACGAATTATCCGAAGAGGATCGTTTAACCGTAGCAAGAGCTCGAAAAATTGAGCGTTTCTTATCACAACCCTTTTTCGTAGCAGAAGTTTTTACTGGTTCTCCCGGAAAATATGTTGGTCTGTCCGAAACAATTAGAGGATTTCAATTAATCCTTTCGGGGAACTTCGATGGTCTTCCTGAGCAGGCCTTTTATTTGGTAGGTAACATCGATGAAGCTGCCGCGAAGGCTATGAAG------TTAGAAATGGAGAGCAATTTGAAGAAA
>Sempervivum_heuffelii
ATGAGAATCAGCCCTACTACTTCTAATCCTGGGATTTCCACGCTTAAAAAGAAACACCTGGGTCGTATCGTCCAAATCATTGGTCCGGTACTGGATGTAGTTTTTTCCCCGGGCAACATGCCCAATATTTACAACGCTCTCGTAGTTAAGGGTCGAGATATTACCGGTCAACAAATTAATGTGACTTGTGAGGTACAACAATTATTAGGAAATAATCGAGTTAGAGCTGTAGCTATGAGTGCTACAGATGGTCTAATGAGAGGAATGGAGGTGATTGACACAGGAGCTCCTCTAAGTGTTCCAGTCGGGGAAGTAACTCTTGGACGAATTTTCAATGTACTTGGAGAACCTGTTGATAATTTAGGGCCTGTAGATACTGGCACAACATCTCCTATTCATCGATCCGCGCCTGCTTTTATACAGTTAGATACAAAATTGTCTATTTTTGAAACAGGAATTAAAGTAGTAGATCTTTTAGCCCCTTATCGTCGTGGAGGAAAAATAGGACTATTCGGGGGAGCTGGAGTGGGTAAAACAGTACTCATTATGGAATTGATCAACAACATTGCCAAAGCCCATGGAGGTGTATCTGTATTTGGTGGGGTAGGTGAACGTACTCGTGAAGGAAACGATCTTTACATGGAAATGAAAGAATCTGGAGTTATTAATGAAAAAAATATTGCAGAATCAAAAGTAGCTCTAGTCTACGGTCAAATGAATGAACCGCCGGGAGCTCGTATGAGAGTTGGTTTGACTGCCCTAACTATGGCGGAATATTTCCGAGATGTTAATGAACAAGATGTACTTTTATTTATCGACAATATCTTCCGTTTCGTCCAAGCTGGTTCCGAAGTATCTGCCTTATTGGGTAGAATGCCTTCGGCTGTGGGTTATCAACCCACCCTTAGTACTGAAATGGGTTCTTTACAAGAAAGAATTACTTCTACCAAAGAAGGGTCTATAACTTCTATTCAAGCTGTTTATGTACCTGCGGACGATTTGACTGACCCTGCGCCTGCAACGACATTTGCGCATTTAGATGCAACTACTGTACTATCAAGAGGATTAGCGGCTAAAGGTATCTATCCAGCAGTGGATCCTTTAGATTCAACGTCAACTATGCTCCAACCTCGGATTGTTGGTGAGGAACATTATGAAACTGCTCAAAGAGTTAAGGAAACTTTACAACGTTACAAAGAACTTCAAGACATTATAGCTATCCTTGGGTTGGACGAATTATCCGAAGAAGATCGTTTAACCGTAGCACGAGCAAGAAAAATTGAACGTTTTTTCTCCCAACCCTTTTTCGTAGCAGAAGTTTTTACAGGTTCTCCAGGAAAATATGTTGGTTTAGTAGAAACAATTAGAGGGTTTAAATTAATTCTTTCAGGGGAATTAGATAGTCTTCCTGAGCAGGCTTTTTATTTGGTAGGTAACATCGACGAAGCTACCGCGAAGGCTATGAAC------TTAGAAATGGAGAGCAAATCGAATAAA
>Sempervivum_ciliosum
ATGAGAATCAGCCCTACTACTTCTAATCCTGGGATTTCCACGCTTAAAAAGAAACACCTGGGGCGTATCGTCCAAATCATTGGTCCGGTACTGGATGTAGTTTTTTCCCCGGGCAACATGCCCAATATTTACAACGCTCTAGTAGTTAAGGGTCGAGATATTACCGGTCAACAAATTAATGTGACTTGTGAGGTACAACAATTATTAGGAAATAATCGAGTTAGAGCTGTAGCTATGAGTGCTACAGATGGTCTAATGAGAGGAATGGAGGTGATTGACACAGGAGCTCCTCTAAGTGTTCCAGTCGGGGGAGTAACTCTTGGACGAATTTTCAATGTACTTGGAGAACCTGTTGATAATTTAGGGCCTGTAGATACTGGCACAACATCTCCTATTCATCGATCCGCGCCTGCTTTTATACAGTTAGATACAAAATTGTCTATTTTTGAAACAGGAATTAAAGTAGTAGATCTTTTAGCCCCTTATCGTCGTGGAGGAAAAATAGGACTATTCGGGGGAGCTGGAGTGGGTAAAACAGTACTCATTATGGAATTGATCAACAACATTGCCAAAGCCCATGGAGGTGTATCTGTATTTGGTGGGGTAGGTGAACGTACTCGTGAAGGAAACGATCTTTACATGGAAATGAAAGAATCCGGAGTTATTAATGAAAAAAATATTGCAGAATCAAAAGTAGCTCTAGTCTACGGTCAAATGAATGAACCGCCGGGAGCTCGTATGAGAGTTGGTTTGACTGCCCTAACTATGGCGGAATATTTTCGAGATGTTAATGAACAAGATGTACTTTTATTTATCGACAATATCTTCCGTTTCGTCCAAGCTGGTTCCGAAGTATCTGCCTTATTGGGTAGAATGCCTTCGGCTGTGGGTTATCAACCCACCCTTAGTACTGAAATGGGTTCTTTACAAGAAAGAATTACTTCTACCAAAGAAGGGTCTATAACTTCTATTCAAGCTGTTTATGTACCTGCGGACGATTTGACTGACCCTGCGCCTGCAACGACATTTGCGCATTTAGATGCAACTACTGTACTATCAAGAGGATTAGCGGCTAAAGGTATCTATCCAGCAGTGGATCCTTTAGATTCAACGTCAACTATGCTCCAACCTCGGATTGTTGGTGAGGAACATTATGAAACTGCTCAAAGAGTTAAGGAAACTTTACAACGTTACAAAGAACTTCAAGACATTATAGCTATCCTTGGGTTGGACGAATTATCCGAAGAAGATCGTTTAACCGTAGCACGAGCAAGAAAAATTGAACGTTTTTTCTCCCAACCCTTTTTCGTAGCAGAAGTTTTTACCGGTTCTCCAGGAAAATATGTTGGTTTAGTAGAAACAATTAGAGGGTTTAAATTAATTCTTTCAGGGGAATTAGATAGTCTTCCTGAGCAGGCTTTTTATTTGGTAGGTAACATCGACGAAGCTACCGCGAAGGCTATGAAC------TTAGAAATGGAGAGCAAATCGAATAAA
>Sempervivum_funckii
ATGAGAATCAGCCCTACTACTTCTAATCCTGGGATTTCCACGCTTAAAAAGAAACACCTGGGGCGTATCGTCCAAATCATTGGTCCGGTACTGGATGTAGTTTTTTCCCCGGGCAACATGCCCAATATTTACAACGCTCTAGTAGTTAAGGGTCGAGATATTACCGGTCAACAAATTAATGTGACTTGTGAGGTACAACAATTATTAGGAAATAATCGAGTTAGAGCTGTAGCTATGAGTGCTACAGATGGTCTAATGAGAGGAATGGAGGTGATTGACACAGGAGCTCCTCTAAGTGTTCCAGTCGGGGGAGTAACTCTTGGACGAATTTTCAATGTACTTGGAGAACCTGTTGATAATTTAGGGCCTGTAGATACTGGCACAACATCTCCTATTCATCGATCCGCGCCTGCTTTTATACAGTTAGATACAAAATTGTCTATTTTTGAAACAGGAATTAAAGTAGTAGATCTTTTAGCCCCTTATCGTCGTGGAGGAAAAATAGGACTATTCGGGGGAGCTGGAGTGGGTAAAACAGTACTCATTATGGAATTGATCAACAACATTGCCAAAGCCCATGGAGGTGTATCTGTATTTGGTGGGGTAGGTGAACGTACTCGTGAAGGAAACGATCTTTACATGGAAATGAAAGAATCCGGAGTTATTAATGAAAAAAATATTGCAGAATCAAAAGTAGCTCTAGTCTACGGTCAAATGAATGAACCGCCGGGAGCTCGTATGAGAGTTGGTTTGACTGCCCTAACTATGGCGGAATATTTTCGAGATGTTAATGAACAAGATGTACTTTTATTTATCGACAATATCTTCCGTTTCGTCCAAGCTGGTTCCGAAGTATCTGCCTTATTGGGTAGAATGCCTTCGGCTGTGGGTTATCAACCCACCCTTAGTACTGAAATGGGTTCTTTACAAGAAAGAATTACTTCTACCAAAGAAGGGTCTATAACTTCTATTCAAGCTGTTTATGTACCTGCGGACGATTTGACTGACCCTGCGCCTGCAACGACATTTGCGCATTTAGATGCAACTACTGTACTATCAAGAGGATTAGCGGCTAAAGGTATCTATCCAGCAGTGGATCCTTTAGATTCAACGTCAACTATGCTCCAACCTCGGATTGTTGGTGAGGAACATTATGAAACTGCTCAAAGAGTTAAGGAAACTTTACAACGTTACAAAGAACTTCAAGACATTATAGCTATCCTTGGGTTGGACGAATTATCCGAAGAAGATCGTTTAACCGTAGCACGAGCAAGAAAAATTGAACGTTTTTTCTCCCAACCCTTTTTCGTAGCAGAAGTTTTTACCGGTTCTCCAGGAAAATATGTTGGTTTAGTAGAAACAATTAGAGGGTTTAAATTAATTCTTTCAGGGGAATTAGATAGTCTTCCTGAGCAGGCTTTTTATTTGGTAGGTAACATCGACGAAGCTACCGCGAAGGCTATGAAC------TTAGAAATGGAGAGCAAATCGAATAAA
>Sempervivum_globiferum_subsp_hirtum
ATGAGAATCAGCCCTACTACTTCTAATCCTGGGATTTCCACGCTTAAAAAGAAACACCTGGGTCGTATCGTCCAAATCATTGGTCCGGTACTGGATGTAGTTTTTTCCCCGGGCAACATGCCCAATATTTACAACGCTCTAGTAGTTAAGGGTCGAGATATTACCGGTCAACAAATTAATGTGACTTGTGAGGTACAACAATTATTAGGAAATAATCGAGTTAGAGCTGTAGCTATGAGTGCTACAGATGGTCTAATGAGAGGAATGGAGGTGATTGACACAGGAGCTCCTCTAAGTGTTCCAGTCGGGGGAGTAACTCTTGGACGAATTTTCAATGTACTTGGAGAACCTGTTGATAATTTAGGGCCTGTAGATACTGGCACAACATCTCCTATTCATCGATCCGCGCCTGCTTTTATACAGTTAGATACAAAATTGTCTATTTTTGAAACAGGAATTAAAGTAGTAGATCTTTTAGCCCCTTATCGTCGTGGAGGAAAAATAGGACTATTCGGGGGAGCTGGAGTGGGTAAAACAGTACTCATTATGGAATTGATCAACAACATTGCCAAAGCCCATGGAGGTGTATCTGTATTTGGTGGGGTAGGTGAACGTACTCGTGAAGGAAACGATCTTTACATGGAAATGAAAGAATCCGGAGTTATTAATGAAAAAAATATTGCAGAATCAAAAGTAGCTCTAGTCTACGGTCAAATGAATGAACCGCCGGGAGCTCGTATGAGAGTTGGTTTGACTGCCCTAACTATGGCGGAATATTTCCGAGATGTTAATGAACAAGATGTACTTTTATTTATCGACAATATCTTCCGTTTCGTCCAAGCCGGTTCCGAAGTATCTGCCTTATTGGGTAGAATGCCTTCCGCTGTGGGTTATCAACCCACCCTTAGTACTGAAATGGGTTCTTTACAAGAAAGAATTACTTCTACCAAAGAAGGGTCTATAACTTCTATTCAAGCTGTTTATGTACCTGCGGACGATTTGACTGACCCTGCGCCTGCAACGACATTTGCGCATTTAGATGCAACTACTGTACTATCAAGAGGATTAGCGGCTAAAGGTATCTATCCAGCAGTGGATCCTTTAGATTCAACGTCAACTATGCTCCAACCTCGGATTGTTGGTGAGGAACATTATGAAACTGCTCAAAGAGTTAAGGAAACTTTACAACGTTACAAAGAACTTCAAGACATTATAGCTATCCTTGGGTTGGACGAATTATCCGAAGAAGATCGTTTAACCGTAGCACGAGCAAGAAAAATTGAACGTTTTTTCTCCCAACCCTTTTTCGTAGCAGAAGTTTTTACAGGTTCTCCAGGAAAATATGTTGGTTTAGTAGAAACAATTAGAGGGTTTAAATTAATTCTTTCAGGGGAATTAGATAGTCTTCCTGAGCAGGCTTTTTATTTGGTAGGTAACATCGACGAAGCTACCGCGAAGGCTATGAAC------TTAGAAATGGAGAGCAAATCGAATAAA
>Sempervivum_globiferum
ATGAGAATCAGCCCTACTACTTCTAATCCTGGGATTTCCACGCTTAAAAAGAAACACCTGGGTCGTATCGTCCAAATCATTGGTCCGGTACTGGATGTAGTTTTTTCCCCGGGCAACATGCCCAATATTTACAACGCTCTAGTAGTTAAGGGTCGAGATATTACCGGTCAACAAATTAATGTGACTTGTGAGGTACAACAATTATTAGGAAATAATCGAGTTAGAGCTGTAGCTATGAGTGCTACAGATGGTCTAATGAGAGGAATGGAGGTGATTGACACAGGAGCTCCTCTAAGTGTTCCAGTCGGGGGAGTAACTCTTGGACGAATTTTCAATGTACTTGGAGAACCTGTTGATAATTTAGGGCCTGTAGATACTGGCACAACATCTCCTATTCATCGATCCGCGCCTGCTTTTATACAGTTAGATACAAAATTGTCTATTTTTGAAACAGGAATTAAAGTAGTAGATCTTTTAGCCCCTTATCGTCGTGGAGGAAAAATAGGACTATTCGGGGGAGCTGGAGTGGGTAAAACAGTACTCATTATGGAATTGATCAACAACATTGCCAAAGCCCATGGAGGTGTATCTGTATTTGGTGGGGTAGGTGAACGTACTCGTGAAGGAAACGATCTTTACATGGAAATGAAAGAATCCGGAGTTATTAATGAAAAAAATATTGCAGAATCAAAAGTAGCTCTAGTCTACGGTCAAATGAATGAACCGCCGGGAGCTCGTATGAGAGTTGGTTTGACTGCCCTAACTATGGCGGAATATTTCCGAGATGTTAATGAACAAGATGTACTTTTATTTATCGACAATATCTTCCGTTTCGTCCAAGCCGGTTCCGAAGTATCTGCCTTATTGGGTAGAATGCCTTCCGCTGTGGGTTATCAACCCACCCTTAGTACTGAAATGGGTTCTTTACAAGAAAGAATTACTTCTACCAAAGAAGGGTCTATAACTTCTATTCAAGCTGTTTATGTACCTGCGGACGATTTGACTGACCCTGCGCCTGCAACGACATTTGCGCATTTAGATGCAACTACTGTACTATCAAGAGGATTAGCGGCTAAAGGTATCTATCCAGCAGTGGATCCTTTAGATTCAACGTCAACTATGCTCCAACCTCGGATTGTTGGTGAGGAACATTATGAAACTGCTCAAAGAGTTAAGGAAACTTTACAACGTTACAAAGAACTTCAAGACATTATAGCTATCCTTGGGTTGGACGAATTATCCGAAGAAGATCGTTTAACCGTAGCACGAGCAAGAAAAATTGAACGTTTTTTCTCCCAACCCTTTTTCGTAGCAGAAGTTTTTACAGGTTCTCCAGGAAAATATGTTGGTTTAGTAGAAACAATTAGAGGGTTTAAATTAATTCTTTCAGGGGAATTAGATAGTCTTCCTGAGCAGGCTTTTTATTTGGTAGGTAACATCGACGAAGCTACCGCGAAGGCTATGAAC------TTAGAAATGGAGAGCAAATCGAATAAA
>Sempervivum_calcareum
ATGAGAATCAGCCCTACTACTTCTAATCCTGGGATTTCCACGCTTAAAAAGAAACACCTGGGGCGTATCGTCCAAATCATTGGTCCGGTACTGGATGTAGTTTTTTCCCCGGGCAACATGCCCAATATTTACAACGCTCTAGTAGTTAAGGGTCGAGATATTACCGGTCAACAAATTAATGTGACTTGTGAGGTACAACAATTATTAGGAAATAATCGAGTTAGAGCTGTAGCTATGAGTGCTACAGATGGTCTAATGAGAGGAATGGAGGTGATTGACACAGGAGCTCCTCTAAGTGTTCCAGTCGGGGGAGTAACTCTTGGACGAATTTTCAATGTACTTGGAGAACCTGTTGATAATTTAGGGCCTGTAGATACTGGCACAACATCTCCTATTCATCGATCCGCGCCTGCTTTTATACAGTTAGATACAAAATTGTCTATTTTTGAAACAGGAATTAAAGTAGTAGATCTTTTAGCCCCTTATCGTCGTGGAGGAAAAATAGGACTATTCGGGGGAGCTGGAGTGGGTAAAACAGTACTCATTATGGAATTGATCAACAACATTGCCAAAGCCCATGGAGGTGTATCTGTATTTGGTGGGGTAGGTGAACGTACTCGTGAAGGAAACGATCTTTACATGGAAATGAAAGAATCCGGAGTTATTAATGAAAAAAATATTGCAGAATCAAAAGTAGCTCTAGTCTACGGTCAAATGAATGAACCGCCGGGAGCTCGTATGAGAGTTGGTTTGACTGCCCTAACTATGGCGGAATATTTTCGAGATGTTAATGAACAAGATGTACTTTTATTTATCGACAATATCTTCCGTTTCGTCCAAGCTGGTTCCGAAGTATCTGCCTTATTGGGTAGAATGCCTTCGGCTGTGGGTTATCAACCCACCCTTAGTACTGAAATGGGTTCTTTACAAGAAAGAATTACTTCTACCAAAGAAGGGTCTATAACTTCTATTCAAGCTGTTTATGTACCTGCGGACGATTTGACTGACCCTGCGCCTGCAACGACATTTGCGCATTTAGATGCAACTACTGTACTATCAAGAGGATTAGCGGCTAAAGGTATCTATCCAGCAGTGGATCCTTTAGATTCAACGTCAACTATGCTCCAACCTCGGATTGTTGGTGAGGAACATTATGAAACTGCTCAAAGAGTTAAGGAAACTTTACAACGTTACAAAGAACTTCAAGACATTATAGCTATCCTTGGGTTGGACGAATTATCCGAAGAAGATCGTTTAACCGTAGCACGAGCAAGAAAAATTGAACGTTTTTTCTCCCAACCCTTTTTCGTAGCAGAAGTTTTTACCGGTTCTCCAGGAAAATATGTTGGTTTAGTAGAAACAATTAGAGGGTTTAAATTAATTCTTTCAGGGGAATTAGATAGTCTTCCTGAGCAGGCTTTTTATTTGGTAGGTAACATCGACGAAGCTACCGCGAAGGCTATGAAC------TTAGAAATGGAGAGCAAATCGAATAAA
>Sempervivum_arachnoideum
ATGAGAATCAGCCCTACTACTTCTAATCCTGGGATTTCCACGCTTAAAAAGAAACACCTGGGGCGTATCGTCCAAATCATTGGTCCGGTACTGGATGTAGTTTTTTCCCCGGGCAACATGCCCAATATTTACAACGCTCTAGTAGTTAAGGGTCGAGATATTACCGGTCAACAAATTAATGTGACTTGTGAGGTACAACAATTATTAGGAAATAATCGAGTTAGAGCTGTAGCTATGAGTGCTACAGATGGTCTAATGAGAGGAATGGAGGTGATTGACACAGGAGCTCCTCTAAGTGTTCCAGTCGGGGGAGTAACTCTTGGACGAATTTTCAATGTACTTGGAGAACCTGTTGATAATTTAGGGCCTGTAGATACTGGCACAACATCTCCTATTCATCGATCCGCGCCTGCTTTTATACAGTTAGATACAAAATTGTCTATTTTTGAAACAGGAATTAAAGTAGTAGATCTTTTAGCCCCTTATCGTCGTGGAGGAAAAATAGGACTATTCGGGGGAGCTGGAGTGGGTAAAACAGTACTCATTATGGAATTGATCAACAACATTGCCAAAGCCCATGGAGGTGTATCTGTATTTGGTGGGGTAGGTGAACGTACTCGTGAAGGAAACGATCTTTACATGGAAATGAAAGAATCCGGAGTTATTAATGAAAAAAATATTGCAGAATCAAAAGTAGCTCTAGTCTACGGTCAAATGAATGAACCGCCGGGAGCTCGTATGAGAGTTGGTTTGACTGCCCTAACTATGGCGGAATATTTTCGAGATGTTAATGAACAAGATGTACTTTTATTTATCGACAATATCTTCCGTTTCGTCCAAGCTGGTTCCGAAGTATCTGCCTTATTGGGTAGAATGCCTTCGGCTGTGGGTTATCAACCCACCCTTAGTACTGAAATGGGTTCTTTACAAGAAAGAATTACTTCTACCAAAGAAGGGTCTATAACTTCTATTCAAGCTGTTTATGTACCTGCGGACGATTTGACTGACCCTGCGCCTGCAACGACATTTGCGCATTTAGATGCAACTACTGTACTATCAAGAGGATTAGCGGCTAAAGGTATCTATCCAGCAGTGGATCCTTTAGATTCAACGTCAACTATGCTCCAACCTCGGATTGTTGGTGAGGAACATTATGAAACTGCTCAAAGAGTTAAGGAAACTTTACAACGTTACAAAGAACTTCAAGACATTATAGCTATCCTTGGGTTGGACGAATTATCCGAAGAAGATCGTTTAACCGTAGCACGAGCAAGAAAAATTGAACGTTTTTTCTCCCAACCCTTTTTCGTAGCAGAAGTTTTTACCGGTTCTCCAGGAAAATATGTTGGTTTAGTAGAAACAATTAGAGGGTTTAAATTAATTCTTTCAGGGGAATTAGATAGTCTTCCTGAGCAGGCTTTTTATTTGGTAGGTAACATCGACGAAGCTACCGCGAAGGCTATGAAC------TTAGAAATGGAGAGCAAATCGAATAAA
