# Supplementary material for: Exploring Plastomic Resources in Sempervivum (Crassulaceae): Implications for Phylogenetics
Source: Genes (Basel). 2024 Mar 30;15(4):441. doi: 10.3390/genes15040441 (PMC11049882; doi:10.3390/genes15040441)
Supplement: Supplementary file 1 [file genes-15-00441-s001.zip › (revised)supplementary files_Junhu Kan/Data S1/atpE.fasta]

>Crassula_alstonii
ATGACCCTAAATCTTTGTGTACTGACCCCTAATCGAATTGTTTGGGATTCCGAAGTGAAAGAAATAATTTTATCCACTAATAGTGGACAAATTGGCGTATTACCAAACCACGCCCCTATTGCTACAGCTGTAGATATAGGTATTTTAAGAATACGCCTTAACAACCAATGGTTAACGATGGCTCTGATGGGCGGTTTTGCTCGAATAGGTAATAATGAGATTACCATTTTAGTAAATGATGCAGAGAAGGGTAGTGACATTGATCCCCAAGAAGCTCAAGAAACTCTTGAAAAAGCGGAAACGAATTTGAAGAAAGCTGAAGGTAAGAGACAAACAATTGAGGCAAATCTAGCTCTCAGACGAGCTAGGACACGAGTAGAGGCTATCAATCCAATTTCA
>Crassula_columella
ATGACCCTAAATCTTTGTGTACTGACCCCTAATCGAATTGTTTGGGATTCCGAAGTGAAAGAAATAATTTTATCCACTAATAGTGGACAAATTGGCGTATTACCAAACCACGCCCCTATTGCTACAGCTGTAGATATAGGTATTTTAAGAATACGCCTTAACAACCAATGGTTAACGATGGCTCTGATGGGCGGTTTTGCTCGAATAGGTAATAATGAGATTACCATTTTAGTAAATGATGCAGAGAAGGGTAGTGACATTGATCCCCAAGAAGCTCAAGAAACTCTTGAAAAAGCGGAAACGAATTTGAAGAAAGCTGAAGGTAAGAGACAAACAATTGAGGCAAATCTAGCTCTCAGACGAGCTAGGACACGAGTAGAGGCTATCAATCCAATTTCA
>Crassula_dejecta
ATGACCTTAAATCTTTGTGTACTGACCCCTAATCGAATTGTTTGGGATTCCGAAGTGAAAGAAATCATTCTATCCACTAATAGTGGACAAATTGGCGTATTACCAAACCACGCCCCTATTGCTACAGCTGTAGATATAGGTATTTTAAGAATACGCCTTAACAACCAATGGTTAACGATGGCTCTGATGGGCGGTTTTGCTCGAATCGGTAATAATGAGATTACCATTTTAGTAAATGATGCAGAGAAGGGTAGTGACATTGATCCCCAAGAAGCTCAAGAAACTCTTGAAAAAGCGGAAACGAATTTGAAGAAAGCTGAAGGTAAGAGACAAACAATTGAGGCAAATCTAGCTCTCAGACGAGCTAGGACACGAGTAGAGGCTATCAATCCAATTTCA
>Crassula_mesembryanthoides
ATGACCTTAAATCTTTGTGTACTGACCCCTAATCGAATTGTTTGGGATTCCGAAGTGAAAGAAATCATTCTATCCACTAATAGTGGACAAATTGGCGTATTACCAAACCACGCCCCTATTGCTACAGCTGTAGATATAGGTATTTTAAGAATACGCCTTAACAACCAATGGTTAACGATGGCTCTGATGGGCGGTTTTGCTCGAATCGGTAATAATGAGATTACCATTTTAGTAAATGATGCAGAGAAGGGTAGTGACATTGATCCCCAAGAAGCTCAAGAGACTCTTGAAAAAGCAGAAACGAATTTGAAGAAAGCTGAAGGTAAGAGACAAACAATTGAGGCAAATCTAGCTCTCAGACGAGCTAGGACACGAGTAGAGGCTATCAATCCAATTTCA
>Crassula_perforata
ATGACCTTAAATCTTTGTGTACTGACCCCTAATCGAATTGTTTGGGATTCCGAAGTGAAAGAAATCATTTTATCCACTAATAGTGGACAAATTGGCGTATTACCAAACCACGCCCCTATTGCTACAGCTGTAGATATAGGTATTTTAAGAATACGACTTAACAACCAATGGTTAACGATGGCTCTGATGGGCGGTTTTGCTCGAATAGGTAATAATGAGATTACCATTTTAGTAAATGATGCAGAGAAGGGTAGTGACATTGATCCCCAAGAAGCTCAAGAAACTCTTGAAAAAGCGGAAACGAATTTGAAGAAAGCTGAAGGTAAGAGACAAACAATTGAGGCAAATCTAGCTCTCAGACGAGCTAGGACACGAGTAGAGGCTATCAATCCAATTTCA
>Crassula_socialis
ATGACCTTAAATCTTTGTGTACTGACCCCTAATCGAATTGTTTGGGATTCCGAAGTGAAAGAAATCATTCTATCCACTAATAGTGGACAAATTGGCGTATTACCAAACCACGCCCCTATTGCTACAGCTGTAGATATAGGTATTTTAAGAATACGCCTTAACAACCAATGGTTAACGATGGCTCTGATGGGCGGTTTTGCTCGAATCGGTAATAATGAGATTACCATTTTAGTAAATGATGCAGAGAAGGGTAGTGACATTGATCCCCAAGAAGCTCAAGAAACTCTTGAAAAAGCGGAAACGAATTTGAAGAAAGCTGAAGGTAAGAGACAAACAATTGAGGCAAATCTAGCTCTCAGACGAGCTAGGACACGAGTAGAAGCTATCAATCCAATTTCA
>Crassula_tecta
ATGACCTTAAATCTTTGTGTACTGACCCCTAATCGAATTGTTTGGGATTCCGAAGTGAAAGAAATCATTCTATCCACTAATAGTGGACAAATTGGCGTATTACCAAACCACGCCCCTATTGCTACAGCTGTAGATATAGGTATTTTAAGAATACGCCTTAACAACCAATGGTTAACGATGGCTCTGATGGGCGGTTTTGCTCGAATCGGTAATAATGAGATTACCATTTTAGTAAATGATGCAGAGAAGGGTAGTGACATTGATCCCCAAGAAGCTCAAGAAACTCTTGAAAAAGCGGAAACGAATTTGAAGAAAGCTGAAGGTAAGAGACAAACAATTGAGGCAAATCTAGCTCTCAGACGAGCTAGGACACGAGTAGAGGCTATCAATCCAATTTCA
>Crassula_mesembrianthemopsis
ATGACCTTAAATCTTTGTGTACTGACCCCTAATCGAATTGTTTGGGATTCCGAAGTGAAAGAAATCATTCTATCCACTAATAGTGGACAAATTGGCGTATTACCAAACCACGCCCCTATTGCTACAGCTGTAGATATAGGTATTTTAAGAATACGCCTTAACAACCAATGGTTAACGATGGCTCTGATGGGCGGTTTTGCTCGAATCGGTAATAATGAGATTACCATTTTAGTAAATGATGCAGAGAAGGGTAGTGACATTGATCCCCAAGAAGCTCAAGAAACTCTTGAAAAAGCGGAAACGAATTTGAAGAAAGCTGAAGGTAAGAGACAAACAATTGAGGCAAATCTAGCTCTCAGACGAGCTAGGACACGAGTAGAGGCTATCAATCCAATTTCA
>Crassula_deltoidea
ATGACCTTAAATCTTTGTGTACTGACACCTAATCGAATTGTTTGGGATTCCGAAGTGAAAGAAATAATTTTATCCACTAATAGTGGACAAATTGGCGTATTACCAAACCATGCCCCTATTGCCACAGCCGTAGATATAGGTATTTTAAGAATACGCCTGAACAACCAATGGTTAACAATGGCTCTGATGGGTGGTTTTGCTCGAATAGGTAATAATGAGATCACTATTTTAGTAAATGATGCAGAGAAGGGTAGTGACATTGACCCCCAGGAAGCTCAACAAACTCTTGAAAGAGCGGAAACTAATTTGAAGAACGCTGAAGGTAAGAGACAAACAATTGAGGCGAATCTAGCTCTCAGACGAGCTAGGACACGAGTCGAGGCTATCAATCCAATTTCA
>Crassula_expansa_subsp_fragilis
ATGACCTTAAATCTTTGTGTACTGACACCTAATCGAATTGTTTGGGATTCCGAAGTGAAAGAAATTATTTTATCCACTAATAGTGGACAAATTGGCGTATTACCAAACCATGCCCCTATTGCTACAGCCGTAGATATAGGTATTTTAAGAATACGCCTGAACAACCAATGGTTAACAATGGCTCTGATGGGTGGTTTTGCTCGAATAGGTAATAATGAGATCACTATTTTAGTAAATGATGCAGAGAAGGGTAGTGACATTGACCCCCAGGAAGCTCAACAAACTCTTGAAAGAGCGGAAACAAATTTGAAGAACGCTGAAGGTAAGAGACAAACAATTGAGGCAAATCTAGCTCTCAGACGAGCTCGGACACGAGTCGAGGCTATCAATCCAATTTCA
>Crassula_volkensii
ATGACCTTAAATCTTTGTGTACTGACACCTAATCGAACTGTTTGGGATTCCGAAGTGAAAGAAATTATTTTATCCACTAATAGTGGACAAATTGGCGTATTACCAAACCATGCCCCTATTGCTACAGCCGTAGATATAGGTATTTTAAGAATACGCCTGAACAACCAATGGTTAACAATGGCTCTGATGGGCGGTTTTGCTCGAATAGGTAATAATGAGATCACTATTTTAGTAAATGATGCAGAGAAGGGTAGTGACATTGACCCCCAGGAAGCTCAACAAACTCTTGAAAGAGCGGAAACTAATTTGAAGAACGCTGAAGGTAAGAGACAAACAATTGAGGCAAATCTAGCTCTCAGACGAGCTCGGACACGAGTCGAGGCTATCAATCCAATTTCA
>Cotyledon_tomentosa
ATGACCTTAAATCTTTGTGTACTGACCCCTAATCGAATTGTTTGGGATTCCGAAGTGAAAGAAATCATTTTATCTACTAATAGTGGACAAATTGGCGTATTACCAAACCATGCTCCTATTGCTACAGCTGTAGATATAGGTATTTTAAGAATACGCCTTAACAACCAATGGTTAACGATGGCTCTGATGGGCGGTTTTGCTAGAATAGGTAATAATGAGATCACTATTTTAGTAAATGATGCAGAGAAGGGTAGTGACATTGATCCCCAAGAAGCTCAACAAACTCTTGAAAGAGCAGAAACAAATTTGAAAAAAGCGGAAGGTAAGAGACAAACAATTGAGGCAAATCTAGCTCTTAGACGAGCTAGGACACGAGTAGAGGCTATCAATACAATTTCA
>Kalanchoe_daigremontiana
ATGACCTTAAATCTTTGTGTACTCACCCCTAATCGAATTGTTTGGGATTCCGAAGTGCAAGAAATCATTTTATCTACTAATAGTGGACAAATTGGCGTATTACCAAACCACGCTCCTATTGCTACAGCTGTAGATATAGGTATTTTAAGAATACGCCTTAACAACCAATGGTTAACGATGGCTCTGATGGGCGGTTTTGCTAGAATAGGTAATAATGAGATCACTATTTTAGTAAATGATGCAGAGAAGGGTAGTGACATTGATCCCCAAGAAGCTCAACAAACTCTTGAAAGAGCGGAAACTAATTTGAAGAAAGCTGAAGGTAAGAGACAAACAATTGAGGCAAATCTAGCTCTCAGACGAGCTAGGACACGAGTAGAGGCTATCAATGCAATTTCA
>Kalanchoe_delagoensis
ATGACCTTAAATCTTTGTGTACTCACCCCTAATCGAATTGTTTGGGATTCCGAAGTGCAAGAAATCATTTTATCTACTAATAGTGGACAAATTGGCGTATTACCAAACCACGCTCCTATTGCTACAGCTGTAGATATAGGTATTTTAAGAATACGCCTTAACAACCAATGGTTAACGATGGCTCTGATGGGCGGTTTTGCTAGAATAGGTAATAATGAGATCACTATTTTAGTAAATGATGCAGAGAAGGGTAGTGACATTGATCCCCAAGAAGCTCAACAAACTCTTGAAAGAGCGGAAACTAATTTGAAGAAAGCTGAAGGTAAGAGACAAACAATTGAGGCAAATCTAGCTCTCAGACGAGCTAGGACACGAGTAGAGGCTATCAATGCAATTTCA
>Kalanchoe_fedtschenkoi
ATGACCTTAAATCTTTGTGTACTCACCCCTAATCGAATTGTTTGGGATTCCGAAGTGCAAGAAATCATTTTATCTACTAATAGTGGACAAATTGGCGTATTACCAAACCACGCTCCTATTGCTACAGCTGTAGATATAGGTATTTTAAGAATACGCCTTAACAACCAATGGTTAACGATGGCTCTGATGGGCGGTTTTGCTAGAATAGGTAATAATGAGATCACTATTTTAGTAAATGATGCAGAGAAGGGTAGTGACATTGATCCCCAAGAAGCTCAACAAACTCTTGAAAGAGCGGAAACTAATTTGAAGAAAGCTGAAGGTAAGAGACAAACAATTGAGGCAAATCTAGCTCTCAGACGAGCTAGGACACGAGTAGAGGCTATCAATGCAATTTCA
>Kalanchoe_longiflora
ATGACCTTAAATCTTTGTGTACTCACCCCTAATCGAATTGTTTGGGATTCCGAAGTGAAAGAAATCATTTTATCTACTAATAGTGGACAAATTGGCGTATTACCAAACCACGCTCCTATTGCTACAGCTGTAGATATAGGTATTTTAAGAATACGCCTTAACAACCAATGGTTAACGATGGCTCTGATGGGCGGTTTTGCTAGAATAGGTAATAATGAGATCACTATTTTAGTAAATGATGCAGAGAAGGGTAGTGACATTGATCCCCAAGAAGCTCAACAAACTCTTGAAAGAGCGGAAACTAATTTGAAGAAAGCTGAAGGTAAGAGACAAACAATTGAGGCAAATCTAGCTCTCAGACGAGCTAGGACACGAGTAGAGGCTATCAATACAATTTCA
>Kalanchoe_tomentosa
ATGACCTTAAATCTTTGTGTACTCACCCCTAATCGAATTGTTTGGGATTCCGAAGTGAAAGAAATCATTTTATCTACTAATAGTGGACAAATTGGCGTATTACCAAACCACGCTCCTATTGCTACAGCTGTAGATATAGGTATTTTAAGAATACGTCTTAACAACCAATGGTTAACTATGGCTCTGATGGGCGGTTTTGCTAGAATAGGTAATAATGAGATCACTATTTTAGTAAATGATGCAGAGAAGGGTAGTGACATTGATCCCCAAGAAGCTCAACAAACTCTTGAAAGAGCGGAAACTCATTTGAAGAAAGCTGAAGGTAAGAGACAAACAATTGAGGCAAATCTAGCTCTCAGACGAGCTAGGACACGAGTAGAGGCTATCAATATAATTTCA
>Echeveria_lilacina
ATGACCTTAAATCTTTGTGTACTGACCCCTAATCGAATTGTTTGGGATTCCGAAGTGAAAGAAATCATCTTATCTACTAATAGTGGACAAATTGGCGTATTACCAAACCACGCTCCTATTGCTACAGCTGTAGATATAGGGATTTTAAGAATACGCCTTAACAACGAATGGTTAACGATGGCTCTGATGGGCGGTTTTGCTAGAATAGGTAATAATGAGATCACTATTTTAGTAAATGATGCAGAGAAGGGTAGTGACATTGATCCCCAAGAAGCCCAAAAAACTCTTGAAAAAGCAGAAACTAATTTGCAGAAAGCGGAAGGTAAGAGACAAACAATTGAGGCAAATCTAGCTCTCAGACGAGCTAGGACACGAGTAGAGGCTATCAATACAATTTCA
>Graptopetalum_amethystinum
ATGACCTTAAATCTTTGTGTACTGACCCCTAATCGAATTGTTTGGGATTCCGAAGTGAAAGAAATCATCTTATCTACTAATAGTGGACAAATTGGCGTATTACCAAACCACGCTCCTATTGCTACAGCCGTAGATATAGGGATTTTAAGAATACGCCTTAACAACGAATGGTTAACGATGGCTCTGATGGGCGGTTTTGCTAGAATAGGTAATAATGAGATCACTATTTTAGTAAATGATGCAGAGAAGGGTAGTGACATTGATCCCCAAGAAGCCCAAAAAACTCTTGAAAAAGCAGAAACTAATTTGCAGAAAGCGGAAGGTAAGAGACAAACAATTGAGGCAAATCTAGCTCTCAGACGAGCTAGGACACGAGTAGAGGCTATCAATACAATTTCA
>Pachyphytum_compactum
ATGACCTTAAATCTTTGTGTACTGACCCCTAATCGAATTGTTTGGGATTCCGAAGTGAAAGAAATCATCTTATCTACTAATAGTGGACAAATTGGCGTATTACCAAACCACGCTCCTATTGCTACAGCTGTAGATATAGGGATTTTAAGAATACGCCTTAACAACGAATGGTTAACGATGGCTCTGATGGGCGGTTTTGCTAGAATAGGTAATAATGAGATCACTATTTTAGTAAATGATGCAGAGAAGGGTAGTGACATTGATCCCCAAGAAGCCCAAAAAACTCTTGAAAAAGCAGAAACTGATTTGCAGAAAGCGGAAGGTAAGAGACAAACAATTGAGGCAAATCTAGCTCTCAGACGAGCTAGGACACGAGTAGAGGCTATCAATACAATTTCA
>Sedum_alfredii
ATGACCTTAAATCTTTGTGTACTGACCCCTAATCGAATTGTTTGGGATTCCGAAGTAAAAGAAATCATATTATCTACTAATAGTGGACAAATTGGCGTATTACCAAACCACGCTCCTATTGCTACAGCTGTAGATATAGGGATTTTAAGAATACGCCTTAACAACGAATGGTTAACGATGGCTCTGATGGGCGGTTTTGCTAGAATAGGTAATAATGAGATCACTATTTTAGTAAATGATGCAGAGAAAGGTAGTGACATTGATCCCCAAGAAGCCCAACAAACTCTTGAAAAAGCGGAAACTAATTTGCAGAAAGCGGAAGGTAAGAGACAAACAATTGAGGCAAATCTAGCTCTCAGACGAGCTAGGACACGAGTAGAGGCTATCAATACAATTTCA
>Sedum_emarginatum
ATGACCTTAAATCTTTGTGTACTGACCCCTAATCGAATTGTTTGGGATTCCGAAGTGAAAGAAATCATCTTATCTACTAATAGTGGACAAATTGGCGTATTACCAAACCACGCTCCTATTGCTACAGCTGTAGATATAGGGATTTTACGAATACGCCTTAACAACGAATGGTTAACGATGGCTCTGATGGGTGGTTTTGCTAGAATAGGTAATAATGAGATCACTATTTTAGTAAATGATGCAGAGAAAGGTAGTGACATTGATCCCCAAGAAGCCCAACAAACTCTTGAAAAAGCGGAAACTCATTTGCAGAAAGCGGAAGGTAAGAGACAAACAATTGAGGCAAATCTAGCTCTCAGACGAGCTAGGACACGAGTAGAGGCTATCAATACAATTTCA
>Sedum_lineare
ATGACCTTAAATCTTTGTATACTGACCCCTAATCGAATTGTTTGGGATTCCGAAGTGAACGAAATCATCTTATCTACTAATAGTGGACAAATTGGCGTATTACCAAACCACGCTCCTATTGCTACAGCTGTAGATATAGGGATTTTAAGAATACGCCTTAACAACGAATGGTTAACGATGGCTCTGATGGGCGGTTTTGCTAGAATAGGTAATAATGAGATCACTATTTTAGTAAATGATGCAGAGAAGGGTAGTGACATTGATCCCCAAGAAGCCCAGCAAACTCTTGAAAAAGCGGAAACGAATTTGCAGAAAGCGGAAGGTAAGAGACAAACAATTGAGGCAAATCTAGCTATCAGACGAGCTAGGACACGAGTAGAGGCTATCAATACAATTTCA
>Sedum_oryzifolium
ATGACCTTAAATCTTTGTGTACTGACCCCTAATCGAATTGTTTGGGATTCCGAAGTGAAAGAAATCATCTTATCTACTAATAGTGGACAAATTGGCGTATTACCAAACCACGCTCCTATTGCTACAGCTGTAGATATAGGGATTTTAAGAATACGCCTTAACAAGGAATGGGTAACGATGGCTCTGATGGGCGGTTTTGCTAGAATAGGTAATAATGAGATCACTATTTTAGTAAATGATGCAGAGAAGGGTAGTGACATTGATCCCCAAGAAGCCCAGCAAACTCTTGAAAAAGCGGAAACTAATTTGCAGAAAGCGGAAGGTAAGAGACAAACAATTGAGGCAAATCTAGCTATTAGACGAGCTAGGACACGAGTAGAGGCTATCAATACAATTTCA
>Sedum_plumbizincicola
ATGACCTTCAATCTTTGTGTACTGACCCCTAATCGAATTGTTTGGGATTCCGAAGTGAAAGAAATCATCTTATCTACTAATAGTGGACAAATTGGCGTATTACCAAACCACGCTCCTATTGCTACAGCTGTAGATATAGGGATTTTAAGAATACGCCTTAACAACGAATGGTTAACGATGGCTCTGATGGGCGGTTTTGCTAGAATAGGTAATAATACGATCACTATTTTAGTAAATGATGCAGAGAAAGGTAGTGACATTGATCCCCAAGAAGCCCAACAAACTCTTGAAAAAGCGGAAACGAATTTGCAGAAAGCGGAAGGTAAGAGACAAACAATTGAGGCAAATCTAGCTCTCAGACGAGCTAGGACACGAGTAGAGGCTATCAATACAATTTCA
>Sedum_sarmentosum
ATGACCTTAAATCTTTGTGTACTGACCCCTAATCGAATTGTTTGGGATTCCGAAGTGAAAGAAATCATCTTATCTACTAATAGTGGACAAATTGGCGTATTACCAAACCACGCTCCTATTGCTACAGCTGTAGATATAGGGATTTTAAGAATACGCCTTAACAACGAATGGTTAACGATGGCTCTGATGGGCGGTTTTGCTAGAATAGGTAATAATGAGATCACTATTTTAGTAAATGATGCAGAGAAGGGTAGTGACATTGATCCCCAAGAAGCCCAACAAACTCTTGAAAAAGCGGAAACTAATTTGCAGAAAGCGGAAGGTAAGAGACAAACAATTGAGGCAAATCTAGCTCTCAGACGAGCTAGGACACGAGTAGAGACTATCAATACAATTTCA
>Sedum_tricarpum
ATGACCTTAAATCTTTGTGTACTGACCCCTAATCGAATTGTTTGGGATTCCGAAGTAAAAGAAATCATCTTATCTACTAATAGTGGACAAATTGGCGTATTACCAAACCACGCTCCTATTGCTACAGCTGTAGATATAGGGATTTTAAGAATACGCCTTAACAACGAATGGTTAACGATGGCTCTGATGGGCGGTTTTGCTAGAATAGGTAATAATGAGATCACTATTTTAGTAAATGATGCAGAGAAAGGTAGTGACATTGATCCCCAAGAAGCCCAACAAACTCTTGAAAAAGCGGAAACTAATTTGCAGAAAGCGGAAGGTAAGAGACAAACAATTGAGGCAAATCTAGCTCTCAGACGAGCTAGGACACGAGTAGAGGCTATCAATACAATTTCA
>Aeonium_arboreum
ATGACCTTAAATCTTTGTGTACTGACCCCTAATCGAATTGTTTGGGATTCCGAAGTGAAAGAAATTATTTTATCTACTAATAGTGGACAAATTGGCGTATTACCAAACCATGCTCCTATTGCTACAGCTGTAGATATAGGTATTTTAAGAATACGCCTTAACAACGAATGGTTAACGATGGCTTTGATGGGCGGTTTTGCTAGAATAGGTAATAATGAGATCACTATTTTAGTAAATGATGCAGAAAAAGGTAGTGACATTGATCCCCAAGAAGCTCAACAAACTCTTGAAAAAGCGGAAACAAATTTGCAGAAAGCGGAAGGTAAGAGACAAACAATTGAGGCAAATCTAGCTCTCAGACGAGCTAGGACACGAGTAGAGGCTATCAATACAATTTCA
>Aeonium_balsamiferum
ATGACCTTAAATCTTTGTGTACTGACCCCTAATCGAATTGTTTGGGATTCCGAAGTGAAAGAAATTATTTTATCTACTAATAGTGGACAAATTGGCGTATTACCAAACCATGCTCCTATTGCTACAGCTGTAGATATAGGTATTTTAAGAATACGCCTTAACAACGAATGGTTAACGATGGCTTTGATGGGCGGTTTTGCTAGAATAGGTAATAATGAGATCACTATTTTAGTAAATGATGCAGAAAAAGGTAGTGACATTGATCCCCAAGAAGCTCAACAAACTCTTGAAAAAGCGGAAACAAATTTGCAGAAAGCGGAAGGTAAGAGACAAACAATTGAGGCAAATCTAGCTCTCAGACGAGCTAGGACACGAGTAGAGGCTATCAATACAATTTCA
>Aeonium_decorum
ATGACCTTAAATCTTTGTGTACTGACCCCTAATCGAATTGTTTGGGATTCCGAAGTGAAAGAAATTATTTTATCTACTAATAGTGGACAAATTGGCGTATTACCAAACCATGCTCCTATTGCTACAGCTGTAGATATAGGTATTTTAAGAATACGCCTTAACAACGAATGGTTAACGATGGCTTTGATGGGCGGTTTTGCTAGAATAGGTAATAATGAGATCACTATTTTAGTAAATGATGCAGAAAAAGGTAGTGACATTGATCCCCAAGAAGCTCAACAAACTCTTGAAAAAGCGGAAACAAATTTGCAGAAAGCGGAAGGTAAGAGACAAACAATTGAGGCAAATCTAGCTCTCAGACGAGCTAGGACACGAGTAGAGGCTATCAATACAATTTCA
>Aeonium_diplocyclum
ATGACCTTAAATCTTTGTGTACTGACCCCTAATCGAATTGTTTGGGATTCCGAAGTGAAAGAAATTATTTTATCTACTAATAGTGGACAAATTGGCGTATTACCAAACCATGCTCCTATTGCTACAGCTGTAGATATAGGTATTTTAAGAATACGCCTTAACAACGAATGGTTAACGATGGCTTTGATGGGCGGTTTTGCTAGAATAGGTAATAATGAGATCACTATTTTAGTAAATGATGCAGAAAAAGGTAGTGACATTGATCCCCAAGAAGCTCAACAAACTCTTGAAAAAGCGGAAACAAATTTGCAGAAAGCGGAAGGTAAGAGACAAACAATTGAGGCAAATCTAGCTCTCAGACGAGCTAGGACACGAGTAGAGGCTATCAATACAATTTCA
>Aeonium_dodrantale
ATGACCTTAAATCTTTGTGTACTGACCCCTAATCGAATTGTTTGGGATTCCGAAGTGAAAGAAATTATTTTATCTACTAATAGTGGACAAATTGGCGTATTACCAAACCATGCTCCTATTGCTACAGCTGTAGATATAGGTATTTTAAGAATACGCCTTAACAACGAATGGTTAACGATGGCTTTGATGGGCGGTTTTGCTAGAATAGGTAATAATGAGATCACTATTTTAGTAAATGATGCAGAAAAAGGTAGTGACATTGATCCCCAAGAAGCTCAACAAACTCTTGAAAAAGCGGAAACAAATTTGCAGAAAGCGGAAGGTAAGAGACAAACAATTGAGGCAAATCTAGCTCTCAGACGAGCTAGGACACGAGTAGAGGCTATCAATACAATTTCA
>Aeonium_nobile
ATGACCTTAAATCTTTGTGTACTGACCCCTAATCGAATTGTTTGGGATTCCGAAGTGAAAGAAATTATTTTATCTACTAATAGTGGACAAATTGGCGTATTACCAAACCATGCTCCTATTGCTACAGCTGTAGATATAGGTATTTTAAGAATACGCCTTAACAACGAATGGTTAACGATGGCTTTGATGGGCGGTTTTGCTAGAATAGGTAATAATGAGATCACTATTTTAGTAAATGATGCAGAAAAAGGTAGTGACATTGATCCCCAAGAAGCTCAACAAACTCTTGAAAAAGCGGAAACAAATTTGCAGAAAGCGGAAGGTAAGAGACAAACAATTGAGGCAAATCTAGCTCTCAGACGAGCTAGGACACGAGTAGAGGCTATCAATACAATTTCA
>Aeonium_saundersii
ATGACCTTAAATCTTTGTGTACTGACCCCTAATCGAATTGTTTGGGATTCCGAAGTGAAAGAAATTATTTTATCTACTAATAGTGGACAAATTGGCGTATTACCAAACCATGCTCCTATTGCTACAGCTGTAGATATAGGTATTTTAAGAATACGCCTTAACAACGAATGGTTAACGATGGCTTTGATGGGCGGTTTTGCTAGAATAGGTAATAATGAGATCACTATTTTAGTAAATGATGCAGAAAAAGGTAGTGACATTGATCCCCAAGAAGCTCAACAAACTCTTGAAAAAGCGGAAACAAATTTGCAGAAAGCGGAAGGTAAGAGACAAACAATTGAGGCAAATCTAGCTCTCAGACGAGCTAGGACACGAGTAGAGGCTATCAATACAATTTCA
>Aeonium_tabuliforme
ATGACCTTAAATCTTTGTGTACTGACCCCTAATCGAATTGTTTGGGATTCCGAAGTGAAAGAAATTATTTTATCTACTAATAGTGGACAAATTGGCGTATTACCAAACCATGCTCCTATTGCTACAGCTGTAGATATAGGTATTTTAAGAATACGCCTTAACAACGAATGGTTAACGATGGCTTTGATGGGCGGTTTTGCTAGAATAGGTAATAATGAGATCACTATTTTAGTAAATGATGCAGAAAAAGGTAGTGACATTGATCCCCAAGAAGCTCAACAAACTCTTGAAAAAGCGGAAACAAATTTGCAGAAAGCGGAAGGTAAGAGACAAACAATTGAGGCAAATCTAGCTCTCAGACGAGCTAGGACACGAGTAGAGGCTATCAATACAATTTCA
>Aeonium_undulatum
ATGACCTTAAATCTTTGTGTACTGACCCCTAATCGAATTGTTTGGGATTCCGAAGTGAAAGAAATTATTTTATCTACTAATAGTGGACAAATTGGCGTATTACCAAACCATGCTCCTATTGCTACAGCTGTAGATATAGGTATTTTAAGAATACGCCTTAACAACGAATGGTTAACGATGGCTTTGATGGGCGGTTTTGCTAGAATAGGTAATAATGAGATCACTATTTTAGTAAATGATGCAGAAAAAGGTAGTGACATTGATCCCCAAGAAGCTCAACAAACTCTTGAAAAAGCGGAAACAAATTTGCAGAAAGCGGAAGGTAAGAGACAAACAATTGAGGCAAATCTAGCTCTCAGACGAGCTAGGACACGAGTAGAGGCTATCAATACAATTTCA
>Monanthes_anagensis
ATGACCTTAAATCTTTGTGTACTGACCCCTAATCGAATTGTTTGGGATTCCGAAGTGAAAGAAATTATTTTATCTACTAATAGTGGACAAATTGGCGTATTACCAAACCATGCTCCTATTGCTACAGCTGTAGATATAGGTATTTTAAGAATACGCCTTAACAATGAATGGTTAACGATGGCTTTGATGGGCGGTTTTGCTAGAATAGGTAATAATGAGATCACTATTTTAGTAAATGATGCAGAAAAAGGTAGTGACATTGATCCCCAAGAAGCTCAACAAACTCTTGAAAAAGCGGAAACAAATTTGCAGAAAGCGGAAGGTAAGAGACAAACAATTGAGGCAAATCTAGCTCTCAGACGAGCTAGGACACGAGTAGAGGCTATCAATACAATTTCA
>Monanthes_brachycaulos
ATGACCTTAAATCTTTGTGTACTGACCCCTAATCGAATTGTTTGGGATTCCGAAGTGAAAGAAATTATTTTATCTACTAATAGTGGACAAATTGGCGTATTACCAAACCATGCTCCTATTGCTACAGCTGTAGATATAGGTATTTTAAGAATACGCCTTAACAATGAATGGTTAACGATGGCTTTGATGGGCGGTTTTGCTAGAATAGGTAATAATGAGATCACTATTTTAGTAAATGATGCAGAAAAAGGTAGTGACATTGATCCCCAAGAAGCTCAACAAACTCTTGAAAAAGCGGAAACAAATTTGCAGAAAGCGGAAGGTAAGAGACAAACAATTGAGGCAAATCTAGCTCTCAGACGAGCTAGGACACGAGTAGAGGCTATCAATACAATTTCA
>Monanthes_muralis
ATGACCTTAAATCTTTGTGTACTGACCCCTAATCGAATTGTTTGGGATTCCGAAGTGAAAGAAATTATTTTATCTACTAATAGTGGACAAATTGGCGTATTACCAAACCATGCTCCTATTGCTACAGCTGTAGATATAGGTATTTTAAGAATACGCCTTAACAATGAATGGTTAACGATGGCTTTGATGGGCGGTTTTGCTAGAATAGGTAATAATGAGATCACTATTTTAGTAAATGATGCAGAAAAAGGTAGTGACATTGATCCCCAAGAAGCTCAACAAACTCTTGAAAAAGCGGAAACAAATTTGCAGAAAGCGGAAGGTAAGAGACAAACAATTGAGGCAAATCTAGCTCTCAGACGAGCTAGGACACGAGTAGAGGCTATCAATACAATTTCA
>Monanthes_polyphylla
ATGACCTTAAATCTTTGTGTACTGACCCCTAATCGAATTGTTTGGGATTCCGAAGTGAAAGAAATTATTTTATCTACTAATAGTGGACAAATTGGCGTATTACCAAACCATGCTCCTATTGCTACAGCTGTAGATATAGGTATTTTAAGAATACGCCTTAACAACGAATGGTTAACGATGGCTTTGATGGGCGGTTTTGCTAGAATAGGTAATAATGAGATCACTATTTTAGTAAATGATGCAGAAAAAGGTAGTGACATTGATCCCCAAGAAGCTCAACAAACTCTTGAAAAAGCGGAAACAAATTTGCAGAAAGCGGAAGGTAAGAGACAAACAATTGAGGCAAATCTAGCTCTCAGACGAGCTAGGACACGAGTAGAGGCTATCAATACAATTTCA
>Rosularia_alpestris
ATGACCTTAAATCTTTGTGTACTGACCCCTAATCGAATTGTTTGGGATTCCGAAGTGAAAGAAATAATTTTATCTACTAATAGTGGACAAATTGGGGTATTACCAAACCACGCTCCTATTGCTACAGCTGTAGATATAGGTATTTTAAGAATACGCCTTAACAACCAATGGTTAACGATGGCTCTGATGGGCGGTTTTGCTAGAATAGGTAATAATGAGATCACTATTTTAGTAAATGATGCAGAAAAGGGTAGTGATATTGATCCCCAAGAAGCTCAACAAACTCTTGAAAAAGCGGAAACGAATTTGAAGAAAGCGGAAGGTAAGAGACAAACAATTGAGGCAAATCTAGCTCTCAGACGAGCTAGGACACGAGTAGAGGCTATCAATACAACTTCA
>Sempervivum_tectorum
ATGACCTTAAATCTTTGTGTACTGACCCCTAATCGAATTGTTTGGGATTCCGAAGTGAAAGAAATCATTTTATCTACTAATAGTGGACAAATTGGCGTATTACCAAACCACGCTCCTATTGCTACAGCTGTAGATATCGGTATTTTAAGAATACGCCTTAACAATCAATGGTTAACGATGGCTCTGATGGGCGGTTTTGCTAGAATAGGTAATAATGAGATTACTATTTTAGTAAATGATGCAGAGAAGGGTAGTGACATTGATCCCCAAGAAGCTCAACAAACTCTTGAAAAAGCGGAAACGAATTTGAAGAAAGCGGAAGGTAAGAGACAAACAATTGAGGCAAATCTAGCTCTCAGACGAGCTAGGACACGAGTAGAGGCTATCAATACAATTTCA
>Phedimus_spurius
ATGACCTTAAATCTTTGTGTACTGACCCCTAATCGAATTGTTTGGGATTCCGAAGTGAAAGAAATCATTTTATCTACTAATAGTGGACAAATTGGCGTATTACCAAACCACGCTCCTATTGCTACAGCTGTAGATATAGGTATTTTAAGAATACGACTTAACAACGAATGGCTAACGATGGCTCTGATGGGTGGTTTTGCTAGAATAGGTAATAATGAGATCACGATTTTAGTAAATGATGCAGAGAAGGGTAGTGACATTGATCCCCAAGAAGCTCAACAAACTCTTGAAAAAGCAGAAACTAATTTGAAGAAAGCTGAAGGTAAGAGACAAACAATTGAGGCAAATCTAGCTCTCAGACGAGCTAGGACACGAGTAGAGGCTATCAATACAATTTCA
>Phedimus_aizoon
ATGACCTTAAATCTTTGTGTACTGACCCCTAATCGAATTGTTTGGGATTCCGAAGTGAAAGAAATCATTTTATCTACTAATAGTGGACAAATTGGCGTATTACCAAACCACGCTCCTATTGCTACAGCTGTAGATATCGGTATTTTAAGAATACGACTTAACAACCAATGGCTAACGATGGCTCTGATGGGTGGTTTTGCTCGAATAGGTAATAATGAGATCACTATTTTAGTAAATGATGCAGAGAAGGGTAGTGACATTGATCCCCAAGAAGCTCAACAAACTCTTGAAAAAGCAGAAACTAATTTGAAGAAAGCTGAAGGTAAGAGACAAACAATTGAGGCAAATCTAGCTCTCAGACGAGCTAGGACACGAGTAGAGGCTATCAATACAATTTCA
>Phedimus_kamtschaticus
ATGACCTTAAATCTTTGTGTACTGACCCCTAATCGAATTGTTTGGGATTCCGAAGTGAAAGAAATCATTTTATCTACTAATAGTGGACAAATTGGCGTATTACCAAACCACGCTCCTATTGCTACAGCTGTAGATATCGGTATTTTAAGAATACGACTTAACAACCAATGGCTAACGATGGCTCTGATGGGTGGTTTTGCTCGAATAGGTAATAATGAGATCACTATTTTAGTAAATGATGCAGAGAAGGGTAGTGACATTGATCCCCAAGAAGCTCAACAAACTCTTGAAAAAGCAGAAACTAATTTGAAGAAAGCTGAAGGTAAGAGACAAACAATTGAGGCAAATCTAGCTCTCAGACGAGCTAGGACACGAGTAGAGGCTATCAATACAATTTCA
>Phedimus_odontophyllus
ATGACCTTAAATCTTTGTGTACTGACCCCTAATCGAATTGTTTGGGATTCCGAAGTGAAAGAAATCATTTTATCTACTAATAGTGGACAAATTGGCGTATTACCAAACCACGCTCCTATTGCTACAGCTGTAGATATAGGTATTTTAAGAATACGACTTAACAACGAATGGTTAACGATGGCTCTGATGGGGGGTTTTGCTAGAATAGGTAATAATGAGATCACTATTTTAGTAAATGATGCCGAGAAGGGTAGTGACATTGATCCGCAAGAAGCTCAACAAACTCTTGAAAAAGCAGAAACTTATTTGAAGAAAGCTGAAGGTAAGAGACAAACAATTGAGGCAAATCTAGCTCTAAGACGAGCTAGGACACGAGTAGAGGCTATCAATACAATTTCA
>Phedimus_takesimensis
ATGACCTTAAATCTTTGTGTACTGACCCCTAATCGAATTGTTTGGGATTCCGAAGTGAAAGAAATCATTTTATCTACTAATAGTGGACAAATTGGCGTATTACCAAACCACGCTCCTATTGCTACAGCTGTAGATATCGGTATTTTAAGAATACGACTTAACAACCAATGGCTAACGATGGCTCTGATGGGTGGTTTTGCTCGAATAGGTAATAATGAGATCACTATTTTAGTAAATGATGCAGAGAAGGGTAGTGACATTGATCCCCAAGAAGCTCAACAAACTCTTGAAAAAGCAGAAACTAATTTGAAGAAAGCTGAAGGTAAGAGACAAACAATTGAGGCAAATCTAGCTCTCAGACGAGCTAGGACACGAGTAGAGGCTATCAATACAATTTCA
>Phedimus_yangshanicus
ATGACCTTAAATCTTTGTGTACTGACCCCTAATCGAATTGTTTGGGATTCCGAAGTGAAAGAAATCATTTTATCTACTAATAGTGGACAAATTGGCGTATTACCAAACCACGCTCCTATTGCTACAGCTGTAGATATAGGTATTTTAAGAATACGACTTAACAACGAATGGTTAACGATGGCTCTGATGGGGGGTTTTGCTAGAATAGGTAATAATGAGATCACTATTTTAGTAAATGATGCCGAGAAGGGTAGTGACATTGATCCGCAAGAAGCTCAACAAACTCTTGAAAAAGCAGAAACTTATTTGAAGAAAGCTGAAGGTAAGAGACAAACAATTGAGGCAAATCTAGCTCTAAGACGAGCTAGGACACGAGTAGAGGCTATCAATACAATTTCA
>Rhodiola_bupleuroides
ATGACCTTAAATCTTTGTGTACTGACCCCTAATCGAATTGTTTGGGATTCCGAAGTGAAAGAAATCATTTTATCTACTAATAGTGGACAAATTGGCGTATTACCAAACCACGCTCCTATTGCTACAGCTGTAGATATAGGTATTTTAAGAATACGCCTTAACAACCAATGGCTAACGATGGCTCTGATGGGTGGTTTTGCTAGAATCGGTAATAATGAGATCACGATTTTAGTAAATGATGCAGAGAAGGGTAGTGACATTGATCCCCAAGAAGCTCAACAAACTCTTGAAAACGCGGAAATTAATTTGAAGAAAGCTGAAGGTAAGAGACAAACAATTGAGGCAAATCTAGCTCTCAGACGAGCTAGGACACGAGTAGAGGCTATCAATACAATTTCA
>Rhodiola_calliantha
ATGACCTTAAATCTTTGTGTACTGACCCCTAATCGAATTGTTTGGGATTCCGAAGTGAAAGAAATCATTTTATCTACTAATAGTGGACAAATTGGCGTATTACCAAACCACGCTCCTATTGCTACAGCTGTAGATATAGGTATTTTAAGAATACGCCTTAACAACCAATGGCTAACGATGGCTCTGATGGGTGGTTTTGCTAGAATCGGTAATAATGAGATCACGATTTTAGTAAATGATGCAGAGAAGGGTAGTGACATTGATCCCCAAGAAGCTCAACAAACTCTTGAAAACGCGGAAACTAATTTGAAGAAAGCTGAAGGTAAGAGACAAACAATTGAGGCAAATCTAGCTCTCAGACGAGCTAGGACACGAGTAGAGGCTATCAATACAATTTCA
>Rhodiola_crenulata
ATGACCTTAAATCTTTGTGTACTGACCCCTAATCGAATTGTTTGGGATTCCGAAGTGAAAGAAATCATTTTATCTACTAATAGTGGACAAATTGGCGTATTACCAAACCACGCTCCTATTGCTACAGCTGTAGATATAGGTATTTTAAGAATACGCCTTAACAACCAATGGCTAATGATGGCTCTGATGGGTGGTTTTGCTAGAATCGGTAATAATGAGATCACGATTTTAGTAAATGATGCAGAGAAGGGTAGTGACATTGATCCCCAAGAAGCTCAACAAACTCTTGAAAACGCGGAAACTAATTTGAAGAAAGCTGAAGGTAAGAGACAAACAATTGAGGCAAATCTAGCTCTCAGACGAGCTAGGACACGAGTAGAGGCTATCAATACAATTTCA
>Rhodiola_henryi
ATGACCTTAAATCTTTGTGTACTGACCCCTAATCGAATTGTTTGGGATTCCGAAGTGAAAGAAATCATTTTATCTACTAATAGTGGACAAATTGGCGTATTACCAAACCACGCTCCTATTGCTACAGCTGTAGATATAGGTATTTTAAGAATACGCCTTAACAACCAATGGCTAACGATGGCTCTGATGGGTGGTTTTGCTAGAATCGGTAATAATGAGATCACGATTTTAGTAAATGATGCAGAGAAGGGTAGTGACATTGATCCCCAAGAAGCTCAACAAACTCTTGAAAACGCGGAAACTAATTTGAAGAAAGCTGAAGGTAAGAGACAAACAATTGAGGCAAATCTAGCTCTCAGACGAGCTAGGACACGAGTAGAGGCTATCAATACAATTTCA
>Rhodiola_himalensis
ATGACCTTAAATCTTTGTGTACTGACCCCTAATCGAATTGTTTGGGATTCCGAAGTGAAAGAAATCATTTTATCTACTAATAGTGGACAAATTGGCGTATTACCAAACCACGCTCCTATTGCTACAGCTGTAGATATAGGTATTTTAAGAATACGCCTTAACAACCAATGGCTAACGATGGCTCTGATGGGTGGTTTTGCTAGAATCGGTAATAATGAGATCACGATTTTAGTAAATGATGCAGAGAAGGGTAGTGACATTGATCCCCAAGAAGCTCAACAAACTCTTGAAAACGCGGAAACTAATTTGAAGAAAGCTGAAGGTAAGAGACAAACAATTGAGGCAAATCTAGCTCTCAGACGAGCTAGGACACGAGTAGAGGCTATCAATACAATTTCA
>Rhodiola_kirilowii
ATGACCTTAAATCTTTGTGTACTGACCCCTAATCGAATTGTTTGGGATTCCGAAGTGAAAGAAATCATTTTATCTACTAATAGTGGACAAATTGGCGTATTACCAAACCACGCTCCTATTGCTACAGCTGTAGATATAGGTATTTTAAGAATACGCCTTAACAACCAATGGCTAACGATGGCTCTGATGGGTGGTTTTGCTAGAATCGGTAATAATGAGATCACGATTTTAGTAAATGATGCAGAGAAGGGTAGTGACATTGATCCCCAAGAAGCTCAACAAACTCTTGAAAACGCAGAAACTAATTTGAAGAAAGCTGAAGGTAAGAGACAAACAATTGAGGCAAATCTAGCTCTCAGACGAGCTAGGACACGAGTAGAGGCTATCAATACAATTTCA
>Rhodiola_rosea
ATGACCTTAAATCTTTGTGTACTGACCCCTAATCGAATTGTTTGGGATTCCGAAGTGAAAGAAATCATTTTATCCACTAATAGTGGACAAATTGGCGTATTACCAAACCACGCTCCTATTGCTACAGCTGTAGATATAGGTATTTTAAGAATACGCCTTAACAACCAATGGCTAACGATGGCTCTGATGGGTGGTTTTGCTAGAATCGGTAATAATGAGATCACGATTTTAGTAAATGATGCAGAGAAGGGTAGTGACATTGATCCCCAAGAAGCTCAACAAACTCTTGAAAACGCGGAAACTAATTTGAAGAAAGCTGAAGGTAAGAGACAAACAATTGAGGCAAATCTAGCTCTCAGACGAGCTAGGACACGAGTAGAGGCTATCAATACAATTTCA
>Rhodiola_sacra
ATGACCTTAAATCTTTGTGTACTGACCCCTAATCGAATTGTTTGGGATTCCGAAGTGAAAGAAATCATTTTATCTACTAATAGTGGACAAATTGGCGTATTACCAAACCACGCTCCTATTGCTACAGCTGTAGATATAGGTATTTTAAGAATACGCCTTAACAACCAATGGCTAACGATGGCTCTGATGGGTGGTTTTGCTAGAATCGGTAATAATGAGATCACGATTTTAGTAAATGATGCAGAGAAGGGTAGTGACATTGATCCCCAAGAAGCTCAACAAACTCTTGAAAACGCGGAAACTAATTTGAAGAAAGCTGAAGGTAAGAGACAAACAATTGAGGCAAATCTAGCTCTCAGACGAGCTAGGACACGAGTAGAGGCTATCAATACAATTTCA
>Rhodiola_yunnanensis
ATGACCTTAAATCTTTGTGTACTGACCCCTAATCGAATTGTTTGGGATTCCGAAGTGAAAGAAATCATTTTATCTACTAATAGTGGACAAATTGGCGTATTACCAAACCACGCTCCTATTGCTACAGCTGTAGATATAGGTATTTTAAGAATACGCCTTAACAACCAATGGCTAACGATGGCTCTGATGGGTGGTTTTGCTAGAATCGGTAATAATGAGATCACGATTTTAGTAAATGATGCAGAGAAGGGTAGTGACATTGATCCCCAAGAAGCTCAACAAACTCTTGAAAACGCGGAAACTAATTTGAAGAAAGCTGAAGGTAAGAGACAAACAATTGAGGCAAATCTAGCTCTCAGACGAGCTAGGACACGAGTAGAGGCTATCAATACAATTTCA
>Rhodiola_dumulosa
ATGACCTTAAATCTTTGTGTACTGACCCCTAATCGAATTGTTTGGGATTCCGAAGTGAAAGAAATCATTTTATCTACTAATAGTGGACAAATTGGCGTATTACCAAACCACGCTCCTATTGCTACAGCTGTAGATATAGGTATTTTAAGAATACGCCTTAACAACCAATGGCTAACGATGGCTCTGATGGGTGGTTTTGCTAGAATCGGTAATAATGAGATCACGATTTTAGTAAATGATGCAGAGAAGGGTAGTGACATTGATCCCCAAGAAGCTCAACAAACTCTTGAAAACGCGGAAACTAATTTGAAGAAAGCTGAAGGTAAGAGACAAACAATTGAGGCAAATCTAGCTCTCAGACGAGCTAGGACACGAGTAGAGGCTATCAATACAATTTCA
>Rhodiola_fastigiata
ATGACCTTAAATCTTTGTGTACTGACCCCTAATCGAATTGTTTGGGATTCCGAAGTGAAAGAAATCATTTTATCTACTAATAGTGGACAAATTGGCGTATTACCAAACCACGCTCCTATTGCTACAGCTGTAGATATAGGTATTTTAAGAATACGCCTTAACAACCAATGGCTAATGATGGCTCTGATGGGTGGTTTTGCTAGAATCGGTAATAATGAGATCACGATTTTAGTAAATGATGCAGAGAAGGGTAGTGACATTGATCCCCAAGAAGCTCAACAAACTCTTGAAAACGCGGAAACTAATTTGAAGAAAGCTGAAGGTAAGAGACAAACAATTGAGGCAAATCTAGCTCTCAGACGAGCTAGGACACGAGTAGAGGCTATCAATACAATTTCA
>Rhodiola_gelida
ATGACCTTAAATCTTTGTGTACTGACCCCTAATCGAATTGTTTGGGATTCCGAAGTGAAAGAAATCATTTTATCTACTAATAGTGGACAAATTGGCGTATTACCAAACCACGCTCCTATTGCTACAGCTGTAGATATAGGTATTTTAAGAATACGCCTTAACAACCAATGGCTAACGATGGCTCTGATGGGTGGTTTTGCTAGAATCGGTAATAATGAGATCACGATTTTAGTAAATGATGCAGAGAAGGGTAGTGACATTGATCCCCAAGAAGCTCAACAAACTCTTGAAAACGCGGAAACTAATTTGAAGAAAGCTGAAGGTAAGAGACAAACAATTGAGGCAAATCTAGCTCTCAGACGAGCTAGGACACGAGTAGAGGCTATCAATACAATTTCA
>Rhodiola_hobsonii
ATGACCTTAAATCTTTGTGTACTGACCCCTAATCGAATTGTTTGGGATTCCGAAGTGAAAGAAATCATTTTATCTACTAATAGTGGACAAATTGGCGTATTACCAAACCACGCTCCTATTGCTACAGCTGTAGATATAGGTATTTTAAGAATACGCCTTAACAACCAATGGCTAACGATGGCTCTGATGGGTGGTTTTGCTAGAATCGGTAATAATGAGATCACGATTTTAGTAAATGATGCAGAGAAGGGTAGTGACATTGATCCCCAAGAAGCTCAACAAACTCTTGAAAACGCGGAAACTAATTTGAAGAAAGCTGAAGGTAAGAGACAAACAATTGAGGCAAATCTAGCTCTCAGACGAGCTAGGACACGAGTAGAGGCTATCAATACAATTTCA
>Rhodiola_humilis
ATGACCTTAAATCTTTGTGTACTGACCCCTAATCGAATTGTTTGGGATTCCGAAGTGAAAGAAATCATTTTATCTACTAATAGTGGACAAATTGGCGTATTACCAAACCACGCTCCTATTGCTACAGCTGTAGATATAGGTATTTTAAGAATACGCCTTAACAACCAATGGCTAACGATGGCTCTGATGGGTGGTTTTGCTAGAATCGGTAATAATGAGATCACGATTTTAGTAAATGATGCAGAGAAGGGTAGTGACATTGATCCCCAAGAAGCTCAACAAACTCTTGAAAACGCGGAAACTAATTTGAAGAAAGCTGAAGGTAAGAGACAAACAATTGAGGCAAATCTAGCTCTCAGACGAGCTAGGACACGAGTAGAGGCTATCAATACAATTTCA
>Rhodiola_integrifolia
ATGACCTTAAATCTTTGTGTACTGACCCCTAATCGAATTGTTTGGGATTCCGAAGTGAAAGAAATCATTTTATCTACTAATAGTGGACAAATTGGCGTATTACCAAACCACGCTCCTATTGCTACAGCTGTAGATATAGGTATTTTAAGAATACGTCTTAACAACCAATGGCTAACGATGGCTCTGATGGGTGGTTTTGCTAGAATCGGTAATAATGAGATCACGATTTTAGTAAATGATGCAGAGAAGGGTAGTGACATTGATCCCCAAGAAGCTCAACAAACTCTTGAAAACGCGGAAACTAATTTTAAGAAAGCTGAAGGTAAGAGACAAACAATTGAGGCAAATCTAGCTCTCAGACGAGCTAGGACACGAGTAGAGGCTATCAATACAATTTCA
>Rhodiola_liciae
ATGACCTTAAATCTTTGTGTACTGACCCCTAATCGAATTGTTTGGGATTCCGAAGTGAAAGAAATCATTTTATCTACTAATAGTGGACAAATTGGCGTATTACCAAACCACGCTCCTATTGCTACAGCTGTAGATATAGGTATTTTAAGAATACGCCTTAACAACCAATGGCTAACGATGGCTCTGATGGGTGGTTTTGCTAGAATCGGTAATAATGAGATCACGATTTTAGTAAATGATGCAGAGAAGGGTAGTGACATTGATCCCCAAGAAGCTCAACAAACTCTTGAAAACGCGGAAACTAATTTGAAGAAAGCTGAAGGTAAGAGACAAACAATTGAGGCAAATCTAGCTCTCAGACGAGCTAGGACACGAGTAGAGGCTATCAATACAATTTCA
>Rhodiola_macrocarpa
ATGACCTTAAATCTTTGTGTACTGACCCCTAATCGAATTGTTTGGGATTCCGAAGTGAAAGAAATCATTTTATCTACTAATAGTGGACAAATTGGCGTATTACCAAACCACGCTCCTATTGCTACAGCTGTAGATATAGGTATTTTAAGAATACGCCTTAACAACCAATGGCTAACGATGGCTCTGATGGGTGGTTTTGCTAGAATCGGTAATAATGAGATCACGATTTTAGTAAATGATGCAGAGAAGGGTAGTGACATTGATCCCCAAGAAGCTCAACAAACTCTTGAAAACGCGGAAACTAATTTGAAGAAAGCTGAAGGTAAGAGACAAACAATTGAGGCAAATCTAGCTCTCAGACGAGCTAGGACACGAGTAGAGGCTATCAATACAATTTCA
>Rhodiola_ovatisepala
ATGACCTTAAATCTTTGTGTACTGACCCCTAATCGAATTGTTTGGGATTCCGAAGTGAAAGAAATCATTTTATCTACTAATAGTGGACAAATTGGCGTATTACCAAACCACGCTCCTATTGCTACAGCTGTAGATATAGGTATTTTAAGAATACGCCTTAACAACCAATGGCTAACGATGGCTCTGATGGGTGGTTTTGCTAGAATCGGTAATAATGAGATCACGATTTTAGTAAATGATGCAGAGAAGGGTAGTGACATTGATCCCCAAGAAGCTCAACAAACTCTTGAAAACGCGGAAACTAATTTGAAGAAAGCTGAAGGTAAGAGACAAACAATTGAGGCAAATCTAGCTCTCAGACGAGCTAGGACACGAGTAGAGGCTATCAATACAATTTCA
>Rhodiola_prainii
ATGACCTTAAATCTTTGTGTACTGACCCCTAATCGAATTGTTTGGGATTCCGAAGTGAAAGAAATCATTTTATCTACTAATAGTGGACAAATTGGCGTATTACCAAACCACGCTCCTATTGCTACAGCTGTAGATATAGGTATTTTAAGAATACGCCTTAACAACCAATGGCTAACGATGGCTCTGATGGGTGGTTTTGCTAGAATCGGTAATAATGAGATCACGATTTTAGTAAATGATGCAGAGAAGGGTAGTGACATTGATCCCCAAGAAGCTCAACAAACTCTTGAAAACGCGGAAACTAATTTGAAGAAAGCTGAAGGTAAGAGACAAACAATTGAGGCAAATCTAGCTCTCAGACGAGCTAGGACACGAGTAGAGGCTATCAATACAATTTCA
>Rhodiola_quadrifida
ATGACCTTAAATCTTTGTGTACTGACCCCTAATCGAATTGTTTGGGATTCCGAAGTGAAAGAAATCATTTTATCTACTAATAGTGGACAAATTGGCGTATTACCAAACCACGCTCCTATTGCTACAGCTGTAGATATAGGTATTTTAAGAATACGCCTTAACAACCAATGGCTAACGATGGCTCTGATGGGTGGTTTTGCTAGAATCGGTAATAATGAGATCACGATTTTAGTAAATGATGCAGAGAAGGGTAGTGACATTGATCCCCAAGAAGCTCAACAAACTCTTGAAAACGCGGAAACTAATTTGAAGAAAGCTGAAGGTAAGAGACAAACAATTGAGGCAAATCTAGCTCTCAGACGAGCTAGGACACGAGTAGAGGCTATCAATACAATTTCA
>Rhodiola_rhodantha
ATGACCTTAAATCTTTGTGTACTGACCCCTAATCGAATTGTTTGGGATTCCGAAGTGAAAGAAATCATTTTATCTACTAATAGTGGACAAATTGGCGTATTACCAAACCACGCTCCTATTGCTACAGCTGTAGATATAGGTATTTTAAGAATACGTCTTAACAACCAATGGCTAACGATGGCTCTGATGGGTGGTTTTGCTAGAATCGGTAATAATGAGATCACGATTTTAGTAAATGATGCAGAGAAGGGTAGTGACATTGATCCCCAAGAAGCTCAACAAACTCTTGAAAACGCGGAAACTAATTTGAAGAAAGCTGAAGGTAAGAGACAAACAATTGAGGCAAATCTAGCTCTCAGACGAGCTAGGACACGAGTAGAGGCTATCAATACAATTTCA
>Rhodiola_sexifolia
ATGACCTTAAATCTTTGTGTACTGACCCCTAATCGAATTGTTTGGGATTCCGAAGTGAAAGAAATCATTTTATCTACTAATAGTGGACAAATTGGCGTATTACCAAACCACGCTCCTATTGCTACAGCTGTAGATATAGGTATTTTAAGAATACGCCTTAACAACCAATGGCTAACGATGGCTCTGATGGGTGGTTTTGCTAGAATCGGTAATAATGAGATCACGATTTTAGTAAATGATGCAGAGAAGGGTAGTGACATTGATCCCCAAGAAGCTCAACAAACTCTTGAAAACGCGGAAACTAATTTGAAGAAAGCTGAAGGTAAGAGACAAACAATTGAGGCAAATCTAGCTCTCAGACGAGCTAGGACACGAGTAGAGGCTATCAATACAATTTCA
>Rhodiola_sinuata
ATGACCTTAAATCTTTGTGTACTGACCCCTAATCGAATTGTTTGGGATTCCGAAGTGAAAGAAATCATTTTATCTACTAATAGTGGACAAATTGGCGTATTACCAAACCACGCTCCTATTGCTACAGCTGTAGATATAGGTATTTTAAGAATACGCCTTAACAACCAATGGCTAACGATGGCTCTGATGGGTGGTTTTGCTAGAATCGGTAATAATGAGATCACGATTTTAGTAAATGATGCAGAGAAGGGTAGTGACATTGATCCCCAAGAAGCTCAACAAACTCTTGAAAACGCGGAAACTAATTTGAAGAAAGCTGAAGGTAAGAGACAAACAATTGAGGCAAATCTAGCTCTCAGACGAGCTAGGACACGAGTAGAGGCTATCAATACAATTTCA
>Rhodiola_smithii
ATGACCTTAAATCTTTGTGTACTGACCCCTAATCGAATTGTTTGGGATTCCGAAGTGAAAGAAATCATTTTATCTACTAATAGTGGACAAATTGGCGTATTACCAAACCACGCTCCTATTGCTACAGCTGTAGATATAGGTATTTTAAGAATACGCCTTAACAACCAATGGCTAACGATGGCTCTGATGGGTGGTTTTGCTAGAATCGGTAATAATGAGATCACGATTTTAGTAAATGATGCAGAGAAGGGTAGTGACATTGATCCCCAAGAAGCTCAACAAACTCTTGAAAACGCGGAAACTAATTTGAAGAAAGCTGAAGGTAAGAGACAAACAATTGAGGCAAATCTAGCTCTCAGACGAGCTAGGACACGAGTAGAGGCTATCAATACAATTTCA
>Rhodiola_stapfii
ATGACCTTAAATCTTTGTGTACTGACCCCTAATCGAATTGTTTGGGATTCCGAAGTGAAAGAAATCATTTTATCTACTAATAGTGGACAAATTGGCGTATTACCAAACCACGCTCCTATTGCTACAGCTGTAGATATAGGTATTTTAAGAATACGCCTTAACAACCAATGGCTAACGATGGCTCTGATGGGTGGTTTTGCTAGAATCGGTAATAATGAGATCACGATTTTAGTAAATGATGCAGAGAAGGGTAGTGACATTGATCCCCAAGAAGCTCAACAAACTCTTGAAAACGCGGAAACTAATTTGAAGAAAGCTGAAGGTAAGAGACAAACAATTGAGGCAAATCTAGCTCTCAGACGAGCTAGGACACGAGTAGAGGCTATCAATACAATTTCA
>Rhodiola_subopposita
ATGACCTTAAATCTTTGTGTACTGACCCCTAATCGAATTGTTTGGGATTCCGAAGTGAAAGAAATCATTTTATCTACTAATAGTGGACAAATTGGCGTATTACCAAACCACGCTCCTATTGCTACAGCTGTAGATATAGGTATTTTAAGAATACGCCTTAACAACCAATGGCTAACGATGGCTCTGATGGGTGGTTTTGCTAGAATCGGTAATAATGAGATCACGATTTTAGTAAATGATGCAGAGAAGGGTAGTGACATTGATCCCCAAGAAGCTCAACAAACTCTTGAAAACGCGGAAACTAATTTGAAGAAAGCTGAAGGTAAGAGACAAACAATTGAGGCAAATCTAGCTCTCAGACGAGCTAGGACACGAGTAGAGGCTATCAATACAATTTCA
>Rhodiola_tangutica
ATGACCTTAAATCTTTGTGTACTGACCCCTAATCGAATTGTTTGGGATTCCGAAGTGAAAGAAATCATTTTATCTACTAATAGTGGACAAATTGGCGTATTACCAAACCACGCTCCTATTGCTACAGCTGTAGATATAGGTATTTTAAGAATACGCCTTAACAACCAATGGCTAACGATGGCTCTGATGGGTGGTTTTGCTAGAATCGGTAATAATGAGATCACGATTTTAGTAAATGATGCAGAGAAGGGTAGTGACATTGATCCCCAAGAAGCTCAACAAACTCTTGAAAACGCGGAAACTAATTTGAAGAAAGCTGAAGGTAAGAGACAAACAATTGAGGCAAATCTAGCTCTCAGACGAGCTAGGACACGAGTAGAGGCTATCAATACAATTTCA
>Rhodiola_wallichiana
ATGACCTTAAATCTTTGTGTACTGACCCCTAATCGAATTGTTTGGGATTCCGAAGTGAAAGAAATCATTTTATCTACTAATAGTGGACAAATTGGCGTATTACCAAACCACGCTCCTATTGCTACAGCTGTAGATATAGGTATTTTAAGAATACGCCTTAACAACCAATGGCTAACGATGGCTCTGATGGGTGGTTTTGCTAGAATCGGTAATAATGAGATCACGATTTTAGTAAATGATGCAGAGAAGGGTAGTGACATTGATCCCCAAGAAGCTCAACAAACTCTTGAAAACGCGGAAACTAATTTGAAGAAAGCTGAAGGTAAGAGACAAACAATTGAGGCAAATCTAGCTCTCAGACGAGCTAGGACACGAGTAGAGGCTATCAATACAATTTCA
>Hylotelephium_ewersii
ATGACCTTAAATCTTTGTGTACTGACCCCTAATCGAATTGTTTGGGATTCCGAAGTGAAAGAAATCATTTTATCTACTAATAGTGGCCAAATTGGCGTATTACCAAACCACGCTCCTATTGCTACAGCTGTAGATATAGGTATTTTAAGAATACGCCTTAACAACCAATGGTTAACGATGGCTTTGATGGGCGGTTTTGCTCGAATAGGTAATAATGAGATCATTATTTTAGTAAATGATGCAGAAAAGGGTAGTGACATTGATCCCCAAGAAGCTCAACAAACTCTTGAAAAAGCAGAAACTAATTTGAAGAAAGCTGAAGGTAAGAGACAAACAATTGAGGCAAATCTAGCTCTCAGACGAGCTAGGACACGAGTAGAGGCTATCAATACAATTTCA
>Hylotelephium_verticillatum
ATGACCTTAAATCTTTGTGTACTGACCCCTAATCGAATTGTTTGGGATTCCGAAGTGAAAGAAATCATTTTATCTACTAATAGTGGCCAAATTGGCGTATTACCAAACCACGCTCCTATTGCTACAGCTGTAGATATAGGTATTTTAAGAATACGCCTTAACAACCAATGGTTAACGATGGCTCTGATGGGCGGTTTTGCTCGAATAGGTAATAATGAGATCATTATTTTAGTAAATGATGCAGAAAAGGGTAGTGACATTGATCCCCAAGAAGCTCAACAAACTCTTGAAAAAGCAGAAACTAATTTGAAGAAAGCTGAAGGTAAGAGACAAACAATTGAGGCAAATCTAGCTCTCAGACGAGCTAGGACACGAGTAGAGGCTATCAATACAATTTCA
>Hylotelephium_viviparum
ATGACCTTAAATCTTTGTGTACTGACCCCTAATCGAATTGTTTGGGATTCCGAAGTGAAAGAAATCATTTTATCTACTAATAGTGGCCAAATTGGCGTATTACCAAACCACGCTCCTATTGCTACAGCTGTAGATATAGGTATTTTAAGAATACGCCTTAACAACCAATGGTTAACGATGGCTCTGATGGGCGGTTTTGCTCGAATAGGTAATAATGAGATCATTATTTTAGTAAATGATGCAGAAAAGGGTAGTGACATTGATCCCCAAGAAGCTCAACAAACTCTTGAAAAAGCAGAAACTAATTTGAAGAAAGCTGAAGGTAAGAGACAAACAATTGAGGCAAATCTAGCTCTCAGACGAGCTAGGACACGAGTAGAGGCTATCAATACAATTTCA
>Meterostachys_sikokianus
ATGACCTTAAATCTTTGTGTACTGACCCCTAATCGAATTGTTTGGGATTCCGAAGTGAAAGAAATTATTTTATCTACTAATAGTGGCCAAATTGGCGTATTACCAAACCACGCTCCTATTGCTACAGCTGTAGATATAGGTATTTTAAGAATACGCCTTAACAACCAATGGTTAACGATGGCTCTGATGGGCGGTTTTGCTCGAATAGGTAATAATGAGATCATTATTTTAGTAAATGATGCAGAAAAGGGTAGTGACATTGATCCCCAAGAAGCTCAACAAACTCTTGAAAAAGCAGAAACTAATTTGAAGAAAGCTGAAGGTAAGAGACAAACAATTGAGGCAAATCTAGCTCTCAGACGAGCTAGGACACGAGTAGAGGCTATCAATACAATTTCA
>Orostachys_fimbriata
ATGACCTTAAATCTTTGTGTACTGACCCCTAATCGAATTGTTTGGGATTCCGAAGTGAAAGAAATTATTTTATCTACTAATAGTGGCCAAATTGGCGTATTACCAAACCACGCTCCTATTGCTACAGCTGTAGATATAGGTATTTTAAGAATACGCCTTAACAACCAATGGTTAACGATGGCTCTGATGGGCGGTTTTGCTCGAATAGGTAATAATGAGATCATTATTTTAGTAAATGATGCAGAAAAGGGTAGTGACATTGATCCCCAAGAAGCTCAACAAACTCTTGAAAAAGCAGAAACTAATTTGAAGAAAGCTGAAGGTAAGAGACAAACAATTGAGGCAAATCTAGCTCTCAGACGAGCTAGGACACGAGTAGAGGCTATCAATACAATTTCA
>Orostachys_japonica
ATGACCTTAAATCTTTGTGTACTGACCCCTAATCGAATTGTTTGGGATTCCGAAGTGAAAGAAATTATTTTATCTACTAATAGTGGCCAAATTGGCGTATTACCAAACCACGCTCCTATTGCTACAGCTGTAGATATAGGTATTTTAAGAATACGCCTTAACAACCAATGGTTAACGATGGCTCTGATGGGCGGTTTTGCTCGAATAGGTAATAATGAGATCATTATTTTAGTAAATGATGCAGAAAAGGGTAGTGACATTGATCCCCAAGAAGCTCAACAAACTCTTGAAAAAGCAGAAACTCATTTGAAGAAAGCTGAAGGTAAGAGACAAACAATTGAGGCAAATCTAGCTCTCAGACGAGCTAGGACACGAGTAGAGGCTATCAATACAATTTCA
>Orostachys_minuta
ATGACCTTAAATCTTTGTGTACTGACCCCTAATCGAATTGTTTGGGATTCCGAAGTGAAAGAAATTATTTTATCTACTAATAGTGGCCAAATTGGCGTATTACCAAACCACGCTCCTATTGCTACAGCTGTAGATATAGGTATTTTAAGAATACGCCTTAACAACCAATGGTTAACGATGGCTCTGATGGGCGGTTTTGCTCGAATAGGTAATAATGAGATCATTATTTTAGTAAATGATGCAGAAAAGGGTAGTGACATTGATCCCCAAGAAGCTCAACAAACTCTTGAAAAAGCAGAAACTCATTTGAAGAAAGCTGAAGGTAAGAGACAAACAATTGAGGCAAATCTAGCTCTCAGACGAGCTAGGACACGAGTAGAGGCTATCAATACAATTTCA
>Orostachys_iwarenge_f_magna
ATGACCTTAAATCTTTGTGTACTGACCCCTAATCGAATTGTTTGGGATTCCGAAGTGAAAGAAATCATTTTATCTACTAATAGTGGCCAAATTGGCGTATTACCAAACCACGCTCCTATTGCTACAGCTGTAGATATAGGTATTTTAAGAATACGGCTTAACAACCAATGGTTAACGATGGCTCTGATGGGCGGTTTTGCTCGAATAGGTAATAATGAGATCATTATTTTAGTAAATGATGCAGAAAAGGGTAGTGACATTGATCCCCAAGAAGCTCAACAAACTCTTGAAAAAGCAGAAACGAATTTGAAGAAAGCTGAAGGTAAGAGACAAACAATTGAGGCAAATCTAGCTCTCAGACGAGCTAGGACACGAGTAGAGGCTATCAATACAATTTCA
>Sinocrassula_densirosulata
ATGACCTTAAATCTTTGTGTACTGACCCCTAATCGAATTGTTTGGGATTCCGAAGTGAAAGAAATCATTTTATCTACTAATAGTGGCCAAATTGGCGTATTACCAAACCACGCTCCTATTGCTACAGCTGTAGATATAGGTATTTTAAGAATACGCCTTAACAACCAATGGTTAACGATGGCTCTGATGGGCGGTTTTGCTCGAATAGGTAATAATGAGATCATTATTTTAGTAAATGATGCAGAAAAGGGTAGTGACATTGATCCCCAAGAAGCTCAACAAACTCTTGAAAAAGCAGAAACTAATTTGAAGAAAGCTGAAGGTAAGAGACAAACAATTGAGGCAAATCTAGCTCTCAGACGAGCTAGGACACGAGTAGAGGCTATCAATACAATTTCA
>Sinocrassula_indica
ATGACCTTAAATCTTTGTGTACTGACCCCTAATCGAATTGTTTGGGATTCCGAAGTGAAAGAAATCATTTTATCTACTAATAGTGGCCAAATTGGCGTATTACCAAACCACGCTCCTATTGCTACAGCTGTAGATATAGGTATTTTAAGAATACGCCTTAACAACCAATGGTTAACGATGGCTCTGATGGGCGGTTTTGCTCGAATAGGTAATAATGAGATCATTATTTTAGTAAATGATGCAGAAAAGGGTAGTGACATTGATCCCCAAGAAGCTCAACAAACTCTTGAAAAAGCAGAAACTAATTTGAAGAAAGCTGAAGGTAAGAGACAAACAATTGAGGCAAATCTAGCTCTCAGACGAGCTAGGACACGAGTAGAGGCTATCAATACAATTTCA
>Umbilicus_rupestris
ATGACCTTAAATCTTTGTGTACTGACCCCTAATCGAATTGTTTGGGATTCCGAAGTGAAAGAAATCATTTTATCTACTAATAGTGGACAAATTGGCGTATTACCAAACCACGCTCCTATTGCTACAGCTGTAGATATAGGTATTTTAAGAATACGCCTTAACAACCAATGGTTAACGATGGCTCTGATGGGCGGTTTTGCTAGAATAGGTAATAATGAGATCACTATTTTAGTAAATGATGCAGAGAAGGGTAGTGACATTGATCCCCAAGAAGCTCAACAAACTCTTGAAAAAGCGGAAACTAATTTGAAGAAAGCTGAAGGTAAGAGACAAACAATTGAGGCAAATCTAGCTCTCAGACGAGCTAGGACACGAGTAGAGGCTATCAATACAATTTCA
>Myriophyllum_aquaticum
ATGATCTTAAACCTTTGTGTACTGACCCCTAATCGAATTGTTTGGGATTCAGAAGTGAAAGAAATTATTTTATCTACAAATAGTGGACAAATTGGCGTATTACCCAATCATGCCCCGATTGCCACAGCTGTAGATATAGGTATTTTAAGAATTCGCCTTAATGATCAATGGTTAACGATGGCTCTTATGGGCGGTTTTGCTAGAATAGGCAATAATGAGATCACTATTTTAGTAAATGATGCCGAGAAGGGTAGTGACATTGATCCCCAAGAAGCTCAGCAAACTCTTGAAACAGCAGAAGCTAATTTGAAGAAAGCTGAAGGAAAGAGACAAATGATTGAAGCAAATCTAGCTATCAAACGAGCTAGGACACGAGTCGAGGCTATCAATACGATTTCA
>Myriophyllum_spicatum
ATGACCTTAAACCTTTGTGTACTGACCCCTAATCGAATTGTTTGGGATTCAGAAGTGAAAGAAATTATTTTATCTACAAATAGTGGACAAATTGGCGTATTACCCAATCATGCCCCGATTGCCACAGCTATAGATATAGGTATTTTGAGAATTCGCCTTAATGATCAATGGTTAACGATGGCTCTTATGGGCGGTTTTGCTAGAATAGGCAATAATGAGATCACTATTTTAGTAAATGATGCCGAGAAGGGTAGTGACATTGATCCCCAAGAAGCTCAGCAAACTCTTGAAACAGCAGAAGCTAATTTGAAGAAAGCTGAAGGAAAGAGACAAATGATTGAAGCAAATCTAGCTATCAAACGAGCTAGGACACGAGTCGAGGCTATCAATACAATTTCA
>Sempervivum_heuffelii
ATGACCTTAAATCTTTGTGTACTGACCCCTAATCGAATTGTTTGGGATTCCGAAGTGAAAGAAATCATTTTATCTACTAATAGTGGACAAATTGGCGTATTACCAAACCACGCTCCTATTGCTACAGCTGTAGATATCGGTATTTTAAGAATACGCCTTAACAACCAATGGTTAACGATGGCTCTGATGGGCGGTTTTGCTAGAATAGGTAATAACGAGATTACTATTTTAGTAAATGATGCAGAGAAGGGTAGTGACATTGATCCCCAAGAAGCTCAACAAACTCTTGAAAAAGCGGAAACGAATTTGAAGAAAGCGGAAGGTAAGAGACAAACAATTGAGGCAAATCTAGCTCTCAGACGAGCTAGGACACGAGTAGAGGCTATCAATACAATTTCA
>Sempervivum_ciliosum
ATGACCTTAAATCTTTGTGTACTGACCCCTAATCGAATTGTTTGGGATTCCGAAGTGAAAGAAATCATTTTATCTACTAATAGTGGACAAATTGGCGTATTACCAAACCACGCTCCTATTGCTACAGCTGTAGATATCGGTATTTTAAGAATACGCCTTAACAATCAATGGTTAACGATGGCTCTGATGGGCGGTTTTGCTAGAATAGGTAATAATGAGATTACTATTTTAGTAAATGATGCAGAGAAGGGTAGTGACATTGATCCCCAAGAAGCTCAACAAACTCTTGAAAAAGCGGAAACGAATTTGAAGAAAGCGGAAGGTAAGAGACAAACAATTGAGGCAAATCTAGCTCTCAGACGAGCTAGGACACGAGTAGAGGCTATCAATACAATTTCA
>Sempervivum_funckii
ATGACCTTAAATCTTTGTGTACTGACCCCTAATCGAATTGTTTGGGATTCCGAAGTGAAAGAAATCATTTTATCTACTAATAGTGGACAAATTGGCGTATTACCAAACCACGCTCCTATTGCTACAGCTGTAGATATCGGTATTTTAAGAATACGCCTTAACAATCAATGGTTAACGATGGCTCTGATGGGCGGTTTTGCTAGAATAGGTAATAATGAGATTACTATTTTAGTAAATGATGCAGAGAAGGGTAGTGACATTGATCCCCAAGAAGCTCAACAAACTCTTGAAAAAGCGGAAACGAATTTGAAGAAAGCGGAAGGTAAGAGACAAACAATTGAGGCAAATCTAGCTCTCAGACGAGCTAGGACACGAGTAGAGGCTATCAATACAATTTCA
>Sempervivum_globiferum_subsp_hirtum
ATGACCTTAAATCTTTGTGTACTGACCCCTAATCGAATTGTTTGGGATTCCGAAGTGAAAGAAATCATTTTATCTACTAATAGTGGACAAATTGGCGTATTACCAAACCACGCTCCTATTGCTACAGCTGTAGATATCGGTATTTTAAGAATACGCCTTAACAACCAATGGTTAACGATGGCTCTGATGGGCGGTTTTGCTAGAATAGGTAATAATGAGATTACTATTTTAGTAAATGATGCAGAGAAGGGTAGTGACATTGATCCCCAAGAAGCTCAACAAACTCTTGAAAAAGCGGAAACGAATTTGAAGAAAGCGGAAGGTAAGAGACAAACAATTGAGGCAAATCTAGCTCTCAGACGAGCTAGGACACGAGTAGAGGCTATCAATACAATTTCA
>Sempervivum_globiferum
ATGACCTTAAATCTTTGTGTACTGACCCCTAATCGAATTGTTTGGGATTCCGAAGTGAAAGAAATCATTTTATCTACTAATAGTGGACAAATTGGCGTATTACCAAACCACGCTCCTATTGCTACAGCTGTAGATATCGGTATTTTAAGAATACGCCTTAACAACCAATGGTTAACGATGGCTCTGATGGGCGGTTTTGCTAGAATAGGTAATAATGAGATTACTATTTTAGTAAATGATGCAGAGAAGGGTAGTGACATTGATCCCCAAGAAGCTCAACAAACTCTTGAAAAAGCGGAAACGAATTTGAAGAAAGCGGAAGGTAAGAGACAAACAATTGAGGCAAATCTAGCTCTCAGACGAGCTAGGACACGAGTAGAGGCTATCAATACAATTTCA
>Sempervivum_calcareum
ATGACCTTAAATCTTTGTGTACTGACCCCTAATCGAATTGTTTGGGATTCCGAAGTGAAAGAAATCATTTTATCTACTAATAGTGGACAAATTGGCGTATTACCAAACCACGCTCCTATTGCTACAGCTGTAGATATCGGTATTTTAAGAATACGCCTTAACAATCAATGGTTAACGATGGCTCTGATGGGCGGTTTTGCTAGAATAGGTAATAATGAGATTACTATTTTAGTAAATGATGCAGAGAAGGGTAGTGACATTGATCCCCAAGAAGCTCAACAAACTCTTGAAAAAGCGGAAACGAATTTGAAGAAAGCGGAAGGTAAGAGACAAACAATTGAGGCAAATCTAGCTCTCAGACGAGCTAGGACACGAGTAGAGGCTATCAATACAATTTCA
>Sempervivum_arachnoideum
ATGACCTTAAATCTTTGTGTACTGACCCCTAATCGAATTGTTTGGGATTCCGAAGTGAAAGAAATCATTTTATCTACTAATAGTGGACAAATTGGCGTATTACCAAACCACGCTCCTATTGCTACAGCTGTAGATATCGGTATTTTAAGAATACGCCTTAACAATCAATGGTTAACGATGGCTCTGATGGGCGGTTTTGCTAGAATAGGTAATAATGAGATTACTATTTTAGTAAATGATGCAGAGAAGAGTAGTGACATTGATCCCCAAGAAGCTCAACAAACTCTTGAAAAAGCGGAAACGAATTTGAAGAAAGCGGAAGGTAAGAGACAAACAATTGAGGCAAATCTAGCTCTCAGACGAGCTAGGACACGAGTAGAGGCTATCAATACAATTTCA
