# Supplementary material for: Exploring Plastomic Resources in Sempervivum (Crassulaceae): Implications for Phylogenetics
Source: Genes (Basel). 2024 Mar 30;15(4):441. doi: 10.3390/genes15040441 (PMC11049882; doi:10.3390/genes15040441)
Supplement: Supplementary file 1 [file genes-15-00441-s001.zip › (revised)supplementary files_Junhu Kan/Data S1/cemA.fasta]

>Crassula_alstonii
ATGAAAAAAATATCAAAAAAGAAAGAATTGACTCCTTTTATATATCTTGCA------TCTTTAGTATTTTTGCCCTGGTTGATCTCTCTTTTATTTCAAAAGAGTATTGTGGAGTCTTGGGTTACTAATTGGTGGAATACTAGTCAATCTGAAAATTTTATGAATCATATTCAAGAAAAAAGTATTCTAGAAAAATGTATAGAATTAAAGGAACTTTTCTTGTTAGAAGAAATGATAAAAGAATTTTCGGAGACACATCCACAAAAGTGGAGTATAGGAATACAAAAAGAAACAACCCAACTGATCAAGATGTATAATGAAAATTGTATTCATATGATTTTACACTTCTCGACAAATCTAACCTGTTTCTTTATTCTAAGCGGTTATTCTCTTCTGGCTAATAAAGAACTTATTATTTTGAACTCTTGGGTTCAGGAATTCGTCTATAACTTAAGCGACACAATCAAAGCTTTTTCTATTCTTTTATTAACAGATTTATGTATCGGATTCCATTCACCCCACGGTTGGGAACTTCTGCTTAGCTTTGTTTACAAAGATTTGGGATTTGCTTATAATGATCAAATTATATCTGCCCTTGTTTCCACTTTTCCAGTCATTATAGACACAATTTTTAAATATTGGATTTTCCGGTATTTAAATCGTATATCTCCGTCACTTGTAGTTATTTATCATTCAATGAATGAT
>Crassula_columella
ATGAAAAAAATATCAAAAAAGAAAGAATTGACTCCTTTTATATATCTTGCA------TCTTTAGTATTTTTGCCCTGGTTGATCTCTCTTTTATTTCAAAAGAGTATTGTGGAGTCTTGGGTTACTAATTGGTGGAATACTAGTCAATCTGAAAATTTTATGAATCATATTCAAGAAAAAAGTATTCTAGAAAAATGTATAGAATTAAAGGAACTTTTCTTGTTAGAAGAAATGATAAAAGAATTTTCGGAGACACATCCACAAAAGTGGAGTATAGGAATACAAAAAGAAACAACCCAACTGATCAAGATGTATAATGAAAATTGTATTCATATGATTTTACACTTCTCGACAAATCTAACCTGTTTCTTTATTCTAAGCGGTTATTCTCTTCTGGCTAATAAAGAACTTATTATTTTGAACTCTTGGGTTCAGGAATTCGTCTATAACTTAAGCGACACAATCAAAGCTTTTTCTATTCTTTTATTAACAGATTTATGTATCGGATTCCATTCACCCCACGGTTGGGAACTTCTGCTTAGCTTTGTTTACAAAGATTTGGGATTTGCTTATAATGATCAAATTATATCTGCCCTTGTTTCCACTTTTCCAGTCATTATAGACACAATTTTTAAATATTGGATTTTCCGGTATTTAAATCGTATATCTCCGTCACTTGTAGTTATTTATCATTCAATGAATGAT
>Crassula_dejecta
ATGAAAAAAATATCAAAAAAGAAAGAATTGACTCCTTTTATATATCTTGCA------TCTTTAGTATTTTTGCCCTGGTTGATCTCTCTTTTATTTCAAAAGAGTATTGTGGAGTCTTGGGTTACTAATTGGTGGAATACTAGTCAATCTGAAAATTTTATGAATCATATTCAAGAAAAAAGTATTCTAGAAAAATGTATAGAATTAAAGGAACTTTTCTTGTTGGAAGAAATGATAAAAGAATTTTCGGAGACACATCCACAAAAGTGGAGTATAGGAATACAAAAAGAAACAACCCAACTGATCAAGATGTATAATGAAAATTGTATTCATATGATTTTACACTTCTCGACAAATCTAACCTGTTTCTTTATTCTAAGCGGTTATTCTCTTCTGGCTAATAAAGAACTTATTATTTTGAACTCTTGGGTTCAGGAATTCGTCTATAACTTAAGCGACACAATCAAAGCTTTTTCTATTCTTTTATTAACAGATTTATGTATCGGATTCCATTCACCCCACGGTTGGGAACTTCTGCTTAGCTTTGTTTACAAAGATTTGGGATTTGCTTATAATGATCAAATTATATCTGCCCTTGTTTCCACTTTTCCAGTCATTATAGACACAATTTTTAAATATTGGATTTTCCGGTATTTAAATCGTATATCTCCGTCACTTGTAGTTATTTATCATTCAATGAATGAT
>Crassula_mesembryanthoides
ATGAAAAAAATATCAAAAAAGAAAGAATTGACTCCTTTTATATATCTTGCA------TCTTTAGTATTTTTGCCCTGGTTGATCTCTCTTTTATTTCAAAAGAGTATTGTGGAGTCTTGGGTTACTAATTGGTGGAATACTAGTCAATCTGAAAATTTTATGAATCATATTCAAGAAAAAAGTATTCTAGAAAAATGTATAGAATTAAAGGAACTTTTCTTGTTGGAAGAAATGATAAAAGAATTTTCGGAGACACATCCACAAAAGTGGAGTATAGGAATACAAAAAGAAACAACCCAACTGATCAAGATGTATAATGAAAATTGTATTCATATGATTTTACACTTCTCGACAAATCTAACCTGTTTCTTTATTCTAAGCGGTTATTCTCTTCTGGCTAATAAAGAACTTATTATTTTGAACTCTTGGGTTCAGGAATTCGTCTATAACTTAAGCGACACAATCAAAGCTTTTTCTATTCTTTTATTAACAGATTTATGTATCGGATTCCATTCACCCCACGGTTGGGAACTTCTGCTTAGCTTTGTTTACAAAGATTTGGGATTTGCTTATAATGATCAAATTATATCTGCCCTTGTTTCCACTTTTCCAGTCATTATAGACACAATTTTTAAATATTGGATTTTCCGGTATTTAAATCGTATATCTCCGTCACTTGTAGTTATTTATCATTCAATGAATGAT
>Crassula_perforata
ATGAAAAAAATATCAAAAAAGAAAGAATTGACTCCTTTTATATATCTTGCA------TCTTTAGTATTTTTGCCCTGGTTGATCTCTCTTTTATTTCAAAAGAGTATTGTGGAGTCTTGGGTTACTAATTGGTGGAATACTAGTCAATCTGAAAATTTTATGAATCATATTCAAGAAAAAAGTATTCTAGAAAAATGTATAGAATTAAAGGAACTTTTCTTGTTGGAAGAAATGATAAAAGAATTTTCGGAGACACATCCACAAAAGTGGGGTATAGGAATACAAAAAGAAACAACCCAACTGATCAAGATGTATAATGAAAATTGTATTCATATGATTTTAAACTTCTCGACAAATCTAACCTATTTCTTTATTCTAAGCGGTTATTCTCTTCTGGCTAATAAAGAACTTATTATTTTGAACTCTTGGGTTCAGGAATTCGTCTATAACTTAAGCGACACAATCAAAGCTTTTTCTATTCTTTTATTAACAGATTTATGTATCGGATTCCATTCACCCCACGGTTGGGAACTTCTGCTTAGTTTTGTTTACAAAGATTTGGGATTTGCTTATAATGATCAAATTATATCTGCCCTTGTTTCCACTTTTCCAGTCATTATAGACACAATTTTTAAATATTGGATTTTCCGGTATTTAAATCGTATATCTCCGTCACTTGTAGTTATTTATCATTCAATGAATGAT
>Crassula_socialis
ATGAAAAAAATATCAAAAAAGAAAGAATTGACTCCTTTTATATATCTTGCA------TCTTTAGTATTTTTGCCCTGGTTGATCTCTCTTTTATTTCAAAAGAGTATTGTGGAGTCTTGGGTTACTAATTGGTGGAATACTAGTCAATCTGAAAATTTTATGAATCATATTCAAGAAAAAAGTATTCTAGAAAAATGTATAGAATTAAAGGAACTTTTCTTGTTGGAAGAAATGATAAAAGAATTTTCGGAGACACATCCACAAAAGTGGAGTATAGGAATACAAAAAGAAACAACCCAACTGATCAAGATGTATAATGAAAATTGTATTCATATGATTTTACACTTCTCGACAAATCTAACCTGTTTCTTTATTCTAAGCGGTTATTCTCTTCTGGCTAATAAAGAACTTATTATTTTGAACTCTTGGGTTCAGGAATTCGTCTATAACTTAAGCGACACAATCAAAGCTTTTTCTATTCTTTTATTAACAGATTTATGTATCGGATTCCATTCACCCCACGGTTGGGAACTTCTGCTTAGCTTTGTTTACAAAGATTTGGGATTTGCTTATAATGATCAAATTATATCTGCCCTTGTTTCCACTTTTCCAGTCATTATAGACACAATTTTTAAATATTGGATTTTCCGGTATTTAAATCGTATATCTCCGTCACTTGTAGTTATTTATCATTCAATGAATGAT
>Crassula_tecta
ATGAAAAAAATATCAAAAAAGAAAGAATTGACTCCTTTTATATATCTTGCA------TCTTTAGTATTTTTGCCCTGGTTGATCTCTCTTTTATTTCAAAAGAGTATTGTGGAGTCTTGGGTTACTAATTGGTGGAATACTAGTCAATCTGAAAATTTTATGAATCATATTCAAGAAAAAAGTATTCTAGAAAAATGTATAGAATTAAAGGAACTTTTCTTGTTGGAAGAAATGATAAAAGAATTTTCGGAGACACATCCACAAAAGTGGAGTATAGGAATACAAAAAGAAACAACCCAACTGATCAAGATGTATAATGAAAATTGTATTCATATGATTTTACACTTCTCGACAAATCTAACCTGTTTCTTTATTCTAAGCGGTTATTCTCTTCTGGCTAATAAAGAACTTATTATTTTGAACTCTTGGGTTCAGGAATTCGTCTATAACTTAAGCGACACAATCAAAGCTTTTTCTATTCTTTTATTAACAGATTTATGTATCGGATTCCATTCACCCCACGGTTGGGAACTTCTGCTTAGCTTTGTTTACAAAGATTTGGGATTTGCTTATAATGATCAAATTATATCTGCCCTTGTTTCCACTTTTCCAGTCATTATAGACACAATTTTTAAATATTGGATTTTCCGGTATTTAAATCGTATATCTCCGTCACTTGTAGTTATTTATCATTCAATGAATGAT
>Crassula_mesembrianthemopsis
ATGAAAAAAATATCAAAAAAGAAAGAATTGACTCCTTTTATATATCTTGCA------TCTTTAGTATTTTTGCCCTGGTTGATCTCTCTTTTATTTCAAAAGAGTATTGTGGAGTCTTGGGTTACTAATTGGTGGAATACTAGTCAATCTGAAAATTTTATGAATCATATTCAAGAAAAAAGTATTCTAGAAAAATGTATAGAATTAAAGGAACTTTTCTTGTTGGAAGAAATGATAAAAGAATTTTCGGAGACACATCCACAAAAGTGGAGTATAGGAATACAAAAAGAAACAACCCAACTGATCAAGATGTATAATGAAAATTGTATTCATATGATTTTACACTTCTCGACAAATCTAACCTGTTTCTTTATTCTAAGCGGTTATTCTCTTCTGGCTAATAAAGAACTTATTATTTTGAACTCTTGGGTTCAGGAATTCGTCTATAACTTAAGCGACACAATCAAAGCTTTTTCTATTCTTTTATTAACAGATTTATGTATCGGATTCCATTCACCCCACGGTTGGGAACTTCTGCTTAGCTTTGTTTACAAAGATTTGGGATTTGCTTATAATGATCAAATTATATCTGCCCTTGTTTCCACTTTTCCAGTCATTATAGACACAATTTTTAAATATTGGATTTTCCGGTATTTAAATCGTATATCTCCGTCACTTGTAGTTATTTATCATTCAATGAATGAT
>Crassula_deltoidea
ATGAAAAAAGTATCAAAAAAGAAAGAATGGACTCCTTTTATATATCTTGCA------TCTTTAGTCTTTTTGCCCTGGTTGACCTCTCTTTTATGTCAAAAGAGTGTG---GAATCTTGGGTTACGAATTGGTGGAATACTAGTAAATATGAAACTTTTATGAATCATAGTCAAGAAAAGAGTATTCTAGAAAAATTCATAGAATTAGAGGAACTTTTCTTGTTGGAAGAAATGATAAAGGAATTTTCGGAGACACATCCAAAAAAGTGGAGTATAGGAATACAAAAAGAAACAACGCAATTGATTAAGATGTATAATGAAAATCATATTCATATGATTTTACACTTCTCGACAAATCTAATCTGTTTCGTTATTCTAAGTGGTTATTCTCTTCTGGCTAATAAAGAACTTATTCTTTTGAACTCTTGGGTTCAGGAGTTTTTATATAACTTAAGCGACACAATCAAAGCGTTTTCTATTCTTTTATTGACCGATTTATGTATCGGATTCCATTCACCCCACGGTTGGGAACTTCTACTTAGCTTTGTCTACAAAGATTTGGGGTTTGCTTATAATGATCAAATTATATCTGGTCTTGTTTCCACCTTTCCAGTCATTATAGACACAATTTTTAAATATTGGATTTTCCGGTATTTAAATCGTATATCTCCGTCACTTGTAGTGATTTATCATTCCATGAATGAT
>Crassula_expansa_subsp_fragilis
ATGAAAAAAATATCAAAAAAGAAAGAATTGACTCCTTTTCTATATCTTGCA------TCTTTAGTCTTTTTGCCCTGGTTGATCTCTCTTTTATGTCAAAAGAGTATG---GAATCTTGGGTTACGAATTGGTGGAATACTAGTAAATCTGAAACTTTTATGAATCATATTCAAGAAAAGAGTATTCTAGAAAAATTCATAGAATTAGAGGAACTTTTCTTGTTGGAAGAAATGATAAAGGAATTTTCGGAGACACATCCACAAAATTGGAGTATAGGAATACAAAAAGAAACAACTCAATTGATTAAGATGTATAATGAAAATAATATTCATATGATTTTACACTTCGCGACAAATCTAATCTGTTTCATTATTCTAAGTGGTTATTCTCTTCTGGCTACTAAAGAACTTATTCTTTTGAACTCTTGGGTTCAGGAGTTTTTATATAACTTAAGCGACACAATCAAAGCTTTTTCTATTCTTTTATTGACCGATTTATGTATCGGATTCCATTCACCCCACGGTTGGGAACTTCTGCTTAGCTTTGTCTACAAAGATTTGGGGTTTGCTTATAATGATCAAATTATATCTGGCCTTGTTTCCACTTTTCCAGTCATTATAGACACAATTTTTAAATATTGGATTTTCCGATATTTAAATCGTATATCTCCCTCACTTGTAGTGATTTATCATTCCATGAATGAT
>Crassula_volkensii
ATGAAAAAAATATCAAAAAAGAAAGAATTGACTCCTTTTATCTATCTTGCA------TCTTTAGTCTTTTTGCCCTGGTTGATCTCTCTTTTATGTCAAAAGAGTATG---GAATCTTGGGTTACGAATTGGTGGAATACTAGTAAATCTGAAACTTTTATGAATCATATTCAAGAAAAGAGTATTCTAGAAAAATTCATAGAATTAGAGGAACTTTTCTTGTTGGAAGAAATGATAAAGGAATTTTCGGAGACACATCCACAAAATTGGAGTATAGGAATACAAAAAGAAACAACTCAATTGATTAAGATGTATAATGAAAATCATATTCATATGATTTTACACTTCGCGACAAATCTAATTTGTTTCATTATTCTAAGTGGTTATTCTCTTCTAGCTACTAAAGAACTTATTCTTTTGAACTCTTGGGTTCAGGAGTTTTTATATAACTTAAGCGACACAATCAAAGCTTTTTCTATTCTTTTATTGACCGATTTATGTATCGGATTCCATTCACCCCACGGTTGGGAACTTCTGCTTAGCTTTGTCTATAAAGATTTGGGGTTTGCTTATAATGATCAAATTATATCTGGCCTTGTTTCCACTTTTCCAGTCATTATAGACACAATTTTTAAATATTGGATTTTCCGGTATTTAAATCGTATATCTCCCTCACTTGTAGTGATTTATCATTCCATGAATGAT
>Cotyledon_tomentosa
ATGAAAAAAATGTCAAAAAAGAAAGAATTGACTCCCCTTATATATCTTGCA------TCTATAGTCTTTTTGCCCTGTTTGATTTCTCTTTTATTTCAAAAAAGTATG---GAATCTTGGATTACAAATTGGTGGAATACTAGGAAATCCGAGATTTTTTGGAATCATATTCAAGAAAAGAGTATTCTAGAAAAATTCATAGAATTAAAGGAACTTTTATTGTTGGAAGAAATGATAAAGGAATTTTCGGAGACACATCCTCAAAAGTTGAGTATAGGGATACAAAAAGAAACAATCCAATTGATCAAGATGCATAATGAGAATCGTATTCATACAATTTTACACTTCTCGACAAATCTAACCTATTTTGTTATTCTAAGTGGTTATTCTCTTCTGGGTAATAAAGAACTTATTCTTTTGAACTCTTGGGTTCAGGAATTCTTATATAACTTAAGCGACACAATCAAAGCTTTTTCTATTCTTTTATTAACCGATTTATGTATCGGATTCCATTCACCCCACGGTTGGGAACTTCTGCTTAGCTTTGTCTACAAAGATTTTGGGTTTGCTTATAATGATCAAATTATATCCGGTCTTGTTTCCACTTTTCCAGTCATTATAGATACAATTTTTAAATATTGGATTTTCCGGTATTTAAATCGTATATCTCCGTCACTTGTAGTGATTTATCATTCAATGAATGAC
>Kalanchoe_daigremontiana
ATGAAAAAAATTTCAAAAAAGAAAGAATTGACTCCCCTTATATATCTTACA------TCTGTAGTATTTTTGCCCTGGTTGATTTCTCTTTTATTTCAAAAAAGTATG---GAATCTTGGATTACAAATTGGTGGAATACTAGGAAATCCGAAATTTTTTTGAATCATATTCAAGAAAAGAGTATGCTAGAAAAATTCATCGAATTAAAGGAACTTTTATTGTTGGAAGAAATGATAAAGGAATTTTCGGAGACACATCCTCAAAAGTTGAGTATAGGAATACAAAAAGAAACAATCCAATTGATCAAGATGCATAATGAGAATCGTATGAATACGATTTTACACTTATCGACAAATCTAACCTATTTTGTGATTCTAAGTGGTTATTCTCTTCTGGGTAATAAAGAACTTATTCTTTTTAACTCTTGGGTTCAGGAATTCTTATATAACTTAAGCGACACAATCAAAGCTTTTTCTATTCTTTTATTAACCGATTTATGTATCGGATTCCATTCACCCCACGGTTGGGAACTTCTGCTTAGCTTTGTCTACAAAGATTTTGGGTTTGCTTATAATGATCAAATTATATCCGGTCTTGTTTCCACTTTTCCAGTCATTATAGATACAATTTTTAAATATTGGATTTTCCGGTATTTAAATCGTATATCTCCGTCACTTGTAGTGATTTATCATTCAATGAATGAC
>Kalanchoe_delagoensis
ATGAAAAAAATTTCAAAAAAGAAAGAATTGACTCCCCTTATATATCTTACA------TCTGTAGTATTTTTGCCCTGGTTGATTTCTCTTTTATTTCAAAAAAGTATG---GAATCTTGGATTACAAATTGGTGGAATACTAGGAAATCCGAAATTTTTTTGAATCATATTCAAGAAAAGAGTATGCTAGAAAAATTCATCGAATTAAAGGAACTTTTATTGTTGGAAGAAATGATAAAGGAATTTTCGGAGACACATCCTCAAAAGTTGAGTATAGGAATACAAAAAGAAACAATCCAATTGATCAAGATGCATAATGAGAATCGTATGAATACGATTTTACACTTATCGACAAATCTAACCTATTTTGTGATTCTAAGTGGTTATTCTCTTCTGGGTAATAAAGAACTTATTCTTTTTAACTCTTGGGTTCAGGAATTCTTATATAACTTAAGCGACACAATCAAAGCTTTTTCTATTCTTTTATTAACCGATTTATGTATCGGATTCCATTCACCCCACGGTTGGGAACTTCTGCTTAGCTTTGTCTACAAAGATTTTGGGTTTGCTTATAATGATCAAATTATATCCGGTCTTGTTTCCACTTTTCCAGTCATTATAGATACAATTTTTAAATATTGGATTTTCCGGTATTTAAATCGTATATCTCCGTCACTTGTAGTGATTTATCATTCAATGAATGAC
>Kalanchoe_fedtschenkoi
ATGAAAAAAATTTCAAAAAAGAAAGAATTGACTCCCCTTATATATCTTACA------TCTGTAGTATTTTTGCCCTGGTTGATTTCTCTTTTATTTCAAAAAAGTATG---GAATCTTGGATTACAAATTGGTGGAATACTAGGAAATCCGAAATTTTTTTGAATCATATTCAAGAAAAGAGTATGCTAGAAAAATTCATCGAATTAAAGGAACTTTTATTGTTGGAAGAAATGATAAAGGAATTTTCGGAGACACATCCTCAAAAGTTGAGTATAGGAATACAAAAAGAAACAATCCAATTGATCAAGATGCATAATGAGAATCGTATGAATACGATTTTACACTTATCGACAAATCTAACCTATTTTGTGATTCTAAGTGGTTATTCTCTTCTGGGTAATAAAGAACTTATTCTTTTTAACTCTTGGGTTCAGGAATTCTTATATAACTTAAGCGACACAATCAAAGCTTTTTCTATTCTTTTATTAACCGATTTATGTATCGGATTCCATTCACCCCACGGTTGGGAACTTCTGCTTAGCTTTGTCTACAAAGATTTTGGGTTTGCTTATAATGATCAAATTATATCCGGTCTTGTTTCCACTTTTCCAGTCATTATAGATACAATTTTTAAATATTGGATTTTCCGGTATTTAAATCGTATATCTCCGTCACTTGTAGTGATTTATCATTCAATGAATGAC
>Kalanchoe_longiflora
ATGAAAAAAATGTCAAAAAAGAAAGAATTGACTCCCCTTATATATCTTACA------TCTATAGTATTTTTGCCCTGGTTGATTTCTCTTTTATTTCAAAAAAGTATG---GAATCTTGGATTACAAATTGGTGGAATACTAGGAAATCCGAAATTTTTTTGAATCATATTCAAGAAAAGAGTATGCTAGAAAAATTCATCGAATTAAAGGAACTTTTATTGTTGGAAGAAATGATAAAGGAATTTTCGGAGACACATCCTCAAAAGTTGAGTATAGGGATACAAAAAGAAACAATCCAATTGATCAAGATGCATAATGAGAATCGTATTCATACGATTTTACACTTCTCGACAAATCTAACCTATTTTGTTATTCTAAGTGGTTATTCTCTTCTGGGTAATAAAGAACTTATTCTTTTTAACTCTTGGGTTCAGGAATTCTTATATAACTTAAGCGACACAATCAAAGCTTTTTCTATTCTTTTATTAACCGATTTATGTATCGGATTCCATTCACCCCACGGTTGGGAACTTCTGCTTAGCTTTGTCTACAAAGATTTTGGGTTTGCTTATAATGATCAAATTATATCCGGTCTTGTTTCCACTTTTCCAGTCATTATAGATACAATTTTTAAATATTGGATTTTCCGGTATTTAAATCGTATATCTCCGTCACTTGTAGTGATTTATCATTCAATGAATGAC
>Kalanchoe_tomentosa
ATGAAAAAAATGTCAAAAAAGAAAGAATTGACTCCCCTTATATATCTTACA------TCTATAGTATTTTTTCCCTGGTTGATTTCTCTTTTATTTCAAAAAAGTATG---GAATCTTGGATTACAAATTGGTGGAATACTAGGAAGTCCGAAATTTTTTTGAATCATATTCAAGAAAAGAGTATGCTAGAAAAATTCATCGAATTAAAGGAACTTTTTTTGTTGGAAGAAATGATAAAGGAATTTTCGGAGACACATCCTCAAAAGTTGAGTATAGGGATACAAAAAGAAACAATCCAATTGATCAAGATGCATAATGAGAATCGTATGAATACGATTTTACACTTCTCGACAAATCTAACCTATTTTCTTATTCTAAGTGGTTATTCTCTTCTGGGTAATAAAGAACTTATTCTTTTTAACTCTTGGGTTCAGGAATTCTTATATAACTTAAGCGACACAATCAAAGCTTTTTCTATTCTTTTATTAACCGATTTATGTATCGGATTCCATTCACCCCACGGTTGGGAACTTCTGCTTAGCTTTGTCTACAAAGATTTTGGGTTTGCTTATAATGATCAAATTATATCCGGTCTTGTTTCCACTTTTCCAGTCATTATGGATACAATTTTAAAATATTGGATTTTCCGGTATTTAAATCGTATATCTCCGTCACTTGTAGTGATTTATCATTCAATGAATGAC
>Echeveria_lilacina
ATGAAAAAAATGTCAAAAAAGAAAGAATTGACTCCCCTTATATATCTTGCA------TCTATAGTATTTTTGCCCTGGTTGATCCCTCTTTTATTTCAAAAAGGTATG---GAATCTTGGATTACAAATTGGTGGAATACTAGGAAATGTGAAATTTTTTTGAATCATATTCAAGAAAAGAGTATTCTAGAAAAATTCATAGAATTAAAGGAACTTTTCTTGTTGGAAGAAATGCTAAAGGACTTTTCGGAGACACATCCTCAAAAATGGAGTATAGGGATACAAAAAGAAACAATCCAATTGATCAAGATGCATAATGAGAATCGTATTCATACAATTTTACACTTCTCGACAAATCTAACCTATTTGATTATTCTAAGTGGTTATTATCTTCTGGGTAATAAAGAACTTATTCTTTTTAACTCTTGGGTTCAGGAATTCTTATATAATTTAAGTGATACAATCAAAGCTTTTTCTATTCTTTTATTAACCGATTTATGTATCGGATTCCATTCACCCCACGGTTGGGAGCTTTTGCTTAGCTTTGTGTACAAAGATTTTGGGTTTGCTTATAATGATCAAATTATATCTGGTCTTGTTTCCACTTTCCCAGTCATTATAGATACAATTTTCAAATATTGGATTTTCCGGTATTTAAATCGTATATCTCCTTCACTTGTAGTGATTTATCATTCAATGAATGAC
>Graptopetalum_amethystinum
ATGAAAAAAATGTCAAAAAAGAAAGAATTGACTCCCCTTATATATCTTGCA------TATATAGTATTTTTGCCCTGGTTGATCCCTCTTTTATTTCGAAAAGGTATG---GAATCTTGGATTACAAATTGGTGGAATACTAGGAAATGTGAAATTTTTTTGAATCATATTCAAGAAAAGAGTATTCTAGAAAAATTCATAGAATTAAAGGAACTTTTCTTGTTGGAAGAAATGCTAAAGGACTTTTCGGAGACACATCCTCAAAAATGGAGTATAGGGATACAAAAAGAAACAATCCAATTGATCAAGATGCATAATGAGAATCATATTCATACAATTTTACACTTCTCGACAAATCTAACCTATTTGATTATTCTAAGTGGTTATTATCTTCTGGGTAATAAAGAACTTATTCTTTTTAACTCTTGGGTTCAGGAATTCTTATATAATTTAAGTGATACAATCAAAGCTTTTTCTATTCTTTTATTAACCGATTTATGTATCGGATTCCATTCACCCCACGGTTGGGAACTTTTGCTTAGCTTTGTGTACAAAGATTTTGGGTTTGCTTATAATGATCAAATTATATCTGGTCTTGTTTCCACTTTCCCAGTCATTATAGATACAATTTTCAAATATTGGATTTTCCGGTATTTAAATCGTATATCTCCTTCACTTGTAGTGATTTATCATTCAATGAATGAC
>Pachyphytum_compactum
ATGAAAAAAATGTCAAAAAAGAAAGAATTGACTCCCCTTATATATCTTGCA------TCTATAGTATTTTTGCCCTGGTTGATCCCTCTTTTATTTCAAAAAGGTATG---GAATCTTGGATTACAAATTGGTGGAATACTAGGAAATGTGAAATTTTTTTGAATCATATTCAAGAAAAGAGTATTCTAGAAAAATTCATAGAATTAAAGGAACTTTTCTTGTTGGAAGAAATGCTAAAGGACTTTTCGGAGACACATCCTCAAAAATGGAGTATAGGGATACAAAAAGAAACAATCCAATTGATCAAGATGCATAATGAGAATCGTATTCATACAATTTTACACTTCTCGACAAATCTAACCTATTTGATTATTCTAAGTGGTTATTATCTTCTGGGTAATAAAGAACTTATTCTTTTTAACTCTTGGGTTCAGGAATTCTTATATAATTTAAGTGATACAATCAAAGCTTTTTCTATTCTTTTATTAACCGATTTATGTATCGGATTCCATTCACCCCACGGTTGGGAACTTTTGCTTAGCTTTGTGTACAAAGATTTTGGGTTTGCTTATAATGATCAAATTATATCTGGTCTTGTTTCCACTTTCCCAGTCATTATAGATACAATTTTCAAATATTGGATTTTCCGGTATTTAAATCGTATATCTCCTTCACTTGTAGTGATTTATCATTCAATGAATGAC
>Sedum_alfredii
ATGAAAAAAATGTCAAAAAAAAAAGAATTAACTCCCCTTATATATCTTGCA------TCTATAGTATTTTTGCCCTGGTTGATCTCTCTTTTATTTCAAAAAGGTATG---GAATCTTGGATTACAAATTGGTGGAATACTCGGAAATGTGAAATTTTTTTGAATCATATTCAAGAAAAGAGTATTCTAGAAACATTCATAGAATTAAAGGAACTTTTCTTGTTGGAAGAAATGATAAAGGACTTTTCGGAGACACATCCCCAAAAATTGAGTATAGGGATACAAAAAGAAACAATCCAATTGATCAAGATGCATAATGAGAATCATATTCATACAATTTTACACTTCTCGACAAATCTAACCTATTTTATTATTCTAAGTAGTTATTTTCTTCTGGGTAATAAAAAACTTATTCTTTTGAACTCTCGGGTTCAGGAATTCTTATATAATTTAAGTGATACAATCAAAGCTTTTTCTATTCTTTTATTAACTGATTTATGTATCGGATTCCATTCGCCCCACGGTTGGGAACTTCTGCTTAGCTTTGTGTACAAAGATTTTGGGTTTGCTTATAATGATCAAATTATATCTGGTCTTGTTTCCACTTTCCCAGTCATTATAGATACAATTTTCAAATATTGGATTTTCCGGTATTTAAATCGTATATCTCCTTCACTTGTAGTGATTTATCATTCAATGAATGAC
>Sedum_emarginatum
ATGAAAAAAATGTCAAAAAAGAAAAAATTGACTCCCCTTATATATCTTGCA------TCTATCATATTTTTGCCCTGGTTGATCTCTCTTTTATTTCAAAAAGGTATG---GAATCTTGGATTACAAATTGGTGGAATACTCGGAAATGTGAAATTTTTTTGAAGCATATTCGCGAAAAGAGTATTCTAGAAAAATTCATAGAATTAAAGGAACTTTTCTTGTTGGAAGAAATGATAAAGGACTTTTCGGAAACACATCCTCAAAAATTGAGTATAGGGATACAAAAAGAAACAATCCAATTGATCAAGATGCATAATGAGAATCATATTCATACAATTTTACACTTCTCGACAAATCTAACCTATTTTATTATTCTAAGTAGTTATTCTCTTCTGGGTAATAAAGAACTTATTCTTTTTAACTCTCGGGTTCAGGAATTCTTATATAATTTAAGTGATACAATCAAAGCTTTTTCTATTCTTTTATTAACTGATTTATGTATCGGATTCCATTCACCCCACGGTTGGGAACTTCTGCTTAGCTTTGTGTACAAAGATTTTGGGTTTGCTTATAATGATCAAATTATATCTGGTCTTGTTTCCACTTTCCCAGTCATTATAGATACAATTTTCAAATATTGGATTTTCCGGTATTTAAATCGTATATCTCCTTCACTTGTAGTGATTTATCATTCAATGAATGAC
>Sedum_lineare
ATGAAAAAAATGTCAAAAAAGAAAGAATTTACTCCCCTTATATATCTTACA------TCTATAGTATTTTTGCCCTGGTTGATCTCTCGTTTAGTTCAAAAAGTTATG---GAATCTTGGATTATAAATTGGTGGAATACTAGGAAATGTGAAATTTTTTTGAATCATATTCAAGAAAAGAGTATTCTAGAAAAATTAATAGAATTAAAGGACCTTTTCTTGTTGGAAGAAATGATAAAGGACTTTTCGGAGACACATCCTCAAAAATGGAGTATAGGGCTACAAAAAGAAACAATCCAACTGATCAAGATGCATAACGAGAATCGTATTCATACAATTTTACACTTCTCGACAAATCTAACCTATTTTCTTATTCTAAGTGGTTATTCTCTTCTGGGTAATAAAGAACTTATTCTTTTTCACTCTTGGGTTCAGGAATTCTTATATAATTTAAGTGATACAATCAAAGCTTTTTCTATTCTTTTATTAACCGATTTATGTATCGGATTCCATTCACCCCACGGTTGGGAACTTCTGCTTAGCTTTGTGTACAAAGATTTTGAGTTTGCTTATAATGATCAAATTATATCTGGTCTTGTTTCCACTTTCCCAGTCATTATAGATACAATTTTCAAATATTGGATTTTCCGGTATTTAAATCGTATATCTCCTTCACTTGTAGTGATTTATCATTCAATGAATGAC
>Sedum_oryzifolium
ATGAAAAAAATGTCAAAAAAGAAAGAATTGACTCCAATTATATATCTTGCA------TCTATAGTATTTTTGCCCTGGTTGATCTCTCTTTTATTTCAAAAAGGTATG---GAATCTTGGATTACAAATTGGTGGAATACTAGGAAATGTGAAATTTTTTTGAATCATATTCAAGAAAAGAGTATTCTAGAAAAATTCATAGAATTAAAGGACCTTTTCTTGTTGGAAGAAATGATAAAGGACTTTTCGGAGACACATCCTCAAAAATGGAGTATAGGGCTACAAAAAGAAACAATCCAATTGATCAAGATGCATAATGAGAATCGTATTCATATAATTTTACACTTCTCGACAAATCTAACCTATTTTCTTATTCTAAGTGGTTATTTTCTTCTGGGTAATAAAGAACTTATTCTTTTTCACTCTTGGGTGCAGGAATTCTTATATAATTTAAGTGATACAATCAAAGCTTTTTCTATTCTTTTATTAACCGATTTATGTATCGGATTCCATTCACCCCACGGTTGGGAACTTCTGCTTAGCTTTGTGTACAAAGATTTTGGGTTTTCTTATAATGATCAAATTATATCTGGTCTTGTTTCCACTTTCCCAGTCATTATAGATACAATTTTCAAATATTGGATTTTCCGGTATTTAAATCGGATATCTCCTTCACTTGTAGTGATTTATCATTCAATGAATGAC
>Sedum_plumbizincicola
ATGAAAAAAATGTCAAAAAAGAAAGAATTAACTCCCCTTATATATCTTGCA------TCTATAGTATTTTTGCCCTGGTTGATCTTTCTTTTATTTCAAAAAGGTATG---GAATCTTGGATTACAAATTGGTGGAATACTCGGAAATGTGAAATTTTTTTGAATCATATTCAAGAAAAGAGTATTCTAGAAACATTCATAGAATTAAAGGAACTTTTCTTGTTGGAAGAAATGATAAAGGACTTTTCGGAGACACATCCTCAAAAATTGAGTATAGGGATACAAAAAGAAACAATCCAATTGATCAAGATGCATAATGAGAATCATATTCATACAATTTTACACTTATCGACAAATCTAACCTATTTTATTATTCTAAGTAGTTATTCTCTTCTGGGTAATAAAGAACTTATTCTTTTTAACTCTCGGGTTCAGGAATTCTTATATAATTTAAGTGATACAATCAAAGCTTTTTCTATTCTTTTATTAACTGATTTATGTATTGGATTCCATTCGCCCCACGGTTGGGAACTTCTGCTTAGCTTTGTGTACAAAGATTTTGGATTTGCTTATAATGATCAAATTATATCTGGTCTTGTTTCCACTTTCCCAGTCATTATAGATACAATTTTCAAATATTGGATTTTCCGGTATTTAAATCGTATATCTCCTTCACTTGTAGTGATTTATCATTCAATGAATGAC
>Sedum_sarmentosum
ATGAAAAAAATGTCAAAAAAGAAAGAATTGACTCCCCTTATATATCTTGCA------TCTATAGTATTTTTGCCCTGGTTGATCTCTCTTTTATTTCAAAAAGGTATG---GAATCTTGGATTACAAATTGGTGGAATACTCGGAGATGTGAAATTTTTTTGAATCATATTCAAGAAAAGAGTATTCTAGAAAAATTCATAGAATTAAAGGAACTTTTCTTGTTGGAAGAACTGATAAAGGACTTTTCGGAGACACATCCTCAAAAATTGAGTATAGGGATACAAAAAGAAACAATGCAATTGATCAAGATGCATAATGAGAATCATATTCATACAATTTTACACTTCTCGACAAATCTAACACATTTTATTATTCTAAGTAGTTATTCTCTTTTGGGTAATAAAGAACTTATTCTTTTTAACTCTCGGGTTCAGGAATTCTTATATAATTTAAGTGATACAATCAAAGCTTTTTCTATTCTTTTATTAACTGATTTATGTATCGGATTCCATTCACCCCACGGTTGGGAACTTCTGCTTAGCTTTGTGTACAAAGATTTTGGGTTTGCTTATAATGATCAAATTATATCTGGTCTTGTTTCCACTTTCCCAGTCATTATAGATACAATTTTCAAATATTGGATTTTCCGGTATTTAAATCGTATATCTCCTTCACTTGTAGTGATTTATCATTCAATGAATGAC
>Sedum_tricarpum
ATGAAAAAAATGTCAAAAAAAAAAGAATTAACTCCCCTTATATATCTTGCATCTATATCTATAGTATTTTTGCCCTGGTTGATCTCTCTTTTATTTCAAAAAGGTATG---GAATCTTGGATTACAAATTGGTGGAATACTCGGAAATGTGAAATTTTTTTGAATCATATTCAAGAAAAGAGTATTCTAGAAACATTCATAGAATTAAAGGAACTTTTCTTGTTGGAAGAAATGATAAAGGACTTTTCGGAGACACATCCCCAAAAATTGAGTATAGGGATACAAAAAGAAACAATCCAATTGATCAAGATGCATAATGAGAATCATATTCATACAATTTTACACTTCTCGACAAATCTAACCTATTTTATTATTCTAAGTAGTTATTCTCTTCTGGGTAATAAAAAACTTATTCTTTTTAACTCTCGGGTTCAGGAATTCTTATATAATTTAAGTGATACAATCAAAGCTTTTTCTATTCTTTTATTAACTGATTTATGTATCGGATTCCATTCGCCCCACGGTTGGGAACTTCTGCTTAGCTTTGTGTACAAAGATTTTGGGTTTGCTTATAATGATCAAATTATATCTGGTCTTGTTTCCACTTTCCCAGTCATTATAGATACAATTTTCAAATATTGGATTTTCCGGTATTTAAATCGTATATCTCCTTCACTTGTAGTGATTTATCATTCAATGAATGAC
>Aeonium_arboreum
ATGAAAAAAATGTCAAAAAAGAAAGAATTGACTCCCCTTATATATCTTGCA------TCTATAGTATTTTTGCCCTGGTTGATCTCTCTTTTATTTCAAAAAAGTATG---GAATCTTGGATTACAAATTGGTGGAATACTAGGAAATATGAAAATTTTTTGAATCATATTCAAGAAAAGAGTATTCTAGAAAAATTCATAGAATTAAAGGAACTTTTCTTGTTGGAAGAAATGATAAAGGAATTCTCGGAGACACATCCTCAAAAATGGAGTATAGGGATACAAAAAGAAACAATCCAATTGATCACGATGCATAAGGAGAATCATATTCATACAATTTTACACTTCTCGACAAATCTAACCTATTTTGTTATTCTAAGTGGTTATTCTCTTCTGGGTAATAAAGAACTTATTCTTTTTAACTCTTGGGTTCAGGAATTCTTATATAACTTAAGTGATACAATCAAAGCTTTTTCTATTCTTTTATTAACCGATTTATGTATCGGATTCCATTCACCCCACGGTTGGGAACTTCTGCTTAGCTTTGTGTACAAAGATTTTGGGTTTGCTTATAATGATCAAATTATATCTGGTCTTGTTTCCACTTTCCCAGTCATTATAGATACAATTTTCAAATATTGGATTTTCCGGTATTTAAATCGTATATCTCCTTCACTTGTAGTGATTTATCATTCAATGAATGAC
>Aeonium_balsamiferum
ATGAAAAAAATGTCAAAAAAGAAAGAATTGACTCCCCTTATATATCTTGCA------TCTATAGTATTTTTGCCCTGGTTGATCTCTCTTTTATTTCAAAAAAGTATG---GAATCTTGGATTACAAATTGGTGGAATACTAGGAAATATGAAAATTTTTTGAATCATATTCAAGAAAAGAGTATTCTAGAAAAATTCATAGAATTAAAGGAACTTTTCTTGTTGGAAGAAATGATAAAGGAATTCTCGGAGACACATCCTCAAAAATGGAGTATAGGGATACAAAAAGAAACAATCCAATTGATCACGATGCATAAGGAGAATCATATTCATACAATTTTACACTTCTCGACAAATCTAACCTATTTTGTTATTCTAAGTGGTTATTCTCTTCTGGGTAATAAAGAACTTATTCTTTTTAACTCTTGGGTTCAGGAATTCTTATATAACTTAAGTGATACAATCAAAGCTTTTTCTATTCTTTTATTAACCGATTTATGTATCGGATTCCATTCACCCCACGGTTGGGAACTTCTGCTTAGCTTTGTGTACAAAGATTTTGGGTTTGCTTATAATGATCAAATTATATCTGGTCTTGTTTCCACTTTCCCAGTCATTATAGATACAATTTTCAAATATTGGATTTTCCGGTATTTAAATCGTATATCTCCTTCACTTGTAGTGATTTATCATTCAATGAATGAC
>Aeonium_decorum
ATGAAAAAAATGTCAAAAAAGAAAGAATTGACTCCCCTTATATATCTTGCA------TCTATAGTATTTTTGCCCTGGTTGATCTCTCTTTTATTTCAAAAAAGTATG---GAATCTTGGATTACAAATTGGTGGAATACTAGGAAATATGAAAATTTTTTGAATCATATTCAAGAAAAGAGTATTCTAGAAAAATTCATAGAATTAAAGGAACTTTTCTTGTTGGAAGAAATGATAAAGGAATTCTCGGAGACACATCCTCAAAAATGGAGTATAGGGATACAAAAAGAAACAATCCAATTGATCACGATGCATAAGGAGAATCATATTCATACAATTTTACACTTCTCGACAAATCTAACCTATTTTGTTATTCTAAGTGGTTATTCTCTTCTGGGTAATAAAGAACTTATTCTTTTTAACTCTTGGGTTCAGGAATTCTTATATAACTTAAGTGATACAATCAAAGCTTTTTCTATTCTTTTATTAACCGATTTATGTATCGGATTCCATTCACCCCACGGTTGGGAACTTCTGCTTAGCTTTGTGTACAAAGATTTTGGGTTTGCTTATAATGATCAAATTATATCTGGTCTTGTTTCCACTTTCCCAGTCATTATAGATACAATTTTCAAATATTGGATTTTCCGGTATTTAAATCGTATATCTCCTTCACTTGTAGTGATTTATCATTCAATGAATGAC
>Aeonium_diplocyclum
ATGAAAAAAATGTCAAAAAAGAAAGAATTGACTCCCCTTATATATCTTGCA------TCTATAGTATTTTTGCCCTGGTTGATCTCTCTTTTATTTCAAAAAAGTATG---GAATCTTGGATTACAAATTGGTGGAATACTAGGAAATATGAAAATTTTTTGAATCATATTCAAGAAAAGAGTATTCTAGAAAAATTCATAGAATTAAAGGAACTTTTCTTGTTGGAAGAAATGATAAAGGAATTCTCGGAGACACATCCTCAAAAATGGAGTATAGGGATACAAAAAGAAACAATCCAATTGATCACGATGCATAAGGAGAATCATATTCATACAATTTTACACTTCTCGACAAATCTAACCTATTTTGTTATTCTAAGTGGTTATTCTCTTCTGGGTAATAAAGAACTTATTCTTTTTAACTCTTGGGTTCAGGAATTCTTATATAACTTAAGTGATACAATCAAAGCTTTTTCTATTCTTTTATTAACCGATTTATGTATCGGATTCCATTCACCCCACGGTTGGGAACTTCTGCTTAGCTTTGTGTACAAAGATTTTGGGTTTGCTTATAATGATCAAATTATATCTGGTCTTGTTTCCACTTTCCCAGTCATTATAGATACAATTTTCAAATATTGGATTTTCCGGTATTTAAATCGTATATCTCCTTCACTTGTAGTGATTTATCATTCAATGAATGAC
>Aeonium_dodrantale
ATGAAAAAAATGTCAAAAAAGAAAGAATTGACTCCCCTTATATATCTTGCA------TCTATAGTATTTTTGCCCTGGTTGATCTCTCTTTTATTTCAAAAAAGTATG---GAATCTTGGATTACAAATTGGTGGAATACTAGGAAATATGAAAATTTTTTGAATCATATTCAAGAAAAGAGTATTCTAGAAAAATTCATAGAATTAAAGGAACTTTTCTTGTTGGAAGAAATGATAAAGGAATTCTCGGAGACACATCCTCAAAAATGGAGTATAGGGATACAAAAAGAAACAATCCAATTGATCACGATGCATAAGGAGAATCATATTCATACAATTTTACACTTCTCGACAAATCTAACCTATTTTGTTATTCTAAGTGGTTATTCTCTTCTGGGTAATAAAGAACTTATTCTTTTTAACTCTTGGGTTCAGGAATTCTTATATAACTTAAGTGATACAATCAAAGCTTTTTCTATTCTTTTATTAACCGATTTATGTATCGGATTCCATTCACCCCACGGTTGGGAACTTCTGCTTAGCTTTGTGTACAAAGATTTTGGGTTTGCTTATAATGATCAAATTATATCTGGTCTTGTTTCCACTTTCCCAGTCATTATAGATACAATTTTCAAATATTGGATTTTCCGGTATTTAAATCGTATATCTCCTTCACTTGTAGTGATTTATCATTCAATGAATGAC
>Aeonium_nobile
ATGAAAAAAATGTCAAAAAAGAAAGAATTGACTCCCCTTATATATCTTGCA------TCTATAGTATTTTTGCCCTGGTTGATCTCTCTTTTATTTCAAAAAAGTATG---GAATCTTGGATTACAAATTGGTGGAATACTAGGAAATATGAAAATTTTTTGAATCATATTCAAGAAAAGAGTATTCTAGAAAAATTCATAGAATTAAAGGAACTTTTCTTGTTGGAAGAAATGATAAAGGAATTCTCGGAGACACATCCTCAAAAATGGAGTATAGGGATACAAAAAGAAACAATCCAATTGATCACGATGCATAAGGAGAATCATATTCATACAATTTTACACTTCTCGACAAATCTAACCTATTTTGTTATTCTAAGTGGTTATTCTCTTCTGGGTAATAAAGAACTTATTCTTTTTAACTCTTGGGTTCAGGAATTCTTATATAACTTAAGTGATACAATCAAAGCTTTTTCTATTCTTTTATTAACCGATTTATGTATCGGATTCCATTCACCCCACGGTTGGGAACTTCTGCTTAGCTTTGTGTACAAAGATTTTGGGTTTGCTTATAATGATCAAATTATATCTGGTCTTGTTTCCACTTTCCCAGTCATTATAGATACAATTTTCAAATATTGGATTTTCCGGTATTTAAATCGTATATCTCCTTCACTTGTAGTGATTTATCATTCAATGAATGAC
>Aeonium_saundersii
ATGAAAAAAATGTCAAAAAAGAAAGAATTGACTCCCCTTATATATCTTGCA------TCTATAGTGTTTTTGCCCTGGTTGATCTCTCTTTTATTTCAAAAAAGTATG---GAATCTTGGATTACAAATTGGTGGAATACTAGGAAATATGAAAATTTTTTGAATCATATTCAAGAAAAGAGTATTCTAGAAAAATTCATAGAATTAAAGGAACTTTTCTTGTTGGAAGAAATGATAAAGGAATTCTCGGAGACACATCCTCAAAAATGGAGTATAGGGATACAAAAAGAAACAATCCAATTGATCACGATGCATAAGGAGAATCATATTCATACAATTTTACACTTCTCGACAAATCTAACCTATTTTGTTATTCTAAGTGGTTATTCTCTTCTGGGTAATAAAGAACTTATTCTTTTTAACTCTTGGGTTCAGGAATTCTTATATAACTTAAGTGATACAATCAAAGCTTTTTCTATTCTTTTATTAACCGATTTATGTATCGGATTCCATTCACCCCACGGTTGGGAACTTCTGCTTAGCTTTGTGTACAAAGATTTTGGGTTTGCTTATAATGATCAAATCATATCTGGTCTTGTTTCCACTTTCCCAGTCATTATAGATACAATTTTCAAATATTGGATTTTCCGGTATTTAAATCGTATATCTCCTTCACTTGTAGTGATTTATCATTCAATGAATGAC
>Aeonium_tabuliforme
ATGAAAAAAATGTCAAAAAAGAAAGAATTGACTCCCCTTATATATCTTGCA------TCTATAGTATTTTTGCCCTGGTTGATCTCTCTTTTATTTCAAAAAAGTATG---GAATCTTGGATTACAAATTGGTGGAATACTAGGAAATATGAAAATTTTTTGAATCATATTCAAGAAAAGAGTATTCTAGAAAAATTCATAGAATTAAAGGAACTTTTCTTGTTGGAAGAAATGATAAAGGAATTCTCGGAGACACATCCTCAAAAATGGAGTATAGGGATACAAAAAGAAACAATCCAATTGATCACGATGCATAAGGAGAATCATATTCATACAATTTTACACTTCTCGACAAATCTAACCTATTTTGTTATTCTAAGTGGTTATTCTCTTCTGGGTAATAAAGAACTTATTCTTTTTAACTCTTGGGTTCAGGAATTCTTATATAACTTAAGTGATACAATCAAAGCTTTTTCTATTCTTTTATTAACCGATTTATGTATCGGATTCCATTCACCCCACGGTTGGGAACTTCTGCTTAGCTTTGTGTACAAAGATTTTGGGTTTGCTTATAATGATCAAATTATATCTGGTCTTGTTTCCACTTTCCCAGTCATTATAGATACAATTTTCAAATATTGGATTTTCCGGTATTTAAATCGTATATCTCCTTCACTTGTAGTGATTTATCATTCAATGAATGAC
>Aeonium_undulatum
ATGAAAAAAATGTCAAAAAAGAAAGAATTGACTCCCCTTATATATCTTGCA------TCTATAGTATTTTTGCCCTGGTTGATCTCTCTTTTATTTCAAAAAAGTATG---GAATCTTGGATTACAAATTGGTGGAATACTAGGAAATATGAAAATTTTTTGAATCATATTCAAGAAAAGAGTATTCTAGAAAAATTCATAGAATTAAAGGAACTTTTCTTGTTGGAAGAAATGATAAAGGAATTCTCGGAAACACATCCTCAAAAATGGAGTATAGGGATACAAAAAGAAACAATCCAATTGATCACGATGCATAAGGAGAATCATATTCATACAATTTTACACTTCTCGACAAATCTAACCTATTTTGTTATTCTAAGTGGTTATTCTCTTCTGGGTAATAAAGAACTTATTCTTTTTAACTCTTGGGTTCAGGAATTCTTATATAACTTAAGTGATACAATCAAAGCTTTTTCTATTCTTTTATTAACCGATTTATGTATCGGATTCCATTCACCCCACGGTTGGGAACTTCTGCTTAGCTTTGTGTACAAAGATTTTGGGTTTGCTTATAATGATCAAATTATATCTGGTCTTGTTTCCACTTTCCCAGTCATTATAGATACAATTTTCAAATATTGGATTTTCCGGTATTTAAATCGTATATCTCCTTCACTTGTAGTGATTTATCATTCAATGAATGAC
>Monanthes_anagensis
ATGAAAAAAATGTCAAAAAAGAAAGAATTGACTCCCCTTATATCTCTTGCA------TCTATAGTATTTTTGCCCTGGTTGATCTCTTTTTTATTTCAAAAAAGTATG---GAATCTTGGATTACAAATTGGTGGAATACTAGGAAATATGAAAATTTTTTGAATCATATTGAAGAAAAGACTATTCTAGAAAAATTCATAGAATTAAAGGAACTTTTCTTGTTGGAAGAAATGATAAAGGAATTCTCGGAGACACATCCTCAAAAATGGAGTATAGGGATACAAAAAGAAACAATCCAATTGATCACGATGCATAAGGAGAATAATATTCATACAATTTTTCACTTCTCGACAAATCTAACCTATTTTGTTATTCTAAGTGGTTATTCTCTTCTGGGTAATAAAGAACTTATTCTTTTTAACTCTTGGGTTCAGGAATTCTTATATAACTTAAGTGATACAATCAAAGCTTTTTCTATTCTTTTATTAACCGATTTATGTATCGGATTCCATTCACCCCACGGTTGGGAACTTCTGCTTAGCTTTGTGTACAAAGATTTTGGGTTTGCTTATAATGATCAAATTATATCTGGTCTTGTTTCCACTTTCCCAGTCATTATAGATACAATTTTCAAATATTGGATTTTCCGGTATTTAAATCGTATATCTCCTTCACTTGTAGTGATTTATCATTCAATGAATGAC
>Monanthes_brachycaulos
ATGAAAAAAATGTCAAAAAAGAAAGAATTGACTCCCCTTATATCTCTTGCA------TCTATAGTATTTTTGCCCTGGTTGATCTCTTTTTTATTTCAAAAAAGTATG---GAATCTTGGATTACAAATTGGTGGAATACTAGGAAATATGAAAATTTTTTGAATCATATTGAAGAAAAGACTATTCTAGAAAAATTCATAGAATTAAAGGAACTTTTCTTGTTGGAAGAAATGATAAAGGAATTCTCGGAGACACATCCTCAAAAATGGAGTATAGGGATACAAAAAGAAACAATCCAATTGATCACGATGCATAAGGAGAATAATATTCATACAATTTTTCACTTCTCGACAAATCTAACCTATTTTGTTATTCTAAGTGGTTATTCTCTTCTGGGTAATAAAGAACTTATTCTTTTTAACTCTTGGGTTCAGGAATTCTTATATAACTTAAGTGATACAATCAAAGCTTTTTCTATTCTTTTATTAACCGATTTATGTATCGGATTCCATTCACCCCACGGTTGGGAACTTCTGCTTAGCTTTGTGTACAAAGATTTTGGGTTTGCTTATAATGATCAAATTATATCTGGTCTTGTTTCCACTTTCCCAGTCATTATAGATACAATTTTCAAATATTGGATTTTCCGGTATTTAAATCGTATATCTCCTTCACTTGTAGTGATTTATCATTCAATGAATGAC
>Monanthes_muralis
ATGAAAAAAATGTCAAAAAAGAAAGAATTGACTCCCCTTATATCTCTTGCA------TCTATAGTATTTTTGCCCTGGTTGATCTCTTTTTTATTTCAAAAAAGTATG---GAATCTTGGATTACAAATTGGTGGAATACTAGGAAATATGAAAATTTTTTGAATCATATTCAAGAAAAGACTATTCTAGAAAAATTCATAGAATTAAAGGAACTTTTCTTGTTGGAAGAAATGATAAAGGAATTCTCGGAGACACATCCTCAAAAATGGAGTATAGGGATACAAAAAGAAACAATCCAATTGATCACGATGCATAAGGAGAATAATATTCATACAATTTTTCACTTCTCGACAAATCTAACCTATTTTGTTATTCTAAGTGGTTATTCTCTTCTGGGTAATAAAGAACTTATTCTTTTTAACTCTTGGGTTCAGGAATTCTTATATAACTTAAGTGATACAATCAAAGCTTTTTCTATTCTTTTATTAACCGATTTATGTATCGGATTCCATTCACCCCACGGTTGGGAACTTCTGCTTAGCTTTGTGTACAAAGATTTTGGGTTTGCTTATAATGATCAAATTATATCTGGTCTTGTTTCCACTTTCCCAGTCATTATAGATACAATTTTCAAATATTGGATTTTCCGGTATTTAAATCGTATATCTCCTTCACTTGTAGTGATTTATCATTCAATGAATGAC
>Monanthes_polyphylla
ATGAAAAAAATGTCAAAAAAGAAAGAATTGACTCCCCTTATATCTCTTGCA------TCTATAGTATTTTTGCCCTGGTTGATCTCTCTTTTATTTCAAAAAAGTATG---GAATCTTGGATTACAAATTGGTGGAATACTAGGAAATATGAAAATTTTTTGAATCATATTCAAGAAAAGACTATTCTAGAAAAATTCATAGAATTAAAGGAACTTTTCTTGTTGGAAGAAATGATAAAGGAATTCTCGGAGACACATCCTCAAAAATGGAGTATAGGGATACAAAAAGAAACAATCCAATTGATCACGATGCATAAGGAGAATAATATTCATACAATTTTTCACTTCTCGACAAATCTAACCTATTTTGTTATTCTAAGTGGTTATTCTCTTCTGGGTAATAAAGAACTTATTCTTTTTAACTCTTGGGTTCAGGAATTCTTATATAACTTAAGTGATACAATCAAAGCTTTTTCTATTCTTTTATTAACCGATTTATGTATCGGATTCCATTCACCCCACGGTTGGGAACTTCTGCTTAGCTTTGTGTACAAAGATTTTGGGTTTGCTTATAATGATCAAATTATATCTGGTCTTGTTTCCACTTTCCCAGTCATTATAGATACAATTTTCAAATATTGGATTTTCCGGTATTTAAATCGTATATCTCCTTCACTTGTAGTGATTTATCATTCAATGAATGAC
>Rosularia_alpestris
ATGAAAAAAATGTCAAAAAAGAAAGAATTGACTCCCCTTATATATCTTGCA------TCTATAGTATTTTTGCCCTGGTTGATCTCTCTTTTATTTCAAAAAAGTATG---GAATCTTGGATTACAAATTGGTGGAATACTAGGAAATATGAAATTTTTTTTAATCATATTCAAGAAAAGAGTATTCTAGAAAAATTCATAGAATTAAAGGAGCTTTTCTTGTTGGAAGAGATGATAAAGGACTTTTCGGAGACACATCCTCAAAAATGGAGTATAGGGATACAAAAAGAAACAATCCAATTGATCAAGATGGATAATGAGAATCGTATTCATACGATTTTACACTTCTCGACAAATCTAACCTATTTTGTTATTCTAAGTGGTTATTCTCTTCTGAGTAATAAAGAACTTATTCTTTTTAACTCTTGGGTTCAGGAATTCTTATATAACTTAAGTGATACAATCAAAGCTTTTTCTATTCTTTTATTAACCGATTTATGTATTGGATTCCATTCACCCCATGGTTGGGAACTTCTGCTTAGCTTTGTGTACAAAGATTTTGGGTTTGCTTATAATGATCAAATTATATCTGGGCTTGTTTCCACTTTCCCAGTCATTATAGATACAATTTTCAAATATTGGATTTTCCGGTATTTAAATCGTATATCTCCTTCACTTGTAGTGATTTATCATTCAATGAATGAC
>Sempervivum_tectorum
---------ATGTCAAAAAAGAAACAATTGACTCCCCTTATATATCTTGCA------TCTATAGTATTTTTGCCCTGGTTGATCTCTCTTTTATTTCAAAAAAGTATG---GAATCTTGGATTACAAATTGGTGGAATACTAGGAAATATGAAATTTTTTTGAATCATATTCAAGAAAAGAGTATTCTAGAAAAATTCATAGAATTAAAGGAACTTTTCTTGTTGGAAGAAATGATAAAGGAATTTTCGGAGACACATCCTCAAAAATGGAGTATAGGGATACAAAAAGAAACAATCCAATTGATCAAGATGCATAATGAGAATCGTATTCATACGATTTTACACTTCTCGACAAATCTAACCTATTTTGTTATTCTAAGTGGTTATTCTCTTCTGGGTAATAAAGAACTTATGCTTTTTAACTCTTGGGTTCAGGAATTTTTATATAACTTAAGTGATACAATCAAAGCTTTTTCTATTCTTTTATTAACCGATTTATGTATCGGATTCCATTCACCCCACGGTTGGGAACTTCTCCTTAGCTTTGTGTACAAAGATTTTGGGTTTGCTTATAATGATCAAATTATATCTGGTCTTGTTTCCACTTTCCCAGTCATTATAGATACAATTTTCAAATATTGGATTTTCCGGTATTTAAATCGTATATCTCCTTCACTTGTAGTGATTTATCATTCAATGAATGAC
>Phedimus_spurius
ATGAAAAAAATGTCAAAAAAGAAAGAATTGACTCCCCTTATATATCTTGCA------TCTATAGTATTTTTACCCTGGTTGATCTCTCTTTTATTTCAAAAAAGTATG---GAATCTTGGATTACAAATTGGTGGAATATGAGGAAATATGAAATTTTTTTGAATCATATTCAAGAAAAGAGTATTCTAGAAAAATTCATAGAATTAAAGGAACTTTTCTTGTTGGAAGAAATGATAAAGGAATTTTCGGAGACACAGCCTCAAAAATGGAATATAGGGATACAAAAAGAAACAATCCAATTGATCAAGATGCATAATGAAAATCGTATTCATACGATTTTACACTTCTCGACAAATCTAACCTATTTTGTTATTCTAAGCGGTTATTCTCTTCTGGGTAATAAAGAACTTATCCTTTTTAACTCTTGGGTTCAAGAATTCTTATATAACTTAAGTGACACAATCAAAGCTTTTTCTATTCTTTTATTAACCGATTTATGTATCGGATTCCATTCACCCCACGGGTGGGAACTTCTGCTTAGCTTTGTGTACAAAGATTTTGGATTTGCTTATAATGATAAAATTATATCTGGTCTTGTTTCCACTTTTCCAGTCATTATAGATACAATTTTCAAATATTGGATTTTCCGGTATTTAAATCGTATATCTCCGTCACTTGTAGTGATTTATCATTCGATGAATGAT
>Phedimus_aizoon
ATGAAAAAAATGTCAAAAAAAAAAGAATTGACTCCCCTTATATATCTTGCA------TCTATAGTATTTTTACCCTGGTTGATCTCTCTTTTATTTCAAAAAAGTATG---GAATCTTGGATTACAAATTGGTGTAATACTAGGAAATATGAAATTTTTTTGAATCATATTCAAGAAAAGAGTCTTCTAGAAAAATTCATAGAATTAAAGGAACTTTTCTTGTTGGAAGAAATGATAAAGGAATTTTCGGAGACACATCCTCAAAAATGGAATATAGGGATACAAAAAGAAACAATCCAATTGATCAAGATGCATAATGAGAATCGTATTCATACGATTTTACACTTCTCGACAAATCTAACCTATTTTGTTATTCTAAGTGGTTATTCTCTTCTGGGTAATAAAGAACTTATTCTTTTTAACTCTTGGGTTCAAGAATTCTTATATAACTTAAGTGATACAATCAAAGCTTTTTCTATTCTTTTATTAACCGATTTATGTATCGGATTCCATTCACCCCACGGTTGGGAACTTCTGCTTAGCTTTGTGTACAAAGATTTTGGGTTTGCTTATAATGATAAAATTATATCGGGTCTTGTTTCCACTTTTCCAGTCATTATAGATACAATTTTCAAATATTGGATTTTCCGGTATTTAAATCGTATATCTCCGTCACTTGTAGTGATTTATCATTCGATGAATGAT
>Phedimus_kamtschaticus
ATGAAAAAAATGTCAAAAAAAAAAGAATTGACTCCCCTTATATATCTTGCA------TCTATAGTATTTTTACCCTGGTTGATCTCTCTTTTATTTCAAAAAAGTATG---GAATCTTGGATTACAAATTGGTGGAATACTAGGAAATATGAAATTTTTTTGAATCATATTCAAGAAAAGAGTCTTCTAGAAAAATTCATAGAATTAAAGGAACTTTTCTTGTTGGAAGAAATGATAAAGGAATTTTCGGAGACACATCCTCAAAAATGGAATATAGGGATACAAAAAGAAACAATCCAATTGATCAAGATGCATAATGAGAATCGTATGAATACGATTTTACACTTCTCGACAAATCTAACCTATTTTGTTATTCTAAGTGGTTATTCTCTTCTGGGTAATAAAGAACTTATTCTTTTTAACTCTTGGGTTCAAGAATTCTTATATAACTTAAGTGATACAATCAAAGCTTTTTCTATTCTTTTATTAACCGATTTATGTATCGGATTCCATTCACCCCACGGTTGGGAACTTCTGCTTAGCTTTGTGTACAAAGATTTTGGGTTTGCTTATAATGATAAAATTATATCGGGTCTTGTTTCCACTTTTCCAGTCATTATAGATACAATTTTCAAATATTGGATTTTCCGGTATTTAAATCGTATATCTCCGTCACTTGTAGTGATTTATCATTCGATGAATGAT
>Phedimus_odontophyllus
ATGAAAAAAATGTCAAAAAAGAAAGAATTGACTCCCCTTATATATCTTGCA------TCTATAGTATTTTTACCCTGGTTGATCTCTCTTTTATTTCAAAAAAGTATC---GAATCTTGGATTACAAATTGGTGGAATACGAGGAAATATGAAATTTTTTTGAATCATATTCAAGAAAAGAGTATTCTAGAAAAATTCATAGAATTAAAGGAACTTGTCTTGTTGGAAGAAATGATAAAGGAATTTTCGGAGACACAGCCTCCAAAATGGAATATAGGCATACAAAAAGAAATAATCCAATTGATCAAGATGCATAATGAAAATCGTATTCATACGATTTTACACTTCTCGACAAATCTAACCTATTTTGTTATTCTAAGTGGTTATTCTCTTCTGGGTAATAAAAAACTTATTCTTTTTAACTCTTGGGTTCAAGAATTCTTATATAACTTAAGTGACACAATCAAAGCTTTTTCTATTCTTTTATTAACCGATTTATGTATCGGATTCCATTCACCCCACGGTTGGGAACTTATGTTTAGCTTTGTGTACAAAGATTTTGGGTTTGCTTATAATGATAAAATTATATCTGGTCTTGTTTCTACTTTTCCAGTCATTATAGATACAATTTTCAAATATTGGATTTTCCGGTATTTAAATCGTATCTCTCCGTCACTTGTAGTGATTTATCATTCGATGAATGAT
>Phedimus_takesimensis
ATGAAAAAAATGTCAAAAAAAAAAGAATTGACTCCCCTTATATATCTTGCA------TCTATAGTATTTTTACCCTGGTTGATCTCTCTTTTATTTCAAAAAAGTATG---GAATCTTGGATTACAAATTGGTGGAATACTAGGAAATATGAAATTTTTTTGAATCATATTCAAGAAAAGAGTCTTCTAGAAAAATTCATAGAATTAAAGGAACTTTTCTTGTTGGAAGAAATGATAAAGGAATTTTCGGAGACACATCCTCAAAAATGGAATATAGGGATACAAAAAGAAACAATCCAATTGATCAAGATGCATAATGAGAATAGTATTCATACGATTTTACACTTCTCGACAAATCTAACCTATTTTGTTATTCTAAGTGGTTATTCTCTTCTGGGTAATAAAGAACTTATTCTTTTTAACTCTTGGGTTCAAGAATTCTTATATAACTTAAGTGATACAATCAAAGCTTTTTCTATTCTTTTATTAACCGATTTATGTATCGGATTCCATTCACCCCACGGTTGGGAACTTCTGCTTAGCTTTGTGTACAAAGATTTTGGGTTTGCTTATAATGATAAAATTATATCGGGTCTTGTTTCCACTTTTCCAGTCATTATAGATACAATTTTCAAATATTGGATTTTCCGGTATTTAAATCGTATATCTCCGTCACTTGTAGTGATTTATCATTCGATGAATGAT
>Phedimus_yangshanicus
ATGAAAAAAATGTCAAAAAAGAAAGAATTGACTCCCCTTATATATCTTGCA------TCTATAGTATTTTTACCCTGGTTGATCTCTCTTTTATTTCAAAAAAGTATC---GAATCTTGGATTACAAATTGGTGGAATACGAGGAAATATGAAATTTTTTTGAATCATATTCAAGAAAAGAGTATTCTAGAAAAATTCATAGAATTAAAGGAACTTGTCTTGTTGGAAGAAATGATAAAGGAATTTTCGGAGACACAGCCTCCAAAATGGAATATAGGCATACAAAAAGAAATAATCCAATTGATCAAGATGCATAATGAAAATCGTATTCATACGATTTTACACTTCTCGACAAATCTAACCTATTTTGTTATTCTAAGTGGTTATTCTCTTCTGGGTAATAAAAAACTTATTCTTTTTAACTCTTGGGTTCAAGAATTCTTATATAACTTAAGTGACACAATCAAAGCTTTTTCTATTCTTTTATTAACCGATTTATGTATCGGATTCCATTCACCCCACGGTTGGGAACTTATGTTTAGCTTTGTGTACAAAGATTTTGGGTTTGCTTATAATGATAAAATTATATCTGGTCTTGTTTCTACTTTTCCAGTCATTATAGATACAATTTTCAAATATTGGATTTTCCGGTATTTAAATCGTATCTCTCCGTCACTTGTAGTGATTTATCATTCGATGAATGAT
>Rhodiola_bupleuroides
ATTAAAAAAATGTCAAAAAAGAAAGAATTGACTCCCCTTATATATCTTGCA------TCTATAGTATTTTTACCCTGGTTGATTTCTCTTTTATTTCAAAAAAGTATG---GAATCTTGGATTACAAATTGGTGGAATACTAGGAAATATGAAATTTTTTTGAATCATATTCAAGAAAAGAGTATTCTAGAAAAATTCATAGAATTAAAAGAACTTTTCTTGTTGGAAGAAATGATAAAGGAATTTTCGGAGACACATCCTCAAAAATGGAGTATAGGGATACAAAAAGAAACAATCCAATTGATCAAGATGCATAATGCGAATCGTATTCATACGATTTTACACTTCTCGACAAATCTAACCTATTTTGTTATTCTAAGTGGTTATTCTCTTCTGGGTAATAAAGAACTTATTCTTTTTAACTCTTGGGTTCAGGAATTCTTATATAACTTAAGTGACACACTCAAAGCTTTTTCTATTCTTTTATTAACCGATTTATGTATCGGATTCCATTCACCCCACGGTTGGGAACTTCTGCTTAGCTTTGTGTACAAAGATTTTGGGTTTGCTTATAATGATCAAATTATATCTGGTCTTGTTTCCACTTTTCCAGTCATTATAGATACAATTTTCAAATATTGGATTTTCCGGTATTTAAATCGTATATCTCCGTCACTTGTAGTGATTTATCATTCGATGAATGAT
>Rhodiola_calliantha
ATGAAAAAAATGTCAAAAAAGAAAGAATTGACTCCCCTTATATATCTTGCA------TCTATAGTATTTTTACCCTGGTTGATTTCTCTTTTATTTCAAAAAAGTATG---GAATCTTGGATTACAAATTGGTGGAATACTAGGAAATATGAAATTTTTTTGAATCATATTCAAGAAAAGAGTATTCTAGAAAAATTCATAGAATTAAAAGAACTTTTCTTGTTGGAAGAAATGATAAAGGAATTTTCGGAGACACATCCTCAAAAATGGAGTATAGGGATACAAAAAGAAACAATCCAATTGATCAAGATGCATAATGCGAATCGTATGAATACGATTTTACACTTCTCGACAAATCTAACCTATTTTGTTATTCTAAGTGGTTATTCTCTTCTGGGTAATAAAGAACTTATTCTTTTTAACTCTTGGGTTCAGGAATTCTTATATAACTTAAGTGACACACTCAAAGCTTTTTCTATTCTTTTATTAACCGATTTATGTATCGGATTCCATTCACCCCACGGTTGGGAACTTCTGCTTAGCTTTGTGTACAAAGATTTTGGGTTTGCTTATAATGATCAAATTATATCTGGTCTTGTTTCCACTTTTCCAGTCATTATAGATACAATTTTCAAATATTGGATTTTCCGGTATTTAAATCGTATATCTCCGTCACTTGTAGTGATTTATCATTCGATGAATGAT
>Rhodiola_crenulata
ATGAAAAAAATGTCAAAAAAGAAAGAATTGACTCCCCTTATATATCTTGCA------TCTATAGTATTTTTACCCTGGTTGATCTCTCTTTTATTTCAAAAAAGTATG---GAATCTTGGATTACAAATTGGTGGAATACTAGGAAATATGCAATTTTTTTGAATCATATTCAAGAAAAGAGTATTCTAGAAAAATTCATAGAATTAAAAGAACTTTTCTTGTTGGAAGAAATGATAAAGGAATTTTCGGAGACACATCCTCAAAAATGGAGTATAGGGATACAAAAAGAAACAATCCAATTGATCAAGATGCATAATGAGAATCGTATTCATACGATTTTACACTTCTCGACAAATCTAACCTATTTTGTTATTCTAAGTGGTTATTCTCTTCTGGGTAATAAAGAACTTATTCTTTTTAACTCTTGGGTTCAGGAATTCTTATATAACTTAAGTGACACACTCAAAGCTTTTTCTATTCTTTTATTAACCGATTTATGTATCGGATTCCATTCACCCCACGGTTGGGAACTTCTGCTTAGCTTTGTGTACAAAGATTTTGGGTTTGCTTATAATGATCAAATTATATCTGGTCTTGTTTCCACTTTTCCAGTCATTATAGATACAATTTTCAAATATTGGATTTTCCGATATTTAAATCGTATATCTCCGTCACTTGTAGTGATTTATCATTCGATGAATGAT
>Rhodiola_henryi
ATGAAAAAAATTTCAAAAAAGAAAGAATTGATTCTCCTTATATATCTTGCA------TCTATAGTATTTTTACCCTGGTTGATCTCTCTTTTATTTCAAAAAAGTATG---GAATCTTGGATTACAAATTGGTGGAATACTAGGAAATATGAAATTTTTTTGAATCATATTCAAGAAAAGAGTATTCTAGAAAAATTCATAGAATTAAAAGAACTTTTCTTGTTGGAAGAAATGATAAAGGAATTTTCGGAGACACATCCTCAAAAATGGAGTATAGCGATACAAAAAGAAACAATCCAATTGATCAAGATGCATAATGAGAATCGTATTCATACGATTTTACACTTCTCGACAAATCTAACCTATTTTGTTATTCTAAGTGGTTATTCTCTTCTGGGTAATAAAGAACTTATTCTTTTTAATTCTTGGGTTCAGGAATTCTTATATAACTTAAGTGACACACTCAAAGCTTTTTCTATTCTTTTATTAACCGATTTATGTATCGGATTCCATTCACCCCACGGTTGGGAACTTCTGCTTAGCTTTGTGTACAAAGATTTTGGGTTTGCTTATAATGATCAAATTATATCTGGTCTTGTTTCCACTTTTCCAGTCATTATAGATACAATTTTCAAATATTGGATTTTCCGGTATTTAAATCGTATATCTCCGTCACTTGTAGTGATTTATCATTCGATGAATGAT
>Rhodiola_himalensis
ATGAAAAAAATGTCAAAAAAGAAAGAATTGACTCCCCTTATATATCTTGCA------TCTATAGTATTTTTACCCTGGTTGATCTCTCTTTTATTTCAAAAAAGTATG---GAATCTTGGATTACAAATTGGTGGAATACTAGGAAATATGCAATTTTTTTGAATCATATTCAAGAAAAGAGTATTCTAGAAAAATTCATAGAATTAAAAGAACTTTTCTTGTTGGAAGAAATGATAAAGGAATTTTCGGAGACACATCCTCAAAAATGGAGTATAGGGATACAAAAAGAAACAATCCAATTGATCAAGATGCATAATGAGAATCGTATTCATACGATTTTACACTTCTCGACAAATCTAACCTATTTTGTTATTCTAAGTGGTTATTCTCTTCTGGGTAATAAAGAACTTATTCTTTTTAACTCTTGGGTTCAGGAATTCTTATATAACTTAAGTGACACACTCAAAGCTTTTTCTATTCTTTTATTAACCGATTTATGTATCGGATTCCATTCACCCCACGGTTGGGAACTTCTGCTTAGCTTTGTGTACAAAGATTTTGGGTTTGCTTATAATGATCAAATTATATCTGGTCTTGTTTCCACTTTTCCAGTCATTATAGATACAATTTTCAAATATTGGATTTTCCGGTATTTAAATCGTATATCTCCGTCACTTGTAGTGATTTATCATTCGATGAATGAT
>Rhodiola_kirilowii
ATGAAAAAAATGTCAAAAAAGAAAGAATTGACTCCCCTTATATATCTTGCA------TCTATAGTATTTTTACCCTGGTTGATCTCTCTTTTATTTCAAAAAAGTATG---GAATCTTGGATTACAAATTGGTGGAATACTAGGAAATATGCAATTTTTTTGAATCATATTCAAGAAAAGAGTATTCTAGAAAAATTCATAGAATTAAAAGAACTTTTCTTGTTGGAAGAAATGATAAAGGAATTTTCGGAGACACATCCTCAAAAATGGAGTATAGGGATACAAAAAGAAACAATCCAATTGATCAAGATGCATAATGAGAATCGTATTCATACGATTTTACACTTCTCGACAAATCTAACCTATTTTGTTATTCTAAGTGGTTATTCTCTTCTGGGTAATAAAGAACTTATTCTTTTTAACTCTTGGGTTCAGGAATTCTTATATAACTTAAGTGACACACTCAAAGCTTTTTCTATTCTTTTATTAACCGATTTATGTATCGGATTCCATTCACCCCACGGTTGGGAACTTCTGCTTAGCTTTGTGTACAAAGATTTTGGGTTTGCTTATAATGATCAAATTATATCTGGTCTTGTTTCCACTTTTCCAGTCATTATAGATACAATTTTCAAATATTGGATTTTCCGGTATTTAAATCGTATATCTCCGTCACTTGTAGTGATTTATCATTCGATGAATGAT
>Rhodiola_rosea
ATGAAAAAAATGTCAAAAAAGAAAGAATTGACTCCCCTTATATATCTTGCA------TCTATAGTATTTTTACCCTGGTTGATCTCTCTTTTATTTCAAAAAAGTATG---GAATCTTGGATTACAAATTGGTGGAATACTAGGAAATATGAAATTTTTTTGAATCATATTCAAGAAAAGAGTATTCTAGAAAAATTCATAGAATTAAAAGAACTTTTCTTGTTGGAAGAAATGATAAAGGAATTTTCGGAGACACATCCTCAAAAATGGAGTATAGGGATACAAAAAGAAACAATCCAATTGATCAAGATGCATAATGAGAATCGTATGAATACGATTTTACACTTCTCGACAAATCTAACCTATTTTGTTATTCTAAGTGGTTATTCTCTTCTGGGTAATAAAGAACTTATTCTTTTTAACTCTTGGGTTCAGGAATTCTTATATAACTTAAGTGACACACTCAAAGCTTTTTCTATTCTTTTATTAACCGATTTATGTATCGGATTCCATTCACCCCACGGTTGGGAACTTCTGCTTAGCTTTGTGTACAAAGATTTTGGGTTTGCTTATAATGATCAAATTATATCTGGTCTTGTTTCCACTTTTCCAGTCATTATAGATACAATTTTCAAATATTGGATTTTCCGGTATTTAAATCGTATATCTCCGTCACTTGTAGTGATTTATCATTCGATGAATGAT
>Rhodiola_sacra
ATGAAAAAAATGTCAAAAAAGAAAGAATTGACTCCCCTTATATATCTTGCA------TCTATAGTATTTTTACCCTGGTTGATCTCTCTTTTATTTCAAAAAAGTATG---GAATCTTGGATTACAAATTGGTGGAATACTAGGAAATATGCAATTTTTTTGAATCATATTCAAGAAAAGAGTATTCTAGAAAAATTCATAGAATTAAAAGAACTTTTCTTGTTGGAAGAAATGATAAAGGAATTTTCGGAGACACATCCTCAAAAATGGAGTATAGGGATACAAAAAGAAACAATCCAATTGATCAAGATGCATAATGAGAATCGTATTCATACGATTTTACACTTCTCGACAAATCTAACCTATTTTGTTATTCTAAGTGGTTATTCTCTTCTGGGTAATAAAGAACTTATTCTTTTTAACTCTTGGGTTCAGGAATTCTTATATAACTTAAGTGACACACTCAAAGCTTTTTCTATTCTTTTATTAACCGATTTATGTATCGGATTCCATTCACCCCACGGTTGGGAACTTCTGCTTAGCTTTGTGTACAAAGATTTTGGGTTTGCTTATAATGATCAAATTATATCTGGTCTTGTTTCCACTTTTCCAGTCATTATAGATACAATTTTCAAATATTGGATTTTCCGGTATTTAAATCGTATATCTCCGTCACTTGTAGTGATTTATCATTCGATGAATGAT
>Rhodiola_yunnanensis
ATGAAAAAAATGTCAAAAAAGAAAGAATTGACTCCCCTTATATATCTTGCA------TCTATAGTATTTTTACCCTGGTTGATATCTCTTTTATTTCAAAAAAGTATG---GAATCTTGGATTACAAATTGGTGGAATACTAGGAAATATGCAATTTTTTTGAATCATATTCAAGAAAAGAGTATTCTAGAAAAATTCATAGAATTTAAAGAACTTTTCTTGTTGGAAGAAATGATAAAGGAATTTTCGGAGACACATCCTCAAAAATGGAGTATAGGGATACAAAAAGAAACAATCCAATTGATCAAGATGCATAATGAGAATCGTATTCATACGATTTTACACTTCTCGACAAATCTAACCTATTTTGTTATTCTAAGTGGTTATTCTCTTCTGGGTAATAAAGAACTTATTCTTTTTAACTCTTGGATTCAGGAATTCTTATATAACTTAAGTGACACACTCAAAGCTTTTTCTATTCTTTTATTAACCGATTTGTGTATCGGATTCCATTCACCCCACGGTTGGGAACTTCTGCTTAGCTTTGTGTACAAAGATTTTGGGTTTGCTTATAATGATCAAATTATATCTGGTCTTGTTTCCACTTTTCCAGTCATTATAGATACAATTTTCAAATATTGGATTTTCCGGTATTTAAATCGTATATCTCCGTCACTTGTAGTGATTTATCATTCGATGAATGAT
>Rhodiola_dumulosa
ATGAAAAAAATGTCAAAAAAGAAAGAATTGACTCCCCTTATATATCTTGCA------TCTATAGTATTTTTACCCTGGTTGATCTCTCTTTTATTTCAAAAAAGTATG---GAATCTTGGATTACAAATTGGTGGAATACTAGGAAATATGCAATTTTTTTGAATCATATTCAAGAAAAGAGTATTCTAGAAAAATTCATAGAATTAAAAGAACTTTTCTTGTTGGAAGAAATGATAAAGGAATTTTCGGAGACACATCCTCAAAAATGGAGTATAGGGATACAAAAAGAAACAATCCAATTGATCAAGATGCATAATGAGAATCGTATTCATACGATTTTACACTTCTCGACAAATCTAACCTATTTTGTTATTCTAAGTGGTTATTCTCTTCTGGGTAATAAAGAACTTATTCTTTTTAACTCTTGGGTTCAGGAATTCTTATATAACTTAAGTGACACACTCAAAGCTTTTTCTATTCTTTTATTAACCGATTTATGTATCGGATTCCATTCACCCCACGGTTGGGAACTTCTGCTTAGCTTTGTGTACAAAGATTTTGGGTTTGCTTATAATGATCAAATTATATCTGGTCTTGTTTCCACTTTTCCAGTCATTATAGATACAATTTTCAAATATTGGATTTTCCGGTATTTAAATCGTATATCTCCGTCACTTGTAGTGATTTATCATTCGATGAATGAT
>Rhodiola_fastigiata
ATGAAAAAAATGTCAAAAAAGAAAGAATTGACTCCCCTTATATATCTTGCA------TCTATAGTATTTTTACCCTGGTTGATCTCTCTTTTATTTCAAAAAAGTATG---GAATCTTGGATTACAAATTGGTGGAATACTAGGAAATATGCAATTTTTTTGAATCATATTCAAGAAAAGAGTATTCTAGAAAAATTCATAGAATTAAAAGAACTTTTCTTGTTGGAAGAAATGATAAAGGAATTTTCGGAGACACATCCTCAAAAATGGAGTATAGGGATACAAAAAGAAACAATCCAATTGATCAAGATGCATAATGAGAATCGTATTCATACGATTTTACACTTCTCGACAAATCTAACCTATTTTGTTATTCTAAGTGGTTATTCTCTTCTGGGTAATAAAGAACTTATTCTTTTTAACTCTTGGGTTCAGGAATTCTTATATAACTTAAGTGACACACTCAAAGCTTTTTCTATTCTTTTATTAACCGATTTATGTATCGGATTCCATTCACCCCACGGTTGGGAACTTCTGCTTAGCTTTGTGTACAAAGATTTTGGGTTTGCTTATAATGATCAAATTATATCTGGTCTTGTTTCCACTTTTCCAGTCATTATAGATACAATTTTCAAATATTGGATTTTCCGATATTTAAATCGTATATCTCCGTCACTTGTAGTGATTTATCATTCGATGAATGAT
>Rhodiola_gelida
ATGAAAAAAATGTCAAAAAAGAAAGAATTGACTCCCCTTATATATCTTGCA------TCTATAGTATTTTTACCCTGGTTGATCTCTCTTTTATTTCAAAAAAGTATG---GAATCTTGGATTACAAATTGGTGGAATACTAGGAAATATGAAATTTTTTTGAATCATATTCAAGAAAAGAGTATTCTAGAAAAATTCATAGAATTAAAAGAACTTTTCTTGTTGGAAGAAATGATAAAGGAATTTTCGGAGACACATCCTCAAAAATGGAGTATAGGGATACAAAAAGAAACAATCCAATTGATCAAGATGCATAATGAGAATCGTATGAATACTATTTTACACTTCTCGACAAATCTAACCTATTTTGTTATTCTAAGTGGTTATTCTCTTCTGGGTAATAAAGAACTTATTCTTTTTAACTCTTGGGTTCAGGAATTCTTATATAACTTAAGTGACACACTCAAAGCTTTTTCTATTCTTTTATTAACCGATTTATGTATCGGATTCCATTCACCCCACGGTTGGGAACTTCTGCTTAGCTTTGTGTACAAAGATTTTGGGTTTGCTTATAATGATCAAATTATATTTGGTCTTGTTTCCACTTTTCCAGTCATTATAGATACAATTTTCAAATATTGGATTTTCCGGTATTTAAATCGTATATCTCCGTCACTTGTAGTGATTTATCATTCGATGAATGAT
>Rhodiola_hobsonii
ATGAAAAAAATGTCAAAAAAGAAAGAATTGACTCCCCTTATATATCTTGCA------TCTATAGTATTTTTACCCTGGTTGATCTCTCTTTTATTTCAAAAAAGTGTG---GAATCTTGGATTACAAATTGGTGGAATACTAGGAAATATGAAATTTTTTTGAATCATATTCAAGAAAAGAGTATTCTAGAAAAATTCATAGAATTAAAGGAACTTTTCTTGTTGGAAGAAATGATAAAGGAATTTTCGGAGACACATCCTCAAAAATGGAGTATAGGGATACAAAAAGAAACAATCCAATTGATCAAGATGCATAATGAGAATCGTATTCATATGATTTTACACTTCTCGACAAATCTAACCTATTTTGTTATTCTAAGTGGTTATTCTCTTCTGGGTAATAAAGAACTTATTCTTTTTAACTCTTGGGTTCAGGAATTCTTATATAACTTAAGTGACACACTCAAAGCTTTTTCTATTCTTTTATTAACCGATTTATGTATCGGATTCCATTCACCCCACGGTTGGGAACTTCTGCTTAGGTTTGTGTACAAGGATTTTGGGTTTGCTTATAATGATCAAATTATATCTGGTCTTGTTTCCACTTTTCCAGTCATTATAGATACAATTTTCAAATATTGGATTTTCCGGTATTTAACTCGTATATCTCCGTCACTTGTAGTGATTTATCATTCGATGAATGAT
>Rhodiola_humilis
ATGAAAAAAATGTCAAAAAAGAAAGAATTGACTCCCCTTATATATCTTGCA------TCTATAGTATTTTTACCCTGGTTCATCTCTCTTTTATTTCAAAAAAGTGTG---GAATCTTGGATTACAAATTGGTGGAATACTAGGAAATATGAAATTTTTTTGAATCATATTCAAGAAAAGAGTATTCTAGAAAAATTCATAGAATTAAAGGAACTTTTCTTGTTGGAAGAAATGATAAAGGAATTTTCGGAGACACATCCTCAAAAATGGAGTATAGGGATACAAAAAGAAACAATCCAATTGATCAAGATGCATAATGAGAATCGTATTCATATGATTTTACACTTCTCGACAAATCTAACCTATTTTGTTATTCTAAGTGGTTATTCTCTTCTGGGTAATAAAGAACTTATTCTTTTTAACTCTTGGGTTCAGGAATTCTTATATAACTTAAGTGACACACTCAAAGCTTTTTCTATTCTTTTATTAACCGATTTATGTATCGGATTCCATTCACCCCACGGTTGGGAACTTCTGCTTAGGTTTGTGTACAAGGATTTTGGGTTTGCTTATAATGATCAAATTATATCTGGTCTTGTTTCCACTTTTCCAGTCATTATAGATACAATTTTCAAATATTGGATTTTCCGGTATTTAACTCGTATATCTCCGTCACTTGTAGTGATTTATCATTCGATGAATGAT
>Rhodiola_integrifolia
ATGAAAAAAATGTCAAAAAAGAAAGAATTGACTCCCCTTATATATCTTGCA------TTTATAGTATTTTTACCCTGGTTGATCTCTCTTTTATTTCAAAAAAGTATG---GAATCTTGGATTACAAATTGGTGGAATACTAGGAAATATGAAATTTTTTTGAATCATATTCAAGAAAAGAGTATTCTAGAAAAATTCATAGAATTAAAGGAACTTTTCTTGTTGGAAGAAATGATAAAGGAATTTTCGGAGACACATCCTCAAAAATGGAGTATAGGGATACAAAAAGAAACAATCCAATTGATCAAGATGCATAATGAGAATCGTATTCATATGATTTTACACTTCTCGACAAATCTAACCTATTTTGTTATTCTAAGTGGTTATTCTCTTCTGGGTAATAAAGAACTTATTCTTTTTAACTCTTGGGTTCAGGAATTCTTATATAACTTAAGTGACACACTCAAAGCTTTTTCTATTCTTTTATTAACCGATTTATGTATCGGATTCCATTCACCCCACGGTTGGGAACTTCTGCTTAGCTTTGTGTACAAGGATTTTGGGTTTGCTTATAATGATCAAATTATATCTGGTCTTGTTTCCACTTTTCCAGTCATTATAGATACAATTTTCAAATATTGGATTTTCCGGTATTTAAATCGTATATCTCCGTCACTTGTAGTGATTTATCATTCGATGAATGAT
>Rhodiola_liciae
ATGAAAAAAATGTCAAAAAAGAAAGAATTGACTCCCCTTATATATCTTGCA------TCTATAGTATTTTTACCCTGGTTGATCTCTCTTTTATTTCAAAAAAGTATG---GAATCTTGGATTACAAATTGGTGGAATACTAGGAAATATGAAATTTTTTTGAATCATATTCAAGAAAAGAGTATTCTAGAAAAATTCATAGAATTAAAGGAACTTTTCTTGTTGGAAGAAATGATAAAGGAATTTTCGGAGACACATCCTCAAAAATGGAGTATAGGGATACAAAAAGAAACAATCCAATTGATCAAGATGCATAATGAGAATCGTATTCATATGATTTTACACTTCTCGACAAATCTAACCTATTTTGTTATTCTAAGTGGTTATTCTCTTCTGGGTAATAAAGAACTTATTCTTTTTAACTCTTGGGTTCAGGAATTCTTATATAACTTAAGTGACACACTCAAAGCTTTTTCTATTCTTTTATTAACCGATTTATGTATCGGATTCCATTCACCCCACGGTTGGGAACTTCTGCTTAGCTTTGTGTACAAGGATTTTGGGTTTGCTTATAATGATCAAATTATATCTGGTCTTGTTTCCACTTTTCCAGTCATTATAGATACAATTTTCAAATATTGGATTTTCCGGTATTTAAATCGTATATCTCCGTCACTTGTAGTGATTTATCATTCGATGAATGAT
>Rhodiola_macrocarpa
ATGAAAAAAATGTCAAAAAAGAAAGAATTGACTCCCCTTATATATCTTGCA------TCTATAGTATTTTTACCCTGGTTGATCTCTCTTTTATTTCAAAAAAGTATG---GAATCTTGGATTACAAATTGGTGGAATACTAGGAAATATGAAATTTTTTTGAATCATATTCAAGAAAAGAGTATTCTAGAAAAATTCATAGAATTAAAAGAACTTTTCTTGTTGGAAGAAATGATAAAGGAATTTTCGGAGACACATCCTCAAAAATGGAGTATAGGGATACAAAAAGAAACAATCCAATTGATCAAGATGCATAATGAGAATCGTATGAATACTATTTTACACTTCTCGACAAATCTAACCTATTTTGTTATTCTAAGTGGTTATTCTCTTCTGGGTAATAAAGAACTTATTCTTTTTAACTCTTGGGTTCAGGAATTCTTATATAACTTAAGTGACACACTCAAAGCTTTTTCTATTCTTTTATTAACCGATTTATGTATCGGATTCCATTCACCCCACGGTTGGGAACTTCTGCTTAGCTTTGTGTACAAAGATTTTGGGTTTGCTTATAATGATCAAATTATATTTGGTCTTGTTTCCACTTTTCCAGTCATTATAGATACAATTTTCAAATATTGGATTTTCCGGTATTTAAATCGTATATCTCCGTCACTTGTAGTGATTTATCATTCGATGAATGAT
>Rhodiola_ovatisepala
ATGAAAAAAATGTCAAAAAAGAAAGAATTGACTCCCCTTATATATCTTGCA------TCTATAGTATTTTTACCCTGGTTGATCTCTCTTTTATTTCAAAAAAGTGTG---GAATTTTGGATTACAAATTGGTGGAATACTAGGAAATATGAAATTTTTTTGAATCATATTCAAGAAAAGAGTATTCTAGAAAAATTCATAGAATTAAAGGAACTTTTCTTGTTGGAAGAAATGATAAAGGAATTTTCGGAGACACATCCTCAAAAATGGAGTATAGGGATACAAAAAGAAACAATCCAATTGATCAAGATGCATAATGAGAATCGTATTCATATGATTTTACACTTCTCGACAAATCTAACCTATTTTGTTATTCTAAGTGGTTATTCTCTTCTGGGTAATAAAGAACTTATTCTTTTTAACTCTTGGGTTCAGGAATTCTTATATAACTTAAGTGACACACTCAAAGCTTTTTCTATTCTTTTATTAACCGATTTATGTATCGGATTCCATTCACCCCACGGTTGGGAACTTCTGCTTAGGTTTGTGTACAAGGATTTTGGGTTTGCTTATAATGATCAAATTATATCTGGTCTTGTTTCCACTTTTCCAGTCATTATAGATACAATTTTCAAATATTGGATTTTCCGGTATTTAACTCGTATATCTCCGTCACTTGTAGTGATTTATCATTCGATGAATGAT
>Rhodiola_prainii
ATGAAAAAAATGTCAAAAAAGAAAGAATTGACTCCCCTTATATATCTTGCA------TCTATAGTATTTTTACCCTGGTTGATCTCTCTTTTATTTCAAAAAAGTGTG---GAATCTTGGATTACAAATTGGTGGAATACTAGGAAATATGAAATTTTTTTGAATCATATTCAAGAAAAGAGTATTCTAGAAAAATTCATAGAATTAAAGGAACTTTTCTTGTTGGAAGAAATGATAAAGGAATTTTCGGAGACACATCCTCAAAAATGGAGTATAGGGATACAAAAAGAAACAATCCAATTGATCAAGATGCATAATGAGAATCGTATTCATATGATTTTACACTTCTCGACAAATCTAACCTATTTTGTTATTCTAAGTGGTTATTCTCTTCTGGGTAATAAAGAACTTATTCTTTTTAACTCTTGGGTTCAGGAATTCTTATATAACTTAAGTGACACACTCAAAGCTTTTTCTATTCTTTTATTAACCGATTTATGTATCGGATTCCATTCACCCCACGGTTGGGAACTTCTGCTTAGGTTTGTGTACAAGGATTTTGGGTTTGCTTATAATGATCAAATTATATCTGGTCTTGTTTCCACTTTTCCAGTCATTATAGATACAATTTTCAAATATTGGATTTTCCGGTATTTAACTCGTATATCTCCGTCACTTGTAGTGATTTATCATTCGATGAATGAT
>Rhodiola_quadrifida
ATGAAAAAAATGTCAAAAAAGAAAGAATTGACTCCCCTTATATATCTTGCA------TCTATAGTATTTTTACCCTGGTTGATCTCTCTTTTATTTCAAAAAAGTATG---GAATCTTGGATTACAAATTGGTGGAATACTAGGAAATATGCAATTTTTTTGAATCATATTCAAGAAAAGAGTATTCTAGAAAAATTCATAGAATTAAAAGAACTTTTCTTGTTGGAAGAAATGATAAAGGAATTTTCGGAGACACATCCTCAAAAATGGAGTATAGGGATACAAAAAGAAACAATCCAATTGATCAAGATGCATAATGAGAATCGTATTCATACGATTTTACACTTCTCGACAAATCTAACCTATTTTGTTATTCTAAGTGGTTATTCTCTTCTGGGTAATAAAGAACTTATTCTTTTTAACTCTTGGGTTCAGGAATTCTTATATAACTTAAGTGACACACTCAAAGCTTTTTCTATTCTTTTATTAACCGATTTATGTATCGGATTCCATTCACCCCACGGTTGGGAACTTCTGCTTAGCTTTGTGTACAAAGATTTTGGGTTTGCTTATAATGATCAAATTATATCTGGTCTTGTTTCCACTTTTCCAGTCATTATAGATACAATTTTCAAATATTGGATTTTCCGGTATTTAAATCGTATATCTCCGTCACTTGTAGTGATTTATCATTCGATGAATGAT
>Rhodiola_rhodantha
ATGAAAAAAATGTCAAAAAAGAAAGAATTGACTCCCCTTATATATCTTGCA------TCTATAGTATTTTTACCCTGGTTGATCTCTCTTTTATTTCAAAAAAGTATG---GAATCTTGGATTACAAATTGGTGGAATACTAGGAAATATGAAATTTTTTTGAATCATATTCAAGAAAAGAGTATTCTAGAAAAATTCATAGAATTAAAGGAACTTTTCTTGTTGGAAGAAATGATAAAGGAATTTTCGGAGACACATCCTCAAAAATGGAGTATAGGGATACAAAAAGAAACAATCCAATTGATCAAGATGCATAATGAGAATCGTATTCATATGATTTTACACTTCTCGACAAATCTAACCTATTTTGTTATTCTAAGTGGTTATTCTCTTCTGGGTAATAAAGAACTTATTCTTTTTAACTCTTGGGTTCAGGAATTCTTATATAACTTAAGTGACACACTCAAAGCTTTTTCTATTCTTTTATTAACCGATTTATGTATCGGATTCCATTCACCCCACGGTTGGGAACTTCTGCTTAGCTTTGTGTACAAGGATTTTGGGTTTGCTTATAATGATCAAATTATATCTGGTCTTGTTTCCACTTTTCCAGTCATTATAGATACAATTTTCAAATATTGGATTTTCCGGTATTTAAATCGTATATCTCCATCACTTGTAGTGATTTATCATTCGATGAATGAT
>Rhodiola_sexifolia
ATGAAAAAAATGTCAAAAAAGAAAGAATTGACTCCCCTTATATATCTTGCA------TCTATAGTATTTTTACCCTGGTTGATCTCTCTTTTATTTCAAAAAAGTGTG---GAATCTTGGATTACAAATTGGTGGAATACTAGGAAATATGAAATTTTTTTGAATCATATTCAAGAAAAGAGTATTCTAGAAAAATTCATAGAATTAAAGGAACTTTTCTTGTTGGAAGAAATGATAAAGGAATTTTCGGAGACACATCCTCAAAAATGGAGTATAGGGATACAAAAAGAAACAATCCAATTGATCAAGATGCATAATGAGAATCGTATTCATATGATTTTACACTTCTCGACAAATCTAACCTATTTTGTTATTCTAAGTGGTTATTCTCTTCTGGGTAATAAAGAACTTATTCTTTTTAACTCTTGGGTTCAGGAATTCTTATATAACTTAAGTGACACACTCAAAGCTTTTTCTATTCTTTTATTAACCGATTTATGTATCGGATTCCATTCACCCCACGGTTGGGAACTTCTGCTTAGGTTTGTGTACAAGGATTTTGGGTTTGCTTATAATGATCAAATTATATCTGGTCTTGTTTCCACTTTTCCAGTCATTATAGATACAATTTTCAAATATTGGATTTTCCGGTATTTAACTCGTATATCTCCGTCACTTGTAGTGATTTATCATTCGATGAATGAT
>Rhodiola_sinuata
ATGAAAAAAATGTCAAAAAAGAAAGAATTGACTCCCCTTATATATCTTGCA------TCTATAGTATTTTTACCCTGGTTGATCTCTCTTTTATTTCAAAAAAGTGTG---GAATCTTGGATTACAAATTGGTGGAATACTAGGAAATATGAAATTTTTTTGAATCATATTCAAGAAAAGGGTATTCTAGAAAAATTCATAGAATTAAAGGAACTTTTCTTGTTGGAAGAAATGATAAAGGAATTTTCGGAGACACATCCTCAAAAATGGAGTATAGGGATACAAAAAGAAACAATCCAATTGATCAAGATGCATAATGAGAATCGTATTCATATGATTTTACACTTCTCGACAAATCTAACCTATTTTGTTATTCTAAGTGGTTATTCTCTTCTGGGTAATAAAGAACTTATTCTTTTTAACTCTTGGGTTCAGGAATTCTTATATAACTTAAGTGACACACTCAAAGCTTTTTCTATTCTTTTATTAACCGATTTATGTATCGGATTCCATTCACCCCACGGTTGGGAACTTCTGCTTAGGTTTGTGTACAAGGATTTTGGGTTTGCTTATAATGATCAAATTATATCTGGTCTTGTTTCCACTTTTCCAGTCATTATAGATACAATTTTCAAATATTGGATTTTCCGGTATTTAACTCGTATATCTCCGTCACTTGTAGTGATTTATCATTCGATGAATGAT
>Rhodiola_smithii
ATGAAAAAAATGTCAAAAAAGAAAGAATTGACTCCCCTTATATATCTTGCA------TCTATAGTATTTTTACCCTGGTTGATCTCTCTTTTATTTCAAAAAAGTATG---GAATCTTGGATTACAAATTGGTGGAATACTAGGAAATATGAAATTTTTTTGAATCATATTCAAGAAAAGAGTATTCTAGAAAAATTCATAGAATTAAAGGAACTTTTCTTGTTGGAAGAAATGATAAAGGAATTTTCGGAGACACATCCTCAAAAATGGAGTATAGGGATACAAAAAGAAACAATCCAATTGATCAAGATACATAATGAGAATCATATTCATACGATTTTACACTTCTCGACAAATCTAACCTATTTTGTTATTCTAAGTGGTTATTCTCTTCTGGGTAATAAAGAACTTATTCTTTTTAACTCTTGGGTTCAGGAATTCTTATATAACTTAAGTGACACACTCAAAGCTTTTTCTATTCTTTTATTAACCGATTTATGTATCGGATTCCATTCACCCCACGGTTGGGAACTTCTGCTTAGCTTTGTGTACAAAGATTTTGGGTTTGCTTATAATGATCAAATTATATCTGGTCTTGTTTCCACTTTTCCAGTCATTATAGATACAATTTTCAAATATTGGATTTTCCGGTATTTAAATCGTATATCTCCGTCACTTGTAGTGATTTATCATTCGATGAATGAT
>Rhodiola_stapfii
ATGAAAAAAATGTCAAAAAAGAAAGAATTGACTCCCCTTATATATCTTGCA------TCTATAGTATTTTTACCCTGGTTGATCTCTCTTTTATTTCAAAAAAGTGTG---GAATCTTGGATTACAAATTGGTGGAATACTAGGAAATATGAAATTTTTTTGAATCATATTCAAGAAAAGAGTATTCTAGAAAAATTCATAGAATTAAAGGAACTTTTCTTGTTGGAAGAAATGATAAAGGAATTTTCGGAGACACATCCTCAAAAATGGAGTATAGGGATACAAAAAGAAACAATCCAATTGATCAAGATGCATAATGAGAATCGTATTCATATGATTTTACACTTCTCGACAAATCTAACCTATTTTGTTATTCTAAGTGGTTATTCTCTTCTGGGTAATAAAGAACTTATTCTTTTTAACTCTTGGGTTCAGGAATTCTTATATAACTTAAGTGACACACTCAAAGCTTTTTCTATTCTTTTATTAACCGATTTATGTATCGGATTCCATTCACCCCACGGTTGGGAACTTCTGCTTAGGTTTGTGTACAAGGATTTTGGGTTTGCTTATAACGATCAAATTATATCTGGTCTTGTTTCCACTTTTCCAGTCATTATAGATACAATTTTCAAATATTGGATTTTCCGGTATTTAACTCGTATATCTCCGTCACTTGTAGTGATTTATCATTCGATGAATGAT
>Rhodiola_subopposita
ATGAAAAAAATGTCAAAAAAGAAAGAATTGACTCCCCTTATATATCTTGCA------TCTATAGTATTTTTACCCTGGTTGATCTCTCTTTTATTTCAAAAAAGTATG---GAATCTTGGATTACAAATTGGTGGAATACTAGGAAATATGAAATTTTTTTGAATCATATTCAAGAAAAGAGTATTCTAGAAAAATTCATAGAATTAAAAGAACTTTTCTTGTTGGAAGAAATGATAAAGGAATTTTCGGAGACACATCCTCAAAAATGGAGTATAGGGATACAAAAAGAAACAATCCAATTGATCAAGATGCATAATGAGAATCGTATGAATACTATTTTACACTTCTCGACAAATCTAACCTATTTTGTTATTCTAAGTGGTTATTCTCTTCTGGGTAATAAAGAACTTATTCTTTTTAACTCTTGGGTTCAGGAATTCTTATATAACTTAAGTGACACACTCAAAGCTTTTTCTATTCTTTTATTAACCGATTTATGTATCGGATTCCATTCACCCCACGGTTGGGAACTTCTGCTTAGCTTTGTGTACAAAGATTTTGGGTTTGCTTATAATGATCAAATTATATTTGGTCTTGTTTCCACTTTTCCAGTCATTATAGATACAATTTTCAAATATTGGATTTTCCGGTATTTAAATCGTATATCTCCGTCACTTGTAGTGATTTATCATTCGATGAATGAT
>Rhodiola_tangutica
ATGAAAAAAATGTCAAAAAAGAAAGAATTGACTCCCCTTATATATCTTGCA------TCTATAGTATTTTTACCCTGGTTGATCTCTCTTTTATTTCAAAAAAGTATG---GAATCTTGGATTACAAATTGGTGGAATACTAGGAAATATGCAATTTTTTTGAATCATATTCAAGAAAAGAGTATTCTAGAAAAATTCATAGAATTAAAAGAACTTTTCTTGTTGGAAGAAATGATAAAGGAATTTTCGGAGACACATCCTCAAAAATGGAGTATAGGGATACAAAAAGAAACAATCCAATTGATCAAGATGCATAATGAGAATCGTATTCATACGATTTTACACTTCTCGACAAATCTAACCTATTTTGTTATTCTAAGTGGTTATTCTCTTCTGGGTAATAAAGAACTTATTCTTTTTAACTCTTGGGTTCAGGAATTCTTATATAACTTAAGTGACACACTCAAAGCTTTTTCTATTCTTTTATTAACCGATTTATGTATCGGATTCCATTCACCCCACGGTTGGGAACTTCTGCTTAGCTTTGTGTACAAAGATTTTGGGTTTGCTTATAATGATCAAATTATATCTGGTCTTGTTTCCACTTTTCCAGTCATTATAGATACAATTTTCAAATATTGGATTTTCCGGTATTTAAATCGTATATCTCCGTCACTTGTAGTGATTTATCATTCGATGAATGAT
>Rhodiola_wallichiana
ATGAAAAAAATGTCAAAAAAGAAAGAATTGACTCCCCTTATATATCTTGCA------TCTATAGTATTTTTACCCTGGTTGATCTCTCTTTTATTTCAAAAAAGTGTG---GAATCTTGGATTACAAATTGGTGGAATACTAGGAAATATGAAATTTTTTTGAATCATATTCAAGAAAAGAGTATTCTAGAAAAATTCATAGAATTAAAGGAACTTTTCTTGTTGGAAGAAATGATAAAGGAATTTTCGGAGACACATCCTCAAAAATGGAGTATAGGGATACAAAAAGAAACAATCCAATTGATCAAGATGCATAATGAGAATCGTATTCATATGATTTTACACTTCTCGACAAATCTAACCTATTTTGTTATTCTAAGTGGTTATTCTCTTCTGGGTAATAAAGAACTTATTCTTTTTAACTCTTGGGTTCAGGAATTCTTATATAACTTAAGTGACACACTCAAAGCTTTTTCTATTCTTTTATTAACCGATTTATGTATCGGATTCCATTCACCCCACGGTTGGGAACTTCTGCTTAGCTTTGTGTACAAGGATTTTGGGTTTGCTTATAATGATCAAATTATATCTGGTCTTGTTTCCACTTTTCCAGTCATTATAGATACAATTTTCAAATATTGGATTTTCCGGTATTTAAATCGTATATCTCCGTCACTTGTAGTGATTTATCATTCGATGAATGAT
>Hylotelephium_ewersii
ATGAAAAAAATGTCAAAAAAGAAAGAATTGACTCCCCTTATATATCTTGCA------TTTATAGTATTTTTGCCCGGGTTGATCTCTCTTTTATTTCAAAAAAGTATG---GAATCTTGGATTACAAATTGGTGGAATACTAGGAAATATGAAATTTTTTTGAATCAGATTCAAGAAAAGAGCATTCTAGAAAAATTCATAGAATTAAAGGAACTTTTCTTGGTGGAAGAAATGATAAAGGAATTTTCGGAGACACATACTCAAAAATTGAGTATAGGGATACAAAAAGAAACAATCCAATTGATCAAGATGCATAATGAGAATCATATTCATACGATTTTACACTTCTCGACAAATCTAACCTATTTTGTTATTCTAAGTGGTTATTCTCTTCTGGGTAATAAAGAACTTATTCTTTTTAACTCTTGGGTTCAGGAATTCTTATATAACTTAAGTGACACAATCAAAGCTTTTTCTATTCTTTTATTAACCGATTTATGTATCGGATTCCATTCACCCCACGGTTGGGAATTTCTGCTTAGCTTTGTGTACAAAGATTTTGGGTTTTCTTATAATGATCAAATTATATCTGGGCTTGTTTCCACTTTTCCAGTCATTATAGATACAATTTTCAAATATTGGATTTTCCGGTATTTAAATCGTATATCTCCGTCACTTGTAGTGATTTATCATTCAATGAATGAT
>Hylotelephium_verticillatum
ATGAAAAAAATGTCAAAAAAGAAAGAATTGACTCCCCTTATATATCTTGCA------TTTATAGTATTTTTGCCCGGGTTGATCTCTCTTTTATTTCAAAAAAGTATG---GAATCTTGGATTACAAATTGGTGGAATACTAGGAAATATGAAATTTTTTTGAATCAGATTCAAGAAAAGAGCATTCTAGAAAAATTCATAGAATTAAAGGAACTTTTCTTGGTGGAAGAAATGATAAAGGAATTTTCGGAGACACATACTCAAAAATTGAGTATAGGGATACAAAAAGAAACAATCCAATTGATCAAGATGCATAATGAGAATCATATTCATACGATTTTACACTTCTCGACAAATCTAACCTATTTTGTTATTCTAAGTGGTTATTCTCTTCTGGGTAATAAAGAACTTATTCTTTTTAACTCTTGGGTTCAGGAATTCTTATATAACTTAAGTGACACAATCAAAGCTTTTTCTATTCTTTTATTAACCGATTTATGTATCGGATTCCATTCACCCCACGGTTGGGAATTTCTGCTTAGCTTTGTGTACAAAGATTTTGGGTTTTCTTATAATGATCAAATTATATCTGGGCTTGTTTCCACTTTTCCAGTCATTATAGATACAATTTTCAAATATTGGATTTTCCGGTATTTAAATCGTATATCTCCGTCACTTGTAGTGATTTATCATTCAATGAATGAT
>Hylotelephium_viviparum
ATGAAAAAAATGTCAAAAAAGAAAGAATTGACTCCCCTTATATATCTTGCA------TTTATAGTATTTTTGCCCGGGTTGATCTCTCTTTTATTTCAAAAAAGTATG---GAATCTTGGATTACAAATTGGTGGAATACTAGGAAATATGAAATTTTTTTGAATCAGATTCAAGAAAAGAGCATTCTAGAAAAATTCATAGAATTAAAGGAACTTTTCTTGGTGGAAGAAATGATAAAGGAATTTTCGGAGACACATACTCAAAAATGGAGTATAGGGATACAAAAAGAAACAATCCAATTGATCAAGATGCATAATGAGAATCATATTCATACGATTTTACACTTCTCGACAAATCTAACCTATTTTGTTATTCTAAGTGGTTATTCTCTTCTGGGTAATAAAGAACTTATTCTTTTTAACTCTTGGGTTCAGGAATTCTTATATAACTTAAGTGACACAATCAAAGCTTTTTCTATTCTTTTATTAACCGATTTATGTATCGGATTCCATTCACCCCACGGTTGGGAATTTCTGCTTAGCTTTGTGTACAAAGATTTTGGGTTTTCTTATAATGATCAAATTATATCTGGGCTTGTTTCCACTTTTCCAGTCATTATAGATACAATTTTCAAATATTGGATTTTCCGGTATTTAAATCGTATATCTCCGTCACTTGTAGTGATTTATCATTCAATGAATGAT
>Meterostachys_sikokianus
ATGAAAAAAATGTCAAAAAAGAAAGAATTGACTCCCCTTATATATTTTGCA------TTTATAGTATTTTTGCCCGGTTTGATCTCTCTTTTATTTCAAAAAAGGATG---GAATCTTGGATTACAAATTGGTGGAATACTAGGAAATATGAAATTTTTTTGAATCAGATTCAAGAAAAGAGCATTCTAGAAAAATTCATAGAATTAAAGGAACTTTTCTTGGTGGAAGAAATGATAAAGGAATTTTCGGAGATACATACTCAAAAATTGAGTATAGGAATACAAAAAGAAACAATCCAATTGATCAAGATGCATAATGAGAATCGTATGAATACGATTTTACACTTCTCCACAAATCTAACCTATTTTGTTATTCTAAGTGGTTATTCTCTTCTGGGTAATAAAGAACTTATTCTTTTTAACTCTTGGGTTCAGGAATTCTTATATAACTTAAGTGACACAATCAAAGCTTTTTCTATTCTTTTATTAACCGATTTATGTATCGGATTCCATTCACCCCACGGTTGGGAATTTCTGCTTAGCTTTGTGTACAAAGATTTTGGGTTTTCTTATAATGATCAAATTATATCTGGGCTTGTTTCCACTTTTCCAGTCATTATAGATACAATTTTCAAATATTGGATTTTCCGGTATTTAAATCGTATATCTCCATCACTTGTAGTGATTTATCATTCAATGAATGAT
>Orostachys_fimbriata
ATGAAAAAAATGTCAAAAAAGAAAGAATTGACTCCCCTTATATATTTTGCA------TTTATAGTATTTTTGCCCGGTTTGATCTCTCTTTTATTTCAAAAAAGTATG---GAATCTTGGATTACAAATTGGTGGAATACTAGGAAATATGAAATTTTTTTGAATCAGATTCAAGAAAAGAACATTCTAGAAAAATTCATAGAATTAAAGGAACTTTTCTTGGTGGAAGAAATGATAAAGGAATTTTCGGAGATACATACTCAAAAATTGAGTATAGGGATACAAAAAGAAACAATCCAATTGATCAAGATGCATAATGAGAATCGTATTCATACGATTTTACACTTCTCGACAAATCTAACCTATTTTGTTATTCTAAGTGGTTATTCTCTTCTGGGTAATAAAGAACTTATTCTTTTTAACTCTTGGGTTCAGGAATTCTTATATAACTTAAGTGACACAATCAAAGCTTTTTCTATTCTTTTATTAACCGATTTATGTATCGGATTCCATTCACCCCACGGTTGGGAATTTCTGCTTAGCTTTGTGTACAAAGATTTTGGATTTTCTTATAATGATCAAATTATATCTGGGCTTGTTTCCACTTTTCCAGTCATTATAGATACAATTTTCAAATATTGGATTTTCCGGTATTTAAATCGTATATCTCCATCACTTGTAGTGATTTATCATTCAATGAATGAT
>Orostachys_japonica
ATGAAAAAAATGTCAAAAAAGAAAGAATTGACTTCCCTTATATATTTTGCA------TTTATAGTATTTTTGCCCGGTTTGATCTCTCTTTTATTTCAAAAAAGTATG---GAATCTTGGATTACAAATTGGTGGAATACTAGGAAATATGAAATTTTTTTGAATCAGATTCAAGAAAAGAGCATTCTAGAAAAATTCATAGAATTAAAGGAACTTTTCTTGGTGGAAGAAATGATAAAGGAATTTTCGGAGATACATACTCCAAAATTGAGTATAGGGATACAAAAAGAAACAATCCAATTGATCAAGATGCATAATGAGAATCGTATTCATACGATTTTACACTTCTCGACAAATCTAACCTATTTTGTTATTCTAAGTGGTTATTCTCTTCTGGGTAATAAAGAACTTATTCTTTTTAACTCTTGGGTTCAGGAATTCTTATATAACTTAAGTGACACAATCAAAGCTTTTTCTATTCTTTTATTAACCGATTTATGTATCGGATTCCATTCACCCCACGGTTGGGAATTTCTGCTTAGCTTTGTGTACAAAGATTTTGGGTTTTCTTATAATGATCAAATTATATCTGGGCTTGTTTCCACTTTTCCAGTCATTATAGATACAATTTTCAAATATTGGATTTTCCGGTATTTAAATCGTATATCTCCATCACTTGTAGTGATTTATCATTCAATGAATGAT
>Orostachys_minuta
ATGAAAAAAATGTCAAAAAAGAAAGAATTGACTCCCCTTATATATTTTGCA------TTTATAGTATTTTTGCCCGGTTTGATCTCTCTTTTATTTCAAAAAAGTATG---GAATCTTGGATTACAAATTGGTGGAATACTAGGAAATATGAAATTTTTTTGAATCAGATTCAAGAAAAGAGCATTCTAGAAAAATTCATAGAATTAAAGGAACTTTTCTTGGTGGAAGAAATGATAAAGGAATTTTCGGAGATACATACTCCAAAATTGAGTATAGGGATACAAAAAGAAACAATCCAATTGATCAAGATGCATAATGAGAATCGTATTCATACGATTTTACACTTCTCGACAAATCTAACCTATTTTGTTATTCTAAGTGGTTATTCTCTTCTGGGTAATAAAGAAATTATTCTTTTTAACTCTTGGGTTCAGGAATTCTTATATAACTTAAGTGACACAATCAAAGCTTTTTCTATTCTTTTATTAACCGATTTATGTATCGGATTCCATTCACCCCACGGTTGGGAATTTCTGCTTAGCTTTGTGTACAAAGATTTTGGGTTTTCTTATAATGATCAAATTATATCTGGGCTTGTTTCCACTTTTCCAGTCATTATAGATACAATTTTCAAATATTGGATTTTCCGGTATTTAAATCGTATATCTCCATCACTTGTAGTGATTTATCATTCAATGAATGAT
>Orostachys_iwarenge_f_magna
ATGAAAAAAATGTCAAAAAAGAAAGAATTGACTCCCCTTATATATCTTGCA------TTTATAGTATTTTTGCCCGGGTTGATCTCTCTTTTATTTCAAAAAAATATG---GAATCTTGGATTACAAATTGGTGGAATACTAGGAAATATGAAATTTTTTTGAATCAGATTCAAGAAAAGAGCATTCTAGAAAAATTCATAGAATTAAAGGAACTTTTCTTGGTGGAAGAAATGATAAAGGAATTTTCGGAGACCCATACTCAAAAATTGAGTATAGGGATCCAAAAAGAAACAATCCAATTGATCAAGATGCATAATGAGAATCATATTCATACGATTTTACACTTCTCGACAAATCTAACCTATTTTGTTATTCTAAGTGGTTATTCTCTTCTGGGTAATAAAGAACTTATTCTTTTTAACTCTTGGGTTCAGGAATTCTTATATAACTTAAGTGACACAATCAAAGCTTTTTCTATTCTTTTATTAACCGATTTATGTATCGGATTCCATTCACCCCACGGTTGGGAATTTCTGCTTAGCTTTGTGTACAAAGATTTTGGGTTTTCTTATAATGATCAAATTATATCTGGGCTTGTTTCCACTTTTCCAGTCATTATAGATACAATTTTCAAATATTGGATTTTCCGGTATTTAAATCGTATATCTCCGTCACTTGTAGTGATTTATCATTCAATGAATGAT
>Sinocrassula_densirosulata
ATGAAAAAAATGTCAAAAAAGAAAGAATTGACTCCCCTTATATATCTTGCA------TTTATAGTATTTTTGCCCGGGTTGATCTCTCTTTTATTTCAAAAAAGTATG---GAATCTTGGATTTCAAATTGGTGGAATACTAGGAAATATGAAATTTTTTTGAATCAGATTCACGAAAAGAGCATTCTAGAAAAATTCATAGAATTAAAGGAACTTTTCTTGGTGGAAGAAATGATAAAGGAATTTTCGGATACACATACTCAAAAATTGAGTATAGGGATACAAAAAGAAACAATCCAATTGATCAAGATGCATAATGAGAATCGTATTAATACGATTTTACACTTCTCGACAAATCTAACCTATTTTGTTATTCTAAGTGCTTATTGTCTTCTGGGTAATAAAGAACTTATTCTTTTTAACTCTTGGGTTCAGGAATTCTTATATAACTTAAGTGATACAATCAAAGCTTTTTCTATTCTTTTATTAACCGATTTATGTATCGGATTCCATTCACCCCACGGTTGGGAACTTCTGCTTAGCTTTGTGTACAAAGATTTTGGGTTTTCTTATAATGATCAAATTATATCTGGGCTTGTTTCCACTTTTCCAGTCATTATAGATACAATTTTCAAATATTGGATTTTCCGGTATTTAAATCGTATATCTCCGTCACTTGTAGTGATTTATCATTCAATGAATGAT
>Sinocrassula_indica
ATGAAAAAAATGTCAAAAAAGAAAGAATTGACTCCCCTTATATATCTTGCA------TTTATAGTATTTTTGCCCGGGTTGATCTCTCTTTTATTTCAAAAAAGTATG---GAATCTTGGATTTCAAATTGGTGGAATACTAGGAAATATGAAATTTTTTTGAATCAGATTCACGAAAAGAGCATTCTAGAAAAATTCATAGAATTAAAGGAACTTTTCTTGGTGGAAGAAATGATAAAGGAATTTTCGGATACACATACTCAAAAATTGAGTATAGGGATACAAAAAGAAACAATCCAATTGATCAAGATGCATAATGAGAATCGTATTCATACGATTTTACACTTCTCGACAAATCTAACCTATTTTGTTATTCTAAGTGCTTATTCTCTTCTGGGTAATAAAGAACTTATTCTTTTTAACTCTTGGGTTCAGGAATTCTTATATAACTTAAGTGATACAATCAAAGCTTTTTCTATTCTTTTATTAACCGATTTATGTATCGGATTCCATTCACCCCACGGTTGGGAACTTCTGCTTAGCTTTGTGTACAAAGATTTTGGGTTTTCTTATAATGATCAAATTATATCTGGGCTTGTTTCCACTTTTCCAGTCATTATAGATACAATTTTCAAATATTGGATTTTCCGGTATTTAAATCGTATATCTCCGTCACTTGTAGTGATTTATCATTCAATGAATGAT
>Umbilicus_rupestris
ATAAAAAAAATGTCAAAAAAGAAAGAAGTGATTCCCCTTATATATCTTGCA------TCTATAGTATTTTTGCCCTGGTTGATCTCTCTTTTATTTCAAAAAAGTATG---GAATCTTGGATTACTAATTGGGGGAATACTAGGAAATATGAAATTTTTTTGAATCATATTCAAGAAAAGAGCATTTTAGAAAAATTCATAGAATTAAAAGAACTTTTCTCATTGGAAGAAATGATAAAGGAATTTTCGGAGACACATACTCAAAAATGGAATATAGGGATACAAAAAGAAACAATCCAATTGATCAAGATGCATAATGAGAATGGTATTCATACGATTTTACACTTCTCGACAAATCTAATCTATTTTGTTATTCTAAGTGGTTATTCTCTTCTGAGTAATAAAGAACTTCTTCTTTTTAACTCTTGGGTTCAGGAATTCTTATATAACTTAAGTGACACAATCAAAGCTTTTTCTATTCTTTTGTTAACCGATTTATGTATCGGATTCCATTCACCCCACGGTTGGGAACTTCTGCTTAGTTTTGTGTACAAAGATTTTGGGTTTGCTTATAATGATCAAATTATATCTGGTCTTGTTTCTACTTTTCCAGTCATTATAGATACAATTTTCAAATATTGGATTTTCCGGTATTTAAATCGTATATCTCCGTCACTTGTAGTGATTTATCATTCAATGAATGAT
>Myriophyllum_aquaticum
---------ATGGCAAAAAAGAAAGAATTCACTCCCCTTCTATCTCTCGTA------TCGATAGTCTTTTTGCCTTGGTACATCTCTCTCTTATTTAATAAAAGTCTG---GAATCTTGGATTACTAATTGGTGGACTACTAGGCAATCTGAAACTTTTTTGAATTATATTCAAGAAAAGAGTATTCTAGAAAAATTCATAACATTAGAGGAACTTTTTCTCTTGGAAGAAATGTTAAAGGAATACCCGGAGACACATCTGCAAAAGTTTAGTATAGGAATTCACAAAGAAACAATCCAACTGATCAAGATGCACAATGAGGGTCGTATTCATACGATTTTTCACTTCGCGACGAATCTAATCTCTTTCATTATTCTAAGTGGTTATTCTATTCTGGGTAATGAAGACCTTGTTATTCTTAACTCTTGGGTTCAGGAATTCCTATATAACTTAAGCGACACAATAAAAGCTTTTTCTATTCTTTTATTAACTGATTTATGTATCGGATTCCATTCACCCCATGGTTGGGAACTAATGCTTGGCTTTGTTTATAAAGATTTTGGGTTTGCTCATAATGATAAAATAATATCTGGTCTTGTTTCCACTTTTCCAGTCATTCTAGATACAATTTTAAAATATTGGATTTTCCGTTATTTAAATCGTGTATCTCCATCACTTGTAGTGATTTATCATTCCATGAATGAC
>Myriophyllum_spicatum
---------ATGGCAAAAAAGAAAGAATTCACTCTCCTTCTATCTCTCGTA------TCGATAGTCTTTTTGCCTTGGTACATCTCTCTCTTATTTAATAAAAGTATG---GAATCTTGGATTACTAATTGGTGGACTACTAGGCAATCTGAAACTTTTTTGAATTATATTCAAAAAAAGAGTATTCTAGAAAAATTCATAGCATTAGAGGAACTTTTTCTCTTGGAAGAAATGTTAAAGGAATACCCGGAGACACATCTGCAAAAGTTTAGTATAGGAATCCACAAAGAAACAATCCAACTGATCAAGATGCACAATGAGGGTCGTATTCATACGATTTTTCACTTCGCGACAAATCTAATCTCTTTCATTATTCTAAGTGGTTATTCTATTCTGGGTAATGAAGACCTTGTTATTCTTAACTCTTGGGTTCAGGAATTCCTATATAACTTAAGCGATACAATAAAAGCTTTTTCTATTCTTTTATTAACTGATTTATGTATCGGATTCCATTCACCCCATGGTTGGGAACTAATGCTTGGCTTTGTTTATAAAGATTTTGGGTTTGCTCATAATGATAAAATAATATCTGGTCTTGTTTCCACTTTTCCAGTCATTCTAGATACAATTTTAAAATATTGGATTTTCCGTTATTTAAATCGTGTATCTCCATCACTTGTAGTGATTTATCATTCCATGAATGAC
>Sempervivum_heuffelii
---------ATGTCAAAAAAGAAACAATTGACTCCCCTTATATATCTTGCA------TCTATAGTATTTTTGCCCTGGTTGATCTCTCTTTTATTTCAAAAAAGTATG---GAATCTTGGATTACAAATTGGTGGAATACTAGGAAATATGAAATTTTTTTGAATCATATTCAAGAAAAGAGTATTCTAGAAAAATTCATAGAATTAAAGGAACTTTTCTTGTTGGAAGAAATGATAAAGGAATTTTCGGAGACACATCCTCAAAAATGGAGTATAGGGATACAAAAAGAAACAATCCAATTGATCAAGATGCATAATGAGAATCGTATTCATACGATTTTACACTTCTCGACAAATCTAACCTATTTTGTTATTCTAAGTGGTTATTCTCTTCTGGGTAATAAAGAACTTATGCTTTTTAACTCTTGGGTTCAGGAATTTTTATATAACTTAAGTGATACAATCAAAGCTTTTTCTATTCTTTTATTAACGGATTTATGTATCGGATTCCATTCACCCCACGGTTGGGAACTTCTCCTTAGCTTTGTGTACAAAGATTTTGGGTTTGCTTATAATGATCAAATTATATCTGGTCTTGTTTCCACTTTCCCAGTCATTATAGATACAATTTTCAAATATTGGATTTTCCGGTATTTAAATCGTATATCTCCTTCACTTGTAGTGATTTATCATTCAATGAATGAC
>Sempervivum_ciliosum
---------ATGTCAAAAAAGAAACAATTGACTCCCCTTATATATCTTGCA------TCTATAGTATTTTTGCCCTGGTTGATCTCTCTTTTATTTCAAAAAAGTATG---GAATCTTGGATTACAAATTGGTGGAATACTAGGAAATATGAAATTTTTTTGAATCATATTCAAGAAAAGAGTATTCTAGAAAAATTCATAGAATTAAAGGAACTTTTCTTGTTGGAAGAAATGATAAAGGAATTTTCGGAGACACATCCTCAAAAATGGAGTATAGGGATACAAAAAGAAACAATCCAATTGATCAAGATGCATAATGAGAATCGTATTCATACGATTTTACACTTCTCGACAAATCTAACCTATTTTGTTATTCTAAGTGGTTATTCTCTTCTGGGTAATAAAGAACTTATGCTTTTTAACTCTTGGGTTCAGGAATTTTTATATAACTTAAGTGATACAATCAAAGCTTTTTCTATTCTTTTATTAACCGATTTATGTATCGGATTCCATTCACCCCACGGTTGGGAACTTCTCCTTAGCTTTGTGTACAAAGATTTTGGGTTTGCTTATAATGATCAAATTATATCTGGTCTTGTTTCCACTTTCCCAGTCATTATAGATACAATTTTCAAATATTGGATTTTCCGGTATTTAAATCGTATATCTCCTTCACTTGTAGTGATTTATCATTCAATGAATGAC
>Sempervivum_funckii
---------ATGTCAAAAAAGAAACAATTGACTCCCCTTATATATCTTGCA------TCTATAGTATTTTTGCCCTGGTTGATCTCTCTTTTATTTCAAAAAAGTATG---GAATCTTGGATTACAAATTGGTGGAATACTAGGAAATATGAAATTTTTTTGAATCATATTCAAGAAAAGAGTATTCTAGAAAAATTCATAGAATTAAAGGAACTTTTCTTGTTGGAAGAAATGATAAAGGAATTTTCGGAGACACATCCTCAAAAATGGAGTATAGGGATACAAAAAGAAACAATCCAATTGATCAAGATGCATAATGAGAATCGTATTCATACGATTTTACACTTCTCGACAAATCTAACCTATTTTGTTATTCTAAGTGGTTATTCTCTTCTGGGTAATAAAGAACTTATGCTTTTTAACTCTTGGGTTCAGGAATTTTTATATAACTTAAGTGATACAATCAAAGCTTTTTCTATTCTTTTATTAACCGATTTATGTATCGGATTCCATTCACCCCACGGTTGGGAACTTCTCCTTAGCTTTGTGTACAAAGATTTTGGGTTTGCTTATAATGATCAAATTATATCTGGTCTTGTTTCCACTTTCCCAGTCATTATAGATACAATTTTCAAATATTGGATTTTCCGGTATTTAAATCGTATATCTCCTTCACTTGTAGTGATTTATCATTCAATGAATGAC
>Sempervivum_globiferum_subsp_hirtum
---------ATGTCAAAAAAGAAACAATTGACTCCCCTTATATATCTTGCA------TCTATAGTATTTTTGCCCTGGTTGATCTCTCTTTTATTTCAAAAAAGTATG---GAATCTTGGATTACAAATTGGTGGAATACTAAGAAATATGAAATTTTTTTGAATCATATTCAAGAAAAGAGTATTCTAGAAAAATTCATAGAATTAAAAGAACTTTTCTTGTTGGAAGAAATGATAAAGGAATTTTCGGAGACACATCCTCAAAAATGGAGTATAGGGATACAAAAAGAAACAATCCAATTGATCAAGATGCATAATGAGAATCGTATTCATACGATTTTACACTTCTCGACAAATCTAACCTATTTTGTTATTCTAAGTGGTTATTCTCTTCTGGGTAATAAAGAACTTATGCTTTTTAACTCTTGGGTTCAGGAATTTTTATATAACTTAAGTGATACAATCAAAGCTTTTTCTATTCTTTTATTAACCGATTTATGTATCGGATTCCATTCACCCCACGGTTGGGAACTTCTCCTTAGCTTTGTGTACAAAGATTTTGGGTTTGCTTATAATGATCAAATTATATCTGGTCTTGTTTCCACTTTCCCAGTCATTATAGATACAATTTTCAAATATTGGATTTTCCGGTATTTAAATCGTATATCTCCTTCACTTGTAGTGATTTATCATTCAATGAATGAC
>Sempervivum_globiferum
---------ATGTCAAAAAAGAAACAATTGACTCCCCTTATATATCTTGCA------TCTATAGTATTTTTGCCCTGGTTGATCTCTCTTTTATTTCAAAAAAGTATG---GAATCTTGGATTACAAATTGGTGGAATACTAAGAAATATGAAATTTTTTTGAATCATATTCAAGAAAAGAGTATTCTAGAAAAATTCATAGAATTAAAAGAACTTTTCTTGTTGGAAGAAATGATAAAGGAATTTTCGGAGACACATCCTCAAAAATGGAGTATAGGGATACAAAAAGAAACAATCCAATTGATCAAGATGCATAATGAGAATCGTATTCATACGATTTTACACTTCTCGACAAATCTAACCTATTTTGTTATTCTAAGTGGTTATTCTCTTCTGGGTAATAAAGAACTTATGCTTTTTAACTCTTGGGTTCAGGAATTTTTATATAACTTAAGTGATACAATCAAAGCTTTTTCTATTCTTTTATTAACCGATTTATGTATCGGATTCCATTCACCCCACGGTTGGGAACTTCTCCTTAGCTTTGTGTACAAAGATTTTGGGTTTGCTTATAATGATCAAATTATATCTGGTCTTGTTTCCACTTTCCCAGTCATTATAGATACAATTTTCAAATATTGGATTTTCCGGTATTTAAATCGTATATCTCCTTCACTTGTAGTGATTTATCATTCAATGAATGAC
>Sempervivum_calcareum
---------ATGTCAAAAAAGAAACAATTGACTCCCCTTATATATCTTGCA------TCTATAGTATTTTTGCCCTGGTTGATCTCTCTTTTATTTCAAAAAAGTATG---GAATCTTGGATTACAAATTGGTGGAATACTAGGAAATATGAAATTTTTTTGAATCATATTCAAGAAAAGAGTATTCTAGAAAAATTCATAGAATTAAAGGAACTTTTCTTGTTGGAAGAAATGATAAAGGAATTTTCGGAGACACATCCTCAAAAATGGAGTATAGGGATACAAAAAGAAACAATCCAATTGATCAAGATGCATAATGAGAATCGTATTCATACGATTTTACACTTCTCGACAAATCTAACCTATTTTGTTATTCTAAGTGGTTATTCTCTTCTGGGTAATAAAGAACTTATGCTTTTTAACTCTTGGGTTCAGGAATTTTTATATAACTTAAGTGATACAATCAAAGCTTTTTCTATTCTTTTATTAACCGATTTATGTATCGGATTCCATTCACCCCACGGTTGGGAACTTCTCCTTAGCTTTGTGTACAAAGATTTTGGGTTTGCTTATAATGATCAAATTATATCTGGTCTTGTTTCCACTTTCCCAGTCATTATAGATACAATTTTCAAATATTGGATTTTCCGGTATTTAAATCGTATATCTCCTTCACTTGTAGTGATTTATCATTCAATGAATGAC
>Sempervivum_arachnoideum
---------ATGTCAAAAAAGAAACAATTGACTCCCCTTATATATCTTGCA------TCTATAGTATTTTTGCCCTGGTTGATCTCTCTTTTATTTCAAAAAAGTATG---GAATCTTGGATTACAAATTGGTGGAATACTAGGAAATATGAAATTTTTTTGAATCATATTCAAGAAAAGAGTATTCTAGAAAAATTCATAGAATTAAAGGAACTTTTCTTGTTGGAAGAAATGATAAAGGAATTTTCGGAGACACATCCTCAAAAATGGAGTATAGGGATACAAAAAGAAACAATCCAATTGATCAAGATGCATAATGAGAATCGTATTCATACGATTTTACACTTCTCGACAAATCTAACCTATTTTGTTATTCTAAGTGGTTATTCTCTTCTGGGTAATAAAGAACTTATGCTTTTTAACTCTTGGGTTCAGGAATTTTTATATAACTTAAGTGATACAATCAAAGCTTTTTCTATTCTTTTATTAACCGATTTATGTATCGGATTCCATTCACCCCACGGTTGGGAACTTCTCCTTAGCTTTGTGTACAAAGATTTTGGGTTTGCTTATAATGATCAAATTATATCTGGTCTTGTTTCCACTTTCCCAGTCATTATAGATACAATTTTCAAATATTGGATTTTCCGGTATTTAAATCGTATATCTCCTTCACTTGTAGTGATTTATCATTCAATGAATGAC
