# Supplementary material for: Exploring Plastomic Resources in Sempervivum (Crassulaceae): Implications for Phylogenetics
Source: Genes (Basel). 2024 Mar 30;15(4):441. doi: 10.3390/genes15040441 (PMC11049882; doi:10.3390/genes15040441)
Supplement: Supplementary file 1 [file genes-15-00441-s001.zip › (revised)supplementary files_Junhu Kan/Data S1/infA.fasta]

>Crassula_alstonii
ATGAAAGAACAAAAGTGGGTTCATGAAGGTTTAATTACTGAATCACTTCCCAATGGTATGTTCCGGGTTCGTTTAGATAATGAAGACTTAATTCTTGGTTATGTTTCAGGAAGGATACGGCGTAGTTTTATACGGATCCTACCAGGAGATAGAGTGAAAATTGAAGTAAGTCGTTATGATTCAACTAGAGGGCGTATAATTTATAGAATTCGCAAT---------AAGGATTCGATCGAT
>Crassula_columella
ATGAAAGAACAAAAGTGGGTTCATGAAGGTTTAATTACTGAATCACTTCCCAATGGTATGTTCCGGGTTCGTTTAGATAATGAAGACTTAATTCTTGGTTATGTTTCAGGAAGGATACGGCGTAGTTTTATACGGATCCTACCAGGAGATAGAGTGAAAATTGAAGTAAGTCGTTATGATTCAACTAGAGGGCGTATAATTTATAGAATTCGCAAT---------AAGGATTCGATCGAT
>Crassula_dejecta
ATGAAAGAACAAAAGTGGGTTCATGAAGGTTTAATTACTGAATCACTTCCCAATGGTATGTTCCGGGTTCGTTTAGATAATGAAGACTTAATTCTTGGTTATGTTTCAGGAAGGATACGGCGTAGTTTTATACGGATCCTACCAGGAGATAGAGTGAAAATTGAAGTAAGTCGTTATGATTCAACTAGAGGGCGTATAATTTATAGAATTCGCAAT---------AAGGATTCGATCGAT
>Crassula_mesembryanthoides
ATGAAAGAACAAAAGTGGGTTCATGAAGGTTTAATTACTGAATCACTTCCCAATGGTATGTTCCGGGTTCGTTTAGATAATGAAGACTTAATTCTTGGTTATGTTTCAGGAAGGATACGGCGTAGTTTTATACGGATCCTACCAGGAGATAGAGTGAAAATTGAAGTAAGTCGTTATGATTCAACTAGAGGGCGTATAATTTATAGAATTCGCAAT---------AAGGATTCGATCGAT
>Crassula_perforata
ATGAAAGAACAAAAGTGGGTTCATGAAGGTTTAATTACTGAATCACTTCCCAATGGTATGTTCCGGGTTCGTTTAGATAATGAAAACTTAATTCTTGGTTATGTTTCAGGAAGGATACGGCGTAGTTTTATACGGATCCTACCAGGAGATAGAGTGAAAATTGAAGTAAGTCGTTATGATTCAACTAGAGGGCGTATAATTTATAGAATTCGCAAT---------AAGGATTCGATCGAT
>Crassula_socialis
ATGAAAGAACAAAAGTGGGTTCATGAAGGTTTAATTACTGAATCACTTCCCAATGGTATGTTCCGGGTTCGTTTAGATAATGAAGACTTAATTCTTGGTTATGTTTCAGGAAGGATACGGCGTAGTTTTATACGGATCCTACCAGGAGATAGAGTGAAAATTGAAGTAAGTCGTTATGATTCAACTAGAGGGCGTATAATTTATAGAATTCGCAAT---------AAGGATTCGATCGAT
>Crassula_tecta
ATGAAAGAACAAAAGTGGGTTCATGAAGGTTTAATTACTGAATCACTTCCCAATGGTATGTTCCGGGTTCGTTTAGATAATGAAGACTTAATTCTTGGTTATGTTTCAGGAAGGATACGGCGTAGTTTTATACGGATCCTACCAGGAGATAGAGTGAAAATTGAAGTAAGTCGTTATGATTCAACTAGAGGGCGTATAATTTATAGAATTCGCAAT---------AAGGATTCGATCGAT
>Crassula_mesembrianthemopsis
ATGAAAGAACAAAAGTGGGTTCATGAAGGTTTAATTACTGAATCACTTCCCAATGGTATGTTCCGGGTTCGTTTAGATAATGAAGACTTAATTCTTGGTTATGTTTCAGGAAGGATACGGCGTAGTTTTATACGGATCCTACCAGGAGATAGAGTGAAAATTGAAGTAAGTCGTTATGATTCAACTAGAGGGCGTATAATTTATAGAATTCGCAAT---------AAGGATTCGATCGAT
>Crassula_deltoidea
ATGAAAGAACAAAAGTGGGTTCATGAAGGTTTAATTACTGAATCACTTCCCAATGGTATGTTCCGGGTTCGTTTAGATAATGAAGACTTAATTCTTGGTTATGTTTCAGGAAGGATACGGCGTAGTTTTATACGGATCCTACCAGGAGATCGAGTCAAAATTGAAGTAAGTCGTTATGATTCAACTAGAGGACGTATAATTTATAGGATTCGCAAT---------AAGGATTCGATCGAT
>Crassula_expansa_subsp_fragilis
ATGAAAGAACAAAAGTGGGTTCATGAGGGTTTAATTACTGAATCACTTCCCAATGGTATGTTCCGGGTTCGTTTAGATAATGAAGACTTAATTCTTGGTTATGTTTCAGGAAGGATACGGCGGAGTTTTATACGGATCCTACCAGGAGATCGAGTCAAAATTGAAGTAAGTCGTTATGATTCAACTAGAGGACGTATAATTTATAGGATTCGCAAT---------AAGGATTCGATTGAT
>Crassula_volkensii
ATGAAAGAACAAAAGTGGGTTCATGAAGGTTTAATTACTGAATCACTTCCCAATGGTATGTTCCGGGTTCGTTTAGATAATGAAGACTTAATTCTTGGTTATGTTTCAGGAAGGATACGGCGGAGTTTTATACGGATCCTACCAGGAGATCGAGTCAAAATTGAAGTAAGTCGTTATGATTCAACTAGAGGACGTATAATTTATAGGATTCGCAAT---------AAGGATTCGATTGAT
>Cotyledon_tomentosa
ATGAAAGAACAAAAGTGGGTTCATGAAGGTTTAATTACTGAATCACTTCCCAATGGTATGTTCCGGGTTCGTTTAGATAATGAAGACCTAATTCTAGGTTATGTTTCAGGAAGGATCCGACGTAGTTTTATACGGATCCTACCAGGAGATAGAGTAAAAATTGAAGTAAGTCGTTATGATTCAACTAGAGGACGTATAATTTATAGAATTCGCAATAAGGATTCGAAGGATTCGATCGAT
>Kalanchoe_daigremontiana
ATGAAAGAACAAAAGTGGGTTCATGAAGGTTTAATTACTGAATCACTTCCCAATGGTATGTTCCGGGTTCGTTTAGATAATGAAGACCTAATTCTAGGTTATGTTTCAGGAAGGATCCGGCGTAGTTTTATACGTATCCTACCAGGAGATAGAGTCAAAATTGAAGTAAGTCGTTATGATTCAACTAGAGGACGTATAATTTATAGAATTCGCAATAAGGATTCGAAGGATTCGATCGAT
>Kalanchoe_delagoensis
ATGAAAGAACAAAAGTGGGTTCATGAAGGTTTAATTACTGAATCACTTCCCAATGGTATGTTCCGGGTTCGTTTAGATAATGAAGACCTAATTCTAGGTTATGTTTCAGGAAGGATCCGGCGTAGTTTTATACGTATCCTACCAGGAGATAGAGTCAAAATTGAAGTAAGTCGTTATGATTCAACTAGAGGACGTATAATTTATAGAATTCGCAATAAGGATTCGAAGGATTCGATCGAT
>Kalanchoe_fedtschenkoi
ATGAAAGAACAAAAGTGGGTTCATGAAGGTTTAATTACTGAATCACTTCCCAATGGTATGTTCCGGGTTCGTTTAGATAATGAAGACCTAATTCTAGGTTATGTTTCAGGAAGGATCCGGCGTAGTTTTATACGTATCCTACCAGGAGATAGAGTCAAAATTGAAGTAAGTCGTTATGATTCAACTAGAGGACGTATAATTTATAGAATTCGCAATAAGGATTCGAAGGATTCGATCGAT
>Kalanchoe_longiflora
ATGAAAGAACAAAAGTGGGTTCATGAAGGTTTAATTACTGAATCACTTCCCAATGGTATGTTCCGGGTTCGTTTAGATAATGAAGACCTAATTCTAGGTTATGTTTCAGGAAGGATCCGGCGTAGTTTTATACGTATCCTACCAGGAGATAGAGTCAAAATTGAAGTAAGTCGTTATGATTCAACTAGAGGACGTATAATTTATAGAATTCGCAATAAGGATTCGAAGGATTCGATCGAT
>Kalanchoe_tomentosa
ATGAAAGAACAAAAGTGGGTTCATGAAGGTTTAATTACTGAATCACTTCCCAATGGTATGTTCCGGGTTCGTTTAGATAATGAAGACCTAATTCTAGGTTATGTTTCAGGAAGGATCCGGCGTAGTTTTATACGGATCCTACCAGGAGATAGAGTCAAAATTGAAGTAAGTCGTTATGATTCAACTAGAGGACGTATAATTTATAGAATTCGCAATAAGGATTCGAAGGATTCGATCGAT
>Echeveria_lilacina
ATGAAAGAACAAAAATGGGTTCATGAAGGTTTAATTACCGAATCACTTCCCAATGGTATGTTCCGGGTTCGTTTAGATAATGAAGACCTAATTTTAGGTTATGTTTCAGGAAGGATCCGGCGTAGTTTCATACGGATTCTACCCGGGGATAGAGTCAAAATTGAAGTAAGTCGTTACGATTCAACTAGAGGACGTATAATTTATAGAATTCGCAATAAAGATTCAAAGGATTCGATTGAT
>Graptopetalum_amethystinum
ATGAAAGAACAAAAATGGGTTCATGAAGGTTTAATTACCGAATCACTTCCCAATGGTATGTTCCGGGTTCGTTTAGATAATGAAGACCTAATTTTAGGTTATGTTTCAGGAAGGATCCGGCGTAGTTTCATACGGATTCTACCCGGGGATAGAGTCAAAATTGAAGTAAGTCGTTACGATTCAACTAGAGGACGTATAATTTATAGAATTCGCAATAAAGATTCAAAGGATTCGATTGAT
>Pachyphytum_compactum
ATGAAAGAACAAAAATGGGTTCATGAAGGTTTAATTACCGAATCACTTCCCAATGGTATGTTCCGGGTTCGTTTAGATAATGAAGACCTAATTTTAGGTTATGTTTCAGGAAGGATCCGGCGTAGTTTCATACGGATTCTACCCGGGGATAGAGTCAAAATTGAAGTAAGTCGTTACGATTCAACTAGAGGACGTATAATTTATAGAATTCGCAATAAAGATTCAAAGGATTCGATTGAT
>Sedum_alfredii
ATGAAAGAACAAAAATGGGTTCATGAAGGTTTAATTACCGAATCACTTCCCAATGGCATGTTCCGGGTTCGTTTAGATAATGAAGACCTAATTCTAGGTTATGTTTCAGGAAGGATCCGGCGTAGTTTTATACGTATTCTACCCGGGGATAGAGTCAAAATTGAAGTAAGTCGTTACGATTCCACTAGAGGACGTATAATTTATAGAATTCGCAATAAAGATTCGAAGGATTCGATTGAT
>Sedum_emarginatum
ATGAAAGAACAAAAATGGGTTCATGAAGGTTTAATTACCGAATCACTTCCCAATGGCATGTTCCGGGTTCGTTTAGATAATGAAGACCTAATTCTAGGTTATGTTTCAGGAAGGATCCGGCGTAGTTTTATACGGATTCTACCCGGGGATAGAGTCAAAATTGAAGTAAGTCGTTACGATTCCACTAGAGGACGTATAATTTATAGAATTCGCAATAAAGATTCGAAGGATTCGATTGAT
>Sedum_lineare
ATGAAAGAACAAAAATGGGTTCATGAAGGTTTAATTACCGAATCACTTCCCAATGGCATGTTCCGGGTTCGTTTAGATAATGAAGACCTAATTCTAGGTTATGTTTCAGGAAGGATTCGGCGTAGTTTTATACGGATTCTACCCGGGGATAGAGTCAAAATTGAAGTAAGTCGTTACGATTCAACTAAAGGACGTATAATTTATAGAATTCGCAATAAAGATTTGAAGGATTCGATTGAT
>Sedum_oryzifolium
ATGAAAGAACAAAAATGGGTTCATGAAGGTTTAATTACCGAATCACTTCCCAATGGTATGTTCCGGGTTCGTTTAGATAATGAAGACCTCATTCTAGGTTATGTTTCAGGAAGGATCCGGCGTAGTTTTATACGAATTCTACCCGGGGATAGAGTCAAAATTGAAGTAAGTCGTTACGATTCAACTAAAGGACGTATAATTTATAGAATTCGCAATAAAGATTCGAAAGATTCGATTGAT
>Sedum_plumbizincicola
ATGAAAGAACAAAAATGGGTTCATGAAGGTTTAATTACCGAATCACTTCCCAATGGCATGTTCCGGGTTCGTTTAGATAATGAAGACCTAATTCTAGGTTATGTTTCAGGAAGGATCCGGCGTAGTTTTATACGGATTCTACCCGGGGATAGAGTCAAAATTGAAGTAAGTCGTTACGATTCCACTAGAGGACGTATAATTTATAGAATTCGCAATAAAGATTCGAAGGATTCGATTGAT
>Sedum_sarmentosum
ATGAAAGAACAAAAATGGGTTCATGAAGGTTTAATTACCGAATCACTTCCCAATGGCATGTTCCGGGTTCGTTTAGATAATGAAGACCTAATTCTAGGTTATGTTTCAGGAAGGATCCGGCGTAGTTTTATACGGATTTTACCCGGGGATAGAGTCAAAATTGAAGTAAGTCGTTACGATTCCACTAGAGGACGTATAATTTATAGAATTCGCAATAAGGATTCGAAGGATTCGATTGAT
>Sedum_tricarpum
ATGAAAGAACAAAAATGGGTTCATGAAGGTTTAATTACCGAATCACTTCCCAATGGCATGTTCCGGGTTCGTTTAGATAATGAAGACCTAATTCTAGGTTATGTTTCAGGAAGGATCCGGCGTAGTTTTATACGGATTCTACCCGGGGATAGAGTCAAAATTGAAGTAAGTCGTTACGATTCCACTAGAGGACGTATAATTTATAGAATTCGCAATAAAGATTCGAAGGATTCGATTGAT
>Aeonium_arboreum
ATGAAAGAACAAAAATGGGTTCATGAAGGTTTAATTACCGAATCACTTCCCAATGGTATGTTCAGGGTTCGTTTAGATAATGAAGACCTAATTCTAGGTTATGTCTCAGGAAGGATCCGGCGTAGTTTTATACGGATCCTACCCGGAGATAGAGTCAAAATTGAAGTAAGTCGTTATGATTCAACTAGAGGACGTATAATTTATAGAATTCGCAAT---------AAGGATTCGATCGAT
>Aeonium_balsamiferum
ATGAAAGAACAAAAATGGGTTCATGAAGGTTTAATTACCGAATCACTTCCCAATGGTATGTTCAGGGTTCGTTTAGATAATGAAGACCTAATTCTAGGTTATGTCTCAGGAAGGATCCGGCGTAGTTTTATACGGATCCTACCCGGAGATAGAGTCAAAATTGAAGTAAGTCGTTATGATTCAACTAGAGGACGTATAATTTATAGAATTCGCAAT---------AAGGATTCGATCGAT
>Aeonium_decorum
ATGAAAGAACAAAAATGGGTTCATGAAGGTTTAATTACCGAATCACTTCCCAATGGTATGTTCAGGGTTCGTTTAGATAATGAAGACCTAATTCTAGGTTATGTCTCAGGAAGGATCCGGCGTAGTTTTATACGGATCCTACCCGGAGATAGAGTCAAAATTGAAGTAAGTCGTTATGATTCAACTAGAGGACGTATAATTTATAGAATTCGCAAT---------AAGGATTCGATCGAT
>Aeonium_diplocyclum
ATGAAAGAACAAAAATGGGTTCATGAAGGTTTAATTACCGAATCACTTCCCAATGGTATGTTCAGGGTTCGTTTAGATAATGAAGACCTAATTCTAGGTTATGTCTCAGGAAGGATCCGGCGTAGTTTTATACGGATCCTACCCGGAGATAGAGTCAAAATTGAAGTAAGTCGTTATGATTCAACTAGAGGACGTATAATTTATAGAATTCGCAAT---------AAGGATTCGATCGAT
>Aeonium_dodrantale
ATGAAAGAACAAAAATGGGTTCATGAAGGTTTAATTACCGAATCACTTCCCAATGGTATGTTCAGGGTTCGTTTAGATAATGAAGACCTAATTCTAGGTTATGTCTCAGGAAGGATCCGGCGTAGTTTTATACGGATCCTACCCGGAGATAGAGTCAAAATTGAAGTAAGTCGTTATGATTCAACTAGAGGACGTATAATTTATAGAATTCGCAAT---------AAGGATTCGATCGAT
>Aeonium_nobile
ATGAAAGAACAAAAATGGGTTCATGAAGGTTTAATTACCGAATCACTTCCCAATGGTATGTTCAGGGTTCGTTTAGATAATGAAGACCTAATTCTAGGTTATGTCTCAGGAAGGATCCGGCGTAGTTTTATACGGATCCTACCCGGAGATAGAGTCAAAATTGAAGTAAGTCGTTATGATTCAACTAGAGGACGTATAATTTATAGAATTCGCAAT---------AAGGATTCGATCGAT
>Aeonium_saundersii
ATGAAAGAACAAAAATGGGTTCATGAAGGTTTAATTACCGAATCACTTCCCAATGGTATGTTCAGGGTTCGTTTAGATAATGAAGACCTAATTCTAGGTTATGTCTCAGGAAGGATCCGGCGTAGTTTTATACGGATCCTACCCGGAGATAGAGTCAAAATTGAAGTAAGTCGTTATGATTCAACTAGAGGACGTATAATTTATAGAATTCGCAAT---------AAGGATTCGATCGAT
>Aeonium_tabuliforme
ATGAAAGAACAAAAATGGGTTCATGAAGGTTTAATTACCGAATCACTTCCCAATGGTATGTTCAGGGTTCGTTTAGATAATGAAGACCTAATTCTAGGTTATGTCTCAGGAAGGATCCGGCGTAGTTTTATACGGATCCTACCCGGAGATAGAGTCAAAATTGAAGTAAGTCGTTATGATTCAACTAGAGGACGTATAATTTATAGAATTCGCAAT---------AAGGATTCGATCGAT
>Aeonium_undulatum
ATGAAAGAACAAAAATGGGTTCATGAAGGTTTAATTACCGAATCACTTCCCAATGGTATGTTCAGGGTTCGTTTAGATAATGAAGACCTAATTCTAGGTTATGTCTCAGGAAGGATCCGGCGTAGTTTTATACGGATCCTACCCGGAGATAGAGTCAAAATTGAAGTAAGTCGTTATGATTCAACTAGAGGACGTATAATTTATAGAATTCGCAAT---------AAGGATTCGATCGAT
>Monanthes_anagensis
ATGAAAGAACAAAAATGGGTTCATGAGGGTTTAATTACCGAATCACTTCCAAATGGTATGTTCAGGGTTCGTTTAGATAATGAAGACCTAATTCTAGGTTATGTCTCAGGAAGGATCCGGCGTAGTTTTATACGGATCCTACCCGGAGATAGAGTCAAAATTGAAGTAAGTCGTTATGATTCAACTAGAGGACGTATAATTTATAGAATTCGCAAT---------AAGGATTCGATCGAT
>Monanthes_brachycaulos
ATGAAAGAACAAAAATGGGTTCATGAGGGTTTAATTACCGAATCACTTCCAAATGGTATGTTCAGGGTTCGTTTAGATAATGAAGACCTAATTCTAGGTTATGTCTCAGGAAGGATCCGGCGTAGTTTTATACGGATCCTACCCGGAGATAGAGTCAAAATTGAAGTAAGTCGTTATGATTCAACTAGAGGACGTATAATTTATAGAATTCGCAAT---------AAGGATTCGATCGAT
>Monanthes_muralis
ATGAAAGAACAAAAATGGGTTCATGAGGGTTTAATTACCGAATCACTTCCAAATGGTATGTTCAGGGTTCGTTTAGATAATGAAGACCTAATTCTAGGTTATGTCTCAGGAAGGATCCGGCGTAGTTTTATACGGATCCTACCCGGAGATAGAGTCAAAATTGAAGTAAGTCGTTATGATTCAACTAGAGGACGTATAATTTATAGAATTCGCAAT---------AAGGATTCGATCGAT
>Monanthes_polyphylla
ATGAAAGAACAAAAATGGGTTCATGAGGGTTTAATTACCGAATCACTTCCAAATGGTATGTTCAGGGTTCGTTTAGATAATGAAGACCTAATTCTAGGTTATGTCTCAGGTAGGATCCGGCGTAGTTTTATACGGATCCTACCCGGAGATAGAGTCAAAATTGAAGTAAGTCGTTATGATTCAACTAGAGGACGTATAATTTATAGAATTCGCAAT---------AAGGATTCGATCGAT
>Rosularia_alpestris
ATGAAAGAACAAAAATGGGTTCATGAAGGTTTAATTACCGAATCACTTCCCAATGGTATGTTCCGGGTTCGTTTAGATAATGAAGACCTAATTCTAGGTTATGTTTCAGGAAGGATCCGGCGTAGTTTTATACGTATCCTACCTGGAGATAGAGTCAAAATTGAAGTAAGTCGTTATGATTCAACTAGAGGACGTATAATTTATAGAATTCGCAATAAAGATTCGAAAGATTCAATCGAT
>Sempervivum_tectorum
ATGAAAGAACAAAAATGGGTTCATGAAGGTTTAATTACCGAATCACTTCCAAATGGTATGTTCCGGGTTCGTTTAGATAATGAAGACCTAATTCTAGGTTATGTTTCAGGAAGGATCCGGCGTAGTTTTATACGGATTCTACCCGGAGATAGAGTCAAAATTGAAGTAAGTCGTTATGATTCAACTCGAGGACGTATAATTTATAGAATTCGCAATAAGGATTCGAAGGATTCGATCGAT
>Phedimus_spurius
ATGAAAGAACAAAAGTGGGTTCATGAAGGTTTAATTACTGAATCACTCCCCAATGGTATGTTCCGGGTTCGTTTAGATAATGACGACCTAATTCTAGGTTATGTTTCAGGAAGGATCCGGCGTAGTTTTATACGGATCCTACCAGGAGATAGAGTCAAAATTGAAGTAAGTCGTTATGATTCAACTAGAGGACGCATAATTTATAGAATTCGCAATAAGGATTCGAAGGATTCGATCGAT
>Phedimus_aizoon
ATGAAAGAACAAAAGTGGGTTCATGAAGGTTTAATTACTGAATCACTTCCCAATGGTATGTTCCGGGTCCGTTTAGATAATGACGACCTAATTCTAGGTTATGTTTCAGGAAGAATCCGGCGTAGTTTTATACGGATCCTACCAGGAGATAGAGTCAAAATTGAAGTAAGTCGTTATGATTCAACTAGAGGACGCATAATTTATAGAATTCGCAATAAGGATTCGAAGGATTCGATCGAT
>Phedimus_kamtschaticus
ATGAAAGAACAAAAGTGGGTTCATGAAGGTTTAATTACTGAATCACTTCCCAATGGTATGTTCCGGGTCCGTTTAGATAATGACGACCTAATTCTAGGTTATGTTTCAGGAAGAATCCGGCGTAGTTTTATACGGATCCTACCAGGAGATAGAGTCAAAATTGAAGTAAGTCGTTATGATTCAACTAGAGGACGCATAATTTATAGAATTCGCAATAAGGATTCGAAGGATTCGATCGAT
>Phedimus_odontophyllus
ATGAAAGAACAAAAGTGGCTTCATGAAGGTTTAATTACTGAATCACTTCCCAATGGTATGTTCCGGGTTCGTTTAGATAATGACGACCTAATTCTAGGTTATGTTTCAGGAAGGATCCGGCGTAGTTTTATACGGATCCTACCAGGAGATAGAGTCAAAATTGAAGTAAGTCGTTATGATTCAACTAGAGGACGCATAATTTATAGAATTCGCAAT---------AAGGATTCGATCGAT
>Phedimus_takesimensis
ATGAAAGAACAAAAGTGGGTTCATGAAGGTTTAATTACTGAATCACTTCCCAATGGTATGTTCCGGGTCCGTTTAGATAATGACGACCTAATTCTAGGTTATGTTTCAGGAAGAATCCGGCGTAGTTTTATACGGATCCTACCAGGAGATAGAGTCAAAATTGAAGTAAGTCGTTATGATTCAACTAGAGGACGCATAATTTATAGAATTCGCAATAAGGATTCGAAGGATTCGATCGAT
>Phedimus_yangshanicus
ATGAAAGAACAAAAGTGGCTTCATGAAGGTTTAATTACTGAATCACTTCCCAATGGTATGTTCCGGGTTCGTTTAGATAATGACGACCTAATTCTAGGTTATGTTTCAGGAAGGATCCGGCGTAGTTTTATACGGATCCTACCAGGAGATAGAGTCAAAATTGAAGTAAGTCGTTATGATTCAACTAGAGGACGCATAATTTATAGAATTCGCAAT---------AAGGATTCGATCGAT
>Rhodiola_bupleuroides
ATGACAGAACAAAAGTGGGTTCATGAAGGTTTAATTATTGAATCACTTCCCAATGGTATGTTCCGGGTTCGTTTAGATAATGATAACCTAATTCTAGGTTATGTTTCAGGAAGGATCCGGCGTAGTTTTATACGGATCCTACCAGGAGATAGAGTCAAAATTGAAGTAAGTCGTTATGATTCAACTAGAGGACGCATAATTTATAGAATTCGCAATAAGGATTCGAAGGATTCGATCGAT
>Rhodiola_calliantha
ATGACAGAACAAAAGTGGGTTCATGAAGGTTTAATTATTGAATCACTTCCCAATGGTATGTTCCGGGTTCGTTTAGATAATGATAACCTAATTCTAGGTTATGTTTCAGGAAGGATCCGGCGTAGTTTTATACGGATCCTACCAGGAGATAGAGTCAAAATTGAAGTAAGTCGTTATGATTCAACTAGAGGACGCATAATTTATAGAATTCGCAATAAGGATTCGAAGGATTCGATCGAT
>Rhodiola_crenulata
ATGACAGAACAAAAGTGGGTTCATGAAGGTTTAATTATTGAATCACTTCCCAATGGTATGTTCCGGGTTCGTTTAGATAATGATGACCTAATTCTAGGTTATGTTTCAGGAAGGATCCGGCGTAGTTTTATACGGATCCTACCAGGAGATAGAGTCAAAATTGAAGTAAGTCGTTATGATTCAACTAGAGGACGCATAATTTATAGAATTCGCAATAAGGATTCGAAGGATTCGATCGAT
>Rhodiola_henryi
ATGACAGAACAAAAGTGGGTTCATGAAGGTTTAATTATTGAATCACTTCCCAATGGTATGTTCCGGGTTCGTTTAGATAATGATGACCTAATTCTAGGTTATGTTTCAGGAAGGATCCGGCGTAGTTTTATACGGATCCTACCAGGAGATAGAGTCAAAATTGAAGTAAGTCGTTATGATTCAACTAGAGGACGCATAATTTATAGAATTCGCAATAAGGATTCGAAGGATTCGATCGAT
>Rhodiola_himalensis
ATGACAGAACAAAAGTGGGTTCATGAAGGTTTAATTATTGAATCACTTCCCAATGGTATGTTCCGGGTTCGTTTAGATAATGATGACCTAATTCTAGGTTATGTTTCAGGAAGGATCCGGCGTAGTTTTATACGGATCCTACCAGGAGATAGAGTCAAAATTGAAGTAAGTCGTTATGATTCAACTAGAGGACGCATAATTTATAGAATTCGCAATAAGGATTCGAAGGATTCGATCGAT
>Rhodiola_kirilowii
ATGACAGAACAAAAGTGGGTTCATGAAGGTTTAATTATTGAATCACTTCCCAATGGTATGTTCCGGGTTCGTTTAGATAATGATGACCTAATTCTAGGTTATGTTTCAGGAAGGATCCGGCGTAGTTTTATACGGATCCTACCAGGAGATAGAGTCAAAATTGAAGTAAGTCGTTATGATTCAACTAGAGGACGCATAATTTATAGAATTCGCAATAAGGATTCGAAGGATTCGATCGAT
>Rhodiola_rosea
ATGACAGAACAAAAGTGGGTTCATGAAGGTTTAATTATTGAATCACTTCCCAATGGTATGTTCCGGGTTCGTTTAGATAATGATGACCTAATTCTAGGTTATGTTTCAGGAAGGATCCGGCGTAGTTTTATACGGATCCTACCAGGAGATAGAGTCAAAATTGAAGTAAGTCGTTATGATTCAACTAGAGGACGCATAATTTATAGAATTCGCAATAAGGATTCGAAGGATTCGATCGAT
>Rhodiola_sacra
ATGACAGAACAAAAGTGGGTTCATGAAGGTTTAATTATTGAATCACTTCCCAATGGTATGTTCCGGGTTCGTTTAGATAATGATGACCTAATTCTAGGTTATGTTTCAGGAAGGATCCGGCGTAGTTTTATACGGATCCTACCAGGAGATAGAGTCAAAATTGAAGTAAGTCGTTATGATTCAACTAGAGGACGCATAATTTATAGAATTCGCAATAAGGATTCGAAGGATTCGATCGAT
>Rhodiola_yunnanensis
ATGACAGAACAAAAGTGGGTTCATGAAGGTTTAATTATTGAATCACTTCCCAATGGTATGTTCCGGGTTCGTTTAGATAATGATGACCTAATTCTAGGTTATGTTTCAGGAAGGATCCGGCGTAGTTTTATACGGATCCTACCAGGAGATAGAGTCAAAATTGAAGTAAGTCGTTATGATTCAACTAGAGGACGCATAATTTATAGAATTCGCAATAAGGATTCGAAGGATTCGATCGAT
>Rhodiola_dumulosa
ATGACAGAACAAAAGTGGGTTCATGAAGGTTTAATTATTGAATCACTTCCCAATGGTATGTTCCGGGTTCGTTTAGATAATGATGACCTAATTCTAGGTTATGTTTCAGGAAGGATCCGGCGTAGTTTTATACGGATCCTACCAGGAGATAGAGTCAAAATTGAAGTAAGTCGTTATGATTCAACTAGAGGACGCATAATTTATAGAATTCGCAATAAGGATTCGAAGGATTCGATCGAT
>Rhodiola_fastigiata
ATGACAGAACAAAAGTGGGTTCATGAAGGTTTAATTATTGAATCACTTCCCAATGGTATGTTCCGGGTTCGTTTAGATAATGATGACCTAATTCTAGGTTATGTTTCAGGAAGGATCCGGCGTAGTTTTATACGGATCCTACCAGGAGATAGAGTCAAAATTGAAGTAAGTCGTTATGATTCAACTAGAGGACGCATAATTTATAGAATTCGCAATAAGGATTCGAAGGATTCGATCGAT
>Rhodiola_gelida
ATGACAGAACAAAAGTGGGTTCATGAAGGTTTAATTATTGAATCACTTCCCAACGGTATGTTCCGGGTTCGTTTAGATAATGATGACCTAATTCTAGGTTATGTTTCAGGAAGGATCCGGCGTAGTTTTATACGGATCCTACCAGGAGATAGAGTCAAAATTGAAGTAAGTCGTTATGATTCAACTAGAGGACGCATAATTTATAGAATTCGCAATAAGGATTCGAAGGATTCGATCGAT
>Rhodiola_hobsonii
ATGACAGAACAAAAGTGGGTTCATGAAGGTTTAATTACTGAATCACTTCCCAATGGTATGTTCCGGGTTCGTTTAGATAATGATGACCTAATTCTAGGTTATGTTTCAGGAAGGATCCGGCGTAGTTTTATACGGATCCTACCAGGAGATAGAGTCAAAATTGAAGTAAGTCGTTATGATTCAACTAGAGGACGCATAATTTATAGAATTCGCAATAAGGATTCGAAGGATTCGATCGAT
>Rhodiola_humilis
ATGACAGAACAAAAGTGGGTTCATGAAGGTTTAATTACTGAATCACTTCCCAATGGTATGTTCCGGGTTCGTTTAGATAATGATGACCTAATTCTAGGTTATGTTTCAGGAAGGATCCGGCGTAGTTTTATACGGATCCTACCAGGAGATAGAGTCAAAATTGAAGTAAGTCGTTATGATTCAACTAGAGGACGCATAATTTATAGAATTCGCAATAAGGATTCGAAGGATTCGATCGAT
>Rhodiola_integrifolia
ATGACAGAACAAAAGTGGGTTCATGAAGGTTTAATTACTGAATCACTTCCCAATGGTATGTTCCGGGTTCGTTTAGATAATGATGACCTAATTCTAGGTTATGTTTCAGGAAGGATCCGGCGTAGTTTTATACGGATCCTACCAGGAGATAGAGTCAAAATTGAAGTAAGTCGTTATGATTCAACTAGAGGACGCATAATTTATAGAATTAGCAATAAGGATTCGAAGGATTCGATCGAT
>Rhodiola_liciae
ATGACAGAACAAAAGTGGGTTCATGAAGGTTTAATTACTGAATCACTTCCCAATGGTATGTTCCGGGTTCGTTTAGATAATGATGACCTAATTCTAGGTTATATTTCAGGAAGGATCCGGCGTAGTTTTATACGGATCCTACCAGGAGATAGAGTCAAAATTGAAGTAAGTCGTTATGATTCAACTAGAGGACGCATAATTTATAGAATTCGCAAT---------AAGGATTCGATCGAT
>Rhodiola_macrocarpa
ATGACAGAACAAAAGTGGGTTCATGAAGGTTTAATTATTGAATCACTTCCCAATGGTATGTTCCGGGTTCGTTTAGATAATGATGACCTAATTCTAGGTTATGTTTCAGGAAGGATCCGGCGTAGTTTTATACGGATCCTACCAGGAGATAGAGTCAAAATTGAAGTAAGTCGTTATGATTCAACTAGAGGACGCATAATTTATAGAATTCGCAATAAGGATTCGAAGGATTCGATCGAT
>Rhodiola_ovatisepala
ATGACAGAACAAAAGTGGGTTCATGAAGGTTTAATTACTGAATCACTTCCCAATGGTATGTTCCGGGTTCGTTTAGATAATGATGACCTAATTCTAGGTTATGTTTCAGGAAGGATCCGGCGTAGTTTTATACGGATCCTACCAGGAGATAGAGTCAAAATTGAAGTAAGTCGTTATGATTCAACTAGAGGACGCATAATTTATAGAATTCGCAATAAGGATTCGAAGGATTCGATCGAT
>Rhodiola_prainii
ATGACAGAACAAAAGTGGGTTCATGAAGGTTTAATTACTGAATCACTTCCCAATGGTATGTTCCGGGTTCGTTTAGATAATGATGACCTAATTCTAGGTTATGTTTCAGGAAGGATCCGGCGTAGTTTTATACGGATCCTACCAGGAGATAGAGTCAAAATTGAAGTAAGTCGTTATGATTCAACTAGAGGACGCATAATTTATAGAATTCGCAATAAGGATTCGAAGGATTCGATCGAT
>Rhodiola_quadrifida
ATGACAGAACAAAAGTGGGTTCATGAAGGTTTAATTATTGAATCACTTCCCAATGGTATGTTCCGGGTTCGTTTAGATAATGATGACCTAATTCTAGGTTATGTTTCAGGAAGGATCCGGCGTAGTTTTATACGGATCCTACCAGGAGATAGAGTCAAAATTGAAGTAAGTCGTTATGATTCAACTAGAGGACGCATAATTTATAGAATTCGCAATAAGGATTCGAAGGATTCGATCGAT
>Rhodiola_rhodantha
ATGACAGAACAAAAGTGGGTTCATGAAGGTTTAATTACTGAATCACTTCCCAATGGTATGTTCCGGGTTCGTTTAGATAATGATGACCTAATTCTAGGTTATGTTTCAGGAAGGATCCGGCGTAGTTTTATACGGATCCTACCAGGAGATAGAGTCAAAATTGAAGTAAGTCGTTATGATTCAACTAGAGGACGCATAATTTATAGAATTCGCAATAAGGATTCGAAGGATTCGATCGAT
>Rhodiola_sexifolia
ATGACAGAACAAAAGTGGGTTCATGAAGGTTTAATTACTGAATCACTTCCCAATGGTATGTTCCGGGTTCGTTTAGATAATGATGACCTAATTCTAGGTTATGTTTCAGGAAGGATCCGGCGTAGTTTTATACGGATCCTACCAGGAGATAGAGTCAAAATTGAAGTAAGTCGTTATGATTCAACTAGAGGACGCATAATTTATAGAATTCGCAATAAGGATTCGAAGGATTCGATCGAT
>Rhodiola_sinuata
ATGACAGAACAAAAGTGGGTTCATGAAGGTTTAATTACTGAATCACTTCCCAATGGTATGTTCCGGGTTCGTTTAGATAATGATGACCTAATTCTAGGTTATGTTTCAGGAAGGATCCGGCGTAGTTTTATACGGATCCTACCAGGAGATAGAGTCAAAATTGAAGTAAGTCGTTATGATTCAACTAGAGGACGCATAATTTATAGAATTCGCAATAAGGATTCGAAGGATTCGATCGAT
>Rhodiola_smithii
ATGACAGAACAAAAGTGGGTTCATGAAGGTTTAATTACTGAATCACTTCCCAATGGTATGTTCCGGGTTCGTTTAGATAATGATGACCTAATTCTAGGTTATGTTTCAGGAAGGATCCGGCGTAGTTTTATACGGATCCTACCAGGAGATAGAGTCAAAATTGAAGTAAGTCGTTATGATTCAACTAGAGGACGCATAATTTATAGAATTCGCAATAAGGATTCGAAGGATTCGATCGAT
>Rhodiola_stapfii
ATGACAGAACAAAAGTGGGTTCATGAAGGTTTAATTACTGAATCACTTCCCAATGGTATGTTCCGGGTTCGTTTAGATAATGATGACCTAATTCTAGGTTATGTTTCAGGAAGGATCCGGCGTAGTTTTATACGGATCCTACCAGGAGATAGAGTCAAAATTGAAGTAAGTCGTTATGATTCAACTAGAGGACGCATAATTTATAGAATTCGCAAT---------AAGGATTCGATCGAT
>Rhodiola_subopposita
ATGACAGAACAAAAGTGGGTTCATGAAGGTTTAATTATTGAATCACTTCCCAATGGTATGTTCCGGGTTCGTTTAGATAATGATGACCTAATTCTAGGTTATGTTTCAGGAAGGATCCGGCGTAGTTTTATACGGATCCTACCAGGAGATAGAGTCAAAATTGAAGTAAGTCGTTATGATTCAACTAGAGGACGCATAATTTATAGAATTCGCAATAAGGATTCGAAGGATTCGATCGAT
>Rhodiola_tangutica
ATGACAGAACAAAAGTGGGTTCATGAAGGTTTAATTATTGAATCACTTCCCAATGGTATGTTCCGGGTTCGTTTAGATAATGATGACCTAATTCTAGGTTATGTTTCAGGAAGGATCCGGCGTAGTTTTATACGGATCCTACCAGGAGATAGAGTCAAAATTGAAGTAAGTCGTTATGATTCAACTAGAGGACGCATAATTTATAGAATTCGCAATAAGGATTCGAAGGATTCGATCGAT
>Rhodiola_wallichiana
ATGACAGAACAAAAGTGGGTTCATGAAGGTTTAATTACTGAATCACTTCCCAATGGTATGTTCCGGGTTCGTTTAGATAATGATGACCTAATTCTAGGTTATGTTTCAGGAAGGATCCGGCGTAGTTTTATACGGATCCTACCAGGAGATAGAGTCAAAATTGAAGTAAGTCGTTATGATTCAACTAGAGGACGCATAATTTATAGAATTCGCAATAAGGATTCGAAGGATTCGATCGAT
>Hylotelephium_ewersii
ATGAAAGAACAAAAGTGGGTTCATGAAGGTTTAATTACTGAATCACTTCCCAATGGTATGTTCCGGGTTCGTTTAGATAATGACGACCTAATTCTAGGTTATGTTTCAGGAAGGATCCGGCGTAGTTTTATACGGATCCTACCAGGAGATAGAGTCAAAATTGAAGTAAGTCGCTATGATTCAACTAGAGGCCGTATAATTTATAGAATTCGCAATAAGGATTCGAAGGATTCGATCGAT
>Hylotelephium_verticillatum
ATGAAAGAACAAAAGTGGGTTCATGAAGGTTTAATTATTGAATCACTTCCCAATGGTATGTTCCGGGTTCGTTTAGATAATGACGACCTAATTCTAGGTTATGTTTCAGGAAGGATCCGGCGTAGTTTTATACGGATCCTACCAGGAGATAGAGTAAAAATTGAAGTAAGTCGCTATGATTCAACTAGAGGCCGTATAATTTATAGAATTCGCAATAAGGATTCGAAGGATTCGATCGAT
>Hylotelephium_viviparum
ATGAAAGAACAAAAGTGGGTTCATGAAGGTTTAATTATTGAATCACTTCCCAATGGTATGTTCCGGGTTCGTTTAGATAATGACGACCTAATTCTAGGTTATGTTTCAGGAAGGATCCGGCGTAGTTTTATACGGATCCTACCAGGAGATAGAGTAAAAATTGAAGTAAGTCGCTATGATTCAACTAGAGGCCGTATAATTTATAGAATTCGCAATAAGGATTCGAAGGATTCGATCGAT
>Meterostachys_sikokianus
ATGAAAGAACAAAAGTGGATTCATGAAGGTTTAATTACTGAATCACTTCCCAATGGTATGTTCCGGGTTCGTTTAGATAATGACGACCTAATTCTAGGTTATGTTTCAGGAAGGATCCGGCGTAGTTTTATACGGATCCTACCAGGAGATAGAGTCAAAATTGAAGTAAGTCGCTATGATTCAACTAGAGGCCGTATAATTTATAGAATTCGCAATAAGGATTCGAAAGATTCGATCGAT
>Orostachys_fimbriata
ATGAAAGAACAAAAGTGGGTTCATGAAGGTTTAATTACTGAATCACTTCCCAACGGTATGTTCCGGGTTCGTTTAGATAATGACGACCTAATTCTAGGTTATGTTTCAGGAAGGATCCGACGTAGTTTTATACGGATCCTACCAGGAGATAGAGTCAAAATTGAAGTAAGTCGCTATGATTCAACTAGAGGCCGTATAATTTATAGAATTCGCAATAAGGATTCGAAGGATTCGATCGAT
>Orostachys_japonica
ATGAAAGAACAAAAGTGGGTTCATGAAGGTTTAATTACTGAATCACTTCCCAATGGTATGTTCCGGGTTCGTTTAGATAATGACGACCTAATTCTAGGTTATGTTTCAGGAAGGATCCGGCGTAGTTTTATACGGATCCTACCAGGAGATAGAGTCAAAATTGAAGTAAGTCGCTATGATTCAACTAGAGGCCGTATAATTTATAGAATTCGCAATAAGGATTCGAAGGATTCGATCGAT
>Orostachys_minuta
ATGAAAGAACAAAAGTGGGTTCATGAAGGTTTAATTACTGAATCACTTCCCAATGGTATGTTCCGGGTTCGTTTAGATAATGACGACCTAATTCTAGGTTATGTTTCAGGAAGGATCCGGCGTAGTTTTATACGGATCCTACCAGGAGATAGAGTCAAAATTGAAGTAAGTCGCTATGATTCAACTAGAGGCCGTATAATTTATAGAATTCGCAATAAGGATTCGAAGGATTCGATCGAT
>Orostachys_iwarenge_f_magna
ATGAAAGAACAAAAGTGGGTTCATGAAGGTTTAATTACTGAATCACTTCCCAATGGTATGTTCCGGGTTCGTTTAGATAATGACGACCTAATTCTAGGTTATGTTTCAGGAAGGATCCGGCGTAGTTTTATACGGATCCTACCAGGAGATAGAGTCAAAATTGAAGTAAGTCGCTATGATTCAACTAAAGGCCGTATAATTTATAGAATTCGCAATAAGGATTCGAAGGATTCGATCGAT
>Sinocrassula_densirosulata
ATGAAAGAACAAAAGTGGGTTCATGAAGGTTTAATTACGGAATCACTTCCCAATGGTATGTTCCGGGTTCGTTTAGATAATGACGACCTAATTCTAGGTTATGTTTCAGGAAGGATCCGGCGTAGTTTTATACGGATCCTACCAGGAGATAGAGTCAAAATTGAAGTAAGTCGCTATGATTCAACTAGAGGCCGTATAATTTATAGAATTCGCAATAAAGATTCGAAGGATTCGATCGAT
>Sinocrassula_indica
ATGAAAGAACAAAAGTGGGTTCATGAAGGTTTAATTACGGAATCACTTCCCAATGGTATGTTCCGGGTTCGTTTAGATAATGACGACCTAATTCTAGGTTATGTTTCAGGAAGGATCCGGCGTAGTTTTATACGGATCCTACCAGGAGATAGAGTCAAAATTGAAGTAAGTCGCTATGATTCAACTAGAGGCCGTATAATTTATAGAATTCGCAATAAAGATTCGAAGGATTCGATCGAT
>Umbilicus_rupestris
ATGAAAGAACAAAAGTGGGTTCATGAAGGTTTAATTACTGAATCACTTCCAAATGGTATGTTCCGGGTTCGTTTAGATAATCAAGACCTAATTCTAGGTTATGTTTCAGGAAGGATCCGGCGTAGTTTTATACGGATCCTACCAGGAGATAGAGTCAAAATTGAAGTAAGTCGTTATGATTCAACTCGAGGACGTATAATTTATAGAATTCGCAATAAGGATTCGAAGGATTCGATCGAT
>Myriophyllum_aquaticum
ATGAAAGAACAAAAATGGGTTCATGAAGGTTTAATTACTGAATCACTCCCCAATGGTATGTTCCGGGTTCGTTTAGATAATGAAGATCTGATTCTAGGTTATGTTTCGGGAAGGATCCGACGTAGTTTTATTCGGATACTACCAGGAGATAGAGTCAAAATTGAAGTAAGTCGTTATGATTCAAGCAGAGGGCGTATAATTTATAGACTTCGAAAC---------AAGGATTCGAACGAT
>Myriophyllum_spicatum
ATGAAAGAACAAAAATGGGTTCATGAAGGTTTAATTACTGAATCACTCCCCAATGGTATGTTCCGGGTTCGTTTAGATAATGAAGATCTAATTCTAGGTTATGTTTCGGGAAGGATCCGACGTAGTTTTATTCGGATACTACCAGGAGATAGAGTCAAAATTGAAGTAAGTCGTTATGATTCAACCAGAGGGCGTATAATTTATAGACTTCGAAAC---------AAGGATTCGAACGAT
>Sempervivum_heuffelii
ATGAAAGAACAAAAATGGGTTCATGAAGGTTTAATTACCGAATCACTTCCAAACGGTATGTTCCGGGTTCGTTTAGATAATGAAGACCTAATTCTAGGTTATGTTTCAGGAAGGATCCGGCGTAGTTTTATACGGATTCTACCCGGAGATAGAGTCAAAATTGAAGTAAGTCGTTATGATTCAACTCGAGGACGTATAATTTATAGAATTCGCAATAAGGATTCGAAGGATTCGATCGAT
>Sempervivum_ciliosum
ATGAAAGAACAAAAATGGGTTCATGAAGGTTTAATTACCGAATCACTTCCAAATGGTATGTTCCGGGTTCGTTTAGATAATGAAGACCTAATTCTAGGTTATGTTTCAGGAAGGATCCGGCGTAGTTTTATACGGATTCTACCCGGAGATAGAGTCAAAATTGAAGTAAGTCGTTATGATTCAACTCGAGGACGTATAATTTATAGAATTCGCAATAAGGATTCGAAGGATTCGATCGAT
>Sempervivum_funckii
ATGAAAGAACAAAAATGGGTTCATGAAGGTTTAATTACCGAATCACTTCCAAATGGTATGTTCCGGGTTCGTTTAGATAATGAAGACCTAATTCTAGGTTATGTTTCAGGAAGGATCCGGCGTAGTTTTATACGGATTCTACCCGGAGATAGAGTCAAAATTGAAGTAAGTCGTTATGATTCAACTCGAGGACGTATAATTTATAGAATTCGCAATAAGGATTCGAAGGATTCGATCGAT
>Sempervivum_globiferum_subsp_hirtum
ATGAAAGAACAAAAATGGGTTCATGAAGGTTTAATTACCGAATCACTTCCAAACGGTATGTTCCGGGTTCGTTTAGATAATGAAGACCTAGTTCTAGGTTATGTTTCAGGAAGGATCCGGCGTAGTTTTATACGGATTCTACCCGGAGATAGAGTCAAAATTGAAGTAAGTCGTTATGATTCAACTCGAGGACGTATAATTTATAGAATTCGCAATAAGGATTCGAAGGATTCGATCGAT
>Sempervivum_globiferum
ATGAAAGAACAAAAATGGGTTCATGAAGGTTTAATTACCGAATCACTTCCAAACGGTATGTTCCGGGTTCGTTTAGATAATGAAGACCTAGTTCTAGGTTATGTTTCAGGAAGGATCCGGCGTAGTTTTATACGGATTCTACCCGGAGATAGAGTCAAAATTGAAGTAAGTCGTTATGATTCAACTCGAGGACGTATAATTTATAGAATTCGCAATAAGGATTCGAAGGATTCGATCGAT
>Sempervivum_calcareum
ATGAAAGAACAAAAATGGGTTCATGAAGGTTTAATTACCGAATCACTTCCAAATGGTATGTTCCGGGTTCGTTTAGATAATGAAGACCTAATTCTAGGTTATGTTTCAGGAAGGATCCGGCGTAGTTTTATACGGATTCTACCCGGAGATAGAGTCAAAATTGAAGTAAGTCGTTATGATTCAACTCGAGGACGTATAATTTATAGAATTCGCAATAAGGATTCGAAGGATTCGATCGAT
>Sempervivum_arachnoideum
ATGAAAGAACAAAAATGGGTTCATGAAGGTTTAATTACCGAATCACTTCCAAATGGTATGTTCCGGGTTCGTTTAGATAATGAAGACCTAATTCTAGGTTATGTTTCAGGAAGGATCCGGCGTAGTTTTATACGGATTCTACCCGGAGATAGAGTCAAAATTGAAGTAAGTCGTTATGATTCAACTCGAGGACGTATAATTTATAGAATTCGCAATAAGGATTCGAAGGATTCGATCGAT
