# Supplementary material for: Exploring Plastomic Resources in Sempervivum (Crassulaceae): Implications for Phylogenetics
Source: Genes (Basel). 2024 Mar 30;15(4):441. doi: 10.3390/genes15040441 (PMC11049882; doi:10.3390/genes15040441)
Supplement: Supplementary file 1 [file genes-15-00441-s001.zip › (revised)supplementary files_Junhu Kan/Data S1/matK.fasta]

>Crassula_alstonii
ATGGAGGAAGTTAAAGAATATTTCGAACTCGATAAGTCTCGTCAA---CGT---GACTTTCTCTATCCGCTTATCTTTCAGGAGTATATTTATGCATTTGCTCACGATCATAGATCTACTTTGTTGGAAAATGTGGATGTGGATTATGACAAAAAATTGAGTTTCCTACTTCGGAAACGTTTAATTAATCAAATGTATCCACGGAATCATTTGGTTATTTTT------AGTAAA---GGTTCTAACCAAAATGAATTTTTGGGGTACAACAAAAGTTTGTATTCTCAAATGCTATCAGATACTTTTTCAGTAATTATCGAATTCTTTTTTTCCCTACGAGTAGAAGCT---------TTTTTAGAAAGGAAAGAGCTAGTAAAATTTCAGAATTTACGCTCAATTCATTCCCTATTTCCTTTTTTAGAAGATCAATTTTTACATTTAACTTATGTGTCAGATATAGAAATACCTCCCCCCATCCATTTTGAAATAGTTGTGCAAACCCTACGCTACTGGGTTAAAGATGCTTCTTCTTTACATTTAGTACGCCTCTTTTTGTACAAGTAT---TATAGTTGGGATAGTTTTCTTACGGTAAAAAAATCAAGA------------------------AAAAGAAATCAAAGATTTTTCTTGTTCCTCTATAATTATTATGTATGTGAATACGAATTTCTCCTGGGGTTTCTTCGTAACCAGTCTTTTCATTTACGATCAACATCTTTTGGAGTCCTTTTTGAGCGAATCTATTTCTATGGTAAAATAAAA---AAA---------------CAAATTGTTTATAATAATTTTCAAACCAAGCTAGGGCTGTTCAAGGACCCTTTCATACATTATGTTAGGTATCAAGGAAAAGCCCTTTTGGCATCAAAAGGGACGCCCCTTGTGATGAATCAATGGAAATATTACCTTATCCATTTTTGGCAATGCCATTTTTACGTGTGGGTTAACCCGGGAAGGATTCATATAAACCAATTATCCAACCATCCCCTCGATTTTATGGGTTATTTGTCGAATCTGGGATTCAATCTTTCGGTTGTACGGAGTCAGCTATTAGACAATTCATTATTAATTAATAATGCTATTAAGCAGTTATATATTATAGTTCCAATTCTTTCTCTGATTCCATCCTTAGCGAAAGCCAAATTTTGTAATGTATTTGGACATCCCATTAGCAAACCGGCCTGGACCGATTCAGCGGATTCGGATATTATCGAACGATTTGTGTGGATATGCCGAAATCTTTCGCATTATTATTACAGTGGATCCTCAAAAAAAAATAGTTTCTATCGAATAAAGTATATATTGAGACTGTCTTGTGCCAGAACTTTGGCTCGGAAACATAAAAGCACTGTACGTGCTTTTTTGAAAAAGTTAGGTTCGGACTTATTGGACGAATTCCTTATGGAAGAAGAACAAGTTTTGGCTTTGATCGTCCCAAGAGCTAGAAATACTTCGTCTAGCTTAGATCAAGATCGGGTTTGGTATTTGGATATTATTTCTATCAATAATATGGCCAATCATGAA---------------
>Crassula_columella
ATGGAGGAAGTTAAAGAATATTTCGAACTCGATAAGTCTCGTCAA---CGT---GACTTTCTCTATCCGCTTATCTTTCAGGAGTATATTTATGCATTTGCTCACGATCATAGATCTACTTTGTTGGAAAATGTGGATGTGGATTATGACAAAAAATTGAGTTTCCTACTTCGGAAACGTTTAATTAATCAAATGTATCCACGGAATCATTTGGTTATTTTT------AGTAAA---GGTTCTAACCAAAATGAATTTTTGGGGTACAACAAAAGTTTGTATTCTCAAATGCTATCAGATACTTTTTCAGTAATTATCGAATTCTTTTTTTCCCTACGAGTAGAAGCT---------TTTTTAGAAAGGAAAGAGCTAGTAAAATTTCAGAATTTACGCTCAATTCATTCCCTATTTCCTTTTTTAGAAGATCAATTTTTACATTTAACTTATGTGTCACATATAGAAATACCTCCCCCCATCCATTTTGAAATAGTTGTGCAAACCCTACGCTACTGGGTTAAAGATGCTTCTTCTTTACATTTAGTACGCCTCTTTTTGTACAAGTAT---TATAGTTGGGATAGTTTTCTTACGGTAAAAAAATCAAGA------------------------AAAAGAAATCAAAGATTTTTCTTGTTCCTCTATAATTATTATGTATGTGAATACGAATTTCTCCTGGGGTTTCTTCGTAACCAGTCTTTTCATTTACGATCAACATCTTTTGGAGTCCTTTTTGAGCGAATCTATTTCTATGGTAAAATAAAA---AAA---------------CAAATTGTTTATAATAATTTTCAAACCAAGCTAGGGCTGTTCAAGGACCCTTTCATACATTATGTTAGGTATCAAGGAAAAGCCCTTTTGGCATCAAAAGGGACGCCCCTTGTGATGAATCAATGGAAATATTACCTTATCCATTTTTGGCAATGCCATTTTTACGTGTGGGTTAACCCGGGAAGGATTCATATAAACCAATTATCCAACCATCCCCTCGATTTTATGGGTTATTTGTCGAATCTGGGATTCAATCTTTCGGTTGTACGGAGTCAGCTATTAGACAATTCATTATTAATTAATAATGCTATTAAGCAGTTATATATTATAGTTCCAATTCTTTCTCTGATTCCATCCTTAGCGAAAGCCAAATTTTGTAATGTATTTGGACATCCCATTAGCAAACCGGCCTGGACCGATTCAGCGGATTCGGATATTATCGAACGATTTGTGTGGATATGCCGAAATCTTTCGCATTATTATTACAGTGGATCCTCAAAAAAAAATAGTTTCTATCGAATAAAGTATATATTGAGACTGTCTTGTGCCAGAACTTTGGCTCGGAAACATAAAAGCACTGTACGTGCTTTTTTGAAAAAGTTAGGTTCGGACTTATTGGACGAATTCCTTATGGAAGAAGAACAAGTTTTGGCTTTGATCGTCCCAAGAGCTAGAAATACTTCGTCTAGCTTAGATCAAGATCGGGTTTGGTATTTGGATATTATTTCTATCAATAATATGGCCAATCATGAA---------------
>Crassula_dejecta
ATGGAGGAAGTTAAAGAATATTTCGAACTCGATAAGTCTCGTCAA---CGT---GACTTTCTCTATCCGCTTATCTTTCAGGAGTATATTTATGCATTTGCTCATGATCATAGATCTACTTTGTTGGAAAATGTGGATGTGGATTATGACAAAAAATTGAGTTTCCTACTTCGGAAACGTTTAATTAATCAAATGTATCCACGGAATCGTTTGGTTATTTTT------AGTAAA---GGTTCTAACCAAAATGAATTTTTGGGGTACAACAAAAGTTTGTATTCTCAAATGCTATCAGATACTTTTTCAGTAATTATCGAATTTTTTTTTTCCCTACGAGTAGAAGCT---------TTTTTAGAAAGGAAAGAGCTAGTAAAATTTCAGAATTTACGCTCAATTCATTCCCTATTTCCTTTTTTAGAAGATCAATTTTTACATTTAACTTATGTGTCAGATATAGAAATACCCCCCCCCATCCATTTTGAAATAGTTGTGCAAACCCTACGCTACTGGGTTAAAGATGCTTCTTCTTTACATTTAGTACGCCTCTTTTTGTACAAGTAT---TATAGTTGGGATAGTTTTCTTACGGTAAAAAAATCAAGA------------------------AAAAGAAATCAAAGATTATTCTTGTTCCTCTATAATTATTATGTATGTGAATACGAATTCCTCCTGGGGTTTCTTCGTAACCAGTCTTTTCATTTACGATCAACATCTTTTGGAGTCCTTTTTGAGCGAATCTATTTCTATGGTAAAATAAAA---AAAAAAATT------GTAAAAATTGTTTATAATAATTTTCAAACCAAGCTAGGGCTGTTCAAGGACCCTTTCATACATTATGTTAGGTATCAAGGAAAAGCCCTTTTGGCATCAAAAGGGACGCCTCTTGTGATGAATCAATGGAAATATTACCTTATCAATTTTTGGCAATGCCATTTTTACGTGTGGGTTAACCCGGGAAGGATTCATAGAAACCAATTATCCAACCATCCCCTCGATTTTATGGGTTATTTGTCGAATCTGGGATTCAATCTTTCGGTTGTACGGAGTCAGCTATTAGACAATTCATTATTAATGAATAATGCTATTAAGCAGTTATATATTATAGTTCCAATTCTTTCTCTGATTCCATCCTTAGCGAAAGCCAAATTTTGTAATGTATTTGGACATCCCATTAGCAAACCGGCCTGGACCGATTCAGCGGATTCGGATATTATCGAACGATTTGTGTGGATATGCCGAAATCTTTCGCATTATTATTACAGTGGATCCTCAAAAAAAAATAGTTTCTATCGAATAAAGTATATATTGAGACTGTCTTGTGCCAGAACTTTGGCTCGGAAACATAAAAGCACTGTACGTGCTTTTTTGAAAAAGTTAGGTTCGGACTTATTGGACGAATTCCTTATGGAAGAAGAACAAGTTTTGGCTTTGATCGTCCCAAGAGGTAGAGATACTTCGTCTAGCTTAGATCAAGATCGGGTTTGGTATTTGGATATTATTTCTATCAATAATATGGCCAATCATGAA---------------
>Crassula_mesembryanthoides
ATGGAGGAAGTTAAAGAATATTTCGAACTCGATAAGTCTCGTCAA---CGT---GACTTTCTCTATCCACTTATCTTTCAGGAGTATATTTATGCATTTGCTCATGATCATAGATCTACTTTGTTGGAAAATGTGGATGTGGATTATGACAAAAAATTGAGTTTCCTACTTCGGAAACGTTTAATTAATCAAATGTATCCGCGGAATCGTTTGGTTATTTTG------AGTAAA---GGTTCTAACCAAAATGAATTTTTGGGGTACAACAAAAGTTTGTATTCTCAAATGCTATTAGATACTTTTTCAGTAATTATCGAATTTTTTTTTTCCCTACGAGTAGAAGCT---------TTTTTAGAAAGGAAAGAGCTAGTAAAATTTCAGAATTTACGCTCAATTCATTCCCTATTTCCTTTTTTAGAAGATCAATTTTTACATTTAACTTATGTGTCAGATCTAGAAATACCCCCCTCCATCCATTTTGAAATAGTTGTGCAAACCCTACGCTACTGGGTTAACGATGCTTCTTCTTTACATTTAGTACGCCTCTTTTTGTACAAGTAT---TATAGTTGGGATAGTTTTCTTACGGTAAAAAAATCAAGA------------------------AAAAGAAATCAAAGATTATTCTTGTTCCTTTATAATTATTATGTATGTGAATACGAATTCCTCCTGGGGTTTCTTCGTAACCAGTCTTTTCATTTACGATCAACATCTTTTGGAGTCCTTTTTGAGCGAATCTATTTCTATGGTAAAATAAAA---AAAAATTTT------GTAAAAATTGTTTATAATAATTTTCAAACCAAGCTAGGGCTGTTCAAGGACCCTTTCATACATTATGTTAGGTATCAAGGAAAAGCCCTTTTGGCATCAAAAGGGACGCCTCTTGTGATGAATCAATGGAAATATTACCTTATCCATTTTTGGCAATGCCATTTTTACGTGTGGGTTAACCCGGGAAGGATTCATATAAACCAATTATCCAACCATCCCCTCGATTTTATGGGTTATTTGTCGAATCTGGGATTCCATCTTTCGGTTGTACGGAGTCAGCTATTAGACAATTCATTATTAATTAATAATGCTATTAAGCAGTTATATATTATAGTTCCAATTCTTTCTCTTATTCCATCCTTAGCGAAAGCCAAATTTTGTAATGTATTTGGACAGCCCATTAGCAAACCGGCCTGGACCGATTCAGCAGATTCGGATATTATCGAACGATTTGTGTGGATATGCCGAAATCTTTCGCATTATTATTACAGTGGATCCTCAAAAAAAAATAGTTTCTATCGAATAAAGTATATATTGAGACTGTCTTGTGCCAGAACTTTGGCTCGGAAACATAAAAGCACTGTACGTGCTTTTTTGAAAAAGTTAGGTTCGGACTTATTGGACGAATTCCTTATGGAAGAAGAACAAGTTTTGGCTTTGATCGTTCCAAGAGGTAGAGATACTTCGTTTAGCTTAGATAAAGATCGGGTTTGGTATTTGGATATTATTTCTATCAATAATATGGCCAATCATGAA---------------
>Crassula_perforata
ATGGAGGAAGTTAAAGAATATTTCGAGCTCGATAAGTCTCGTCAA---CGC---GACTTTCTCTATCCGCTTATCTTTCAGGAGTATATTTATGCATTTGCTCATGATCATAGATCTACTTTGTTGGAAAATGTGGATGTGGATTCTGACAAAAAATTGAGTTTCCTACTTCGGAAACGTTTAATTAATCAAATGTATCCACGGAATCGTTTGGTTATTTTT------AGTAAA---GGTTCTAACCAAAATGAATTTTTGGGGTACAAGAAAAGTTTGTATTCTCAAATGCTATCAGATACTTTTTCAGTAATTATCGAATTTTTTTTTTCCCTACGCGTAGAAGCT---------TTTTTAGAAAGGAAAGAGCTAGTCAAATTTCAGAATTTACGCTCAATTCATTCCCTATTTCCTTTTTTAGAAGATCAATTTTTACATTTAACTTATGTGTCAGATATAGAAATACCCCCCTCGATCCATTTTGAAATAGTTGTGCAAACCCTACGCTACTGGGTTAAAGATGCTTCTTCTTTACATTTAGTACGCCTCTTTTTGTACAAGTAT---TATAGTTGGGATAGTTTTCTTACGGTAAAAAAATCAAGA------------------------AAAAGAAATCAAAGATTATTCTTGTTCCTCTATAATTATTATGTATGTGAATACGAATTCCTCCTGGGGTTTCTTCGTAACCAGTCTTTTCATTTACGATCAACATCTTTTGGAGTCCTTTTTGAGCGAATTTATTTCTATGGTAAAATAAAA---AAAAAAATT------GTAAAAATTGTTTATAATAATTTTCAAACCAAGCTAGGGCTGTTCAAGGACCCTTTCATACATTATGTTAGGTATCAAGGAAAAGCCCTTTTGGCATCAAAAGGGACGCCTCTTGTGATGAATCAATGGAAATATTACCTTATCCATTTTTGGCAATGCCATTTTTACGTGTGGGTTAACCCGGGAAGGATTCATATAAACCAATTATACAACCATCCCCTCGATTTTATGGGTTATTTGTCGAATCTGGGATTCAATCTTTCGGTTGTACGGAGTCAGCTATTAGACAATTCATTATTAATTAATAATGCTATTAAGCAGTTATATATTCTAGTTCCAATTCTTTCTCTGATTCCATCCTTAGCGAAAGCCAAATTTTGTAATGTATTTGGACATCCCATTAGCAAACCGGCCTGGACCGATTCATCGGATTCGGATATTATCGACCGATTTGTGTGGATATGCCGAAATCTTTCGCATTATTATTACAGTGGATCCTCAAAAAAAAATAGTTTCTATCGAATAAAGTATATATTGAGACTGTCTTGTGCCAGAACTTTGGCTCGGAAACATAAAAGCACTGTACGTGCTTTTTTGAAAAAGTTAGGTTCGGACTTATTGGACGAATTCCTTATGGAAGAAGAAGAAGTTTTGGCTTTGATCGTCCCAAGAGGTAGAGATACTTCGTCTAGCTTAGATCAAGATCGGGTTTGGTATTTGGATATTATTTCTATCAATAATATGGCCAATCATGAA---------------
>Crassula_socialis
ATGGAGGAAGTTAAAGAATATTTCGAACTCGATAAGTCTCGTCAA---CGT---GACTTTCTCTATCCGCTTATCTTTCAGGAGTATATTTATGCATTTGCTCATGATCATAGATCTACTTTGTTGGAAAATGTGGATGTGGATTATGACAAAAAATTGAGTTTCCTACTTCGGAAACGTTTAATTAATCAAATGTATCCACGGAATCGTTTGGTTATTTTT------AGTAAC---GGTTCTAACCAAAATGAATTTTTGGGGTACAACAAAAGTTTGTATTCTCAAATGCTATCAGAGACTTTTTCAGTAATTATCGAATTTTTTTTTTCCCTACGAGTAGAAGCT---------TTTTTAGAAAGGAAAGAGCTAGTAAAATTTCAGAATTTACGCTCAATTCATTCCCTATTTCCTTTTTTAGAAGATCAATTTTTACATTTCACTTATGTGTCAGATATAGAAATACCCCCCCCCATCCATTTTGAAATAGTTGTGCAAACGCTACGCTACTGGGTTAAAGATGCTTCTTCTTTACATTTAGTACGCCTCTTTTTGTACAAGTAT---TATAGTTGGGATAGTTTTCTTACGGTAAAAAAATCAAGA------------------------AAAAGAAATCAAAGATTATTCTTGTTCCTCTATAATTATTATGTATGTGAATACGAATTCCTCCTGGGGTTTCTTCGTAACCAGTCTTTTCATTTACGATCAACATCTTTTGGAGTCCTTTTTGAGCGAATCTATTTCTATGGTAAAATAAAA---AAAAAATTT------GTAAAAATTGTTTATAATAATTTTCAAACCAAGCTAGGGCTGTTCAAGGACCCTTTCATACATTATGTTAGGTATCAAGGAAAAGCCCTTTTGGCATCAAAGGGGACGCCTCTTGTGATGAATCAATGGAAATATTACCTTATCCATTTTTGGCAATGCCATTTTTACGTGTGGGTTAACCCGGGAAGGATTCATATAAACCAATTATCCAACCATCCCCTCGATTTTATGGGTTATTTGTCGAATCTGGGATTCAATCTTTCGGTTGTACGGAGTCAGCTATTAGACAATTCATTATTAATTAATAATGCTATTAAGCAGTTATATATTATAGTTCCAATTCTTTCTCTGATTCCATCCTTAGCGAAAGCCAAATTTTGTAATGTATTTGGACATCCCATTAGCAAACCGGCCTGGACCGATTCAGCGGATTCGGATATTATCGAACGATTTGTGTGGATATGCCGAAATCTTTCGCATTATTATTACAGTGGATCCTCAAAAAAAAATAGTTTCTATCGAATAAAGTATATATTGAGACTGTCTTGTGCCAGAACTTTGGCTCGGAAACATAAAAGCACTGTACGTGCTTTTTTGAAAAAGTTAGGTTCGGACTTATTGGACGAATTCCTTATGGAAGAAGAACAAGTTTTGGCTTTGATCGTCCCAAGAGGTAGAGATACTTCGTCTAGCTTAGATCAAGATCGGGTTTGGTATTTGGATATTATTTCTATCAATAATATGGCCAATCATGAA---------------
>Crassula_tecta
ATGGAGGAAGTTAAAGAATATTTCGAACTCGATAAGTCTCGTCAA---CGT---GACTTTCTCTATCCGCTTATCTTTCAGGAGTATATTTATGCATTTGCTCATGATCATAGATCTACTTTGTTGGAAAATGTGGATGTGGATTATGACAAAAAATGGAGTTTCCTACTTCGTAAACGTTTAATTAATCAAATGTATCCACGGAATCGTTTGGCTATTTTT------AGTAAA---GGTTCTAACCAAAATGCATTTTTGGGGTACAACAAAAGTTTGTATTCTCAAATGCTATCAGATACTTTTTCAGTAATTATCGAATTTTTTTTTTCCCTACGAGTAGAAGCT---------TTTTTAGAAAGGAAAGAGCTAGTAAAATTTCAGAATTTACGCTCAATTCATTCCCTATTTCCTTTTTTAGAAGATCAATTTTTACATTTAACTTATGTGTCAGATATAGAAATACCCCCCCCCATCCATTTTGAAATAGTTGTGCAAACCCTACGCTACTGGGTTAAAGATGCTTCTTCTTTACATTTAGTACGCCTCTTTTTGTACAAGTAT---TATAGTTGGGATAGTTTTCTTACGGTAAAAAAATCAAGA------------------------AAAAGAAATCAAAGATTCTTCTTGTTCCTCTATAATTATTATGTATGTGAATATGAATTCCTCCTGGGGTTTCTTCGTAACCAGTCTTTTCATTTACAATCAACATCTTTTGGAGTCCTTTTTGAGCGAATCTATTTCTATGGTAAAATAAAA---AAACAATTT------GTAAAAATTGTTTATAATAATTTTCAAACCAAGCTAGGGCTGTTCAAGGACCCTTTCATACATTATGTTAGGTATCAAGGAAAAGCCCTTTTGGCATCAAAAGGGACGCCTCTTGTGATGAATCAATGGAAATATTACCTTATCCATTTTTGGCAATGCCATTTTTACGTGTGGGTTAACCCGGGAAGGATTCATATAAACCAATTATCCAACCATCCCCTCGATTTTATGGGTTATTTGTCGAATCTGGGATTCAATCTTTCGGTTGTACGGAGTCAGCTATTAGATAATTCATTATTAATTAATAATGCTATTAAGCAGTTATCTATTATAGTTCCAATTCTTTCTCTGATTCCATCCTTAGCGAAAGCCAAATTTTGTAATGTATTTGGACATCCCATTAGCAAACCGGCCTGGACCGATTCAGCGGATTCGGATATTCTCGAACGATTTGTGTGGATATGCCGAAATCTTTCGCATTATTATTACAGTGGATCCTCAAAAAAAAATAGTTTCTATCGAATAAAGTATATATTGAGACTGTCTTGTGCCAGAACTTTGGCTCGAAAACATAAAAGCACTGTACGTGCTTTTTTGAAAAAGTTAGGTTCGGACTTATTGGACGAATTCCTTATGGAAGAAGAACAAGTTTTGGCTTTGATCGTCCCAAGAGGTAGAGATACTTCGTCTAGCTTAGATCAAGATCGGGTTTGGTATTTGGATATTATTTCTATCAATAATATGGCCAATCATGAA---------------
>Crassula_mesembrianthemopsis
ATGGAGGAAGTTAAAGAATATTTCGAACTCGATAAGTCTCGTCAA---CGT---GACTTTCTCTATCCGCTTATCTTTCAGGAGTATATTTATGCATTTGCTCATGATCATAGATCTACTTTGTTGGAAAATGTGGATGTGGATTATGACAAAAAATGGAGTTTCCTACTTCGTAAACGTTTAATTAATCAAATGTATCCACGGAATCGTTTGGCTATTTTT------AGTAAA---GGTTCTAACCAAAATGCATTTTTGGGGTACAACAAAAGTTTGTATTCTCAAATGCTATCAGATACTTTTTCAGTAATTATCGAATTTTTTTTTTCCCTACGAGTAGAAGCT---------TTTTTAGAAAGGAAAGAGCTAGTAAAATTTCAGAATTTACGCTCAATTCATTCCCTATTTCCTTTTTTAGAAGATCAATTTTTACATTTAACTTATGTGTCAGATATAGAAATACCCCCCCCCATCCATTTTGAAATAGTTGTGCAAACCCTACGCTACTGGGTTAAAGATGCTTCTTCTTTACATTTAGTACGCCTCTTTTTGTACAAGTAT---TATAGTTGGGATAGTTTTCTTACGGTAAAAAAATCAAGA------------------------AAAAGAAATCAAAGATTCTTCTTGTTCCTCTATAATTATTATGTATGTGAATATGAATTCCTCCTGGGGTTTCTTCGTAACCAGTCTTTTCATTTACAATCAACATCTTTTGGAGTCCTTTTTGAGCGAATCTATTTCTATGGTAAAATAAAA---AAACAATTT------GTAAAAATTGTTTATAATAATTTTCAAACCAAGCTAGGGCTGTTCAAGGACCCTTTCATACATTATGTTAGGTATCAAGGAAAAGCCCTTTTGGCATCAAAAGGGACGCCTCTTGTGATGAATCAATGGAAATATTACCTTATCCATTTTTGGCAATGCCATTTTTACGTGTGGGTTAACCCGGGAAGGATTCATATAAACCAATTATCCAACCATCCCCTCGATTTTATGGGTTATTTGTCGAATCTGGGATTCAATCTTTCGGTTGTACGGAGTCAGCTATTAGATAATTCATTATTAATTAATAATGCTATTAAGCAGTTATCTATTATAGTTCCAATTCTTTCTCTGATTCCATCCTTAGCGAAAGCCAAATTTTGTAATGTATTTGGACATCCCATTAGCAAACCGGCCTGGACCGATTCAGCGGATTCGGATATTCTCGAACGATTTGTGTGGATATGCCGAAATCTTTCGCATTATTATTACAGTGGATCCTCAAAAAAAAATAGTTTCTATCGAATAAAGTATATATTGAGACTGTCTTGTGCCAGAACTTTGGCTCGAAAACATAAAAGCACTGTACGTGCTTTTTTGAAAAAGTTAGGTTCGGACTTATTGGACGAATTCCTTATGGAAGAAGAACAAGTTTTGGCTTTGATCGTCCCAAGAGGTAGAGATACTTCGTCTAGCTTAGATCAAGATCGGGTTTGGTATTTGGATATTATTTCTATCAATAATATGGCCAATCATGAA---------------
>Crassula_deltoidea
ATGGAGGAAGTTAAAGAATATTTCGAATTCGATAAGTATCGTCAA---CAT---GACTTCCTATATCCGCTTATCTTTCAGGAGTATATTTATGCATTTGCTCATGATCATAGATCTATTTTCGTGGAAAGTGTGGATGTGGATTATGACAAAAAATTGAGTTTCTTACTTCGTAAACGTTTACTGAATCGAATCTATCAAAGGAATCATTTACTTTTTTTT------AGTAAG---GGTTCTAATCCAAATGCATTTTTGGGGTACAACAAAAAGATATATTCTCAAATGCTAGCAGATAGTTTTTCAGTAATTCTAGAAATTTTTTTTTCCCTACGAGTAGAATCC---------TTTTTCGAAAGGAAAGAAATAGTCAAATTTCAGAATTTACGCTCAATTCATTCCCTATTTCCTTTTTTAGAAGATCAATTTTTACATTTAAATTATGTTTCAGATATAGAAATAACCCCTCCTATCCATCTAGAAATAGTGGTGCAAACCCTCCGTTACTGGGTGAAAGATGCTTCTTCTTTACATTTAGTACGACTCTTTCTTTACAAGTATTCTTCTAGTTGGAATAATCTTATTACGCTCAAAAAATCAATA------------------------AAACGGAATCAAAGATTCTTTTTGTTCCTCTATAATTCTTACGTATGTGACTATGAACTCCTCTTAGGTTTTCTTCGTAACCAATCTTTTCATTTACGATCAACATCCTTTGGCGTTTTTTTTGAGCGAATCTATTTCTATGGGAAAATAAAC---AAACTTTTT------GTAGAAGTCTTTTTAAATTCTTTTCAAAGCAAGCTACGGTTGTTCAAGGACCCTTTCGTCCATTATGTTAGATACCAAGGAAACGCCCTTTTGGCTTCAAAAGGGACGCCACTTCTGATGAGTAAATATAAATATTACTTGATCAATTTATGGCAATGTCATTTTCACGTTTGGGTTCAGCCGGGAAGGGTTCATATAAACCAATTATCGAACCATTCCCTCGACTTTATGGGTTATTTGTCGAATCTGGGATTGAATTTTTCCATTGTACGGAGTCAACTCTTAGACAATTCATTAGTCATTAATAATGCTAGGAAGCAGTTATATATTAAAGTTCCAATTCTTTCTCTTATTCCATCCTTAGCTAAGTCCAAATTTTGTAATGTATTTGGACATCCCATTAGCAAACCCGCCTGGACCGATTCAGCTGACTCGGATATTATTGACCGATTTGTGTGGATATGCCGAAATCTTTCGCATTATTATTACGGTGGATCGGCTAAAAAAAATAGTTTCTCTCGAATAAAGTATATATTGAGACTTTCTTGTGCCAGAACTTTGGCTCGTAAACACAAAAGCACTGTACGTGCTTTGTTGAAAAAATTAGGTTCGGACTTATTGGACGAATTCCTTATGGAAGAAGAACAAGTTTTTTCTTTGATCGGCTCAAGAGTTATAGCTACTTCGTGTAGCTTAGACAGAGGCCGGGTTTGGTATTTGGATATTCTTTCGATCAATAATATGGTCAATCATGAA---------------
>Crassula_expansa_subsp_fragilis
ATGGAAGAAGTTAAAGAATATTTCGAACTCGATAAGTATCGTCAA---CAT---GACTTCCTATATCCGCTTATCTTTCAGGAGTATATAATTGCATTTGCTCATGATCATAGATCCACTTTCATGGAAAGTGTGGATGTGGATTATGACACAAAATTGAGTTTCGTACTTCGTAAACGTTTAATGAATCAAATCTATCAACAGAATCATTTACTTTTTTTT------AGTAAG---GGTTCTAATCCAAATGCATTTTTGGGGTACAACAAAAATTTATATTCTCAAATGCTAGCAGATAGTTTTTCAGTAATTCTAGAAATTTTTTTTTCCCTACGAGTAGAATCC---------TTTTTCGAAAGGAAAGAAATAGTAAAATTTCAGAATTTACGCTCAATTCATTCCCTATTTCCTTTTTTAGAAGATCAATTTTTACATTTAAATTATGTTTCAGATATAGAAATAACCCCCCCCATACATCTAGAAATAGTGGTGCAAACCCTCCGTTACTGGGTGAAAGATGCTTCTTCTTTACATTTAGTACGACTCTTTCTTTACAAGTATTCTTCTAGTTGGGATAATCTTATTACTTTCAAAAAATCAATA------------------------AAAAGGAATCAAAGATTTTTTTTGTTCCTATATAATTCTTATGTATGTGAATATGAATTCCTCCTCGGTTTTCTTCGTAACCAATCTTTTCATTTACGGTCAACATCCTTTGGAGTCCTTTTTGAGCGAATCTATTTCTACGGGAAAATAAAC---AAACTTTTT------GTAGAAGTCGTTTTTAATGATTTTCAAACCAAGCTACCGTTGTTGAAGGACTCTTTCGTGCATTATCTTAGGTACCAAGGAAACGCACTTTTGGCTTCAAAAGGGACGCCACTTCTGATGAGTAAATATAAATATTACTTGATCAATTTATGGCAATGTCATTTTTACGTTTGGGTTCAGCCGGGACGGATTCATATAAACCAATTATCGAACCATTCCCTCGACTTTTTGGGTTATTTGTCGAATCTGGGATTTTCTTTTTCCGTTGTACGGAGTCAACCATTAGACAATTCATTATTAATTAATAATCCTAGAAAGCAGTTATATATTATAGTCCCAATTATTTCTCTGATTTCATCCTTAGCTAAAGACAAATTTTGTAATGTATTTGGACATCCCATTAGCAAACCCGCCTGGACCGATTCAGCCGACTCGGATATTATCGACCGATTTGTGTGGATATGCCGAAATCTTTCGCATTATTATTACGGCGGATCGGTTAAAAAAAATAGTTTCTCTCGAATAAAGTATATCTTTAGACTTTCTTGTGCCAGAACTTTGGCTCGTAAACACAAAAGTACTGTACGTGCTTTTTTGAAAAAATTAGGTTCGGACTTATTGGACGAATTCCTTATGGAAGAAGAACAAGTGTTGTCTTTGATCGGCTCAAGAGTTAGAGATACCTCGTGTAGCTTAGATAGAGGTCGGGTTTGGTATTTGGATATTCTTTCGATGAATAATATGGTCAAGCATGAA---------------
>Crassula_volkensii
ATGGAAGAATTTAAAGAATATTTCGAACTCGATAAGTATCGTCAA---CAT---GACTTCCTATATCCGCTTATCTTTCAGGAGTATATTTATGCATTTGCTCATGATCATAGATCCACTTTCATGGAAAGTGTGGATGTGGATTATGACACAAAATTGAGTTTTGTACTTCGTAAACGTTTAATGAATCAAATCTATCAACAGAATCATTTACTTTTTTTT------AGTAAG---GGTTCTAATCCAAATGCATTTTTGGGGTACAACAAAAATTTATATTCTCAAATGCTAGCAGATAGTTTTTCAGTAATTCTAGAAATTTTTTTTTCCCTACGAGTAGAATCC---------TTTTTCGAAAGGAAAGAAATAGTAAAATTTCAGAATTTACACTCAATTCATTCCCTATTTCCTTTTTTAGAAGATCAATTTTTACATTTAAATTATGTTTCAGATATAGAAATAACCCCTCCCATACATCTAGAAATAGTGGTGCAAACCCTCCGTTACTGGGTGAAAGATGCTTCTTCTTTACATTTAGTACGACTCTTTCTTTACAAGTATTCTTCTAGTTGGGATAATCTTATTACTTTCAAAAAATCAATA------------------------AAAAGGAATCAAAGATTATTTTTGTTCCTATATAATTCTTATGTATGTGAATATGAATTCCTCCTCGGTTTTCTTCGTAACCAATCTTTTCATTTACGGTCAACATCCTTTGGAGTCCTTTTTGAGCGAATCTATTTCTACGGGAAAATAAAC---AAACTTTTT------GTAGAAGTCTTTTTTAATGATTTTCAAACCAAGCTACGGTTGTTGAAGGACCCTTTCGTGCATTATCTTAGGTACCAAGGAAACGCACTTTTGGCTTCAAAAGGGACGCCACTTCTGATGAGTAAATATAAATATTACTTGATCAATTTATGGCAATGTCATTTTTACGTTTGGGTTCAGCCGGGACGGATTCATATAAACCAATTATCGAACCATTCCCTCGACTTTTTGGGTTATTTGTCGAATCTGGGATTTTCTTTTTCCGTTGTACGGAGTCAACTATTAGACAATTCATTATTAATTAATAATCCTAGAAAGCAGTTATATATTAGAGTGCCAATTAGGTCTCTGATTTCATCCTTAGCTAAAGACAAATTTTGTAATGTATTTGGACACCCCATTAGCAAACCCGCCTGGACCGATTCAGCCGACTCGGATATTATCGACCGATTTGTGTGGATATGCCGAAATCTTTCGCATTATTATTACGGCAGATCGGTTAAAAAAAATAGTTTCTCTCGAATAAAGTATATCCTTAGACTTTCTTGTGCCAGAACTTTGGCTCGTAAACACAAAAGTACTGTACGTGCTTTTTTGAAAAAATTAGGTTCGGACTTATTGGACGAATTCCTTATGGAAGAAGAACAAGTTTTGTCTTTGATCGGCTCAAGAGTTATAGATACCTCGTGTAGCTTAGATAGAGGTCGGGTTTGGTATTTGGATATTATTTCGAGCAATAATATGGTCAAGCATGAA---------------
>Cotyledon_tomentosa
ATGGAGGAAGTGAAAGGATATTTAGAACTCGATAAGTCTCGTCAA---CAT---GACTTCCTATATCCACTTATCTTTCAAGAGTCTATTTCTGCATTTGCTCATGATCATAGGCCTGTTTTGTTGGAAAAT------GTAGATTATGAAAAAAAATGGAGTTTCCTACTTCTTAAACGTTTAATTAATCGAATGTATCAACAGAATCATTTGGCTCTTTTT------ACTAAT---GGTTCTAACCAAAATAAATTTTTGGGGCACAACAAGAATTTGTATTCTCAACTGCTATCAGAGGCTTTTTCAGTAATTATAGAAATTGTATTTTTCCTACGACTCGAATCT---------TCCTTCGAAAGGAAAGAAATAGTAAAATGTCAGAATTTACGCTCAATTCATTCCTTATTTCCTTTTTTAGAAGATCAATTTTTACATTTAACTTATGTGTCAGATATCGAAATACCCCCTGGGATCCATCTAGAAATATTGGTTCAAACCCTCCGCTACTGGGTGAAAGATGCTTCTTCTTTACATTTAGTACGATTCTTTTTTTACAAGTAT---GATAATTGGAATAGCCTTATTACACTAAAGAAATCCATT---TCT---TTTTTG---------------AATCCAAAATGTTTCTTGTTCCTCTATAATTATCATGTATGTGAATCCGAATCCATCCTCGGTTTTATTTATAACCAATCCTTTCAGTTACGATCAACATCTTTTGGAGTTTTTTTTGAGCGAATCCATTTCTATGAAAAAAGAAAA---AAACTTATT------GTAGAAGTCTTT------TCTATTCAAACCAAGCTAGGGTTGTTCAAGGATCCTTTCATCCATTATGTTAGGTATCAAGGAAAAGCCTTTTTTGGCTCAAAAGGCACGCCTTTGCTGATGAGTCAATGGAAATATTACCTTATCCATTTATGGCAATGTCATTTTGACGTGTGGGTTCAACCGGGAAGAGTTCATATAAACCCATTATCCAAACATCCCTTAGACTTTATGGGTTATTTGTCGAATCCGGGACTAACTCTTTCAGTTGTACGGAGTCAACTATTAGACAATTCATTTCTAATTAATAATGGTATTAAGCAGTTATCTATTATAGTTCCCATTTTTTCTCTTATTGCATCATTGGCTAAAGCCAAATTTTGTAATGTATTTGGCCATCCCATGAGTAAACCCGCCTGGACCGATTCAGCTGATTCGGATATTATCGACCGATTTGTGTGGATATGCCGAAATCTTTCTCAT---TATTACAGTGGATCTTCAAAAAAAAAAAGTTTCTATCGAATAAAGTATATATTAAGACTTTCTTGTGCCAGAACTTTGGCTCGTAAACACAAAAGCACTGTACGCGCTTTTTTGAAAAAATTAGGTTCAGACTTATTGGAAGAATTCCTTATGGAAGAAGAACAATTTTTGTCTTTGATCTTTCCAAGAGCTATGGATACTGCG---------CATAGAGGTCGGGTTTGGTATTTTGATATTATTTGTATCAAAAATCTGGCCAATCATTCA---------------
>Kalanchoe_daigremontiana
ATGGAGGAAGTTAAAGGATATTTAGAACTCGATAAGTCTCGTCAA---CAT---GACTTCATATATCCACTTATCTTTCAAGAGTCTATTTCTGCATTTGCTCATGATCATAGGCCTGTTTTGTTGGAAAAT------GTAGATTCTGAAAAAAAATGGAGTTTCCTACTTCTTAAACGTTTAATTAATCGAATGTATCAACAGAATCTTTTTGCTCTTTTT------ACTAAT---GGTTCTAAGCAAAAGAAATTTTTTGGGCACAACAAGAATTTGTATTCTCAAATGCTATCAGAGGGTTTTTCAGTAATTATAGAAATTTTCTTTTTCCTACGACTAGAATCT---------TCCTTCGAAAGGAAAGAAATAGTAAAATTTCAGAATTTACGCTCAATTCATTCCCTATTTCCTTTTTTAGAAGATCAATTTTTACATTTAACTTATGTGTCAGATATAAAAATACCCCCTCGCATCCATCTAGAAATATGGGTTCAAACCCTCCGCTACTGGGTGAAAGATGCTTCTTCTTTACATTTAGTACGATTCTTTCTTTACAAGTAT---GATAATTGTAATAGCCTTATTACACTAAATAAATCCATT---TCT---TTTTTTTTA------AAAAGGAATCCAAAAAGTTTCTTGTTCCTCTATAATTATCATGTATGTGAATCCGAATCCATCCTCGGTTTTATTCGTAACCAATCCTTTCATTTACGATCAACATCTTTTGGAGTTTTTTTTGAGCGAATCCATTTCTATGGAAAAATCAAA---AAACTTCTT------GTAGAAGTCTTT------TCTATTCAAACCAAGCTAGGGTTGTTCAAGGATCCTTTCATCCATTATGTTAGGTATCAAGGAAAAGCCTTTTTGGGTTCAAAAGGAACACCTTTGCTGATGAGTAAATGGAAATATTACCTTATCAATTTATGGCAATGTCATTTTTACGTGTGGGTTCAATCGGGAAGCGTTCATATAAACCAGTTATCCAAACATTCCTTAGACTTTATGGGTTATTTGTCGAATCCGGGACTAACTCTTTCAGTTGTACGGAGTCAACTATTAGACAATTGTTTTATAATTAATAATGGTATTAAGCAGTTATCTAGTATAGTTCCCATTTTTTCTCTTATTGCATCATTGGCTAAAGCAAAATTTTGTAATGTATTTGGGCATCCCATTAGTAAACCCGCCTGGACTGATTCAGCTGATTCCGATATTATCGACCGATTTGTGTGGCTATGCCGAAATTTTTCTCAT---TATTACAGTGGATCTTCAAAAAAAAAAACTTTCTATCGAATAAAGTATATATTGAGACTTTCTTGTGCCAGAACTTTGGCTCGTAAACACAAAAGCACTGTACGCGCTTTTTTGAAAAAATTAGGTTCAGACTTATTGGAAGAATTCCTTATGGAAGAAGAACAATTTTTGTCTTTGATCTTCCCAAGAGTTATGGATACTGCGCGT---------AGAGGTCGGGTTTGGTATTTGGATATTATTTGTATCAAAAATCTGGCCAATCATGAA---------------
>Kalanchoe_delagoensis
ATGGAGGAAGTTAAAGGATATTTAGAACTCGATAAGTCTCGTCAA---CAT---GACTTCATATATCCACTTATCTTTCAAGAGTCTATTTCTGCATTTGCTCATGATCATAGGCCTGTTTTGTTGGAAAAT------GTAGATTCTGAAAAAAAATGGAGTTTCCTACTTCTTAAACGTTTAATTAATCGAATGTATCAACAGAATCTTTTTGCTCTTTTT------ACTAAT---GGTTCTAAGCAAAAGAAATTTTTTGGGCACAACAAGAATTTGTATTCTCAAATGCTATCAGAGGGTTTTTCAGTAATTATAGAAATTTTCTTTTTCCTACGACTAGAATCT---------TCCTTCGAAAGGAAAGAAATAGTAAAATTTCAGAATTTACGCTCAATTCATTCCCTATTTCCTTTTTTAGAAGATCAATTTTTACATTTAACTTATGTGTCAGATATAAAAATACCCCCTCGCATCCATCTAGAAATATGGGTTCAAACCCTCCGCTACTGGGTGAAAGATGCTTCTTCTTTACATTTAGTACGATTCTTTCTTTACAAGTAT---GATAATTGTAATAGCCTTATTACACTAAATAAATCCATT---TCTTTTTTTTTTTTT------AAAAGGAATCCAAAATGTTTCTTGTTCCTCTATAATTATCATGTATGTGAATCCGAATCCATCCTCGGTTTTATTCGTAACCAATCCTTTCATTTACGATCAACATCTTTTGGAGTTTTTTTTGAGCGAATCCATTTCTATGGAAAAATCAAA---AAACTTCTT------GTAGAAGTCTTT------TCTATTCAAACCAAGCTAGGGTTGTTCAAGGATCCTTTCATCCATTATGTTAGGTATCAAGGAAAAGCCTTTTTGGGTTCAAAAGGAACACCTTTGCTGATGAGTAAATGGAAATATTACCTTATCAATTTATGGCAATGTCATTTTTACGTGTGGGTTCAATCGGGAAGCGTTCATATAAACCAGTTATCCAAACATTCCTTAGACTTTATGGGTTATTTGTCGAATCCGGGACTAACTCTTTCAGTTGTACGGAGTCAACTATTAGACAATTGTTTTATAATTAATAATGGTATTAAGCAGTTATCTAGTATAGTTCCCATTTTTTCTCTTATTGCATCATTGGCTAAAGCAAAATTTTGTAATGTATTTGGGCATCCCATTAGTAAACCCGCCTGGACTGATTCAGCTGATTCCGATATTATCGACCGATTTGTGTGGCTATGCCGAAATTTTTCTCAT---TATTACAGTGGATCTTCAAAAAAAAAAACTTTCTATCGAATAAAGTATATATTGAGACTTTCTTGTGCCAGAACTTTGGCTCGTAAACACAAAAGCACTGTACGCGCTTTTTTGAAAAAATTAGGTTCAGACTTATTGGAAGAATTCCTTATGGAAGAAGAACAATTTTTGTCTTTGATCTTCCCAAGAGTTATGGATACTGCGCGT---------AGAGGTCGGGTTTGGTATTTGGATATTATTTGTATCAAAAATCTGGCCAATCATGAA---------------
>Kalanchoe_fedtschenkoi
ATGGAGGAAGTTAAAGGATATTTAGAACTCGATAAGTCTCGTCAA---CAT---GACTTCATATATCCACTTATCTTTCAAGAGTCTATTTCTGCATTTGCTCATGATCATAGGCCTGTTTTGTTGGAA---------------TCTGAAAAAAAATGGAGTTTCCTACTTCTTAAACGTTTAATTAATCGAATGTATCAACAGAATCTTTTTGCTCTTTTT------ACTAAT---GGTTCTAAGCAAAAGAAATTTTTTGGGCACAACAATTATTTGTATTCTCAAATGCTATCAGAGGGTTTTTCAGTAATTATAGAAATTTTCTTTTTCCTACGACTAGAATCT---------TCCTTCGAAAGGAAAGAAATAGTAAAATTTCAGAATTTACGCTCAATTCATTCCCTATTTCCTTTTTTAGAAGATCAATTTTTACATTTAACTTATGTGTCAGATATAAAAATACCCCCTCGCATCCATCTAGAAATATGGGTTCAAACCCTCCGCTACTGGGTGAAAGATGCTTCTTCTTTACATTTAGTACGATTCTTTCTTTACAAGTAT---GATAATTGTAATAGCCTTATTACACTAAATAAATCCATT---TCT---TTTTTTTTG------AAAAGGAATCCAAAATGTTTCTTGTTCCTCTATAATTATCATGTATGTGAATCCGAATCCATCCTCGGTTTTATTCGTAACCAATCCTTTCATTTACGATCAACATCTTTTGGAGTTTTTTTTGAGCGAATCCATTTCTATGGAAAAATAAAA---AAACTTCTT------GTAGAAGTCTTT------TCTATTCAAACCAAGCTAGGGTTGTTCAAGGATCCTTTCATCCATTATGTTAGGTATCAAGGAAAAGCCTTTTTGGGTTCAAAAGGAACACCTTTGCTGATGAGTAAATGGAAATATTACCTTATCAATTTATGGCAATGTCATTTTTACGTGTGGGTTCAATCGGGAAGCGTTCATATAAACCAGTTATCCAAACATTCCTTAGACTTTATGGGTTATTTGTCGAATCCGGGACTAACTCTTTCAGTTGTACGGAGTCAACTATTAGACAATTGTTTTATAATTAATAATGGTATTAAGCAGTTATCTAGTATAGTTCCCATTTTTTATCTTATTGCATCATTGGCTAAAGCAAAATTTTGTAATGTATTTGGGCATCCCATTAGTAAACCCGCCTGGACTGATTCAGCGGATTCCGATATTATCGACCGATTTGTGTGGCTATGCCGAAATTTTTCTCAT---TATTACAGTGGATCTTCAAAAAAAAAAACTTTCTATCGAATAAAGTATATATTGAGACTTTCTTGTGCCAGAACTTTGGCTCGTAAACACAAAAGCACTGTACGCGCTTTTTTGAAAAAATTAGGTTCAGACTTATTGGAAGAATTCCTTATGGAAGAAGAACAATTTTTGTCTTTGATCTTCCCAAGAGTTATGGATACTGCGCGT---------AGAGGTCGGGTTTGGTATTTGGATATTATTTGTATCAAAAATCTGGCCAATCATTCA---------------
>Kalanchoe_longiflora
ATGGAGGAAGTTAAAGGATATTTAGAACTCGATAAGTCTCGTCAA---CAT---GACTTCATATATCCACTTATCTTTCAAGAGTATATTTCTGCATTTGCTCATGATAATAGGCCTGTTTTGTTGGAAAAT------GTAGATTCTGAAAAAAAATGGAGTTTCCTACTTCTTAAACGTTTAATTAATCGAATGTATCAACAGAATCATTTTGCTCTTTTT------ACTAAT---GGTTCTAAGCAAAAGAAATTTTTTGGGCACAACAAGAATTTGTATTCTCAAATGCTATCAGAGGGTTTTTCAGTAATTATAGAAATTTTCTTTTTCCTACGACTAGAATCT---------TCTTTCGAAAGGAAAGAAATAGTAAAATTTCAGAATTTACGCTCAATTCATTCCCTATTTCCTTTTTTAGAAGATCAATTTTTACATTTAACTTATGTGTCAGATATAGAAATACCCCCTCCCATCCATCTAGAAATATGGGTTCAAACCCTCCGCTACTGGGTGAAAGATGCTTCTTCTTTACATTTAGTACGACTCTTTCTTTACAAGTAT---GATAATTGTAATAGTCTTATTACACTAAATAAATCCATT---TCT---TTTTTTTTT------AAAAGGAATCCAAAATGTTTCGTCTTCCTCTATAATTATCATGTATGTGAATCCGAATCCATCCTCGGTTTTATTCGTAACCAATCCTTTCATTTACGATCAACATCTTTTGAAGTTTTTTTTGAGCGAATCCATTTCTATGGAAAAATCAAA---AAACTTCTT------GTAGAAGTCTTT------TCTATTCAAACCAAGCTAGGGTTGTTCAAGGATTCTTTCATCCATTATGTTAGGTATCAAGGAAAAGCCTTTTTGGGCTCAAAAGGAAGGCCTTTGCTGATGAGTAAATGGAAATATTACCTTATCAATTTATGGCAATGTCATTTTTATGTGTGGGTTCAACCGGGAAGCGTTCATATAAACCAGTTATCCAAACATTCCTTAGACTTTATGGGTTATTTGTCGAATCCGGGACTAACTCTTTCAGTTGTACGGAGTCAACTATTAGACAATTCATTTATAATTAATAATGGTATTAAGCAGTTATCTATTATAGTTCCCATTTTTTCTCTTATTGCATCGTTGGCTAAAGCAAAATTTTGTAATGTATTTGGGCATCCCATTAGTAAACCCGCCTGGACTGATTCAGCTGATTCGGATATTATCGACCGATTTGTGTGGCTATGCCGAAATCTTTCTCAT---TATTACAGTGGATCTTCAAAAAAAAAAACTTTCTATCGAATAAAGTATATATTGAGACTTTCTTGTGCCAGAACTTTGGCTCGTAAACACAAAAGCACTGTACGCGCTTTTTTGAAAAAATTAGGTTCAGACTTATTGGAAGAATTCCTTATGGAAGAAGAACAATTTTTGTCTTTGATCTTCCCAAGAGTTATGGATACTGCGCGT---------AGAGGTCGGGTTTGGTATTTGGATATTATTTGTATCAAAAATCTGGCCAAGCATGAA---------------
>Kalanchoe_tomentosa
ATGGAGGAAGTTAAAGGATATTTAGAACTCGATAAGTCTCGTCAA---CAT---GACTTCATATATCCACTTATCTTTCAAGAGTATATTTCTGCATTTGCTCATGATCATAGGCCTGTTTTGTTGGAAAAT------GTAGATTATGAAAAAAAATGGAGTTTCCTACTTCTTAAACGTTTAATTAATCGAATGTATCAACAGAATTATTTTGCTCTTTTT------ACTAAT---GGTTCTAAGCAAAAGGCATTTTTTGGTCACAAGAATAATTTGTATTCTCAAATGCTATCAGAGGGTTTTTCAGTAATTATAGAAATTTTATTTTTCCTACGACTAGAATCT---------TCCTTCGAAAGGAAAGAAATAGTAAAATTTCAGAATTTACGCTCAATTCATTCACTATTTCCTTTTTTAGAAGATCAATTTTTACATTTAACTTATGTGTCAGATATAGAAATACCCCCTCCCATCCATCTAGAAATATGGGTTCAAACCCTCCGCTACTGGGTGAAAGATGCTTCTTCTTTACATTTAGTACGATTCTTTCTTTACAAGTAT---GATAATTGGAATAGCCTTATTACACTAAATAAATCCATT---TCT---TTTTTTTTA------AAAAGGAATCCAAAATGTTTCTTGTTCCTCTATAATTATCATGTATGTGAATCCGAATCCATCCTCGGTTTTATTCGTAACCAATCCTTTCATTTACGATCAACATCTTTTGGAGTTTTTTTTGAGCGAATCCATTTCTATGGAAAAATCAAA---AAACTTCTT------GTAGAAGTCTTT------TCTATTCAAACCAAGCTAGGGTTGTTCAAGGATCCTTTCATCCATTATGTTAGGTATCAAGGAAAAGCCTTTTTGGGCTCAAAAAGCACGCCTTTGCTGATGAGTAAATGGAAATATTACCTTATCAATTTATGGCAATGTCATTTTTACGTGTGGGTTCAACCGGGAAGCATTCATATAAACCAATTATCCAAACATCCCGTAGACTTTCTGGGTTATTTATCGAATCCGGGACTAACTCTTTCAGTTGTACGGAGTCAACTATTAGACAATTCATTTCTAATTAATAATGGTATTAAGCAGTTATCTATTATAGTTCCCATTTTTTCTCTTATTGCATCATTGGCTAAAGCCAAATTTTGTAATGTATTTGGGCATCCCATTAGTAAACCCGCCTGGACCGATTCAGCTGATTCGGATATCATCGACCGATTTGTGTGGATATGCCGAAATCTTTCTCAT---TATTACAGTGGATCTTCAAAAAAAAAAACTTTCTATCGAATAAAGTATATATTGAGACTTTCTTGTGCCAGAACTTTGGCTCGTAAACACAAAAGCACTGTACGCGCTTTTTTGAAAAAATTAGGTTCAGACTTATTGGAAGAATTTCTTATGGAAGAAGAACAATTTTTGTCTTTGATCTTCCCAAGAGTTATGGATACTGCGCGT---------AGAGGTCGGGTTTGGTATTTGGATATTATTTGTATCAAAAATCTGGCCAATCATTCA---------------
>Echeveria_lilacina
ATGGAGGAAGTTAAAGGATATTTAGAACTTGCTAAGTCTCATCAA---CAT---GACTTCCTATATCCACTTATTTTTCAAGAGTATATTTCTTCATTTGCTCATGATCATAGATCCGTTTTGTTGGAAAAT------GTGGATTATGACAAAAAATTGAGTTTTCTACTTCTTAAGCGTTTAATTAATCGAATGTATCAACAGAAGCATTTTGCTCTTTTT------ACTAAT---GGTTCTAACAAAAATGCATTTTTGGGGCACAACAAGAATTTGTATTCTCAAATGCTATCAGAAGCTTTTTCAGTAATTATAGAAATTTTTTTTTCTCTACGACTAGAATCT---------TCTTTTGCAAAGAAAGAAATCGTAAAATTTCAGAATTTACGCTCAATTCATTCCTTATTTCCGTTTTTAGAAGATCAATTTATACATTTAACTTCTGTGTCAGATATAGAAATAACCATTCCCATCCATCTCGAGATATTGGTTCAAACCCTACGCTACTGGGTGAAAGATGCTTCTTCGTTACATTTAGTACGATTCTTTCTTTATAAGTAT---GATAATTGGGATAGCTTTATTACACTAAAGAAACCCATT---TCC---AGTTTTTTAAATTTTAAAAGGAATCAAAAATCTTTGTTGTTCCTGTATAATTCGCATGTCTGCGAATCCGAATTCATCTTCGGGTTTCTGCGTAACCAATCGTTGCATTTACGATCAACATCTTTTGGAGTCTTTTTTGAGCGAATCCACTTCTATGAAAAAAAAAAC---ACACTTCTA------CAAGAAGTGTTT------TCTATTCAAACTAAGCTGAGGTTGTTCAAGGATCCGTTTATTCATTATGTTAGGTATCAAGGAAAAGTTTTTTGGGGATCAAAAGGCACGCCTCTTCTGATGAGTAAATGGAAATATTACCTTATTACTTTATGGCAATGTCATTTTTACGTGTGGGTTCAACCCGGGCGAGTTTATATCAACCAACTATCCAAACATCCCTTCGACTTTATGGGTTATTTGTCGAATCTGGGACTCATTTTTTCAGTTGTACGGAGTCAACTATTAGACAATTCATTTATAATTAAGAATGCTATTAAGCAGTTATATATTATAGTTCCCATTTTGTCTCTTATTGACTCATTGGCTAAAGCCAAGTTTTGTAATCTATTTGGGCATCCCATTAGTAAACCTGCCTGGACCGATTCAGTCGATTCGGATATTATCGACCGATTTGTGTGGCTATGTCGAAATCTTTCTCAT---TATTACAGTGGATCTTCAAAAAAAAAAAGTTTCTATCGAATAAAGTATATATTGAGACTTTCGTGTGCTAGAACTTTGGCTCGTAAACACAAAAGCACTGTACGCGCTTTTTTGAAAAAATTAGGTTCGGACTTATTGGAAGAATTCCTTATGGAAGAAGAAAAATTTTTGTCTTTGATCCTACCAAGAGTTATGGATACTTCGCGTAGCTTATATAGAGGTCGGGTTTGGTATTTGGATATTATTTGTATCAAAAATCTGACCAATCATGAA---------------
>Graptopetalum_amethystinum
ATGGAGGAAGTTAAAGGATATTTAGAACTTGCTAAGTCTCATCAA---CAT---TACTTCCTATATCCACTTATTTTTCAAGAGTATATTTCTTCATTTGCTCATGATCATAGATCCGTTTTGTTGGAAAAT------GTGGATTATGACAAAAAATTTAGTTTTCTACTTCTTAAGCGTTTAATTAATCGAATGTATCAACAGAAGCATTTTGCTCTTTTT------ACTAAT---GGTTCTAACAAAAATGCATTTTTGGGGCACAACAAGAATTTGTATTCTCAAATGCTATCAGAAGCTTTTTCAGTAATTATAGAAATTTTTTTTTCTCTACGACTAGAATCT---------TCTTTTGCAAAGAAAGAAATCGTAAAATTTCAGAATTTACGCTCAATTCATTCCTTATTTCCGTTTTTAGAAGATCAATTTATACATTTAACTTCTGTGTCAGATATAGAAATAACCATTCCCATCCATCTCGAGATATTGGTTCAAACCCTACGCTACTGGGTGAAAGATGCTTCTTCGTTACATTTAGTACGATTCTTTCTTTATAAGTAT---GATAATTGGGATAGCTTTATTACACTAAAGAAACCCATT---TCC---AGTTTTTTAAATTTTAAAAGGAATCAAAAATCTTTGTTGTTCCTGTATAATTCGCATGTCTGCGAATCCGAATTCATCTTCGGGTTTCTGCGTAACCAATCGTTGCATTTACGATCAACATCTTTTGGAGTCTTTTTTGAGCGAATCCACTTCTATGAAAAAAAAAAC---ACACTTCTA------CAAGAAGTGTTT------TCTATTCAAACTAAGCTGGGGTTGTTCAAGGATCCGTTTATTCATTATGTTAGGTATCAAGGAAAAGTTTTTTGGGGATCAAAAGGCACGCCTCTTCTGATGAGTAAATGGAAATATTACCTTATTACTTTATGGCAATGTCATTTTTACGTGTGGGTTCAACCCGGGCGAGTTTATATCAACCAACTATCCAAACATCCCTTCGACTTTATGGGTTATTTGTCGAATCTGGGACTCATTTTTTCGGTTGTACGGAGTCAACTATTAGACAATTCATTTATAATTAAGAATGCTATTAAGCAGTTATATATTATAGTTCCCATTTTGTCTCTTATTGACTCATTGGCTAAAGCCAAGTTTTGTAATCTATTTGGGCATCCCATTAGTAAACCTACCTGGACCGATTCAGTCGATTCGGATATTATCGACCGATTTGTGTGGCTATGTCGAAATCTTTCTCAT---TATTACAGTGGATCTTCAAAAAAAAAAAGTTTCTATCGAATAAAGTATATATTGAGACTTTCGTGTGCTAGAACTTTGGCTCGTAAACACAAAAGCACTGTACGCGCTTTTTTGAAAAAATTAGGTTCGGACTTATTGGAAGAATTCCTTATGGAAGAAGAAAAATTTTTGTCTTTGATCCTACCAAGAGTTATGGATACTTCGCGTAGCTTATATAGAGGTCGGGTTTGGTATTTGGATATTATTTGTATGAAAAATCTGACCAATCATGAA---------------
>Pachyphytum_compactum
ATGGAGGAAGTTAAAGGATATTTAGAACTTGCTAAGTCTCATCAA---CAT---GACTTCCTATATCCACTTATTTTTCAAGAGTATATTTCTTCATTTGCTCATGATCATAGATCCGTTTTGTTGGAAAAT------GTGGATTATGACAAAAAATTTAGTTTTCTACTTCTTAAGCGTTTAATTAATCGAATGTATCAACAGAAGCATTTTGCTCTTTTT------ACTAAT---GGTTCTAACAAAAATGCATTTTTGGGGCACAACAAGAATTTGTATTCTCAAATGCTATCAGAAGCTTTTTCAGTAATTATAGAAATTTTTTTTTCTCTACGACTAGAATCT---------TCTTTTGCAAAGAACGAAATCATAAAATTTCAGAATTTACGCTCAATTCATTCCTTATTTCCGTTTTTAGAAGATCAATTTATACATTTAACTTCTGTGTCAGATATAGAAATAACCATTCCCATCCATCTCGAGATATTGGTTCAAACCCTACGCTACTGGGTGAAAGATGCTTCCTCGTTACATTTAGTACGATTCTTTCTTTATAAGTAT---GATAATTGGGATAGCTTTATTACACTAAAGAAACCCATT---TCC---AGTTTTTTAAATTTTAAAAGGAATCAAAAATCTTTGTTGTTCCTGTATAATTCGCATGTCTGCGAATCCGAATTCATCTTCGGGTTTCTGCGTAACCAATCGTTGCATTTACGATCAACATCTTTTGGAGTCTTTTTTGAGCGAATCCACTTCTATGAAAAAAAAAAC---ACACTTCTA------CAAGAAGTGTTT------TCTATTCAAACTAAGCTGAGGTTGTTCAAGGATCCGTTTATTCATTATGTTAGGTATCAAGGAAAAGTTTTTTGGGGATCAAAAGGCACGCCTCTTCTGATGAGTAAATGGAAATATTATCTTATTACTTTATGGCAATGTCATTTTTACGTGTGGGTTCAACCCGGGCGAGTTTATATCAACCAACTATCCAAACATCCCTTCGACTTTATGGGTTATTTGTCGAATCTGGGACTCATTTTTTCAGTTGTACGGAGTCAACTATTAGACAATTCATTTATAATTAAGAATGCTATTAAGCAGTTATATATTATAGTTCCCATTTTGTCTCTTATTGACTCATTGGCTAAAGCCAAGTTTTGTAATCTATTTGGGCATCCCATTAGTAAACCTGCCTGGACCGATTCAGTCGATTCGGATATTATCGACCGATTTGTGTGGCTATGTCGAAATCTTTCTCAT---TATTACAGTGGATCTTCAAAAAAAAAAAGTTTCTATCGAATAAAGTATATATTGAGACTTTCGTGTGCTAGAACTTTGGCTCGTAAACACAAAAGCACTGTACGCGCTTTTTTGAAAAAATTAGGTTCGGACTTATTGGAAGAATTCCTTATGGAAGAAGAAAAATTTTTGTCTTTGATCCTACCAAGAGTTATGGATACTTCGCGTAGCTTATATAGAGGTCGGGTTTGGTATTTGGATATTATTTGTATCAAAAATCTGACCAATCATGAA---------------
>Sedum_alfredii
ATGGAGGAAGTTAAAGGATATTTAAAACTTGCTAACTCTCGTCAA---CAT---GACTTCCTATATCCACTTATTTTTCAAGAGTATATTTCTTCATTTGCTCATGATCATAGATCTGTTTTGTTGGAAAAT------GTGTATTATGACAAAAAATTGAGTTTTGTACTTCTTAAACGTTTAATTAATCGAATGTATCAACAGAAGCATTTTTCTCTTTTT------ACTAAT---GGTTATAACAAAAATGCATTTTTGGGGCACAACAAGAATTTGTATTCTCAAATGCTATCAGAAGCTTTTTCAGTAATTATAGAAATTTTTTTTTCTCTACGACTAGAATCT---------TCTTTTGCAAGGAAAAAAAGCGTAAAATTTCAGAATTTACGCTCAATTCACTCCTTATTTCCGTTTTTAGAAGATCAATTTATACATTTAACTTCCGTGTCAGATATAGAAATAACCATTCCCATTCATCTCGAGATATTGATTCAAACCCTACGCTACTGGGTGAAAGATGCTTCTTCATTACATTTAGTACGATTCTTTCTTTATAAGTAT---GATAATTGGAATAGCCTTATTACACGAAAGAAACTTATT---TCC---AGTTTTTTAAACTTTAAAAGGAATCCAAAATCTTTGTTGTTCCTGTATAATTCTCATGTCTGCGAATCCGAATTCATTCTCGGTTTTCTTCGTAACCAATCGTTGTATTTACGATCAACATCTTTTGGAGTCTTTTTTGAGCGAATCCACTTCTATGAAAAAAAAAAA---ACACTTCTA------CAAAAAGTGTTT------TCTATTCAAACCAAGCTAAGGTTGTTCAAGGATCCGGTTATTCATTATGTTAGGTATCAAAGAAAAGTTTTTTGGGGCTCAAAAGGCACGCCTTTGCTGATGAAGAAATGGAAATATTATCTTATTACTTTATGGCAATGTCATTTTTACGTGTGGGTTCAACCCGGGCGAGTTCATATAAACCAACTAGCCAAACATCCCTTCGCCTTTATGGGTTATTTGTCGAATCTGGGACTAATTTTTTCAGTTGTAAGGAGTCAACTATTAAACAATTCATTTATAATTAAGAATGCTATTAAGCAGTTATATATTATAGTTCCCGTTTTGTCTCTTATTGATTCATTGGCTAAAGCCAAGTTTTGTAATCTATTTGGGCATCCCATTAGTAAACCTGTCTGGACCGATTTAGCGGATTCGGATATTATCGACCGATTTGTGTGGCTATGTCGCAATCTTTCTCAT---TATTACAGTGGATCTTCAAAAAAAAAAAGTTTATATCGAATAAAGTATATATTGAGACTTTCGTGTGCTAGAACTTTGGCTCGTAAACACAAAAGCACTGTACGCGCTTTTTTGAAAAAATTAGGTTCGGACTTATTGGAAGAATTCCTTATGGAAGAAGACAAATTTTTGTCTTTGATCTTACCGAGAGTTATGGATACTTCGAGTAGCTTATATAGAGGTCGGGTTTGGTATTTGGATATTATTTGTATCAAAAATCTGATCAATCATGAA---------------
>Sedum_emarginatum
ATGGAGGAAGTTAAAGGATATTTAGAACTTGCTAACTCTCGTCAA---CAT---GACTTCCTATATCCACTTATTTTTCAAGAGTCTATTTCTTCATTTGCTCATGATCATAGATCCGTTTTGTTGCAAAAT------GTGTATTATAACAAAAAATTGAGTTTTCTACTTCTTAAACGTTTAATTAATCGAATGTATCAACAGAAGCATTTTGCTCTTTTT------ACTAAT---GGTTCTAACAAAAATTCATTTTTGGGGCACAACACTCATTTGTATTCTCAAATGCTATCAGAAGCTTTTTCAGTAATTATAGAAAGTTTTTTTTCTCTACGACTAGAATCT---------TCTTTTACAAGGAAAAAAATCGTAAAATTTCAGAATTTACGCTCAATTCATTCCTTATTTCCATTTTTAGAAGATCAATTTATACATTTAACTTCCGTGTCAGATATAGAAATAACCATTCCCATTCATCTCGAGATATTGGTTCAAACCCTACGCTACTGGGTGAAAGATGCTTCTTCATTACATTTAGTACGATTCTTTCTTTATAAGTAT---GATAATTGGAATAGCCTTATTACACGAAAGAAACCTATT---TCC---AGTTTTTTAAACTTTAAAAGGAATCCAAAATATTTGTTGTTCCTGTATAATTCTCATGTCTGCGAATCCGAATTCATTCTTGGTTTTCTTCGTAACCAATCGTTGTATTTACGATCAACATCTTTTGGAGTCTTTTTTGAGCGAATCCACTTCTATGAAAAAAAAAAACACACACTTCTA------CAAGAAGTGTTT------TCTATTCAAACCAAGCTAAGGTTGTTCAAGGATCCGGTTATTCATTATGTTCGGTATCAAAGAAAAGTTTTTTGGGGCTCAAAAGGCACGCCTCTGCTGATGAATAAATGGAAATATTATCTTATTACTTTATGGCAATGTCATTTTTACGTGTGGGTTCAACCCGGGCGAGTTCATATAAACCAACTATCCAAACACCCCTTTGACTTTTTGGGTTATTTGTCGAATCTGGGACTAATTTTTTCAGTTGTACGGAGTCAACTATTAAACAATTCATTTATAATTACGAATGCTATTAAGCAGTTATATATTATAGTTCCCGTTTTGTCTCTTATTGATTCATTGGCTAAAGCCAAGTTTTGTAATCTATTTGGGCATCCCATTAGTAAACCTGCCTGGACCTATTTATCCGATTCGGATATTATCGACCGATTTGTGTGGCTATGTCGAAATCTTTCTCAT---TATTATAGTGGATCTTCAAAAAAAAAAAGTTTCTATCGAATAAAGTATATATTGAGACTTTCGTGTGCTAGAACTTTGGCTCGTAAACACAAAAGCACTGTACGCGCTTTTTTGAAAAAAGTAGGTTTGGACTTATTGGAAGAATTCCTTATCGAAGAAGACACATTTTTGTCTTTGATCTTACCAAGAGTTATGGATACTTCGAGTAGCTTATATAGAGGTCGGGTTTGGTATTTGGATATTATTTGTATCAAAAATCTGATCAATCCTGAA---------------
>Sedum_lineare
ATGGAGGAAGTTAAAGGCTATTTAGAACTTGCTAAGTCTCATCAA---CAT---GACTTCCTATATCCACTTATTTTTCAAGAGTATATTTCTTCATTTGCTCATGATCAGAGATCCGTTTTGTTGGAAAAT------ATGGATTATGACAAAAAATTTAGTTTTCTATTTCTTAAGCGTTTAATTAATAGAATGTATCAACAGAAGAATTTTGATCTTTTT------ATTAAT---GGTTCTAACAAAAATGAATTTTTGGGGCCCAACAAGAAGTTGTATTCTCAAATGCTATCAGAAGTTTTTTCAGTAATTATAGAAATTTTATTTTCTCTACGACTCGAATCT---------TCTTTTGCAAGGAAAGAAATCGTAAAATTTCAGAATTTACACTCAATTCATTCCTTATTTCCTTTTTTAGAAGATCAATTTATACATTTAACTTCTGTGTCAGATATAGAAATAACTATTCCCATCCATCTCGAGATATTGGTTCAAACCCTACGCTACTGGGTGAAAGATGCTTCTTCGTTACATTTAGTCCGATTCTTTCTTTATAAGTAT---GATAATTGGAATAGCCTTATTACACTAAAGAAACCTATT---TCC---AGTTTTTTTAATTTTAAAAGGAATCAAAAATCTTTGTTGTTCCTGTATAATTCTCATGTCTGCGAATCCGAATTCATCCTGGGTTTTCTTCGTAACCAAGTGTTGCATTTACGATCAACATCTTTTGGAGTCTTTTTTGAGCGAATCCACTTCTATGAAAAAAAAACC---ACACTTCTT------GTAGAAGTGTTT------TCTATTCAAACTAAGCTGAGGTTGTTCAAGGATCCGTTTATTCACTATGTTCGGTATCAAGGAAAAGTTTTGGGGGGCTCAAACGGCACGCCTCTTCTGATGAGTAAATGGAAATATTACCTTATTACTTTATGTCAATGTCATTTTTACGTGTGGGTTCAACCCCGGCGAATTCATATAAACCCACTATCCAAGCATCCCTTCGACTTTTTGGGTTATTTGTCGAATCTGGGACGAATTTTTTCAGTTGTACGGAGTCAACTATTAGACAATTCATTTCTCATTAAGAATGCTATTAAGCAGTTATATATTATAGTTCCCATTTTGTCTCTTATTGACTCGTTGGCTAAAGCCAAGTTTTGTAATCTATTTGGGCACCCCATTAGTAAACCTGCCTGGACCCATTCATCCGATTCGGATATTATCGACCGATTTGTGTGGCTATGTCGAAATCTTTCGCAT---TATTACAGTGGATCTTCAAAAAAAAAAAGTTTATATCGAATAAAGTATATATTACGCCTTTCGTGTGCTAGAACTTTGTCTCGTAAACACAAAAGCACTGTACGCGCTTTTTTGAAAAAATTGGGTTCGGACTTATTGGAAGAATTCCTTATGGAAGAAGAAAAATTTTTGTCTTTGATCCTACCAAGAGTTATGGATACTTCGCGGAGCTTATATAGGGGTCAGGTTTGGTATTTGGATATTATTTGTATCAAAAATCTGATCAATCATGAA---------------
>Sedum_oryzifolium
ATGCAGGAAATTAAAGGATATTTAGAACTTGCTAAGTCTCATCAA---CAT---GACTTCCTATATCCACTTATTTTTCAAGAGTATATTTCTTCATTTGCTCATGATCATAGATCTGTTTTGTTGGAAAAT------GTGGATTATGACAAAAAATTAAGTTTTCTACTTCTTAAGCGTTTAATTAATCGAATGTATCAACAGAAGCATTTGGATCTTTTT------ATTAAC---GGTTCTAACAAAAAAGCATTTTTGGGGCCCAACAATAATTTTTATTCTCAAATGCTATCAGAAGCTTTTTCAATAATTCTAGAAATTTTATTTTCTCTACGACTCGAATCG---------TTTTTTGCAAGGAAAGAAATCTTAAAATTTCAGAATTTACACTCAATTCATTCCTTATTTCCGTTTTTAGAAGATCAATTTATACATTTCACTTCTGTGTCAGATATAAAAATAACCATTCCCATCCATCTAGAGATATTGGTTCAAACCCTACGCTACTGGGTGAAAGATGCTTCTTCGTTACATTTAGTCCGATTCTTTCTTTATAAGTAT---GATAATTGTAATAGGCTTATTACACTAAAGAAACCCATT---TCC---GGTTTCTTAAATTTTAAAAGGAATCCAAAATCTTTGTTGTTCCTGTATAATTCTCATGTCTGCGAATCCGAATTCATCCTGGGTTTTCTTCGTAACCAAGTGTTGCATTTACGATCAACATCTTTTGGAGTCTTTTTTGAGCGAATCCACTTCTATGAAAAAAAAACC---GCACTTCTTGTAGAAGTAGAAGTGTTT------TCTATTCAAACCAAGCTGAGGTTGTTCAAGGATCCGTTTATTCACTATGTTAGGTATCAAGGAAAAGCTTTTTGGGGCTCAAAAGGCACGCCTCTTCTGATGAGTAAATGGAAATATTACTTTATTACTTTATGGCAATGTCATTTTTACGTGTGGGTTCAACCTGGGCGA------ATAAACCAACTATCCAAGCATCTCTTCGATTTTTTGGGTTATTTGTTGAATCTGGGACGAATTTTTTCAGTTGTACGGAGTCAACTATTAGACAATTCATTTATAATTAAGAATGCTATTAAGCAGTTATATATTATAGTTCCTATTTTTTCTCTTATTGACTCATTGACTAAAGCCAAGTTTTGTAATCTATTTGGGCACCCCATTAGTAAACCTGCCTGGACCGATTCATCTGATTCGGATATTATTGACCGATTTGTGTGGCTATGTCGAAATCTTTCGCAT---TATTATAGTGGATCTTCAAAAAAAAAAAGTTTCTATCGAATAAAGTATATATTACGACTTTCGTGTGCTAGAACTTTGGCTCGTAAACACAAAAGCACTGTACGCGCTTTTTTGAAAAAATTAGGTTCGGACTTATTGGAAGAATTCCTTATGGAAGAAGAAAAATTTTTGTCTTTGATCCTACCAAGAGTTATGGATACTTCGCGGAGCTTATATAGAGGTCGGGTTTGGTATTTGGATATTATTTGTATCAAAAATCTGATCAATCATGAA---------------
>Sedum_plumbizincicola
ATGGAGGAAGTTAAAGGATATTTAGAACTTGCTAACTCTCGTCAA---CAT---GACTTCCTATATCCACTTATTTTTCAAGAGTATATTTCTTCATTTGCTCATGATCATAGATCTGTTTTGTTGGAAAAT------GTGTATTATGACAAAAAATTGAGTTTTGTACTTCTTAAACGTTTAATTAATCGAATGTATCAACAGAAGCCTTTTTCTCTTTTT------ACTAAT---GGTTCTAACAAAAATGCATTTTTGGGGCACAACAAGAATTTGTATTCTCAAATGCTATCAGAAGCTTTTTCAGTAATTATAGAAATTTTTTTTTCTCTACGACTAGAATCT---------TCTTTTGCAAGGAAAAAAAGCGTAAAATTTCAGAATTTACGCTCAATTCACTCCTTATTTCCGTTTTTAGAAGATCAATTTATACATTTAACTTCCGTGTCAGATATAGAAATAACCATTCCCATTCATCTCGAGATATTGATTCAAACCCTACGCTACTGGGTGAAAGATGCTTCTTCATTACATTTAGTACGATTCTTTCTTTATAAGTAT---GATAATTGGAATAGCCTTATTACACGAAAGAAACCTATT---TCC---AGTTTTTTAAACTTTAAAAGGAATCCAAAATCTTTGTTGTTCCTGTATAATTCTCATGTCTGCGAATCCGAATTCATTCTCGGTTTTCTTCGTAACCAATCGTTGTATTTACGATCAACATCTTTTGGAGTCTTTTTTGAGCGAATCCACTTCTATGAAAAA---AAA---ACACTTCTA------CAAAAAGTGTTT------TCTATTCAAACCAAGCTAAGGTTGTTCAAGGATCCGGTTATTCATTATGTTAGGTATCAAAGAAAAGTTTTTTGGGGCTCAAAAGGCACGCCTCTGCTGATGAAGAAATGGAAATATTATCTTATTACTTTATGGCAATGTCATTTTTACGTGTGGGTTCAACCCGGGCGAGTTCATATAAACCAACTATCCAAACATCCCTTCGACTTTATGGGTTATTTGTCGAATCTGGGACTAATTTTTTCAGTTGTAAGGAGTCAACTATTAAACAATTCATTTATAATTAAGAATGCTATTAAGCAGTTATATATTATAGTTCCCGTTTTGTCTCTTATTGATTCATTGGCTAAAGCCAAGTTTTGTAATCTATTTGGGCATCCCATTAGTAAACCTGTCTGGACCGATTTAGCGGATTCGGATATTATTGACCGATTTGTGTGGCTATGTCGCAATTTTTCTCAT---TATTACAGTGGATCTTCAAAAAAAAAAAGTGTCTATCGAATAAAGTATATATTGCGACTTTCGTGTGCTAGAACTTTGGCTCGTAAACACAAAAGCACTGTACGCGCTTTTTTGAAAAAATTAGGTTCGGACTTATTGGAAGAATTCCTTATGGAAGAAGACAAATTTTTGTCTTTGATCTTACCGAGAGTTATGGATGCTTCGAGTAGCTTATATAGAGGTCGGGTTTGGTATTTGGATATTATTTGTATCAAAAATCTGATCAATCATGAA---------------
>Sedum_sarmentosum
ATGGACGAAGTTAAAGGATATTTAGAACTTGCTAAGTCTCGTCAA---CAT---GACTTCCTATATCCACTTATTTTTCAAGAGTATATTTCTTCATTTGCTCATGATCATAGATCCGTTTTGTTGGAAAAT------GTGTATTATGACAAAAAATGGAGTTTTCTACTTCTTAAACGTTTAATTAATCGAATGTATCAACAGAAGCATTTTTATTTTTTT------ACTAAT---GGTTCGAACAAAAATGAATTTTTGGGGCACAACAAGAATTTGTATTCTCAAATGCTATCAAAAGCTTTTTCAGTAATTATAGAATTTTTTTTTTCTCTACGACGAGAATCC---------TCTTTTGCAAGGAAAAAAATAGTAAAATTTCAGAATTTACGTTCAATTCATTCCTTATTTCCGTTTTTAGAAGATCACTTTATACATTTAACTTCTGTGTCAGATATAGAAATAACCATTCCTATTCATCTCGAGATATTGATTCAAACCCTACGCTACTGGGTGAAAGATGCTTCTTCGTTACATTTAGTACGATTCTTTCTTTATAAGTAT---GATAATTGGAATAGCCTTATTCCACGAAAGAAACCTATT---TCC---AGTTTTTTAAACTTTAAAAGGAATCCGAAATCTTTGTTGTTCCTGTATAATTATCATGTCTACGAATCCGAATTCATTCTCGGTTTTCTTCGTAACCAATCGGTGCATTTACCATCAACCTCTTTTGGAGTCTTTTTTGAGCGAATCCACTTCTATGAAAAAAAAAAA---CCACTTCTT------GTAGACGTGTTT------TCTATTCAAACCAAGCTAAGGTTGTTCAAGGATCCGGTTATTCATTATGTTAGGTATCAAGGAAAAGTTTTTTGGGGCGCAAAAGGTACGCTTCTCCTGATGAATAAATGGAAATATTATCTTATTACTTTATGGCAATGTCATTTTTACGTGTGGGTTCAACCCGGGCGAGTTCATATAAACCAACTATCTAAACATCCCTTCGACTTTATGGGTTATTTGTCGAATCTGGGACTAATTTTTTCAGTTGTCCGGAGTCAACTATTAAACAATTCATTTATAATTAAGAATGCTATTAAGCAGTTATATATTATAGTTCCCGTTTTGTCTCTTATTGACTCATTGGCTAAAGCCAAGTTTTGTAATTTATTTGGGCATCCTATTAGTAAACCTGCCTGGACCGATTCAGCCGATTCGGATATTATCGACCGATTTGTGTGGCTATGTCGAAATCTTTCTCAC---TATTACAGTGGATCTTCAAAAAAAAAAAGTTTCTATCGAATAAAGTATATATTGAGACTTTCGTGTGCTAGAACTTTGGCTCGTAAACACAAAAGCACTGTACGCGCTTTTTTGAAAAAATTAGGTTCGGACTTATTGGAAGAATTCCTTATGGAAGAAGACAAATTTTTGGCTTTGATCTTACCAAGAGTTATGGATACTTCGAGTAGCTTATATAAAAGTCGGGTTTGGTATTTGGATATTATTTGTATCAAAAATCTGATCAATCATGAA---------------
>Sedum_tricarpum
ATGGAGGAAGTTAAAGGATATTTAGAACTTGCTAACTCTCGTCAA---CAT---GACTTCCTATATCCACTTATTTTTCAAGAGTATATTTCTTCATTTGCTCATGATCATAGATCTGTTTTGTTGGAAAAT------GTGTATTATGACAAAAAATTGAGTTTTGTACTTCTTAAACGTTTAATTAATCGAATGTATCAACAGAAGCATTTTTCTCTTTTT------ACTAAT---GGTTCTAACAAAAATGCATTTTTGGGGCACAACAAGAATTTGTATTCTCAAATGCTATCAGAAGCTTTTTCAGTAATTATAGAAATTTTTTTTTCTCTACGACTAGAATCT---------TCTTTTGCAAGGAAAAAAAGCGTAAAATTTCAGAATTTACGCTCAATTCACTCCTTATTTCCGTTTTTAGAAGATCAATTTATACATTTAACTTCCGTGTCAGATATAGAAATAACCATTCCCATTCATCTCGAGATATTGATTCAAACCCTACGCTACTGGGTGAAAGATGCTTCTTCATTACATTTAGTACGATTCTTTCTTTATAAGTAT---GATAATTGGAATAGCCTTATTACACGAAAGAAACCTATT---TCC---AGTTTTTTAAACTTTAAAAGGAATCCAAAATCTTTGTTGTTCCTGTATAATTCTCATGTCTGCGAATCCGAATTCATTCTCGGTTTTCTTCGTAACCAATCGTTGTATTTACGATCAACATCTTTTGGAGTCTTTTTTGAGCGAATCCACTTCTATGAAAAAAAAAAA---ACACTTCTA------CAAAAAGTGTTT------TCTATTCAAACCAAGCTAAGGTTGTTCAAGGATCCGGTTATTCATTATGTTAGGTATCAAAGAAAAGTTTTTTGGGGCTCAAAAGGCACGCCTTTTCTGATGAAGAAATGGAAATATTATCTTATTACTTTATGGCAATGTCATTTTTACGTGTGGGTTCAACCCGGGCGAGTTCATATAAACCAACTATCCAAACATCCCTTCGACTTTATGGGTTATTTGTCGAATCTGGAACTAATTTTTTCAGTTGTAAGGAGTCAACTATTAAACAATTCATTTATAATTAAGAATGCTATTAAGCAGTTATATATTATAGTTCCCGTTTTGTCTCTTATTGATTCATTGGCTAAAGCCAAGTTTTGTAATCTATTTGGGCATCCCATTAGTAAACCTGTCTGGACCGATTTAGCGGATTCGGATATTATCGACCGATTTGTGTGGCTATGTCGCAATCTTTCTCAT---TATTACAGTGGATCTTCAAAAAAAAAAAGTTTATATCGAATAAAGTATATATTGAGACTTTCGTGTGCTAGAACTTTGGCTCGTAAACACAAAAGCACTGTACGCGCTTTTTTGAAAAAATTAGGTTCGGACTTATTGGAAGAATTCCTTATGGAAGAAGACAAATTTTTGTCTTTGATCTTACCGAGAGTTATGGATACTTCGAGTAGCTTATATAGAGGTCGGGTTTGGTATTTGGATATTATTTGTATCAAAAATCTGATCAATCATGAA---------------
>Aeonium_arboreum
ATGGAGGAAGTTAACGGATATTTAGAACTTGAAAAGTCTTGTCACTTTGAC---GACTTTCTATATCCACTTATCTTTCAAGAGTATATTTCTTCATTTGCTCATGATCATAGATCCGGTTTGTTGGAAAAT------ATGGATTCTGACAAAAAATTTAGTTTTCTACTTCTTAAACGTTTAATTAATCGAATGTATCAACAGAACTGTTTAGATCTGTTT------ACTAAA---GGTTATAATCAAAATGTATTTTTGGGGCACAACAAAAATTTGTATTCTCAAATGCTATCAGAAGTTTTTTCAGTAATTATAGAAATTTTTTTTTCTCTACGACTAGAATCT---------TCCTTTGAAAGAAAAGAAATAGTAAAATTTCAGAATTTACGCTCAATTCATTCCTTATTTCCTTTTGTAGAGGATCAATTTGTACATTTAACTTATGTGTCAGATATAGAAATAACCCTTCCCATCCATCTCGAAATATTGGTTCAAAGCCTTCGCTACTGGGTGAAAGATGCTTCTTCGTTACATTTAGTACGATTCTTTCTTTATAAGTAT---GATAATTGGAATAATCTTATTCCACTCAATAAACCCATT---TCC---GGTTTTTTA------AAACGGAATCAAAAATCTTTGCTGTTCCTCTATAATTCTCATGTATGTGAATCCGAATTCATCCTCGGTTTTCTTCGTAACCAATCGTGCCATTTACGATCAACATCTTTTGGCGTCTTTTTTGAACGAATCCAATTCTATGAAAAA---------AAACTTCTT------GTAGAAATCCTT------TCTATTCAAACCAAGCTAAGGTTGTTCAAAGATCCTTTGATTCATTATGTTAGGTATCAAGGAAAAGTCTTTTTGGGCTCAAAGGGCACACCCCTCTTGATGAGTAAATGGAAATATTACCTTATCAATTTATGGCAATGTCATTTTTACGTGTGGGTTCAACCCGGAAGAGTTCATATAAACCAACTATCCAAACATCCTTTCGACTTTATGGGTTATTTGTTGAATCTCGGACTCATTTTTTCAGTTGTACGGAGTCAACTATTAGACAATGCATTTATAATTAATAATGATATTAAGCAGTTATATATTATAGTTCCCATTTTGTCTCTTATTGCATCATTGGCTAAAGCCAAATTTTGTAATTTATTTGGGCATCCCATTAGTAAACCTGCCTGGGCCGATTCAGCTGATTCGGATATTATCGACCGATTTGTGTGGATATGCCGAAATCTTTCTCAT---TATTATAGTGGATCTTCAAAAAAAAAAAGTTTTTATCGCATAAAGTATATATTGAGACTTTCTTGTGCTAGAACGTTGGCTCGTAAACATAAAAGCACTGTACGCGCTTTTTTGAAAAAATTGGGTTCGGATTTATTGGATGAATTCCTTATGGAAGAAGAAAAATTTTTGTCTTTGATCGTACCAAGAGTTATGGATACTCCGCGTAGCTTATATACAGGTCGGGTTTGGTATTTGGATATTATTTGTATAAAGAATCTGGCCAATCATGAC---------------
>Aeonium_balsamiferum
ATGGAGGAAGTTAACGGATATTTAGAACTTGAAAAGTCTTGTCACTTTGAC---GACTTTCTATATCCACTTATCTTTCAAGAGTATATTTCTTCATTTGCTCATGATCATAGATCCGGTTTGTTGGAAAAT------ATGGATTCTGACAAAAAATTTAGTTTTCTACTTCTTAAACGTTTAATTAATCGAATGTATCAACAGAACTGTTTAGATCTGTTT------ACTAAA---GGTTATAATCAAAATGTATTTTTGGGGCACAACAAAAATTTGTATTCTCAAATGCTATCAGAAGTTTTTTCAGTAATTATAGAAATTTTTTTTTCTCTACGACTAGAATCT---------TCCTTTGAAAGAAAAGAAATAGTAAAATTTCAGAATTTACGCTCAATTCATTCCTTATTTCCTTTTGTAGAGGATCAATTTGTACATTTAACTTATGTGTCAGATATAGAAATAACCCTTCCCATCCATCTCGAAATATTGGTTCAAAGCCTTCGCTACTGGGTGAAAGATGCTTCTTCGTTACATTTAGTACGATTCTTTCTTTATAAGTAT---GATAATTGGAATAATCTTATTCCACTCAATAAACCCATT---TCC---GGTTTTTTA------AAACGGAATCAAAAATCTTTGCTGTTCCTCTATAATTCTCATGTATGTGAATCCGAATTCATCCTCGGTTTTCTTCGTAACCAATCGTGCCATTTACGATCAACATCTTTTGGCGTCTTTTTTGAACGAATCCAATTCTATGAAAAA---------AAACTTCTT------GTAGAAATCCTT------TCTATTCAAACCAAGCTAAGGTTGTTCAAAGATCCTTTGATTCATTATGTTAGGTATCAAGGAAAAGTCTTTTTGGGCTCAAAGGGCACACCCCTCTTGATGAGTAAATGGAAATATTACCTTATCAATTTATGGCAATGTCATTTTTACGTGTGGGTTCAACCCGGAAGAGTTCATATAAACCAACTATCCAAACATCCTTTCGACTTTATGGGTTATTTGTTGAATCTCGGACTCATTTTTTCAGTTGTACGGAGTCAACTATTAGACAATGCATTTATAATTAATAATGATATTAAGCAGTTATATATTATAGTTCCCATTTTGTCTCTTATTGCATCATTGGCTAAAGCCAAATTTTGTAATTTATTTGGGCATCCCATTAGTAAACCTGCCTGGGCCGATTCAGCTGATTCGGATATTATCGACCGATTTGTGTGGATATGCCGAAATCTTTCTCAT---TATTATAGTGGATCTTCAAAAAAAAAAAGTTTTTATCGCATAAAGTATATATTGAGACTTTCTTGTGCTAGAACGTTGGCTCGTAAACATAAAAGCACTGTACGCGCTTTTTTGAAAAAATTGGGTTCGGATTTATTGGATGAATTCCTTATGGAAGAAGAAAAATTTTTGTCTTTGATCGTACCAAGAGTTATGGATACTCCGCGTAGCTTATATACAGGTCGGGTTTGGTATTTGGATATTATTTGTATAAAGAATCTGGCCAATCATGAC---------------
>Aeonium_decorum
ATGGAGGAAGTTAACGGATATTTAGAACTTGAAAAGTCTTGTCACTTTGAC---GACTTTCTATATCCACTTATCTTTCAAGAGTATATTTCTTCATTTGCTCATGATCATAGATCCGGTTTGTTGGAAAAT------ATGGATTCTGACAAAAAATTTAGTTTTCTACTTCTTAAACGTTTAATTAATCGAATGTATCAACAGAACCATTTAGATCTGTTT------ACTAAA---GGTTATAATCAAAATGCATTTTTGGGGCACAACAAAAATTTGTATTCTCAAATGCTATCAGAAGTTTTTTCAGTAATTATAGAAATTTTTTTTTCTCTACGACTAGAATCT---------TCCTTTGAAAGAAAAGAAATAGTAAAATTTCAGAATTTACGCTCAATTCATTCCTTATTTCCTTTTGTAGAGGATCAATTTGTACATTTAACTTATGTGTCAGATATAGAAATAACCCTTCCCATCCATCTCGAAATATTGGTTCAAAGCCTTCGCTACTGGGTGAAAGATGCTTCTTCGTTACATTTAGTACGATTCTTTCTTTATAAGTAT---GATAATTGGAATAATCTTATTCCACTCAATAAACCCATT---TCC---GGTTTTTTA------AAACGGAATCAAAAATCTTTGCTGTTCCTCTATAATTCTCATGTATGTGAATCCGAATTCATCCTCGGTTTTCTTCGTAACCAATCGTGCCATTTACGATCAACATCGTTTTGCGTCTTTTTTGAACGAATCCAATTCTATGAAAAA---------AAACTTCTT------GTAGAAATCCTT------TCTATTCAAACCAAGCTAAGGTTGTTCAAAGATCCTTTGATTCATTATGTTAGGTATCAAGGAAAAGTCTTTTTGGGCTCAAAGGGCACACCCCTCTTGATAAGTAAATGGAAATATTACCTTATCAATTTATGGCAATGTCATTTTTACGTGTGGGTTCAACCCGGAAGAGTTCATATAAACCAACTATCCAAACATCCCTTCGACTTTATGGGTTATTTGTCGAATCTCGGACTCATTTTTTCAGTTGTACGGAGTCAACTATTAGACAATGCATTTATAATTAATAATGATATTAAGCAGTTATATATTATAGTTCCCATTTTGTCTCTTATTGCATCATTGGCTAAAGCCAAATTTTGTAATTTATTTGGGCATCCCATTAGTAAACCTGCCTGGGCCGATTCAGCTGATTCGGATATTATCGACCGATTTGTGTGGATATGCCGAAATCTTTCTCAT---TATTATAGTGGATCTTCAAAAAAAAAAAGTTTTTATCGCATAAAGTATATATTGAGACTTTCTTGTGCTAGAACGTTGGCTCGTAAACATAAAAGCACTGTACGTGCTTTTTTGAAAAAATTGGGTTCGGATTTATTGGATGAATTCCTTATGGAAGAAGAAAAATTTTTGTCTTTGATCGTACCAAGAGTTATGGATACTCCGCGTAGCTTATATACAGGTCGGGTTTGGTATTTGGATATTATTTGTATAAAGAATCTGGCCAATCATGAC---------------
>Aeonium_diplocyclum
ATGGAGGAAGTTAACGGATATTTAGAACTTGAAAAGTCTTGTCACTTTGAC---GACTTTCTATATCCACTTATCTTTCAAGAGTATATTTCTTCATTTGCTCATGATCATAGATCCGGTTTGTTGGAAAAT------ATGGATTCTGACAAAAAATTTAGTTTTCTACTTCTTAAACGTTTAATTAATCGAATGTATCAACAGAACCATTTAGATCTGTTT------ACTAAA---GGTTATAATCAAAATGTATTTTTGGGGCACAACAAAAATTTGTATTCTCAAATGCTATCAGAAGTTTTTTCAGTAATTATAGAAATTTTTTTTTCTCTACGACTAGAATCT---------TCCTTTGAAAGAAAAGAAATAGTAAAATTTCAGAATTTACGCTCAATTCATTCCTTATTTCCTTTTGTAGAGGATCAATTTGTACATTTAACTTATGTGTCAGCTATAGAAATAACCCTTCCCATCCATCTCGAAATATTGGTTCAAAGCCTTCGCTACTGGGTGAAAGATGCTTCTTCGTTACATTTAGTACGATTCTTTCTTTATAAGTAT---GATAATTGGAATAATCTTATTCCACTCAATAAACCCATT---TCC---GGTTTTTTA------AAACGGAATCAAAAATCTTTGCTGTTCCTCTATAATTCTCATGTATGTGAATCCGAATTCATCCTCGGTTTTCTTCGTAACCAATCGTGCCATTTACGATCAACATCTTTTGGCGTCTTTTTTGAACGAATCCAATTCTATGAAAAA---------AAACTTCTT------GTAGAAATCCTT------TCTATTCAAACCAAGCTAAGGTTGTTCAAAGATCCTTTGATTCATTATGTTAGGTATCAAGGAAAAGTCTTTTTGGGCTCAAAGGGCACACCCCTCTTGATGAGTAAATGGAAATATTACCTTATCAATTTATGGCAATGTCATTTTTACGTGTGGGTTCAACCCGGAAGAGTTCATATAAACCAACTATCCAAACATCCTTTCGACTTTATGGGTTATTTGTCGAATCTCGGACTCATTTTTTCAGTTGTACGGAGTCAACTATTAGACAATGCATTTATAATTAATAATGATATTAAGCAGTTATATATTATAGTTCCCATTTTGTCTCTTATTGCATCATTGGCTAAAGCCAAATTTTGTAATTTATTTGGGCATCCCATTAGTAAACCTGCCTGGGCCGATTCAGCTGATTCGGATATTATCGACCGATTTGTGTGGATATGCCGAAATCTTTCTCAT---TATTATAGTGGATCTTCAAAAAAAAAAAGTTTTTATCGCATAAAGTATATATTGAGACTTTCTTGTGCTAGAACGTTAGCTCGTAAACATAAAAGCACTGTACGTGCTTTTTTGAAAAAATTAGGTTCGGATTTATTGGATGAATTCCTTATGGAAGAAGAAAAATTTTTGTCTTTGATCGTACCAAGAGTTATGGATACTCCGCGTAGCTTATATACAGGTCGGGTTTGGTATTTGGATATTATTTGTATAAAGAATCTGGCCAATCATGAC---------------
>Aeonium_dodrantale
ATGGAGGAAGTTAACGGATATTTAGAACTTGAAAAGTCTTGTCACTTTGAC---GACTTTCTATATCCACTTATCTTTCAAGAGTATATTTCTTCATTTGCTCATGATCATAGATCCGGTTTGTTGGAAAAT------ATGGATTCTGACAAAAAATTTAGTTTTCTACTTCTTAAACGTTTAATTAATCGAATGTATCAACAGAACCATTTAGATCTGTTT------ACTAAA---GGTTATAATCAAAATGTATTTTTGGGGCACAACAAAAATTTGTATTCTCAAATGCTATCAGAAGTTTTTTCAGTAATTATAGAAATTTTTTTTTCTCTACGACTAGAATCT---------TCCTTTGAAAGAAAAGAAATAGTAAAATTTCAGAATTTACGCTCAATTCATTCCTTATTTCCTTTTGTAGAGGATCAATTTGTACATTTAACTTATGTGTCAGCTATAGAAATAACCCTTCCCATCCATCTCGAAATATTGGTTCAAAGCCTTCGCTACTGGGTGAAAGATGCTTCTTCGTTACATTTAGTACGATTCTTTCTTTATAAGTAT---GATAATTGGAATAATCTTATTCCACTCAATAAACCCATT---TCC---GGTTTTTTA------AAACGGAATCAAAAATCTTTGCTGTTCCTCTATAATTCTCATGTATGTGAATCCGAATTCATCCTCGGTTTTCTTCGTAACCAATCGTGCCATTTACAATCAACATCTTTTGGCGTCTTTTTTGAACGAATCCAATTCTATGAAAAA---------AAACTTCTT------GTAGAAATCCTT------TCTATTCAAACCAAGCTAAGGTTGTTCAAAGATCCTTTGATTCATTATGTTAGGTATCAAGGAAAAGTCTTTTTGGGCTCAAAGGGCACACCCCTCTTGATGAGTAAATGGAAATATTACCTTATCAATTTATGGCAATGTCATTTTTACGTGTGGGTTCAACCCGGAAGAGTTCATATAAACCAACTATCCAAACATCCTTTCGACTTTATGGGTTATTTGTCGAATCTCGGACTCATTTTTTCAGTTGTACGGAGTCAACTATTAGACAATGCATTTATAATTAATAATGATATTAAGCAGTTATATATTATAGTTCCCATTTCGTCTCTTATTGCATCATTGGCTAAAGCCAAATTTTGTAATTTTTTTGGGCATCCCATTAGTAAACCTGCCTGGGCCGATTCAGCTGATTCGGATATTATCGACCGATTTGTGTGGATATGCCGAAATCTTTCTCAT---TATTATAGTGGATCTTCAAAAAAAAAAAGTTTTTATCGCATAAAGTATATATTGAGACTTTCTTGTGCTAGAACGTTGGCTCGTAAACATAAAAGCACTGTACGTGCTTTTTTGAAAAAATTAGGTTCGGATTTATTGGATGAATTCCTTATGGAAGAAGAAAAATTTTTGTCTTTGATCGTACCAAGAGTTATGGATACTCCGCGTAGCTTATATACAGGTCGGGTTTGGTATTTGGATATTATTTGTATAAAGAATCTGGCCAATCATGAC---------------
>Aeonium_nobile
ATGGAGGAAGTTAACGGATATTTAGAACTTGAAAAGTCTTGTCACTTTGAC---GACTTTCTATATCCACTTATCTTTCAAGAGTATATTTCTTCATTTGCTCATGATCATAGATCCGGTTTGTTGGAAAAT------ATGGATTCTGACAAAAAATTTAGTTTTCTACTTCTTAAACGTTTAATTAATCGAATGTATCAACAGAACCATTTAGATCTGTTT------ACTAAA---GGTTATAATCAAAATGCATTTTTGGGGCACAACAAAAATTTGTATTCTCAAATGCTATCAGAAGTTTTTTCAGTAATTATAGAAATTTTTTTTTCTCTACGACTAGAATCT---------TCCTTTGAAAGAAAAGAAATAGTAAAATTTCAGAATTTACGCTCAATTCATTCCTTATTTCCTTTTGTAGAGGATCAATTTGTACATTTAACTTATGTGTCAGATATAGAAATAACCCTTCCCATCCATCTCGAAATATTGGTTCAAAGCCTTCGCTACTGGGTGAAAGATGCTTCTTCGTTACATTTAGTACGATTCTTTCTTTATAAGTAT---GATAATTGGAATAATCTTATTCCACTCAATAAACCCATT---TCC---GGTTTTTTA------AAACGGAATCAAAAATCTTTGCTGTTCCTCTATAATTCTCATGTATGTGAATCCGAATTCATCCTCGGTTTTCTTCGTAACCAATCGTGCCATTTACGATCAACATCGTTTTGCGTCTTTTTTGAACGAATCCAATTCTATGAAAAA---------AAACTTCTT------GTAGAAATCCTT------TCTATTCAAACCAAGCTAAGGTTGTTCAAAGATCCTTTGATTCATTATGTTAGGTATCAAGGAAAAGTCTTTTTGGGCTCAAAGGGCACACCCCTCTTGATAAGTAAATGGAAATATTACCTTATCAATTTATGGCAATGTCATTTTTACGTGTGGGTTCAACCCGGAAGAGTTCATATAAACCAACTATCCAAACATCCCTTCGACTTTATGGGTTATTTGTCGAATCTCGGACTCATTTTTTCAGTTGTACGGAGTCAACTATTAGACAATGCATTTATAATTAATAATGATATTAAGCAGTTATATATTATAGTTCCCATTTTGTCTCTTATTGCATCATTGGCTAAAGCCAAATTTTGTAATTTATTTGGGCATCCCATTAGTAAACCTGCCTGGGCCGATTCAGCTGATTCGGATATTATCGACCGATTTGTGTGGATATGCCGAAATCTTTCTCAT---TATTATAGTGGATCTTCAAAAAAAAAAAGTTTTTATCGCATAAAGTATATATTGAGACTTTCTTGTGCTAGAACGTTGGCTCGTAAACATAAAAGCACTGTACGTGCTTTTTTGAAAAAATTGGGTTCGGATTTATTGGATGAATTCCTTATGGAAGAAGAAAAATTTTTGTCTTTGATCGTACCAAGAGTTATGGATACTCCGCGTAGCTTATATACAGGTCGGGTTTGGTATTTGGATATTATTTGTATAAAGAATCTGGCCAATCATGAC---------------
>Aeonium_saundersii
ATGGAGGAAGTTAACGGATATTTAGAACTTGAAAAGTCTTGTCACTTTGAC---GACTTTCTATATCCACTTATCTTTCAAGAGTATATTTCTTCATTTGCTCATGATCATAGATCCGGTTTGTTGGAAAAT------CTGGATTCTGACAAAAAATTGAGTTTTCTACTTCTTAAACGTTTAATTAATCGAATGTATCAACAGAACCATTTAGATCTGTTT------ACTAAA---GGTTATAATCAAAATGTATTTTTGGGGCACAACAAAAATTTGTATTCTCAAATGCTATCAGAAGTTTTTTCAGTAATTATAGAAATTTTTTTTTCTCTACGACTAGAATCT---------TCCTTTGAAAGAAAAGAAATAGTAAAATTTCAGAATTTACGCTCAATTCATTCCTTATTTCCTTTTGTAGAGGATCAATTTGTACATTTAACTTATGTGTCAGATATAGAAATAACCCTTCCCATCCATCTCGAAATATTGGTTCAAAGCCTTCGCTACTGGGTGAAAGATGCTTCTTCGTTACATTTAGTACGATTCTTTCTTTATAAGTAT---GATAATTGGAATAATCTTATTCCACTCAATAAACCCATT---TCC---GGTTTTTTA------AAACGGAATCAAAAATCTTTGCTGTTCCTCTATAATTCTCATGTATGTGAATCCGAATTCATCCTCGGTTTTCTTCGTAACCAATCGTGCCATTTACGATCAACATCTTTTGGCGTCTTTTTTGAACGAATCCAATTCTATGAAAAA---------AAACTTCTT------GTAGAAATCCTT------TCTATTCAAACCAAGCTAAGGTTGTTCAAAGATCCTTTGATTCATTATGTTAGGTATCAAGGAAAAGTCTTTTTGGGCTCAAAGGGCACACCCCTCTTGATGAGTAAATGGAAATATTACCTTATCAATTTATGGCAATGTCATTTTTACGTGTGGGTTCAACCCGGAAGAGTTCATATAAACCAACTATCCAAACATCCTTTCGACTTTATGGGTTATTTGTCGAATCTCGGACTAATTTTTTCAGTTGTACGGAGTCAACTATTAGACAATGCATTTATAATTAATAATGATATTAAGCAGTTATATATTATAGTTCCCATTTTGTCTCTTATTGCATCATTGGCTAAAGCCAAATTTTGTAATTTATTTGGGCATCCCATTAGTAAACCTGCCTGGGCCGATTCAGCTGATTCGGATATTATCGACCGATTTGTGTGGATATGCCGAAATCTTTCTCAT---TATTATAGTGGATCTTCAAAAAAAAAAAGTTTTTATCGCATAAAGTATATATTGAGACTTTCTTGTGCTAGAACGTTGGCTCGTAAACATAAAAGCACTGTACGTGCTTTTTTGAAAAAATTAGGTTCGGATTTATTGGATGAATTCCTTATGGAAGAAGAAAAATTTTTGTCTTTGATCGTACCAAGAGTTATGGATACTCCGCGTAGCTTATATACAGGTCGGGTTTGGTATTTGGATATTATTTGTATAAAGAATCTGGCCAATCATGAC---------------
>Aeonium_tabuliforme
ATGGAGGAAGTTAACGGATATTTAGAACTTGAAAAGTCTTGTCACTTTGAC---GACTTTCTATATCCACTTATCTTTCAAGAGTATATTTCTTCATTTGCTCATGATCATAGATCCGGTTTGTTGGAAAAT------ATGGATTCTGACAAAAAATTGAGTTTTCTACTTCTTAAACGTTTAATTAATCGAATGTATCAACAGAACCATTTAGATCTGTTT------ACTAAA---GGTTATAATCAAAATGTATTTTTGGGGCACAACAAAAATTTGTATTCTCAAATGCTATCAGAAGTTTTTTCAGTAATTATAGAAATTTTTTTTTCTCTACGACTAGAATCT---------TCCTTTGAAAGAAAAGACATAGTAAAATTTCAGAATTTACGCTCAATTCATTCCTTATTTCCTTTTGTAGAGGATCAATTTGTACATTTAACTTATGTGTCAGATATAGAAATAACCCTTCCCATCCATCTCGAAATATTGGTTCAAAGCCTTCGCTACTGGGTGAAAGATGCTTCTTCGTTACATTTAGTACGATTCTTTCTTTATAAGTAT---GATAATTGGAATAATCTTATTCCACTCAATAAACCCATT---TCC---GGTTTTTTA------AAACGGAATCAAAAATCTTTGCTGTTCCTCTATAATTCTCATGTATGTGAATCCGAATTCATCCTCGGTTTTCTTCGTAACCAATCGTGCCATTTACGATCAACATCTTTTTGCGTCTTTTTTGAACGAATCCAATTCTATGAAAAA---------AAACTTCTT------GTAGAAATCCTT------TCTATTCAAACCAAGCTAAGGTTGTTCAAAGATCCTTTGATTCATTATGTTAGGTATCAAGGAAAAGTCTTTTTGGGCTCAAAGGGCACACCCCTCTTGATAAGTAAATGGAAATATTACCTTATCAATTTATGGCAATGTCATTTTTACGTGTGGGTTCAACCCGGAAGAGTTCATATAAACCAACTATCCAAACATCCTTTCGACTTTATGGGTTATTTGTCGAATCTCGGACTCATTTTTTCAGTTGTACGGAGTCAACTATTAGACAATGCATTTATAATTAATAATGATATTAAGCAGTTATATATTATAGTTCCCATTTTGTCTCTTATTGCATCATTGGCTAAAGCCAAATTTTGTAATTTATTTGGGCATCCCATTAGTAAACCTGCCTGGGCCGATTCAGCTGATTCGGATATTATCGACCGATTTGTGTGGATATGCCGAAATCTTTCTCAT---TATTATAGTGGATCTTCAAAAAAAAAAAGTTTTTATCGCATAAAGTATATATTGAGACTTTCTTGTGCTAGAACGTTGGCTCGTAAACATAAAAGCACTGTACGTGCTTTTTTGAAAAAATTGGGTTCGGATTTATTGGATGAATTCCTTATGGAAGAAGAAAAATTTTTGTCTTTGATCGTACCAAGAGTTATGGATACTCCGCGTAGCTTATATACAGGTCGGGTTTGGTATTTGGATATTATTTGTATAAAGAATCTGGCCAATCATGAC---------------
>Aeonium_undulatum
ATGGAGGAAGTTAACGGATATTTAGAACTTGAAAAGTCTTGTCACTTTGAC---GACTTTCTATATCCACTTATCTTTCAAGAGTATATTTCTTCATTTGCTCATGATCATAGATCCGGTTTGTTGGAAAAT------ATGGATTCTGACAAAAAATTTAGTTTTCTACTTCTTAAACGTTTAATTAATCGAATGTATCAACAGAACTATTTAGATCTGTTT------ACTAAA---GGTTATAATCAAAATGTATTTTTGGGGCACAACAAAAATTTGTATTCTCAAATGCTATCAGAAGTTTTTTCAGTAATTATAGAAATTTTTTTTTCTCTACGACTAGAATCT---------TCCTTTGAAAGAAAAGAAATAGTAAAATTTCAGAATTTACGCTCAATTCATTCCTTATTTCCTTTTGTAGAGGATCAATTTGTACATTTAACTTATGTGTCAGATATAGAAATAACCCTTCCCATCCATCTCGAAATATTGGTTCAAAGCCTTCGCTACTGGGTGAAAGATGCTTCTTCGTTACATTTAGTACGATTCTTTCTTTATAAGTAT---GATAATTGGAATAATCTTATTCCACTCAATAAACCCATT---TCC---GGTTTTTTA------AAACGGAATCAAAAATCTTTGCTGTTCCTCTATAATTCTCATGTATGTGAATCCGAATTCATCCTCGGTTTTCTTCGTAACCAATCGTGCCATTTACGATCAACATCTTTTGGCGTCTTTTTTGAACGAATCCAATTCTATGAAAAA---------AAACTTCTT------GTAGAAATCCTT------TCTATTCAAACCAAGCTAAGGTTGTTCAAAGATCCTTTGATTCATTATGTTAGGTATCAAGGAAAAGTCTTTTTGGGCTCAAAGGGCACACCCCTCTTGATGAGTAAATGGAAATATTACCTTATCAATTTATGGCAATGTCATTTTTACGTGTGGGTTCAACCCGGAAGAGTTCATATAAACCAACTATCCAAACATCCTTTCGACTTTATGGGTTATTTGTTGAATCTCGGACTCATTTTTTCAGTTGTACGGAGTCAACTATTAGACAATGCATTTATAATTAATAATGATATTAAGCAGTTATATATTATAGTTCCCATTTTGTCTCTTATTGCATCATTGGCTAAAGCCAAATTTTGTAATTTATTTGGGCATCCCATTAGTAAACCTGCCTGGGCCGATTCAGCTGATTCGGATATTATCGACCGATTTGTGTGGATATGCCGAAATCTTTCTCAT---TATTATAGTGGATCTTCAAAAAAAAAAAGTTTTTATCGCATAAAGTATATATTGAGACTTTCTTGTGCTAGAACGTTGGCTCGTAAACATAAAAGCACTGTACGTGCTTTTTTGAAAAAATTGGGTTCGGATTTATTGGATGAATTCCTTATGGAAGAAGAAAAATTTTTGTCTTTGATCGTACCAAGAGTTATGGATACTCCGCGTAGCTTATATACAGGTCGGGTTTGGTATTTGGATATTATTTGTATAAAGAATCTGGCCAATCATGAC---------------
>Monanthes_anagensis
ATGGAGGAAGTTAACGGATATTTAGAACTTGAAAAGTCTTGTCACTTTGAC---GATTTTCTATATCCACTTATCTTTCAAGAGTATATTTCTTCATTTGCTCATGATCATAGATCCGGTTTGTTGGAAAAT------ATGGATTCTAACAACAAATTTAGTTTTCTACTTCTTAAACGTTTAATTAATCGAATGTATCAACAGAACCATTTAGATCTGTTT------ACTAAA---GGTTATAATAAAAATGCATTTTTGGGGCACAACAAAAATTTGTATTCTCAAATGCTATCAGAAGTTTTTTCAGTAATTATAGAAATTTTTTTTTCTCTACGACTAGAATCTTCCTTTGAAAGCTTTGAAAGAAAAGAAATAGTAAAATTTCAGAATTTACGCTCAATTCATTCCTTATTTCCTTTTGTAGAGGATCAATTTGTACATTTAACTTATGTGTCAGATATAGAAATAACCCTTCCCATCCATCTCGAAATATTGGTTCAAAGCCTTCGCTACTGGGTGAAAGATGCTTCTTCGTTACATTTAGTACGACTCTTTCTTTATAAGTAT---GATAATTGGAATAAGATTATTCCACTCAATAAACCCATT---TCC---GGTTTTTTA------AAACGGAATAAAAAATCTTTGCTGTTCCTCTATAATTCTCATGTATGTGAATCCGAATTCATCCTCGGTTTTCTTTGTAACCAATCGTGCCATTTACGATCAACATCTTTTGGCGTCTTTTTTGAACGAATCCAATTCTATGAAAAA---------AAACTTCTT------GTAGAAATCCTT------TCTATTCAAACGAAGCTAAGGTTGTTCAAAGATCCTTTGATTCATTATGTTAGGTATCAAGGAAAAGTCTTTTTGGGCTCAAAGGGCACACCCCTCTTGATGAGTAAATGGAAATATTACCTTATCAATTTATGGCAATGTCATTTTTACGTGTGGGTTCAACCCGGAAGAGTTCATATAAACCAATTATCCAAACATCCTTTCGACTTTATGGGTTATTTGTCGAATCTCGGACTAATTTTTTCAGTTGTACGGAGTCAACTATTAGACAATGCATTTATAATTAATAATGATATTAAGCAGTTATATATTATAGTTCCCATTTTGTCTCTTATTGCATCATTGGCTAAAGCCAAATTTTGTAATCTATTTGGGCATTCCATTAGTAAACCTGCCTGGGCCGATTCAGCTGATTCGGATATTATCGACCGATTTGTGTGGATATGCCGAAATCTTTCTCAT---TATTACAGTGGATCTTCAAAAAAAAAAAGTTTTTATCGCATAAAGTATATATTGAGACTTTCTTGTGCTAGAACGTTGGCTCGTAAACATAAAATCAGTGTACGTGCTTTTTTGAAAAAATTAGGTTCGGATTTATTGGATGAATTCCTTATGGAAGAAGAAAAATTTTTGTCTTTGATCGTACCAAGAGTTATGGATACTCCGCGTAGCTTATATACAGGTCGGGTTTGGTATTTAGATATTATTTGTATAAAGAATCTGGCCAATCATGAC---------------
>Monanthes_brachycaulos
ATGGAGGAAGTTAACGGATATTTAGAACTTGAAAAGTCTTGTCACTTTGAC---GATTTTCTATATCCACTTATCTTTCAAGAGTATATTTCTTCATTTGCTCATGATCATAGATCCGGTTTGTTGGAAAAT------ATGGATTCTAACAACAAATTTAGTTTTCTACTTCTTAAACGTTTAATTAATCGAATGTATCAACAGAACCATTTAGATCTGTTT------ACTAAA---GGTTATAATAAAAATGCATTTTTGGGGCACAACAAAAATTTGTATTCTCAAATGCTATCAGAAGTTTTTTCAGTAATTATAGAAATTTTTTTTTCTCTACGACTAGAATCTTCCTTTGAAAGCTTTGAAAGAAAAGAAATAGTAAAATTTCAGAATTTACGCTCAATTCATTCCTTATTTCCTTTTGTAGAGGATCAATTTGTACATTTAACTTATGTGTCAGATATAGAAATAACCCTTCCCATCCATCTCGAAATATTGGTTCAAAGCCTTCGCTACTGGGTGAAAGATGCTTCTTCGTTACATTTAGTACGACTCTTTCTTTATAAGTAT---GATAATTGGAATAAGATTATTCCACTCAATAAACCCATT---TCC---GGTTTTTTA------AAACGGAATAAAAAATCTTTGCTGTTCCTCTATAATTCTCATGTATGTGAATCCGAATTCATCCTCGGTTTTCTTTGTAACCAATCGTGCCATTTACGATCAACATCTTTTGGCGTCTTTTTTGAACGAATCCAATTCTATGAAAAA---------AAACTTCTT------GTAGAAATCCTT------TCTATTCAAACGAAGCTAAGGTTGTTCAAAGATCCTTTGATTCATTATGTTAGGTATCAAGGAAAAGTCTTTTTGGGCTCAAAGGGCACACCCCTCTTGATGAGTAAATGGAAATATTACCTTATCAATTTATGGCAATGTCATTTTTACGTGTGGGTTCAACCCGGAAGAGTTCATATAAACCAATTATCCAAACATCCTTTCGACTTTATGGGTTATTTGTCGAATCTCGGACTAATTTTTTCAGTTGTACGGAGTCAACTATTAGACAATGCATTTATAATTAATAATGATATTAAGCAGTTATATATTATAGTTCCCATTTTGTCTCTTATTGCATCATTGGCTAAAGCCAAATTTTGTAATCTATTTGGGCATTCCATTAGTAAACCTGCCTGGGCCGATTCAGCTGATTCGGATATTATCGACCGATTTGTGTGGATATGCCGAAATCTTTCTCAT---TATTACAGTGGATCTTCAAAAAAAAAAGTTTTTATCGCA---------------------------------------------------------------------------------------------------------------------------------------------------------------------------------------------------------------------------------------------------------
>Monanthes_muralis
ATGGAGGAAGTTAACGGATATTTAGAACTTGAAAAGTCTTGTCACTTTGAC---GATTTTCTATATCCACTTATCTTTCAAGAGTATATTTCTTCATTTGCTCATGATCATAGATCCGGTTTGTTGGAAAAT------ATGGATTCTAACAACAAATTTAGTTTTCTACTTCTTAAACGTTTAATTAATCGAATGTATCAACAGAACCATTTAGATCTGTTT------ACTAAA---GGTTATAATAAAAATGCATTTTTGGGGCACAACAAAAATTTGTATTCTCAAATGCTATCAGAAGTTTTTTCAGTAATTATAGAAATTTTTTTTTCTCTACGACTAGAATCT---------TCCTTTGAAAGAAAAGAAATAGTAAAATTTCAGAATTTACGCTCAATTCATTCCTTATTTCCTTTTGTAGAGGATCAATTTGTACATTTAACTTATGTGTCAGATATAGAAATAACCCTTCCCATCCATCTCGAAATATTGGTTCAAAGCCTTCGCTACTGGGTGAAAGATGCTTCTTCGTTACATTTAGTACGACTCTTGCTTTATAAGTAT---GATAATTGGAATAAGATTATTCCACTCAATAAACCCATT---TCC---GGTTTTTTA------AAACGGAATAAAAAATCTTTGCTGTTCCTCTATAATTCTCATGTATGTGAATCCGAATTCATCCTCGGTTTTCTTTGTAACCAATCGTGCCATTTACGATCAACATCTTTTGGCGTCTTTTTTGAACGAATCCAATTCTATGAAAAA---------AAACTTCTT------GTAGAAATCCTT------TCTATTCAAACGAAGCTAAGGTTGTTCAAAGATCCTTTGATTCATTATGTTAGGTATCAAGGAAAAGTCTTTTTGGGCTCAAAGGGCACACCCCTCTTGATGAGTAAATGGAAATATTACCTTATCAATTTATGGCAATGTCATTTTTACGTGTGGGTTCAACCCGGAAGAGTTCATATAAACCAATTATCCAAACATCCTTTCGACTTTATGGGTTATTTGTCGAATCTCGGACTAATTTTTTCAGTTGTACGGAGTCAACTATTAGACAATGCATTTATAATTAATAATGATATTAAGCAGTTATATATTATAGTTCCCATTTTGTCTCTTATTGCATCATTGGCTAAAGCCAAATTTTGTAATCTATTTGGGCATCCCATTAGTAAACCTGCCTGGGCCGATTCAGCTGATTCGGATATTATCGACCGATTTGTGTGGATATGCCGAAATCTTTCTCAT---TATTACAGTGGATCTTCAAAAAAAAAAAGTTTTTATCGCATAAAGTATATATTGAGACTTTCTTGTGCTAGAACGTTGGCTCGTAAACATAAAATCAGTGTACGTGCTTTTTTGAAAAAATTAGGTTCGGATTTATTGGATGAATTCCTTATGGAAGAAGAAAAATTTTTGTCTTTGATCGTACCAAGAGTTATGGATACTCCGCGTAGCTTATATACAGGTCGGGTTTGGTATTTAGATATTATTTGTATAAAGAATCTGGCCAATCATGAC---------------
>Monanthes_polyphylla
ATGGAGGAAGTTAACGGATATTTAGAACTTGAAAAGTCTTGTCACTTTGAC---GATTTTCTATATCCACTTATCTTTCAAGAGTATATTTCTTCATTTGCTCATGATCATAGATCTGGTTTGTTGGAAAAT------ATGGATTCTGACAAAAAATTTAGTTTTCTACTTCTTAAACGTTTAATTAATCGAATGTATCAACAGAACGATTTCGATCTGTTT------ACTAAA---GGTTATAATCAAAATGCATTTTTGGGGCACAACAAAAATTTGTATTCTCAAATGCTATCAGAAGTTTTTTCAGTAATTATAGAAATTTTTTTTTCTCTACGACTAGAATCT---------TCCTTTGAAAGAAAAGAAATAGTAAAATTTCAGAATTTACGCTCAATTCATTCCTTATTTCCTTTTGTAGAGGATCAATTTGTACATTTAACTTATGTGTCAGATATAGAAATAACCCTTCCCATCCATCTCGAAATCTTGGTTCAAAGCCTTCGCTACTGGGTGAAAGATGCTTCTTCGTTACATTTAGTACGACTCTTTCTTTATAAGTAT---GATAATTGGAATAATCTTATTCCACTCAATAAACCCATT---TCC---GGTTTTTTA------AAACGGAATAAAAAATCTTTGCTCTTCCTCTATAATTCTCATGTATGTGAATCCGAATTCATCCTCGGTTTTCTTTGTAACCAATCGTGCCATTTACGATCAACATCTTTTAGCGTCTTTTTTGAACGAATCCAATTCTATGAAAAA---------AAACTTCTT------GTAGAAATCCTT------TCTATTCAAACCAAGCTAAGGTTGTTCAAAGATCCTTTGATTCATTATGTTAGGTATCAAGGAAAAGTCTTTTTGGGCTCAAAGGGCACACCCCTCTTGATGAGTAAATGGAAATATTACCTTATCAATTTATGGCAATGTCATTTTTACGTGTGGGTTCAACCCAGAAGAGTTCATATAAACCAACTATCCAAACATCCTTTCGACTTTATGGGTTATTTGTCGAATCTCGGACTAATTTTTTCAGTTGTACGGAGTCAACTATTAGACAATGCATTTATAATTAATAATGATATTAAGCAGTTCTATATTATAGTTCCCATTTTGTCTCTTATTGCATCATTGGCTAAATCCAAATTTTGTAATCTATTTGGGCATCCCATTAGTAAACCTGCCTGGGCCGATTCAGCTGATTCGGATATTATCGACCGATTTGTGTGGATATGCCGAAATCTTTCTCAT---TATTACAGTGGATCTTCAAAAAAAAAAAGCTTTTATCGCATAAAGTATATATTGAGACTTTCTTGTGCTAGAACGTTGGCTCGTAAACATAAAATCACTGTACGTGCTTTTTTGAAAAAATTAGGTTCGAATTTATTGGATGAATTCCTTATGGAAGAAGAAAAATTTTTGTCTTTGATCTTACCAAGAGTTATGGATACTCCGCGTAGCTTATATACAGGTCGGGTTTGGTATTTGGATATTATTTGTATAAAGAATCTGGCTAATCATGAC---------------
>Rosularia_alpestris
ATGGAGGAAGTTAAAGGATATTTAGAATTTGCTAAGTCTCGTCAA---CAT---GACTTCCTATATCCCCTTATTTTTCAAGAGTATATTTCTTCATTTTCTCATGATCATAGATCCGCTTTGTTGGAAAAT------TTGGATTATGACAAAAAATTTAGTTTTCTACTTCTTAAGCGTTTAATTAATCAAATGTATCAACAGAATCATTTTTATCTTTTT------ACTAAT---GGTTCTAACAAAAATGAATTTTTGGGGCACAACAAAAATTTGTATTCTCAAATGCTATCAGAAGCTTTTTCAGTAATTATAGAAATTTTATTTTCTCTACGACGAGAATCT---------TCCTTCGAACGGAAAGAAATAGTAAAATTTCAGAATTTACGCTCAATTCATTCCTTATTTCCTTTTTTAGAAGATCAATTTATACATTTAACTTATGTGTCAGATATAGAAATAACCCTTCCCATCCATCTCGAAATATTGGTTCAAACCCTACGCTACTGGGTGAAAGATGCTTCTTCGTTACATTTACTACGATTCCTTTTTTATAAGTAC---GATAATTGGAATAGCCTTATTACACTAAAGAAACCCATT---TCC---CGTTTTTTA------AAAAGGAATCCAAAATCTTTGTTGTTCCTCTATAATTCGCATGTCTGTGAATCCGAATTCATCCTCGTTTTTCTTCGTAACCAATCGTTCCACTTACGATCAACATCTTTTGGAGTCTTTTTTGAGCGAATCCACTTCTATGGAAAAATAAAA---AACCTTCTT------GTAGAAGTTTTT------TCTATTCAAACAAAGCTAGGATTGTTCAAAGATCCTTTTATTCATTATGTTAGGTATCAAGGAAAAGTTTTTTGGGGCTCAAAAGGCACGCCTCTTCTGATGAGTAAATGGAAATATTACCTTATTAATTTATGGCAATATCAGTTTTACGTGTGGGTTCAACCCGGAAGAGTTCGTATAAACCAACTATCCAAACATCCCTTCGACTTTTTGGGTTATTTGTCAAATCTGGGACTCATTTTTTCCGTTGTACGGAGTCAACTATTAGACAATTCATTTTTAATTAATACTGCTATTAAGCAGTTATATATTATAGTTCCCATTTTTTCTCTTATTGAATCATTGGCTAAAGCCAAATTTTGTAATCTATTTGGGCATCCCATTAGTAAACCTGCCTGGACCGATTCAGCCGATTCGGATATTATCGACCGATTTGTGTGGATATGCCGAAATCTTTCTCAT---TATTACAGTGGATCTTCCAACAAAAAACGTTTCTATCGAATAAAGTATATATTGAGACTTTCTTGTGCTAGAACTTTGGCTCGTAAACACAAAAGCACTGTACGCGCTTTTTTGAAAAAATTAGGTTCGGACTTAGTAGAAGAATTCCTTATGGAAGAAGATAAATTTTTGTCTTTGATCGTACCAAGAGTTATGGATACTTCGCGTAGCTTATATAGGGGTCGGGTTTGGTATTTGGATATTATTTGTATCAAAAATCTGGCCAATTATGAA---------------
>Sempervivum_tectorum
ATGGAGAAAGTTAAAGGATATTTAGAACTCGATAAGTCTCGTCAA---CAC---GACTTCCTATATCCACTTATCTTTCAAGAGTATATTTCTTCATTTGCTCATGATCATAGGTGCGTTTTGTTGGAAAAT------GTGGATTATGACAAAAAATTTAGTTTTCTACTTCTTAAACGTTTAATTAATCGAATGTATCAACAGAAGCATTTGGATCTTTTT------ACTAAT---GGTTCTAACCAAAATGCATTTTTGGGGCATAACAAGAATTTGTATTCTCAAATGCTATCAGAAGCTTTTTCAGTAATTATAGAAATTTTATTTTCTCTACGACTAGAATCT---------TCCTTCGAAAGGAAAGAAATAGTAAAAATTCAGAATTTACGCTCAATTCATTCCTTATTTCCTTTTTTAGAAGATCAATTTTTACATTTAACTTATGTGTCAGATATAGAATTAACCCTTCCCATCCATCTCGAAATATTGGTTCAAACCCTTCGCTACTGGGTGAAAGATGCTTCTTCGTTACATTTAGTACGATTCCTTCTTTATAAGTAT---GATAATTTGAATAGCCTTATTACACTAAAGAAACCCATT---TCC---AGTTTTTTA------AAAAGGAATCGAAAATCTTTGTTGTTCCTCTATAATTCTCATGTATGTGAAACCGAATTTATCCTCGGTTTTCTTCGTAACCAATCGTTCCATTTACGATCAACATCTTTTGGAGTCTTTTTTGAGCGAATCCACTTCTATGGAAAAATAAAA---AAACTTCTT------GTAGAAGTTTTT------TCTATTCAAACCAAGCTAGGGTTGTTCAAGGATCCTTTTATTCATTATGTTAGATATCAAGGAAAAGCATTTTTGGGTTCAAAAGGCACGCCTCTCCTGATGAATAAATGGAAATATTACCTTATCAATTTATGGCAATGTCATTTTTACGTATGGGTTCAACCCGGAAGAGTTCATATAAACCAACTATCCAAACATCCCTTCGACTTTATGGGTTATTTGTCGAATCGGGGACTCATTTTTTCAGTTGTACGGAGTCAACTATTAGACAATTCATTTATAATTAATAATGATATTAAGCAGTTATATATTATAGTTCCGATTTTGTCTCTTATTGCATCATTGGCTAAAGCCAAATTTTGTAATCTATTTGGGCATCCCATTAGTAAACCTGCCTGGACCGATTCAGCTGATTCGGATATTATCGACCGATTTGTGTGGATATGCCAAAATCTTTCTCAT---TATTACAGTGGATCTTCAAAAAAAAAAAGTTTCTATCAAATAAAGTATATATTGAGACTTTCTTGTGCTAGAACTTTGGCTCGTAAACACAAAAGCACTGTACGCGCTTTTTTGAAAAAATTAGGTTCGGACTTATTGGAAGAATTCCTTATGGAAGAAGAAAAATTTGTGTCTTTGATCGTACCAAGAGTTATGGATACTTCGCGTAGCTTATATAGAGGTCGGGTTTGGTATTTGGATATTATTTGTATCAAAAATCTGGCCAATCATGAA---------------
>Phedimus_spurius
ATGGAGGAAGTTAAAGGATATTTAGACCTCGATAAGTCTCGTCAA---CAT---GACTTCCTATATCCACTTATCTTTCAAGAGTATATTTCTGCATTTGCTCATGATCAGAGGTCCGTTTTGTTGGAAAAT------GTGGATTATGACAAAAAATTTAGTTTTCTACTTCTTAAACGTTTAATTAATCGAATGGATCAACAGAACTATTTTGGTCTTTTTACTAATATTAAT---GGTTCTAACCAAAATGAATTTGTGGGGCACAATAAGAATTTGTATTCTCAAATGCTATCAGAAAGTTTTTCAGTAATTATACAAATTTTCTTTTCCCTACGACTAGAATCT---------TTTTTTGAAAGGAAAAAAATAGTAAAATTTCAGAATTTATGCTCAATTCATTCCTTATTTCCTTTTTTAGAAGATCAATTGGTACATTTAACTTATGTGTCAGATATAGAAATAACCCCTCCCATCCATCTCGAAATATTGGTTCAAACCCTCCGCTACTGGTTGAAAGATGCTTCTTCGTTACATTTAGTACGCTTCTTTCTTTACAAGTAT---GATAATTGGAATAGCCTTATTACACTAAAGAAATCCATT---TCC---ATTTTTTTA------AAAAAGAATCAAAAATACTTCTTGTTCCTCTATAATTCTCATGTATGTGAATCCGAATCCATCCTCGGTTTTCTTCGGAACCAGTCGTTTTATTTACGATCAACATCGTTTGGACTCTTTTTTGAGCGAATCCATTTCTATGGAAAAATAAAA---AAACCTTTT------GTAGAAGTCTGT------TCTATTCAAACCAAGCTAGGGTTATTCAAGGATCCTTTTATTCATTATGTTAGGTATCAAGGAAAAGCCTTTTTGGGCTCAAAAGGTACGTCTCTCCTGATGAGTAAATGGAAATATTACCTTATCAATTTATGGCAATGTCATTTTTACGTGTGGGTTCAACCCGGTAGAGTTCATATAAACCAATTATCCAAACATCCGTTCGACTTTATGGGTTATTTGTCGAATCTGGGACTAATTCTTGCAGTTGTACGGAGTCAACTAGTAGACAATTCATTTATAATTAATAATGGTATTAAGCAGTTATATATTATAGTTCCCATTTTTTCTCTTATTGCCTCATTGGCTAAAGCCAAATTCTGTAATCTATTTGGGCATCCCATTAGTAAACCTGCTTGGACCGATTCAGCTGATTCGGATATTATCGACCGATTTGTGTGGATATGCCGAAATCTTTCTCAT---TATTACAGTGGATCTTCAAAAAAAAAAAGTTTATATCGAATAAAGTATATATTGAGACTTTCTTGTGCCAGAACTTTAGCTCGTAAACACAAAAGTACTGTACGCGCTTTTTTGAAAAAATTAGGTTCGGACTTATTGGAAGAATTCCTTATGGAAGAAGAACAATTTTTGTCTTTGATCGTACCAAGAGTTAGGGATACTTCACGTAGCTTATATAGAGGTCGTGTTTGGTATTTGGATATTATGTGTATGAAAAATATGGCCAATCATTCA---------------
>Phedimus_aizoon
ATGGAGGAAGTTAAAGGATATTTAGACCTCGATAAGTCTCGTCAA---CAT---GACTTCCTATATCCGCTTATCTTTCAAGAGTCTATTTCTACATTTGCTCATGATCAGAGGTCCGTTTTGTTGGAAAAT------GTGGATTATGACAAAAAATTTAGTTTTCTACTTCTTAAACGTTTAATTAATCGAATGGATCAACAGAACCATTTTGCTCTTTTTACTAATACTAAT---GGTTCTAACCAAAATGAATTTTTGGGACACAATAAGAATTTGTATTCTCAAATGCTATCAGAGGGTTTTTCAGTAATTATAGAAATTTTCTTTTCCCTACGACTAGAATCT---------TTTTGCGAAAGGAAACAAATAGTAAAATTTCAGAATTTACGCTCAATTCATTCCCTATTTCCTTTTTTAGAAGATCAATTGGTACATTTAACTTATGTGTCAGATATAGAAATAACCCCTCCCATCCATCTCGAAATATTGGTGCAAACCCTACGCTACTGGGTGAAAGATGCTTCTTCGTTACATTTAGGGCGCTTCTTTCTTTACAAGTAT---GATAATTGGAACAGCCTTATTACACTAAAGAAACCCATT---TCC---ATTTTTTTA------AAAAAGAATCAAAAATGCTTCTTGTTCCTCTATAATTCTCATGTATGTGAATCCGAATCCATCCTCAGTTTTCTTCGTAACCAGTCGTTTTATTTACGATCAACATCTTTTGGACTCTTTTTTGAGCGAATCCACTTCTATGGAAAAATAAAA---AAACCTCTT------GTAGAAGTCTGT------TCTATTCAAACCAAGCTAGGGTTGTTCAAGGATCCTTTTATTCATTATGTTAGGTATCAAGGAAAAGCCTTTTTGGGCTCAAAAGGTACGCCTCTCTTGATGAGTAAATGGAAATATTACCTTATCCATTTATGGCAATGTCATTTTTACGTGTGGGTTCAACCCGGCAGAGTTCATCTAAACCAATTATCCAAACATCCGTTCGACTTTATGGGTTATTTGTCGAATCTGGGCCTAATTCTTTCAGTTGTACGGAGTCAACTATTAGACAATTCATTTATAATTAATAATAGTATTAAGCAGTTATATATTATAGTTCCTATTTTTTCTCTTATTGCAGCATTGGCTAAAGCCAAATTTTGTAATCTATTTGGACATCCCATTAGTAAACCCGCCTGGACCGATTCAGTTGATTCAGATATTATCGACCGATTTGTGCGGATATGCCGAAATCTTTCTCAT---TATTACAGTGGATCTTCAAAAAAAAAAAGTTTATATCGAATAAAGTATATATTGAGACTTTCTTGTGCCAGAACTTTAGCTCGTAAACACAAAAGCACTGTACGCGCTTTTTTGAAAAAATTAGGTTCGGACTTATTGGAAGAATTCCTTATGGAAGAAGAACAATTTTTGTCTTTGATCGTCCCAAGAGTTAGGGATACTTCGCGTAGCTTATATAGAGGTCGGGTTTGGTATTTGGATATTATGTGTATGAAAAATATCGCCAATCATGAA---------------
>Phedimus_kamtschaticus
ATGGAGGAAGTTAAAGGATATTTAGACCTCGATAAGTCTCGTCAA---CAT---GACTTCCTATATCCGCTTATCTTTCAAGAGTCTATTTCTACATTTGCTCATGATCAGAGGTCCGTTTTGTTGGAAAAT------GTGGATTATGACAAAAAATTTAGTTTTCTACTTCTTAAACGTTTAATTAATCGAATGGATCAACAGAACCATTTGGCTCTTTTTACTAATACTAAT---GGTTCTAACCAAAATGAATTTTTGGGACACAATAAGAATTTGTATTCTCAAATGCTATCAGAGGGTTTTTCAGTAATTATAGAAATTTTCTTTTCCCTACGACTAGAATCT---------TTTTGCGAAAGGAAACAAATAGTAAAATTTCAGAATTTACGCTCAATTCATTCCCTATTTCCTTTTTTAGAAGATCAATTGGTACATTTAACTTATGTGTCAGATATAGAAATAACCCCTCCCATCCATCTCGAAATATTGGTGCAAACCCTACGCTACTGGGTGAAAGATGCTTCTTCGTTACATTTAGGGCGCTTCTTTCTTTACAAGTAT---GATAATTGGAACAGCCTTATTACACTAAAGAAATCCATT---TCC---ATTTTTTTA------AAAAAGAATCAAAAATGCTTCTTGTTCCTCTATAATTCTCATGTATGTGAATCCGAATCCATCCTCAGTTTTCTTCGGAACCAGTCGTTTTATTTACGATCAACATCTTTTGGACTCTTTTTTGAGCGAATCCACTTCTATGGAAAAATAAAA---AAACCTCTT------GTAGAAGTCTGT------TCTATTCAAACCAAGCTAGGGTTGTTCAAGGATCCTTTTATTCATTATGTTAGGTATCAAGGAAAAGCCTTTTTGGGCTCAAAAGGTACGCCTCTCTTGATGAGTAAATGGAAATATTACCTTATCCATTTATGGCAATGTCATTTTTACGTGTGGGTTCAACCCGGCAGAGTTCATCTAAACCAATTATCCAAACATCCGTTCGACTTTATGGGTTATTTGTCGAATCTGGGCCTAATTCTTTCAGTTGTACGGAGTCAACTATTAGACAATTCATTTATAATTAATAATAGTATTAAGCAGTTATATATTATAGTTCCTATTTTTTCTCTTATTGCAGCATTGGCTAAAGCCAAATTTTGTAATCTATTTGGACATCCCATTAGTAAACCCGCCTGGACCGATTCAGTTGATTCAGATATTATCGACCGATTTGTGCGGATATGCCGAAATCTTTCTCAT---TATTACAGTGGATCTTCAAAAAAAAAAAGTTTATATCGAATAAAGTATATATTGAGACTTTCTTGTGCCAGAACTTTAGCTCGTAAACACAAAAGCACTGTACGCGCTTTTTTGAAAAAATTAGGTTCGGACTTATTGGAAGAATTCCTTATGGAAGAAGAACAATTTTTGTCTTTGATCGTCCCAAGAGTTAGGGATACTTCGCGTAGCTTATATAGAGGTCGGGTTTGGTATTTGGATATTATGTGTATGAAAAATATCGCCAATCATGAA---------------
>Phedimus_odontophyllus
ATGGAGGAAGTTAAAGGATATTTAGACTTCGATAAGTCTCGTCAA---CAT---GACTTCCTATATCCACTTCTCTTTCAAGAGTCTATTTCTGCATTTGCTCATGATCATAGGTCCGTTTTGTTGGAAAAT------GTGGATTATGACAAAAAATTTAGTTTTCTACTTCGTAAACGTTTAATTAATCGAATGGATCAACGGAACTATTTTGCTCTTTTTCCTAATACTAAT---GGTTCTAACCAAAATGAATTTTTGGGGCAAAATAAGAATTTGTATTCTCAAATGCTATCAGAAAGTTTTTCAGTAATTATAGAAATTTTCTTTTCCCTACGACTCGAATCG---------TTTTTCGAAAGGAAAACAACAGTAAAATTTCAGAATTTACGCTCAATTCATTCCTTATTTCCTTTTTTAGAAGATCACTTGATACATTTAACTTATGTGTCAGATATAGAAATAACCCCTCCCATCCATCTCGAAATATTGGTTCAAATCCTACGCTACTGGTTGAAAGATGCTTCTTCGTTACATTTAGTACGCTTCTTTCTTTACAAGTAT---GATAATTGGAATAGCCTTATTACACTAAAGAAATCCATTTCTTCC---ATTTTTTTT------CAAAAGAATCAAAAATGCTTCTTGTTCCTCTATAATTCTCATGTATGTGAATCCGAATCCATCTTCAGTTTTCTTCATAACCAGGCGTTTTATTTACGCTCAACATCTTTTGGACTCTTTTTTGAGCGAATCCATTTCTATGGAAAAATCAAA---AACCCTTTT------GTAGAAGTCTGT------TCTATTCAAACCAAGCTAGGGTTGTTCAAGGATCCTTTTATTCATTATGTTAGGTATCAAGGAAAAGCCTTTTTGGGCTCAAAAGGTACGCCTCTCCTGATGAGTAAATGGAAATATTACCTTATCAATTTATGGCAATGTCATTTTTACGTGTGGGTTCAACCCGGTAGAGTTCATATAAACCAATTATCCAAACATCCGTTCGACTTTATGGGTTATTTGTCGAATCTAGGACTAATTCTGTCAGTTGTACGGAGTCAACTATTAGACAATTCATTTATAATTAATACTGGTATTAAGCAGTTATATATTATAGTTCCCATTTTTTCTCTTATTGCCTCATTGGCTAAAGCCAAATTCTGTAATCTATTGGGGCATCCCATTAGTAAACCTGCCTGGACCGGTTCAGCTGATTCGGATGTTATCGATCGATTTGTGTGGATATGCCGAAATCTTTCTCAT---TATTACAGCGGATCTTCAAAAAAAAAACAATTATATCGAATAAAGTATATATTGAGACTTTCGTGTGCCCGAACTTTAGCTCGGAAACACAAAAGCACTGTACGCGCCTTTTTGAAAAAATTAGGTTCGGACTTATTGGAAGAATTTCTTATGGAAGAAGAACAATTTTTGTCTTTGATCGTACCAAGAGTTAGGGATACTTCACGTAGTTTATATAGAGGTCGGGTTTGGTATTTGGATATTATGTGTATGAAAAATATGGTCAATCATGAA---------------
>Phedimus_takesimensis
ATGGAGGAAGTTAAAGGCTATTTAGACCTCGATAAGTCTCGTCAA---CAT---GACTTCCTATATCCGCTTATCTTTCAAGAGTCTATTTCTACATTTGCTCATGATCAGAGGTCCGTTTTGTTGGAAAAT------GTGGATTATGACAAAAAATTTAGTTTTCTACTTCTTAAACGTTTAATTAATCGAATGGATCAACAGAACCATTTTGCTCTTTTTACTAATACTAAT---GGTTCTAACCAAAATGAATTTTTGGGACACAATAAGAATTTGTATTCTCAAATGCTATCAGAGGGTTTTTCAGTAATTATAGAAATTTTCTTTTCCCTACGACTAGAATCT---------TTTTGCGAAAGGAAACAAATAGTAAAATTTCAGAATTTACGCTCAATTCATTCCCTATTTCCTTTTTTAGAAGATCAATTGGTACATTTAACTTATGTGTCAGATATAGAAATAACCCCTCCCATCCATCTCGAAATATTGGTGCAAACCCTACGCTACTGGGTGAAAGATGCTTCTTCGTTACATTTAGGGCGCTTCTTTCTTTACAAGTAT---GATAATTGGAACAGCCTTATTACACTAAAGAAATCCATT---TCC---ATTTTTTTA------AAAAAGAATCAAAAATGCTTCTTGTTCCTCTATAATTCTCATGTATGTGAATCCGAATCCATCCTCAGTTTTCTTCGTAACCAGTCGTTTTATTTACGATCAACATCTTTTGGACTCTTTTTTGAGCGAATCCACTTCTATGGAAAAATAAAA---AAACCTCTT------GTAGAAGTCTGT------TCTATTCAAACCAAGCTAGGGTTGTTCAAGGATCCTTTTATTCATTATGTTAGGTATCAAGGAAAAGCCTTTTTGGGCTCAAAAGGTACGCCTCTCTTGATGAGTAAATGGAAATATTACCTTATCCATTTATGGCAATGTCATTTTTACGTGTGGGTTCAACCCGGCAGAGTTCATCTAAACCAATTATCCAAACATCCGTTCGACTTTATGGGTTATTTGTCGAATCTGGGCCTAATTCTTTCAGTTGTACGGAGTCAACTATTAGACAATTCATTTATAATTAATAATAGTATTAAGCAGTTATATATTATAGTTCCTATTTTTTCTCTTATTGCAGCATTGGCTAAAGCCAAATTTTGTAATCTATTTGGACATCCCATTAGTAAACCCGCCTGGACCGATTCAGTTGATTCAGATATTATCGACCGATTTGTGCGGATATGCCGAAATCTTTCTCAT---TATTACAGTGGATCTTCAAAAAAAAAAAGTTTATATCGAATAAAGTATATATTGAGACTTTCTTGTGCCAGAACTTTAGCTCGTAAACACAAAAGCACTGTACGCGCTTTTTTGAAAAAATTAGGTTCGGACTTATTGGAAGAATTCCTTATGGAAGAAGAACAATTTTTGTCTTTGATCGTCCCAAGAGTTAGGGATACTTCGCGTAGCTTATATAGAGGTCGGGTTTGGTATTTGGATATTATGTGTATGAAAAATATCGCCAATCATGAA---------------
>Phedimus_yangshanicus
ATGGAGGAAGTTAAAGGATATTTAGACTTCGATAAGTCTCGTCAA---CAT---GACTTCCTATATCCACTTCTCTTTCAAGAGTCTATTTCTGCATTTGCTCATGATCATAGGTCCGTTTTGTTGGAAAAT------GTGGATTATGACAAAAAATTTAGTTTTCTACTTCGTAAACGTTTAATTAATCGAATGGATCAACGGAACTATTTTGCTCTTTTTCCTAATACTAAT---GGTTCTAACCAAAATGAATTTTTGGGGCAAAATAAGAATTTGTATTCTCAAATGCTATCAGAAAGTTTTTCAGTAATTATAGAAATTTTCTTTTCCCTACGACTCGAATCG---------TTTTTCGAAAGGAAAACAACAGTAAAATTTCAGAATTTACGCTCAATTCATTCCTTATTTCCTTTTTTAGAAGATCACTTGATACATTTAACTTATGTGTCAGATATAGAAATAACCCCTCCCATCCATCTCGAAATATTGGTTCAAATCCTACGCTACTGGTTGAAAGATGCTTCTTCGTTACATTTAGTACGCTTCTTTCTTTACAAGTAT---GATAATTGGAATAGCCTTATTACACTAAAGAAATCCATTTCTTCC---ATTTTTTTT------CAAAAGAATCAAAAATGCTTCTTGTTCCTCTATAATTCTCATGTATGTGAATCCGAATCCATCTTCAGTTTTCTTCATAACCAGGCGTTTTATTTACGCTCAACATCTTTTGGACTCTTTTTTGAGCGAATCCATTTCTATGGAAAAATCAAA---AACCCTTTT------GTAGAAGTCTGT------TCTATTCAAACCAAGCTAGGGTTGTTCAAGGATCCTTTTATTCATTATGTTAGGTATCAAGGAAAAGCCTTTTTGGGCTCAAAAGGTACGCCTCTCCTGATGAGTAAATGGAAATATTACCTTATCAATTTATGGCAATGTCATTTTTACGTGTGGGTTCAACCCGGTAGAGTTCATATAAACCAATTATCCAAACATCCGTTCGACTTTATGGGTTATTTGTCGAATCTAGGACTAATTCTGTCAGTTGTACGGAGTCAACTATTAGACAATTCATTTATAATTAATACTGGTATTAAGCAGTTATATATTATAGTTCCCATTTTTTCTCTTATTGCCTCATTGGCTAAAGCCAAATTCTGTAATCTATTGGGGCATCCCATTAGTAAACCTGCCTGGACCGGTTCAGCTGATTCGGATGTTATCGATCGATTTGTGTGGATATGCCGAAATCTTTCTCAT---TATTACAGCGGATCTTCAAAAAAAAAACAATTATATCGAATAAAGTATATATTGAGACTTTCGTGTGCCCGAACTTTAGCTCGGAAACACAAAAGCACTGTACGCGCCTTTTTGAAAAAATTAGGTTCGGACTTATTGGAAGAATTTCTTATGGAAGAAGAACAATTTTTGTCTTTGATCGTACCAAGAGTTAGGGATACTTCACGTAGTTTATATAGAGGTCGGGTTTGGTATTTGGATATTATGTGTATGAAAAATATGGTCAATCATGAA---------------
>Rhodiola_bupleuroides
ATGGAGGAAGTTAAAGGATCTTTAGACCTCGATAAATCTCGTCAA---CAT---GACTTCCTATATCCACTTATCTTTCAAGAGTATATTTCTGCATTTGCTCATGATCATAGGCCCGTTTTGTTGGAAAAT------GGGGATTATGACAAAAAGTTGAGTTTTCTACTTCTTAAACGTTTAATTAATCGAATGTATCAACAGAACCATTTAGCTCTTTTTACTAATATTAAT---GGTTCTAACCAAAATGCATTTTTGGGGCACAATAAAAATTTGTATTCTCAAATGCTATCAGAAGGTTTTTCAGTAATTATAGAAATTTTATTTTCCCTACGACTAGAATCT---------TCTTTCGAAAGAAAAGAAATAGTAAAATTTAAAAATTTACGCTCAATTCATTCTTTATTTCCTTTTTTAGAAGATCAATTGGTACATTTAACTTATGTGTCAGATATAGAAATAACCCCTCCCATCCATCTTGAAATATTGGTTCAAACCCTCCGCTACTGGGTGAAAGATGCTTCTTCGTTACATTTAGTACGCTTCTTTCTTTACAAGTAT---GATAATTGGAATAGCCTTATTACACTAAAGAAGTCCATT---TCC---ATTTTTTTA------AAAAGGAATCAAAAATGCTTCTTGTTCCTCTATAATTCTTATGTATGTGAATCCGAATACATCCTCGGTTTTCTTCGTAACCGGTCGTTTTATTTACGATCAACATCGTTTGGACTCTTTTTTGAGCGAATCCATTTCTATGGAAAAATAAAA---AAACCTTTT------GTAGAAGTCTTT------TCTATTCAAACCAAGCTAGGGTTGTTCAAGGATCCTTTTATTCATTATGTTAGGTATCAAGGAAAAGCCTTTTTGGGCTCAAAAGGCACGCCTCTCCTAATGAGTAAATGGAAATATTACCTTATCAATTTATGGCAATGTCATTTTTACGTGTGGGTTCAACCCGGAAGAGTTCATATAAACCAATTATCCAAACATCCGTTCGACTTTATGGGTTATTTGTCGAATCTGGGACTAATTCTTTCAGTTGTACGGAGTCAACTATTAGACAATTCATTTATAATTAATAATGGTATTAAGCAGTTATATATTATAGTTCCCATTTTTTCTCTTATTGCATCATTGGCTAAAGCTAAATTTTGTAATCTATTTGGGCATCCCATTAGTAAACCCGCCTGGACCGATTCTGCTGATTCGGATATTATCGACCGATTTGTGTGGATATGCCGAAATCTTTCTCAT---TATTACAGTGGATCTTCAAAAAAAAAAAGTTTCTATCGAATAAAGTATATATTGAGACTTTCTTGTGCCAGAACTTTAGCTCGTAAACACAAAAGTACTGTACGCGCTTTTTTGAAAAATTTAGGTTCGGACTTATTGGAAGAATTCCTTATGGAAGAAGAACAGTTTTTGTCTTTGATCGTACCAAGAGTTAGGGATACTTCGCGTAGCTTATATAGAGGTCGGGTTTGGTATTTGGATATTATTTGTATGAAAAATATGGCCAATCATGAA---------------
>Rhodiola_calliantha
ATGGAGGAAGTTAAAGGATCTTTAGACCTCGATAAATCTCGTCAA---CAT---GACTTCCTATATCCACTTATCTTTCAAGAGTATATTTCTGCATTTGCTCATGATCATAGGTCCGTTTTGTTGGAAAAT------GGGGATTATGACAAAAAGTTGAGTTTTCTACTTCTTAAACGTTTAATTAATCGAATGTATCAACAGAACCATTTAGCTCTTTTTACTAATATTAAT---GGTTCTAACCAAAATGTATTTTTGGGGCACAATAAGAATTTGTATTCTCAAATGCTATCAGAAGGTTTTTCAGTAATTATAGAAATTTTATTTTCCCTACGACTAGAATCT---------TCTTTCGAAAGGAAAGAAATAGTAAAATTTAAAAATTTACGCTCAATTCATTCTTTATTTCCTTTTTTAGAAGATCAATTGGTACATTTAACTTATGTGTCAGATATAGAAATAACCCCTCCCATCCATCTTGAAATATTGGTTCAAACCCTCCGCTACTGGGTGAAAGATGCTTCTTCGTTACATTTAGTACGCTTCTTTCTTTACAAGTAT---GATAATTGGAATAGCCTTATTACACTAAAGAAGTCCATT---TCC---ATTTTTTTT------AAAAGGAATCAAAAATGCTTCTTGTTCCTCTATAATTCTTATGTATGTGAATCCGAATACATCCTCGGTTTTCTTCGTAACCGGTCGTTTTATTTACGATCAACATCGTTTGGACTCTTTTTTGAGCGAATCCATTTCTATGGAAAAATAAAA---AAACCTTTT------GTAGAAGTCTTT------TCTATTCAAACCAAGCTAGGGTTGTTCAAGGATCCTTTTATTCATTATGTTAGGTATCAAGGAAAAGCCTTTTTGGGCTCAAAAGGCACGCCTCTCCTGATGAGTAAATGGAAATATTACCTTATCAATTTATGGCAATGTCATTTTTACGTGTGGGTTCAACCCGGAAGAGTTCATATAAACCAATTATCCAAACATCCGTTCAACTTTATGGGTTATTTGTCGAATCTGGGACTAATTCTTTCAGTTGTACGGAGTCAACTATTAGACAATTCATTTATAATTAATAATGGTATTAAGCAGTTATATATTATAGTTCCCATTTTTTCTCTTATTGCATCATTGGCTAAAGCTAAATTTTGTAATCTATTTGGGCATCCCATTAGTAAACCCGCCTGGACCGATTCTGCTGATTCGGATATTATCGACCGATTTGTGTGGATATGCCGAAATCTTTCTCAT---TATTACAGTGGATCTTCAAAAAAAAAAAGTTTCTATCGAATAAAGTATATATTGAGACTTTCTTGTGCCAGAACTTTAGCTCGTAAACACAAAAGTACTGTACGCGCTTTTTTGAAAAAATTAGGTTCGGACTTATTGGAAGAATTCCTTATGGAAGAAGAACAATTTTTGTCTTTGATCGTACCAAGAGTTAGGGATACTTCGCGTAGCTTATATAGAGGTCGGGTTTGGTATTTGGATATTATTTGTATGAAAAATATGGCCAATCATGAA---------------
>Rhodiola_crenulata
ATGGAGGAAGTTAAAGGATCTTTAGACCTCGATAAATCTCGTCAA---CATGACGACTTCCTATATCCACTTATCTTTCAAGAGTATATTTCTGCATTTGCTCATGATCATAGGTCCGTTTTGTTGGAAAAT------GGGGATTATGACAAAAAGTTGAGTTTTCTACTTCTTAAACGTTTAATTAATCGAATGTATCAACAGAACCATTTAGCTCTTTTTACTAATACTAAT---GGTTCTAACCAAAATGCATTTTTGGGGCACAATAAGAATTTGTATTCTCAAATGCTATCAGAAGGTTTTTCAGTAATTATAGAAATTTTATTTTCCCTACGACTAGAATCT---------TCTTTCGAAAGGAAAGAAATAGTAAAATTTAAAAATTTACGCTCAATTCATTCTTTATTTCCTTTTTTAGAAGATCAATTGGTACATTTAACTTATGTGTCAGATATAGAAATAACCCCTCCCATCCATCTTGAAATATTGGTTCAAACCCTCCGCTACTGGGTGAAAGATGCTTCTTCGTTACATTTAGTACGCTTCTTTCTTTACAAGTAT---GATAATTGGAATAGCCTTATTACACTAAAGAAGTCCATT---TCC---ATTTTTTTT------AAAAGGAATCAAAAATGCTTCTTGTTCCTCTATAATTCTTATGTATGTGAATCCGAATACATCCTCGGTTTTCTTCGTAACCAGTCGTTTTATTTACGATCAACATCGTTTGGACTCTTTTTTGAGCGAATCCATTTCTATGGAAAAATAAAA---AAACCTTTT------GTAGAAGTCTTT------TCTATTCAAACCAAGCTAGGGTTGTTCAAGGATCCTTTTATTCATTATGTTAGGTATCAAGGAAAAGCCTTTTTGGGCTCAAAAGGCACGCCTCTCCTGATGAGTAAATGGAAATATTACCTTATCAATTTATGGCAATGTCATTTTTACATGTGGGTTCAACCCGGAAGAGTTCATATAAACCAATTATCCAAACATCCGTTCGACTTTATGGGTTATTTGTCAAATCTGGGACTAATTCTTTCAGTTGTACGGAGTCAACTATTAGACAATTCATTTATAATTAATAATGGTATTAAGCAGTTATATATTATAGTTCCCATTTTTTCTCTTATTGCATCATTGGCTAAAGCTAAATTTTGTAATCTATTTGGGCATCCCATTAGTAAACCCGCCTGGACCGATTCCGCTGATTCGGATATTATCGACCGATTTGTGTGGATATGCCGAAATCTTTCTCAT---TATTACAGTGGATCTTCAAAAAAAAAAAGTTTCTATCGAATAAAGTATATATTGAGACTTTCTTGTGCCAGAACTTTAGCTCGTAAACACAAAAGTACTGTACGCGCTTTTTTGAAAAAATTAGGTTCGGACTTATTGGAAGAATTCCTTATGGAAGAAGAACAATTTTTGTCTTTGATCGTACCAAGAGTTAGGGATACTTCGCGTAGCTTATATAGAGGTCGGGTTTGGTATTTGGATATTATTTGTATGAAAAATATGGCCAATCATGAA---------------
>Rhodiola_henryi
ATGGAGGAAGTTAAAGGATCTTTAGACCTCGATAAATCTCGTCAA---CAT---GACTTCCTATATCCACTTATCTTTCAAGAGTATATTTCTGCATTTGCTCATGATCATAGGTCCGTTTTGTTGGAAAAT------GGGGATTATGACAAAAAGTTGAATTTTCTACTTCTTAAACGTTTAATTAATCGAATGTATCAACAGAACCATTTAGCTCTTTTTACTAATATTAAT---GGTTCTAACCAAAATGCATTTTTGGGGCACAATAATAATTTGTATTCTCAAATGCTATCAGAAGGTTTTTCAGTAATTATAGAAATTTTATTTTCCCTACGACTAGAATCT---------TCTTTCGAAAGGAAAGAAATAGTAAAATTTAAAAATTTACGCTCAATTCATTCTTTATTTCCTTTTTTAGAAGATCAATTGGTACATTTAACTTATGTGTCAGATATAGAAATAACCCCTCCCATCCATCTTGAAATATTGGTTCAAACCCTCCGCTACTGGGTGAAAGATGCTTCTTCGTTACATTTAGTACGCTTCTTTCTTTACAAGTAT---GATAATTGGAATAGCCTTATTACACTAAAGAAGTCCATT---TCC---ATTTTTTTA------AAAAGGAATCAAAAATGCTTCTTGTTCCTCTATAATTCTCATGTATGTGAATCCGAATACATCCTCGGTTTTCTTCGTAACCGGTCGTTTTATTTACGATCAACATCGTTTGGACTCTTTTTTGAGCGAATCCATTTCTATGGAAAAATAAAA---AAACCTTTT------GTAGAAGTCTTT------TCTATTCAAACCAAGCTAGGGTTGTTCAAGGATCCTTTTATTCATTATGTTAGGTATCAAGGAAAAGCCTTTTTGGGCTCAAAAGGCACGCCTCTCCTGATGAGTAAATGGAAATATTACCTTATCAATTTATGGCAATGTCATTTTTACGTGTGGGTTCAACCCGGAAGAGTTCATATAAACCAATTATCCAAACATCCGTTCGACTTTATGGGTTATTTGTCGAATCTGGGACTAATTCTTTCAGTTGTACGGAGTCAACTATTAGACAATTCATTTATAATTAATAATGGTATTAAGCAGTTATATATTATAGTTCCCATTTTTTCTCTTATTGCATCATTGGCTAAAGCTAAATTATGTAATCTATTTGGGCATCCCATTAGTAAACCCGCCTGGACCGATTCCGCTGATTCGGATATTATCGACCGATTTGTGTGGATATGCCGAAATCTTTCTCAT---TATTACAGTGGATCTTCAAAAAAAAAAAGTTTCTATCGAATAAAGTATATATTGAGACTTTCTTGTGCCAGAACTTTAGCTCGTAAACACAAAAGTACTGTACGCGCTTTTTTGAAAAAATTAGGTTCGGACTTATTGGAAGAATTCCTTATGGAAGAAGAACAATTTTTGTCTTTGATCGTACCAAGAGTTAGGGATACTTCGCGTAGCTTATATAGAGGTCGGGTTTGGTATTTGGATATTATTTGTATGAAAAATATGGCCAATCATGAA---------------
>Rhodiola_himalensis
ATGGAGGAAGTTAAAGGATCTTTAGACCTCGATAAATCTCGTCAA---CAT---GACTTCCTATATCCACTTATCTTTCAAGAGTATATTTCTGCATTTGCTCATGATCATAGGTCCGTTTTGTTGGAAAAT------GGGTATTATGACAAAAAGTGGAGTTTTCTACTTCTTAAACGTTTAATTAATCAAATGTATCAACAGAACCATTTAGCTCTTTTT------ACTAAT---GGTTCTAACCAAAATGCATTTTGGGGGCACAATAAGAATTTGTATTCTCAAATGCTATCAGAAGGTTTTTCAGTAATTATAGAAATTTTATTTTCCCTACGACTAGAATCT---------TCTTTCGAAAGGAAAGAAATAGTAAAATTTAAAAATTTACGCTCAATTCATTCTTTATTTCCTTTTTTAGAAGATCAATTGGTACATTTAACTTATGTGTCAGATATAGAAATAACCCCTCCCACCCATCTTGAAATATTGGTTCAAACCCTCCGCTACTGGGTGAAAGATGCTTCTTCGTTACATTTAGTACGCTTCTTTCTTTACAAGTAT---GATAATTGGAATAGCCTTATTACACTAAAGAAGTCCATT---TCC---CTTTTTTTA------AAAAGGAATCCAAACTGCTTCTTGTTCCTCTATAATTCTCATGTATGTGAATCCGAATACATCCTCGGTTTTCTTCGTAACCAGTCGTTTTATTTACGATCAACATCGTTTGGACTCTTTTTTGAGCGAATCCATTTCTATGGAAAAATAAAA---AAACCTTTT------GTAGAAGTCTTT------TCTATTCAAACCAAGCTAGGGTTGTTCAAGGATCCTTTTATTCATTATGTTAGGTATCAAGGAAAAGCCTTTTTGGGCTCAAAAGGCACGCCTCTCCTGATGAGTAAATGGAAATATTACCTTATCAATTTATGGCAATGTCATTTTTACGTGTGGGTTCAACCCGGAAGAGTTCATATAAACCAATTATCCAAACATCCGTTCGACTTTATGGGTTATTTGTCGAATCTGGGACTAATTCTTTCAGTTGTACGGAGTCAACTATTAGACAATTCATTTATAATTAATAATGGTATTAAGCAGTTATATATTATAGTTCCCATTTTTTCTCTTATTGCATCATTGGCTAAAGCTAAATTTTGTAATCTATTTGGGCATCCCATTAGTAAACCCGCCTGGACCGATTCCGCTGATTCGGATATTATCGACCGATTTGTGTGGATATGCCGAAATCTTTCTCAT---TATTACAGTGGATCTTCAAAAAAAAAAAGTTTCTATCGAATAAAGTATATATTGAGACTTTCTTGTGCCAGAACTTTAGCTCGTAAACACAAAAGTACTGTACGCGCTTTTTTAAAAAAATTTGGTTCGGACTTATTGGAAGAATTCCTTATGGAAGAAGAACAATTTTTGTCTTTGATCGTACCAAGAGTTAGGGATACTTCGCGTAGCTTATATAGAGGTCGGGTTTGGTATTTGGATATTATTTGTATGAAAAATATGGCCAATCATTCA---------------
>Rhodiola_kirilowii
ATGGAGGAAGTTAAAGGATCTTTAGACCTCGATAAATCTCGTCAA---CAT---GACTTCCTATATCCACTTATCTTTCAAGAGTATATTTCTGCATTTGCTCATGATCATAGGTCCGTTTTGTTGGAAAAT------GGGGATTATGACAAAAAGTGGAGTTTTCTACTTCTTAAACGTTTAATTAATCAAATGTATCAACAGAACCATTTAGCTCTTTTTACTAATACTAAT---GGTTCTAACCAAAATGCATTTTGGGGGCACAATAAGAATTTGTATTCTCAAATGCTATCAGAAGGTTTTTCAGTAATTATAGAAATTTTATTTTCCCTACGACTAGAATCT---------TCTTTCGAAAGGAAAGAAATAGTAAAATTTAAAAATTTACGCTCAATTCATTCTTTATTTCCTTTTTTAGAAGATCAATTGGTACATTTAACTTATGTGTCAGATATAGAAATAACCCCTCCCACCCATCTTGAAATATTGGTTCAAACCCTCCGCTACTGGGTGAAAGATGCTTCTTCGTTACATTTAGTACGCTTCTTTCTTTACAAGTAT---GATAATTGGAATAGCCTTATTACACTAAAGAAGTCCATT---TCC---CTTTTTTTA------AAAAGGAATCCAAAATGCTTCTTGTTCCTCTATAATTCTCATGTATGTGAATCCGAATACATCCTCGGTTTTCTTCGTAACCAGTCGTTTTATTTACGATCAACATCGTTTGGACTCTTTTTTGAGCGAATCCATTTCTATGGAAAAATAAAA---AAACCTTTT------GTAGAAGTCTTT------TCTATTCAAACCAAGCTAGGGTTGTTCAAGGATCCTTTTATTCATTATGTTAGGTATCAAGGAAAAGCCTTTTTGGGCTCAAAAGGCACGCCTCTCCTGATGAGTAAATGGAAATATTACCTTATCAATTTATGGCAATGTCATTTTTACGTGTGGGTTCAACCCGGAAGAGTTCATATAAACCAATTATCCAAACATCCGTTCGACTTTATGGGTTATTTGTCGAATCTGGGACTAATTCTTTCAGTTGTACGGAGTCAACTATTAGACAATTCATTTATAATTAATAATGGTATTAAGCAGTTATATATTATAGTTCCCATTTTTTCTCTTATTGCATCATTGGCTAAAGCTAAATTTTGTAATCTATTTGGGCATCCCATTAGTAAACCCGCCTGGACCGATTCCGCTGATTCGGATATTATCGACCGATTTGTGTGGATATGCCGAAATCTTTCTCAT---TATTACAGTGGATCTTCAAAAAAAAAAAGTTTCTATCGAATAAAGTATATATTGAGACTTTCTTGTGCCAGAACTTTAGCTCGTAAACACAAAAGTACTGTACGCGCTTTTTTGAAAAAATTAGGTTCGGACTTATTGGAAGAATTCCTTATGGAAGAAGAACAATTTTTGTCTTTGATCGTACCAAGAGTTAGGGATACTTCGCGTAGCTTATATGGAGGTCGGGTTTGGTATTTGGATATTATTTGTATGAAAAATATGGCCAATCATGAA---------------
>Rhodiola_rosea
ATGGAGGAAGTTAAAGGATCTTTAGACCTCGATAAATCTCGTCAA---CAT---GACTTCCTATATCCACTTATCTTTCAAGAGTATATTTCTTCATTTGCTCATGATCATAGGTCCGTTTTGTTGGAAAAT------GGGGATTATGACAAAAAGTTGAGTTTTCTACTTCTTAAACGTTTAATTAATCGAATGTATCAACAGAACCATTTAGCTCTTTTTACTAATACTAAT---GGTTCTAACCAAAATGCATTTTTGGGGCACAATAAGAATTTGTATTCTCAAATGCTATCAGAAGGTTTTTCAGTAATTATAGAAATTTTATTTTCCCTACGACTAGAATCT---------TCTTTCGAAAGGAAAGAAATAGTAAAATTTAAAAATTTACGCTCAATTCATTCTTTATTTCCTTTTTTAGAAGATCAATTGGTACATTTAACTTATGTGTCAGATATAGAAATAACCCCTCCCATCCATCTTGAAATATTGGTTCAAACCCTCCGCTACTGGGTGAAAGATGTTTCCTCGTTACATTTAGTACGCTTCTTTCTTTACAAGTAT---GATAATTGGAATAGCCTTATTACACTAAAGAAGTCCATT---TCC---ATTTTTTTA------AAAAGGAATCAAAAATGCTTCTTGTTCCTCTATAATTCTCATGTATGTGAATCCGAATACATCCTCGGTTTTCTTCGTAACCAGTCGTTTTATTTACGATCAACATCGTTTGGACTCTTTTTTGAGCGAATCCATTTCTATGGAAAAATAAAA---AAACCTTTT------GTAGAAGTCTTT------TCTATTCAAACCAAGCTAGGGTTGTTCAAGGATCCTTTTATTCATTATGTTAGGTATCAAGGAAAAGCCTTTTTGGGCTCAAAAGGCACGCCTCTCCTGATGAGTAAATGGAAATATTACCTTATCAATTTATGGCAATGTCATTTTTACGTGTGGGTTCAACCCGGAAGAGTTCATATAAACCAATTATCCAAACATCCGTTCGACTTTATGGGTTATTTGTCGAATCTGGGACTAATTCTTTCAGTTGTACGGAGTCAACTATTAGACAATTCATTTATAATTAATAATGGTATTAAGCAGTTATATATTATAGTTCCCATTTTTTCTCTTATTGCATCATTGGCTAAAGCTAAATTTTGTAATCTATTTGGGCATCCCATTAGTAAACCCGCCTGGACCGATTCCGCGGATTCGGATATTATCGACCGATTTGTGTGGATATGCCGAAATCTTTCTCAT---TATTACAGTGGATCTTCAAAAAAAAAAAGTTTCTATCGAATAAAGTATATATTGAGACTTTCTTGTGCCAGAACTTTAGCTCGTAAACACAAAAGTACTGTACGCGCTTTTTTGAAAAAATTAGGTTCGGACTTATTGGAAGAATTCCTTATGGAAGAAGAACAATTTTTGTCTTTGATCGTACCAAGAGTTAGGGATACTTCGCGTAGCTTATATAGAGGTCGGGTTTGGTATTTGGATATTATTTGTATGAAAAATATGGCCAATCATGAA---------------
>Rhodiola_sacra
ATGGAGGAAGTTAAAGGATCTTTAGACCTCGATAAATCTCGTCAA---CAT---GACTTCCTATATCCACTTATCTTTCAAGAGTATATTTCTGCATTTGCTCATGATCATAGGTCCGTTTTGTTGGAAAAT------GGGGATTATGACAAAAAGTGGAGTTTTCTACTTCTTAAACGTTTAATTAATCAAATGTATCAACAGAACCATTTAGCTCTTTTTACTAATACTAAT---GGTTCTAACCAAAATGCATTTTGGGGGCACAATAAGAATTTGTATTCTCAAATGCTATCAGAAGGTTTTTCAGTAATTATAGAAATTTTATTTTCCCTACGACTAGAATCT---------TCTTTCGAAAGGAAAGAAATAGTAAAATTTAAAAATTTACGCTCAATTCATTCTTTATTTCCTTTTTTAGAAGATCAATTGGTACATTTAACTTATGTGTCAGATATAGAAATAACCCCTCCCACCCATCTTGAAATATTGGTTCAAACCCTCCGCTACTGGGTGAAAGATGCTTCTTCGTTACATTTAGTACGCTTCTTTCTTTACAAGTAT---GATAATTGGAATAGCCTTATTACACTAAAGAAGTCCATT---TCC---CTTTTTTTA------AAAAGGAATCCAAAATGCTTCTTGTTCCTCTATAATTCTCATGTATGTGAATCCGAATACATCCTCGGTTTTCTTCGTAACCAGTCGTTTTATTTACGATCAACATCGTTTGGACTCTTTTTTGAGCGAATCCATTTCTATGGAAAAATAAAA---AAACCTTTT------GTAGAAGTCTTT------TCTATTCAAACCAAGCTAGGGTTGTTCAAGGATCCTTTTATTCATTATGTTAGGTATCAAGGAAAAGCCTTTTTGGGCTCAAAAGGCACGCCTCTCCTGATGAGTAAATGGAAATATTACCTTATCAATTTATGGCAATGTCATTTTTACGTGTGGGTTCAACCCGGAAGAGTTCATATAAACCAATTATCCAAACATCCGTTCGACTTTATGGGTTATTTGTCGAATCTGGGACTAATTCTTTCAGTTGTACGGAGTCAACTATTAGACAATTCATTTATAATTAATAATGGTATTAAGCAGTTATATATTATAGTTCCCATTTTTTCTCTTATTGCATCATTGGCTAAAGCTAAATTTTGTAATCTATTTGGGCATCCCATTAGTAAACCCGCCTGGACCGATTCCGCTGATTCGGATATTATCGACCGATTTGTGTGGATATGCCGAAATCTTTCTCAT---TATTACAGTGGATCTTCAAAAAAAAAAAGTATCTATCGAATAAAGTATATATTGAGACTTTCTTGTGCCAGAACTTTAGCTCGTAAACACAAAAGTACTGTACGCGCTTTTTTGAAAAAATTAGGTTCGGACTTATTGGAAGAATTCCTTATGGAAGAAGAACAATTTTTGTCTTTGATCGTACCAAGAGTTAGGGATACTTCGCATAGCTTATATGGAGGTCGGGTTTGGTATTTGGATATTATTTGTATGAAAAATATGGCCAATCATGAA---------------
>Rhodiola_yunnanensis
ATGGAGGAAGTTAAAGGATCTTTAGACCTCGATAAATCTCGGCAA---CAT---GACTTCCTATATCCACTTATCTTTCAAGAGTATATTTCTGCATTTGCTCATGATCATAGGTCCGTTTTGTTGGAAAAT------GGGGATTATGACAAAAAGTGGAGTTTTCTACTTCTTAAACGTTTAATTAATCGAATGTATCAACAGAACCATTTAGCTCTTTTTACTAATATTAAT---GGTTCTAACCAAAATGCATTTTTGGGGCACAATAAGAATTTGTATTCTCAAATGCTATCAGAAGGTTTTTCAGTAATTATAGAAATTTTATTTTCCCTACGACTAGAATCT---------TCTTTCGAAAGGAAAGAAATAGTAAAATTTAAAAATTTACGCTCAATTCATTCTTTATTTCCTTTTTTAGAAGATCAATTGGTACATTTAACTTATGTGTCAGATATAGAAATAACCCCTCCCATCCATCTTGAAATATTGGTTCAAACCTTCCGCTACTGGGTGAAAGATGCTTCTTCGTTACATTTAGTACGCTTCTTTCTTTACAAGTAT---GATAATTGGAATAGCCTTATTACACTAAAGAAGTCCATT---TCC---ATTTTTTTA------AAAAGGAATCCAAAATGCTTCTTGTTCCTCTATAATTTTCATGTATGTGAATCCGAATACATCCTCGGTTTTCTTCGTAACCGGTCGTTTTATTTACGATCAACATCGTTTGGACTCTTTTTTGAGCGAATCCATTTCTATGGAAAAATAAAA---AAACCTTTT------GTAGAAGTCTTT------TCTATTCAAACCAAGCTAGGGTTGTTCAAGGATCCTTTTATTCATTATGTTAGGTATCAAGGAAAAGCCTTTTTGGGCTCAAAAGGCACGCCTCTCCTGATGAGTAAATGGAAATATTACCTTATCAATTTATGGCAATGTCATTTTTACGTGTGGGTTCAACCCGGAAGAGTTCATATAAACCAATTATCCAAACATCCGTTCGACTTTATGGGTTATTTGTCGAATCTGGGACTAATTCTTTCAGTTGTACGGAGTCAACTATTAGACAATTCATTTATAATTAATAATGGTATTAAGCAGTTATATATTAGAGTTCCCATTTTTTCTCTTATTGCATCATTGGCTAAAGCTAAATTTTGTAATCTATTTGGGCATCCCATTAGTAAACCCGCCTGGACCGATTCCGCTGATTTGGATATTATCGACCGATTTGTGTGGATATGCCGAAATCTTTCTCAT---TATTACAGTGGATCTTCAAAAAAAAAAAGTTTCTATCGAATAAAGTATATATTGAGACTTTCTTGTGCCAGAACTTTAGCTCGTAAACACAAAAGTACTGTACGCGCTTTTTTGCAAAAATTAGGTTCGGACTTATTGGAAGAATTCCTTATGGAAGAAGAACAATTTTTGTCTTTGATCGTACCAAGAGTTAGGGATACTTCGCGTAGCTTATATAGAGGTCGGGTTTGGTATTTGGATATTATTTGTATGAAAAATATGGCCAATCATGAA---------------
>Rhodiola_dumulosa
ATGGAGGAAGTTAAAGGATCTTTAGACCTCGATAAATCTCGTCAA---CAT---GACTTCCTATATCCACTTATCTTTCAAGAGTATATTTCTGCATTTGCTCATGATCATAGGTCCGTTTTGTTGGAAAAT------GGGGATTATGACAAAAAGTGGAGTTTTCTACTTCTTAAACGTTTAATTAATCAAATGTATCAACAGAACCATTTAGCTCTTTTT------ACTAAT---GGTTCTAACCAAAATGCATTTTGGGGGCACAATAAGAATTTGTATTTTCAAATGCTATCAGAAGGTTTTTCAGTAATTATAGAAATTTTATTTTCCCTACGACTAGAATCT---------TCTTTCGAAAGGAAAGAAATAGTAAAATTTAAAAATTTACGCTCAATTCATTCTTTATTTCCTTTTTTAGAAGATCAATTGGTACATTTAACTTATGTGTCAGATATAGAAATAACCCCTCCCACCCATCTTGAAATATTGGTTCAAACCCTCCGCTACTGGGTGAAAGATGCTTCTTCGTTACATTTAGTACGCTTCTTTCTTTACAAGTAT---GATAATTGGAATAGCCTTATTACACTAAAGAAGTCCATT---TCC---CTTTTTTTA------AAAAGGAATCCAAAATGCTTCTTGTTCCTCTATAATTCTCATGTATGTGAATCCGAATACATCCTCGGTTTTCTTCGTAACCAGTCGTTTTATTTACGATCAACATCGTTTGGACTCTTTTTTGAGCGAATCCATTTCTATGGAAAAATAAAA---AAACCTTTT------GTAGAAGTCTTT------TCTATTCAAACCAAGCTAGGGTTGTTCAAGGATCCTTTTATTCATTATGTTAGGTATCAAGGAAAAGCCTTTTTGGGCTCAAAAGGCACGCCTCTCCTGATGAGTAAATGGAAATATTACCTTATCAATTTATGGCAATGTCATTTTTACGTGTGGGTTCAACCCGGAAGAGTTCATATAAACCAATTATCCAAACATCCGTTCGACTTTATGGGTTATTTGTCGAATCTGGGACTAATTCTTTCAGTTGTACGGAGTCAACTATTAGACAATTCATTTATAATTAATAATGGTATTAAGCAGTTATATATTATAGTTCCCATTTTTTCTCTTATTGCATCATTGGCTAAAGCTAAATTTTGTAATCTATTTGGGCATCCCATTAGTAAACCCGCCTGGACCGATTCCGCTGATTCGGATATTATCGACCGATTTGTGTGGATATGCCGAAATCTTTCTCAT---TATTACAGTGGATCTTCAAAAAAAAAAAGTTTCTATCGAATAAAGTATATATTGAGACTTTCTTGTGCCAGAACTTTAGCTCGTAAACACAAAAGTACTGTACGCGCTTTTTTAAAAAAATTTGGTTCGGACTTATTGGAAGAATTCCTTATGGAAGAAGAACAATTTTTGTCTTTGATCGTACCAAGAGTTAGGGATACTTCGCGTAGCTTATATAGAGGTCGGGTTTGGTATTTGGATATTATTTGTATGAAAAATATGGCCAATCATTCA---------------
>Rhodiola_fastigiata
ATGGAGGAAGTTAAAGGATCTTTAGACCTCGATAAATCTCGTCAA---CATGACGACTTCCTATATCCACTTATCTTTCAAGAGTATATTTCTGCATTTGCTCATGATCATAGGTCCGTTTTGTTGGAAAAT------GGGGATTATGACAAAAAGTTGAGTTTTCTACTTCTTAAACGTTTAATTAATCGAATGTATCAACAGAACCATTTAGCTCTTTTTACTAATACTAAT---GGTTCTAACCAAAATGCATTTTTGGGGCACAATAAGAATTTGTATTCTCAAATGCTATCAGAAGGTTTTTCAGTAATTATAGAAATTTTATTTTCCCTACGACTAGAATCT---------TCTTTCGAAAGGAAAGAAATAGTAAAATTAAAAAATTTACGCTCAATTCATTCTTTATTTCCTTTTTTAGAAGATCAATTGGTACATTTAACTTATGTGTCAGATATAGAAATAACCCCTCCCATCCATCTTGAAATATTGGTTCAAACCCTCCGCTACTGGGTGAAAGATGCTTCTTCGTTACATTTAGTACGCTTCTTTCTTTACAAGTAT---GATAATTGGGATAGCCTTATTACACTAAAGAAGTCCATT---TCC---ATTTTTTTT------AAAAGGAATCAAAAATGCTTCTTGTTCCTCTATAATTCTTATGTATGTGAATCCGAATACATCCTCGGTTTTCTTCGTAACCAGTCGTTTTATTTACGATCAACATCGTTTGGACTCTTTTTTGAGCGAATCCATTTCTATGGAAAAATAAAA---AAACCTTTT------GTAGAAGTCTTT------TCTATTCAAACCAAGCTAGGGTTGTTCAAGGATCCTTTTATTCATTATGTTAGGTATCAAGGAAAAGCCTTTTTGGGCTCAAAAGGCACGCCTCTCCTGATGAGTAAATGGAAATATTACCTTATCAATTTATGGCAATGTCATTTTTACGTGTGGGTTCAACCCGGAAGAGTTCATATAAACCAATTATCCAAACATCCGTTCGACTTTATGGGTTATTTGTCAAATCTGGGACTAATTCTTTCAGTTGTACGGAGTCAACTATTAGACAATTCATTTATAATTAATAATGGTATTAAGCAGTTATATATTATAGTTCCCATTTTTTCTCTTATTGCATCATTGGCTAAAGCTAAATTTTGTAATCTATTTGGGCATCCCATTAGTAAACCCGCCTGGACCGATTCCGCTGATTCGGATATTATCGACCGATTTGTGTGGATATGCCGAAATCTTTCTCAT---TATTACAGTGGATCTTCAAAAAAAAAAAGTTTCTATCGAATAAAGTATATATTGAGACTTTCTTGTGCCAGAACTTTAGCTCGTAAACACAAAAGTACTGTACGCGCTTTTTTGAAAAAATTAGGTTCGGACTTATTGGAAGAATTCCTTATGGAAGAAGAACAATTTTTGTCTTTGATCGTACCAAGAGTTAGGGATACTTCGCGTAGCTTATATAGAGGTCGGGTTTGGTATTTGGATATTATTTGTATGAAAAATATGGCCAATCATGAA---------------
>Rhodiola_gelida
ATGGAGGAAGTTAAAGGATCTTTAGACCTCGATAAATCTCGTCAA---CAT---GACTTCCTATATCCACTTATCTTTCAAGAGTATATTTCTGCATTTGCTCATGATCATAGGTCCGTTTTGTTGGAAAAT------GGGGATTATGACAAAAAGTTGAGTTTTCTACTTCTTAAACGTTTAATTAATCGAATGTATCAACAGAACCATTTAGCTCTTTTTACTAATACTAAT---GGTTCTAACCAAAATGCATTTTTGGGGCACAATAAGAATTTGTATTCTCAAATGCTATCAGAGGGTTTTTCAGTAATTATAGAAATTTTATTTTCCCTACGACTAGAATCT---------TCTTTCGAAAGGAAAGAAATAGTAAAATTTCAAAATTTACGCTCAATTCATTCTTTATTTCCTTTTTTAGAAGATCAATTGGTACATTTAACTTATGTGTCAGATATAGAAATAACCCCTCCCATCCATCTTGAAATATTGGTTCAAACCCTCCGCTACTGGGTGAAAGATGCTTCTTCGTTACATTTAGTACGCTTCTTTCTTTACAAGTAT---GATAATTGGAATAGCCTTATTACACTAAAGAAGTCCATT---TCC---ATTTTTTTA------AAAAGGAATCAAAAATGCTTCTTGTTCCTCTATAATTCTCATGTATGTGAATCCGAATACATCCTCGGTTTTCTTCGTAACCAGTCGTTTTATTTACGATCAACATCGTTTGGACTCTTTTTTGAGCGAATCCATTTCTATGGAAAAATAAAA---AAACCTTTT------GTAGAAGTCTTT------TCTATTCAAACCAAGCTAGGGTTGTTCAAGGATCCTTTTATTCATTATGTTAGGTATCAAGGAAAAGCCTTTTTGGGCTCAAAAGGCACGACTCTCCTGATGAGTAAATGGAAATATTACCTTATCAATTTATGGCAATGTCATTTTTACGTGTGGGTTCAACCCGGAAGAGTTCATATAAACCAATTATCCAAACATCCGTTCGACTTTATGGGTTATTTGTCGAATCTGGGACTAATTCTTTCAGTTGTACGGAGTCAACTATTAGACAATTCATTTATAATTAATAATGGTATTAAGCAGTTATATATTATAGTTCCCATTTTTTCTCTTATTGCATCATTGGCTAAAGCTAAATTTTGTAATCTATTTGGGCATCCCATTAGTAAACCCGCCTGGACCGATTCCGCTAATTCGGATATTATCGACCGATTTGTGTGGATATGCCAAAATCTTTCTCAT---TATTACAGTGGATCTTCAAAAAAAAAAAGTTTCTATCGAATAAAGTATATATTGAGACTTTCTTGTGCCAGAACTTTAGCTCGTAAACACAAAAGTACTGTACGCGCTTTTTTGAAAAAATTAGGTTCGGACTTATTGGAAGAATTCCTTATGGAAGAAGAACAATTTTTGTCTTTGATCGTACCAAGAGTTAGGGATACTTCGCGTAGCTTATATAGAGGTCGGGTTTGGTATTTGGATATTATTTGTATGAAAAATATGGCCAATCATGAA---------------
>Rhodiola_hobsonii
ATGGAGGAAGTTAAAGGATCTTTAGACCTCGATAAATCTCGTCAA---CAT---GACTTCCTATATCCACTTATCTTTCAAGAGTATATTTCTGCATTTGCTCATGATCATAGGTCCGTTTTGTTGGAAAAT------GGGGATTATGACAAAAAGTTGAGTTTTCTACTTCTTAAACGTTTAATTAATCGAATGTATCAACAGAACCATTTAGCTCTTTTTACTAATACTAAT---GGTTCTAACCAAAATGCATTTTTGGGGCACAATAAGAATTTGTATTCTCAAATGCTATCAGAAGGTTTTTCAGTAATTATAGAAATTTTATTTTCCCTACGACTAGAATCT---------TCTTTCGAAAGGAAAGAAATAGTAAAATTTAAAAATTTACGCTCAATTCATTCTTTATTTCCTTTTTTAGAAGATCAATTGGTACATTTAACTTATGTGTCAGATATAGAAATAACCCCTCCCATCCATCTTGAAATATTGGTTCAAACCCTCCGCTACTGGGTGAAAGATGCTTCTTCGTTACATTTAGTACGTTTCTTTCTTTACAAGTAT---GATAATTGGAATAGCCTTATTACACTAAAGAAGTCCATT---TCC---ATTTTTTTA------AAAAGGAATCCAAAATGCTTCTTGTTCCTCTATAATTCTCATGTATGTGAATCCGAATACATCCTCGGTTTTCTTCGTAACCAGTCGTTTTATTTACGATCAACATCGTTTGGACTCTTTTTTGAGCGAATCCATTTCTATGGAAAAATAAAA---AAACCTTTT------GTAGAAGTCTTT------TCTATTCAAACCAAGCTAGGGTTGTTCAAGGATCCTTTTATTCATTATGTTAGGTATCAAGGAAAAGCCTTTTTGGGCTCAAAAGGCACGCCTCTCCTGATGAGTAAATGGAAATATTACCTTATTAATTTATGGCAATGCCATTTTTACGTGTGGGTTCAACCCGGAAGAGTTCATATAAACCAATTATCCAAACATCCGTTCGACTTTATGGGTTATTTGTCGAATCTGGGACTAATTCTTTCAGTTGTACGGAGTCAACTATTAGACAATTCATTTATAATTAATAATGGTATTAAGCAGTTATATATTATAGTTCCCATTTTTTCTCTTATTGCATCATTGGCTAAAGCTAAATTTTGTAATCTATTTGGGCATCCCATTAGTAAAGCCGCCTGGACCGATTCCGCCGATTCGGATATTATCGACCGTTTTGTGTGGATATGCCGAAATCTTTCTCAT---TATTACAGTGGATCTTCAAAAAAAAAAAGTTTCTATCGAATAAAGTATATATTGAGACTTTCTTGTGCCAGAACTTTGGCTCGTAAACACAAAAGTACTGTACGCGCTTTTTTGAAAAAATTAGGTTCGGACTTATTGGAAGAATTCCTTATGGAAGAAGAACAATTTTTGTCTTTGATCGTACCAAGAGTTAGGGATACTTCGCGTAGCTTATATAAAGGTCGGGTTTGGTATTTGGATATTATTTGTATGAAAAATATGGCCAATCATGAA---------------
>Rhodiola_humilis
ATGGAGGAAGTTAAAGGATCTTTAGACCTCGATAAATCTCGTCAA---CAT---GACTTCCTATATCCACTTATCTTTCAAGAGTATATTTCTGCATTTGCTCATGATCATAGGTCCGTTTTGTTGGAAAAT------GGGGATTATGACAAAAAGTTGAGTTTTCTACTTCTTAAACGTTTAATTAATCGAATGTATCAACAGAACCATTTAGCTCTTTTTACTAATACTAAT---GGTTCTAACCAAAATGCATTTTTGGGGCACAATAAGAATTTGTATTCTCAAATGCTATCAGAAGGTTTTTCAGTAATTATAGAAATTTTATTTTCCCTACGACTAGAATCT---------TCTTTCGAAAGGAAAGAAATAGTAAAATTTAAAAATTTACGCTCAATTCATTCTTTATTTCCTTTTTTAGAAGATCAATTGGTACATTTAACTTATGTGTCAGATATAGAAATAACCCCTCCCATCCATCTTGAAATATTGGTTCAAACCCTCCGCTACTGGGTGAAAGATGCTTCTTCGTTACATTTAGTACGTTTCTTTCTTTACAAGTAT---GATAATTGGAATAGCCTTATTACACTAAAGAAGTCCATT---TCC---ATTTTTTTA------AAAAGGAATCCAAAATGCTTCTTGTTCCTCTATAATTCTCATGTATGTGAATCCGAATACATCCTCGGTTTTCTTCGTAACCAGTCGTTTTATTTACGATCAACATCGTTTGGACTCTTTTTTGAGCGAATCCATTTCTATGGAAAAATAAAA---AAACCTTTT------GTAGAAGTCTTT------TCTATTCAAACCAAGCTAGGGTTGTTCAAGGATCCTTTTATTCATTATGTTAGGTATCAAGGAAAAGCCTTTTTGGGCTCAAAAGGCACGCCTCTCCTGATGAGTAAATGGAAATATTACCTTATTAATTTATGGCAATGCCATTTTTACGTGTGGGTTCAACCCGGAAGAGTTCATATAAACCAATTATCCAAACATCCGTTCGACTTTATGGGTTATTTGTCGAATCTGGGACTAATTCTTTCAGTTGTACGGAGTCAACTATTAGACAATTCATTTATAATTAATAATGGTATTAAGCAGTTATATATTATAGTTCCCATTTTTTCTCTTATTGCATCATTGGCTAAAGCTAAATTTTGTAATCTATTTGGGCATCCCATTAGTAAAGCCGCCTGGACCGATTCCGCGGATTCGGATATTATCGACCGTTTTGTGTGGATATGCCGAAATCTTTCTCAT---TATTACAGTGGATCTTCAAAAAAAAAAAGTTTCTATCGAATAAAGTATATATTGAGACTTTCTTGTGCCAGAACTTTGGCTCGTAAACACAAAAGTACTGTACGCGCTTTTTTGAAAAAATTAGGTTCGGACTTATTGGAAGAATTCCTTATGGAAGAAGAACAATTTTTGTCTTTGATCGTACCAAGAGTTAGGGATACTTCGCGTAGCTTATATAGAGGTCGGGTTTGGTATTTGGATATTATTTGTATGAAAAATATGGCCAATCATGAA---------------
>Rhodiola_integrifolia
ATGGAGGAAGTTAAAGGATCTTTAGACCTCGATAAATCTCTTCAA---CAT---GACTTCCTATATCCACTTATCTTTCAAGAGTATATTTCTGCATTTGCTCATGATCATAGGTCCGTTTTGTTGGAAAAT------GGGGATTATGACAAAAAGTTGAGTTTTCTACTTCTTAAACGTTTAATTAATCGAATGTATCAACAGAACCATTTAGCTCTTTTTACTAATACTAAT---GGTTCTAACCAAAATGCATTTTTGGGGCACAATAAGAATTTGTATTCTCAAATGCTATCAGAAGGTTTTTCAGTAATTATAGAAATTTTATTTTCCCTACGACTAGAATCT---------TCTTTCGAAAGGAAAGAAATAGTAAAATTTCAAAATTTACGCTCAATTCATTCTTTATTTCCTTTTTTAGAAGATCCATTGGTACATTTAACTTATGTGTCAGATATAGAAATAACCCCTCCCATCCATCTTGAAATATTGGTTCAAACCCTCCGCTACTGGGTGAAAGATGCTTCTTCGTTACATTTAGTACGCTTCTTTCTTTACAAGTAT---GATAATTGGAATAGCCTTATTACACTAAAGAAGTCCATT---TCC---ATTTTTTTA------AAAATGAATCAAAAATGCTTCTTGTTCCTCTATAATTCTCATGTATGTGAATCCGAATACATCCTCGGTTTTCTTCGTAACCAGTCGTTTTATTTACGATCAACATCGTTTGGACTCTTTTTTGAGCGAATCCATTTCTATGGAAAAATAAAA---AAACCTTTT------GTAGAAGTCTTT------TCTATTCAAACCAAGCTAGGGTTGTTCAAGGATCCTTTTATTCATTATGTTAGGTATCAAGGAAAAGCCTTTTTGGGCTCAAAAGGCACGCCTCTCCTGATGAGTAAATGGAAATATTACCTTATTAATTTATGGCAATGTCATTTTTACGTGTGGGTTCAACCCGTAAGAGTTCATATAAACCAATTATCCAAACATCCGTTCGACTTTATGGGTTATTTGTCGAATCAGGGACTAATTCTTTCAGTTGTACGGAGTCAACTATTAGACAATTCATTTATAATTAATAATGGTATTAAGCAGTTATATATTATAGTTCCCATTTTTTCTCTTATTGCATCATTGGCTAAAGCTAAATTTTGTAATCTATTTGGGCATCCCATTAGTAAAGCCGCCTGGACCTATTCCGCTGATTCGGATATTATCGACCGTTTTGTGTGGATATGCCGAAATCTTTCTCAT---TATTACAGTGGATCTTCAAAAAAAAAAAGTTTCTATCGAATAAAGTATATATTGAGACTTTCTTGTGCCAGAACTTTGGCTCGTAAACACAAAAGTACTGTACGCGCTTTTTTAAAAAAATTAGGTTCGGACTTATTGGAAGAATTCCTTATGGAAGAAGAACAATTTTTGTCTTTGATCGTACCAAGAGTTAGGGATACTTCGCGTAGCTTATATAGAGGTCGGGTTTGGTATTTGGATATTATTTGTATGAAAAATATGGCCAATCATGAA---------------
>Rhodiola_liciae
ATGGAGGAAGTTAAAGGATCTTTAGACCTCGATAAATCTCGTCAA---CAT---GACTTCCTATATCCACTTCTCTTTCAAGAGTATATTTCTGCATTTGCTCATGATCATAGGTCCGTTTTGTTGGAAAAT------GGGGATTATGACAAAAAGTTGAGTTTTCTACTTCTTAAACGTTTAATTAATCGAATGTATCAACAGAACCATTTAGCTCTTTTTACTAATACTAAT---GGTTCTAACCAAAATGCATTTTTGGGGCACAATAAGAATTTGTATTCTCAAATGCTATCAGAAGGTTTTTCAGTAATTATAGAAATTTTATTTTCCCTGCGACTAGAATCT---------TCTTTCGAAAGGAAAGAAATAGTAAAATTTCAAAATTTACGCTCAATTCATTCTTTATTTCCTTTTTTAGAAGATCAATTGGTACATTTAACTTATGTGTCAGATATAGAAATAACCCCTCCCATCCATCTTGAAATATTGGTTCAAACCCTCCGCTACTGGGTGAAAGATGCTTCTTCGTTACATTTAGTACGTTTCTTTCTTTACAAGTAT---GATAATTGGAATAGCCTTATTACACTAAAGAAGTCCATT---TCC---ATTTTTTTA------AAAAGGAATCAAAAATGCTTCTTGTTCCTCTATAATTCTCATGTATGTGAATCCGAATACATCCTCGGTTTTCTTCGTAACCAGTCGTTTTATTTACGATCAACATCGTTTGGACTCTTTTTTGAGCGAATCCATTTCTATGGAAAAATAAAA---AAACCTTTT------GTAGAAGTCTTT------TCTATTCAAACCAAGCTAGGGTTGTTCAAGGATTCTTTTATTCATTATGTTAGGTATCAAGGAAAAGCCTTTTTGGGCTCAAAAGGCACGCCTCTCCTGATGAGTAAATGGAAATATTACCTTATTAATTTATGGCAATGTCATTTTTACGTGTGGGTTCAACCCGGAAGAGTTCATATAAACCAATTATCCAAACATCCGTTCGACTTTATGGGTTATTTGTCGAATCTGGGACTAATTCTTTCAGTTGTACGGAGTCAACTATTAGACAATTCATTTATAATTAATAATGGTATTAAGCAGTTATATATTATAGTTCCCATTTTTTCTCTTATTGCATCATTGGCTAAAGCTAAATTTTGTAATCTATTTGGGCATCCCATTAGTAAAGCCGCCTGGACCGATTCCGCTGATTCGGATATTATCGACCGTTTTGTGTGGATATGCCGAAATCTTTCTCAT---TATTACAGTGGATCTTCAAAAAAAAAAAGTTTCTATCGAATAAAGTATATATTGAGACTTTCTTGTGCCAGAACTTTGGCTCGTAAACACAAAAGTACTGTACGCGCTTTTTTGAAAAAATTAGGTTCGGACTTATTGGAAGAATTCCTTATGGAAGAAGAACAATTTTTGTCTTTGATCGTACCAAGAGTTAGGGATACTTCGCGTAGCTTATATAGAGGTCGGGTTTGGTATTTGGATATTATTTGTATGAAAAATATGGCCAATCATGAA---------------
>Rhodiola_macrocarpa
ATGGAGGAAGTTAAAGGATCTTTAGACCTCGATAAATCTCGTCAA---CAT---GACTTCCTATATCCACTTATCTTTCAAGAGTATATTTCTGCATTTGCTCATGATCATAGGTCCGTTTTGTTGGAAAAT------GGGGATTATGACAAAAAGTTGAGTTTTCTACTTCTTAAACGTTTAATTAATCGAATGTATCAACAGAACCATTTAGCTCTTTTTACTAATACTAAT---GGTTCTAACCAAAATGCATTTTTGGGGCACAATAAGAATTTGTATTCTCAAATGCTATCAGAGAGTTTTTCAGTAATTATAGACATTTTATTTTCCCTACGACTAGAATCT---------TCTTTCGAAAGGAAAGAAATAGTAAAATTTAAAAATTTACGCTCAATTCATTCTTTATTTCCTTTTTTAGAAGATCAATTGGTACATTTAACTTATGTGTCAGATATAGAAATAACCCCTCCCATCCATCTTGAAATATTGGTTCAAACCCTCCGCTACTGGGTGAAAGATGCTTCTTCGTTACATTTAGTACGCTTCTTTCTTTACAAGTAT---GATAATTGGAATAGCCTTATTACACTAAAGAAGTCCATT---TCC---ATTTTTTTT------AAAAGGAATCAAAAATGCTTCTTGTTCCTCTATAATTCTCATGTATGTGAATCCGAATACATCCTCGGTTTTCTTCGTAACCAGTCGTTTTATTTACGATCAACATCGTTTGGACTCTTTTTTGAGCGAATCCATTTCTATGGAAAAATAAAA---AAACCTTTT------GTAGAAGTCTTT------TCTATTCAAACCAAGCTAGGGTTGTTCAAGGATCCTTTTATTCATTATGTTAGGTATCAAGGAAAAGCCTTTTTGGGCTCAAAAGGCACGCCTCTCCTGATGAGTAAATGGAAATATTACCTTATCAATTTATGGCAATGTCATTTTTACGTGTGGGTTCAACCCGGAAGAGTTCATATAAACCAATTATCCAAACATCCGTTCGACTTTATGGGTTATTTGTCGAATCTGGGACTAATTCTTTCAGTTGTACGGAGTCAACTATTAGACAATTCATTTATAATTAATAATGGTATTAAGCAGTTATATATTATAGTTCCCATTTTTTCTCTTATTGCATCATTGGCTAAAGCTAAATTTTGTAATCTATTTGGGCATCCCATTAGTAAACCCGCCTGGACCGATTCCGCGGATTCGGATATTATCGGCCGATTTGTGTGGATATGCCAAAATCTTTCTCAT---TATTACAGTGGATCTTCAAAAAAAAAAAGTTTCTATCGAATAAAGTATATATTGAGACTTTCTTGTGCCAGAACTTTAGCTCGTAAACACAAAAGTACTGTACGCGCTTTTTTGAAAAAATTAGGTTCGGACTTATTGGAAGAATTCCTTATGGAAGAAGAACAATTTTTGTCTTTGATCGTACCAAGAGTTAGGGATACTTCGCGTAGCTTATATAGAGGTCGGGTTTGGTATTTGGATATTATTTGTATGAAAAATATGGCCAATCATGAA---------------
>Rhodiola_ovatisepala
ATGGAGGAAGTTAAAGGATCTTTAGACCTCGATAAATCTCGTCAA---CAT---GACTTCCTATATCCACTTATCTTTCAAGAGTATATTTCTGCATTTGCTCATGATCATAGGTCCGTTTTGTTGGAAAAT------GGGGATTATGACAAAAAGTTGAGTTTTCTACTTCTTAAACGTTTAATTAATCGAATGTATCAACAGAACCATTTAGCTCTTTTTACTAATACTAAT---GGTTCTAACCAAAATGCATTTTTGGGGCACAATAAGAATTTGTATTCTCAAATGCTATCAGAAGGTTTTTCAGTAATTATAGAAATTTTATTTTCCCTACGACTAGAATCT---------TCTTTCGAAAGGAAAGAAATAGTAAAATTTAAAAATTTACGCTCAATTCATTCTTTATTTCCTTTTTTAGAAGATCAATTGGTACATTTAACTTATGTGTCAGATATAGAAATAACCCCTCCCATCCATCTTGAAATATTAGTTCAAACCCTCCGCTACTGGGTGAAAGATGCTTCTTCGTTACATTTAGTACGTTTCTTTCTTTACAAGTAT---GATAATTGGAATAGCCTTATTACACTAAAGAAGTCCATT---TCC---ATTTTTTTA------AAAAGGAATCCAAAATGCTTCTTGTTCCTCTATAATTCTCATGTATGTGAATCCGAATACATCCTCGGTTTTCTTCGTAACCAGTCGTTTTATTTACGATCAACATCGTTTGGACTCTTTTTTGAGCGAATCCATTTCTATGGAAAAATAAAA---AAACCTTTT------GTAGAAGTCTTT------TCTATTCAAACCAAGCTAGGGTTGTTCAAGGATCCTTTTATTCATTATGTTAGGTATCAAGGAAAAGCCTTTTTGGGCTCAAAAGGCACGCCTCTCCTGATGAGTAAATGGAAATATTACCTTATTAATTTATGGCAATGCCATTTTTACGTGTGGGTTCAACCCGGAAGAGTTCATATAAACCAATTATCCAAACATCCGTTCGACTTTATGGGTTATTTGTCGAATCTGGGACTAATTCTTTCAGTTGTACGGAGTCAACTATTAGACAATTCATTTATAATTAATAATGGTATTAAGCAGTTATATATTATAGTTCCCATTTTTTCTCTTATTGCATCATTGGCTAAAGCTAAATTTTGTAATCTATTTGGGCATCCCATTAGTAAAGCCGCCTGGACCGATTCCGCGGATTCGGATATTATCGACCGTTTTGTGTGGATATGCCGAAATCTTTCTCAT---TATTACAGTGGATCTTCAAAAAAAAAAAGTTTCTATCGAATAAAGTATATATTGAGACTTTCTTGTGCCAGAACTTTGGCTCGTAAACACAAAAGTACTGTACGCGCTTTTTTGAAAAAATTAGGTTCGAACTTATTGGAAGAATTCCTTATGGAAGAAGAACAATTTTTGTCTTTGATCGTACCAAGAGTTAGGGATACTTCGCGTAGCTTATATAGAGGTCGGGTTTGGTATTTGGATATTATTTGTATGAAAAATATGGCCAATCATGAA---------------
>Rhodiola_prainii
ATGGAGGAAGTTAAAGGATCTTTAGACCTCGATAAATCTCGTCAA---CAT---GACTTCCTATATCCACTTATCTTTCAAGAGTATATTTCTGCATTTGCTCATGATCATAGGTCCGTTTTGTTGGAAAAT------GGGGATTATGACAAAAAGTTGAGTTTTCTACTTCTTAAACGTTTAATTAATCGAATGTATCAACAGAACCATTTAGCTCTTTTTACTAATACTAAT---GGTTCTAACCAAAATGCATTTTTGGGGCACAATAAGAATTTGTATTCTCAAATGCTATCAGAAGGTTTTTCAGTAATTATAGAAATTTTATTTTCCCTACGACTAGAATCT---------TCTTTCGAAAGGAAAGAAATAGTAAAATTTAAAAATTTACGCTCAATTCATTCTTTATTTCCTTTTTTAGAAGATCAATTGGTACATTTAACTTATGTGTCAGATATAGAAATAACCCCTCCCATCCATCTTGAAATATTGGTTCAAACCCTCCGCTACTGGGTGAAAGATGCTTCTTCGTTACATTTAGTACGTTTCTTTCTTTACAAGTAT---GATAATTGGAATAGCCTTATTACACTAAAGAAGTCCATT---TCC---ATTTTTTTA------AAAAGGAATCCAAAATGCTTCTTGTTCCTCTATAATTCTCATGTATGTGAATCCGAATACATCCTCGGTTTTCTTCGTAACCAGTCGTTTTATTTACGATCAACATCGTTTGGACTCTTTTTTGAGCGAATCCATTTCTATGGAAAAATAAAA---AAAACTTTT------GTAGAAGTCTTT------TCTATTCAAACCAAGCTAGGGTTGTTCAAGGATCCTTTTATTCATTATGTTAGGTATCAAGGAAAAGCCTTTTTGGGCTCAAAAGGCACGCCTCTCCTGATGAGTAAATGGAAATATTACCTTATTAATTTATGGCAATGCCATTTTTACGTGTGGGTTCAACCCGGAAGAGTTCATATAAACCAATTATCCAAACATCCGTTCGACTTTATGGGTTATTTGTCGAATCTGGGACTAATTCTTTCAGTTGTACGGAGTCAACTATTAGACAATTCATTTATAATTAATAATGGTATTAAGCAGTTATATATTATAGTTCCCATTTTTTCTCTTATTGCATCATTGGCTAAAGCTAAATTTTGTAATCTATTTGGGCATCCCATTAGTAAAGCCGCCTGGACCGATTCCGCGGATTCGGATATTATCGACCGTTTTGTGTGGATATGCCGAAATCTTTCTCAT---TATTACAGTGGATCTTCAAAAAAAAAAAGTTTCTATCGAATAAAGTATATATTGAGACTTTCTTGTGCCAGAACTTTGGCTCGTAAACACAAAAGTACTGTACGCGCTTTTTTGAAAAAATTAGGTTCGGACTTATTGGAAGAATTCCTTATGGAAGAAGAACAATTTTTGTCTTTGATCGTACCAAGAGTTAGGGATACTTCGCGTAGCTTATATAGAGGTCGGGTTTGGTATTTGGATATTATTTGTATGAAAAATATGGCCAATCATGAA---------------
>Rhodiola_quadrifida
ATGGAGGAAGTTAAAGGATCTTTAGACCTCGATAAATCTCGTCAA---CAT---GACTTCCTATATCCACTTATCTTTCAAGAGTATATTTCTGCATTTGCTCATGATCATAGGTCCGTTTTGTTGGAAAAT------GGGGATTATGACAAAAAGTGGAGTTTTCTACTTCTTAAACGTTTAATTAATCAAATGTATCAACAGAACCATTTAGCTCTTTTT------ACTAAT---GGTTCTAACCAAAATGCATTTTGGGGGCACAATAAGAATTTGTATTCTCAAATGCTATCAGAAGGTTTTTCAGTAATTATAGAAATTTTATTTTCCCTACGACTAGAATCT---------TCTTTCGAAAGGAAAGAAATAGTAAAATTTAAAAATTTACGCTCAATTCATTCTTTATTTCCTTTTTTAGAAGATCAATTGGTACATTTAACTTATGTGTCAGATATAGAAATAACCCCTCCCACCCATCTTGAAATATTGGTTCAAACCCTCCGCTACTGGGTGAAAGATGCTTCTTCGTTACATTTAGTACGCTTCTTTCTTTACAAGTAT---GATAATTGGAATAGCCTTATTACACTAAAGAAGTCCATT---TCC---CTTTTTTTA------AAAAGGAATCCAAAATGCTTCTTGTTCCTCTATAATTCTCATGTATGTGAATCCGAATACATCCTCGGTTTTCTTCGTAACCAGTCGTTTTATTTACGATCAACATCGTTTGGACTCTTTTTTGAGCGAATCCATTTCTATGGAAAAATAAAA---AAACCTTTT------GTAGAAGTCTTT------TCTATTCAAACCAAGCTAGGGTTGTTCAAGGATCCTTTTATTCATTATGTTAGGTATCAAGGAAAAGCCTTTTTGGGCTCAAAAGGCACGCCTCTCCTGATGAGTAAATGGAAATATTACCTTATCAATTTATGGCAATGTCATTTTTACGTGTGGGTTCAACCCGGAAGAGTTCATATAAACCAATTATCCAAACATCCGTTCGACTTTATGGGTTATTTGTCGAATCTGGGACTAATTCTTTCAGTTGTACGGAGTCAACTATTAGACAATTCATTTATAATTAATAATGGTATTAAGCAGTTATATATTATAGTTCCCATTTTTTCTCTTATTGCATCATTGGCTAAAGCTAAATTTTGTAATCTATTTGGGCATCCCATTAGTAAACCCGCCTGGACCGATTCCGCTGATTCGGATATTATCGACCGATTTGTGTGGATATGCCGAAATCTTTCTCAT---TATTACAGTGGATCTTCAAAAAAAAAAAGTTTCTATCGAATAAAGTATATATTGAGACTTTCTTGTGCCAGAACTTTAGCTCGTAAACACAAAAGTACTGTACGCGCTTTTTTAAAAAAATTTGGTTCGGACTTATTGGAAGAATTCCTTATGGAAGAAGAACAATTTTTGTCTTTGATCGTACCAAGAGTTAGGGATACTTCGCGTAGCTTATATAGAGGTCGGGTTTGGTATTTGGATATTATTTGTATGAAAAATATGGCCAATCATTCA---------------
>Rhodiola_rhodantha
ATGGAGGAAGTTAAAGGATCTTTAGACCTTGATAAATCTCTTCAA---CAT---GACTTCCTATATCCACTTATCTTTCAAGAGTATATTTCTGCATTTGCTCATGATCATAGGTCCGTTTTGTTGGAAAAT------GGGGATTATGACAAAAAGTTGAGTTTTCTACTTCTTAAACGTTTAATTAATCGAATGTATCAACAGAACCATTTAGCTCTTTTTACTAATACTAAT---GGTTCTAACCAAAATGCATTTTTTGGGCACAATAAGAATTTGTATTCTCAAATGCTATCAGAAGGTTTTTCAGTAATTATAGAAATTTTATTTTCCCTACGACTAGAATCT---------TCTTTCGAAAGGAAAGAAATAGTAAAATTTCAAAATTTACGCTCAATTCATTCTTTATTTCCTTTTTTAGAAGATCAATTGATACATTTAACTTATGTGTCAGATATAGAAATAACCCCTCCCATCCATCTTGAAATATTGGTTCAAACCCTCCGCTACTGGGTGAAAGATGCTTCTTCGTTACATTTAGTACGCTTCTTTCTTTACAAGTAT---GATAATTGGAATAGCCTTATTACACTAAAGAAGTCCATT---TCC---ATTTTTTTA------AAAAGGAATCAAAAATGCTTCTTGTTCCTCTATAATTCTCATGTATGTGAATCCGAATACATCCTCGGTTTTCTTCGTAACCAGTCGTTTTATTTACGATCAACATCGTTTGGACTCTTTTTTGAGCGAATCCATTTCTATGGAAAAATAAAA---AAGCCTTTT------GTAGAAGTCTTT------TCTATTCAAACCAAGCTAGGGTTGTTCAAGGATCCTTTTATTCATTATGTTAGGTATCAAGGAAAAGCCTTTTTGGGCTCAAAAGGCACGCCTCTCCTGATGAGTAAATGGAAATATTACCTTATTAATTTATGGCAATGTCATTTTTACGTGTGGGTTCAACCCGTAAGAGTTCATATAAACCAATTATCCAAACATCCGTTCGACTTTATGGGTTATTTGTCGAATCTGGGACTAATTATTTCAGTTGTACGGAGTCAACTATTAGACAATTCATTTATAATTAATAATGGTATTAAGCAGTTATATATTATAGTTCCCATTTTTTCTCTTATTGCATCATTGGCTAAAGCTAAATTTTGTAATCTATTTGGGCATCCCATTAGTAAAGCCGCCTGGACCTATTCCGCTGATTCGGATATTATCGACCGTTTTGTGTGGATATGCCGAAATCTTTCTCAT---TATTACAGTGGATCTTCAAAAAAAAAAAGTTTCTATCGAATAAAGTATATATTGAGACTTTCTTGTGCCAGAACTTTGGCTCGTAAACACAAAAGTACTGTACGCGCTTTTTTGAAAAAATTAGGTTCGGACTTATTGGAAGAATTCCTTATGGAAGAAGAACAATTTTTGTCTTTGATCGTACCAAGAGTTAGGGATACTTCGCGTAGCTTATATAGAGGTCGGGTTTGGTATTTGGATATTATTTGTATGAAAAATATGGCCAATCATGAA---------------
>Rhodiola_sexifolia
ATGGAGGAAGTTAAAGGATCTTTAGACCTCGATAAATCTCGTCAA---CAT---GACTTCCTATATCCACTTATCTTTCAAGAGTATATTTCTGCATTTGCTCATGATCATAGGTCCGTTTTGTTGGAAAAT------GGGGATTATGACAAAAAGTTGAGTTTTCTACTTCTTAAACGTTTAATTAATCGAATGTATCAACAGAACCATTTAGCTCTTTTTACTAATACTAAT---GGTTCTAACCAAAATGCATTTTTGGGGCACAATAAGAATTTGTATTCTCAAATGCTATCAGAAGGTTTTTCAGTAATTATAGAAATTTTATTTTCCCTACGACTAGAATCT---------TCTTTCGAAAGGAAAGAAATAGTAAAATTTAAAAATTTACGCTCAATTCATTCTTTATTTCCTTTTTTAGAAGATCAATTGGTACATTTAACTTATGTGTCAGATATAGAAATAACCCCTCCCATCCATCTTGAAATATTGGTTCAAACCCTCCGCTACTGGGTGAAAGATGCTTCTTCGTTACATTTAGTACGTTTCTTTCTTTACAAGTAT---GATAATTGGAATAGCCTTATTACACTAAAGAAGTCCATT---TCC---ATTTTTTTA------AAAAGGAATCCAAAATGCTTCTTGTTCCTCTATAATTCTCATGTATGTGAATCCGAATACATCCTCGGTTTTCTTCGTAACCAGTCGTTTTATTTACGATCAACATCGTTTGGACTCTTTTTTGAGCGAATCCATTTCTATGGAAAAATAAAA---AAACCTTTT------GTAGAAGTCTTT------TCTATTCAAACCAAGCTAGGGTTGTTCAAGGATCCTTTTATTCATTATGTTAGGTATCAAGGAAAAGCCTTTTTGGGCTCAAAAGGCACGCCTCTCCTGATGAGTAAATGGAAATATTACCTTATTAATTTATGGCAATGCCATTTTTACGTGTGGGTTCAACCCGGAAGAGTTCATATAAACCAATTATCCAAACATCCGTTCGACTTTATGGGTTATTTGTCGAATCTGGGACTAATTCTTTCAGTTGTACGGAGTCAACTATTAGACAATTCATTTATAATTAATAATGGTATTAAGCAGTTATATATTATAGTTCCCATTTTTTCTCTTATTGCATCATTGGCTAAAGCTAAATTTTGTAATCTATTTGGGCATCCCATTAGTAAAGCCGCCTGGACCGATTCCGCTGATTCGGATATTATCGACCGTTTTGTGTGGATATGCCGAAATCTTTCTCAT---TATTACAGTGGATCTTCAAAAAAAAAAAGTTTCTATCGAATAAAGTATATATTGAGACTTTCTTGTGCCAGAACTTTGGCTCGTAAACACAAAAGTACTGTACGCGTTTTTTTGAAAAAATTAGGTTCGGACTTATTGGAAGAATTCCTTATGGAAGAAGAACAATTTTTGTCTTTGATCGTACCAAGAGTTAGGGATACTTCGCGTAGCTTATATAGAGGTCGGGTTTGGTATTTGGATATTATTTGTATGAAAAATATGGCCAATCATGAA---------------
>Rhodiola_sinuata
ATGGAGGAAGTTAAAGGATCTTTAGACCTCGATAAATCTCGTCAA---CAT---GACTTCCTATATCCACTTATCTTTCAAGAGTATATTTCTGCATTTGCTCATGATCATAGGTCCGTTTTGTTGGAAAAT------GGGGATTATGACAAAAAGTTGAGTTTTCTACTTCTTAAACGTTTAATTAATCGAATGTATCAACAGAACCATTTAGCTCTTTTTACTAATACTAAT---GGTTCTAACCAAAATGCATTTTTGGGGCACAATAAGAATTTGTATTCTCAAATGCTATTAGAAGGTTTTTCAGTAATTATAGAAATTTTCTTTTCCCTACGACTAGAATCT---------TCTTTCGAAAGGAAAGAAATAGTAAAATTTAAAAATTTACGCTCAATTCATTCTTTATTTCCTTTTTTAGAAGATCAATTGGTACATTTAACTTATGTGTCAGATATAGAAATAACCCCTCCCATCCATCTTGAAATATTGGTTCAAACCCTCCGCTACTGGGTGAAAGATGCTTCTTCGTTACATTTAGTACGTTTCTTTCTTTACAAGTAT---GATAATTGGAATAGCCTTATTACACTAAAGAAGTCCATT---TCC---ATTTTTTTA------AAAAGGAATCCAAAATGCTTCTTGTTCCTCTATAATTCTCATGTATGTGAATCCGAATACATCCTCGGTTTTCTTCGTAACCAGTCGTTTTATTTACGATCAACATCGTTTGGACTCTTTTTTGAGCGAATCCATTTCTATGGAAAAATAAAA---AAACCTTTT------GTAGAAGTCTTT------TCTATTCAAACCAAGCTAGGGTTGTTCAAGGATCCTTTTATTCATTATGTTAGGTATCAAGGAAAAGCCTTTTTGGGCTCAAAAGGCACGCCTCTCCTGATGAGTAAATGGAAATATTACCTTATTAATTTATGGCAATGCCATTTTTACGTGTGGGTTCAACCCGGAAGAGTTCATATAAACCAATTATCCAAACATCCGTTCGACTTTATGGGTTATTTGTCGAATCTGGGACTAATTCTTTCAGTTGTACGGAGTCAACTATTAGACAATTCATTTATAATTAATAATGGTATTAAGCAGTTATATATTATAGTTCCCATTTTTTCTCTTATTGCATCATTGGCTAAAGCTAAATTTTGTAATCTATTTGGGCATCCCATTAGTAAAGCCGCCTGGACCGATTCCGCTGATTCGGATATTATCGACCGTTTTGTGTGGATATGCCGAAATCTTTCTCAT---TATTACAGTGGATCTTCAAAAAAAAAAAGTTTCTATCGAATAAAGTATATATTGAGACTTTCTTGTGCCAGAACTTTGGCTCGTAAACACAAAAGTACTGTACGCGCTTTTTTGAAAAAATTAGGTTCGGACTTATTGGAAGAATTCCTTATGGAAGAAGAACAATTTTTGTCTTTGATCGTACCAAGAGTTAGGGATACTTCGCGTAGCTTATATAGAGGTCGGGTTTGGTATTTGGATATTATTTGTATGAAAAATATGGCCAATCATGAA---------------
>Rhodiola_smithii
ATGGAGGAAGTTAAAGGATCTTTAGACCTCGATAAATCTCGTCAA---CAT---GACTTCCTATATCCACTTATCTTTCAAGAGTATATTTCTGCATTTGCTCATGATCATAGGTCCGTTTTATTGGAAAAT------GGGGATTATGAAAAAAAGTTGAGTTTTCTACTTCTTAAACGTTTAATTAATCGAATGTATCAACAGAACCATTTAGCTCTTTTTACTAATACTAAT---GGTTCTAACCAAAATGCATTTTTGGGGCACAATAAAAATTTGTATTCTCAAATGCTATCAGAAGGTTTTTCAGTAATTATAGAAATTTTATTTTCCCTACGACTAGAATCT---------TCTTTCGAAAGGAAAGAAATAGTAAAATTTCAAAATTTACGCTCAATTCATTCTTTATTTCCTTTTTTAGAAGATCAATTGGTACATTTAACTTATGTGTCAGATATAGAAATAACCCCTCCCATCCATCTTGAAATATTGGTTCAAACCCTCCGCTACTGGGTGAAAGATGCTTCTTCGTTACATTTAGTACGCTTCTTTCTTTACAAGTAT---GATAATTGGAATAGCCTTATTACACTAAAGAAGTCCATT---TCC---ATTTTTTTA------AAAAGGAATCAAAAATGCTTCTTGTTACTCTATAATTCTCATGTATGTGAATCCGAATACATCCTAGGTTTTCTTCGTAACCAGTCGTTTTATTTACGATCAACATCGTTTGGACTCTTTTTTGAGCGAATCCATTTCTATGGAAAAATAAAA---AAAACCTTT------GTAGAAGTCTTT------TCTATTCAAACCAAGCTCGGGTTGTTCAAGGATCCTTTTATTCATTATGTTAGGTATAAAGGAAAAGCCTTTTTGGGCTCAAAAGGCACGCCTCTCCTGATGAGTAAATGGAAATATTACCTTATCAATTTATGGCAATGTCATTTTTACGTGTGGGTTCAACCCGGAAGAGTTCATATAAACCAATTATCCAAACATCCGTTCGACTTTATGGGTTATTTGTCGAATCTGGGACTAATTCTTTCAGTTGTACGTAGTCAACTATTAGACAATTCATTTATAATTAATAATGGTATTAAGCAGTTATATATTATAGTTCCCATTTTTTCTCTTATTGCATCATTGGCTAAAGCTAAATTTTGTAATCTATTTGGGCATCCCATTAGTAAACCCGCCTGGACCGATTCCGCTGATTCGGATATTATCGACCGATTTGTGTGGATATGCCAAAATCTTTCTCAT---TATTACAGTGGATCTTCAAAAAAAAAAAGTTTCTATCGAATAAAGTATATATTGAGACTTTCTTGTGCCAGAACTTTGGCTCGTAAACATAAAAGTACTGTACGCGCTTTTTTGAAAAAATTAGGTTCGGACTTATTGGAAGAATTCCTTATGGAAGAAGAACAATTTTTGTCTTTGATCGTACCAAGAGGTAGGGATACTTCGCGTAGCTTATATAGAGGTCGGGTTTGGTATTTGGATATTATTTGTATGAAAAATATGGCCAATCATGAA---------------
>Rhodiola_stapfii
ATGGAGGAAGTTAAAGGATCTTTAGACCTCGATAAATCTCGTCAA---CAT---GACTTCCTATATCCACTTATCTTTCAAGAGTATATTTCTGCATTTGCTCATGATCATAGGTCCGTTTTGTTGGAAAAT------GGGGATTATGACAAAAAGTTGAGTTTTCTACTTCTTAAACGTTTAATTAATCGAATGTATCAACAGAACCATTTAGCTCTTTTTACTAATACTAAT---GGTTCTAACCAAAATGCATTTTTGGAGCACAATAAGAATTTGTATTCTCAAATGCTATCAGAAGGTTTTTCAGTAATTATAGAAATTTTATTTTCCCTACGACTAGAATCT---------TCTTTCGAAAGGAAAGAAATAGTAAAATTTAAAAATTTACGCTCAATTCATTCTTTATTTCCTTTTTTAGAAGATCAATTGGTACATTTAACTTATGTGTCAGATATAGAAATAACCCCTCCCATCCATCTTGAAATATTGGTTCAAACCCTCCGCTACTGGGTGAAAGATGCTTCTTCGTTACATTTAGTACGTTTCTTTCTTTACAAGTAT---GATAATTGGAATAGCCTTATTACACTAAAGAAGTCCATT---TCC---ATTTTTTTA------AAAAGGAATCCAAAATGCTTCTTGTTCCTCTATAATTCTCATGTATGTGAATCCGAATACATCCTCGGTTTTCTTCGTAACCAGTCGTTTTATTTACGATCAACATCGTTTGGACTCTTTTTTGAGCGAATCCATTTCTATGGAAAAATAAAA---AAACCTTTT------GTAGAAGTCTTT------TCTATTCAAACCAAGCTAGGGTTGTTCAAGGATCCTTTTATTCATTATGTTAGGTATCAAGGAAAAGCCTTTTTGGGCTCAAAAGGCACGCCTCTCCTGATGAGTAAATGGAAATATTACCTTATTAATTTATGGCAATGCCATTTTTACGTGTGGGTTCAACCCGGAAGAGTTCATATAAACCAATTATCCAAACATCCGTTCGACTTTATGGGTTATTTGTCGAATCTGGGACTAATTCTTTCAGTTGTACGGAGTCAACTATTAGACAATTCATTTATAATTAATAATGGTATTAAGCAGTTATATATTATAGTTCCCATTTTTTCTCTTATTGCATCATTGGCTAAAGCTAAATTTTGTAATCTATTTGGGCATCCCATTAGTAAAGCCGCCTGGACCGATTCCGCTGATTCGGATATTATCGACCGTTTTGTGTGGATATGCCGAAATCTTTCTCAT---TATTACAGTGGATCTTCAAAAAAAAAAAGTTTCTATCGAATAAAGTATATATTGAGACTTTCTTGTGCCAGAACTTTGGCTCGTAAACACAAAAGTACTGTACGCGCTTTTTTGAAAAAATTAGGTTCGGACTTATTGGAAGAATTCCTTATGGAAGAAGAACAATTTTTGTCTTTGATCGTACCAAGAGTTAGGGATACTTCGCGTAGCTTATATAGAGGTCGGGTTTGGTATTTGGATATTATTTGTATGAAAAATATGGCCAATCATGAA---------------
>Rhodiola_subopposita
ATGGAGGAAGTTAAAGGATCTTTAGACCTCGATAAATCTCGTCAA---CAT---GACTTCCTATATCCACTTATCTTTCAAGAGTATATTTCTGCATTTGCTCATGATCATAGGTCCGTTTTGTTGGAAAAT------GGGGATTATGACAAAAAGTTGAGTTTTCTACTTCTTAAACGTTTAATTAATCGAATGTATCAACAGAACCATTTAGCTCTTTTTACTAATACTAAT---GGTTCTAACCAAAATGCATTTTTGGGGCACAATAAGAATTTGTATTCTCAAATGCTATCAGAGGGTTTTTCAGTAATTATAGAAATTTTATTTTCCCTACGACTAGAATCT---------TCTTTCGAAAGGAAAGAAATAGTAAAATTTAAAAATTTACGCTCAATTCATTCTTTATTTCCTTTTTTAGAAGATCAATTGGTACATTTAACTTATGTGTCAGATATAGAAATAACCCCTCCCATCCATCTTGAAATATTGGTTCAAACCCTCCGCTACTGGGTGAAAGATGCTTCTTCGTTACATTTAGTACGCTTCTTTCTTTACAAGTAT---GATAATTGGAATAGCCTTATTACACTAAAGAAGTCCATT---TCC---ATTTTTTTT------AAAAGGAATCAAAAATGCTTCTTGTTCCTCTATAATTCTCATGTATGTGAATCCGAATACATCCTCGGTTTTCTTCGTAACCAGTCGTTTTATTTACGATCAACATCGTTTGGACTCTTTTTTGAGCGAATCCATTTCTATGGAAAAATAAAA---AAACCTTTT------GTAGAAGTCTTT------TCTATTCAAACCAAGCTAGGGTTGTTCAAGGATCCTTTTATTCATTATGTTAGGTATCAAGGAAAAGCCTTTTTGGGCTCAAAAGGCACGCCTCTCCTGATGAGTAAATGGAAATATTACCTTATCAATTTATGGCAATGTCATTTTTACGTGTGGGTTCAACCCGGAAGAGTTCATATAAACCAATTATCCAAACATCCGTTCGACTTTATGGGTTATTTGTCGAATCTGGGACTAATTCTTTCAGTTGTACGGAGTCAACTATTAGACAATTCATTTATAATTAATAATGGTATTAAGCAGTTATATATTATAGTTCCCATTTTTTCTCTTATTGCATCATTGGCTAAAGCTAAATTTTGTAATCTATTTGGGCATCCCATTAGTAAACCCGCCTGGACCGATTCCGCTGATTCGTATATTATCGACCGATTTGTGTGGATATGCCAAAATCTTTCTCAT---TATTACAGTGGATCTTCAAAAAAAAAAAGTTTCTATCGAATAAAGTATATATTGAGACTTTCTTGTGCCAGAACTTTAGCTCGTAAACACAAAAGTACTGTACGCGCTTTTTTGAAAAAATTAGGTTCGGACTTATTGGAAGAATTCCTTATGGAAGAAGAACAATTTTTGTCTTTGATCGTACCAAGAGTTAGGGATACTTCGCGTAGCTTATATAGAGGTCGGGTTTGGTATTTGGATATTATTTGTATGAAAAATATGGCCAATCATGAA---------------
>Rhodiola_tangutica
ATGGAGGAAGTTAAAGGATCTTTAGACCTCGATAAATCTCGTCAA---CAT---GACTTCCTATATCCACTTATCTTTCAAGAGTATATTTCTGCATTTGCTCATGATCATAGGTCCGTTTTGTTGGAAAAT------GGGTATTATGACAAAAAGTGGAGTTTTCTACTTCTTAAACGTTTAATTAATCAAATGTATCAACAGAACCATTTAGCTCTTTTT------ACTAAT---GGTTCTAACCAAAATGCATTTTGGGGGCACAATAAGAATTTGTATTCTCAAATGCTATCAGAAGGTTTTTCAGTAATTATAGAAATTTTATTTTCCCTACGACTAGAATCT---------TCTTTCGAAAGGAAAGAAATAGTAAAATTTAAAAATTTACGCTCAATTCATTCTTTATTTCCTTTTTTAGAAGATCAATTGGTACATTTAACTTATGTGTCAGATATAGAAATAACCCCTCCCACCCATCTTGAAATATTGGTTCAAACCCTCCGCTACTGGGTGAAAGATGCTTCTTCGTTACATTTAGTACGCTTCTTTCTTTACAAGTAT---GATAATTGGAATAGCCTTATTACACTAAAGAAGTCCATT---TCC---CTTTTTTTA------AAAAGGAATCCAAAATGCTTCTTGTTCCTCTATAATTCTCATGTATGTGAATCCGAATACATCCTCGGTTTTCTTCGTAACCAGTCGTTTTATTTACGATCAACATCGTTTGGACTCTTTTTTGAGCGAATCCATTTCTATGGAAAAATAAAA---AAACCTTTT------GTAGAAGTCTTT------TCTATTCAAACCAAGCTAGGGTTGTTCAAGGATCCTTTTATTCATTATGTTAGGTATCAAGGAAAAGCCTTTTTGGGCTCAAAAGGCACGCCTCTCCTGATGAGTAAATGGAAATATTACCTTATCAATTTATGGCAATGTCATTTTTACGTGTGGGTTCAACCCGGAAGAGTTCATATAAACCAATTATCCAAACATCCGTTCGACTTTATGGGTTATTTGTCGAATCTGGGACTAATTCTTTCAGTTGTACGGAGTCAACTATTAGACAATTCATTTATAATTAATAATGGTATTAAGCAGTTATATATTATAGTTCCCATTTTTTCTCTTATTGCATCATTGGCTAAAGCTAAATTTTGTAATCTATTTGGGCATCCCATTAGTAAACCCGCCTGGACCGATTCCGCTGATTCGGATATTATCGACCGATTTGTGTGGATATGCCGAAATCTTTCTCAT---TATTACAGTGGATCTTCAAAAAAAAAAAGTTTCTATCGAATAAAGTATATATTGAGACTTTCTTGTGCCAGAACTTTAGCTCGTAAACACAAAAGTACTGTACGCGCTTTTTTAAAAAAATTTGGTTCGGACTTATTGGAAGAATTCCTTATGGAAGAAGAACAATTTTTGTCTTTGATCGTACCAAGAGTTAGGGATACTTCGCGTAGCTTATATAGAGGTCGGGTTTGGTATTTGGATATTATTTGTATGAAAAATATGGCCAATCATTCA---------------
>Rhodiola_wallichiana
ATGGAGGAAGTTAAAGGATCTTTAGACCTCGATAAATCTCGTCAA---CAT---GACTTCCTATATCCACTTATCTTTCAAGAGTATATTTCTGCATTTGCTCATGATCATAGGTCCGTTTTGTTGGAAAAT------GGGGATTATGACAAAAAGTTGAGTTTTCTACTTCTTAAACGTTTAATTAATCGAATGTATCAACAGAACCATTTAGCTCTTTTTACTAATACTAAT---GGTTCTAACCAAAATGCATTTTTGGGGCACAATAAGAATTTGTATTCTCAAATGCTATCAGAAGGTTTTTCAGTAATTATAGAAATTTTATTTTCCCTACGACTAGAATCT---------TCTTTCGAAAGGAAAGAAATAGTAAAATTTCAAAATTTACGCTCAATTCATTCTTTATTTCCTTTTTTAGAAGATCAATTGGTACATTTAACTTATGTGTCAGATATAGAAATAACCCCTCCCATCCATCTTGAAATATTGGTTCAAACCCTCCGCTACTGGGTGAAAGATGCTTCTTCGTTACATTTAGTACGTTTCGTTCTTTACAAGTAT---GATAATTGGAATAGCCTTATTACACTAAAGAAGTCCATT---TCC---ATTTTTTTT------AAAAGGAATCCAAAATGCTTCTTGTTCCTCTATAATTATCATGTATGTGAATCCGAATACATCCTCGGTTTTCTTCGTAACCAGTCGTTTTATTTACGATCAACATCGTTTGGACTCTTTTTTGAGCGAATCCATTTCTATGGAAAAATAAAA---AAACCTTTT------GTAGAAGTCTTT------TCTATTCAAACCAAGCTAGGGTTGTTCAAGGATCCTTTTATTCATTATGTTAGGTATCAAGGAAAAGCCTTTTTGGGCTCAAAAGGCACGCCTCTCCTGATGAGTAAATGGAAATATTACCTTATTAATTTATGGCAATGTCATTTTTACGTGTGGGTTCAACCTGGAAGAGTTCATATAAACCAATTATCCAAACATCCGTTCGACTTTATGGGTTATTTGTCGAATCTGGGACTAATTCTTTCAGTTGTACGGAGTCAACTATTAGACAATTCATTTATAATTAATAATGGTATTAAGCAGTTATATATTATAGTTCCCATTTTTTCTCTTATTGCATCATTGGCTAAAGCTAAATTTTGTAATCTATTTGGGCATCCCATTAGTAAAGCCGCCTGGACCGATTCCGCTGATTCGGATATTATCGACCGTTTTGTGTGGATATGCCGAAATCTTTCTCAT---TATTACAGTGGATCTTCAAAAAAAAAAAGTTTCTATCGAATAAAGTATATATTGAGACTTTCTTGTGCCAGAACTTTGGCTCGTAAACACAAAAGTACTGTACGCGCTTTTTTGAAAAAATTAGGTTCGGACTTATTGGAAGAATTCCTTATGGAAGAAGAACAATTTTTGTCTTTGATCGTACCAAGAGTTAGGGATACTTCGCGTAGCTTATATAGAGGTCGGGTTTGGTATTTGGATATTATTTGTATGAAAAATATGGCCAATCATGAA---------------
>Hylotelephium_ewersii
ATGGAGGAAGTTAAAGGATATTTAGAACTCGATAAGTCTCGTCAA---CAT---GACTTCCTATATCCACTTATTTTTCAAGAATATATTTATGCATTTGCTCATGATCAGAGGTCCGTTTTGTTGGAAAAT------GGGGATTATGACAAAAAATTGAGTTTTCTACTTCTTAAACGTTTAATTAATCGAATGTATCAACAGAATCATCTAGCTCTTTTTACTAATACTAATGGTGGTTCTAAGCAAAATGAATTTTTGGGGCACAACAAGAATTTTTATTCTCAAATGCTATCAGAAGTTTTTTCAGTAATTATAGAAATTTTATTTTCTCTACGACTTGAATCT---------TCCTTCGAAAGGAAAGAAATAGTCAAATTTCAGAATTTACGCTCAATTCATTCCTTATTTCCTTTTTTAGAAGACCAATTGGTACATTTAACTTATGTGTCAGATATAGAAATAAACCCTCCCATCCATCTCGAAATATTGGTTCAAACCCTCCGCTACTGGGTGAAAGATGCTTCTTCGTTACATTTAGTCCGATTCTTTCTTTACAAGTAT---GATAATTGGAATAGTCTTATTACATTAAAGAAATCCATT---TCC---ATTTTTTTA------AAAAGGAATCGCAAATCTTTCTTGTTCCTCTATAATTCTCATGTATGTGAATCCGAATCCATACTCGGTTTTATTCGTAACCAATCGTTTCATTTACGATCAACATCTTTTGGAGTCTTTTTTGAGCGAATCCATTTCTATGGAAAAATAAAA---AAACTTCTT------CTAGAAGGCTTT------TCTATTCAATCCAAGCTAGGGTTGTTCAAGGATCCTTTTATTCATTATGTTAGGTATCAAGGAAAAGCCTTTTTGGGCTCAAAAGGCACGCCTCTCCTGATGAGTAAATGGAAATATTACCTTATCAATTTATGGCAATGTTATTTTTACGTGTGGGTTCAACCCAGAAGAGTTCATCTAAACCAATTATCCAAACATCCCTTTGACTTTATGGGTTATTTGTCGAATCTAGGACTAATTCTTTCAGTTGTACGGAGTCAACTATTAGACAATTCATTTATAATTAATAATGGTATTAAGCAGTTATATCTTATAGTTCCCATTTTTTCTCTTATTGCATCATTGGCTAAAGCCAAATTTTGTAATCTATTGGGGCATCCCATTAGTAAACCTGCCTGGACCGATTCAGCTGATTCGGATATTATCGACCGATTTGTGTGGATATGCCGAAATCTTTCTCAT---TATTACAGTGGATCTTCAAAAAAAAAAAGTTTCTATCGAATAAAGTATATATTGAGACTTTCTTGTGCTAGAACTTTGGCTCGTAAACACAAAAGCACTGTACGCTCTTTTTTGAAAAAATTAGGTTCGGACTTATTGGAAGAATTCCTTATGGAAGAAGAACAATTTTTGTCTTTGATCGTACCAAGAGTTATGGATACTTCGCGTAGCTTATATGGAGGTCGGGTTTGGTATTTGGATATTATTTGTATCAAAAATCTGGACAATCATGAA---------------
>Hylotelephium_verticillatum
ATGGAGGAAGTTAAAGGATATTTAGAACTCGATAAGTCTCGTCAA---CAT---GACTTCCTATATCCACTTATTTTTCAAGAATATATTTATGCATTTGCTCATGATCATAGGTCCGTTTTGTTGGAAAAT------GTGGATTATGACAAAAAATTTAGTTTTCTACTTCTTAAACGTTTAATTAATCGAATGTATCAACAGAATCATCTAGCTCTTTTTACTAATACTAATGGTGGTTCTAAGCAAAATGCATTTTTGGGGCACAACAAGAATTTATATTCTCAAATGCTATCAGAAGTTTTTTCAGTAATTATAGAAATTTTATTTTCTCTACGACTTGAATCT---------TCCTTCGAAAGGAAAGAAATAGTCAAATTTCAGAATTTACGCTCAATTCATTCCTTATTTCCTTTTTTAGAAGACCAATTGGTACATTTAACTTATGTGTCAGATATAGAAATAAACCCTCCCATCCATCTCGAAATATTGGTTCAAACCCTCCGCTACTGGGTGAAAGATGCTTCTTCGTTACATTTAGTCCGATTCTTTCTTTACAAGTAT---GATAATTGGAATAGTCTTATTACATTAAAGAAATCCATT---TCC---ATTTTTTTA------AAAAGGAATCGAAAATCTTTCTTGTTCCTCTATAATTCTCATGTATGTGAATGCGAATCCATACTCGGTTTTATTCGTAACCAATCGTTTCATTTACGATCAACATCTTTTGGAGTCTTTTTTGAGCGAATCCATTTCTATGGAAAAATAAAA---AAACTTCTT------CTAGAAGGCTTT------TCTATTCAATCCAAGCTAGGGTTGTTCAAGGATCCTTTTATTCATTATGTTAGGTATCAAGGAAAAGCCTTTTTGGGCTCAAAAGGCACGCCTCTCCTGATGAGTAAATGGAAATATTACCTTATCAATTTATGGCAATGTTATTTTTACGTGTGGGTTCAACCCAGAAGAGTTCATCTAAACCAATTATCCAAACATCCCTTTGACTTTATGGGTTATTTGTCGAATCTAGGACTAATTCTTTCAGTTGTACGGAGTCAACTATTAGACAATTCATTTATAATTAATAATGGTATTAAGCAGTTATATCTTATAGTTCCCATTTTTTCTCTTATTGCATCATTGGCTAAAGCCAAATTTTGTAATCTATTGGGGCATCCCATTAGTAAACCTGCCTGGACCGATTCAGCTGATTCGGATATTATCGACCGATTTGTGTGGATATGCCGAAATCTTTCTCAT---TATTACAGTGGATCTTCAAAAAAAAAAAGTTTCTATCGAATAAAGTATATATTGAGACTTTCTTGTGCTAGAACTTTGGCTCGTAAACACAAAAGCACTGTACGCTCTTTTTTGAAAAAATTAGGTTCGGACTTATTGGAAGAATTCCTTATGGAAGAAGAACAATTTTTGTCTTTGATCGTACCAAGAGTTATGGATACTTCGCGTAGCTTATATGGAGGTCGGGTTTGGTATTTGGATATTATTTGTATCAAAAATCTGGACAATCATGAA---------------
>Hylotelephium_viviparum
ATGGAGGAAGTTAAAGGATATTTAGAACTCGATAAGTCTCGTCAA---CAT---GACTTCCTATATCCACTTATTTTTCAAGAATATATTTATGCATTTGCTCATGATCATAGGTCCGTTTTGTTGGAAAAT------GTGGATTATGACAAAAAATTTAGTTTTCGACTTCTTAAACGTTTAATTAATCGAATGTATCAACAGAATCATCTAGCTCTTTTTACTAATACTAATGGTGGTTCTAAGCAAAATGCATTTTTGGGGCACAACAAGAATTTATATTCTCAAATGCTATCAGAAGTTTTTTCAGTAATTATAGAAATTTTATTTTCTCTACGACTTGAATCT---------TCCTTCGAAAGGAAAGAAATAGTCAAATTTCAGAATTTACGCTCAATTCATTCCTTATTTCCTTTTTTAGAAGACCAATTGGTACATTTAACTTATGTGTCAGATATAGAAATAAACCCTCCCATCCATCTCGAAATATTGGTTCAAACCCTCCGCTACTGGGTGAAAGATGCTTCTTCGTTACATTTAGTCCGATTCTTTCTTTACAAGTAT---GATAATTGGAATAGTCTTATTACATTAAAGAAATCCATT---TCC---ATTTTTTTA------AAAAGGAATCGAAAATCTTTCTTGTTCCTCTATAATTCTCATGTATGTGAATGCGAATCCATACTCGGTTTTATTCGTAACCAATCGTTTCATTTACGATCAACATCTTTTGGAGTCTTTTTTGAGCGAATCCATTTCTATGGAAAAATAAAA---AAACTTCTT------CTAGAAGGCTTT------TCTATTCAATCCAAGCTAGGGTTGTTCAAGGATCCTTTTATTCATTATGTTAGGTATCAAGGAAAAGCCTTTTTGGGCTCAAAAGGCACGCCTCTCCTGATGAGTAAATGGAAATATTACCTTATCAATTTATGGCAATGTTATTTTTACGTGTGGGTTCAACCCAGAAGAGTTCATCTAAACCAATTATCCAAACATCCCTTTGACTTTATGGGTTATTTGTCGAATCTAGGACTAATTCTTTCAGTTGTACGGAGTCAACTATTAGACAATTCATTTATAATTAATAATGGTATTAAGCAGTTATATCTTATAGTTCCCATTTTTTCTCTTATTGCATCATTGGCTAAAGCCAAATTTTGTAATCTATTGGGGCATCCCATTAGTAAACCTGCCTGGACCGATTCAGCTGATTCGGATATTATCGACCGATTTGTGTGGATATGCCGAAATCTTTCTCAT---TATTACAGTGGATCTTCAAAAAAAAAAAGTTTCTATCGAATAAAGTATATATTGAGACTTTCTTGTGCTAGAACTTTGGCTCGTAAACACAAAAGCACTGTACGCTCTTTTTTGAAAAAATTAGGTTCGGACTTATTGGAAGAATTCCTTATGGAAGAAGAACAATTTTTGTCTTTGATCGTACCAAGAGTTATGGATACTTCGCGTAGCTTATATGGAGGTCGGGTTTGGTATTTGGATATTATTTGTATCAAAAATCTGGACAATCATGAA---------------
>Meterostachys_sikokianus
ATGGAGGAAGTTAAAGGATATTTAGAACTTGATAAGTCTCGTCAA---CAT---GACTTACTATATCCACTTATTTTTCAGGAATATATTTATGCATTTGCTCATGATCATAGGTCCGTTTTGTTGGAAAAT------TTATATTATGACAAAAAATTAAGTTTTCTACTTCTTAAACGTTTAATTAATCGAATGTATGAACAGAATCATATAGCTCTTGTTACTAATACTAATGGTGGTTCTAAGCAAAATGCATTTTTGGGGAACAACAAGAATTTCTATTCTCAAATGCTATCAGAAGTTTTTTCAGTAATTATAGAAATTTTATTTTTCCTACGACTCGAATCT---------TCCTTCGAAAGGAAAGAAATAGGCAAATTTCAGAATTTACGCTCAATTCATTCCTTATTTCCTTTTTTAGAAGATCAATTGGTACATTTAACTTATGTGTCAGATATAGAAATAACCCCTCCCATCCATCTCGAAATATTGGTTCAAACTCTCCGCTACTGGGTGAAAGATGCTTCTTCGGTACATTTAGTCCGATTCTTTCTTTACAAGTAT---GATAATTGGAATAGCCTTATTACACTAAAGAAATCCATT---TCT---ATTTTTTTA------AAAAGGAATAAAAAATCCTTCTTGTTCCTCTCTAATTATCATGTATGTGAATCCGAATCCATACTTGGTTTTATTCGTAACCAATCGTTTCATTTACGATCAACATCTTTTGTATTCTTTTTTGAGCGAATGCATTTCTATGGAAAAATGAAA---AAACTTCTT------ATAGAAGGCTTT------TCTATTCACTCCAAGCTAGGGTTGTTCAAGGATCCTTTTATTCATTATGTTAGGTATCAAGGAAAAGCCTTTTTGGGCTCAAAAGGCACGCCTCTCCTGATGAGTAAATGGAAATATTACCTTATCAATTTATGGCAATGTCATTTTTACGTTTGGGTTCAACCCAGAAGAGTTCATATAAACCAATTATTCAAACATCCCTTTGACTTTATGGGTTATTTGTCGAATCTGGGACTAATTCTTTCAGTTGTACGGAGTCAACTATTAGACAATTCATTTATAATTAATAATGGTATTAAGCAGTTATATATTATAGTTCCCATTTTTTCTCTTATTGCATCATTGGCTAAAGCCAAATTTTGTAATCTATTTGGGCATCCCATTAGTAAACCTGCCTGGACCCATTCAGCTGATTCGGAGATTATTGAACGATTTGTGTGGATATGCCGAACTCTTTCTCAT---TATTACAGTGGATCTTCAAAAAAAAAAAGTTTCTATCGAATAAAGTATATATTGAGACTTTCTTGTGCTAGAACTTTGGCTCGTAAACACAAAAGCACTGTACGCTCTTTTTTGAAAAAATTAGGTTCGGACTTATTGGAAGAATTCCTTATGGAAGAAGAACAATTTTTTTCTTTGATCGTACCAAGAGTTATGGATACTTCACGTATCTTATATGGGGGTCGGGTTTGGTATTTGGATATTATTTGTATCAAAAATCTGGACAATTATGAA---------------
>Orostachys_fimbriata
ATGGAGGAAGTTAAAGGATATTTAGAACTTGAAAAGTCTCGTCAA---CAT---AACTTCCTATATCCACTTATTTTTCAGGAATATATTTATGCATTTGCTCATGATCATAGGTCCGTTTTGTTGGAAAAT------GTAGATTATGACAAAAAATTAAGTTTTCTACTTCTTAAACGTTTAATTAATCGAATGTATCAACAGAAGCATCTAGCTCTTTTT------ACTAATGGTGGTTCTAAGCAAAATTCATTTTGGGGGCACAACAAGAATTTATATTCTCAAATGCTAGCAGAAGTTTTTTCAGTAATTATAGAAATTTTATTTTCCCTACGATTCGAATCT---------TACTTCGAAAGGAAAGAAATAGTTAAATTTCAGAATTTACGCTCAATTCATTCCTTATTTCCTTTTTTAGAAGATCAATTGGTCCATTTAACTTATGTGTCAGATATAGAAATAACCCCTCCCATCCATCTCGAAATATTGGTTCAAACCCTCCGCTACTGGGTGAAAGATGCTTCTTCGTTCCATTTAGTCCGATTCTTTCTTTACAAGTAT---GATAATTGGAATAGCCTTATTACACTAAAGAAATCCATT---TCC---ATTTTTTTA------AAAAGGAACAAAAAATCCTTCTTGTTCCTCTCTAATTCTCATGTATGTGAATCCGAATCCATACTCGGTTTTATTCGTAACCAATCATTTCATTTACGATCAACATCTTTTGGATTCTTTTTTGAGCGAATCCATTTCTATGGAAAAATTACA---AAACTTCTT------AGAGAAGGCTTT------TCTATTCACTCCAAGCTAGGGTTGTTCAAGGATCCTTTTATTCATTATGTTAGGTATCAAGGAAAAGCCTTGTTGGGCTCAAAAGGCACGCCTCTCCTGATGAGTAAATGGAAATATTACCTTATCAATTTATGGCAATGTCATTTTTACGTTTGGGTTCAACCCAGAAGAGTTCATATAAACCAATTATTCAAACATCCCTTTGACTTTATGGGTTATTTGTCGAATCTGGGACGCATCCTTTCCGTTGTACGGAGTCAGCTATTAGACAATTCATTTATAATTAATAATGGTATTAAGCAGTTATATATTATAGTTCCCATTTTTTCTCTTATTGCATCATTGGCTAAAGACAAATTTTGTAATCTATTGGGGCATCCCATTAGTAAACCTGCCTGGACCGATTCAGCGGATTCGGAGATTATCGAACGATTTGTGTGGATATACCGAAATCTTTCTCAT---TATTACAGCGGATCTTCAAAAAAAAAAAGTTTCTATCGAATAAAGTATATATTGAGACTTTCTTGTGCTAGAACTTTGGCTCGTAAACACAAAAGCACTGTACGCTCTTTTTTGAAAAAATTAGGTTCAAACTTATTGGACGAATTCCTTATGGAAGAAGAAAAATTTTTGTCTTTGATCGTACCAAGAGTTATGGATACTTCACGTAGCTTATATGGAGGTCGGGTTTGGTATTTGGATATTATTTGTATCAAAAATCTGGACAATAATGAA---------------
>Orostachys_japonica
ATGGAGGAAGTTAAAGGATATTTAGAACTTGATAAGTCTCGTCAA---CAT---GACTTCCTATATCCACTTATTTTTCAGGAATATATTTATGCATTTGCTCATGATCATAGGTCCGTTTTGTTGGAAAAT------GTAGATTATGACAAAAAATTAAGTTTTCTACTTCTTAAACGTTTAATTAATCGAATGTATCAACAGAATCATCTAGCTCTTTTTACTAATACTAATGGTGGTTCTAAGCAAAATTCATTTTGGGGGCACAACAAGAATTTCTATTCTCAAATGCTATCAGAAGTTTTTTCAGTAATTATAGAAATTTTATTTTCCCTACGACTCGAATCT---------TACTTCGAAAGGAAAGAAATAGTCAAATTTCAGAATTTACGCTCAATTCATTCCTTATTTCCTTTTTTAGAAGATCAATTGGTACATTTAACTTATGTGTCAGATATCGAAATAACCCCTCCCATCCATCTCGAAATATTGGTTCAAACCCTCCGCTACTGGGTGAAAGATGCTTCTTCGTTCCATTTAGTCCGATTCTTTCTTTACAAGTAT---GATAATTGGAATAGCCTTATTACACTAAAGAAATCCATT---TCC---ATTTTTTTA------AAAAGGAACAAAAAATCCTTCTTGTTCCTCTCTAATTCTCATGTATATGAATCCGAATCCATACTCGGTTTGATTCGTAACCAATCATTTCATTTACGATCAACATCTTTTGGATTCTTTTTTGAGCGAATCCATTTCTATGGAAAAATTACA---AAACTTCTT------AGAGAAGGCTTT------TCTATTCACTCCAAGCTAGGGTTGTTCAAGGATCCTTTTATTCATTATGTTAGGTATCAAGGAAAAGCCTTGTTGGGCTCAAAAGGTACGCCTCTCCTGATGAGTAAATGGAAATATTACCTTATCAATTTATGGCAATGTCATTTTTACGTTTGGGTTCAACCCAGAAGAGTTCATATAAACCAATTATTCAAACATCCCTTTGACTTTATGGGTTATTTGTCGAATCTGGGACTAATTCTTTCCGTTGTACGGAGTCAACTATTAGACAATTCATTTATAATTAATAATGGTATTAAGCAGTTATATATTATAGTTCCCATTTTTTCTCTTATTGCATCATTGGCTAAAGCCAAATTTTGTAATCTATTGGGGCATCCCATTAGTAAACCTGCCTGGACCGATTCAGCTGATTCGGAGATTATCGAACGATTTGTGTGGATATGCCGAAATCTTTCTCAT---TATTACAGCGGATCTTCAAAAAAAAAAAGTTTCTATCGAATAAAGTATATATTGAGACTTTCTTGTGCTAGAACTTTGGCTCGTAAACACAAAAGCACTGTACGCTCTTTTTTGAAAAAATTAGGTTCGAACTTATTGGAAGAATTCCTTATGGAAGAAGAACAATTTTTGTCTTTGATCGTACCAAGAGTTATGGATACTTCACGTAGCTTATATGGGGGTCGGGTTTGGTATTTGGATATTATTTGTATCAAAAATCTGGACAATCATGAA---------------
>Orostachys_minuta
ATGGAGGAAGTTAAAGGATATTTAGAACTTGATAAGTCTCGTCAA---CAT---GACTTCCTATATCCACTTATTTTTCAGGAATATATTTATGCATTTGCTCATGATCATAGGTCCGTTTTGTTGGAAAAT------GTAGATTATGACAAAAAATTAAGTTTTCTACTTCTTAAACGTTTAATTAATCGAATGTATCAACAGAATCATCTAGCTCTTTTTACTAATACTAATGGTGGTTCTAAGCAAAATTCATTTTGGGGGCACAACAAGAATTTCTATTCTCAAATGCTATCAGAAGTTTTTTCAGTAATTATAGAAATTTTATTTTCCCTACGACTCGAATCT---------TACTTCGAAAGGAAAGAAATAGTCAAATTTCAGAATTTACGCTCAATTCATTCCTTATTTCCTTTTTTAGAAGATCAATTGGTACATTTAACTTATGTGTCAGATATCGAAATAACCCCTCCCATCCATCTCGAAATATTGGTTCAAACCCTCCGCTACTGGGTGAAAGATGCTTCTTCGTTCCATTTAGTCCGATTCTTTCTTTACAAGTAT---GATAATTGGAATAGCCTTATTACACTAAAGAAATCCATT---TCC---ATTTTTTTA------AAAAGGAACAAAAAATCCTTCTTGTTCCTCTCTAATTCTCATGTATATGAATCCGAATCCATACTCGGTTTGATTCGTAACCAATCATTTCATTTACGATCAACATCTTTTGGATTCTTTTTTGAGCGAATCCATTTCTATGGAAAAATTACA---AAACTTCTT------AGAGAAGGCTTT------TCTATTCACTCCAAGCTAGGGTTGTTCAAGGATCCTTTTATTCATTATGTTAGGTATCAAGGAAAAGCCTTGTTGGGCTCAAAAGGTACGCCTCTCCTGATGAGTAAATGGAAATATTACCTTATCAATTTATGGCAATGTCATTTTTACGTTTGGGTTCAACCCAGAAGAGTTCATATAAACCAATTATTCAAACATCCCTTTGACTTTATGGGTTATTTGTCGAATCTGGGACTAATTCTTTCCGTTGTACGGAGTCAACTATTAGACAATTCATTTATAATTAATAATGGTATTAAGCAGTTATATATTATAGTTCCCATTTTTTCTCTTATTGCATCATTGGCTAAAGCCAAATTTTGTAATCTATTGGGGCATCCCATTAGTAAACCTGCCTGGACCGATTCAGCTGATTCGGAGATTATCGAACGATTTGTGTGGATATGCCGAAATCTTTCTCAT---TATTACAGCGGATCTTCAAAAAAAAAAAGTTTCTATCGAATAAAGTATATATTGAGACTTTCTTGTGCTAGAACTTTGGCTCGTAAACACAAAAGCACTGTACGCTCTTTTTTGAAAAAATTAGGTTCGAACTTATTGGAAGAATTCCTTATGGAAGAAGAACAATTTTTGTCTTTGATCGTACCAAGAGTTATGGATACTTCACGTAGCTTATATGGGGGTCGGGTTTGGTATTTGGATATTATTTGTATCAAAAATCTGGACAATCATGAA---------------
>Orostachys_iwarenge_f_magna
ATGGAGGAAGTTAAAGGATATTTAGAACTCGATAAGTCTCGTCAA---CAT---GACTTCCTATATCCACTTATCTTTCAAGAATATATTTATGCATTTGCTCATGATCATAGGTCCGTTTTGTTGGAAAAT------GTGGATTATGACAAAAAATTCAGTTTTCTACTTCTTAAACGTTTAATTAGTCGAATGTATCAACAGAATCATCTAGCTCTTTTTACTAACACTAATGGTGGTTCGAAGCAAAATGCATTTTGGGGGCACAACAAGAATTTATATTCTCAAATGCTATCAGAAGTTTTTTCAGTAATTATAGAAATTTTATTTTCTCTACGACTTGAATCT---------TCCTTCGAAAGGAAAGAAATAGTTAAATTTCAGAATTTACGCTCAATTCATTCCTTATTTCCTTTTTTAGAAGACCAATTGGTACATTTAACTTATGTGTCAGATATAGAAATAACCCCTCCCATCCATCTCGAAATATTGGTTCAAACCCTCCGCTACTGGGTGAAAGATGCTTCTTCGTTACATTTAGTCCGATTCTTTCTTTACAAGTAT---GATAATTGGAATAGTCTTATTACACTAAAGAAATCCATT---TCC---ATTTTTTTA------AAAAGGAATCAAAAATCTTTCTTGTTCCTCTATAATTCTCATGTATGGGAATCCGAATCCATACTCGGTTTTATTCGTAACCAATCGTTTCATTTACGATCAACATCTTTTGGAGTCTTTTTTGAGCGAATCCATTTCTATGGAAAAATAAAA---AAACTTCTT------CTAGAAGGCTTT------TCTATTCAATCCAAGCTAGGGTTGTTCAAGGATCCTTTTATTCATTATGTTAGGTATCAAGGAAAAGCCTTTTTGGGCTCAAAAGGCACGCCTCTCCTGATGAGTAAATGGAAATATTACCTTATCAATTTATGGCAATGTTATTTTTACGTGTGGGTTCAACCCAGAAGAGTTCATCTAAACCAATTATCCAAACATCCCTTTGACTTTATGGGTTATTTGTCGAATCTAGGACTAATTCTTTCAGTTGTACGGAGTCAACTATTAGACAATTCATTTATAATTAATAATGGTATTAAGCAGTTATATATTATAGTTCCCATTTTTTCTCTTATTGCATCATTGGCTAAAGCCAAATTTTGTAATCTATTGGGGCATCCCATTAGTAAACCTGCCTGGACCGATTCAGCTGATTCGGATATTATCGACCGATTTGTGTGGATATGCCGAAATCTTTCTCAT---TATTACAGTGGATCTTCAAAAAAAAAAAGTTTCTATCGAATAAAGTATATATTGAGACTTTCTTGTGCTAGAACTTTGGCTCGTAAACACAAAAGCACTGTACGCTCTTTTTTGAAAAAATTAGGTTCGGACTTATTGGAAGAATTCCTTATGGAAGAAGAACAATTTTTGTCTTTGATCGTACCAAGAGTTATGGATACTTCGCGTAGCTTATATGGAGGTCGGGTTTGGTATTTGGATATTATTTGTATCAAAAATCTGGACAATCATTCA---------------
>Sinocrassula_densirosulata
ATGGAGGAAGTTAAAGGAGATTTAGAACTCGATAAGTCTCGTCAA---CAT---GACTTCCTATATCCACTTATCTTTCAAGAATATATTTATGCATTTGCTCATGATCATAGGTCCGTTTTGTTGGAAAAT------GTGGATTATGAAAACAAATTGAGTTTTCTACTTCTTAAACGTTTAATTAATCGAATGTATCAACAGAATCATCTAGCTCTTTTTACTACTACTAATGGTGGTTCGAAGCAAAATGCATTTTTGGGGTACAACAAGAATTTATATTCTCAAATGCTATCAGAAGTTTTTTCAGTAATTATAGACATTTTTTTTTCCCTTCGACTCGAATCT---------TCCTTCGAAAGGAAAGACATAGTCAAATTTCAGAATTTATGCTCAATTCATTCCTTATTTCCTTTTTTAGAAGATCAATTGGTACATTTAACTTATGTGTCAGATATAGAAATAACCCCTCTCATCCATCTCGAAATATTGGTTCAAACCCTCCGCTACTGGGTCAAAGATGCTTCTTCGTTACATTTAGTCCGATTCTTTCTTTACAAGTAT---GATAATTGTAATAATCTTATTACACTAAAGAAATCCATT---TCC---ATTTTTTTA------AAAAGGAATCCAAAATCTTTCTTCTTCCTCTATAATTCTCATGTATGTCAATACGAATCCATACTCGGTTTTATTCGTAACCAATCCTTTCATTTACGATCAACATCTTTTGGAGTCTTTTTTGAGCGAATTCATTTCTATGGAAAAATAAAA---AAACTTCTT------CTAGAAGGCTTT------TCTATTCAATCCAAGCTAGGGTTGTTCAAGGATCCTTTTATTCATTATGTTAGGTATCAAGGAAAAGCCTTTTTGGGCTCAAAAGGTACGCCTCTCCTGATGAGTAAATGGAAATATTACCTTATCCATTTATGGCAATGTCATTTTTACGTGTGGGTTCAACCCAGAAGAGTTCATATAAACCAATTATCCAAACATACCTTTGACTTTATGGGTTATTTGTCGAATCTGGGACTAATTCTTTCAGTTGTACGGAGTCAACTATTAGACAATTCATTTATAATTAATAATGGTATTAAGCAGTTATATATTATAGTTCCCATTTTGTCTCTTATTGCATCATTGGCTAAAGCAAAATTTTGTAATCTATTGGGACATCCCATTAGTAAACCCGCCTGGACCGATTCAGCTGATTCGGATATTATCGACCGATTTGTGTGGATATGCCGAAATCTTTCTCAT---TATTACAGTGGATCTTCAAAAAAAAAAAGTGTATATCGAATAAAATATATATTGAGACTTTCTTGTGCTAGAACTTTGGCTCGTAAACACAAAAGCACTGTACGCTCTTTTTTGAAAAAATGGGGTTCGGACTTATTGGAAGAATTCCTTATGGAAGAAGAACCATTTTTGTCTTTGATCGTACCAAGAGTTATGGATACTTCGCGTAGCTTATATGGGGGTCGGGTTTGGTATTTGGATATTATTTGTCTCAAAACTCTGTACAATCATTCATTATTGCTTAGGAAC
>Sinocrassula_indica
ATGGAGGAAGTTAAAGGAGATTTAGAACTCGATAAGTCTCGTCAA---CAT---GACTTCCTATATCCACTTATCTTTCAAGAATATATTTATGCATTTGCTCATGATCATAGGTCCGTTTTGTTGGAAAAT------GTGGATTATGAAAACAAATTTAGTTTTCTACTTCTTAAACGTTTAATTAATCGAATGTATCAACAGAATCATCTAGCTCTTTTTACTACTACTAATGGTGGTTCGAAGCAAAATGCATTTTTGGGGCACAACAAGAATTTATATTCTCAAATGCTATCAGAAGTTTTTTCAGTAATTATAGACATTTTTTTTTCCCTTCGACTCGAATCT---------TCCTTCGAAAGGAAAGACATAGTCAAATTTCAGAATTTATGCTCAATTCATTCCTTATTTCCTTTTTTAGAAGATCAATTGGTACATTTAACTTATGTGTCAGATATAGAAATAACCCCTCTCATCCATCTCGAAATATTGGTTCAAACCCTCCGCTACTGGGTCAAAGATGCTTCTTCGTTACATTTAGTCCGATTCTTTCTTTACAAGTAT---GATAATTGTAATAGTCTTATTACACTAAAGAAATCCATT---TCC---ATTTTTTTA------AAAAGGAATCCAAAATCTTTCTTCTTCCTCTATAATTCTCATGTATGTCAATACGAATCCATACTCGGTTTTATTCGTAACCAATCCTTTCATTTACGATCAACATCTTTTGGAGTCTTTTTTGAGCGAATTCATTTCTATGGAAAAATAAAA---AAACTTCTT------CTAGAAGGCTTT------GCTATTCAATCCAAGCTAGGGTTGTTCAAGGATCCTTTTATTCATTATGTTAGGTATCAAGGAAAAGCCTTTTTGGGCTCAAAAGGTACGCCTCTCCTGATGAGTAAATGGAAATATTACCTTATCCATTTATGGCAATGTCATTTTTACGTGTGGGTTCAACCCAGAAGAGTTCATATAAACCAATTATCCAAACATACCTTTGACTTTATGGGTTATTTGTCGAATCTGGGACTAATTCTTTCAGTTGTACGGAGTCAACTATTAGACAATTCATTTATAATTAATAATGGTATTAAGCAGTTATATATTATAGTTCCCATTTTGTCTCTTATTGCATCATTGGCTAAAGCAAAATTTTGTAATCTATTGGGACATCCCATTAGTAAACCTGCCTGGACCGATTCAGCTGATTCGGATATTATCGACCGATTTGTGTGGATATGCCGAAATCTTTCTCAT---TATTACAGTGGATCTTCAAAAAAAAAAAGTGTATATCGAATAAAATATATATTGAGACTTTCTTGTGCTAGAACTTTGGCTCGTAAACACAAAAGCACTGTACGCTCTTTTTTGAAAAAATGGGGTTCGGACTTATTGGAAGAATTCCTTATGGAAGAAGAACCATTTTTGTCTTTGATCGTACCAAGAGTTATGGATACTTCGCGTAGCTTATATGGGGGTCGGGTTTGGTATTTGGATATTATTTGTCTCAAAACTCTGTACAATCATTCATTATTGCTTAGGAAC
>Umbilicus_rupestris
ATGGAGGAAGTAAAAGGATATTTAAAACTCGATAAGTCTCGTCAA---CAT---GACTTCCTATATCCACTTATCTTTCAAGAGTATATTTCTGCATTTGCTCAGGATCATAGGTCCGTTTTGTTGGAAAATGTGGATGTGGATTATGACAAAAATTTTAGTTTTCTACTTCTTAAACGTTTAATTAATCGAATGTATCAACAGAATCATTTAGCTCTTTTTACTAATGCTAAT---GGTTCTAAGCAAAATGCATTTTGGGGGCACAACAAGAATTTGTATTCTCAAATGCTATCAGAAGGTTTTTCAGTAATTATAGAAATTTTATTTTCCCTACGACTAGAATCT---------TCCTTCGAAAAAAAAAAACTAGTAAAATTTCAGAATTTACGCTCAATTCATTCCTTATTTCCTTTTTTAGAAGATCAATTGGTACATTTAACTTATGTGTCAGATATCGAAATAACCCCTCCCATCCATCTCGAAATATTGGTTCAAACCCTCCGTTACTGGGTGAAAGATGCTTCTTCGTTACATTTAGTACGATTCTTTCTTTACAAGTAT---AATAATTGGAATAGCCTTATTACACTAAATAAATATATT---TCC---ATTTTTTTA------AAAAGGAATCCCAAATTTTTCTTGTTCCTCTATAATTATCATGTATGTGAATCCGAATCCATCCTCGGTTTTCTTCGTAACCAATCGTTTCATTTACGATCAACATCTTTTGAAGTCTTTTTTGAGCGAATCCATTTTTATGGAAAAATAAAA---AAACTTATT------GTCGAAGTCTTT------TCTATTCAAACCAAAGTAGGGTTGTTCAAGGATCCTTTTATTCATTATGTTAGGTATCAAGGAACAGCCTTTTTGGGCGCAAAAGGAACGCCTTTCCTGATGAGTAAATGGAAATATTATCTTATCAATTTATGGCAATGTCATTTTTACGTGTGGGTTCAACCCGGAAGAGTTCATATAAACCAATTATCCAAACATCCATTCGACTTTATGGGTTATTTGTCGAATTTGGGACTAATTCTTTCAGTTGTACGGAGTCAATTATTAGACAATTCATTTATAATTAATAATGGTATTAAGCAGTTATATATTATAGTTCCCATTTTTTATCTTATTGCATCATTGGCTAAAGCCAAATTTTGTAATCTATTTGGGCATCCCATTAGTAAACCCGCTTGGACCGGTTCAGCTGATTCGGATATTATCGACCGATTTGTGTGGATATGCCGAAATCTTTCTCAT---TATTACAGTGGATCTTCAAAAAAAAAAGGTTTCTATCGAATAAAGTATATATTGAGACTTTCTTGTGCCAGAACTTTGGCTCGTAAACACAAAAGCACTGTACGGGCTTTTTTGAAAAAATTGGGTTCGGACTTATTGGAAGAATTCCTTATGGAAGAAGAACAATTTTTGTCTTTGATCGTACCAAGAGTTATGGATACTTCGCGTAGCTTAGATAGAGGTCGGGTTTGGTATTTGGATATTATTTTTATCAAAAATATGGCCAATCATAAA---------------
>Myriophyllum_aquaticum
ATGGAGGAATTTCAAGTATATTTAGAAATAGATAAATTTCGTCAA---CAC---AACTTCCTATATCCACTTATCTTTCAGGAGTATATTTATGCACTTGCCAATGATCATAGATCTATTTTGTTAGAAAAT------ATCAGTTATGACAATAAATTTAGTTTCCTACTTGTTAAACGTTTAATTACTCGAATGTACCAACAGAATCATTTTATTATTTCC------GCAAAT---GATTCTAACCAAAATAAATTTTTGGGGCGCAACAAAAATTTGTATTCTCAAATGTTATCAGAGGGATTTTCTGTGATTATGGAAATTTCATTTTCCCTACGATTAGAATCT---------TCTCTAAAAAAGAAAAAAATAAAAAAATCTCAAAATTTACGATCCATTCATTCAATATTTCCTTTTTTAGAAGATAATTTTCTACATTTAAATTATGTGTCAGGTATACTAATACCTCATCCCATCCATCTAGAGGTATTGCTTCAAGCCCTTCGCTACCGGGTGAAAGACGCCGCTTCTGTACATTTCTTACGCTTCTTTCTCTACGAGGCT---CGTAATTGGAATAGTTTTATTTCTACAAAGAAATCGATT---TCT---TTTTTTTCA------AAAACGACTCAAAGATTATTATTGTTCCTATATAATTCTCATGTATGTGAATACGAATGCACCTTCTCCTTTTTACGTAACCAATCTTCGCATTTACGGTCAATATCTTTTGGAGTCCTTCTTGAGCGAATATTTTTCTATGGAAAAACA------AAACATTTT------ATAGGAGTCTTTGAAAATGATTTTCATGCCAACCTTTGGTTGTTCATGGATCCTTTCATCCATTATATTAGATATCAAGGAAAATCAATTCTGGCTTCCAAAGGCACACCTCTTCTGATGAATAAGTGGAAATATTACCTTGTCAATTTCTGGCAATGTCACTTTTATGTGTGGTCTCAACCAGGAAGGATCCATAGAAAACAATTAGCCAAAAATCCCCTCTATTTTATGGGCTATTTTTCGAGTGTGCAACTAAACCCTTCAGCGGTACGGAGTCAAATACTAGAAAATTCATTTCTAATAGATAATACTATTAAAAAATTCGATATTCGAGTTCCAATTTTTCCTCTGATTGGATCATTGGCTAAATCAAAATTTTGTAATTTATTCGGGCATCCCATTAGTAAGCCTACTTGGACTGATTCATCCGATGCAGATATTATCGATCGATTTGTGCGTATATGCAGAAATCTTTCTCAT---TATTACAGTGGATCCTCAAAAAAAAAGAATTTGTATCGATTAAAATATATACTTAGGCTTTCTTGTGCGAGAACTTTGGCTCGTAAACACAAAAGTTCTGTACGTTCTTTTTTGAAAAAATTAGGTTCAGAATTATTGGAAGAGTTCCTTACGGAGGAAGAAAAAGTATTTTCTTTGCTCTTCCCAAAAGCTTCTTCTATTTCGCGA------TATAGAGGTCGGGTGTGGTATTTGGATATTTTTTGTATCAATGATCTGATCAATCAT------------------
>Myriophyllum_spicatum
ATGGAGGAATTTCAAGTATATTTAGAAATAGATAAATTTCGTCAA---CAC---AACTTCCTATATCCACTTATCTTTCAGGAGTATATTTATGCACTTGCCAATAATCATAGATCTATTTTGTTAGAAAAT------ATCAGTTATGACAATAAATTAAGTTTCCTACTTGTTAAACGTTTAATTACTCGAATGTACCAACAGAATCATTTTATTATTTCC------GCTAAT---GATTCTAACCAAAATAAATTTTTGGGGCGCAACAAAAATTTGTATTCTCAAATGTTATCAGAGGGATTTTCTGTGATTATGGAAATTTCATTTTCCCTACGATTAGAATCT---------TCTCTAAAAAAGAAAAAAATAAAAAAATCTCAAAACTTACGATCCATTCATTCAATATTTCCTTTTTTAGAAGATAATTTTCTACATTTAAATTATGTGTCAGGTATACTAATACCTCATCCCATCCATGTAGAGATATTGCTTCAAGCCCTTCGCTACCGGGTCAAAGACGCCGCTTCTGTACATTTCTTACGCTTCTTTCTTTACGAGGCT---CATAATTGGAATAGTTTTATTTCTACAAAGAAATCGATT---TCT---CTTTTTTCA------AAAACGACTCAAAGATTATTATTGTTCCTATATAATTCTCATGTATGTGAATACGAATGCACCCTCGCCTTTTTACGTAACCAATCTTCGCATTTACGGTCAATATCTTTTGGAGTCCTTCTTGAGCGAATATTTTTCTATGGAAAAATA------AACCTTTTT------ATAGGAGTCTTTGCTAATGATTTTCATGCCAACCTTTGCTTGTTCATGGATCCTTTCATCCATTATATTAGATATCAAGGAAAATCAATTCTGGCTTCCAAAGGCACACCTCTTCTGATGAATAAGTGGAAATATTACCTTGTCAATTTCTGGCAATGTCACTTTTATGTGTGGTCTCAACCAGGAAGGATCCATACAAAACAATTAGCCAAAAATCGCCTCTATTTTATGGGCTATTTTTCGAGTGTGCAACTAAACCCTTCAGCGGTACGGAGTCAAATACTAGAAAATTCATTTCTAATAGATAATACTATTAAAAAATTCGATATTCGAGTTCCAATTATTCCTCTGATTGGATCGTTGGCTAAATCAAAATTTTGTAATTTATTCGGGCATCCCATTAGTAAGCCTACTTGGACTGATTCATCCGATGCAGATATTATCGATCGATTTGTGCGTATATGCAGAAATCTTTCTCAT---TATTACAGTGGATCCTCAAAAAAAAAGAGTTTGTATCGACTCAAGTATATACTTAGGCTTTCTTGTGCGAGAACTTTGGCTCGTAAACACAAAAGTTCTGTACGTTCTTTTTTGAAAAAATTAGGTTCAGAATTATTGGAAGAGTTCCTTACGGAGGAAGAAAAAGTATTTTCTTTGCTCTTCCCAAAAGCTTCTTCTATTTCGCGA------TATAGAGGTCGGGTGTGGTATTTGGATATTTTTTGTATCAAAGATCTGACCAATCAT------------------
>Sempervivum_heuffelii
ATGGAGAAAGTTAAAGGATATTTAGAACTCGATAAGTCTCGTCAA---CAT---GACTTCCTATATCCACTTATCTTTCAAGAGTATATTTCTTCATTTGCTCATGATCATAGGTGCGTTTTGTTGGAAAAT------GTGGATTATGACAAAAAATTTAGTTTTCTACTAATTAAACGTTTAATTAATCGAATGTATCAACAGAATCATTTGGATCTTTTT------ACTAAT---GGTTCTAACCAAAATGCATTTTTGGGGCACAACAAGAATTTGTATTCTCAAATGCTATCAGAAGCTTTTTCAGTAATTATAGAAATTTTCTTTTCTCTACGACTAGAATCT---------TCTTTCGAAAGGAAAGAAATAGTAAAAATTCAGAATTTACGCTCAATTCATTCCTTATTTCCTTTTTTAGAAGATCAATTTTTACATTTAACTTATGTGTCAGATATAGAATTAACCCTTCCCATCCATCTCGAAATATTGGTTCAAACCCTTCGCTACTGGTTGAAAGATGCTTCTTCATTACATTTAGTACGATTCCTACTTTATAAGTAT---GATAATTTGAATAGCCTTATTACACTAAAGAAACCCATT---TCC---AGTTTTTTA------AAAAGGAATCAAAAATCTTTGTTGTTCCTCTATAATTCTCATGTATGTGAATCCGAATTTATCCTCGGTTTTCTTCGTAACCAATCGTTCCATTTACGATCAACATCTTTTGGAGTCTTTTTTGAGCGAATCCACTTCTATGGAAAAATAAAA---AAACTTCTT------GTAGAAGTCTTT------TCTATTCAAACCAAGCTAGGGTTGTTCAAGGATCCTTTTATTCATTATGTTAGATATCAAGGAAAAGTATTTTTGGGTTCAAAAGGCACGCCTCTCCTGATGAATAAATGGAAATATTACCTTATTAATTTATGGCAATGTCATTTTTACGTATGGGTTCAACCCGGAAGAGTTCATATAAACCAACTATCCAAACATCCCTTCGACTTTATGGGTTATTTGTCGAATCTGGGACTCATTTTTTCAGTTGTACGGAGTCAACTATTAGACAATTCATTTATAATTAATAATGATATTAAGCAGTTATATATTATAGTTCCGATTTTGTCTCTTATTGCATCATTGGCTAAAGCCAAATTTTGTAATCTATTTGGGCATCCCATTAGTAAACCTGCCTGGACCGATTCAGCTGATTCGGATATTATCGACCGATTTGTGTGGATATGCCGAAATCTTTCTCAT---TATTACAGTGGATCTTCAAAAAAAAAAAGTTTCTATCAAATAAAGTATATATTGAGACTTTCTTGTGCTAGAACTTTGGCTCGTAAACACAAAAGCACTGTACGCGCTTTTTTGAAAAAATTAGGTTCGGACTTATTGGAAGAATTCCTTATGGAAGAAGAAAAATTTTTGTCTTTGATCGTACCAAGAGTTATGGATACTTCGCGTAGCTTATATAGAGGTCGGGTTTGGTATTTGGATATTATTTGTATCAAAAATCTGGCCAATCATGAA---------------
>Sempervivum_ciliosum
ATGGAGAAAGTTAAAGGATATTTAGAACTCGATAAGTCTCGTCAA---CAC---GACTTCCTATATCCACTTATCTTTCAAGAGTATATTTCTTCATTTGCTCATGATCATAGGTGCGTTTTGTTGGAAAAT------GTGGATTATGACAAAAAATTTAGTTTTCTACTTCTTAAACGTTTAATTAATCGAATGTATCAACAGAAGCATTTGGATCTTTTT------ACTAAT---GGTTCTAACCAAAATGCATTTTTGGGGCATAACAAGAATTTGTATTCTCAAATGCTATCAGAAGCTTTTTCAGTAATTATAGAAATTTTATTTTCTCTACGACTAGAATCT---------TCCTTCGAAAGGAAAGAAATAGTAAAAATTCAGAATTTACGCTCAATTCATTCCTTATTTCCTTTTTTAGAAGATCAATTTTTACATTTAACTTATGTGTCAGATATAGAATTAACCCTTCCCATCCATCTCGAAATATTGGTTCAAACCCTTCGCTACTGGGTGAAAGATGCTTCTTCGTTACATTTAGTACGATTCCTTCTTTATAAGTAT---GATAATTTGAATAGCCTTATTACACTAAAGAAACCCATT---TCC---AGTTTTTTA------AAAAGGAATCGAAAATCTTTGTTGTTCCTCTATAATTCTCATGTATGTGAAACCGAATTTATCCTCGGTTTTCTTCGTAACCAATCGTTCCATTTACGATCAACATCTTTTGGAGTCTTTTTTGAGCGAATCCACTTCTATGGAAAAATAAAA---AAACTTCTT------GTAGAAGTTTTT------TCTATTCAAACCAAGCTAGGGTTGTTCAAGGATCCTTTTATTCATTATGTTAGATATCAAGGAAAAGCATTTTTGGGTTCAAAAGGCACGCCTCTCCTGATGAATAAATGGAAATATTACCTTATCAATTTATGGCAATGTCATTTTTACGTATGGGTTCAACCCGGAAGAGTTCATATAAACCAACTATCCAAACATCCCTTCGACTTTATGGGTTATTTGTCGAATCGGGGACTCATTTTTTCAGTTGTACGGAGTCAACTATTAGACAATTCATTTATAATTAATAATGATATTAAGCAGTTATATATTATAGTTCCGATTTTGTCTCTTATTGCATCATTGGCTAAAGCCAAATTTTGTAATCTATTTGGGCATCCCATTAGTAAACCTGCCTGGACCGATTCAGCTGATTCGGATATTATCGACCGATTTGTGTGGATATGCCAAAATCTTTCTCAT---TATTACAGTGGATCTTCAAAAAAAAAAAGTTTCTATCAAATAAAGTATATATTGAGACTTTCTTGTGCTAGAACTTTGGCTCGTAAACACAAAAGCACTGTACGCGCTTTTTTGAAAAAATTAGGTTCGGACTTATTGGAAGAATTCCTTATGGAAGAAGAAAAATTTGTGTCTTTGATCGTACCAAGAGTTATGGATACTTCGCGTAGCTTATATAGAGGTCGGGTTTGGTATTTGGATATTATTTGTATCAAAAATCTGGCCAATCATGAA---------------
>Sempervivum_funckii
ATGGAGAAAGTTAAAGGATATTTAGAACTCGATAAGTCTCGTCAA---CAC---GACTTCCTATATCCACTTATCTTTCAAGAGTATATTTCTTCATTTGCTCATGATCATAGGTGCGTTTTGTTGGAAAAT------GTGGATTATGACAAAAAATTTAGTTTTCTACTTCTTAAACGTTTAATTAATCGAATGTATCAACAGAAGCATTTGGATCTTTTT------ACTAAT---GGTTCTAACCAAAATGCATTTTTGGGGCATAACAAGAATTTGTATTCTCAAATGCTATCAGAAGCTTTTTCAGTAATTATAGAAATTTTATTTTCTCTACGACTAGAATCT---------TCCTTCGAAAGGAAAGAAATAGTAAAAATTCAGAATTTACGCTCAATTCATTCCTTATTTCCTTTTTTAGAAGATCAATTTTTACATTTAACTTATGTGTCAGATATAGAATTAACCCTTCCCATCCATCTCGAAATATTGGTTCAAACCCTTCGCTACTGGGTGAAAGATGCTTCTTCGTTACATTTAGTACGATTCCTTCTTTATAAGTAT---GATAATTTGAATAGCCTTATTATACTAAAGAAACCCATT---TCC---AGTTTTTTA------AAAAGGAATCGAAAATCTTTGTTGTTCCTCTATAATTCTCATGTATGTGAAACCGAATTTATCCTCGGTTTTCTTCGTAACCAATCGTTCCATTTACGATCAACATCTTTTGGAGTCTTTTTTGAGCGAATCCACTTCTATGGAAAAATAAAA---AAACTTCTT------GTAGAAGTTTTT------TCTATTCAAACCAAGCTAGGGTTGTTCAAGGATCCTTTTATTCATTATGTTAGATATCAAGGAAAAGCATTTTTGGGTTCAAAAGGCACGCCTCTCCTGATGAATAAATGGAAATATTACCTTATCAATTTATGGCAATGTCATTTTTACGTATGGGTTCAACCCGGAAGAGTTCATATAAACCAACTATCCAAACATCCCTTCGACTTTATGGGTTATTTGTCGAATCGGGGACTCATTTTTTCAGTTGTACGGAGTCAACTATTAGACAATTCATTTATAATTAATAATGATATTAAGCAGTTATATATTATAGTTCCGATTTTGTCTCTTATTGCATCATTGGCTAAAGCCAAATTTTGTAATCTATTTGGGCATCCCATTAGTAAACCTGCCTGGACCGATTCAGCTGATTCGGATATTATCGACCGATTTGTGTGGATATGCCAAAATCTTTCTCAT---TATTACAGTGGATCTTCAAAAAAAAAAAGTTTCTATCAAATAAAGTATATATTGAGACTTTCTTGTGCTAGAACTTTGGCTCGTAAACACAAAAGCACTGTACGCGCTTTTTTGAAAAAATTAGGTTCGGACTTATTGGAAGAATTCCTTATGGAAGAAGAAAAATTTGTGTCTTTGATCGTACCAAGAGTTATGGATACTTCGCGTAGCTTATATAGAGGTCGGGTTTGGTATTTGGATATTATTTGTATCAAAAATCTGGCCAATCATGAA---------------
>Sempervivum_globiferum_subsp_hirtum
ATGGAGAAAGTTAAAGGATATTTAGAACTCGATAAGTCTCGTCAA---CAT---GACTTCCTATATCCACTTATCTTTCAAGAGTATATTTCTTCATTTGCTCATGATCATAGGTGCGTTTTGTTGGAAAAT------GTGGATTATGACAAAAAATTAAGTTTTCTACTTCTTAAACGTTTAATTAATCGAATGTATCAACAGAATCATTTGGATCTTTTT------ACTAAT---GGTTCTAACCAAAATGCATTTTTGGGGCACAACAAGAATTTGTATTATCAAATGCTATCAGAAGCTTTTTCAGTAATTATAGAAATTTTATTTTCTCTACGACTAGAATCT---------TCCTTCGAAAGGAAAGAAATAGTAAAAATTCAGAATTTACGCTCAATTCATTCCTTATTTCCTTTTTTAGAAGATCAATTTTTACATTTAACTTATGTGTCAGATATAGAATTAACCCTTCCCATCCATCTCGAAATATTGGTTCAAACCCTTCGCTACTGGTTGAAAGATGCTTCTTCGTTACATTTAGTACGATTCCTTCTTTATAAGTAT---GATAATTTGAATAGCCTTATTACACTAAAGAAACCCATT---TCC---AGTTTTTTT------AAAAGAAATCAAAAATCTTTGTTGTTCCTCTATAATTCTCATATATGTGAATCCGAATTTATCCTCGGTTTTCTTCGTAACCAATCGTTCCATTTACGATCAACATCCTTTGGAGTCTTTTTTGAGCGAATCCACTTCTATGGAAAAATCAAA---AAACTTCTT------GTAGAAGTCTTT------TCTATTCAAACCAAGCTAGGGTTGTTCAAGGATCCTTTTATTCATTATGTTAGATATCAAGGAAAAGTCTTTTTGGGTTCAAAAGGCACGCCTCTCCTGATGAATAAATGGAAATATTACCTTCTCAATTTATGGCAATCTCATTTTTACGTATGGGTTCAACCCGGAAGAGTTCATATAAACCAACTATCCAAACATCCCTTCGACTTTATGGGTTATTCGTCGAATCTGGGACTTATTTTTTCAGTTGTACGGAGTCAACTATTAGACAATTCATTTTTAATTAATAATGATATTAAGCAGTTATATATTATAGTTCCGATTTTGTCTCTTATTGCATCATTGGCTAAAGCCAAATTTTGTAATCTATTTGGGCATCCCATTAGTAAACCTGCCTGGACCGATTCAGCTGATTCGGATATTATCGACCGATTTGTGTGGATATGCCGAAATCTTTCTCAT---TATTACAGTGGATCTTCAAAAAAAAAAAGTTTCTATCAAATAAAGTATATATTGAGACTTTCTTGTGCTAGAACTTTGGCTCGTAAACACAAAAGCACTGTACGCGCTTTTTTGAAAAAATTAGGTTCGGACTTATTGGAAGAATTCCTTATGGAAGAAGAAAAATTTATGTCTTTGATCGTACCAAGAGTTATGGATACTTCGCGTAGCTTATATAGAGGTCGGGTTTGGTATTTGGATATTATTTGTATCAAAAATCTGGCCAATCATGAA---------------
>Sempervivum_globiferum
ATGGAGAAAGTTAAAGGATATTTAGAACTCGATAAGTCTCGTCAA---CAT---GACTTCCTATATCCACTTATCTTTCAAGAGTATATTTCTTCATTTGCTCATGATCATAGGTGCGTTTTGTTGGAAAAT------GTGGATTATGACAAAAAATTAAGTTTTCTACTTCTTAAACGTTTAATTAATCGAATGTATCAACAGAATCATTTGGATCTTTTT------ACTAAT---GGTTCTAACCAAAATGCATTTTTGGGGCACAACAAGAATTTGTATTATCAAATGCTATCAGAAGCTTTTTCAGTAATTATAGAAATTTTATTTTCTCTACGACTAGAATCT---------TCCTTCGAAAGGAAAGAAATAGTAAAAATTCAGAATTTACGCTCAATTCATTCCTTATTTCCTTTTTTAGAAGATCAATTTTTACATTTAACTTATGTGTCAGATATAGAATTAACCCTTCCCATCCATCTCGAAATATTGGTTCAAACCCTTCGCTACTGGTTGAAAGATGCTTCTTCGTTACATTTAGTACGATTCCTTCTTTATAAGTAT---GATAATTTGAATAGCCTTATTACACTAAAGAAACCCATT---TCC---AGTTTTTTT------AAAAGAAATCAAAAATCTTTGTTGTTCCTCTATAATTCTCATATATGTGAATCCGAATTTATCCTCGGTTTTCTTCGTAACCAATCGTTCCATTTACGATCAACATCCTTTGGAGTCTTTTTTGAGCGAATCCACTTCTATGGAAAAATCAAA---AAACTTCTT------GTAGAAGTCTTT------TCTATTCAAACCAAGCTAGGGTTGTTCAAGGATCCTTTTATTCATTATGTTAGATATCAAGGAAAAGTCTTTTTGGGTTCAAAAGGCACGCCTCTCCTGATGAATAAATGGAAATATTACCTTCTCAATTTATGGCAATCTCATTTTTACGTATGGGTTCAACCCGGAAGAGTTCATATAAACCAACTATCCAAACATCCCTTCGACTTTATGGGTTATTCGTCGAATCTGGGACTTATTTTTTCAGTTGTACGGAGTCAACTATTAGACAATTCATTTTTAATTAATAATGATATTAAGCAGTTATATATTATAGTTCCGATTTTGTCTCTTATTGCATCATTGGCTAAAGCCAAATTTTGTAATCTATTTGGGCATCCCATTAGTAAACCTGCCTGGACCGATTCAGCTGATTCGGATATTATCGACCGATTTGTGTGGATATGCCGAAATCTTTCTCAT---TATTACAGTGGATCTTCAAAAAAAAAAAGTTTCTATCAAATAAAGTATATATTGAGACTTTCTTGTGCTAGAACTTTGGCTCGTAAACACAAAAGCACTGTACGCGCTTTTTTGAAAAAATTAGGTTCGGACTTATTGGAAGAATTCCTTATGGAAGAAGAAAAATTTATGTCTTTGATCGTACCAAGAGTTATGGATACTTCGCGTAGCTTATATAGAGGTCGGGTTTGGTATTTGGATATTATTTGTATCAAAAATCTGGCCAATCATGAA---------------
>Sempervivum_calcareum
ATGGAGAAAGTTAAAGGATATTTAGAACTCGATAAGTCTCGTCAA---CAC---GACTTCCTATATCCACTTATCTTTCAAGAGTATATTTCTTCATTTGCTCATGATCATAGGTGCGTTTTGTTGGAAAAT------GTGGATTATGACAAAAAATTTAGTTTTCTACTTCTTAAACGTTTAATTAATCGAATGTATCAACAGAAGCATTTGGATCTTTTT------ACTAAT---GGTTCTAACCAAAATGCATTTTTGGGGCATAACAAGAATTTGTATTCTCAAATGCTATCAGAAGCTTTTTCAGTAATTATAGAAATTTTATTTTCTCTACGACTAGAATCT---------TCCTTCGAAAGGAAAGAAATAGTAAAAATTCAGAATTTACGCTCAATTCATTCCTTATTTCCTTTTTTAGAAGATCAATTTTTACATTTAACTTATGTGTCAGATATAGAATTAACCCTTCCCATCCATCTCGAAATATTGGTTCAAACCCTTCGCTACTGGGTGAAAGATGCTTCTTCGTTACATTTAGTACGATTCCTTCTTTATAAGTAT---GATAATTTGAATAGCCTTATTACACTAAAGAAACCCATT---TCC---AGTTTTTTA------AAAAGGAATCGAAAATCTTTGTTGTTCCTCTATAATTCTCATGTATGTGAAACCGAATTTATCCTCGGTTTTCTTCGTAACCAATCGTTCCATTTACGATCAACATCTTTTGGAGTCTTTTTTGAGCGAATCCACTTCTATGGAAAAATAAAA---AAACTTCTT------GTAGAAGTTTTT------TCTATTCAAACCAAGCTAGGGTTGTTCAAGGATCCTTTTATTCATTATGTTAGATATCAAGGAAAAGCATTTTTGGGTTCAAAAGGCACGCCTCTCCTGATGAATAAATGGAAATATTACCTTATCAATTTATGGCAATGTCATTTTTACGTATGGGTTCAACCCGGAAGAGTTCATATAAACCAACTATCCAAACATCCCTTCGACTTTATGGGTTATTTGTCGAATCGGGGACTCATTTTTTCAGTTGTACGGAGTCAACTATTAGACAATTCATTTATAATTAATAATGATATTAAGCAGTTATATATTATAGTTCCGATTTTGTCTCTTATTGCATCATTGGCTAAAGCCAAATTTTGTAATCTATTTGGGCATCCCATTAGTAAACCTGCCTGGACCGATTCAGCTGATTCGGATATTATCGACCGATTTGTGTGGATATGCCAAAATCTTTCTCAT---TATTACAGTGGATCTTCAAAAAAAAAAAGTTTCTATCAAATAAAGTATATATTGAGACTTTCTTGTGCTAGAACTTTGGCTCGTAAACACAAAAGCACTGTACGCGCTTTTTTGAAAAAATTAGGTTCGGACTTATTGGAAGAATTCCTTATGGAAGAAGAAAAATTTGTGTCTTTGATCGTACCAAGAGTTATGGATACTTCGCGTAGCTTATATAGAGGTCGGGTTTGGTATTTGGATATTATTTGTATCAAAAATCTGGCCAATCATGAA---------------
>Sempervivum_arachnoideum
ATGGAGAAAGTTAAAGGATATTTAGAACTCGATAAGTCTCGTCAA---CAC---GACTTCCTATATCCACTTATCTTTCAAGAGTATATTTCTTCATTTGCTCATGATCATAGGTGCGTTTTGTTGGAAAAT------GTGGATTATGACAAAAAATTTAGTTTTCTACTTCTTAAACGTTTAATTAATCGAATGTATCAACAGAAGCATTTGGATCTTTTT------ACTAAT---GGTTCTAACCAAAATGCATTTTTGGGGCATAACAAGAATTTGTATTCTCAAATGCTATCAGAAGCTTTTTCAGTAATTATAGAAATTTTATTTTCTCTACGACTAGAATCT---------TCCTTCGAAAGGAAAGAAATAGTAAAAATTCAGAATTTACGCTCAATTCATTCCTTATTTCCTTTTTTAGAAGATCAATTTTTACATTTAACTTATGTGTCAGATATAGAATTAACCCTTCCCATCCATCTCGAAATATTGGTTCAAACCCTTCGCTACTGGGTGAAAGATGCTTCTTCGTTACATTTAGTACGATTCCTTCTTTATAAGTAT---GATAATTTGAATAGCCTTATTACACTAAAGAAACCCATT---TCC---AGTTTTTTA------AAAAGGAATCGAAAATCTTTGTTGTTCCTCTATAATTCTCATGTATGTGAAACCGAATTTATCCTCGGTTTTCTTCGTAACCAATCGTTCCATTTACGATCAACATCTTTTGGAGTCTTTTTTGAGCGAATCCACTTCTATGGAAAAATAAAA---AAACTTCTT------GTAGAAGTTTTT------TCTATTCAAACCAAGCTAGGGTTGTTCAAGGATCCTTTTATTCATTATGTTAGATATCAAGGAAAAGCATTTTTGGGTTCAAAAGGCACGCCTCTCCTGATGAATAAATGGAAATATTACCTTATCAATTTATGGCAATGTCATTTTTACGTATGGGTTCAACCCGGAAGAGTTCATATAAACCAACTATCCAAACATCCCTTCGACTTTATGGGTTATTTGTCGAATCGGGGACTCATTTTTTCAGTTGTACGGAGTCAACTATTAGACAATTCATTTATAATTAATAATGATATTAAGCAGTTATATATTATAGTTCCGATTTTGTCTCTTATTGCATCATTGGCTAAAGCCAAATTTTGTAATCTATTTGGGCATCCCATTAGTAAACCTGCCTGGACCGATTCAGCTGATTCGGATATTATCGACCGATTTGTGTGGATATGCCAAAATCTTTCTCAT---TATTACAGTGGATCTTCAAAAAAAAAAAGTTTCTATCAAATAAAGTATATATTGAGACTTTCTTGTGCTAGAACTTTGGCTCGTAAACACAAAAGCACTGTACGCGCTTTTTTGAAAAAATTAGGTTCGGACTTATTGGAAGAATTCCTTATGGAAGAAGAAAAATTTGTGTCTTTGATCGTACCAAGAGTTATGGATACTTCGCGTAGCTTATATAGAGGTCGGGTTTGGTATTTGGATATTATTTGTATCAAAAATCTGGCCAATCATGAA---------------
