# Supplementary material for: Exploring Plastomic Resources in Sempervivum (Crassulaceae): Implications for Phylogenetics
Source: Genes (Basel). 2024 Mar 30;15(4):441. doi: 10.3390/genes15040441 (PMC11049882; doi:10.3390/genes15040441)
Supplement: Supplementary file 1 [file genes-15-00441-s001.zip › (revised)supplementary files_Junhu Kan/Data S1/ndhA.fasta]

>Crassula_alstonii
ATGATAATTGATACAACAGAAGTACACGATATCAATTCTTTTTCAAAATTGGAATCC------TTAAAAGAGGTGTATGAGACCCTATGGATGCTTATCCCTATTTTGACTCTTGTAGTGGGAATCACAATAAGTATACTAGTTATTGTGTGGTTAGAAAGAGAAATTGCTGCAGGGCTACAACAACGTATTGGACCTGAATATGCCGGACCTTTTGGAATTCTCCAAGCTCTAGCAGATGGTACAAAACTACTTTTCAAAGAAAACCTTCTTCCATCTAGAGGCGATACTTATTTATTCACTATCGGACCATCCATAGCAGTCATATCAATTCTATTAAGTTATTCAGTAATCCCTTTCGGTTATCGTCTTGTTCTAGCCGATCTCGATATTGGTGTTTTTTTATGGATCGCTATTTCAAGTATTTCTCCAATTGGCCTTCTTATGTCAGGATATGGATCGAATAATAAATATTCTTTTTTAGGTGGTTTACGAGCTGCTGCTCAATCTATTAGTTATGAAATACCATTAACTCTATGTGTGTTATCAATATCTCTATTATCTAACAGTTCAAGTACAGTTGATATAGTAGAAGCACAATCAAAATATGGTTTGTGGGGGTGGAATTTGTGGCGTCAACCTATAGGGTTTATCGTTTTTCTAATTTCTTCCCTCGCAGAATGTGAGAGGTTACCCTTCGATTTACCAGAAGCAGAAGAAGAATTAGTAGCCGGGTATCAAACCGAATATTCAGGTATCAAATTTGGTTTATTTTATGTTGCTTCCTATCTAAATCTATTAGTTTCTTCATTTTTTGTAATAGTTCTTTACTTAGGTGGTTGGAATTTGTCTATTCCATATATATTCCTTCCTGAACTTTTTGAAAAAGCAGGCGGAGTCTTTGGAACGATACTGGGTATTTTTATTACATTAGTTAAAACTTATTTGTTTTTGTTCATTCCTATTACAACAAGATGGACTTTACCTAGGCTGAGAATGGACCAATTATTAAATCTTGGATGGAAATTTCTTTTACCTATTTCTCTCGGTAATCTATTATTAACAACTTCTTCTCAACTCCTTTCGCTC
>Crassula_columella
ATGATAATTGATACAACAGAAGTACACGATATCAATTCTTTTTCAAAATTGGAATCC------TTAAAAGAGGTGTATGAGACCCTATGGATGCTTATCCCTATTTTGACTCTTGTAGTGGGAATCACAATAAGTATACTAGTTATTGTGTGGTTAGAAAGAGAAATTGCTGCAGGGCTACAACAACGTATTGGACCTGAATATGCCGGACCTTTTGGAATTCTCCAAGCTCTAGCAGATGGTACAAAACTACTTTTCAAAGAAAACCTTCTTCCATCTAGAGGCGATACTTATTTATTCACTATCGGACCATCCATAGCAGTCATATCAATTCTATTAAGTTATTCAGTAATCCCTTTCGGTTATCGTCTTGTTCTAGCCGATCTCGATATTGGTGTTTTTTTATGGATCGCTATTTCAAGTATTTCTCCAATTGGCCTTCTTATGTCAGGATATGGATCGAATAATAAATATTCTTTTTTAGGTGGTTTACGAGCTGCTGCTCAATCTATTAGTTATGAAATACCATTAACTCTATGTGTGTTATCAATATCTCTATTATCTAACAGTTCAAGTACAGTTGATATAGTAGAAGCACAATCAAAATATGGTTTGTGGGGGTGGAATTTGTGGCGTCAACCTATAGGGTTTATCGTTTTTCTAATTTCTTCCCTCGCAGAATGTGAGAGGTTACCCTTCGATTTACCAGAAGCAGAAGAAGAATTAGTAGCCGGGTATCAAACCGAATATTCAGGTATCAAATTTGGTTTATTTTATGTTGCTTCCTATCTAAATCTATTAGTTTCTTCATTTTTTGTAATAGTTCTTTACTTAGGTGGTTGGAATTTGTCTATTCCATATATATTCCTTCCTGAACTTTTTGAAAAAGCAGGCGGAGTCTTTGGAACGATACTGGGTATTTTTATTACATTAGTTAAAACTTATTTGTTTTTGTTCATTCCTATTACAACAAGATGGACTTTACCTAGGCTGAGAATGGACCAATTATTAAATCTTGGATGGAAATTTCTTTTACCTATTTCTCTCGGTAATCTATTATTAACAACTTCTTCTCAACTCCTTTCGCTC
>Crassula_dejecta
ATGATAATTGATACAACAGAAGTACACGATATCAATTCTTTTTCAAAATTGGAATCC------TTAAAAGAGGTGTATGAGACCCTATGGATGCTTATCCCTATTTTGACTCTTGTAGTGGGAATCACAATAAGTATACTAGTTATTGTGTGGTTAGAAAGAGAAATTGCTGCAGGGCTACAACAACGTATTGGACCTGAATATGCCGGACCTTTTGGAATTCTCCAAGCTCTAGCAGATGGTACAAAACTACTTTTCAAAGAAAACCTTCTTCCATCTAGAGGCGATACTTATTTATTCACTATCGGACCATCCATAGCAGTCATATCAATTCTATTAAGTTATTCAGTAATCCCTTTTGGTTATCGTCTTGTTCTAGCCGATCTCGATATTGGTGTTTTTTTATGGATCGCTATTTCAAGTATTTCTCCAATTGGCCTTCTTATGTCAGGATATGGATCGAATAATAAATATTCTTTTTTAGGTGGTTTACGAGCTGCTGCTCAATCTATTAGTTATGAAATACCATTAACTCTATGTGTGTTATCAATATCTCTATTATCTAACAGTTCAAGTACAGTTGATATAGTAGAAGCGCAATCAAAATATGGTTTGTGGGGGTGGAATTTGTGGCGTCAACCTATAGGGTTTATCGTTTTTCTAATTTCTTCCCTCGCAGAATGTGAGAGGTTACCCTTCGATTTACCAGAAGCAGAAGAAGAATTAGTAGCCGGGTATCAAACCGAATATTCAGGTATCAAATTTGGTTTATTTTATGTTGCTTCCTATCTAAATCTATTAGTTTCTTCATTTTTTGTAATAGTTCTTTACTTAGGTGGTTGGAATTTGTCTATTCCATATATATTCTTTACTGAACTTTTTGAAAAAGCAGGCGGAGTCTTTGGAACGATACTGGGTATTTTTATTACATTAGTTAAAACTTATTTGTTTTTGTTCATTCCTATTACAACAAGATGGACTTTACCTAGACTGAGAATGGACCAATTATTAAATCTTGGATGGAAATTTCTTTTACCTATTTCTCTCGGTAATCTATTATTAACAACTTCTTCTCAACTCCTTTCGCTC
>Crassula_mesembryanthoides
ATGATAATTGATACAACAGAAGTACACGATATCAATTCTTTTTCAAAATTGGAATCC------TTAAAAGAGGTGTATGAGACCCTATGGATGTTTATCCCTATTTTGACTCTTGTAGTGGGAATCACAATAAGTATACTAGTTATTGTGTGGTTAGAAAGAGAAATTGCTGCAGGGCTACAACAACGTATTGGACCTGAATATGCCGGACCTTTTGGAATTCTCCAAGCTCTAGCAGATGGTACAAAACTACTTTTCAAAGAAAACCTTCTTCCATCTAGAGGCGATACTTATTTATTCACTATCGGACCATCCATAGCAGTCATATCAATTCTATTAAGTTATTCAGTAATCCCTTTTGGTTATCGTCTTGTTCTAGCCGATCTCGATATTGGTGTTTTTTTATGGATCGCTATTTCAAGTATTTCTCCAATTGGCCTTCTTATGTCAGGATATGGATCGAATAATAAATATTCTTTTTTAGGTGGTTTACGAGCTGCTGCTCAATCCATTAGTTATGAAATACCATTAACTCTATGTGTGTTATCAATATCTCTATTATCTAACAGTTCAAGTACAGTTGATATAGTAGAAGCGCAATCAAAATATGGTTTGTGGGGGTGGAATTTGTGGCGTCAACCTATAGGGTTTATCGTTTTTCTAATTTCTTCCCTCGCAGAATGTGAGAGGTTACCCTTCGATTTACCAGAAGCAGAAGAAGAATTAGTAGCCGGGTATCAAACCGAATATTCAGGTATAAAATTTGGTTTATTTTATGTTGCTTCCTATCTAAATCTATTAGTTTCTTCATTTTTTGTAATAGTTCTTTACTTAGGTGGTTGGAATTTGTCTATTCCATATATATTCTTTCCTGAACTTTTTGAAAAAGCAGGCGGAGTCTTTGGAACGATACTGGGTATTTTTATTACATTAGTTAAAACTTATTTGTTTTTGTTCATTCCTATTACAACAAGATGGACTTTACCTAGGCTGAGAATGGACCAATTATTAAATCTTGGATGGAAATTTCTTTTACCTATTTCTCTCGGTAATCTATTATTAACAACTTCTTCTCAACTCCTTTCGCTC
>Crassula_perforata
ATGATAATTGATACAACAGAAGTACACGATATCAATTCTTTTTCAAAATTGGAATCC------TTAAAAGAGGTGTATGAGACCCTATGGATGCTTATCCCTATTTTGACTCTTGTAGTGGGAATCACAATAAGTATACTAGTTATTGTGTGGTTAGAAAGAGAAATTGCTGCAGGGCTACAACAACGTATTGGACCTGAATATGCGGGACCTTTTGGAATTCTCCAAGCTCTGGCAGATGGTACAAAACTACTTTTCAAAGAAAACCTTCTTCCATCTAGAGGCGATACTTATTTATTCACTATCGGACCATCCATAGCAGTCATATCAATTCTATTAAGTTATTCAGTAATCCCTTTTGGTTATCGTCTTGTTCTAGCCGATCTCGATATTGGTGTTTTTTTATGGATCGCTATTTCAAGTATTTCTCCAATTGGCCTTCTTATGTCAGGATATGGATCGAATAATAAGTATTCTTTTTTAGGTGGTTTACGAGCTGCTGCTCAATCTATTAGTTATGAAATACCATTAACTCTATGTGTGTTATCAATATCTCTATTATCTAACAGTTCAAGTACAGTTGATATAGTAGAAGCGCAATCAAAATATGGTTTGTGGGGGTGGAATTTGTGGCGTCAACCTATAGGGTTTATCGTTTTTCTAATTTCTTCCCTCGCAGAATGTGAGAGGTTACCCTTCGATTTACCAGAAGCAGAAGAAGAATTAGTAGCCGGGTATCAAACCGAATATTCAGGTATCAAATTTGGTTTATTTTATGTTGCTTCCTATCTAAATCTATTAGTTTCTTCATTTTTTGTAATAGTTCTTTACTTAGGTGGGTGGAATTTGTCTATTCCATATATATTCTTTCCTGAACTTTTTGAAAAAGCAGGCGGAGTCTTTGGAACGATACTGGGTATTTTTATTACATTAGTTAAAACTTATTTGTTTTTGTTCATTCCTATTACAACAAGATGGACTTTACCTAGGCTGAGAATGGACCAATTATTAAATCTTGGATGGAAATTTCTTTTACCTATTTCTCTCGGTAATCTATTATTAACAACTTCTTCTCAACTCCTTTCGCTC
>Crassula_socialis
ATGATAATTGATACAACAGAAGTACACGATATCAATTCTTTTTCAAAATTGGAATCC------TTAAAAGAGGTGTATGAGACCCTATGGATGCTTATCCCTATTTTGACTCTTGTAGTGGGAATCACAATTAGTATACTAGTTATTGTGTGGTTAGAAAGAGAAATTGCTGCAGGGCTACAACAACGTATTGGACCTGAATATGCCGGACCTTTTGGAATTCTCCAAGCTCTAGCAGATGGTACAAAACTACTTTTCAAAGAAAACCTTCTTCCATCTAGAGGCGATACTTATTTATTCACTATCGGACCATCCATAGCAGTCATATCAATTCTATTAAGTTATTCAGTAATCCCTTTTGGTTATCGTCTTGTTCTAGCCGATCTCGATATTGGTGTTTTTTTATGGATCGCTATTTCAAGTATTTCTCCAATTGGCCTTCTTATGTCAGGATATGGATCGAATAATAAATATTCTTTTTTAGGTGGTTTACGAGCTGCTGCTCAATCTATTAGTTATGAAATACCATTAACTCTATGTGTGTTATCAATATCTCTATTATCTAACAGTTCAAGTACAGTTGATATAGTAGAAGCGCAATCGAAATATGGTTTGTGGGGGTGGAATTTGTGGCGTCAACCTATAGGGTTTATCGTTTTTCTAATTTCTTCCCTCGCAGAATGTGAGAGGTTACCCTTCGATTTACCAGAAGCAGAAGAAGAATTAGTAGCCGGGTATCAAACCGAATATTCAGGTATCAAATTTGGTTTATTTTATGTTGCTTCCTATCTAAATCTATTAGTTTCTTCATTTTTTGTAATAGTTCTTTACTTAGGTGGTTGGAATTTGTCTATTCCATATATATTCTTTCCTGAACTTTTTGAAAAAGCAGGCGGAGTCTTTGGAACGATACTGGGTATTTTTATTACATTAGTTAAAACTTATTTGTTTTTGTTCATTCCTATTACAACAAGATGGACTTTACCTAGGCTGAGAATGGACCAATTATTAAATCTTGGATGGAAATTTCTTTTACCTATTTCTCTCGGTAATCTATTATTAACAACTTCTTCTCAACTCCTTTCGCTC
>Crassula_tecta
ATGATAATTGATACAACAGAAGTACACGATATCAATTCTTTTTCAAAATTGGAATCC------TTAAAAGAGGTGTATGAGACCCTATGGATGCTTATCCCTATTTTGACTCTTGTAGTGGGAATCACAATAAGTATACTAGTTATTGTGTGGTTAGAAAGAGAAATTGCTGCAGGGCTACAACAACGTATTGGACCTGAATATGCCGGACCTTTTGGAATTCTCCAAGCTCTAGCAGATGGTACAAAACTACTTTTCAAAGAAAACCTTCTTCCATCTAGAGGCGATACTTATTTATTCACTATCGGACCATCCATAGCAGTCATATCAATTCTATTAAGTTATTCAGTAATCCCTTTTGGTTATCGTCTTGTTCTAGCCGATCTCGATATTGGTGTTTTTTTATGGATCGCTATTTCAAGTATTTCTCCAATTGGCCTTCTTATGTCAGGATATGGATCGAATAATAAATATTCTTTTTTAGGTGGTTTACGAGCTGCTGCTCAATCTATTAGTTATGAAATACCATTAACTCTATGTGTGTTATCAATATCTCTATTATCTAACAGTTCAAGTACAGTTGATATAGTAGAAGCGCAATCAAAATATGGTTTGTGGGGGTGGAATTTGTGGCGTCAACCTATAGGGTTTATCGTTTTTCTAATTTCTTCCCTCGCAGAATGTGAGAGGTTACCCTTCGATTTACCAGAAGCAGAAGAAGAATTAGTAGCCGGGTATCAAACCGAATATTCAGGTATCAAATTTGGTTTATTTTATGTTGCTTCCTATCTAAATCTATTAGTTTCTTCATTTTTTGTAATAGTTCTTTACTTAGGTGGTTGGAATTTGTCTATTCCATATATATTCTTTCCTGAACTTTTTGAAAAAGCAGGCGGAGTCTTTGGAACGATACTGGGTATTTTTATTACATTAGTTAAAACTTATTTGTTTTTGTTCATTCCTATTACAACAAGATGGACTTTACCTAGGCTGAGAATGGACCAATTATTAAATCTTGGATGGAAATTTCTTTTACCTATTTCTCTCGGTAATCTATTATTAACAACTTCTTCTCAACTCCTTTCGCTC
>Crassula_mesembrianthemopsis
ATGATAATTGATACAACAGAAGTACACGATATCAATTCTTTTTCAAAATTGGAATCC------TTAAAAGAGGTGTATGAGACCCTATGGATGCTTATCCCTATTTTGACTCTTGTAGTGGGAATCACAATAAGTATACTAGTTATTGTGTGGTTAGAAAGAGAAATTGCTGCAGGGCTACAACAACGTATTGGACCTGAATATGCCGGACCTTTTGGAATTCTCCAAGCTCTAGCAGATGGTACAAAACTACTTTTCAAAGAAAACCTTCTTCCATCTAGAGGCGATACTTATTTATTCACTATCGGACCATCCATAGCAGTCATATCAATTCTATTAAGTTATTCAGTAATCCCTTTTGGTTATCGTCTTGTTCTAGCCGATCTCGATATTGGTGTTTTTTTATGGATCGCTATTTCAAGTATTTCTCCAATTGGCCTTCTTATGTCAGGATATGGATCGAATAATAAATATTCTTTTTTAGGTGGTTTACGAGCTGCTGCTCAATCTATTAGTTATGAAATACCATTAACTCTATGTGTGTTATCAATATCTCTATTATCTAACAGTTCAAGTACAGTTGATATAGTAGAAGCGCAATCAAAATATGGTTTGTGGGGGTGGAATTTGTGGCGTCAACCTATAGGGTTTATCGTTTTTCTAATTTCTTCCCTCGCAGAATGTGAGAGGTTACCCTTCGATTTACCAGAAGCAGAAGAAGAATTAGTAGCCGGGTATCAAACCGAATATTCAGGTATCAAATTTGGTTTATTTTATGTTGCTTCCTATCTAAATCTATTAGTTTCTTCATTTTTTGTAATAGTTCTTTACTTAGGTGGTTGGAATTTGTCTATTCCATATATATTCTTTCCTGAACTTTTTGAAAAAGCAGGCGGAGTCTTTGGAACGATACTGGGTATTTTTATTACATTAGTTAAAACTTATTTGTTTTTGTTCATTCCTATTACAACAAGATGGACTTTACCTAGGCTGAGAATGGACCAATTATTAAATCTTGGATGGAAATTTCTTTTACCTATTTCTCTCGGTAATCTATTATTAACAACTTCTTCTCAACTCCTTTCGCTC
>Crassula_deltoidea
ATGATAATTGATACAATAGAAGTACACGATATCAATTCTTTTTCAAAATTGGAATCC------TTAAACGAGGTGTATGAAACTATATGGATGCTTATCCCTATTTTGATTCTTGTAGGGGGAATCACAATAAGTATACTAGTAATTGTGTGGTTAGAAAGAGAAATAGCTGCAGGGTTACAACAACGTATTGGGCCTGAATATGCTGGACCCTTTGGAATTCTCCAAGCTCTAGCAGATGGTGCAAAACTACTTTTCAAAGAAAACCTCCTTCCCTCTAGAGGCGATACTTATTTATTCACTATCGGACCAGCCATAGCAGTAATATCAATTCTATTAAGTTATTCAGTAATCCCTTTTAGTTATCGGCTTGTTCTAGCCGATCTTGATATTGGTGTTTTTTTATGGATCGCCATCTCAAGTATTTCTCCAATTGGACTTCTTATGTCAGGATACGGATCAAACAATAAATATTCTTTTTTAGGTGGTTTACGAGCTGCTGCTCAATCTATTAGTTATGAAATACCATTAACTCTATGCGTATTATCAATATCTCTATTATCTAACAGTTCAAGTACAGTTGATATAGTGGAAGCACAATCAAAATATGGTTTGTGGGGGTGGAATTTATGGCGTCAACCTGTAGGGTTTATCGTTTTTCTCATTTCTTCCCTAGCAGAATGTGAGAGATTACCCTTCGATTTACCAGAAGCAGAAGAAGAATTAGTAGCCGGGTATCAAACCGAATATTCAGGTATCAAATTTGGTTTATTTTATGTTGCTTCCTATCTAAATTTATTAGTTTCTTCCTTTTTTGTAATAGTTCTTTACTTAGGGGGTTGGAATTTTTCTATTCCATATATACCCCTTTCTGAACTTTTTGAAACAGCGGTCGGAGTCTTTGGAACGATAATTGGTATTTTTATTACATTAGTGAAAACTTATTTGTTTTTGTTCATTCCTATTACAACAAGATGGACTTTACCTAGACTGAGAATGGACCAATTATTAAATCTTGGATGGAAATTTCTTTTGCCTATTTCTCTCGGTAATCTATTATTAACAACTTCTTCCCAACTCCTTTCACTC
>Crassula_expansa_subsp_fragilis
ATGATAATTGATACAATAGAAGTACACGATATCAATTCTTTTTCAAAATTGGAATCC------TTAAAAGAGGTGTATGAGACTATATGGATGCTTATCCCTATTTTGATTATTGTAGTGGGAATCACAATAAGTATACTAGTAATTGTGTGGTTAGAAAGAGAAATAGCTGCAGGGTTACAACAACGTATTGGGCCTGAATATGCCGGACCTTTTGGAATTCTCCAAGCTCTCGCAGATGGTACAAAACTACTTTTCAAAGAAAACCTCCTTCCATCTAGAGGCGATACTTATTTATTCACTATCGGACCAGCCGTAGCAGTCATATCAATTCTATTAAGTTATTCAGTAATCCCTTTTGGTTATCGGCTTGTTCTAGCCGATCTTGATATTGGTGTTTTTTTATGGATCGCCATCTCAAGTATTTCTCCAATTGGACTTCTTATGTCAGGATATGGATCGAACAATAAATATTCTTTTTTAGGTGGTTTACGAGCTGCTGCTCAATCTATTAGTTATGAAATACCATTAACTCTATGCGTGTTATCAATATCTCTATTATCTAACAGTTCAAGTACAGTTGATATAGTGGAAGCACAGTCAAAATATGGTTTGTGGGGGTGGAATTTATGGCGTCAACCTGTAGGGTTTATCGTTTTTTTCATTTCTTCCCTAGCCGAATGTGAGAGGTTACCCTTCGATTTACCAGAAGCAGAAGAAGAATTAGTAGCCGGGTATCAAACCGAATATTCAGGTATCAAATTTGGTTTATTTTATGTTGCTTCCTATCTAAATTTATTAGTTTCTTCATTTTTTGTAATAGTTCTTTACTTAGGGGGTTGGAATTTTTCTATTCCATATATATCCCTTCCTGAACTTTTTGAAACAGCGGGCGGAGTCTTTGGCACGATAATTGGTATTTTTATTACATTAGTGAAAACTTATTTGTTTTTGTTCATTCCTATTACAACAAGATGGACTTTACCCAGACTGAGAATGGACCAATTATTAAATCTTGGATGGAAATTTCTTTTACCTATTTCTCTCGGTAATCTATTATTAACAACTTCTTCCCAACTCCTTTCACTC
>Crassula_volkensii
ATGATAATTGATACAATAGAAGTACACGATATCAATTCTTTTTCAAAATTGGAATCC------TTAAAAGAGGTGTATGAGACTATATGGATGCTTATCCCTATTTTTATTATTGTAGTGGGAATCACAATAAGTATACTAGTAATTGTGTGGTTAGAAAGAGAAATAGCTGCAGGGTTACAACAACGTATTGGGCCTGAATATGCCGGCCCTTTTGGAATTCTCCAAGCTCTAGCAGATGGTACAAAACTACTTTTCAAAGAAAACCTCCTTCCATCTAGAGGCGATACTTATTTATTCACTATCGGACCAGCCGTAGCAGTCATATCAATTCTATTAAGTTATTCAGTAATCCCTTTTGGTTATCGGCTTGTTCTAGCCGATCTTGATATTGGTGTTTTTTTATGGATCGCCATCTCAAGTATTTCTCCAATTGGACTTCTTATGTCAGGATATGGGTCGAACAATAAATATTCTTTTTTAGGTGGTTTACGAGCTGCTGCTCAATCTATTAGTTATGAAATACCATTAACTCTATGCGTGTTATCAATATCTCTATTATCTAACAGTTCAAGTACAGTTGATATAGTGGAAGCACAGTCAAAATATGGTTTGTGGGGGTGGAATTTATGGCGTCAACCTGTAGGGTTTATCGTTTTTTTCATTTCTTCCCTAGCCGAATGTGAGAGGTTACCCTTCGATTTACCAGAAGCAGAAGAAGAATTAGTAGCCGGGTATCAAACCGAATATTCAGGGATCAAATTTGGTTTATTTTATGTTGCTTCCTATCTAAATTTATTAGTTTCTTCATTTTTTGTAATAGTTCTTTACTTAGGGGGTTGGAATTTTTCTATTCCATATATATCCCTTCCTGAACTTTTTGAAACAGCGGGCGGAGTTTTTGGAACGATAATTGGTATTTTTATTACATTAGTGAAAACTTATTTGTTTTTGTTCATTCCTATTACAACAAGATGGACTTTACCTAGACTGAGAATGGACCAATTATTAAATCTTGGATGGAAATTTCTTTTACCTATTTCTCTCGGTAATCTATTATTAACAACTTCTTCCCAACTCCTTTCACTC
>Cotyledon_tomentosa
ATGATAATTGATACAACAGAAGTACAAGATATCAATGCTTTTTCAAAATGGGAATCC------CTAAAAGAGGTATATGAGATCATATGGATGCTTATTCCGATTTTGACTGTTATAGTGGGAATCACAATAGGTGTACTAGTAATCGTGTGGTTAGAGAGAGAAATAGCTGCGGGGCTACAACAACGTATTGGACCTGAATATGCTGGACCTTTTGGAATTCTCCAAGCTTTAGCAGATGGTACAAAACTACTTTTCAAAGAAAACCTTCTTCCATCTAGAGGCGATACTTATTTATTCAATATAGGACCATCCATAGCAGTCATATCAATTCTATTAAGTTATTCAGTAATCCCTTTTGGCTATCATCTTGTTCTAGCCGATCTCAATATTGGTGTTTTTTTATGGATCGCCATTTCAAGTATTTCTCCGATTGGACTTCTTATGTCAGGATATGGATCGAATAATAAATATTCTTTTTTAGGTGGTTTACGGGCTGCTGCTCAATCGATTAGTTATGAAATACCATTAACTCTATGCGTGTTATCAATATCTCTATTATCTAATAGTTCAAGTACAGTTGATATAGTTGAAGCACAGTCAAAATATGGTTTGTGGGGGTGGAATTTGTGGCGTCAACCTATAGGGTTTCTCGTTTTTCTAATTTCTTCCCTAGCAGAATGTGAGAGGTTACCCTTCGATTTACCAGAAGCAGAAGAAGAATTAGTAGCAGGTTATCAAACCGAATATTCAGGTATCAAATTTGGTTTATTTTTTGTTGCATCCTATCTAAATCTATTAGTTTCTTCATTTTTTGTAATAGTTCTTTACTTGGGCGGGTGGAATCTTTCTATTCCATATCTATTCGTTCCTGAACTTTTTGAAAAAGCAGGCGGAGTCTTTGGAACAATCATTAGTATTTTGATTACATTAGTTAAAACTTTTTTGTTTTTGTTCATTCCTATTACAACAAGATGGACTTTACCTAGACTGAGAATGGACCAATTATTAAATCTTGGATGGAAATTTCTTTTACCTATTTCTCTCGGTAATTTATTATTAACAACTTCTTCCCAACTCCTTTCACTC
>Kalanchoe_daigremontiana
ATGATAATTGATACAACAGAAGTACAAGATATCAATGCTTTTTCAAAATGGGAATCC------TTAAAAGAGGTATATGAGATCATATGGATGCTTATCCCGATTTTGACTGTTATAGTGGTAATCACAATAGGTGTACTAGTAATTGTGTGGTTAGAGAGAGAAATAGCTGCGGGGCTACAACAACGTATTGGACCTGAATATGCTGGACCTTTTGGAATTCTCCAAGCTTTAGCAGATGGTACAAAACTACTTTTCAAAGAAAACCTTCTTCCATCTAGAGGCGATACTTATTTATTCAATATCGGACCATCCATAGCAGTCATATCAATTCTATTAAGTTATTCAGTAATCCCTTTTGGCTATCATCTTGTTCTAGCCGATATCAATATTGGTGTTTTTTTATGGATCGCCATTTCAAGTATTTCTCCGATTGGACTTCTTATGTCAGGATATGGATCGAATAATAAATATTCTTTTTTAGGTGGTTTACGGGCTGCTGCTCAATCGATTAGTTATGAAATACCATTAACTCTATGCGTGTTATCAATATCTCTATTATCTAATAGTTCAAGTACAGTTGATATAGTTGAAGCACAGTCAAAATATGGTTTGTGGGGGTGGAATTTGTGGCGTCAACCAATAGGGTTTATAATTTTTCTAATTTCTTCCCTAGCAGAATGTGAGAGGTTACCCTTCGATTTACCAGAAGCAGAAGAAGAATTAGTAGCAGGTTATCAAACCGAATATTCAGGTATAAAATTTGGTTTATTTTTTGTTGCATCCTATCTAAATCTATTAGTTTCTTCATTTTTTGTAATAGTTCTTTACTTGGGCGGGTGGAATCTCTCTATTCCATATATATTCGTTCCTGAACTTTTTGAAAAAGCAGGCGGAGTCCTTGGAACAATCATTAGTATTTTTATTACATTAGTTAAAACTTTTTTGTTTTTGTTCATTCCTATTACAACAAGATGGACTTTACCTAGGCTGAGAATGGACCAATTATTAAATCTTGGATGGAAATTTCTTTTACCTATTTCTCTCGGTAATTTATTATTAACAACTTCTTCCCAACTCCTTTCACTC
>Kalanchoe_delagoensis
ATGATAATTGATACAACAGAAGTACAAGATATCAATGCTTTTTCAAAATGGGAATCC------TTAAAAGAGGTATATGAGATCATATGGATGCTTATCCCGATTTTGACTGTTATAGTGGTAATCACAATAGGTGTACTAGTAATTGTGTGGTTAGAGAGAGAAATAGCTGCGGGGCTACAACAACGTATTGGACCTGAATATGCTGGACCTTTTGGAATTCTCCAAGCTTTAGCAGATGGTACAAAACTACTTTTCAAAGAAAACCTTCTTCCATCTAGAGGCGATACTTATTTATTCAATATCGGACCATCCATAGCAGTCATATCAATTCTATTAAGTTATTCAGTAATCCCTTTTGGCTATCATCTTGTTCTAGCCGATATCAATATTGGTGTTTTTTTATGGATCGCCATTTCAAGTATTTCTCCGATTGGACTTCTTATGTCAGGATATGGATCGAATAATAAATATTCTTTTTTAGGTGGTTTACGGGCTGCTGCTCAATCGATTAGTTATGAAATACCATTAACTCTATGCGTGTTATCAATATCTCTATTATCTAATAGTTCAAGTACAGTTGATATAGTTGAAGCACAGTCAAAATATGGTTTGTGGGGGTGGAATTTGTGGCGTCAACCAATAGGGTTTATAATTTTTCTAATTTCTTCCCTAGCAGAATGTGAGAGGTTACCCTTCGATTTACCAGAAGCAGAAGAAGAATTAGTAGCAGGTTATCAAACCGAATATTCAGGTATAAAATTTGGTTTATTTTTTGTTGCATCCTATCTAAATCTATTAGTTTCTTCATTTTTTGTAATAGTTCTTTACTTGGGCGGGTGGAATCTCTCTATTCCATATATATTCGTTCCTGAACTTTTTGAAAAAGCAGGCGGAGTCCTTGGAACAATCATTAGTATTTTTATTACATTAGTTAAAACTTTTTTGTTTTTGTTCATTCCTATTACAACAAGATGGACTTTACCTAGGCTGAGAATGGACCAATTATTAAATCTTGGATGGAAATTTCTTTTACCTATTTCTCTCGGTAATTTATTATTAACAACTTCTTCCCAACTCCTTTCACTC
>Kalanchoe_fedtschenkoi
ATGATAATTGATACAACAGAAGTACAAGATATCAATGCTTTTTCAAAATGGGAATCC------TTAAAAGAGGTATATGAGATCATATGGATGCTTATCCCGATTTTGACTGTTATAGTGGTAATCACAATAGGTGTACTAGTAATTGTGTGGTTAGAGAGAGAAATAGCTGCGGGGCTACAACAACGTATTGGACCTGAATATGCTGGACCTTTTGGAATTCTCCAAGCTTTAGCAGATGGTACAAAACTACTTTTCAAAGAAAACCTTCTTCCATCTAGAGGCGATACTTATTTATTCAATATCGGACCATCCATAGCAGTCATATCAATTCTATTAAGTTATTCAGTAATCCCTTTTGGCTATCATCTTGTTCTAGCCGATATCAATATTGGTGTTTTTTTATGGATCGCCATTTCAAGTATTTCTCCGATTGGACTTCTTATGTCAGGATATGGATCGAATAATAAATATTCTTTTTTAGGTGGTTTACGGGCTGCTGCTCAATCGATTAGTTATGAAATACCATTAACTCTATGCGTGTTATCAATATCTCTATTATCTAATAGTTCAAGTACAGTTGATATAGTTGAAGCACAGTCAAAATATGGTTTGTGGGGGTGGAATTTGTGGCGTCAACCAATAGGGTTTATAATTTTTCTAATTTCTTCCCTAGCAGAATGTGAGAGGTTACCCTTCGATTTACCAGAAGCAGAAGAAGAATTAGTAGCAGGTTATCAAACCGAATATTCAGGTATAAAATTTGGTTTATTTTTTGTTGCATCCTATCTAAATCTATTAGTTTCTTCATTTTTTGTAATAGTTCTTTACTTGGGCGGGTGGAATCTCTCTATTCCATATATATTCGTTCCTGAACTTTTTGAAAAAGCAGGCGGAGTCCTTGGAACAATCATTAGTATTTTTATTACATTAGTTAAAACTTTTTTGTTTTTGTTCATTCCTATTACAACAAGATGGACTTTACCTAGGCTGAGAATGGACCAATTATTAAATCTTGGATGGAAATTTCTTTTACCTATTTCTCTCGGTAATTTATTATTAACAACTTCTTCCCAACTCCTTTCACTC
>Kalanchoe_longiflora
ATGATAATTGATACAACAGAAGTACAAGATATCAATGCTTTTTCAAAATGGGAATCC------TTAAAAGAGGTATATGAGATCATATGGATGCTTATCCCGATTTTGACTGTTATAGTGGTAATCACAATAGGTGTACTAGTAATTGTGTGGTTAGAGAGAGAAATAGCTGCGGGGCTACAACAACGTATTGGACCTGAATATGCTGGACCTTTTGGAATTCTCCAAGCTTTAGCAGATGGTACAAAACTACTTTTCAAAGAAAACCTTCTTCCATCTAGAGGTGATACTTATTTATTCAATATCGGACCATCCATAGCAGTCATATCAATTCTATTAAGTTATTCAGTAATCCCTTTTGGCTATCATCTTATTCTAGCCGATATCAATATTGGTGTTTTTTTATGGATCGCCATTTCAAGTATTTCTCCGATTGGACTTCTTATGTCAGGATACGGATCGAATAATAAATATTCTTTTTTAGGTGGTTTACGGGCTGCTGCTCAATCGATTAGTTATGAAATACCATTAACTATATGCGTGTTATCAATATCTCTATTATCTAATAGTTCAAGTACAGTTGATATAGTTGAAGCACAGTCAAAATATGGTTTGTGGGGGTGGAATTTGTGGCGTCAACCGATAGGGTTTATAATTTTTCTAATTTCTTCCCTAGCAGAATGTGAGAGGTTACCCTTCGATTTACCAGAAGCAGAAGAAGAATTAGTAGCAGGTTATCAAACCGAATATTCAGGTATAAAATTTGGTTTATTTTTTGTTGCATCCTATCTAAATCTATTAGTTTCTTCATTTTTTGTAATAGTTCTTTACTTGGGCGGGTGGAATCTCTCTATTCCATATATATTCGTTCCTGAACTTTTTGAAAAAGCAGGCGGAGTCCTTGGAACAATCATTAGTATTTTGATTACATTAGTTAAAACTTTTTTGTTTTTGTTCATTCCTATTACAACAAGATGGACTTTACCTAGGTTGAGAATGGACCAATTATTAAATCTTGGATGGAAATTTCTTTTACCTATTTCTCTCGGTAATTTATTATTAACAACTTCTTCCCAACTCCTTTCACTC
>Kalanchoe_tomentosa
ATGATAATTGATACAACAGAAGTACAAGATATCAATGCTTTTTCAAAATGGGAATCC------TTAAAAGAGGTATATGAGATCATATGGATGCTTATCCCGATTTTGACTGTTATAGTGGGAATCACAATAGGTGTACTAGTAATTGTGTGGTTAGAGAGAGAAATAGCTGCGGGGCTACAACAACGTATTGGACCTGAATATGCTGGACCTTTTGGAATTCTCCAAGCTTTAGCAGATGGTACAAAACTACTTTTCAAAGAAAACCTTCTTCCATCTAGAGGCAATACTTATTTATTCAATATCGGACCATCCATAGCAATCATATCAATTCTATTAAGTTATTCAGTAATCCCTTTTGGCTATCATCTTGTTCTAGCCGATCTCAATATTGGTGTTTTTTTATGGATCGCCATTTCAAGTATTTCTCCGATTGGACTTCTTATGTCAGGATATGGATCGAATAATAAATATTCTTTTTTAGGTGGTTTACGGGCTGCTGCTCAATCGATTAGTTATGAAATACCATTAACTCTATGCGTGTTATCAATATCTCTATTATCTAATAGTTCAAGTACAGTTGATATAGTTGAAGCACAGTCAAAATATGGTTTGTGGGGGTGGAATTTGTGGCGTCAACCAATAGGGTTTATCATTTTTCTAATTTCTTCCCTAGCAGAATGTGAGAGGTTACCCTTCGATTTACCAGAAGCAGAAGAAGAATTAGTAGCAGGTTATCAAACCGAATATTCAGGTATAAAATTTGGTTTATTTTTTGTTGCATCCTATCTAAATCTATTAGTTTCTTCATTTTTTGTAATAGTTCTTTACTTGGGCGGGTGGAATCTCTCTATTCCATATATATTCGTTCCTGAACTTTTTGAAAAAGCAGGCGGAGTCCTTGGAACAATCATTAGTATTTTGATTACATTAGTTAAAACTTTTTTGTTTTTGTTCATTCCTATTACAACAAGATGGACTTTACCTAGGCTAAGAATGGACCAATTATTAAATCTTGGATGGAAATTTCTTTTACCTATTTCTCTCGGTAATTTATTATTAACAACTTCTTCCCAACTCCTTTCACTC
>Echeveria_lilacina
ATGATAATTGATACAACAGAAGTACAAGATATCACCGGGTTTTCAAAATGGGAATCC------TTAAACGAGGTGTATGAGATCATATGGATGCTTATCCCGATTTTGACTGTTATAGTGGGAATCACAATAGGTGTACTAGTAATTGTGTGGTTAGAAAGAGAAATAGCGGCGGGGTTACAACAACGTATTGGACCAGAATATGCTGGACCTTTTGGAATTCTCCAAGCTTTAGCAGATGGTACAAAACTTCTTTTCAAAGAAAACCTTCTGCCATCTAGAGGCGATATTTATTTATTCAATCTCGGACCAGCGCTAGCAGTCATATCAATTCTATTAAGTTATTCAGTAATTCCTTTTGGCTATCATCTTGTTCTAGCCGACCTAAATATTGGTGTTTTTTTATGGATTGCCGTTTCAAGTATTTCTCCGATTGGACTTCTTATGTCAGGATATGGATCAAATAATAAATATTCTTTTTTAGGTGGTTTAAGGGCTGCTGCTCAATCGATTAGTTATGAAATACCGTTAACTCTATGCGTGTTATCAATATCTCTATTATCTAATAGTTCAAGTACAGTTGATATAGTTGAAGCACAGTCAAAATATGGTTTTTGGGGATGGAATTTGTGGCGTCAACCTATAGGGTTTATCGTTTTTCTAATTTCGTCCCTAGCAGAATGTGAGAGGTTACCCTTCGATTTACCAGAAGCAGAAGAAGAATTAGTAGCAGGTTATCAAACAGAATATTCCGGTATTAAATTTGGGTTATTTTTTGTTGCGTCCTATCTAAATCTATTAGTTTCCTCATTTTTTGTAATAGTTCTTTACTTGGGCGGTTGGAATCTCTCTATTCCATATATATTAAGTCCGGAACTTTTTGAAAAAGCAGGCGGTGTCTTTGGAACAATCATTAGTATTTTGATTACATTAGTTAAAACTTATTTGTTTTTGTTCATTCCTATTACAATAAGATGGACTTTACCTCGGCTCAGAATGGACCAATTATTAAATCTTGGATGGAAATTTCTTTTACCTATTTCTCTCGGTAATTTATTATTAACAACCTCGTTCCAACTCCTTTCACTC
>Graptopetalum_amethystinum
ATGATAATTGATACAACAGAAGTACAAGATATCACCGGGTTTTCAAAATGGGAATCC------TTAAACGAGGTGTATGAGATCATATGGATGCTTATCCCGATTTTGACTGTTATAGTGGGAATCACAATAGGTGTACTAGTAATTGTGTGGTTAGAAAGAGAAATAGCGGCGGGGTTACAACAACGTATTGGACCAGAATATGCTGGACCTTTTGGAATTCTCCAAGCTTTAGCAGATGGTACAAAACTTCTTTTCAAAGAAAACCTTCTGCCATCTAGAGGCGATATTTTTTTATTCAATCTCGGACCAGCGATAGCAGTCATATCAATTCTATTAAGTTATTCAGTAATTCCTTTTGGCTATCATCTTGTTCTAGCCGACCTAAATATTGGTGTTTTTTTATGGATTGCCGTTTCAAGTATTTCTCCGATTGGACTTCTTATGTCAGGATATGGATCAAATAATAAATATTCTTTTTTAGGTGGTTTAAGGGCTGCTGCTCAATCGATTAGTTATGAAATACCATTAACTCTATGCGTGTTATCAATATCTCTATTATCTAATAGTTCAAGTACAGTTGATATAGTTGAAGCACAGTCAAAATATGGTTTTTGGGGATGGAATTTGTGGCGTCAACCTATAGGGTTTATCGTTTTTCTAATTTCGTCCCTAGCAGAATGTGAGAGGTTACCCTTCGATTTACCAGAAGCAGAAGAAGAATTAGTAGCAGGTTATCAAACAGAATATTCCGGTATTAAATTTGGGTTATTTTTTGTTGCGTCCTATCTAAATCTATTAGTTTCCTCATTTTTTGTAATAGTTCTTTACTTGGGCGGTTGGAATCTCTCTATTCCATATATATTAAGTCCGGAACTTTTTGAAAAAGCAGGCGGTGTCTTTGGAACAATCATTAGTATTTTGATTACATTAGTTAAAACTTATTTGTTTTTGTTCATTCCTATTACAACAAGATGGACTTTACCTCGGCTCAGAATGGACCAATTATTAAATCTTGGATGGAAATTTCTTTTACCTATTTCTCTCGGTAATTTATTATTAACAACCTCGTTCCAACTCCTTTCACTC
>Pachyphytum_compactum
ATGATAATTGATACAACAGAAGTACAAGATATCACCGGGTTTTCAAAATGGGAATCC------TTAAACGAGGTGTATGAGATCATATGGATGCTTATCCCGATTTTGACTGTTATAGTGGGAATCACAATAGGTGTACTAGTAATTGTGTGGTTAGAAAGAGAAATAGCGGCGGGGTTACAACAACGTATTGGACCAGAATATGCTGGACCTTTTGGAATTCTCCAAGCTTTAGCAGATGGTACAAAACTTCTTTTCAAAGAAAACCTTCTGCCATCTAGAGGCGATATTTATTTATTCAATCTCGGACCAGCGATAGCAGTCATATCAATTCTATTAAGTTATTCAGTAATTCCTTTTGGCTATCATCTTGTTCTAGCCGACCTAAATATTGGTGTTTTTTTATGGATTGCCGTTTCAAGTATTTCTCCGATTGGACTTCTTATGTCAGGATATGGATCAAATAATAAATATTCTTTTTTAGGTGGTTTAAGGGCTGCTGCTCAATCGATTAGTTATGAAATACCATTAACTCTATGCGTGTTATCAATATCTCTATTATCTAATAGTTCAAGTACAGTTGATATAGTTGAAGCACAGTCAAAATATGGTTTTTGGGGATGGAATTTGTGGCGTCAACCTATAGGGTTTATCGTTTTTCTAATTTCGTCCCTAGCAGAATGTGAGAGGTTACCCTTCGATTTACCAGAAGCAGAAGAAGAATTAGTAGCAGGTTATCAAACAGAATATTCCGGTATTAAATTTGGGTTATTTTTTGTTGCGTCCTATCTAAATCTATTAGTTTCCTCATTTTTTGTAATAGTTCTTTACTTGGGCGGTTGGAATCTCTCTATTCCATATATATTAAGTCCGGAACTTTTTGAAAAAGCAGGCGGTGTCTTTGGAACAATCATTAGTATTTTGATTACATTAGTTAAAACTTATTTGTTTTTGTTCATTCCTATTACAACAAGATGGACTTTACCTCGGCTCAGAATGGACCAATTATTAAATCTTGGATGGAAATTTCTTTTACCTATTTCTCTCGGTAATTTATTATTAACAACCTCGTTCCAACTCCTTTCACTC
>Sedum_alfredii
ATGATAATTGATACAACAGAAGTACAAGATATCACTGGGTTTTCAAAATGGGAATCC------TTAAAAGAGGTGGATGAGATCATATGGATGCTTATCCCAATTTTGACTGTTATAGTGGGAATCACAATAGGTGTACTAGTAATTGTGTGGTTAGAAAGAGAAATAGCGGCGGGGTTACAACAACGTATTGGACCGGAATATGCTGGACCTTTTGGAATTCTCCAAGCTTTATCAGATGGTACAAAACTACTTTTCAAAGAAAACCTTCTTCCATCTAGAGGTGATATTTATTTATTCAATATCGGACCAGCCATAGCAGTCATATCAATTCTATTAAGTTATTCAGTAATTCCTTTTAGCTATCATCTTGTTCTAGCTGATCTCAATATTGGTATTTTTTTATGGATTGCCGTTTCAAGTATTTCTCCGATTGGACTTCTGATGTCAGGATATGGATCAAATAATAAATATTCTTTTTTAGGTGGTTTACGGGCTGCTGCTCAATCAATTAGTTATGAAATACCATTAACTCTATGCGTGTTATCAATATCTCTATTATCTAATAGTTCAAGTACAGTTGATATAGTTGAAGCACAGTCAAAATATGGTTTTTGGGGATGGAATTTGTGGCGTCAACCTATAGGGTTTATCAGTTTTCTAATTTCGTCCCTAGCAGAATGTGAGAGGTTACCCTTCGATTTACCAGAAGCAGAAGAAGAATTAGTAGCAGGTTATCAAACAGAATATTCCGGGATTAAATTTGGTTTATTTTTTGTTGCGTCCTATCTAAATCTATTAGTTTCCTCAATTTTTGTAATAGTTCTTTACTTGGGCGGTTGGAATCTCTCTATTCCATATATATTAAGTCCTGAACTTTTTGAAAAAGCAGGCGGTGTCTTTGGAACAATCATTAGTATTTTGATTACATTAGTTAAAACTTATTTGTTTTTGTTCATTCCTATTACAACAAGATGGACTTTACCTCGGCTCAGAATGGACCAATTATTAAATCTTGGATGGAAATTTCTTTTACCTATTTCTCTCGGTAATTTATTATTAACAACCTCGTTCCAACTCCTTTCACTC
>Sedum_emarginatum
ATGATAATTGATACAACAGAAGTACAAGATATCACTGGGTTTTCAAAATGGGAATCC------TTAAAAGAGATGGATGAGATCATATGGATGCTTATCCCGATTTTGACTGTTATAGTGGGAATCACAATAGGTGTACTAGTAATTGTGTGGTTAGAAAGAGAAATAGCGGCGGGGTTACAACAACGTATTGGACCGGAATATGCTGGACCTTTTGGACTTCTCCAAGCTTTAGCAGATGGTACAAAACTACTTTTCAAAGAAAACCTTCTTCCATCTAGAGGTGATATTTATTTATTCAATATCGGACCAGCCATAGCAGTCATATCAATTCTATTAAGTTATTCAGTAATTCCTTTTGGCTATCATCTTGTTCTAGCCGATCTCAATATTGGTATTTTTTTATGGATTGCCGTTTCAAGTATTTCTCCGATTGGACTTCTGATGTCAGGATATGGATCAAATAATAAATATTCTTTTTTAGGTGGTTTACGGGCTGCTGCTCAATCAATTAGTTATGAAATACCATTAACTCTATGCGTGTTATCAATATCTCTATTATCTAATAGTTCAAGTACAGTTGATATAGTTGAAGCACAGTCAAAATATGGTTTTTGGGGATGGAATTTGTGGCGTCAACCTATAGGGTTTATCAGTTTTATAATTTCGTCCCTAGCAGAATGTGAGAGGTTACCCTTCGATTTACCAGAAGCAGAAGAAGAATTAGTAGCAGGTTATCAAACAGAATATTCCGGGATTAAATTTGGTTTATTTTTTATTGCATCCTATCTAAATCTATTAGTTTCCTCATTTTTTATAATAGTTCTTTACTTGGGCGGTTGGAATCTCTCTATTCCATATATATTAAGTCCTGAACTTTTTGAAAAAGCAGGCGGTGTCTTTGGAACAATCATTAGTATTTTGATTACATTAGTTAAAACTTCTTTGTTTTTGTTCATTCCTATTACAACAAGATGGACTTTACCTCGGCTCAGAATGGACCAATTATTAAATCTTGGATGGAAATTTCTTTTACCTATTTCTCTCGGTAATTTCTTATTAACAACCTCGTTCCAACTCCTTTCACTC
>Sedum_lineare
ATGATAATTGATACAACAGAAGTACAAGATATCACTGGGTTTTCAAAATGGGAATCC------TTAAACGAGGTGTATGAGAGCGTATGGATGCTTATCCCGATTTTTACTGTTATAGTGGGAATCACAATAGGTGTACTAGTAATTGTGTGGTTAGAAAGAGAAATAGCGGCGGGGTTACAACAACGTATTGGACCGGAATATGCTGGACCTTTTGGAATTCTCCAAGCTTTAGCAGATGGTACAAAACTTCTTTTCAAAGAAAACCTTTTTCCATCTAGAAGCGATATTTTTTTATTCAATATCGGACCAGCCATAGCAGTTATATCAATTCTATTAAGTTATTCAGTAATTCCTTTTGGCTATCATCGTGTTCTAGCCGATCTCAATATCGGTGTTTTTTTATGGATTGCCAGTTCGAGTCTTTCTCCGATTGGACTTCTTATGTCAGGATATGGATCAAATAATAAATATTCCTTTTTAGGTGGTTTACGGGCTGCTGCTCAATCGATTAGTTATGAAATACCATTAACTCTATGCGTGTTATCAATATCTCTATTATCTAATAGTTCAAGTACAGTTGATATAGTTGAAGCACAGTCAAAATATGGGTTTTGGGGATGGAATTTGTGGCGTCAACCTATAGGGTTTATCGTTTTTCTAATTTCGTCCCTAGCAGAATGTGAGAGGTTACCCTTCGATTTACCAGAAGCAGAAGAAGAATTAGTAGCAGGTTATCAAACAGAATATTCCGGTATTAAATTCGGTTTATTTTTTGTTGCGTCCTATCTAAATGTATTAGTTTCCTCATTTTTTGTAATCGTTCTTTATTTGGGCGGTTGGAATCTCTCTATTCCATATATATTAAGTCCTGAACTTTTTGAAAAAGCAGGTGGTGGCTTTGGAACAATCATTAGTATTTTGATTACATTAGTTAAAACTTATTTGTTTTTGTTCATTCCTATTACAACAAGATGGACTTTACCTCGGCTCAGAATGGACCAATTATTAAATCTTGGATGGAAATTTCTTTTACCTATTTCTCTCGGTAATTTATTATTAACAACCTCATTCCAACTCCTTTCACTT
>Sedum_oryzifolium
ATGATAATTGATACAACAGAAGTACAAGCTATCACTGGGTTTTCAAAATGGGAATCC------TTAAACGAGGTGTATGAGATCATATGGATGCTTATCCCGATTTTGACTGTTATAGTGGGAATCACAATAGGTGTACTAGTAATTGTGTGGTTAGAAAGAGAAATAGCGGCGGGGTTACAACAACGTATTGGACCGGAATATGCTGGACCTTTTGGAATTCTTCAAGCTTTATCAGATGGTACAAAACTTCTTTTTAAAGAAAACCTTCTTCCATCGAGAGGCGATATTTATTTATTCAATATCGGACCAGCCATAGCAGTCATATCAATTTTATTAAGTTATTTAGTAATTCCTTTTGGCTATCATCTTGTTCTAGCCGATCTCAATATCGGTGTTTTTTTATGGATTGCTATTTCAAGTATTTCTCCGATTGGACTTCTTATGTCAGGATATGGATCAAATAATAAATATTCTTTTTTAGGTGGTTTACGGGCTGCTGCTCAATCGATTAGTTATGAAATACCATTAACTCTATGCGTGTTATCAATATCTCTATTATCTAATAGTTCAAGTACAGTTGATATAGTTGAAGCACAGTCAAAATATGGGTTTTGGGGATGGAATTTGTGGCGTCAACCGATAGGATTTATCGTTTTTCTAATTTCATCCCTAGCAGAATGTGAGAGGTTACCCTTCGATTTACCAGAAGCAGAAGAAGAATTAGTAGCAGGTTATCAAACAGAATATTCCGGTATTAAATTTGGTTTATTTTTTGTTGCATCCTATCTAAATTTATTAGTTTCTTCATTTTTTGTAATCATTCTTTACTTGGGCGGTTGGAATTTCTCTATTCCATATATATTAAGTCCTGAACTTTTTGAAAAAGCAGGTGGTGGCTTTGGAACAATCATTAGTATTTTGATTACATTAGTTAAAACTTATTTGTTTTTGTTCATTCCTATTACAACAAGATGGACTTTACCTCGGCTCAGAATGGACCAATTATTAAATCTTGGATGGAAATTTCTTTTGCCTATTTCTCTCGGTAATTTATTATTAACAACCTCGTTCCAACTTCTTTCACTC
>Sedum_plumbizincicola
ATGATAATTGATACAACAGAAGTACAAGATATCACTGGGTTTTCAAAATGGGAATCC------TTAAAAGAGGTGGATGAGATCATATGGATGCTTATCCCAATTTTGACTGTTATAGTGGGAATCACAATAGGTGTACTAGTAATTGTGTGGTTAGAAAGAGAAATAGCGGCGGGGTTACAACAACGTATTGGACCGGAATATGCTGGACCTTTTGGAATTCTCCAAGCTTTAGCAGATGGTACAAAACTACTTTTCAAAGAAAACCTTCTTCCATCTAGAGGTGATATTTATTTATTCAATATCGGACCAGCCATAGCAGTCATATCAATTCTATTAAGTTATTCAGTAATTCCTTTTGGCTATCATCTTGTTCTAGCCGATCTTAATATTGGTATTTTTTTATGGATTGCCGTTTCAAGTATTTCTCCGATTGGACTTCTGATGTCAGGATATGGATCAAATAATAAATATTCTTTTTTAGGTGGTTTACGGGCTGCTGCTCAATCAATTAGTTATGAAATACCATTAACTCTATGCGTGTTATCAATATCTCTATTATCTAATAGTTCGAGTACAGTTGATATAGTTGAAGCACAGTCAAAATATGGTTTTTGGGGATGGAATTTTTGGCGTCAACCTATAGGGTTTATCAGTTTTCTAATTTCGTCCCTAGCAGAATGTGAGAGGTTACCCTTCGATTTACCAGAAGCAGAAGAAGAATTAGTAGCAGGTTATCAAACAGAATATTCCGGGATTAAATTTGGTTTATTTTTTGTTGCGTCCTATCTAAATCTATTAGTTTCCTCAATTTTTGTAATAGTTCTTTACTTGGGCGGTTGGAATCTCTCTATTCCATATATATTAAGTCCTGAACTTTTTGAAAAAGCAGGCGGTGTCTTTGGAACAATCATTAGTATTTTGATTACATTAGTTAAAACTTATTTGTTTTTGTTCATTCCTATTACAACAAGATGGACTTTACCTCGGCTCAGAATGGACCAATTATTAAATCTTGGATGGAAATTTCTTTTACCTATTTCTCTCGGTAATTTATTATTAACAACCTCGTTCCAACTCCTTTCACTC
>Sedum_sarmentosum
ATGATAATTGATACAACAGAAGTACAAGATATCACTGGGTTTTCAAAATGGGAATCC------TTAAAAGAGGTGGATGAGATCATATGGATGCTTATCCCGATTTTGACTGTTATAGTGGGAATCACAATAGGTGTACTAGTAATTGTATGGTTAGAAAGAGAAATAGCGGCGGGGTTACAACAACGTATTGGACCGGAATATGCTGGACCTTTTGGAATTCTCCAAGCTTTAGCAGATGGTACAAAACTACTTTTCAAAGAAAACCTTCTTCCATCTAGAGGTGATATTTATTTATTCAATATCGGACCAGCCATAGCAGTCATATCAATTCTATTAAGTTATTCAGTAATTCCTTTTGGCTATCATCTTGTTCTAGCCGATCTCAATATGGGTGTTTTTTTATGGATTGCCGTTTCAGGTATTTCTCCGATTGGACTTCTGATGTCAGGATATGGATCAAATAATAAATATTCTTTTTTAGGTGGTTTACGGGCTGCTGCTCAATCAATTAGTTATGAAATACCATTAACTCTATGCGTGTTATCAATATCTCTATTATCTAATAGTTCAAGTACAGTTGATATAGTTGAAGCACAGTCAAAATATGGTTTTTGGGGATGGAATTTGTGGCGTCAACCTATAGGGTTTATCGTTTTTCTAATTTCGTCCCTAGCAGAATGTGAGAGGTTACCCTTCGATTTACCAGAAGCAGAAGAAGAATTAGTAGCAGGTTATCAAACAGAATATTCCGGGATTAAATTTGGTTTATTTTTTGTTGCGTCCTATCTAAATCTATTAGTTTCCTCATTTTTTGTAATAATTCTTTACTTGGGCGGTTGGAATCTCTCTATTCCATATATATTAAGTCCTGAACGTTTTGAAAAAGCCGGCGGTGTCTTTGGAACAATCATTAGTATTTTGATTACATTAGTTAAAACTTATTTGTTTTTGTTCATTCCTATTACAACAAGATGGACTTTACCTCGGCTCAGAATGGACCAATTATTAAATCTTGGATGGAAATTTCTTTTACCTATTTCTCTCGGTAATTTATTATTAACAACCTCGTTCCAACTCCTTTCACTC
>Sedum_tricarpum
ATGATAATTGATACAACAGAAGTACAAGATATCACTGGGTTTTCAAAATGGGAATCC------TTAAAAGAGGTGGATGAGATCATATGGATGCTTATCCCAATTTTGACTGTTATAGCGGGAATCACAATAGGTGTACTAGTAATTGTGTGGTTAGAAAGAGAAATAGCGGCGGGGTTACAACAACGTATTGGACCGGAATATGCTGGACCTTTTGGAATTCTCCAAGCTTTATCAGATGGTACAAAACTACTTTTCAAAGAAAACCTTCTTCCATCTAGAGGTGATATTTATTTATTCAATATCGGACCAGCCATAGCAGTCATATCAATTCTATTAAGTTATTCAGTAATTCCTTTTAGCTATCATCTTGTTCTAGCTGATCTCAATATTGGTATTTTTTTATGGATTGCCGTTTCAAGTATTTCTCCGATTGGACTTCTGATGTCAGGATATGGATCAAATAATAAATATTCTTTTTTAGGTGGTTTACGGGCTGCTGCTCAATCAATTAGTTATGAAATACCATTAACTCTATGCGTGTTATCAATATCTCTATTATCTAATAGTTCAAGTACAGTTGATATAGTTGAAGCACAGTCAAAATATGGTTTTTGGGGATGGAATTTGTGGCGTCAACCTATAGGGTTTATCAGTTTTCTAATTTCGTCCCTAGCAGAATGTGAGAGGTTACCCTTCGATTTACCAGAAGCAGAAGAAGAATTAGTAGCAGGTTATCAAACAGAATATTCCGGGATTAAATTTGGTTTATTTTTTATTGCGTCCTATCTAAATCTATTAGTTTCCTCAATTTTTGTAATAGTTCTTTACTTGGGCGGTTGGAATCTCTCTATTCCATATATATTAAGTCCTGAACTTTTTGAAAAAGCAGGCGGTGTCTTTGGAACAATCATTAGTATTTTGATTACATTAGTTAAAACTTATTTGTTTTTGTTCATTCCTATTACAACAAGATGGACTTTACCTCGGCTCAGAATGGACCAATTATTAAATCTTGGATGGAAATTTCTTTTACCTATTTCTCTCGGTAATTTATTATTAACAACCTCGTTCCAACTCCTTTCACTC
>Aeonium_arboreum
ATGATAATTGATACAACAGAAGTACAAGATATCACTGCTTTTTCAAAATGGGAATTC------TTAAAAGAGGTGTATGAGATCATATGGATGCTTATCCCGATTTTTACTGTTATAGTGGGAATCACAATAGGTGTACTAGTAATTGTGTGGTTAGAAAGAGAAATAGCTGCGGGGCTACAGCAACGTATTGGACCTGAATATGCTGGACCTTTTGGAATTCTCCAAGCTTTAGCAGATGGTACAAAACTACTTTTCAAAGAAAACCTTCTTCCATCTAGAGGCGATACTTATTTATTCAATATCGGACCAGCCATAGCAGTCATATCAATTCTATTAAGTTATTCAGTAATTCCCTTTGGTGATCATCTTGTTCTAGCCGATCTCAATATTGGTGTTTTTTTATGGATCGCCGTTTCAAGTATTTCTCCGATTGGACTTCTTATGTCAGGATATGGATCAAATAATAAATATTCTTTTTTAGGTGGTTTACGGGCTGCTGCTCAATCAATTAGTTATGAAATACCATTAACTCTATGCGTGTTATCAATATCTCTATTATCTAATAGTTCAAGTACAGTTGATATAGTTGAAGCCCAGTCAAAATATGGTTTGTGGGGGTGGAATTTGTGGCGTCAACCTATAGGGTTTCTCGTTTTTCTAATTTCTTCCCTCGCAGAATGTGAGAGGTTACCCTTCGATTTACCAGAAGCAGAAGAAGAATTAGTAGCAGGTTATCAAACAGAATATTCAGGTATAAAATTTGGTTTATTTTTTGTTGCGTCCTATCTAAATCTATTAGTTTCCTCATTTTTTGTAATCGTTCTTTACTTGGGCGGTTGGAATCTCTCTATTCCATATATATTAATTCCTGAACTTTTTGAAAAAACAGGCGGAGTCTTTGGAACAATCATTAGTATTTTGATTACATTAGTTAAAACTTATTTGTTTTTGTTCATTTCGATTACAACAAGATGGACTTTACCTCGACTGAGAATGGACCAATTATTAAATCTTGGGTGGAAATTTCTTTTACCTATTTCGCTCGGTAATTTATTATTAACAACTTCTTTCCAACTCCTTTCACTC
>Aeonium_balsamiferum
ATGATAATTGATACAACAGAAGTACAAGATATCACTGCTTTTTCAAAATGGGAATTC------TTAAAAGAGGTGTATGAGATCATATGGATGCTTATCCCGATTTTTACTGTTATAGTGGGAATCACAATAGGTGTACTAGTAATTGTGTGGTTAGAAAGAGAAATAGCTGCGGGGCTACAGCAACGTATTGGACCTGAATATGCTGGACCTTTTGGAATTCTCCAAGCTTTAGCAGATGGTACAAAACTACTTTTCAAAGAAAACCTTCTTCCATCTAGAGGCGATACTTATTTATTCAATATCGGACCAGCCATAGCAGTCATATCAATTCTATTAAGTTATTCAGTAATTCCCTTTGGTGATCATCTTGTTCTAGCCGATCTCAATATTGGTGTTTTTTTATGGATCGCCGTTTCAAGTATTTCTCCGATTGGACTTCTTATGTCAGGATATGGATCAAATAATAAATATTCTTTTTTAGGTGGTTTACGGGCTGCTGCTCAATCAATTAGTTATGAAATACCATTAACTCTATGCGTGTTATCAATATCTCTATTATCTAATAGTTCAAGTACAGTTGATATAGTTGAAGCCCAGTCAAAATATGGTTTGTGGGGGTGGAATTTGTGGCGTCAACCTATAGGGTTTCTCGTTTTTCTAATTTCTTCCCTCGCAGAATGTGAGAGGTTACCCTTCGATTTACCAGAAGCAGAAGAAGAATTAGTAGCAGGTTATCAAACAGAATATTCAGGTATAAAATTTGGTTTATTTTTTGTTGCGTCCTATCTAAATCTATTAGTTTCCTCATTTTTTGTAATCGTTCTTTACTTGGGCGGTTGGAATCTCTCTATTCCATATATATTAATTCCTGAACTTTTTGAAAAAACAGGCGGAGTCTTTGGAACAATCATTAGTATTTTGATTACATTAGTTAAAACTTATTTGTTTTTGTTCATTTCGATTACAACAAGATGGACTTTACCTCGACTGAGAATGGACCAATTATTAAATCTTGGGTGGAAATTTCTTTTACCTATTTCGCTCGGTAATTTATTATTAACAACTTCTTTCCAACTCCTTTCACTC
>Aeonium_decorum
ATGATAATTGATACAACAGAAGTACAAGATATCACTGCTTTTTCAAAATGGGAATTC------TTAAAAGAGGTGTATGAGATCATATGGATGCTTATCCCGATTTTTACTGTTATAGTGGGAATCACAATAGGTGTACTAGTAATTGTGTGGTTAGAAAGAGAAATAGCTGCGGGGCTACAGCAACGTATTGGACCTGAATATGCTGGACCTTTTGGAATTCTCCAAGCTTTAGCAGATGGTACAAAACTCCTTTTCAAAGAAAACCTTCTTCCATCTAGAGGCGATACTTATTTATTCAATATCGGACCAGCCATAGCAGTCATATCAATTCTATTAAGTTATTCAGTAATTCCCTTTGGTGATCATCTTGTTCTAGCCGATCTCAATATTGGTGTTTTTTTATGGATCGCCGTTTCAAGTATTTCTCCGATTGGACTTCTTATGTCAGGATATGGATCAAATAATAAATATTCTTTTTTAGGTGGTTTACGGGCTGCTGCTCAATCAATTAGTTATGAAATACCATTAACTCTATGCGTGTTATCAATATCTCTATTATCTAATAGTTCAAGTACAGTTGATATAGTTGAAGCCCAGTCAAAATATGGTTTGTGGGGGTGGAATTTGTGGCGTCAACCTATAGGGTTTATCGTTTTTCTAATTTCTTCCCTCGCAGAATGTGAGAGGTTACCCTTCGATTTACCAGAAGCAGAAGAAGAATTAGTAGCAGGTTATCAAACAGAATATTCAGGTATAAAATTTGGTTTATTTTTTGTTGCGTCCTATCTAAATCTATTAGTTTCCTCATTTTTTGTAATCGTTCTTTACTTGGGCGGTTGGAATCTCTCTATTCCATATATATTAATTCCTGAACTTTTTGAAAAAACAGGCGGAGTCTTTGGAACAATCATTAGTATTTTGATTACATTAGTTAAAACTTATTTGTTTTTGTTCATTTCGATTACAACAAGATGGACTTTACCTCGACTGAGAATGGACCAATTATTAAATCTTGGGTGGAAATTTCTTTTACCTATTTCGCTCGGTAATTTATTATTAACAACTTCTTTCCAACTCCTTTCACTC
>Aeonium_diplocyclum
ATGATAATTGATACAACAGAAGTACAAGATATCACTGCTTTTTCAAAATGGGAATTC------TTAAAAGAGGTGTATGAGATCATATGGATGCTTATCCCGATTTTTACTGTTATAGTGGGAATCACAATAGGTGTACTAGTAATTGTGTGGTTAGAAAGAGAAATAGCTGCGGGGCTACAGCAACGTATTGGACCTGAATATGCTGGACCTTTTGGAATTCTCCAAGCTTTAGCAGATGGTACAAAACTACTTTTCAAAGAAAACCTTCTTCCATCTAGAGGCGATACTTATTTATTCAATATCGGACCAGCCATAGCAGTCATATCAATTCTATTAAGTTATTCAGTAATTCCCTTTGGTGATCATCTTGTTCTAGCCGATCTCAATATTGGTGTTTTTTTATGGATCGCCGTTTCAAGTATTTCTCCGATTGGACTTCTTATGTCAGGATATGGATCAAATAATAAATATTCTTTTTTAGGTGGTTTACGGGCTGCTGCTCAATCAATTAGTTATGAAATACCATTAACTCTATGCGTGTTATCAATATCTCTATTATCTAATAGTTCAAGTACAGTTGATATAGTTGAAGCCCAGTCAAAATATGGTTTGTGGGGGTGGAATTTGTGGCGTCAACCTATAGGGTTTATCGTTTTTCTAATTTCTTCCCTCGCAGAATGTGAGAGGTTACCCTTCGATTTACCAGAAGCAGAAGAAGAATTAGTAGCAGGTTATCAAACAGAATATTCAGGTATAAAATTTGGTTTATTTTTTGTTGCGTCCTATCTAAATCTATTAGTTTCCTCATTTTTTGTAATCGTTCTTTACTTGGGCGGTTGGAATCTCTCTATTCCATATATATTAATTCCTGAACTTTTTGAAAAAACAGGCGGAGTCTTTGGAACAATCATTAGTATTTTGATTACATTAGTTAAAACTTATTTGTTTTTGTTCATTTCGATTACAACAAGATGGACTTTACCTCGACTGAGAATGGACCAATTATTAAATCTTGGGTGGAAATTTCTTTTACCTATTTCGCTCGGTAATTTATTATTAACAACTTCTTTCCAACTCCTTTCACTC
>Aeonium_dodrantale
ATGATAATTGATACAACAGAAGTACAAGATATCACTGCTTTTTCAAAATGGGAATTC------TTAAAAGAGGTGTATGAAATCATATGGATGCTTATCCCGATTTTTACTGTTATAGTGGGAATCACAATAGGTGTACTAGTAATTGTGTGGTTAGAAAGAGAAATAGCTGCGGGGCTACAGCAACGTATTGGACCTGAATATGCTGGACCTTTTGGAATTCTCCAAGCTTTAGCAGATGGTACAAAACTACTTTTCAAAGAAAACCTTCTTCCATCTAGAGGCGATACTTATTTATTCAATATCGGACCAGCCATAGCAGTCATATCAATTCTATTAAGTTATTCAGTAATTCCCTTTGGTGATCATCTTGTTCTAGCCGATCTCAATATTGGTGTTTTTTTATGGATCGCCGTTTCAAGTATTTCTCCGATTGGACTTCTTATGTCAGGATATGGATCAAATAATAAATATTCTTTTTTAGGTGGTTTACGGGCTGCTGCTCAATCAATTAGTTATGAAATACCATTAACTCTATGCGTGTTATCAATATCTCTATTATCTAATAGTTCAAGTACAGTTGATATAGTTGAAGCCCAGTCAAAATATGGTTTGTGGGGGTGGAATTTGTGGCGTCAACCTATAGGATTTATCGTTTTTCTAATTTCTTCCCTCGCAGAATGTGAGAGGTTACCCTTCGATTTACCAGAAGCAGAAGAAGAATTAGTAGCAGGTTATCAAACAGAATATTCAGGTATAAAATTTGGTTTATTTTTTGTTGCGTCCTATCTAAATCTATTAGTTTCCTCATTTTTTGTAATCGTTCTTTACTTGGGCGGTTGGAATCTCTCTATTCCATATATATTAATTCCTGAACTTTTTGAAAAAACAGGCGGAGTCTTTGGAACAATCATTAGTATTTTGATTACATTAGTTAAAACTTATTTGTTTTTGTTCATTTCGATTACAACAAGATGGACTTTACCTCGACTGAGAATGGACCAATTATTAAATCTTGGGTGGAAATTTCTTTTACCTATTTCGCTCGGTAATTTATTATTAACAACTTCTTTCCAACTCCTTTCACTC
>Aeonium_nobile
ATGATAATTGATACAACAGAAGTACAAGATATCACTGCTTTTTCAAAATGGGAATTC------TTAAAAGAGGTGTATGAGATCATATGGATGCTTATCCCGATTTTTACTGTTATAGTGGGAATCACAATAGGTGTACTAGTAATTGTGTGGTTAGAAAGAGAAATAGCTGCGGGGCTACAGCAACGTATTGGACCTGAATATGCTGGACCTTTTGGAATTCTCCAAGCTTTAGCAGATGGTACAAAACTCCTTTTCAAAGAAAACCTTCTTCCATCTAGAGGCGATACTTATTTATTCAATATCGGACCAGCCATAGCAGTCATATCAATTCTATTAAGTTATTCAGTAATTCCCTTTGGTGATCATCTTGTTCTAGCCGATCTCAATATTGGTGTTTTTTTATGGATCGCCGTTTCAAGTATTTCTCCGATTGGACTTCTTATGTCAGGATATGGATCAAATAATAAATATTCTTTTTTAGGTGGTTTACGGGCTGCTGCTCAATCAATTAGTTATGAAATACCATTAACTCTATGCGTGTTATCAATATCTCTATTATCTAATAGTTCAAGTACAGTTGATATAGTTGAAGCCCAGTCAAAATATGGTTTGTGGGGGTGGAATTTGTGGCGTCAACCTATAGGGTTTATCGTTTTTCTAATTTCTTCCCTCGCAGAATGTGAGAGGTTACCCTTCGATTTACCAGAAGCAGAAGAAGAATTAGTAGCAGGTTATCAAACAGAATATTCAGGTATAAAATTTGGTTTATTTTTTGTTGCGTCCTATCTAAATCTATTAGTTTCCTCATTTTTTGTAATCGTTCTTTACTTGGGCGGTTGGAATCTCTCTATTCCATATATATTAATTCCTGAACTTTTTGAAAAAACAGGCGGAGTCTTTGGAACAATCATTAGTATTTTGATTACATTAGTTAAAACTTATTTGTTTTTGTTCATTTCGATTACAACAAGATGGACTTTACCTCGACTGAGAATGGACCAATTATTAAATCTTGGGTGGAAATTTCTTTTACCTATTTCGCTCGGTAATTTATTATTAACAACTTCTTTCCAACTCCTTTCACTC
>Aeonium_saundersii
ATGATAATTGATACAACAGAAGTACAAGATATCACTGCTTTTTCAAAATGGGAATTC------GTAAAAGAGGTGTATGAGATCATATGGATGCTTATCCCGATTTTTACTGTTATAGTGGGAATCACAATAGGTGTACTAGTAATTGTGTGGTTAGAAAGAGAAATAGCTGCGGGGCTACAGCAACGTATTGGACCTGAATATGCTGGACCTTTTGGAATTCTCCAAGCTTTAGCAGATGGTACAAAACTACTTTTCAAAGAAAACCTTCTTCCATCTAGAGGCGATACTTATTTATTCAATATCGGACCAGCCATAGCAGTCATATCAATTCTATTAAGTTATTCAGTAATTCCCTTTGGTGATCATCTTGTTCTAGCCGATCTCAATATTGGTGTTTTTTTATGGATCGCCGTTTCAAGTATTTCTCCGATTGGACTTCTTATGTCAGGATATGGATCAAATAATAAATATTCTTTTTTAGGTGGTTTACGGGCTGCTGCTCAATCAATTAGTTATGAAATACCATTAACTCTATGCGTGTTATCAATATCTCTATTATCTAATAGTTCAAGTACAGTTGATATAGTTGAAGCCCAGTCAAAATATGGTTTGTGGGGGTGGAATTTGTGGCGTCAACCTATAGGGTTTATCGTTTTTCTAATTTCTTCCCTCGCAGAATGTGAGAGGTTACCCTTCGATTTACCAGAAGCAGAAGAAGAATTAGTAGCAGGTTATCAAACAGAATATTCAGGTATAAAATTTGGTTTATTTTTTGTTGCGTCCTATCTAAATCTATTAGTTTCCTCATTTTTTGTAATAGTTCTTTACTTGGGCGGTTGGAATCTCTCTATTCCATATATATTAATTCCTGAACTTTTTGAAAAAACAGGCGGAGTCTTTGGAACAATCATTAGTATTTTGATTACATTAGTTAAAACTTATTTGTTTTTGTTCATTTCGATTACAACAAGATGGACTTTACCTCGACTGAGAATGGACCAATTATTAAATCTTGGGTGGAAATTTCTTTTACCTATTTCGCTCGGTAATTTATTATTAACAACTTCTTTCCAACTCCTTTCACTC
>Aeonium_tabuliforme
ATGATAATTGATACAACAGAAGTACAAGATATCACTGCTTTTTCAAAATGGGAATTC------TTAAAAGAGGTGTATGAGATCATATGGATGCTTATCCCGATTTTTACTGTTATAGTGGGAATCACAATAGGTGTACTAGTAATTGTGTGGTTAGAAAGAGAAATAGCTGCGGGGCTACAGCAACGTATTGGACCTGAATATGCTGGACCTTTTGGAATTCTCCAAGCTTTAGCAGATGGTACAAAACTACTTTTCAAAGAAAACCTTCTTCCATCTAGAGGCGATACTTATTTATTCAATATCGGACCAGCCATAGCAGTCATATCAATTCTATTAAGTTATTCAGTAATTCCCTTTGGTGATCATCTTGTTCTAGCCGATCTCAATATTGGTGTTTTTTTATGGATCGCCGTTTCAAGTATTTCTCCGATTGGACTTCTTATGTCAGGATATGGATCAAATAATAAATATTCTTTTTTAGGTGGTTTACGGGCTGCTGCTCAATCAATTAGTTATGAAATACCATTAACTCTATGCGTGTTATCAATATCTCTATTATCTAATAGTTCAAGTACAGTTGATATAGTTGAAGCCCAGTCAAAATATGGTTTGTGGGGGTGGAATTTGTGGCGTCAACCTATAGGGTTTATCGTTTTTCTAATTTCTTCCCTCGCAGAATGTGAGAGGTTACCCTTCGATTTACCAGAAGCAGAAGAAGAATTAGTAGCAGGTTATCAAACAGAATATTCAGGTATAAAATTTGGTTTATTTTTTGTTGCGTCCTATCTAAATCTATTAGTTTCCTCATTTTTTGTAATCGTTCTTTACTTGGGCGGTTGGAATCTCTCTATTCCATATATATTAATTCCTGAACTTTTTGAAAAAAAAGGCGGAGTCTTTGGAACAATCATTAGTATTTTGATTACATTAGTTAAAACTTATTTGTTTTTGTTCATTTCGATTACAACAAGATGGACTTTACCTCGACTGAGAATGGACCAATTATTAAATCTTGGGTGGAAATTTCTTTTACCTATTTCGCTCGGTAATTTATTATTAACAACTTCTTTCCAACTCCTTTCACTC
>Aeonium_undulatum
ATGATAATTGATACAACAGAAGTACAAGATATCACTGCTTTTTCAAAATGGGAATTC------TTAAAAGAGGTGTATGAGATCATATGGATGCTTATCCCGATTTTTACTGTTATAGTGGGAATCACAATAGGTGTACTAGTAATTGTGTGGTTAGAAAGAGAAATAGCTGCGGGGCTACAGCAACGTATTGGACCTGAATATGCTGGACCTTTTGGAATTCTCCAAGCTTTAGCAGATGGTACAAAACTACTTTTCAAAGAAAACCTTCTTCCATCTAGAGGCGATACTTATTTATTCAATATCGGACCAGCCATAGCAGTCATATCAATTCTATTAAGTTATTCAGTAATTCCCTTTGGTGATCATCTTGTTCTAGCCGATCTCAATATTGGTGTTTTTTTATGGATCGCCGTTTCAAGTATTTCTCCGATTGGACTTCTTATGTCAGGATATGGATCAAATAATAAATATTCTTTTTTAGGTGGTTTACGGGCTGCTGCTCAATCAATTAGTTATGAAATACCATTAACTCTATGCGTGTTATCAATATCTCTATTATCTAATAGTTCAAGTACAGTTGATATAGTTGAAGCCCAGTCAAAATATGGTTTGTGGGGGTGGAATTTGTGGCGTCAACCTATAGGGTTTCTCGTTTTTCTAATTTCTTCCCTCGCAGAATGTGAGAGGTTACCCTTCGATTTACCAGAAGCAGAAGAAGAATTAGTAGCAGGTTATCAAACAGAATATTCAGGTATAAAATTTGGTTTATTTTTTGTTGCGTCCTATCTAAATCTATTAGTTTCCTCATTTTTTGTAATCGTTCTTTACTTGGGCGGTTGGAATCTCTCTATTCCATATATATTAATTCCTGAACTTTTTGAAAAAACAGGCGGAGTCTTTGGAACAATCATTAGTATTTTGATTACATTAGTTAAAACTTATTTGTTTTTGTTCATTTCGATTACAACAAGATGGACTTTACCTCGACTGAGAATGGACCAATTATTAAATCTTGGGTGGAAATTTCTTTTACCTATTTCGCTCGGTAATTTATTATTAACAACTTCTTTCCAACTCCTTTCACTC
>Monanthes_anagensis
ATGATAATTGATACAACAGAAGTACAAGATATCACTGCTTTTTCAAAATGGGAATTCTTAAAGTTAAAGGAGGTGTATGAGATCATATGGATGCTTATCCCAATTTTTACTGTTATAGTGGGAATCACAATAGGTGTACTAGTAATTGTGTGGTTAGAAAGAGAAATAGCTGCGGGGCTACAGCAACGTATTGGACCTGAATATGCTGGACCTTTTGGAATTCTCCAAGCTTTAGCAGATGGTACAAAACTGCTTTTCAAAGAAAACCTTCTTCCATCTAGAGGCGATACTTATTTATTCAATATCGGACCAGCCATAGCAGTCATATCAATTCTATTAAGTTATTCAGTAATTCCCTTTGGGGATCATCTTGTTCTAGCCGATCTCAATATTGGTGTTTTTTTATGGATCGCCGTTTCAAGTATTTCTCCGATTGGACTTCTTATGTCAGGATATGGATCAAATAATAAATATTCTTTTTTAGGTGGTTTACGGGCTGCTGCTCAATCAATTAGCTATGAAATACCATTAACTCTATGCGTCTTATCAATATCTCTATTATCTAATAGTTCAAGTACAGTTGATATAGTTGAAGCCCAGTCAAAATATGGTTTGTGGGGGTGGAATTTGTGGCGTCAACCTATAGGGTTTATCGTTTTTCTAATTTCTTCCCTCGCAGAATGTGAGAGGTTACCCTTCGATTTACCAGAAGCAGAAGAGGAATTAGTAGCAGGTTATCAAACAGAATATTCAGGTATCAAATTTGGTTTATTTTTTGTTGCGTCCTATCTAAATCTATTAGTTTCCTCATTTTTTGTAATCGTTCTTTACTTGGGCGGTTGGAATCTCTCTATTCCATATATATTAATTCCTGAACTTTTTGAAAAAACAGGCGGAGTCTTTGGAACAATCATTAGTATTTTGATTACATTAGTTAAAACTTATTTATTTTTGTTCATTTCGATTACAACAAGATGGACTTTACCTCGACTGAGAATGGACCAATTATTAAATCTTGGGTGGAAATTTCTTTTACCTATTTCGCTCGGTAATTTATTATTAACAACTTCTTTCCAACTCCTTTCACTC
>Monanthes_brachycaulos
ATGATAATTGATACAACAGAAGTACAAGATATCACTGCTTTTTCAAAATGGGAATTCTTAAAGTTAAAGGAGGTGTATGAGATCATATGGATGCTTATCCCAATTTTTACTGTTATAGTGGGAATCACAATAGGTGTACTAGTAATTGTGTGGTTAGAAAGAGAAATAGCTGCGGGGCTACAGCAACGTATTGGACCTGAATATGCTGGACCTTTTGGAATTCTCCAAGCTTTAGCAGATGGTACAAAACTGCTTTTCAAAGAAAACCTTCTTCCATCTAGAGGCGATACTTATTTATTCAATATCGGACCAGCCATAGCAGTCATATCAATTCTATTAAGTTATTCAGTAATTCCCTTTGGGGATCATCTTGTTCTAGCCGATCTCAATATTGGTGTTTTTTTATGGATCGCCGTTTCAAGTATTTCTCCGATTGGACTTCTTATGTCAGGATATGGATCAAATAATAAATATTCTTTTTTAGGTGGTTTACGGGCTGCTGCTCAATCAATTAGCTATGAAATACCATTAACTCTATGCGTCTTATCAATATCTCTATTATCTAATAGTTCAAGTACAGTTGATATAGTTGAAGCCCAGTCAAAATATGGTTTGTGGGGGTGGAATTTGTGGCGTCAACCTATAGGGTTTATCGTTTTTCTAATTTCTTCCCTCGCAGAATGTGAGAGGTTACCCTTCGATTTACCAGAAGCAGAAGAGGAATTAGTAGCAGGTTATCAAACAGAATATTCAGGTATCAAATTTGGTTTATTTTTTGTTGCGTCCTATCTAAATCTATTAGTTTCCTCATTTTTTGTAATCGTTCTTTACTTGGGCGGTTGGAATCTCTCTATTCCATATATATTAATTCCTGAACTTTTTGAAAAAACAGGCGGAGTCTTTGGAACAATCATTAGTATTTTGATTACATTAGTTAAAACTTATTTATTTTTGTTCATTTCGATTACAACAAGATGGACTTTACCTCGACTGAGAATGGACCAATTATTAAATCTTGGGTGGAAATTTCTTTTACCTATTTCGCTCGGTAATTTATTATTAACAACTTCTTTCCAACTCCTTTCACTC
>Monanthes_muralis
ATGATAATTGATACAACAGAAGTACAAGATATCACTGCTTTTTCAAAATGGGAATTCTTAAAGTTAAAGGAGGTGTATGAGATCATATGGATGCTTATCCCAATTTTTACTGTTATAGTGGGAATCACAATAGGTGTACTAGTAATTGTGTGGTTAGAAAGAGAAATAGCTGCGGGGCTACAGCAACGTATTGGACCTGAATATGCTGGACCTTTTGGAATTCTCCAAGCTTTAGCAGATGGTACAAAACTGCTTTTCAAAGAAAACCTTCTTCCATCTAGAGGCGATACTTATTTATTCAATATCGGACCAGCCATAGCAGTCATATCAATTCTATTAAGTTATTCAGTAATTCCCTTTGGGGATCATCTTGTTCTAGCCGATCTCAATATTGGTGTTTTTTTATGGATCGCCGTTTCAAGTATTTCTCCGATTGGACTTCTTATGTCAGGATATGGATCAAATAATAAATATTCTTTTTTAGGTGGTTTACGGGCTGCTGCTCAATCAATTAGCTATGAAATACCATTAACTCTATGCGTCTTATCAATATCTCTATTATCTAATAGTTCAAGTACAGTTGATATAGTTGAAGCCCAGTCAAAATATGGTTTGTGGGGGTGGAATTTGTGGCGTCAACCTATAGGGTTTATCGTTTTTCTAATTTCTTCCCTCGCAGAATGTGAGAGGTTACCCTTCGATTTACCAGAAGCAGAAGAGGAATTAGTAGCAGGTTATCAAACAGAATATTCAGGTATCAAATTTGGTTTATTTTTTGTTGCGTCCTATCTAAATCTATTAGTTTCCTCATTTTTTGTAATCGTTCTTTACTTGGGCGGTTGGAATCTCTCTATTCCATATATATTAATTCCTGAACTTTTTGAAAAAACAGGCGGAGTCTTTGGAACAATCATTAGTATTTTGATTACATTAGTTAAAACTTATTTATTTTTGTTCATTTCGATTACAACAAGATGGACTTTACCTCGACTGAGAATGGACCAATTATTAAATCTTGGGTGGAAATTTCTTTTACCTATTTCGCTCGGTAATTTATTATTAACAACTTCTTTCCAACTCCTTTCACTC
>Monanthes_polyphylla
ATGATAATTGATACAACAGAAGTACAAGATATCACTGCTTTTTCAAAATGGGAATTC------TTAAAAGAGGTGTATGAGATCATATGGATGCTTATCCCAATTTTTACTGTTATAGTGGGAATCACAATAGGTGTACTAGTAATTGTGTGGTTAGAAAGAGAAATAGCTGCGGGGCTACAGCAACGTATTGGACCTGAGTATGCTGGACCTTTTGGAATTCTCCAAGCTTTAGCAGATGGTACGAAACTGCTTTTCAAAGAAAACCTTCTTCCATCTAGAGGCGATACTTATTTATTTAATATCGGACCAGCCATAGCAGTCATATCAATTCTATTAAGTTATTCAGTAATTCCCTTTGGTGATCATCTTGTTCTAGCCGATCTCAATATTGGTGTTTTTTTATGGATCGCCGTTTCAAGTATTTCTCCGATTGGACTTCTTATGTCAGGATATGGATCAAATAATAAATATTCTTTTTTAGGTGGTTTACGGGCTGCTGCTCAATCAATTAGTTATGAAATACCATTAACTCTATGCGTCTTATCAATATCTCTATTATCTAATAGTTCAAGTACAGTTGATATAGTTGAAGCCCAGTCAAAATATGGTTTGTGGGGGTGGAATTTGTGGCGTCAACCTATAGGGTTTATCGTTTTTCTAATTTCTTCCCTTGCAGAATGTGAGAGGTTACCCTTCGATTTACCAGAAGCAGAAGAAGAATTAGTAGCAGGTTATCAAACAGAATATTCAGGTATCAAATTTGGTTTATTTTTTGTTGCGTCCTATCTAAATCTATTAGTTTCCTCATTTTTTGTAATCGTTCTTTACTTGGGCGGTTGGAATCTCTCTATTCCATATATATTAATTCCTGAACTTTTTGAAAAAACAGGCGGAGTCTTTGGAACAATCATTAGTATTTTGATTACATTAGTTAAAACTTATTTGTTTTTGTTCATTTCGATTACAACAAGATGGACTTTACCTCGACTGAGAATGGACCAATTATTAAATCTTGGGTGGAAATTTCTTTTACCTATTTCGCTCGGTAATTTATTATTAACAACTTCTTTCCAACTCCTTTCACTC
>Rosularia_alpestris
ATGATAATTGATACAACAGAAGTACAAGATATCGCTGGTTTCCAAAAATGGGAATCC------TTAAAAGAGGTGTATGAGATCATATGGATGCTTATTCCTATTTTTACTGTTATAGTGGGAATCACAATAGGTGTACTAGTAATTGTGTGGTTAGAAAGAGAAATAGCTGCGGGGCTACAACAACGTATTGGACCGGAATATGCTGGACCTTTTGGAATTCTCCAAGCTTTAGCAGATGGTACAAAACTGCTTTTCAAAGAAAATCTTCTTCCATCGAGAGGCGATACTTATTTATTCAATATCGGACCAGCCATAGCAGTCATATCAATTCTATTAAGTTATTCAGTAATTCCTTTTGGCTATCATCTTGTTCTAGCCGATCTCAATATTGGTGTTTTTTTATGGATCGCCATTTCAAGTATTTCCCCGATTGGACTTCTTATGTCAGGATATGGATCAAATAATAAATATTCTTTTTTAGGTGGTTTACGGGCTGCTGCTCAATCGATTAGTTATGAAATACCATTAACTCTATGCGTGTTATCAATATCTCTATTTTCTAATAGTTCAAGTACAGTTGATATAGTTGAAGCACAGTCAAAATATGGTTTTTGGGGGTGGAATTTGTGGCGTCAACCTATAGGGTTTATCATTTTTCTAATTTCTTCCCTAGCAGAATGTGAGAGGTTACCCTTCGATTTACCAGAAGCAGAAGAAGAATTAGTAGCGGGTTATCAAACAGAATATTCAGGTATCAAATTCGGTTTATTTTTTGTTGCATCCTATCTAAATCTATTAGTTTCCTCATTTTTTGTAATCGTTCTTTACTTGGGCGGTTGGAATCTCTCTATTCCATATATATTCAGTCCTGAACTTTTTGAAAAATCAGGCGGAGTCTTTGGAATAATCATTAGTATTTTGATTACATTAGTTAAAACTTATTTGTTTTTGTTCATTCCTATTACAACAAGATGGACTTTACCTCGGCTGAGAATGGACCAATTATTAAATCTTGGATGGAAATTTCTTTTACCTATTTCTCTCGGTAATTTATTATTAACAACTTCTTTCCAACTCCTTTCACTC
>Sempervivum_tectorum
ATGATAATTGATACAACAGAAGTACAAGATATCACTGCTTTTTCAAAATGGGAATCC------TTAAAAGGGGTGTATGAGATCATATGGATGCTTATCCCGATTTTGACTGTTATAGTGGGAATCACAATAGGTGTACTAGTAATTGTGTGGTTAGAAAGAGAAATAGCGGCAGGGCTACAACAACGTATTGGACCTGAATATGCTGGACCTTTTGGAATTCTCCAAGCTTTAGCAGATGGTACAAAACTGCTTTTCAAAGAAAACCTTCTTCCATCTAGAGGCGATACTTATTTATTCAATATCGGACCAGCCATAGCAGTCATATCAATTCTATTAAGTTATTCAGTAATTCCTTTTGGCTATCATCTTGTTCTAGCCGATCTCAATATTGGTGTTTTTTTATGGATCGCCATTTCAAGTATTTCTCCGATTGGACTTCTTATGTCAGGATATGGATCGAATAATAAATATTCTTTTTTAGGTGGTTTACGGGCTGCTGCTCAATCGATTAGTTATGAAATACCATTAACTCTATGCGTGTTATCAATATCTCTACTATCTAATAGTTCAAGTACAGTTGATATAGTTGAAGCACAGTCAAAATATGGTTTGTGGGGATGGAATTTGTGGCGTCAACCTATAGGGTTTATCGTTTTTTTAATTTCTTCCCTAGCAGAATGTGAGAGGTTACCCTTCGATTTACCAGAAGCAGAAGAAGAATTAGTAGCAGGTTATCAAACAGAATATTCAGGTATCAAATTTGGGTTATTTTTTGTTGCGTCCTATCTAAATCTATTAGTTTCCTCATTTTTTGTAATCGTTCTTTACTTGGGCGGTTGGAATCTCTCTATTCCATATATATTCATTCCTGAACTTTTTGAAAAAGCAGGCGGAGTCTTTGGAACAATCATTAGTATTTTGATTACATTAGTTAAAACTTATTTGTTTTTGTTCATTCCTATTACAACAAGATGGACTTTACCTCGGCTGAGAATGGACCAATTATTAAATCTTGGATGGAAATTTCTTTTACCTATTTCTCTTGGTAATTTATTATTAACAACTTCTTTCCAACTCCTTTCACTC
>Phedimus_spurius
ATGATAATTGATACAACAGAAGTACAAGATATCAATGCTTTTTCAAAATGGGAATCC------TTAAAAGAGGTGTATGAGATCATATGGATGCTTATTCCGATTTTGACGGTTATAGTGGGAATCACAATAGGTGTACTAGTAATTGTTTGGTTAGAAAGAGAAATAGCCGCGGGACTACAACAACGTATTGGACCTGAATATGCTGGGCCTTTTGGAATTCTACAAGCTTTAGCAGATGGTACAAAACTACTTTTCAAAGAAAACCTTCTTCCATCTAGAGGCGATACTTATTTATTCAATATCGGACCAGCCATAGCAGTCATATCAATTCTATTAAGTTATTCAGTAATCCCTTTTGGCTATCATCTTGTTCTAGCCGATCTCAATATTGGTGTTTTTTTATGGATTGCCATTTCAAGTATTTCGCCAATTGGACTTCTTATGTCAGGATATGGATCAAATAACAAATATTCTTTTTTAGGTGGTTTACGGGCTGCTGCTCAATCAATTAGTTATGAAATACCATTAACTCTCTGCGTGTTATCAATATCTCTATTATCTAATAGTTCAAGTACAGTTGATATAGTTGAAGCACAGTCAAAATATGGTTTATGGGGGTGGAATTTGTGGCGTCAACCAATAGGGTTTACCGTTTTTCTAATTGCTTCTCTAGCAGAATGTGAGAGGCTACCCTTCGATTTACCAGAAGCAGAAGAAGAATTAGTAGCAGGTTATCAAACCGAATATTCGGGTATCAAATTTGGTTTATTTTTTGTTGCGTCCTATCTAAATCTATTAGTTTCCTCATTTTTTGTAATAGTTCTTTACTTGGGCGGTTGGAATCTCTCTATTCCATATATATCCGTTCCTGAACTTTTTGAAAAAGCAGGCGGAGTCTTTGGAACAATCATTAGTATTTTGATTACATTAGTTAAAACTTATTTGTTTTTGTTCATTCCTATTACAACAAGATGGACTTTACCTAGGCTGAGAATGGATCAATTATTAAATCTTGGATGGAAATTTCTTTTACCTATTTCTCTGGGTAATTTATTATTAACAACTTCTTCCCAACTCCTTTCACTC
>Phedimus_aizoon
ATGATAATTGATACAACAGAAGTACAAGATATCAATGCTTTTTTAAAACGGGAATCC------TTAAAAGAGGTGTATGAGATCATATTGATGCTTATTCCGATTTTGACTGTTATAGTGGGAATCACAATAGGTGTACTAGTAATTGTTTGGTTAGAAAGAGAAATAGCTGCAGGACTACAACAACGTATTGGACCTGAATATGCTGGACCTTTTGGAATTCTCCAAGCTTTAGCAGATGGTACAAAACTACTTTTCAAAGAAAACCTTCTTCCATCTAGAGGCGATACTTATTTATTCAATATCGGACCATCCATAGCAGTCATATCAATTCTATTAAGTTATTTAGTAATCCCTTTTGGCTATCATCTTGTTCTAGCCGATCTCAATATTGGTGTTTTTTTATGGATTGCCATTTCAAGTATTTCGCCAATTGGACTTCTTATGTCAGGATATGGATCAAATAACAAATATTCTTTTTTAGGTGGTTTACGGGCTGCTGCTCAATCGATTAGTTATGAAATACCATTAACTCTATGCGTGTTATCAATATCTCTATTATCTAATAGTTCAAGTACAGTTGATATAGTTGAAGCACAGTCAAAATATGGTTTATGGGGGTGGAATTTGTGGCGTCAACCAATAGGGTTTATCGTTTTTCTAATTGCTTCTCTAGCCGAATGTGAGAGGTTACCCTTCGATTTACCAGAAGCAGAAGAAGAATTAGTAGCAGGTTATCAAACCGAATATTCAGGTATCAAATTTGGTTTATTTTTTGTTGCATCCTATCTAAATCTATTAGTTTCTTCATTTTTTGTAATAGTTCTTTACTTGGGTGGTTGGAATCTCTCTATTCCATATATATCCATTCCTGAACTTTTTGAAAAAGCAGGCGGAGTCTTTGGAACAATCATTAGTATTTTTATTACATTAGTTAAAACTTATTTGTTTTTGTTCATTCCTATTACAACAAGATGGACTTTACCTAGGCTGAGAATGGATCAATTATTAAATCTTGGATGGAAATTTCTTTTACCTATTTCTCTCGGTAATTTATTATTAACAACTTCTTCCCAACTCCTTTCACTC
>Phedimus_kamtschaticus
ATGATAATTGATACAACAGAAGTACAAGATATCAATGCTTTTTTAAAATGGGAATCC------TTAAAAGAGGTGTATGAGATCATATTGATGCTTATTCCGATTTTGACTGTTATAGTGGGAATCACAATAGGTGTACTAGTAATTGTTTGGTTAGAAAGAGAAATAGCTGCAGGACTACAACAACGTATTGGACCTGAATATGCTGGACCTTTTGGAATTCTCCAAGCTTTAGCAGATGGTACAAAACTACTTTTCAAAGAAAACCTTCTTCCATCTAGAGGCGATACTTATTTATTCAATATCGGACCATCCATAGCAGTCATATCAATTCTATTAAGTTATTTAGTAATCCCTTTTGGCTATCATCTTGTTCTAGCCGATCTCAATATTGGTGTTTTTTTATGGATTGCCATTTCAAGTATTTCGCCAATTGGACTTCTTATGTCAGGATATGGATCAAATAACAAATATTCTTTTTTAGGTGGTTTACGGGCTGCTGCTCAATCGATTAGTTATGAAATACCATTAACTCTATGCGTGTTATCAATATCTCTATTATCTAATAGTTCAAGTACAGTTGATATAGTTGAAGCACAGTCAAAATATGGTTTATGGGGGTGGAATTTGTGGCGTCAACCAATAGGGTTTATCGTTTTTCTAATTGCTTCTCTAGCCGAATGTGAGAGGTTACCCTTCGATTTACCAGAAGCAGAAGAAGAATTAGTAGCAGGTTATCAAACCGAATATTCAGGTATCAAATTTGGTTTATTTTTTGTTGCATCCTATCTAAATCTATTAGTTTCTTCATTTTTTGTAATAGTTCTTTACTTGGGTGGTTGGAATCTCTCTATTCCATATATATCCATTCCTGAACTTTTTGAAAAAGCAGGCGGAGTCTTTGGAACAATCATTAGTATTTTTATTACATTAGTTAAAACTTATTTGTTTTTGTTCATTCCTATTACAACAAGATGGACTTTACCTAGGCTGAGAATGGATCAATTATTAAATCTTGGATGGAAATTTCTTTTACCTATTTCTCTCGGTAATTTATTATTAACAACTTCTTCCCAACTCCTTTCACTC
>Phedimus_odontophyllus
ATGATAATTGATGCAACAGAAGTACAAGATATAAATGCTTTTTCAAAATGGGAATCC------TTAAACGAGGTGTATGAGATCATATGGATGCTTATTCCGATTTTGACGGTTATAGTGGGAATCACAATAGGTGTACTAGTAATTGTTTGGTTAGAACGAGAAATAGCTGCGGGACTACAACAACGTATTGGACCTGAATATGCTGGACCTTTTGGAATTCTACAAGCTTTAGCCGATGGTACAAAACTACTTTTCAAAGAAAACCTTCTTCCATCTAGAGGCGATACTTATTTATTCAATATCGGACCAGCCATAGCAGTCATATCAATTCTATTAAGTTATTCAATAATCCCTTTTGGCTATCATCTTGTTCTAGCCGATCTCAATATTGGTGTTTTTTTATGGATTGCCATTTCAAGTATTTCGCCAATTGGACTTCTTATGTCAGGATATGGATCAAATAACAAATATTCTTTTTTAGGTGGTTTACGGGCTGCTGCTCAATCAATTAGTTATGAAATACCAGTAACTCTATGCGTGTTATCAATATCTCTATTTTCTAATAGTTCAAGTACAGTTGATATAGTTGAAGCACAGTCAAAATATGGTTTATGGGGGTGGAATTTGTGGCGTCAACCAATAGGGTTTACCGTTTTTCTAATTGCTTCTCTAGCTGAATGTGAGAGGTTACCCTTCGATTTACCAGAAGCGGAAGAAGAATTAGTAGCAGGTTATCAAACCGAATATTCAGGTATCAAATTTGGTTTATTTTTTGTTGCGTCCTATCTAAATCTATTAGTTTCTTCATTTTTTGTAATAGTTCTTTACTTGGGCGGTTCGAATCTCTCTATTCCATATATATCCGTTCCTGAACTTTTTGAAAAAGCAGGCGGAGTCTTTGGAACAATCCTTAGTATTTTGATTACATTAGTTAAAACTTATTTGTTTTTGTTCATTCCTATTACAACAAGATGGACTTTACCTAGGCTGAGAATGGATCAATTATTAAATCTTGGATGGAAATTTCTTTTACCTATTTCTCTCGGTAATTTATTATTAACAACTTCTTCCCAACTCCTTTCACTC
>Phedimus_takesimensis
ATGATAATTGATACAACAGAAGTACAAGATATCAATGCTTTTTTAAAATGGGAATCC------TTAAAAGAGGTGTATGAGATCATATTGATGCTTATTCCGATTTTGACTGTTATAGTGGGAATCACAATAGGTGTACTAGTAATTGTTTGGTTAGAAAGAGAAATAGCTGCAGGACTACAACAACGTATTGGACCTGAATATGCTGGACCTTTTGGAATTCTCCAAGCTTTAGCAGATGGTACAAAACTACTTTTCAAAGAAAACCTTCTTCCATCTAGAGGCGATACTTATTTATTCAATATCGGACCATCCATAGCAGTCATATCAATTCTATTAAGTTATTTAGTAATCCCTTTTGGCTATCATCTTGTTCTAGCCGATCTCAATATTGGTGTTTTTTTATGGATTGCCATTTCAAGTATTTCGCCAATTGGACTTCTTATGTCAGGATATGGATCAAATAACAAATATTCTTTTTTAGGTGGTTTACGGGCTGCTGCTCAATCGATTAGTTATGAAATACCATTAACTCTATGCGTGTTATCAATATCTCTATTATCTAATAGTTCAAGTACAGTTGATATAGTTGAAGCACAGTCAAAATATGGTTTATGGGGGTGGAATTTGTGGCGTCAACCAATAGGGTTTATCGTTTTTCTAATTGCTTCTCTAGCCGAATGTGAGAGGTTACCCTTCGATTTACCAGAAGCAGAAGAAGAATTAGTAGCAGGTTATCAAACCGAATATTCAGGTATCAAATTTGGTTTATTTTTTGTTGCATCCTATTTAAATCTATTAGTTTCTTCATTTTTTGTAATAGTTCTTTACTTGGGTGGTTGGAATCTCTCTATTCCATATATATCCATTCCTGAACTTTTTGAAAAAGCAGGCGGAGTCTTTGGAACAATCATTAGTATTTTTATTACATTAGTTAAAACTTATTTGTTTTTGTTCATTCCTATTACAACAAGATGGACTTTACCTAGGCTGAGAATGGATCAATTATTAAATCTTGGATGGAAATTTCTTTTACCTATTTCTCTCGGTAATTTATTATTAACAACTTCTTCCCAACTCCTTTCACTC
>Phedimus_yangshanicus
ATGATAATTGATGCAACAGAAGTACAAGATATAAATGCTTTTTCAAAATGGGAATCC------TTAAACGAGGTGTATGAGATCATATGGATGCTTATTCCGATTTTGACGGTTATAGTGGGAATCACAATAGGTGTACTAGTAATTGTTTGGTTAGAACGAGAAATAGCTGCGGGACTACAACAACGTATTGGACCTGAATATGCTGGACCTTTTGGAATTCTACAAGCTTTAGCCGATGGTACAAAACTACTTTTCAAAGAAAACCTTCTTCCATCTAGAGGCGATACTTATTTATTCAATATCGGACCAGCCATAGCAGTCATATCAATTCTATTAAGTTATTCAATAATCCCTTTTGGCTATCATCTTGTTCTAGCCGATCTCAATATTGGTGTTTTTTTATGGATTGCCATTTCAAGTATTTCGCCAATTGGACTTCTTATGTCAGGATATGGATCAAATAACAAATATTCTTTTTTAGGTGGTTTACGGGCTGCTGCTCAATCAATTAGTTATGAAATACCAGTAACTCTATGCGTGTTATCAATATCTCTACTTTCTAATAGTTCAAGTACAGTTGATATAGTTGAAGCACAGTCAAAATATGGTTTATGGGGGTGGAATTTGTGGCGTCAACCAATAGGGTTTACCGTTTTTCTAATTGCTTCTCTAGCTGAATGTGAGAGGTTACCCTTCGATTTACCAGAAGCGGAAGAAGAATTAGTAGCAGGTTATCAAACCGAATATTCAGGTATCAAATTTGGTTTATTTTTTGTTGCGTCCTATCTAAATCTATTAGTTTCTTCATTTTTTGTAATAGTTCTTTACTTGGGCGGTTCGAATCTCTCTATTCCATATATATCCGTTCCTGAACTTTTTGAAAAAGCAGGCGGAGTCTTTGGAACAATCCTTAGTATTTTGATTACATTAGTTAAAACTTATTTGTTTTTGTTCATTCCTATTACAACAAGATGGACTTTACCTAGGCTGAGAATGGATCAATTATTAAATCTTGGATGGAAATTTCTTTTACCTATTTCTCTCGGTAATTTATTATTAACAACTTCTTCCCAACTCCTTTCACTC
>Rhodiola_bupleuroides
ATGATAATTGATAGAACAGAAGTACAAGATATCAATGCTTTTTCAAAATGGGAATCC------TTAAAAGATGTGTATGAGATCATATTGATGCTTATTCCGATTTTGACTGTTATAGTAGGAATCACAATAGGTGTACTAGTAATTGTGTGGTTAGAAAGAGAAATAGCTGCGGGGCTACAACAACGTATTGGACCTGAATATGCTGGACCTTTTGGAATTCTCCAAGCTTTAGCAGATGGTACAAAACTACTTTTCAAAGAAAATATTCTTCCATTTAGAGGCGATACTTATTTATTCAATATCGGACCATCCATAGCAGTCATATCAATTCTATTAAGTTATTCAGTAATCCCTTTTGGCTATCATCTTGTTCTAGCCGATCTCAATATTGGTGTTTTTTTATGGATTGCCATTTCAAGTATTTCTCCAATTGGACTTCTTATGTCAGGATATGGATCAAATAATAAATATTCTTTTTTAGGTGGTTTACGGGCTGCTGCTCAATCGATTAGTTATGAAATACCATTAACTCTATGCGTGTTATCAATATCTCTATTATCTAATAGTTCAAGTACAGTTGATATAGTTGAAGCACAGTCAAAATATGGTTTGTGGGGGTGGAATTTGTGGCGTCAACCGATAGGGTTTATCGTTTTTCTAATTGCTTCCCTAGCAGAATGTGAGAGGTTACCCTTCGATTTACCAGAAGCAGAAGAAGAATTAGTAGCAGGTTATCAAACCGAATATTCAGGTATCAAATTTGGTTTATTTTTTGTTGCGTCCTATCTAAATCTATTAGTTTCTTCATTTTTTGTAATAGTTCTTTACTTGGGCGGTTGGAATCTCTCTATTCCATATATATTCGTTCCTGAACTTTTTGAAAAAGCAGGCGGAGTCTTTGGAACAATCATTAGTATTTTGATTACATTAGTTAAAACTTATTTGTTTTTGTTCATTCCTATTACAACAAGATGGACGTTACCTAGGCTGAGAATGGATCAATTATTAAATCTTGGATGGAAATTTCTTTTACCTATTTCTCTCGGTAATTTATTATTAACAACTTCTTCCCAACTCCTTTCACTC
>Rhodiola_calliantha
ATGATAATTGATAGAACAGAAGTACAAGATATCAATGCTTTTTCAAAATGGGAATCC------TTAAAAGATGTGTATGAGATCATATTGATGCTTATTCCGATTTTGACTGTTATAGTAGGAATCACAATAGGTGTACTAGTAATTGTGTGGTTAGAAAGAGAAATAGCTGCGGGGCTACAACAACGTATTGGACCTGAATATGCTGGACCTTTTGGAATTCTCCAAGCTTTAGCAGATGGTACAAAACTACTTTTCAAAGAAAATCTTCTTCCATTTAGAGGCGATACTTATTTATTCAATATCGGACCATCCATAGCAGTCATATCAATTCTATTAAGTTATTCAGTAATCCCTTTTGGCTATCATCTTGTTCTAGCCGATCTCAATATTGGTGTTTTTTTATGGATTGCCATTTCAAGTATTTCTCCAATTGGACTTCTTATGTCAGGATATGGATCAAATAATAAATATTCTTTTTTAGGTGGTTTACGGGCTGCTGCTCAATCGATTAGTTATGAAATACCATTAACTCTATGCGTGTTATCAATATCTCTATTATCTAATAGTTCAAGTACAGTTGATATAGTTGAAGCACAGTCAAAATATGGTTTGTGGGGGTGGAATTTGTGGCGTCAACCGATAGGGTTTATCGTTTTTCTAATTGCTTCCCTAGCAGAATGTGAGAGGTTACCCTTCGATTTACCAGAAGCAGAAGAAGAATTAGTAGCAGGTTATCAAACCGAATATTCAGGTATCAAATTTGGTTTATTTTTTGTTGCGTCCTATCTAAATCTATTAGTTTCTTCGTTTTTTGTAATAGTTCTTTACTTGGGCGGTTGGAATCTCTCTATTCCATATATATTCGTTCCTGAACTTTTTGAAAAAGCAGGCGGAGTCTTTGGAACAATCATTAGTATTTTGATTACATTAGTTAAAACTTATTTGTTTTTGTTCATTCCTATTACAACAAGATGGACGTTACCTAGGCTGAGAATGGATCAATTATTAAATCTTGGATGGAAATTTCTTTTACCTATTTCTCTCGGTAATTTATTATTAACAACTTCTTCCCAACTCCTTTCACTC
>Rhodiola_crenulata
ATGATAATTGATAGAACAGAAGTACAAGATATCAATGCTTTTTCAAAATGGGAATCC------TTAAAAGATGTGTATGAGATCATATTGATGCTTATTCCGATTTTGACTGTTATAGTAGGAATCACAATAGGTGTACTAGTAATTGTGTGGTTAGAAAGAGAAATAGCTGCGGGGCTACAACAACGTATTGGACCTGAATATGCTGGACCTTTTGGAATTCTCCAAGCTTTAGCAGATGGTACAAAACTACTTTTCAAAGAAAATCTTCTTCCATCTAGAGGCGATACTTATTTATTCAATATCGGACCATCCATAGCAGTCATATCAATTCTATTAAGTTATTCAGTAATCCCTTTTGGCTATCATCTTGTTCTAGCCGATCTCAATATTGGTGTTTTTTTATGGATTGCCATTTCAAGTATTTCTCCAATTGGACTTCTTATGTCAGGATATGGATCAAATAATAAATATTCTTTTTTAGGTGGTTTACGGGCTGCTGCTCAATCGATTAGTTATGAAATACCATTAACTCTATGCGTGTTATCAATATCTCTATTATCTAATAGTTCAAGTACAGTTGATATAGTTGAAGCACAGTCAAAATATGGTTTGTGGGGGTGGAATTTGTGGCGTCAACCGATAGGGTTTATCGTTTTTCTAATTGCTTCCCTAGCAGAATGTGAGAGGTTACCCTTCGATTTACCAGAAGCAGAAGAAGAATTAGTAGCAGGTTATCAAACCGAATATTCAGGTATCAAATTTGGTTTATTTTTTGTTGCGTCCTATCTAAATCTATTAGTTTCTTCATTTTTTGTAATAGTTCTTTACTTGGGCGGTTGGAATCTCTCTATTCCATATATATTCGTTCCTGAACTTTTTGAAAAAGCAGGCGGAGTCTTTGGAACAATCATTAGTATTTTGATTACATTAGTTAAAACTTATTTGTTTTTGTTCATTCCTATTACAACAAGATGGACGTTACCTAGGCTGAGAATGGATCAATTATTAAATCTTGGATGGAAATTTCTTTTACCTATTTCTCTCGGTAATTTATTATTAACAACTTCTTCCCAACTCCTTTCACTC
>Rhodiola_henryi
ATGATAATTGATAGAACAGAAGTACAAGATATCAATGCTTTTTCAAAATGGGAATCC------TTAAAAGATGTGTATGAGATCATATTGATGCTTATTCCGATTTTGACTGTTATAGTAGGAATCACAATAGGTGTACTAGTAATTGTGTGGTTAGAAAGAGAAATAGCTGCGGGGCTACAACAACGTATTGGACCTGAATATGCTGGACCTTTTGGAATTCTCCAAGCTTTAGCAGATGGTACAAAACTACTTTTCAAAGAAAATCTTCTTCCATCTAGAGGCGATACTTATTTATTCAATATCGGACCATCCATAGCAGTCATATCAATTCTATTAAGTTATTCAGTAATCCCTTTTGGCTATCATCTTGTTCTAGCCGATCTCAATATTGGTGTTTTTTTATGGATTGCCATTTCAAGTATTTCTCCAATTGGACTTCTTATGTCAGGATATGGATCAAATAATAAATATTCTTTTTTAGGTGGTTTACGGGCTGCTGCTCAATCGATTAGTTATGAAATACCATTAACTCTATGCGTGTTATCAATATCTCTATTATCTAATAGTTCAAGTCCAGTTGATATAGTTGAAGCACAGTCAAAATATGGTTTGTGGGGGTGGAATTTGTGGCGTCAACCGATAGGGTTTATCGTTTTTCTAATTGCTTCCCTAGCAGAATGTGAGAGGTTACCCTTCGATTTACCAGAAGCAGAAGAAGAATTAGTAGCAGGTTATCAAACCGAATATTCAGGTATCAAATTTGGTTTATTTTTTGTTGCGTCCTATCTAAATCTATTAGTTTCTTCATTTTTTGTAATAGTTCTTTACTTGGGCGGTTGGAATCTCTCTATTCCATATATATTCGTTCCTGAACTTTTTGAAAAAGCAGGCGGAGTCTTTGGAACAATCATTAGTATTTTGATTACATTAGTTAAAACTTATTTGTTTTTGTTCATTCCTATTACAACAAGATGGACGTTACCTAGGCTGAGAATGGATCAATTATTAAATCTTGGATGGAAATTTCTTTTACCTATTTCTCTCGGTAATTTATTATTAACAACTTCTTCCCAACTCCTTTCACTC
>Rhodiola_himalensis
ATGATAATTGATAGAACAGAAGTACAAGATATCAATGCTTTTTCAAAATGGGAATCC------TTAAAAGATGTGTATGAAATCATATTGATGCTTATTCCGATTTTGACTGTTATAGTAGGAATCACAATAGGTGTACTAGTAATTGTGTGGTTAGAAAGAGAAATAGCTGCGGGGCTACAACAACGTATTGGACCTGAATATGCTGGACCTTTTGGAATTCTCCAAGCTTTAGCAGATGGTACAAAACTACTTTTCAAAGAAAATCTTCTTCCATCTAGAGGCGATACTTATTTATTCAATATCGGACCATCCATAGCAGTCATATCAATTCTATTAAGTTATTCAGTAATCCCTTTTGGCTATCATCTTGTTCTAGCCGATCTCAATATTGGTGTTTTTTTATGGATTGCCATTTCAAGTATTTCTCCAATTGGACTTCTTATGTCAGGATATGGATCAAATAATAAATATTCTTTTTTAGGTGGTTTACGGGCTGCTGCTCAATCGATTAGTTATGAAATACCATTAACTCTATGCGTGTTATCAATATCTCTATTATCTAATAGTTCAAGTACAGTTGATATAGTTGAAGCACAGTCAAAATATGGTTTGTGGGGGTGGAATTTGTGGCGTCAACCGATAGGGTTTATCGTTTTTCTAATTGCTTCCCTAGCAGAATGTGAGAGGTTACCCTTCGATTTACCAGAAGCAGAAGAAGAATTAGTAGCAGGTTATCAAACCGAATATTCAGGTATCAAATTTGGTTTATTTTTTGTTGCGTCCTATCTAAATCTATTAGTTTCTTCATTTTTTGTAATAGTTCTTTACTTGGGCGGTTGGAATCTCTCTATTCCATATATATTCGTTCCTGAACTTTTTGAAAAAGCAGGCGGAGTCTTTGGAACAATCATTAGTATTTTGATTACATTAGTTAAAACTTATTTGTTTTTGTTCATTCCTATTACAACAAGATGGACGTTACCTAGGCTGAGAATGGATCAATTATTAAATCTTGGATGGAAATTTCTTTTACCTATTTCTCTCGGTAATTTATTATTAACAACTTCTTCCCAACTCCTTTCACTC
>Rhodiola_kirilowii
ATGATAATTGATAGAACAGAAGTACAAGATATCAATGCTTTTTCAAAATGGGAATCC------TTAAAAGATGTGTATGAAATCATATTGATGCTTATTCCGATTTTGACTGTTATAGTAGGAATCACAATAGGTGTACTAGTAATTGTGTGGTTAGAAAGAGAAATAGCTGCGGGGCTACAACAACGTATTGGACCTGAATATGCTGGACCTTTTGGAATTCTCCAAGCTTTAGCAGATGGTACAAAACTACTTTTCAAAGAAAATCTTCTTCCATCTAGAGGCGATACTTATTTATTCAATATCGGACCATCCATAGCAGTCATATCAATTCTATTAAGTTATTCAGTAATCCCTTTTGGCTATCATCTTGTTCTAGCCGATCTCAATATTGGTGTTTTTTTATGGATTGCCATTTCAAGTATTTCTCCAATTGGACTTCTTATGTCAGGATATGGATCAAATAATAAATATTCTTTTTTAGGTGGTTTACGGGCTGCTGCTCAATCGATTAGTTATGAAATACCATTAACTCTATGCGTGTTATCAATATCTCTATTATCTAATAGTTCAAGTACAGTTGATATAGTTGAAGCACAGTCAAAATATGGTTTGTGGGGGTGGAATTTGTGGCGTCAACCGATAGGGTTTATCGTTTTTCTAATTGCTTCCCTAGCAGAATGTGAGAGGTTACCCTTCGATTTACCAGAAGCAGAAGAAGAATTAGTAGCAGGTTATCAAACCGAATATTCAGGTATCAAATTTGGTTTATTTTTTGTTGCGTCCTATCTAAATCTATTAGTTTCTTCATTTTTTGTAATAGTTCTTTACTTGGGCGGTTGGAATCTCTCTATTCCATATATATTCGTTCCTGAACTTTTTGAAAAAGCAGGCGGAGTCTTTGGAACAATCATTAGTATTTTGATTACATTAGTTAAAACTTATTTGTTTTTGTTCATTCCTATTACAACAAGATGGACGTTACCTAGGCTGAGAATGGATCAATTATTAAATCTTGGATGGAAATTTCTTTTACCTATTTCTCTCGGTAATTTATTATTAACAACTTCTTCCCAACTCCTTTCACTC
>Rhodiola_rosea
ATGATAATTGATAGAACAGAAGTACAAGATATCAATGCTTTTTCAAAATGGGAATCC------TTAAAAGATGTGTATGAGATCATATTGATGCTTATTCCGATTTTGACTGTTATAGTAGGAATCACAATAGGTGTACTAGTAATTGTGTGGTTAGAAAGAGAAATAGCTGCGGGGCTACAACAACGTATTGGACCTGAATATGCTGGACCTTTTGGAATTCTCCAAGCTTTAGCAGATGGTACAAAACTACTTTTCAAAGAAAATCTTCTTCCATCTAGAGGCGATACTTATTTATTCAATATCGGACCATCCATAGCAGTCATATCAATTCTATTAAGTTATTCAGTAATCCCTTTTGGCTATCATTTTGTTCTAGCCGATCTCAATATTGGTGTTTTTTTATGGATTGCCATTTCAAGTATTTCTCCAATTGGACTTCTTATGTCAGGATATGGATCAAATAATAAATATTCTTTTTTAGGTGGTTTACGGGCTGCTGCTCAATCGATTAGTTATGAAATACCATTAACTCTATGCGTGTTATCAATATCTCTATTATCTAATAGTTCAAGTACAGTTGATATAGTTGAAGCACAGTCAAAATATGGTTTGTGGGGGTGGAATTTGTGGCGTCAACCGATAGGGTTTATCGTTTTTCTAATTGCTTCCCTAGCAGAATGTGAGAGATTACCCTTCGATTTACCAGAAGCAGAAGAAGAATTAGTAGCAGGTTATCAAACCGAATATTCAGGTATCAAATTTGGTTTATTTTTTGTTGCGTCCTATCTAAATCTATTAGTTTCTTCATTTTTTGTAATAGTTCTTTACTTGGGCGGTTGGAATCTCTCTATTCCATATATATTCGTTCCTGAACTTTTTGAAAAAGCAGGCGGAGTCTTTGGAACAATCATTAGTATTTTGATTACATTAGTTAAAACTTATTTGTTTTTGTTCATTCCTATTACAACAAGATGGACGTTACCTAGGCTGAGAATGGATCAATTATTAAATCTTGGATGGAAATTTCTTTTACCTATTTCTCTCGGTAATTTATTATTAACAACTTCTTCCCAACTCCTTTCACTC
>Rhodiola_sacra
ATGATAATTGATAGAACAGAAGTACAAGATATCAATGCTTTTTCAAAATGGGAATCC------TTAAAAGATGTGTATGAAATCATATTGATGCTTATTCCGATTTTGACTGTTATAGTAGGAATCACAATAGGTGTACTAGTAATTGTGTGGTTAGAAAGAGAAATAGCTGCGGGGCTACAACAACGTATTGGACCTGAATATGCTGGACCTTTTGGAATTCTCCAAGCTTTAGCAGATGGTACAAAACTACTTTTCAAAGAAAATCTTCTTCCATCTAGAGGCGATACTTATTTATTCAATATCGGACCATCCATAGCAGTCATATCAATTCTATTAAGTTATTCAGTAATCCCTTTTGGCTATCATCTTGTTCTAGCCGATCTCAATATTGGTGTTTTTTTATGGATTGCCATTTCAAGTATTTCTCCAATTGGACTTCTTATGTCAGGATATGGATCAAATAATAAATATTCTTTTTTAGGTGGTTTACGGGCTGCTGCTCAATCGATTAGTTATGAAATACCATTAACTCTATGCGTGTTATCAATATCTCTATTATCTAATAGTTCAAGTACAGTTGATATAGTTGAAGCACAGTCAAAATATGGTTTGTGGGGGTGGAATTTGTGGCGTCAACCGATAGGGTTTATCGTTTTTCTAATTGCTTCCCTAGCAGAATGTGAGAGGTTACCCTTCGATTTACCAGAAGCAGAAGAAGAATTAGTAGCAGGTTATCAAACCGAATATTCAGGTATCAAATTTGGTTTATTTTTTGTTGCGTCCTATCTAAATCTATTAGTTTCCTCATTTTTTGTAATAGTTCTTTACTTGGGCGGTTGGAATCTCTCTATTCCATATATATTCGTTCCTGAACTTTTTGAAAAAGCAGGCGGAGTCTTTGGAACAATCATTAGTATTTTGATTACATTAGTTAAAACTTATTTGTTTTTGTTCATTCCTATTACAACAAGATGGACGTTACCTAGGCTGAGAATGGATCAATTATTAAATCTTGGATGGAAATTTCTTTTACCTATTTCTCTCGGTAATTTATTATTAACAACTTCTTCCCAACTCCTTTCACTC
>Rhodiola_yunnanensis
ATGATAATTGATAGAACAGAAGTACAAGATATCAATGCTTTTTCAAAATGGGAATCC------TTAAAAGATGTGTATGAGATCATATTGATGCTTATTCCGATTTTGACTGTTATAGTAGGAATCACAATAGGTGTACTAGTAATTGTGTGGTTAGAAAGAGAAATAGCTGCGGGGCTACAACAACGTATTGGACCTGAATATGCTGGACCTTTTGGAATTCTCCAAGCTTTAGCAGATGGTACAAAACTACTTTTCAAAGAAAATCTTCTTCCATCTAGAGGCGATACTTATTTATTCAATATCGGACCATCCATAGCAGTCATATCAATTCTATTAAGTTATTCAGTAATCCCTTTTGGCTATCATCTTGTTCTAGCCGATCTCAATATTGGTGTTTTTTTATGGATTGCCATTTCAAGTATTTCTCCAATTGGACTTCTTATGTCAGGATATGGATCAAATAATAAATATTCTTTTTTAGGTGGTTTACGGGCTGCTGCTCAATCGATTAGTTATGAAATACCATTAACTCTATGCGTGTTATCAATATCTCTATTATCTAATAGTTCAAGTACAGTTGATATAGTTGAAGCACAGTCAAAATATGGTTTGTGGGGGTGGAATTTGTGGCGTCAACCGATAGGGTTTATCGTTTTTCTAATTGCTTCCCTAGCAGAATGTGAGAGGTTACCCTTCGATTTACCAGAAGCAGAAGAAGAATTAGTAGCAGGTTATCAAACCGAATATTCAGGTATCAAATTTGGTTTATTTTTTGTTGCGTCCTATCTAAATCTATTAGTTTCTTCATTTTTTGTAATAGTTCTTTACTTGGGCGGTTGGAATCTCTCTATTCCATATATATTCGTTCCTGAACTTTTTGAAAAAGCAGGCGGAGTCTTTGGAACAATCATTAGTATTTTGATTACATTAGTTAAAACTTATTTGTTTTTGTTCATTCCTATTACAACAAGATGGACGTTACCTAGGCTGAGAATGGATCAATTATTAAATCTTGGATGGAAATTTCTTTTACCCATTTCTCTCGGTAATTTATTATTAACAACTTCTTCCCAACTCCTTTCACTC
>Rhodiola_dumulosa
ATGATAATTGATAGAACAGAAGTACAAGATATCAATGCTTTTTCAAAATGGGAATCC------TTAAAAGATGTGTATGAAATCATATTGATGCTTATTCCGATTTTGACTGTTATAGTAGGAATCACAATAGGTGTACTAGTAATTGTGTGGTTAGAAAGAGAAATAGCTGCGGGGCTACAACAACGTATTGGACCTGAATATGCTGGACCTTTTGGAATTCTCCAAGCTTTAGCAGATGGTACAAAACTACTTTTCAAAGAAAATCTTCTTCCATCTAGAGGCGATACTTATTTATTCAATATCGGACCATCCATAGCAGTCATATCAATTCTATTAAGTTATTCAGTAATCCCTTTTGGCTATCATCTTGTTCTAGCCGATCTCAATATTGGTGTTTTTTTATGGATTGCCATTTCAAGTATTTCTCCAATTGGACTTCTTATGTCAGGATATGGATCAAATAATAAATATTCTTTTTTAGGTGGTTTACGGGCTGCTGCTCAATCGATTAGTTATGAAATACCATTAACTCTATGCGTGTTATCAATATCTCTACTATCTAATAGTTCAAGTACAGTTGATATAGTTGAAGCACAGTCAAAATATGGTTTGTGGGGGTGGAATTTGTGGCGTCAACCGATAGGGTTTATCGTTTTTCTAATTGCTTCCCTAGCAGAATGTGAGAGGTTACCCTTCGATTTACCAGAAGCAGAAGAAGAATTAGTAGCAGGTTATCAAACCGAATATTCAGGTATCAAATTTGGTTTATTTTTTGTTGCGTCCTATCTAAATCTATTAGTTTCTTCATTTTTTGTAATAGTTCTTTACTTGGGCGGTTGGAATCTCTCTATTCCATATATATTCGTTCCTGAACTTTTTGAAAAAGCAGGCGGAGTCTTTGGAACAATCATTAGTATTTTGATTACATTAGTTAAAACTTATTTGTTTTTGTTCATTCCTATTACAACAAGATGGACGTTACCTAGGCTGAGAATGGATCAATTATTAAATCTTGGATGGAAATTTCTTTTACCTATTTCTCTCGGTAATTTATTATTAACAACTTCTTCCCAACTCCTTTCACTC
>Rhodiola_fastigiata
ATGATAATTGATAGAACAGAAGTACAAGATATCAATGCTTTTTCAAAATGGGAATCC------TTAAAAGATGTGTATGAGATCATATTGATGCTTATTCCGATTTTGACTGTTATAGTAGGAATCACAATAGGTGTACTAGTAATTGTGTGGTTAGAAAGAGAAATAGCTGCGGGGCTACAACAACGTATTGGACCTGAATATGCTGGACCTTTTGGAATTCTCCAAGCTTTAGCAGATGGTACAAAACTACTTTTCAAAGAAAATCTTCTTCCATCTAGAGGCGATACTTATTTATTCAATATCGGACCATCCATAGCAGTCATATCAATTCTATTAAGTTATTCAGTAATCCCTTTTGGCTATCATCTTGTTCTAGCCGATCTCAATATTGGTGTTTTTTTATGGATTGCCATTTCAAGTATTTCTCCAATTGGACTTCTTATGTCAGGATATGGATCAAATAATAAATATTCTTTTTTAGGTGGTTTACGGGCTGCTGCTCAATCGATTAGTTATGAAATACCATTAACTCTATGCGTGTTATCAATATCTCTATTATCTAATAGTTCAAGTACAGTTGATATAGTTGAAGCACAGTCAAAATATGGTTTGTGGGGGTGGAATTTGTGGCGTCAACCGATAGGGTTTATCGTTTTTCTAATTGCTTCCCTAGCAGAATGTGAGAGGTTACCCTTCGATTTACCAGAAGCAGAAGAAGAATTAGTAGCAGGTTATCAAACCGAATATTCAGGTATCAAATTTGGTTTATTTTTTGTTGCGTCCTATCTAAATCTATTAGTTTCTTCATTTTTTGTAATAGTTCTTTACTTGGGCGGTTGGAATCTCTCTATTCCATATATATTCGTTCCTGAACTTTTTGAAAAAGCAGACGGAGTCTTTGGAACAATCATTAGTATTTTGATTACATTAGTTAAAACTTATTTGTTTTTGTTCATTCCTATTACAACAAGATGGACGTTACCTAGGCTGAGAATGGATCAATTATTAAATCTTGGATGGAAATTTCTTTTACCTATTTCTCTCGGTAATTTATTATTAACAACTTCTTCCCAACTCCTTTCACTC
>Rhodiola_gelida
ATGATAATTGATAGAACAGAAGTACAAGATATCAATGCTTTTTCAAAATGGGAATCC------TTAAAAGATGTGTATGAGATCATATTGATGCTTATTCCGATTTTGACTGTTATAGTAGGAATCACAATAGGTGTACTAGTAATTGTGTGGTTAGAAAGAGAAATAGCTGCGGGGCTACAACAACGTATTGGACCTGAATATGCTGGACCTTTTGGAATTCTCCAAGCTTTAGCAGATGGTACAAAACTACTTTTCAAAGAAAATATTCTTCCATCTAGAGGCGATACTTATTTATTCAATATCGGACCATCCATAGCAGTCATATCAATTCTATTAAGTTATTCAGTAATCCCTTTTGGCTATCATCTTGTTCTAGCCGATCTCAATATTGGTGTTTTTTTATGGATTGCCATTTCAAGTATTTCTCCAATTGGACTTCTTATGTCAGGATATGGATCAAATAATAAATATTCTTTTTTAGGTGGTTTACGGGCTGCTGCTCAATCGATTAGTTATGAAATACCATTAACTCTATGCGTGTTATCAATATCTCTATTATCTAATAGTTCAAGTACAGTTGATATAGTTGAAGCACAGTCAAAATATGGTTTGTGGGGGTGGAATTTGTGGCGTCAACCGATAGGGTTTATCGTTTTTCTAATTGCTTCCCTAGCAGAATGTGAGAGGTTACCCTTCGATTTACCAGAAGCAGAAGAAGAATTAGTAGCAGGTTATCAAACCGAATATTCAGGTATCAAATTTGGTTTATTTTTTGTTGCGTCCTATCTAAATCTATTAGTTTCTTCATTTTTTGTAATAGTTCTTTACTTGGGCGGTTGGAATCTCTCTATTCCATATATATTCGTTCCTGAACTTTTTGAAAAAGCAGGCGGAGTCTTTGGAACAATCATTAGTATTTTGATTACATTAGTTAAAACTTATTTGTTTTTGTTCATTCCTATTACAACAAGATGGACGTTACCTAGGCTGAGAATGGATCAATTATTAAATCTTGGATGGAAATTTCTTTTACCTATTTCTCTCGGTAATTTATTATTAACAACTTCTTCCCAACTCCTTTCACTC
>Rhodiola_hobsonii
ATGATAATTGATAGAACAGAAGTACAAGATATCAATGCTTTTTCAAAATGGGAATCC------TTAAAAGATGTGTATGAGATCATATGGATGCTTATTCCGATTTTGACTGTTATAGTAGGAATCACAATAGGTGTACTAGTAATTGTGTGGTTAGAAAGAGAAATAGCTGCGGGGCTACAACAACGTATTGGACCTGAATATGCTGGACCTTTTGGAATTCTCCAAGCTTTAGCAGATGGTACAAAACTACTTTTCAAAGAAAATCTTCTTCCATCTAGAGGCGATACTTATTTATTCAATATCGGACCATCCATAGCAGTCATATCAATTCTATTAAGTTATTCAGTAATCCCTTTTGGCTATCATCTTGTTCTAGCCGATCTCAATATTGGTGTTTTTTTATGGATTGCCATTTCAAGTATTTCTCCAATTGGACTTCTTATATCAGGATATGGATCAAATAATAAATATTCTTTTTTAGGTGGTTTACGGGCTGCTGCTCAATCGATTAGTTATGAAATACCATTAACTCTATGCGTGTTATCAATATCTCTATTATCTAATAGTTCAAGTACAGTTGATATAGTTGAAGCACAGTCAAAATATGGTTTGTGGGGGTGGAATTTGTGGCGTCAACCGATAGGGTTTATCGTTTTTCTAATTGCTTCCCTAGCAGAATGTGAGAGGTTACCCTTCGATTTACCAGAAGCAGAAGAAGAATTAGTAGCAGGTTATCAAACCGAATATTCAGGTATCAAATTTGGTTTATTTTTTGTTGCGTCCTATCTAAATCTATTAGTTTCTTCATTTTTTGTAATAGTTCTTTACTTGGGCGGTTGGAATCTCTCTATTCCATATATATTCGTTCCTGAACTTTTTGTAAAAGCAGGCGGAGTCTTTGGAACAATCATTAGTATTTTGATTACATTAGTTAAAACTTATTTGTTTTTGTTCATTCCTATTACAACAAGATGGACGTTACCTAGGCTGAGAATGGATCAATTATTAAATCTTGGATGGAAATTTCTTTTACCTATTTCTCTCGGTAATTTATTATTAACAACTTCTTCCCAACTCCTTTCACTC
>Rhodiola_humilis
ATGATAATTGATAGAACAGAAGTACAAGATATCAATGCTTTTTCAAAATGGGAATCC------TTAAAAGATGTGTATGAGATCATATGGATGCTTATTCCGATTTTGACTGTTATAGTAGGAATCACAATAGGTGTACTAGTAATTGTGTGGTTAGAAAGAGAAATAGCTGCGGGGCTACAACAACGTATTGGACCTGAATATGCTGGACCTTTTGGAATTCTCCAAGCTTTAGCAGATGGTACAAAACTACTTTTCAAAGAAAATCTTCTTCCATCTAGAGGCGATACTTATTTATTCAATATCGGACCATCCATAGCAGTCATATCAATTCTATTAAGTTATTCAGTAATCCCTTTTGGCTATCATCTTGTTCTAGCCGATCTCAATATTGGTGTTTTTTTATGGATTGCCATTTCAAGTATTTCTCCAATTGGACTTCTTATATCAGGATATGGATCAAATAATAAATATTCTTTTTTAGGTGGTTTACGGGCTGCTGCTCAATCGATTAGTTATGAAATACCATTAACTCTATGCGTGTTATCAATATCTCTATTATCTAATAGTTCAAGTACAGTTGATATAGTTGAAGCACAGTCAAAATATGGTTTGTGGGGGTGGAATTTGTGGCGTCAACCGATAGGGTTTATCGTTTTTCTAATTGCTTCCCTAGCAGAATGTGAGAGGTTACCCTTCGATTTACCAGAAGCAGAAGAAGAATTAGTAGCAGGTTATCAAACCGAATATTCGGGTATCAAATTTGGTTTATTTTTTGTTGCGTCCTATCTAAATCTATTAGTTTCTTCATTTTTTGTAATAGTTCTTTACTTGGGCGGTTGGAATCTCTCTATTCCATATATATTCGTTCCTGAACTTTTTGTAAAAGCAGGCGGAGTCTTTGGAACAATCATTAGTATTTTGATTACATTAGTTAAAACTTATTTGTTTTTGTTCATTCCTATTACAACAAGATGGACGTTACCTAGGATGAGAATGGATCAATTATTAAATCTTGGATGGAAATTTCTTTTACCTATTTCTCTCGGTAATTTATTATTAACAACTTCTTCCCAACTCCTTTCACTC
>Rhodiola_integrifolia
ATGATAATTGATAGAACAGAAGTACAAGATATTAATGCTTTTTCAAAATGGGAATCC------TTAAAAGATGTGTATGAGATCATATGGATGCTTATTCCGATTTTGACTGTTATAGTAGGAATCACAATAGGTGTACTAGTAATTGTGTGGTTAGAAAGAGAAATAGCTGCGGGGCTACAACAACGCATTGGACCTGAATATGCTGGACCTTTTGGAATTCTCCAAGCTTTAGCAGATGGTACAAAACTACTTTTCAAAGAAAATCTTCTTCCATCTAGAGGCGATACTTATTTATTCAATATCGGACCATCCATAGCAGTCATATCAATTCTATTAAGTTATTCAGTAATCCCTTTTGGCTATCATCTTGTTCTAGCCGATCTCAATATTGGTGTTTTTTTATGGATTGCCATTTCAAGTATTTCTCCAATTGGACTTCTTATGTCAGGATATGGATCAAATAATAAATATTCTTTTTTAGGTGGTTTACGGGCTGCTGCTCAATCGATTAGTTATGAAATACCATTAACTCTATGCGTGTTATCAATATCTCTATTATCTAATAGTTCAAGTACAGTTGATATAGTTGAAGCACAGTCAAAATATGGTTTGTGGGGGTGGAATTTGTGGCGTCAACCGATAGGGTTTATCGTTTTTCTAATTGCTTCCCTAGCAGAATGTGAGAGGTTACCCTTCGATTTACCAGAAGCAGAAGAAGAATTAGTAGCAGGTTATCAAACCGAATATTCAGGTATCAAATTTGGTTTATTTTTTGTTGCGTCCTATCTAAATCTATTAGTTTCTTCATTTTTTGTAATAGTTCTTTACTTGGGCGGTTGGAATCTCTCTATTCCATATATATTCGTTCCTGAACTTTTTGTAAAAGCAGGCGGAGTCTTTGGAACAATCATTAGTATTTTGATTACATTAGTTAAAACTTATTTGTTTTTGTTCATTCCTATTACAACAAGATGGACGTTACCTAGGCTGAGAATGGATCAATTATTAAATCTTGGATGGAAATTTCTTTTACCTATTTCTCTCGGTAATTTATTATTAACAACTTCTTCCCAACTCCTTTCACTC
>Rhodiola_liciae
ATGATAATTGATAGAACAGAAGTACAAGATATCAATGCTTTTTCAAAATGGGAATCC------TTAAAAGATGTGTATGAGATCATATGGATGCTTATTCCGATTTTGACTGTTATAGTAGGAATCACAATAGGTGTACTAGTAATTGTGTGGTTAGAAAGAGAAATAGCTGCGGGGCTACAACAACGTATTGGACCTGAATATGCCGGACCTTTTGGAATTCTCCAAGCTTTAGCAGATGGTACAAAACTACTTTTCAAAGAAAATCTTCTTCCATCTAGAGGCGATACTTATTTATTCAATATCGGACCATCCATAGCAGTCATATCAATTCTATTAAGTTATTCAGTAATCCCTTTTGGCTATCATCTTGTTCTAGCCGATCTCAATATTGGTGTTTTTTTATGGATTGCCATTTCAAGTATTTCTCCAATTGGACTTCTTATGTCAGGATATGGATCAAATAATAAATATTCTTTTTTAGGTGGTTTACGGGCTGCTGCTCAATCGATTAGTTATGAAATACCATTAACTCTATGCGTGTTATCAATATCTCTATTATCTAATAGTTCAAGTACAGTTGATATAGTTGAAGCACAGTCAAAATATGGTTTGTGGGGGTGGAATTTGTGGCGTCAACCGATAGGGTTTATCGTTTTTCTAATTGCTTCCCTAGCAGAATGTGAGAGGTTACCCTTCGATTTACCAGAAGCAGAAGAAGAATTAGTAGCAGGTTATCAAACCGAATATTCAGGTATCAAATTTGGTTTATTTTTTGTTGCGTCCTATCTAAATCTATTAGTTTCTTCATTTTTTGTAATAGTTCTTTACTTGGGCGGTTGGAATCTCTCTATTCCATATATATTCGTTCCTGAACTTTTTGTAAAAGCAGGCGGAGTCTTTGGAACAATCATTAGTATTTTGATTACATTAGTTAAAACTTATTTGTTTTTGTTCATTCCTATTACAACAAGATGGACGTTACCTAGGCTGAGAATGGATCAATTATTAAATCTTGGATGGAAATTTCTTTTACCTATTTCTCTCGGTAATTTATTATTAACAACTTCTTCCCAACTCCTTTCACTC
>Rhodiola_macrocarpa
ATGATAATTGATAGAACAGAAGTACAAGATATCAATGCTTTTTCAAAATGGGAATCC------TTAAAAGATGTGTATGAGATCATATTGATGCTTATTCCGATTTTGACTGTTATAGTAGGAATCACAATAGGTGTACTAGTAATTGTGTGGTTAGAAAGAGAAATAGCTGCGGGGCTACAACAACGTATTGGACCTGAATATGCTGGACCTTTTGGAATTCTCCAAGCTTTAGCAGATGGTACAAAACTACTTTTCAAAGAAAATATTCTTCCATCTAGAGGCGATACTTATTTATTCAATATCGGACCATCCATAGCAGTCATATCAATTCTATTAAGTTATTCAGTAATCCCTTTTGGCTATCATCTTGTTCTAGCCGATCTCAATATTGGTGTTTTTTTATGGATTGCCATTTCAAGTATTTCTCCAATTGGACTTCTTATGTCAGGATATGGATCAAATAATAAATATTCTTTTTTAGGTGGTTTACGGGCTGCTGCTCAATCGATTAGTTATGAAATACCATTAACTCTATGCGTGTTATCAATATCTCTATTATCTAATAGTTCAAGTACAGTTGATATAGTTGAAGCACAGTCAAAATATGGTTTGTGGGGGTGGAATTTGTGGCGTCAACCGATAGGGTTTATCGTTTTTCTAATTGCTTCCCTAGCAGAATGTGAGAGGTTACCCTTCGATTTACCAGAAGCAGAAGAAGAATTAGTAGCAGGTTATCAAACCGAATATTCAGGTATCAAATTTGGTTTATTTTTTGTTGCGTCCTATCTAAATCTATTAGTTTCTTCATTTTTTGTAATAGTTCTTTACTTGGGCGGTTGGAATCTCTCTATTCCATATATATTCGTTCCTGAACTTTTTCAAAAAGCAGGCGGAGTCTTTGGAACAATCATTAGTATTTTGATTACATTAGTTAAAACTTATTTGTTTTTGTTCATTCCTATTACAACAAGATGGACGTTACCTAGGCTGAGAATGGATCAATTATTAAATCTTGGATGGAAATTTCTTTTACCTATTTCTCTCGGTAATTTATTATTAACAACTTCTTCCCAACTCCTTTCACTC
>Rhodiola_ovatisepala
ATGATAATTGATAGAACAGAAGTACAAGATATCAATGCTTTTTCAAAATGGGAATCC------TTAAAAGATGTGTATGAGATCATATGGATGCTTATTCCGATTTTGACTGTTATAGTAGGAATCACAATAGGTGTACTAGTAATTGTGTGGTTAGAAAGAGAAATAGCTGCGGGGCTACAACAACGTATTGGACCTGAATATGCTGGACCTTTTGGAATTCTCCAAGCTTTAGCAGATGGTACAAAACTACTTTTCAAAGAAAATATTCTTCCATCTAGAGGCGATACTTATTTATTCAATATCGGACCATCCATAGCAGTCATATCAATTCTATTAAGTTATTCAGTAATCCCTTTTGGCTATCATCTTGTTCTAGCCGATCTCAATATTGGTGTTTTTTTATGGATTGCCATTTCAAGTATTTCTCCAATTGGACTTCTTATATCAGGATATGGATCAAATAATAAATATTCTTTTTTAGGTGGTTTACGGGCTGCTGCTCAATCGATTAGTTATGAAATACCATTAACTCTATGCGTGTTATCAATATCTCTATTATCTAATAGTTCAAGTACAGTTGATATAGTTGAAGCACAGTCAAAATATGGTTTGTGGGGGTGGAATTTGTGGCGTCAACCGATAGGGTTTATCGTTTTTATAATTTCTTCCCTAGCAGAATGTGAGAGGTTACCCTTCGATTTACCAGAAGCAGAAGAAGAATTAGTAGCAGGTTATCAAACCGAATATTCAGGTATCAAATTTGGTTTATTTTTTGTTGCGTCCTATCTAAATCTATTAGTTTCTTCATTTTTTGTAATAGTTCTTTACTTGGGCGGTTGGAATCTCTCTATTCCATATATATTCGTTCCTGAACTTTTTGTAAAAGCAGGCGGAGTCTTTGGAACAATCATTAGTATTTTGATTACATTAGTTAAAACTTATTTGTTTTTGTTCATTCCTATTACAACAAGATGGACGTTACCTAGGCTGAGAATGGATCAATTATTAAATCTTGGATGGAAATTTCTTTTACCTATTTCTCTCGGTAATTTATTATTAACAACTTCTTCCCAACTCCTTTCACTC
>Rhodiola_prainii
ATGATAATTGATAGAACAGAAGTACAAGATATCAATGCTTTTTCAAAATGGGAATCC------TTAAAAGATGTGTATGAGATCATATGGATGCTTATTCCGATTTTGACTGTTATAGTAGGAATCACAATAGGTGTACTAGTAATTGTGTGGTTAGAAAGAGAAATAGCTGCGGGGCTACAACAACGTATTGGACCTGAATATGCTGGACCTTTTGGAATTCTCCAAGCTTTAGCAGATGGTACAAAACTACTTTTCAAAGAAAATCTTCTTCCATCTAGAGGCGATACTTATTTATTCAATATCGGACCATCCATAGCAGTCATATCAATTCTATTAAGTTATTCAGTAATCCCTTTTGGCTATCATCTTGTTCTAGCCGATCTCAATATTGGTGTTTTTTTATGGATTGCCATTTCAAGTATTTCTCCAATTGGACTTCTTATATCAGGATATGGATCAAATAATAAATATTCTTTTTTAGGTGGTTTACGGGCTGCTGCTCAATCGATTAGTTATGAAATACCATTAACTCTATGCGTGTTATCAATATCTCTATTATCTAATAGTTCAAGTACAGTTGATATAGTTGAAGCACAGTCAAAATATGGTTTGTGGGGGTGGAATTTGTGGCGTCAACCGATAGGGTTTATCGTTTTTCTAATTGCTTCCCTAGCAGAATGTGAGAGGTTACCCTTCGATTTACCAGAAGCAGAAGAAGAATTAGTAGCAGGTTATCAAACCGAATATTCAGGTATCAAATTTGGTTTATTTTTTGTTGCGTCCTATCTAAATCTATTAGTTTCTTCATTTTTTGTAATAGTTCTTTACTTGGGCGGTTGGAATCTCTCTATTCCATATATATTCGTTCCTGAACTTTTTGTAAAAGCAGGCGGAGTCTTTGGAACAATCATTAGTATTTTGATTACATTAGTTAAAACTTATTTGTTTTTGTTCATTCCTATTACAACAAGATGGACGTTACCTAGGCTGAGAATGGATCAATTATTAAATCTTGGATGGAAATTTCTTTTACCTATTTCTCTCGGTAATTTATTATTAACAACTTCTTCCCAACTCCTTTCACTC
>Rhodiola_quadrifida
ATGATAATTGATAGAACAGAAGTACAAGATATCAATGCTTTTTCAAAATGGGAATCC------TTAAAAGATGTGTATGAAATCATATTGATGCTTATTCCGATTTTGACTGTTATAGTAGGAATCACAATAGGTGTACTAGTAATTGTGTGGTTAGAAAGAGAAATAGCTGCGGGGCTACAACAACGTATTGGACCTGAATATGCTGGACCTTTTGGAATTCTCCAAGCTTTAGCAGATGGTACAAAACTACTTTTCAAAGAAAATCTTCTTCCATCTAGAGGCGATACTTATTTATTCAATATCGGACCATCCATAGCAGTCATATCAATTCTATTAAGTTATTCAGTAATCCCTTTTGGCTATCATCTTGTTCTAGCCGATCTCAATATTGGTGTTTTTTTATGGATTGCCATTTCAAGTATTTCTCCAATTGGACTTCTTATGTCAGGATATGGATCAAATAATAAATATTCTTTTTTAGGTGGTTTACGGGCTGCTGCTCAATCGATTAGTTATGAAATACCATTAACTCTATGCGTGTTATCAATATCTCTATTATCTAATAGTTCAAGTACAGTTGATATAGTTGAAGCACAGTCAAAATATGGTTTGTGGGGGTGGAATTTGTGGCGTCAACCGATAGGGTTTATCGTTTTTCTAATTGCTTCCCTAGCAGAATGTGAGAGGTTACCCTTCGATTTACCAGAAGCAGAAGAAGAATTAGTAGCAGGTTATCAAACCGAATATTCAGGTATCAAATTTGGTTTATTTTTTGTTGCGTCCTATCTAAATCTATTAGTTTCTTCATTTTTTGTAATAGTTCTTTACTTGGGCGGTTGGAATCTCTCTATTCCATATATATTCGTTCCTGAACTTTTTGAAAAAGCAGGCGGAGTCTTTGGAACAATCATTAGTATTTTGATTACATTAGTTAAAACTTATTTGTTTTTGTTCATTCCTATTACAACAAGATGGACGTTACCTAGGCTGAGAATGGATCAATTATTAAATCTTGGATGGAAATTTCTTTTACCTATTTCTCTCGGTAATTTATTATTAACAACTTCTTCCCAACTCCTTTCACTC
>Rhodiola_rhodantha
ATGATAATTGATAGAACAGAAGTACAAGATATTAATGCTTTTTCAAAATGGGAATCC------TTAAAAGATGTGTATGAGATCATATGGATGCTTATTCCGATTTTGACTGTTATAGTAGGAATCACAATAGGTGTACTAGTAATTGTGTGGTTAGAAAGAGAAATAGCTGCGGGGCTACAACAACGTATTGGACCTGAATATGCTGGACCTTTTGGAATTCTCCAAGCTTTAGCAGATGGTACAAAACTACTTTTCAAAGAAAATCTTCTTCCATCTAGAGGCGATACTTATTTATTCAATATCGGACCATCCATAGCAGTCATATCAATTCTATTAAGTTATTCAGTAATCCCTTTTGGCTATCATCTTGTTCTAGCCGATCTCAATATTGGTGTTTTTTTATGGATTGCCATTTCAAGTATTTCTCCAATTGGACTTCTTATGTCAGGATATGGATCAAATAATAAATATTCTTTTTTAGGTGGTTTACGGGCTGCTGCTCAATCGATTAGTTATGAAATACCATTAACTCTATGCGTGTTATCAATATCTCTATTATCTAATAGTTCAAGTACAGTTGATATAGTTGAAGCACAGTCAAAATATGGTTTGTGGGGGTGGAATTTGTGGCGTCAACCGATAGGGTTTATCGTTTTTCTAATTGCTTCCCTAGCAGAATGTGAGAGGTTACCCTTCGATTTACCAGAAGCAGAAGAAGAATTAGTAGCAGGTTATCAAACCGAATATTCAGGTATCAAATTTGGTTTATTTTTTGTTGCGTCCTATCTAAATCTATTAGTTTCTTCATTTTTTGTAATAGTTCTTTACTTGGGCGGTTGGAATCTCTCTATTCCATATATATTCGTTCCTGAACTTTTTGTAAAAGCAGGCGGAGTCTTTGGAACAATCATTAGTATTTTGATTACATTAGTTAAAACTTATTTGTTTTTGTTCATTCCTATTACAACAAGATGGACGTTACCTAGGCTGAGAATGGATCAATTATTAAATCTTGGATGGAAATTTCTTTTACCTATTTCTCTCGGTAATTTATTATTAACAACTTCTTCCCAACTCCTTTCACTC
>Rhodiola_sexifolia
ATGATAATTGATAGAACAGAAGTACAAGATATCAATGCTTTTTCAAAATGGGAATCC------TTAAAAGATGTGTATGAGATCATATGGATGCTTATTCCGATTTTGACTGTTATAGTAGGAATCACAATAGGTGTACTAGTAATTGTGTGGTTAGAAAGAGAAATAGCTGCGGGGCTACAACAACGTATTGGACCTGAATATGCTGGACCTTTTGGAATTCTCCAAGCTTTAGCAGATGGTACAAAACTACTTTTCAAAGAAAATCTTCTTCCATCTAGAGGCGATACTTATTTATTCAATATCGGACCATCCATAGCAGTCATATCAATTCTATTAAGTTATTCAGTAATCCCTTTTGGCTATCATCTTGTTCTAGCCGATCTCAATATTGGTGTTTTTTTATGGATTGCCATTTCAAGTATTTCTCCAATTGGACTTCTTATATCAGGATATGGATCAAATAATAAATATTCTTTTTTAGGTGGTTTACGGGCTGCTGCTCAATCGATTAGTTATGAAATACCATTAACTCTATGCGTGTTATCAATATCTCTATTATCTAATAGTTCAAGTACAGTTGATATAGTTGAAGCACAGTCAAAATATGGTTTGTGGGGGTGGAATTTGTGGCGTCAACCGATAGGGTTTATCGTTTTTCTAATTGCTTCCCTAGCAGAATGTGAGAGGTTACCCTTCGATTTACCAGAAGCAGAAGAAGAATTAGTAGCAGGTTATCAAACCGAATATTCAGGTATCAAATTTGGTTTATTTTTTGTTGCGTCCTATCTAAATCTATTAGTTTCTTCATTTTTTGTAATAGTTCTTTACTTGGGCGGTTGGAATCTCTCTATTCCATATATATTCGTTCCTGAACTTTTTGTAAAAGCAGGCGGAGTCTTTGGAACAATCATTAGTATTTTGATTACATTAGTTAAAACTTATTTGTTTTTGTTCATTCCTATTACAACAAGATGGACGTTACCTAGGCTGAGAATGGATCAATTATTAAATCTTGGATGGAAATTTCTTTTACCTATTTCTCTCGGTAATTTATTATTAACAACTTCTTCCCAACTCCTTTCACTC
>Rhodiola_sinuata
ATGATAATTGATAGAACAGAAGTACAAGATATCAATGCTTTTTCAAAATGGGAATCC------TTAAAAGATGTGTATGAGATCATATGGATGCTTATTCCGATTTTGACTGTTATAGTAGGAATCACAATAGGTGTACTAGTAATTGTGTGGTTAGAAAGAGAAATAGCTGCGGGGCTACAACAACGTATTGGACCTGAATATGCTGGACCCTTTGGAATTCTCCAAGCTTTAGCAGATGGTACAAAACTACTTTTCAAAGAAAATCTTCTTCCATCTAGAGGCGATACTTATTTATTCAATATCGGACCATCCATAGCAGTCATATCAATTCTATTAAGTTATTCAGTAATCCCTTTTGGCTATCATCTTGTTCTAGCCGATCTCAATATTGGTGTTTTTTTATGGATTGCCATTTCAAGTATTTCTCCAATTGGACTTCTTATATCAGGATATGGATCAAATAATAAATATTCTTTTTTAGGTGGTTTACGGGCTGCTGCTCAATCGATTAGTTATGAAATACCATTAACTCTATGCGTGTTATCAATATCTCTATTATCTAATAGTTCAAGTACAGTTGATATAGTTGAAGCACAGTCAAAATATGGTTTGTGGGGGTGGAATTTGTGGCGTCAACCGATAGGGTTTATCGTTTTTCTAATTGCTTCCCTAGCAGAATGTGAGAGGTTACCCTTCGATTTACCAGAAGCAGAAGAAGAATTAGTAGCAGGTTATCAAACCGAATATTCAGGTATCAAATTTGGTTTATTTTTTGTTGCGTCCTATCTAAATCTATTAGTTTCTTCATTTTTTGTAATAGTTCTTTACTTGGGCGGTTGGAATCTCTCTATTCCATATATATTCGTTCCTGAACTTTTTGTAAAAGCAGGCGGAGTCTTTGGAACAATCATTAGTATTTTGATTACATTAGTTAAAACTTATTTGTTTTTGTTCATTCCTATTACAACAAGATGGACGTTACCTAGGCTGAGAATGGATCAATTATTAAATCTTGGATGGAAATTTCTTTTACCTATTTCTCTCGGTAATTTATTATTAACAACTTCTTCGCAACTCCTTTCACTC
>Rhodiola_smithii
ATGATAATTGATAGAACAGAAGTACAAGATATCAATGCTTTTTCAAAATGGGAATCC------TTAAAAGATGTGTATGAGATCATATGGATGCTTATTCCGATTTTGACTGTTATAGTAGGAATCACAATAGGTGTACTAGTAATTGTGTGGTTAGAAAGAGAAATAGCTGCGGGGCTACAACAACGTATTGGACCTGAATATGCTGGACCTTTTGGAATTCTCCAAGCTTTAGCAGATGGTACAAAACTACTTTTCAAAGAAAATCTTCTTCCATCTAGAGGCGATACTTATTTATTCAATATCGGACCATCCATAGCAGTCATATCAATTCTATTAAGTTATTCAGTAATCCCTTTTGGCTATCATCTTGTTCTAGCCGATCTCAATATTGGTGTTTTTTTATGGATTGCCATTTCAAGTATTTCTCCAATTGGACTTCTTATGTCAGGATATGGATCAAATAATAAATATTCTTTTTTAGGTGGTTTACGGGCTGCTGCTCAATCGATTAGTTATGAAATACCATTAACTCTATGCGTGTTATCAATATCTCTATTATCTAATAGTTCAAGTACAGTTGATATAGTTGAAGCACAGTCCAAATATGGTTTGTGGGGATGGAATTTGTGGCGTCAACCGATAGGGTTTATCGTTTTTATAATTGCTTCCCTAGCAGAATGTGAAAGGTTACCCTTCGATTTACCAGAAGCAGAAGAAGAATTAGTAGCAGGTTATCAAACCGAATATTCAGGTATCAAATTTGGTTTATTTTTTGTTGCGTCCTATCTAAATCTATTAGTTTCTTCATTTTTTGTAATAGTTCTTTACTTGGGCGGTTGGAATCTCTCTATTCCATATATATTTGTTCCTGAACTTTTTGAAAAAGCAGGCGGAGTCTTTGGAACAATCATTAGTATTTTGATTACATTAGTTAAAACTTATTTGTTTTTGTTCATTCCTATTACAACAAGATGGACGTTACCTAGGCTGAGAATGGATCAATTATTAAATCTTGGATGGAAATTTCTTTTACCTATTTCTCTCGGTAATTTATTATTAACAACTTCTTCCCAACTCCTTTCACTC
>Rhodiola_stapfii
ATGATAATTGATAGAACAGAAGTACAAGATATCAATGCTTTTTCAAAATGGGAATCC------TTAAAAGATGTGTATGAGATCATATGGATGCTTATTCCGATTTTGACTGTTATAGTAGGAATCACAATAGGTGTACTAGTAATTGTGTGGTTAGAAAGAGAAATAGCTGCGGGGCTACAACAACGTATTGGACCTGAATATGCTGGACCTTTTGGAATTCTCCAAGCTTTAGCAGATGGTACAAAACTACTTTTCAAAGAAAATCTTCTTCCATCTAGAGGCGATACTTATTTATTCAATATCGGACCATCCATAGCAGTCATATCAATTCTATTAAGTTATTCAGTAATCCCTTTTAGCTATCATCTTGTTCTAGCCGATCTCAATATTGGTGTTTTTTTATGGATTGCCATTTCAAGTATTTCTCCAATTGGACTTCTTATATCAGGATATGGATCAAATAATAAATATTCTTTTTTAGGTGGTTTACGGGCTGCTGCTCAATCGATTAGTTATGAAATACCATTAACTCTATGCGTGTTATCAATATCTCTATTATCTAATAGTTCAAGTACAGTTGATATAGTTGAAGCACAGTCAAAATATGGTTTGTGGGGGTGGAATTTGTGGCGTCAACCGATAGGGTTTATCGTTTTTCTAATTGCTTCCCTAGCAGAATGTGAGAGGTTACCCTTCGATTTACCAGAAGCAGAAGAAGAATTAGTAGCAGGTTATCAAACCGAATATTCAGGTATCAAATTTGGTTTATTTTTTGTTGCGTCCTATCTAAATCTATTAGTTTCTTCATTTTTTGTAATAGTTCTTTACTTGGGCGGTTGGAATCTCTCTATTCCATATATATTCGTTCCTGAACTTTTTGTAAAAGCAGGCGGAGTCTTTGGAACAATCATTAGTATTTTGATTACATTAGTTAAAACTTATTTGTTTTTGTTCATTCCTATTACAACAAGATGGACGTTACCTAGGCTGAGAATGGATCAATTATTAAATCTTGGATGGAAATTTCTTTTACCTATTTCTCTCGGTAATTTATTATTAACAACTTCTTCCCAACTCCTTTCACTC
>Rhodiola_subopposita
ATGATAATTGATAGAACAGAAGTACAAGATATCAATGCTTTTTCAAAATGGGAATCC------TTAAAAGATGTGTATGAGATCATATTGATGCTTATTCCGATTTTGACTGTTATAGTAGGAATCACAATAGGTGTACTAGTAATTGTGTGGTTAGAAAGAGAAATAGCTGCGGGGCTACAACAACGTATTGGACCTGAATATGCTGGACCTTTTGGAATTCTCCAAGCTTTAGCAGATGGTACAAAACTACTTTTCAAAGAAAATATTCTTCCATCTAGAGGCGATACTTATTTATTCAATATCGGACCATCCATAGCAGTCATATCAATTCTATTAAGTTATTCAGTAATCCCTTTTGGCTATCATCTTGTTCTAGCCGATCTCAATATTGGTGTTTTTTTATGGATTGCCATTTCAAGTATTTCTCCAATTGGACTTCTTATGTCAGGATATGGATCAAATAATAAATATTCTTTTTTAGGTGGTTTACGGGCTGCTGCTCAATCGATTAGTTATGAAATACCATTAACTCTATGCGTGTTATCAATATCTCTACTATCTAATAGTTCAAGTACAGTTGATATAGTTGAAGCACAGTCAAAATATGGTTTGTGGGGGTGGAATTTGTGGCGTCAACCGATAGGGTTTATCGTTTTTCTAATTGCTTCCCTAGCAGAATGTGAGAGGTTACCCTTCGATTTACCAGAAGCAGAAGAAGAATTAGTAGCAGGTTATCAAACCGAATATTCAGGTATCAAATTTGGTTTATTTTTTGTTGCGTCCTATCTAAATCTATTAGTTTCTTCATTTTTTGTAATAGTTCTTTACTTGGGCGGTTGGAATCTCTCTATTCCATATATATTCGTTCCTGAACTTTTTGAAAAAGCAGGCGGAGTCTTTGGAACAATCATTAGTATTTTGATTACATTAGTTAAAACTTATTTGTTTTTGTTCATTCCTATTACAACAAGATGGACGTTACCTAGGCTGAGAATGGATCAATTATTAAATCTTGGATGGAAATTTCTTTTACCTATTTCTCTCGGTAATTTATTATTAACAACTTCTTCCCAACTCCTTTCACTC
>Rhodiola_tangutica
ATGATAATTGATAGAACAGAAGTACAAGATATCAATGCTTTTTCAAAATGGGAATCC------TTAAAAGATGTGTATGAAATCATATTGATGCTTATTCCGATTTTGACTGTTATAGTAGGAATCACAATAGGTGTACTAGTAATTGTGTGGTTAGAAAGAGAAATAGCTGCGGGGCTACAACAACGTATTGGACCTGAATATGCTGGACCTTTTGGAATTCTCCAAGCTTTAGCAGATGGTACAAAACTACTTTTCAAAGAAAATCTTCTTCCATCTAGAGGCGATACTTATTTATTCAATATCGGACCATCCATAGCAGTCATATCAATTCTATTAAGTTATTCAGTAATCCCTTTTGGCTATCATCTTGTTCTAGCCGATCTCAATATTGGTGTTTTTTTATGGATTGCCATTTCAAGTATTTCTCCAATTGGACTTCTTATGTCAGGATATGGATCAAATAATAAATATTCTTTTTTAGGTGGTTTACGGGCTGCTGCTCAATCGATTAGTTATGAAATACCATTAACTCTATGCGTGTTATCAATATCTCTATTATCTAATAGTTCAAGTACAGTTGATATAGTTGAAGCACAGTCAAAATATGGTTTGTGGGGGTGGAATTTGTGGCGTCAACCGATAGGGTTTATCGTTTTTCTAATTGCTTCCCTAGCAGAATGTGAGAGGTTACCCTTCGATTTACCAGAAGCAGAAGAAGAATTAGTAGCAGGTTATCAAACCGAATATTCAGGTATCAAATTTGGTTTATTTTTTGTTGCGTCCTATCTAAATCTATTAGTTTCTTCATTTTTTGTAATAGTTCTTTACTTGGGCGGTTGGAATCTCTCTATTCCATATATATTCGTTCCTGAACTTTTTGAAAAAGCAGGCGGAGTCTTTGGAACAATCATTAGTATTTTGATTACATTAGTTAAAACTTATTTGTTTTTGTTCATTCCTATTACAACAAGATGGACGTTACCTAGGCTGAGAATGGATCAATTATTAAATCTTGGATGGAAATTTCTTTTACCTATTTCTCTCGGTAATTTATTATTAACAACTTCTTCCCAACTCCTTTCACTC
>Rhodiola_wallichiana
ATGATAATTGATAGAACAGAAGTACAAGATATCAATGCTTTTTCAAAATGGGAATCC------TTAAAAGATGTGTATGAGATCATATGGATGCTTATTCCGATTTTGACTGTTATAGTAGGAATCACAATAGGTGTACTAGTAATTGTGTGGTTAGAAAGAGAAATAGCTGCGGGGCTACAACAACGTATTGGACCTGAATATGCTGGACCTTTTGGAATTCTCCAAGCTTTAGCAGATGGTACAAAACTACTTTTCAAAGAAAATCTTCTTCCATCTAGAGGCGATACTTATTTATTCAATATCGGACCATCCATAGCAGTCATATCAATTCTATTAAGTTATTCAGTAATCCCTTTTGGCTATCATCTTGTTCTAGCCGATCTCAATATTGGTGTTTTTTTATGGATTGCCATTTCAAGTATTTCTCCAATTGGACTTCTTATGTCAGGATATGGATCAAATAATAAATATTCTTTTTTAGGTGGTTTACGGGCTGCTGCTCAATCGATTAGTTATGAAATACCATTAACTCTATGCGTGTTATCAATATCTCTATTATCTAATAGTTCAAGTACAGTTGATATAGTTGAAGCACAGTCAAAATATGGTTTGTGGGGGTGGAATTTGTGGCGTCAACCGATAGGGTTTATCGTTTTTCTAATTGCTTCCCTAGCAGAATGTGAGAGGTTACCCTTCGATTTACCAGAAGCAGAAGAAGAATTAGTAGCAGGTTATCAAACCGAATATTCAGGTATCAAATTTGGTTTATTTTTTGTTGCGTCCTATCTAAATCTATTAGTTTCTTCATTTTTTGTAATAGTTCTTTACTTGGGCGGTTGGAATCTCTCTATTCCATATATATTCGTTCCTGAACTTTTTGTAAAAGCAGGCGGAGTCTTTGGAATAATCATTAGTATTTTGATTACATTAGTTAAAACTTATTTGTTTTTGTTCATTCCTATTACAACAAGATGGACGTTACCTAGGCTGAGAATGGATCAATTATTAAATCTTGGATGGAAATTTCTTTTACCTATTTCTCTCGGTAATTTATTATTAACAACTTCTTCCCAACTCCTTTCACTC
>Hylotelephium_ewersii
ATGATAATTGATACAACAGAAGTACAAGATATCAATGCTTTTTCAAAATGGGAATCC------TTAAAAGAGGTGTATGAGAGCATATGGATGCTTATCCCGATTTTGACTGTTATAGTGGGAATCACAATAGGTGTACTAGTAATTGTGTGGTTAGAAAGAGAAATAGCTGCGGGGCTACAACAACGTATTGGACCTGAATATGCTGGATCTTTTGGAATTCTCCAAGCTTTAGCAGATGGTACAAAACTACTTTTCAAAGAAAACCTTCTTCCATCTAGAGGCGATACTTATTTATTCAATATCGGACCATCCATAGCAGTCATATCAATTTTATTAAGTTATTTAGTAATCCCTTTTGGCTATCATTTTGTTCTAGCCGATCTCAATATTGGTGTTTTTTTATGGATCGCCATTTCAAGTATTTCTCCGATTGGACTTCTTATGTCAGGATATGGATCGAATAATAAATATTCTTTTTTAGGTGGTTTACGGGCTGCTGCTCAATCGATTAGTTATGAAATACCATTAACTCTATGCGTGTTATCAATATCTCTATTATCTAATAGTTCAAGTACAGTTGATATAGTTGAAGCACAGTCAAAATATGGTTTGTGGGGGTGGAATTTGTGGCGTCAACCTATAGGGTTTATCGTTTTTCTAATTTCTTCCCTAGCAGAATGTGAGAGGTTACCCTTCGATTTACCAGAAGCCGAAGAAGAATTAGTAGCAGGTTATCAAACCGAATATTCAGGTATCAAATTTGGTTTATTTTTTGTTGCGTCCTATCTAAATCTATTAGTTTCTTCATTTTTTGTAATAGTTCTTTACTTGGGCGGTTGGAATTTCTCTATTCCATATCTATTTGTTCCTGAACTTTTTGAAAAAGCAGGCGGAGTCTTTGGAACAATCATTAGTATTTTGATTACATTAGTTAAAACTTATTTGTTTTTGTTCATTCCTATTACAACAAGATGGACTTTACCTAGGCTGAGAATGGACCAATTATTAAATCTTGGATGGAAATTTCTTTTACCTATTTCTCTCGGTAATTTATTATTAACAACTTCTTCCCAACTCCTTTCACTC
>Hylotelephium_verticillatum
ATGATAATTGATACAACAGAAGTACAAGATATCAATGCTTTTTCAAAATGGGAATCC------TTAAAAGAGGTGTATGAGAGCATATGGATGCTTATCCCGATTTTGACTGTTATAGTGGGAATCACAATAGGTGTACTAGTAATTGTGTGGTTAGAAAGAGAAATAGCTGCGGGGCTACAACAACGTATTGGACCTGAATATGCTGGATCTTTTGGAATTCTCCAAGCTTTAGCAGATGGTACAAAACTACTTTTCAAAGAAAACCTTCTTCCATCTAGAGGCGATACTTATTTATTCAATATCGGACCATCCATAGCAGTCATATCAATTTTATTAAGTTATTTAGTAATCCCTTTTGGCTATCATTTTGTTCTAGCCGATCTCAATATTGGTGTTTTTTTATGGATCGCCATTTCAAGTATTTCTCCGATTGGACTTCTTATGTCAGGATATGGATCGAATAATAAATATTCTTTTTTAGGTGGTTTACGGGCTGCTGCTCAATCGATTAGTTATGAAATACCATTAACTCTATGCGTGTTATCAATATCTCTACTATCTAATAGTTCAAGTACAGTTGATATAGTTGAAGCACAGTCAAAATATGGTTTGTGGGGGTGGAATTTGTGGCGTCAACCTATAGGGTTTATCGTTTTTCTAATTTCTTCCCTAGCAGAATGTGAGAGGTTACCCTTCGATTTACCAGAAGCCGAAGAAGAATTAGTAGCAGGTTATCAAACCGAATATTCAGGTATCAAATTTGGTTTATTTTTTGTTGCGTCCTATCTAAATCTATTAATTTCTTCATTTTTTGTAATAGTTCTTTACTTGGGCGGTTGGAATTTCTCTATTCCATATCTATTTGTTCCTGAACTTTTTGAAAAAGCAGGCGGAGTCTTTGGAACAATCATTAGTATTTTGATTACATTAGTTAAAACTTATTTGTTTTTGTTCATTCCTATTACAACAAGATGGACTTTACCTAGGCTGAGAATGGACCAATTATTAAATCTTGGATGGAAATTTCTTTTACCTATTTCTCTCGGTAATTTATTATTAACAACTTCTTCCCAACTCCTTTCACTC
>Hylotelephium_viviparum
ATGATAATTGATACAACAGAAGTACAAGATATCAATGCTTTTTCAAAATGGGAATCC------TTAAAAGAGGTGTATGAGAGCATATGGATGCTTATCCCGATTTTGACTGTTATAGTGGGAATCACAATAGGTGTACTAGTAATTGTGTGGTTAGAAAGAGAAATAGCTGCGGGGCTACAACAACGTATTGGACCTGAATATGCTGGATCTTTTGGAATTCTCCAAGCTTTAGCAGATGGTACAAAACTACTTTTCAAAGAAAACCTTCTTCCATCTAGAGGCGATACTTATTTATTCAATATCGGACCATCCATAGCAGTCATATCAATTTTATTAAGTTATTTAGTAATCCCTTTTGGCTATCATTTTGTTCTAGCCGATCTCAATATTGGTGTTTTTTTATGGATCGCCATTTCAAGTATTTCTCCGATTGGACTTCTTATGTCAGGATATGGATCGAATAATAAATATTCTTTTTTAGGTGGTTTACGGGCTGCTGCTCAATCGATTAGTTATGAAATACCATTAACTCTATGCGTGTTATCAATATCTCTACTATCTAATAGTTCAAGTACAGTTGATATAGTTGAAGCACAGTCAAAATATGGTTTGTGGGGGTGGAATTTGTGGCGTCAACCTATAGGGTTTATCGTTTTTCTAATTTCTTCCCTAGCAGAATGTGAGAGGTTACCCTTCGATTTACCAGAAGCCGAAGAAGAATTAGTAGCAGGTTATCAAACCGAATATTCAGGTATCAAATTTGGTTTATTTTTTGTTGCGTCCTATCTAAATCTATTAATTTCTTCATTTTTTGTAATAGTTCTTTACTTGGGCGGTTGGAATTTCTCTATTCCATATCTATTTGTTCCTGAACTTTTTGAAAAAGCAGGCGGAGTCTTTGGAACAATCATTAGTATTTTGATTACATTAGTTAAAACTTATTTGTTTTTGTTCATTCCTATTACAACAAGATGGACTTTACCTAGGCTGAGAATGGACCAATTATTAAATCTTGGATGGAAATTTCTTTTACCTATTTCTCTCGGTAATTTATTATTAACAACTTCTTCCCAACTCCTTTCACTC
>Meterostachys_sikokianus
ATGATAATTGATACAACAGAAGTACAAGATATCAATGCTTTTTCAAAATGGGAATCC------TTAAAAGGGGTGTATGAGAACATATGGATGCTTATTCCGATTTTGACTGTTATAGTGGGAATCACAATAGGTGTACTAGTAATTGTGTGGTTAGAAAGAGAAATAGCTGCGGGGCTACAACAACGTATTGGACCTGAATATGCTGGATCTTTTGGAATTCTCCAAGCTTTAGCAGATGGTACAAAACTACTTTTGAAAGAAAACCTTCTTACAGCTCGAGGCGATACTTATTTATTCAATATCGGACCATCCATAGCAGTCATATCAATTTTATTAAGTTATTTAGTAATCCCTTTTGGCTATCATTTTGTTCTAGCCGATCTCAATATTGGTGTTTTTTTATGGATCGCCATTTCAAGTATTTCTCCGATTGGACTTCTTATGTCAGGATATGGATCGAATAATAAATATTCTTTTTTAGGTGGTTTACGGGCTGCTGCTCAATCGATTAGTTCTGAAATACCATTAACTCTATGCGTGTTATCAATATCTCTATTATCTAATAGTTCAAGTACAGTTGATATAGTTGAAGCACAGTCAAAATATGGTTTGTGGGGGTGGAATTTGTGGCGTCAACCTATAGGGTTTATCGTTTTTCTAATTTCTTCCCTAGCAGAATGTGAGAGGTTACCCTTCGATTTACCAGAAGCCGAAGAAGAATTAGTAGCAGGTTATCAAACCGAATATTCAGGTATCAAATTTGGTTTATTTTTTGTTGCGTCCTATCTAAATCTATTAGTTTCTTCATTTTTTGTAATAGTTCTTTACTTAGGCGGTTGGAATTTCTCTATTCCATATCTATTTGTTCCTGAACTTTTTGAAAAAACGGGAGGAGTCTTTGGAACAATCATTAGTATTTTGATTACATTAGTTAAAACTTATTTGTTTTTGTTCATTCCTATTACAACAAGATGGACTTTACCTAGGCTGAGAATGGACCAATTATTAAATCTTGGATGGAAATTTCTTTTACCTATTTCTCTCGGTAATTTATTATTAACAACTTCTTCCCAACTCCTTTCACTC
>Orostachys_fimbriata
ATGATAATTGATACAACAGAAGTACAAGATATCAATGCTTTTTCAAAATGGGAATCC------TTAAAAGAGGTGTATGAGAACATATGGATGCTTATTCCGATTTTGACTGTTATAGTGGGAATCACAATAGGTGTACTAGTAATTGTGTGGTTAGAAAGAGAAATAGCTGCGGGGCTACAACAACGTATTGGACCTGAATATGCTGGATCTTTTGGAATTCTCCAAGCTTTAGCAGATGGTACAAAACTACTTTTCAAAGAAAACCTTCTTCCAGCTAGAGGCGATACTTATTTATTCAATATCGGACCATCCATAGCAGTCATATCAATTTTATTAAGTTATTTAGTAATCCCTTTTGGCTATCATTTTGTTCTAGCCGATCTCAATATTGGTGTTTTTTTATGGATCGCCATTTCAAGTATTTCTCCGATTGGACTTCTTATGTCAGGATATGGATCGAATAATAAATATTCTTTTTTAGGTGGTTTACGGGCTGCTGCTCAATCGATTAGTTATGAAATACCATTAACTCTATGCGTGTTATCAATATCTCTATTATCTAATAGTTCAAGTACAGTTGATATAGTTGAAGCACAGTCAAAATATGGTTTGTGGGGATGGAATTTGTGGCGTCAACCTATAGGTTTTATCGTTTTTCTAATTTCTTCCCTAGCAGAATGTGAGAGGTTACCCTTCGATTTACCAGAAGCCGAAGAAGAATTAGTAGCAGGTTATCAAACCGAATATTCAGGTATCAAATTTGGTTTATTTTTTGTTGCGTCCTATCTAAATCTATTAGTTTCTTCATTTTTTGTAATAGTTCTTTACTTAGGCGGTTGGAATTTCTCTATTCCATATCTATTTGTTCCTGAACTTTTTGAAAAAGCGGGAGGAGTCTTTGGAACAATCATTAGTATTTTGATTACATTAGTTAAAACTTATTTGTTTTTGTTCATTCCTATTACAACAAGATGGACTTTACCTAGGCTGAGAATGGACCAATTATTAAATCTTGGATGGAAATTTCTTTTACCTATTTCTCTCGGTAATTTATTATTAACAACTTCTTCCCAACTCCTTTCACTC
>Orostachys_japonica
ATGATAATTGATACAACAGAAGTACAAGATATCAATGCTTTTTCAAAATGGGAATCC------TTAAAAGAGGTGTATGAGAACATATGGATGCTTATTCCGATTTTGACTGTTATAGTGGGAATCACAATAGGTGTACTAGTAATTGTGTGGTTAGAAAGAGAAATAGCTGCGGGGCTACAACAACGTATTGGACCTGAATATGCTGGATCTTTTGGAATTCTCCAAGCTTTAGCAGATGGTACAAAACTACTTTTCAAAGAAAACCTTCTTCCAGCTAGAGGCGATACTTATTTATTCAATATCGGACCATCCATAGCAGTCATATCAATTTTATTAAGTTATTTAGTAATCCCTTTTGGCTATCATTTTGTTCTAGCCGATCTCAATATTGGTGTTTTTTTATGGATCGCCATTTCAAGTATTTCTCCGATTGGACTTCTTATGTCAGGATATGGATCGAATAATAAATATTCTTTTTTAGGTGGTTTACGGGCTGCTGCTCAATCGATTAGTTATGAAATACCATTAACTCTATGCGTGTTATCAATATCTCTATTATCTAATAGTTCAAGTACAGTTGATATAGTTGAAGCACAGTCAAAATATGGTTTGTGGGGATGGAATTTGTGGCGTCAACCTATAGGTTTTATCATTTTTCTAATCTCTTCCCTAGCAGAATGTGAGAGGTTACCCTTCGATTTACCAGAAGCCGAAGAAGAATTAGTAGCAGGTTATCAAACAGAATATTCAGGTATCAAATTTGGTTTATTTTTTGTTGCGTCCTATCTAAATCTATTAGTTTCTTCATTTTTTGTAATAGTTCTTTACTTAGGCGGTTGGAATTTCTCTATTCCATATCTATTTGTTCCTGAACTTTTTGAAAAAGCAGGAGGAGTCTTTGGAACAATCATTAGTATTTTGATTACATTAGTTAAAACTTATTTGTTTTTGTTCATTCCTATTACAACAAGATGGACTTTACCTAGGCTGAGAATGGACCAATTATTAAATCTTGGATGGAAATTTCTTTTACCTATTTCTCTCGGTAATTTATTATTAACAACTTCTTTCCAACTCCTTTCACTC
>Orostachys_minuta
ATGATAATTGATACAACAGAAGTACAAGATATCAATGCTTTTTCAAAATGGGAATCC------TTAAAAGAGGTGTATGAGAACATATGGATGCTTATTCCGATTTTGACTGTTATAGTGGGAATCACAATAGGTGTACTAGTAATTGTGTGGTTAGAAAGAGAAATAGCTGCGGGGCTACAACAACGTATTGGACCTGAATATGCTGGATCTTTTGGAATTCTCCAAGCTTTAGCAGATGGTACAAAACTACTTTTCAAAGAAAACCTTCTTCCAGCTAGAGGCGATACTTATTTATTCAATATCGGACCATCCATAGCAGTCATATCAATTTTATTAAGTTATTTAGTAATCCCTTTTGGCTATCATTTTGTTCTAGCCGATCTCAATATTGGTGTTTTTTTATGGATCGCCATTTCAAGTATTTCTCCGATTGGACTTCTTATGTCAGGATATGGATCGAATAATAAATATTCTTTTTTAGGTGGTTTACGGGCTGCTGCTCAATCGATTAGTTATGAAATACCATTAACTCTATGCGTGTTATCAATATCTCTATTATCTAATAGTTCAAGTACAGTTGATATAGTTGAAGCACAGTCAAAATATGGTTTGTGGGGATGGAATTTGTGGCGTCAACCTATAGGTTTTATCATTTTTCTAATTTCTTCCCTAGCAGAATGTGAGAGGTTACCCTTCGATTTACCAGAAGCCGAAGAAGAATTAGTAGCAGGTTATCAAACAGAATATTCAGGTATCAAATTTGGTTTATTTTTTGTTGCGTCCTATCTAAATCTATTAGTTTCTTCATTTTTTGTAATAGTTCTTTACTTAGGCGGTTGGAATTTCTCTATTCCATATCTATTTATTCCTGAACTTTTTGAAAAAGCAGGAGGAGTCTTTGGAACAATCATTAGTATTTTGATTACATTAGTTAAAACTTATTTGTTTTTGTTCATTCCTATTACAACAAGATGGACTTTACCTAGGCTGAGAATGGACCAATTATTAAATCTTGGATGGAAATTTCTTTTACCTATTTCTCTCGGTAATTTATTATTAACAACTTCTTTCCAACTCCTTTCACTC
>Orostachys_iwarenge_f_magna
ATGATAATTGATACAACAGAAGTACAAGATATCAATGCTTTTTCAAAATGGGAATCC------TTAAAAGAGGTGTATGAGAGCATATGGATGCTTATCCCGATTTTGACTGTTATAGTAGGAATCACACTAGGTGTACTAGTAATTGTGTGGTTAGAAAGAGAAATAGCTGCGGGGCTACAACAACGTATTGGACCTGAATATGCTGGATCTTTTGGAATTCTCCAAGCTTTAGCAGATGGTACAAAACTACTTTTCAAAGAAAACCTTCTTCCATCTAGAGGCAATACTTATTTATTCAATATCGGACCATCCATAGCAGTCATATCAATTTTATTAAGTTATTTAGTAATCCCTTTTGGCTATCATTTTGTTCTAGCCGATCTCAATATTGGTGTTTTTTTATGGATCGCCATTTCAAGTATTTCTCCGATTGGACTTCTTATGTCAGGATATGGATCGAATAATAAATATTCTTTTTTAGGTGGTTTACGGGCTGCTGCTCAATCGATTAGTTATGAAATACCATTAACTCTATGCGTGTTATCAATATCTCTATTATCTAATAGTTCAAGTACAGTTGATATAGTTGAAGCACAGTCAAAATATGGTTTGTGGGGGTGGAATTTGTGGCGTCAACCTATAGGGTTTATCATTTTTCTAATTTCTTCCCTAGCAGAATGTGAGAGGTTACCCTTCGATTTACCAGAAGCCGAAGAAGAATTAGTAGCAGGTTATCAAACCGAATATTCAGGTATCAAATTTGGTTTATTTTTTGTTGCGTCCTATCTAAATCTATTAGTTTCTTCATTTTTTGTAATAGTTCTTTACTTGGGCGGTTGGAATTTCTCTATTCCATATCTATTTGTTCCTGAACTTTTTGAAAAAGCAGGCGGAGTCTTTGGAACAATCATTAGTATTTTGATTACATTAGTTAAAACTTATTTGTTTTTGTTCATTCCTATTACAACAAGATGGACTTTACCTAGGCTGAGAATAGACCAATTATTAAATCTTGGATGGAAATTTCTTTTACCTATTTCTCTCGGTAATTTATTATTAACAACTTCTTCCCAACTCCTTTCACTC
>Sinocrassula_densirosulata
ATGATAATTGATACAACAGAAGTACAAGATATCAATGCTTTTTCAAACTGGGAATCC------TTAAAAGAGGTGTATGAGATCATATGGATGCTTATCCCGATTTTGACTGTTATAGTGGGAATCACAATAGGTGTACTAGTAATTGTGTGGTTAGAAAGAGAAATAGCTGCGGGGCTACAACAACGTATTGGACCTGAATATGCTGGATCTTTTGGAATTCTCCAAGCTTTAGCAGATGGTACAAAACTACTTTTCAAAGAAAACCTTCTTCCATCTAGAGGTAATACTTATTTATTCAATATCGGACCATCCGTAGCAGTCATATCCATTTTATTAAGTTATTTAGTAATCCCTTTTGGCTATCATTTTGTTCTAGCCGATCTCAATATTGGTGTTTTTTTATGGATCGCCATTTCAAGTATTTCTCCGATTGGACTTCTTATGTCAGGGTATGGATCGAATAATAAATATTCTTTTTTAGGTGGTTTACGGGCTGCTGCTCAATCGATTAGTTATGAAATACCATTAACTCTATGCGTGTTATCAATATCTCTATTATCTAATAGTTCAAGTACAGTTGATATAGTTGAAGCACAGTCAAAATATGGTTTGTGGGGGTGGAATTTGTGGCGTCAACCTATAGGGTTTATAGTTTTTCTAATTTCTTCCCTAGCAGAATGTGAGAGGTTACCCTTCGATTTACCAGAAGCCGAAGAAGAATTAGTAGCAGGTTATCAAACCGAATATTCAGGTATCAAATTTGGTTTATTTTTTGTTGCGTCCTATCTAAATCTATTAGTTTCTTCATTTTTTGTAATAGTTCTTTACTTGGGCGGTTGGAATTTCTCTATTCCATATCTATTTGTTCCGGAACTTGTTGAAAAAGCAGGCGGAGTCTTTGGAACAATCATTAGTATTTTGATTACATTAGTTAAAACTTATTTGTTTTTGTTCATTCCTATTACAACAAGATGGACTTTACCTAGGCTAAGAATGGACCAATTATTAAATCTTGGATGGAAATTTCTTTTACCTATTTCTCTCGGTAATTTATTATTAACAACTTCTTCCCAACTCCTTTCACTC
>Sinocrassula_indica
ATGATAATTGATACAACAGAAGTACAAGATATCAATGCTTTTTCAAACTGGGAATCC------TTAAAAGAGGTGTATGAGATCATATGGATGCTTATCCCGATTTTGACTGTTATAGTGGGAATCACAATAGGTGTACTAGTAATTGTGTGGTTAGAAAGAGAAATAGCTGCGGGGCTACAACAACGTATTGGACCTGAATATGCTGGATCTTTTGGAATTCTCCAAGCTTTAGCAGATGGTACAAAACTACTTTTCAAAGAAAACCTTCTTCCATCTAGAGGTAATACTTATTTATTCAATATCGGACCATCCGTAGCAGTCATATCAATTTTATTAAGTTATTTAGTAATCCCTTTTGGCTATCATTTTGTTCTAGCCGATCTCAATATTGGTGTTTTTTTATGGATCGCCATTTCAAGTATTTCTCCGATTGGACTTCTTATGTCAGGGTATGGATCGAATAATAAATATTCTTTTTTAGGTGGTTTACGGGCTGCTGCTCAATCGATTAGTTATGAAATACCATTAACTCTATGCGTGTTATCAATATCTCTATTATCTAATAGTTCAAGTACAGTTGATATAGTTGAAGCACAGTCAAAATATGGTTTGTGGGGGTGGAATTTGTGGCGTCAACCTATAGGGTTTATAGTTTTTCTAATTTCTTCCCTAGCAGAATGTGAGAGGTTACCCTTCGATTTACCAGAAGCCGAAGAAGAATTAGTAGCAGGTTATCAAACCGAATATTCAGGTATCAAATTTGGTTTATTTTTTGTTGCGTCCTATCTAAATCTATTAGTTTCTTCATTTTTTGTAATAGTTCTTTACTTGGGCGGTTGGAATTTCTCTATTCCATATCTATTTGTTCCGGAACTTGTTGAAAAAGCAGGCGGAGTCTTTGGAACAATCATTAGTATTTTGATTACATTAGTTAAAACTTATTTGTTTTTGTTCATTCCTATTACAACAAGATGGACTTTACCTAGGCTAAGAATGGACCAATTATTAAATCTTGGATGGAAATTTCTTTTACCTATTTCTCTCGGTAATTTATTATTAACAACTTCTTCCCAACTCCTTTCACTC
>Umbilicus_rupestris
ATGATAATTGATACAACAGAAGTACAAGATATCAATGCTTTTTTAAAATGGGAATCC------TTAAAAGAGGTGTATGAGATCATATGGATACTTATCCCGATTTTGACTGTTATAGTAGGAATCACAATAGGTGTACTAGTAATTGTATGGTTAGAAAGAGAAATAGCTGCGGGGCTACAACAACGTATTGGACCTGAATATGCTGGACCTTTTGGAATTCTACAAGCTTTAGCAGATGGTACAAAACTACTTTTCAAAGAAAACCTTCTTCCATCTAGAGGCGATACTTATTTATTCAATATCGGACCATCTATAGCAGTCATATCAATTCTATTAAGTTATTCAGTAATCCCTTTTGGCTATCATCTTGTTCTAGCCGATCTCAATATTGGTGTTTTTTTATGGATCGCCGCTTCAAGTATTTTGCCAATTGGACTTCTTATGTCAGGATATGGATCGAATAATAAATATTCTTTTTTAGGTGGTTTACGGGCTGCTGCTCAATCAATTAGTTATGAAATACCATTAACTCTATGTGTGTTATCAATATCTCTATTATCTAATAGTTCAAGTACAGTTGATATAGTTGAAGCCCAGTCAAAATATGGTTTGTGGGGGTGGAATTTGTGGCGGCAACCTATAGGGTTTATCGTTTTTCTAATTTCTTCCCTAGCAGAATGTGAGAGGTTACCCTTCGATTTACCAGAAGCAGAAGAAGAATTAGTAGCAGGTTATCAAACCGAATATTCAGGTATAAAATTTGGTTTATTTTTTGTTTCGTCCTATCTAAATCTATTAGTTTCTTCATTTTTTGTAATAGTTCTTTACTTGGGCGGTTGGAATCTCTCTATTCCATATATATTCGTTCCTGAACTTTTTGAAAAAGCAAGTGGAGTTTTTGGAACAATCATTAGTATTTTGATTACATTAGTTAAAACTTATTTGTTTTTGTTCATTCCTATTACAACAAGATGGACTTTACCTAGGCTGAGAATGGACCAATTATTAAATCTTGGATGGAAATTTCTTTTACCTATTTCTCTCGGTAATTTATTATTAACAACTTCTTCCCAACTCCTTTCATTC
>Myriophyllum_aquaticum
---ATAGATGATACAATAGAAGTACAAGATATTCATTTTTTTTCCAGATTGGAAGTT------TTAAAAGAGATCTATGGGATTATATGGATACTTATACCTATTTTTACTCTTGTACTGGGAATCACAATAGGGGTACTAGTAATTGTGTGGTTGGAAAGAGAAATATCAGCAGGGATACAACAACGAATTGGCCCTGAATACGCAGGCCCTTTGGGAATTCTACAAGCTCTAGCAGATGGGACAAAACTACTTTTCAAAGAAAACCTCCTTCCATCGAGAGGAGATACTCGGTTATTTAGTATGGGCCCATCTCTAGCAGTAATATCAATTCTACTAAGTTATTCAGTAATTCCGTTTGGCTATCATCTTGTTCTAGCCGATCTCAATATTGGTGTTTTTTTATGGATCGCTATTTCAAGTATTGCTCCGATTGGACTTCTTATGTCAGGATATGGATCAAATAATAAATATTCCTTTTTAGGTGGTTTACGAGCTGCTGCTCAATCAATTAGTTATGAAATACCATTAACTCTTTGTGTGTTATCAATATCTCTATTATCTAACAGTTTGAGTACAGTTGATATAGTTGAGGCGCAGTCAAAATATGGTTTTTGGGGGTGGAATTTATGGCGTCAACCTATAGGGTTTATTGTTTTTCTAATTTCTTCCCTAGCAGAATGTGAAAGATTACCTTTTGATTTACCAGAAGCCGAAGAAGAATTAGTAGCCGGTTATCAAACCGAATATTCCGGTATCAAATTTGGTTTATTTTACGTTGCTTCTTATCTAAATCTACTCGTTTCTTCATTTTTTGTAACAGTTCTTTACTTAGGTGGTTGGAATCTATCTATTCCATACATATTTAGCCCTGAACTTTTTGAAAAAGCAGGTGGAGTCTTTGGAACGACAATTGATATCTTTATTACATTAGCTAAAACTTACTTGTTCTTGTTCATTCCTATCACAACAAGATGGACTTTACCTAGGCTGAGGATGGATCAATTATTAAATCTTGGATGGAAATTTCTTTTACCTATTTCTCTAGGTAATCTATTATTAACAACCTCTTCCCAACTTCTTTCACTG
>Myriophyllum_spicatum
---ATAGATGATACAATAGAAGTACAAGATATAAATTTTTTTTCCAGATTGGAAGTT------TTAAAAGAGATCTATGGGATTATATGGATACTTATACCTATTTTTACTCTTGTACTGGGAATCACAATAGGGGTACTCGTAATTGTGTGGTTGGAAAGAGAAATATCAGCAGGGATACAACAACGAATTGGCCCTGAATACGCAGGCCCTTTGGGAATTCTACAAGCTCTAGCAGATGGGACAAAACTACTTTTCAAAGAAAACCTCCTTCCATCGAGAGGAGATACTCGATTATTTAGTATGGGCCCATCTCTAGCAGTAATATCAATTCTACTAAGTTATTCAGTAATTCCGTTTGGCTATCATCTTGTTCTAGCTGATCTCAATATTGGTGTTTTTTTATGGATCGCTATTTCAAGTATTGCTCCGATTGGACTTCTTATGTCAGGATATGGATCAAATAATAAATATTCCTTTTTAGGTGGTTTACGAGCTGCTGCTCAATCAATTAGTTATGAAATACCATTAACTCTTTGTGTGTTATCAATATCTCTATTATCTAACAGTTTGAGTACAGTTGATATAGTTGAGGCGCAGTCAAAATATGGTTTTTGGGGGTGGAATTTATGGCGTCAACCTATAGGGTTTATTGTTTTTCTAATTTCTTCCCTAGCGGAATGTGAAAGATTACCTTTTGATTTACCCGAAGCCGAAGAAGAATTAGTAGCCGGTTATCAAACCGAATATTCCGGTATCAAATTTGGTTTATTTTACATTGCTTCTTATCTAAATCTACTCGTTTCTTCATTTTTTGTAACAGTTCTTTACTTAGGTGGTTGGAATCTATCTATTCCATACATATTTAGTCCTGAACTTTTTGAAAAAGCAGGTGGAGTCTTTGGAACGACAATTGATATCTTTATTACATTAGCTAAAACTTACTTGTTCTTGTTCATTCCTATCACAACAAGATGGACTTTACCTCGGTTGAGGATGGATCAATTATTAAATCTTGGATGGAAATATCTTTTACCGATTTCTCTAGGTAATCTATTATTAACAACCTCTTCCCAACTTCTTTCACTG
>Sempervivum_heuffelii
ATGATAATTGATACAACAGAAGTACAAGATATCACTGCTTTTTCAAAATGGGAATCC------TTAAAAGGGGTGTATGAGATCATATGGATGCTTATCCCAATTTTGACTGTTATAGTGGGAATCACAATAGGTGTACTAGTAATTGTGTGGTTAGAAAGAGAAATAGCGGCAGGGCTACAACAACGTATTGGACCTGAATATGCTGGACCTTTTGGAATTCTCCAAGCTTTAGCAGATGGTACAAAACTTCTTTTCAAAGAAAACCTTCTTCCATCTAGAGGCGATACTTATTTATTCAATATCGGACCAGCCATAGCAGTCATATCAATTCTATTAAGTTATTCAGTAATTCCTTTTGGCTATCATCTTGTTCTAGCCGATCTCAATATTGGTATTTTTTTATGGATCGCCATTTCAAGTATTTCTCCGATTGGACTTCTTATGTCAGGATATGGATCGAATAATAAATATTCTTTTTTAGGTGGTTTACGGGCTGCTGCTCAATCGATTAGTTATGAAATACCATTAACTCTATGCGTGTTATCAATATCTCTACTATCTAATAGTTCAAGTACAGTTGATATAGTTGAAGCACAGTCAAAATATGGTTTGTGGGGATGGAATTTGTGGCGTCAACCTATAGGGTTTATCGTTTTTTTAATTTCTTCCCTAGCAGAATGTGAGAGGTTACCCTTCGATTTACCAGAAGCAGAAGAAGAATTAGTAGCAGGTTATCAAACAGAATATTCAGGTATCAAATTTGGGTTATTTTTTGTTGCGTCCTATCTAAATCTATTAGTTTCCTCATTTTTTGTAATCGTTCTTTACTTGGGCGGTTGGAATCTCTCTATTCCATATATATTCATTCCTGAACTTTTTGAAAAAGCTGGCGGAGTCTTTGGAACAATCATTAGTATTTTGATTACATTAGTTAAAACTTATTTGTTTTTGTTCATTCCTATTACAACAAGATGGACTTTACCTCGGCTGAGAATGGACCAATTATTAAATCTTGGATGGAAATTTCTTTTACCTATTTCTCTCGGTAATTTATTATTAACAACTTCTTTCCAACTCCTTTCACTC
>Sempervivum_ciliosum
ATGATAATTGATACAACAGAAGTACAAGATATCACTGCTTTTTCAAAATGGGAATCC------TTAAAAGGGGTGTATGAGATCATATGGATGCTTATCCCGATTTTGACTGTTATAGTGGGAATAACAATAGGTGTACTAGTAATTGTGTGGTTAGAAAGAGAAATAGCGGCAGGGCTACAACAACGTATTGGACCTGAATATGCTGGACCTTTTGGAATTCTCCAAGCTTTAGCAGATGGTACAAAACTGCTTTTCAAAGAAAACCTTCTTCCATCTAGAGGCGATACTTATTTATTCAATATCGGACCAGCCATAGCAGTCATATCAATTCTATTAAGTTATTCAGTAATTCCTTTTGGCTATCATCTTGTTCTAGCCGATCTCAATATTGGTGTTTTTTTATGGATCGCCATTTCAAGTATTTCTCCGATTGGACTTCTTATGTCAGGATATGGATCGAATAATAAATATTCTTTTTTAGGTGGTTTACGGGCTGCTGCTCAATCGATTAGTTATGAAATACCATTAACTCTATGCGTGTTATCAATATCTCTACTATCTAATAGTTCAAGTACAGTTGATATAGTTGAAGCACAGTCAAAATATGGTTTGTGGGGATGGAATTTGTGGCGTCAACCTATAGGGTTTATCGTTTTTTTAATTTCTTCCCTAGCAGAATGTGAGAGGTTACCCTTCGATTTACCAGAAGCAGAAGAAGAATTAGTAGCAGGTTATCAAACAGAATATTCAGGTATCAAATTTGGGTTATTTTTTGTTGCGTCCTATCTAAATCTATTAGTTTCCTCATTTTTTGTAATCGTTCTTTACTTGGGCGGTTGGAATCTCTCTATTCCATATATATTCATTCCTGAACTTTTTGAAAAAGCAGGCGGAGTCTTTGGAACAATCATTAGTATTTTGATTACATTAGTTAAAACTTATTTGTTTTTGTTCATTCCTATTACAACAAGATGGACTTTACCTCGGCTGAGAATGGACCAATTATTAAATCTTGGATGGAAATTTCTTTTACCTATTTCTCTTGGTAATTTATTATTAACAACTTCTTTCCAACTCCTTTCACTC
>Sempervivum_funckii
ATGATAATTGATACAACAGAAGTACAAGATATCACTGCTTTTTCAAAATGGGAATCC------TTAAAAGGGGTGTATGAGATCATATGGATGCTTATCCCGATTTTGACTGTTATAGTGGGAATCACAATAGGTGTACTAGTAATTGTGTGGTTAGAAAGAGAAATAGCGGCAGGGCTACAACAACGTATTGGACCTGAATATGCTGGACCTTTTGGAATTCTCCAAGCTTTAGCAGATGGTACAAAACTGCTTTTCAAAGAAAACCTTCTTCCATCTAGAGGCGATACTTATTTATTCAATATCGGACCAGCCATAGCAGTCATATCAATTCTATTAAGTTATTCAGTAATTCCTTTTGGCTATCATCTTGTTCTAGCCGATCTCAATATTGGTGTTTTTTTATGGATCGCCATTTCAAGTATTTCTCCGATTGGACTTCTTATGTCAGGATATGGATCGAATAATAAATATTCTTTTTTAGGTGGTTTACGGGCTGCTGCTCAATCGATTAGTTATGAAATACCATTAACTCTATGCGTGTTATCAATATCTCTACTATCTAATAGTTCAAGTACAGTTGATATAGTTGAAGCACAGTCAAAATATGGTTTGTGGGGATGGAATTTGTGGCGTCAACCTATAGGGTTTATCGTTTTTTTAATTTCTTCCCTAGCAGAATGTGAGAGGTTACCCTTCGATTTACCAGAAGCAGAAGAAGAATTAGTAGCAGGTTATCAAACAGAATATTCAGGTATCAAATTTGGGTTATTTTTTGTTGCGTCCTATCTAAATCTATTAGTTTCCTCATTTTTTGTAATCGTTCTTTACTTGGGCGGTTGGAATCTCTCTATTCCATATATATTCATTCCTGAACTTTTTGAAAAAGCAGGCGGAGTCTTTGGAACAATCATTAGTATTTTGATTACATTAGTTAAAACTTATTTGTTTTTGTTCATTCCTATTACAACAAGATGGACTTTACCTCGGCTGAGAATGGACCAATTATTAAATCTTGGATGGAAATTTCTTTTACCTATTTCTCTTGGTAATTTATTATTAACAACTTCTTTCCAACTCCTTTCACTC
>Sempervivum_globiferum_subsp_hirtum
ATGATAATTGATACAACAGAAGTACAAGATATCACTGCTTTTTCAAAATGGGAATCC------TTAAAAGGGGTGTATGAGATCATATGGATGCTTATCCCGATTTTGACTGTTATAGTGGGAATCACAATAGGTGTACTAGTAATTGTGTGGTTAGAAAGAGAAATAGCGGCAGGGCTACAACAACGTATTGGACCTGAATATGCTGGACCTTTTGGAATTCTCCAAGCTTTAGCAGATGGTACAAAACTTCTTTTCAAAGAAAACCTTCTTCCATCTAGAGGCGATACTTATTTATTCAATATCGGACCAGCCATAGCAGTCATATCAATTCTATTAAGTTATTCAGTAATTCCTTTTGGCTATCATCTTGTTCTAGCCGATCTCAATATTGGTGTTTTTTTATGGATCGCCAGTTCAAGTATTTCTCCGATTGGACTTCTTATGTCAGGATATGGATCGAATAATAAATATTCTTTTTTAGGTGGTTTACGGGCTGCTGCTCAATCGATTAGTTATGAAATACCATTAACTCTATGCGTGTTATCAATATCTCTACTATCTAATAGTTCAAGTACAGTTGATATAGTTGAAGCACAGTCAAAATATGGTTTGTGGGGATGGAATTTGTGGCGTCAACCTATAGGGTTTATCGTTTTTTTAATTTCTTCCCTAGCAGAATGTGAGAGGTTACCCTTCGATTTACCAGAAGCAGAAGAAGAATTAGTAGCAGGTTATCAAACAGAATATTCAGGTATCAAATTTGGGTTATTTTTTGTTGCGTCCTATCTAAATCTATTAGTTTCCTCATTTTTTGTAATCATTCTTTACTTGGGCGGTTGGAATCTCTCTATTCCATATATATTCATTCCTGAACTTTTTGAAAAAGCAGGCGGAGTCTTTGGAACAATCATTAGTATTTTGATTACATTAGTTAAAACTTATTTGTTTTTGTTCATTCCTATTACAACAAGATGGACTTTACCTCGGCTGAGAATGGACCAATTATTAAATCTTGGATGGAAATTTCTTTTACCTATTTCTCTCGGTAATTTATTATTAACAACTTCTTTCCAACTCCTTTCACTC
>Sempervivum_globiferum
ATGATAATTGATACAACAGAAGTACAAGATATCACTGCTTTTTCAAAATGGGAATCC------TTAAAAGGGGTGTATGAGATCATATGGATGCTTATCCCGATTTTGACTGTTATAGTGGGAATCACAATAGGTGTACTAGTAATTGTGTGGTTAGAAAGAGAAATAGCGGCAGGGCTACAACAACGTATTGGACCTGAATATGCTGGACCTTTTGGAATTCTCCAAGCTTTAGCAGATGGTACAAAACTTCTTTTCAAAGAAAACCTTCTTCCATCTAGAGGCGATACTTATTTATTCAATATCGGACCAGCCATAGCAGTCATATCAATTCTATTAAGTTATTCAGTAATTCCTTTTGGCTATCATCTTGTTCTAGCCGATCTCAATATTGGTGTTTTTTTATGGATCGCCAGTTCAAGTATTTCTCCGATTGGACTTCTTATGTCAGGATATGGATCGAATAATAAATATTCTTTTTTAGGTGGTTTACGGGCTGCTGCTCAATCGATTAGTTATGAAATACCATTAACTCTATGCGTGTTATCAATATCTCTACTATCTAATAGTTCAAGTACAGTTGATATAGTTGAAGCACAGTCAAAATATGGTTTGTGGGGATGGAATTTGTGGCGTCAACCTATAGGGTTTATCGTTTTTTTAATTTCTTCCCTAGCAGAATGTGAGAGGTTACCCTTCGATTTACCAGAAGCAGAAGAAGAATTAGTAGCAGGTTATCAAACAGAATATTCAGGTATCAAATTTGGGTTATTTTTTGTTGCGTCCTATCTAAATCTATTAGTTTCCTCATTTTTTGTAATCATTCTTTACTTGGGCGGTTGGAATCTCTCTATTCCATATATATTCATTCCTGAACTTTTTGAAAAAGCAGGCGGAGTCTTTGGAACAATCATTAGTATTTTGATTACATTAGTTAAAACTTATTTGTTTTTGTTCATTCCTATTACAACAAGATGGACTTTACCTCGGCTGAGAATGGACCAATTATTAAATCTTGGATGGAAATTTCTTTTACCTATTTCTCTCGGTAATTTATTATTAACAACTTCTTTCCAACTCCTTTCACTC
>Sempervivum_calcareum
ATGATAATTGATACAACAGAAGTACAAGATATCACTGCTTTTTCAAAATGGGAATCC------TTAAAAGGGGTGTATGAGATCATATGGATGCTTATCCCGATTTTGACTGTTATAGTGGGAATCACAATAGGTGTACTAGTAATTGTGTGGTTAGAAAGAGAAATAGCGGCAGGGCTACAACAACGTATTGGACCTGAATATGCTGGACCTTTTGGAATTCTCCAAGCTTTAGCAGATGGTACAAAACTGCTTTTCAAAGAAAACCTTCTTCCATCTAGAGGCGATACTTATTTATTCAATATCGGACCAGCCATAGCAGTCATATCAATTCTATTAAGTTATTCAGTAATTCCTTTTGGCTATCATCTTGTTCTAGCCGATCTCAATATTGGTGTTTTTTTATGGATCGCCATTTCAAGTATTTCTCCGATTGGACTTCTTATGTCAGGATATGGATCGAATAATAAATATTCTTTTTTAGGTGGTTTACGGGCTGCTGCTCAATCGATTAGTTATGAAATACCATTAACTCTATGCGTGTTATCAATATCTCTACTATCTAATAGTTCAAGTACAGTTGATATAGTTGAAGCACAGTCAAAATATGGTTTGTGGGGATGGAATTTGTGGCGTCAACCTATAGGGTTTATCGTTTTTTTAATTTCTTCCCTAGCAGAATGTGAGAGGTTACCCTTCGATTTACCAGAAGCAGAAGAAGAATTAGTAGCAGGTTATCAAACAGAATATTCAGGTATCAAATTTGGGTTATTTTTTGTTGCGTCCTATCTAAATCTATTAGTTTCCTCATTTTTTGTAATCGTTCTTTACTTGGGCGGTTGGAATCTCTCTATTCCATATATATTCATTCCTGAACTTTTTGAAAAAGCAGGCGGAGTCTTTGGAACAATCATTAGTATTTTGATTACATTAGTTAAAACTTATTTGTTTTTGTTCATTCCTATTACAACAAGATGGACTTTACCTCGGCTGAGAATGGACCAATTATTAAATCTTGGATGGAAATTTCTTTTACCTATTTCTCTTGGTAATTTATTATTAACAACTTCTTTCCAACTCCTTTCACTC
>Sempervivum_arachnoideum
ATGATAATTGATACAACAGAAGTACAAGATATCACTGCTTTTTCAAAATGGGAATCC------TTAAAAGGGGTGTATGAGATCATATGGATGCTTATCCCGATTTTGACTGTTATAGTGGGAATCACAATAGGTGTACTAGTAATTGTGTGGTTAGAAAGAGAAATAGCGGCAGGGCTACAACAACGTATTGGACCTGAATATGCTGGACCTTTTGGAATTCTCCAAGCTTTAGCAGATGGTACAAAACTGCTTTTCAAAGAAAACCTTCTTCCATCTAGAGGCGATACTTATTTATTCAATATCGGACCAGCCATAGCAGTCATATCAATTCTATTAAGTTATTCAGTAATTCCTTTTGGCTATCATCTTGTTCTAGCCGATCTCAATATTGGTGTTTTTTTATGGATCGCCATTTCAAGTATTTCTCCGATTGGACTTCTTATGTCAGGATATGGATCGAATAATAAATATTCTTTTTTAGGTGGTTTACGGGCTGCTGCTCAATCGATTAGTTATGAAATACCATTAACTCTATGCGTGTTATCAATATCTCTACTATCTAATAGTTCAAGTACAGTTGATATAGTTGAAGCACAGTCAAAATATGGTTTGTGGGGATGGAATTTGTGGCGTCAACCTATAGGGTTTATCGTTTTTTTAATTTCTTCCCTAGCAGAATGTGAGAGGTTACCCTTCGATTTACCAGAAGCAGAAGAAGAATTAGTAGCAGGTTATCAAACAGAATATTCAGGTATCAAATTTGGGTTATTTTTTGTTGCGTCCTATCTAAATCTATTAGTTTCCTCATTTTTTGTAATCGTTCTTTACTTGGGCGGTTGGAATCTCTCTATTCCATATATATTCATTCCTGAACTTTTTGAAAAAGCAGGCGGAGTCTTTGGAACAATCATTAGTATTTTGATTACATTAGTTAAAACTTATTTGTTTTTGTTCATTCCTATTACAACAAGATGGACTTTACCTCGGCTGAGAATGGACCAATTATTAAATCTTGGATGGAAATTTCTTTTACCTATTTCTCTTGGTAATTTATTATTAACAACTTCTTTCCAACTCCTTTCACTC
