# Supplementary material for: Exploring Plastomic Resources in Sempervivum (Crassulaceae): Implications for Phylogenetics
Source: Genes (Basel). 2024 Mar 30;15(4):441. doi: 10.3390/genes15040441 (PMC11049882; doi:10.3390/genes15040441)
Supplement: Supplementary file 1 [file genes-15-00441-s001.zip › (revised)supplementary files_Junhu Kan/Data S1/ndhD.fasta]

>Crassula_alstonii
ACGACTTTTTTTCCTTGGTTAACAATAATTGTAGCTTTTCCGATATCTGCGGGTTCCTTAATTTTCTTTCTTCCCCAAAAAGGAAATAAAATAATTCGGTGGTATACTTTATTTATATGTATCTTAGAACTTCTTTTAATGACCTATGCATTCCGTTATCATTTTCGATTCGACGATCCTTTAATACAACTAGCAGAAGAGTATAAATGGATTAGT---TTTTTTTCTTTTTACTGGAGATTAGGAGTAGATGGACTTTCTATAGGGCCTATTTTATTGACGGGATTTATTACCACTTTAGCTACTTTAGCGGCTTGGCCCGTTACTCGAGATTCACGATTTTTCCATTTCTTGATGTTAGCAATGTATAGTGGTCAAATAGGATTATTTTCTTCGCGAGACCTTTTGCTTTTTTTCATCATGTGGGAGTTAGAATTGATTCCGGTTTATTTACTTGTATCCTTATGGGGAGGAAAGAAACGTCTATACTCCGCGACAAAGTTTATTTTGTACACTGCAGGAGGTTCCATTTTTCTATTAATGGGAGTTCTGGGTATTGGTTTATATGGTTCCAATGAACCTACATTAAATTTTGAAATATTAGCTAATCAATCGTATCCTGTAGCATTGGAAATAATAGTCTATATTTTATTTCTTATTGCTTTTGCTGTCAAATTACCAATTATACCCCTACATACTTGGTTACCAGACACCCATGGGGAAGCCCATTACAGTACGTGTATGCTTCTAGCTGGAATTTTATTAAAAATGGGAGCATATGGGTTGGTTCGGATCAATATGGAATTATTACCCCGCGCTCATTCTATATTTTCTCCATGGTTGATAATAGTAGGTACGATCCAAATAATCTATGCAGCTTTAACGTCCCTTGGCCAACGTAATTTAAAAAAACGAATAGCTTATTCTTCTGTATCTCATATGGGTTTCATAATTATCGGAATTGGAGCTAGTACTGATACGGGCCTCAACGGAGCTCTTTTACAAATAATCTCTCATGGATTTATTGGTGCCGGACTTTTTTTCTTGGCAGGAACAGGTTATGATCGAATACGTCTTATTTATCTCGACCAAATGGGTGGGATAGCTATCCTAATGCCAAAACTATTCACCATGTTCAGTATATTATCGATGGCTTCTCTTGCATTACCGGGCATGAGTGGTTTTGTTGCTGAATTCATAGTATTTTTTGGAATAATAACAAGTCAAAAATACCTTTTCCTGACAAAAGTACTAATTGCTTGTGTAATGGCCATCGGAATGATATTAACTCCTATTTATTCATTATCTATGTCACGCCAGATGTTCTATGGATACAAACTATTT---AATGTTCCAAACTTTTCGTTTTTAGATTTGGGACCACGAGAATTATTTGTTTCTATCTCCATCTTTATACCCGTAATAAGTATTGGTATTTACCCAGATTTCGTTTTTTCATTATCTGTTGATAAGGTTCAAAGTATTTTATGTAACTAT---TTTTATAGA------------------
>Crassula_columella
ACGACTTTTTTTCCTTGGTTAACAATAATTGTAGCTTTTCCGATATCTGCGGGTTCCTTAATTTTCTTTCTTCCCCAAAAAGGAAATAAAATAATTCGGTGGTATACTTTGTTTATATGTATCTTAGAACTTCTTTTAATGACCTATGCATTCCGTTATCATTTTCGATTCGACGATCCTTTAATACAACTAGCAGAAGAGTATAAATGGATTAGT---TTTTTTTCTTTTTACTGGAGATTAGGAGTAGATGGACTTTCTATAGGGCCTATTTTATTGACGGGATTTATTACCACTTTAGCTACTTTAGCGGCTTGGCCCGTTACTCGAGATTCACGATTTTTCCATTTCTTGATGTTAGCAATGTATAGTGGTCAAATAGGATTATTTTCTTCGCGAGACCTTTTGCTTTTTTTCATCATGTGGGAGTTAGAATTGATTCCGGTTTATTTACTTGTATCCTTATGGGGAGGAAAGAAACGTCTATACTCCGCGACAAAGTTTATTTTGTACACTGCAGGAGGTTCCATTTTTCTATTAATGGGAGTTCTGGGTATTGGTTTATATGGTTCCAATGAACCTACATTAAATTTTGAAATATTAGCTAATCAATCGTATCCTGTAGCATTGGAAATAATAGTCTATATTTTATTTCTTATTGCTTTTGCTGTCAAATTACCAATTATACCCCTACATACTTGGTTACCAGACACCCATGGGGAAGCCCATTACAGTACGTGTATGCTTCTAGCTGGAATTTTATTAAAAATGGGAGCATATGGGTTGGTTCGGATCAATATGGAATTATTACCCCGCGCTCATTCTATATTTTCTCCATGGTTGATAATAGTAGGTACGATCCAAATAATCTATGCAGCTTTAACGTCCCTTGGCCAACGTAATTTAAAAAAACGAATAGCTTATTCTTCTGTATCTCATATGGGTTTCATAATTATCGGAATTGGAGCTAGTACTGATACGGGCCTCAACGGAGCTCTTTTACAAATAATCTCTCATGGATTTATTGGTGCCGGACTTTTTTTCTTGGCAGGAACAGGTTATGATCGAATACGTCTTATTTATCTCGACCAAATGGGTGGGATAGCTATCCTAATGCCAAAACTATTCACCATGTTCAGTATATTATCGATGGCTTCTCTTGCATTACCGGGCATGAGTGGTTTTGTTGCTGAATTCATAGTATTTTTTGGAATAATAACAAGTCAAAAATACCTTTTCCTGACAAAAGTACTAATTGCTTGTGTAATGGCCATCGGAATGATATTAACTCCTATTTATTCATTATCTATGTCACGCCAGATGTTCTATGGATACAAACTATTT---AATGTTCCAAACTTTTCGTTTTTAGATTTGGGACCACGAGAATTATTTGTTTCTATCTCCATCTTTATACCCGTAATAAGTATTGGTATTTACCCAGATTTCGTTTTTTCATTATCTGTTGATAAGGTTCAAAGTATTTTATGTAACTAT---TTTTATAGA------------------
>Crassula_dejecta
ACGACTTTTTTTCCTTGGTTAACAATAATTGTAGCTTTTCCGATATCTGCGGGTTCCTTAATTTTCTTTCTTCCCCAAAAAGGAAATAAAATAATTCGGTGGTATACTTTGTTTATATGTATCTTAGAGCTTCTTTTAATCACCTATGCATTCCGTTATCATTTTCGATTCGACGATCCTTTAATACAACTAGCAGAAGAGTATAAATGTATTAGT---TTTTTTTCTTTTTACTGGAGATTAGGAGTAGATGGACTTTCTATAGGGCCTATTTTATTGACGGGATTTATTACCACTTTAGCTACTTTAGCGGCTTGGCCCGTTACTCGAGATTCACGATTTTTCCATTTCTTGATGTTAGCAATGTATAGTGGTCAAATAGGATTATTTTCTTCGCGAGACCTTTTGCTTTTTTTCATCATGTGGGAGTTAGAATTGATTCCGGTTTATTTACTTGTATCCTTATGGGGAGGAAAGAAACGTCTATACTCCGCGACAAAGTTTATTTTGTACACTGCAGGAGGTTCCATTTTTCTATTAATGGGAGTTCTGGGTATTGGTTTATATGGTTCCAATGAACCTACATTAAATTTTGAAATATTAGCTAATCAATCGTATCCTGTAGCATTGGAAATAATAGTCTATATTTTATTTCTTATTGCTTTTGCTGTCAAATTACCAATTATACCCCTACATACTTGGTTACCAGACACCCATGGGGAAGCCCATTACAGTACGTGTATGCTTCTAGCTGGAATTTTATTAAAAATGGGAGCATATGGGTTGGTTCGAATCAATATGGAATTATTACCCCGCGCTCATTCTATATTTTCTCCATGGTTGATAATGGTAGGTACGATCCAAATAATCTATGCAGCTTTAACGTCGCTTGGCCAACGTAATTTAAAAAAACGAATAGCTTATTCTTCTGTATCTCATATGGGTTTCATAATTATCGGAATTGGCGCTAGTACTGATACGGGCCTCAACGGAGCTCTTTTACAAATAATCTCTCATGGATTTATTGGTGCCGGACTTTTTTTCTTGGCAGGAACAGGTTATGATCGAATACGTCTTATTTATCTCGACCAAATGGGTGGGATAGCTATCCTAATGCCAAAACTATTCACGATGTTCAGTATATTATCGATGGCTTCTCTTGCATTACCGGGCATGAGTGGTTTTGTTGCTGAATTGATAGTATTTTTTGGAATAATAACAAGTCAAAAATACCTTTTCCTGACAAAAGTACTAATTGCTTGTGTAATGGCCATCGGAATGATATTAACTCCTATTTATTCATTATCTATGTTACGCCAGATGTTCTATGGATACAAACTATTT---AATGTTCCAAACTTTTCGTTTTTAGATTTGGGACCACGAGAATTATTTGTTTCTATCTCCATCTTTATACCCGTAATAAGTATTGGTATTTACCCAGATTTCGTTTTTTCATTATCTATTGATAAAGTTCAAAGTATTTTATGTAAATAT---TTTTATAGA------------------
>Crassula_mesembryanthoides
ACGACTTTTTTTCCTTGGTTAACAATAATTGTAGCTTTTCCGATATCTGCAGGTTCCTTAATTTTCTTTCTTCCCCAAAAAGGAAATAAAATAATTCGGTGGTATACTTTGTTTATATGTATCTTAGAGCTTCTTTTAATCACCTATGCATTCCGTTATCATTTTCGATTCGATGATCCTTTAATACAACTAGCAGAAGAGTATAAATGGATTAGT---TTTTTTTCTTTTTACTGGAGATTAGGAGTAGATGGACTTTCTATAGGGCCTATTTTATTGACGGGATTTATTACCACTTTAGCTACTTTAGCGGCTTGGCCCGTTACTCGAGATTCACGATTTTTCCATTTCTTGATGTTAGCAATGTATAGTGGTCAAATAGGGTTATTTTCTTCGCGAGACCTTTTGCTTTTTTTCATCATGTGGGAGTTAGAATTGATTCCGGTTTATTTACTTGTATCCTTATGGGGAGGAAAGAAACGTCTATACTCCGCGACAAAGTTTATTTTGTACACTGCAGGAGGTTCCATTTTTCTATTAATGGGAGTTCTGGGTATTGGTTTATATGGTTCCAATGAACCTACATTAAATTTTGAAATATTAGCTAATCAATCGTATCCTGTAGCATTGGAAATAATAGTCTATATTTTATTTCTTATTGCTTTTGCTGTCAAATTACCAATTATACCCCTACATACTTGGTTACCAGACACCCATGGGGAAGCCCATTACAGTACGTGTATGCTTCTAGCTGGAATTTTATTAAAAATGGGAGCATATGGGTTGGTTCGGATCAATATGGAATTATTACCCCGCGCTCATTCTATATTTTCTCCATGGTTGATAATGGTAGGTACGATCCAAATAATCTATGCAGCTTTAACGTCGCTTGGCCAACGTAATTTAAAAAAACGAATAGCTTATTCTTCTGTATCTCATATGGGTTTCATAATTATCGGAATTGGCGCTAGTACTGATACGGGCCTCAACGGAGCTCTTTTACAAATAATCTCTCATGGATTTATTGGTGCCGGACTTTTTTTCTTGGCAGGAACAGGTTACGATCGAATACGTCTTATTTATCTCGACCAAATGGGTGGGATAGCTATCCTAATGCCAAAACTATTCACGATGTTCAGTATATTATCGATGGCTTCTCTTGCATTACCGGGCATGAGTGGTTTTGTTGCTGAATTGATAGTATTTTTTGGAATAATAACAAGTCAAAAATACCTTTTTCTGACAAAAGTACTAATTGCTTGTGTAATGGCCATCGGAATGATATTAACTCCTATTTATTCATTATCTATGTCACGCCAGATGTTCTATGGATACAAACTATTT---AATGTTCCAAACTCTTCGTTTTTAGATTTGGGACCACGAGAATTATTTGTTTCTATCTCCATCTTTATACCCGTAATAAGTATTGGTATTTACCCGGATTTCGTTTTTTCATTATCTGTTGATAAAGTTCAAAGTATTTTATGTAAATAT---TTTTATAGA------------------
>Crassula_perforata
ACGACTTTTTTTCCTTGGTTAACAATAATTGTAGCTTTTCCGATATCTGCGGGTTCCTTAATTTTCTTTCTTCCCCAAAAAGGAAATAAAATAATTAGGTGGTATACTTTATTTATATGTATCTTAGAGCTTCTTTTAATGACCTATGCATTCCGTTATCATTTTCGATTCGACGATCCTTTAATACAACTAGCAGAAGAGTATAAATGGATTAAT---TTTTTTTCTTTTTACTGGAGATTAGGAGTAGATGGACTTTCTATAGGGCCTATTTTATTAACGGGATTTATTACCACTTTAGCTACTTTAGCGGCTTGGCCCGTTACTCGAGATTCACGATTTTTCCATTTCTTGATGTTAGCAATGTATAGTGGTCAAATAGGATTATTTTCTTCGCGAGACCTTTTGCTTTTTTTCATCATGTGGGAGTTAGAATTGATTCCGGTTTATTTACTTGTATCCTTATGGGGAGGAAAGAAACGTCTATACTCCGCGACAAAGTTTATTTTGTACACTGCAGGAGGTTCCATTTTTCTATTAATGGGAGTTCTGGGTATTGGTTTATATGGTTCCAATGAACCTACATTAAATTTTGAAATATTAGCTAATCAATCGTATCCTGTAGCATTGGAAATAATAGTCTATATTTTATTTCTTATTGCTTTTGCTGTCAAATTACCAATTATACCCCTACATACTTGGTTACCAGACACCCATGGGGAAGCCCATTACAGTACGTGTATGCTTCTAGCTGGAATTTTATTAAAAATGGGAGCATATGGGTTGGTTCGGATCAATATGGAATTATTACCCCGCGCTCATTCTATATTTTCTCCATGGTTGATAATGGTAGGTACGATCCAAATAATCTATGCAGCTTTAACGTCCCTTGGCCAACGTAATTTAAAAAAACGAATAGCTTATTCTTCTGTATCTCATATGGGTTTCATAATTATCGGAATTGGAGCTAGTACTGATACGGGCCTCAACGGAGCTCTTTTACAAATAATCTCTCATGGATTTATTGGTGCCGGACTTTTTTTCTTGGCAGGAACAGGTTATGATCGAATACGTCTTATTTATCTCGACCAAATGGGTGGGATAGCTATCCTAATGCCAAAACTATTCACGATGTTCAGTATATTATCGATGGCTTCTCTTGCATTACCGGGCATGAGTGGTTTTGTTGCTGAATTGATAGTATTTTTTGGAATAATAACAAGTCAAAAATACCTTTTCCTGACAAAAGTACTAATTGCTTGTGTAATGGCCATCGGAATGATATTAACTCCTATTTATTCATTATCTATGTCACGCCAGATGTTCTATGGATACAAACTATTT---AATGTTCCAAACTTTTCGTTTTTAGATTTGGGACCACGAGAATTATTTGTTTTTATCTCCATCTTTATACCCGTAATAAGTATTGGTATTTACCCAGATTTCGTTTTTTCATTATCTGTTGATAAGGTTCAAAGTATTTTATGTAAATAT---TTTTATAGA------------------
>Crassula_socialis
ACGACTTTTTTTCCTTGGTTAACAATAATTGTAGCTTTTCCGATATCTGCGGGTTCCTTAATTTTCTTTCTTCCCCAAAAAGGAAATAAAATAATTCGGTGGTATACTTTGTTTATATGTATCTTAGAGCTTCTTTTAATCACCTATGCATTCCGTTATCATTTTCGATTCGACGATCCTTTAATACAACTAGCAGAAGAGTATAAATGGATTAGT---TTTTTTTCTTTTTACTGGAGATTAGGAGTAGATGGACTTTCTATAGGGCCTATTTTATTGACGGGATTTATTACCACTTTAGCTACTTTAGCGGCTTGGCCCGTTACTCGAGATTCACGATTTTTCCATTTCTTGATGTTAGCAATGTATAGTGGTCAAATAGGATTATTTTCTTCGCGAGACCTTTTGCTTTTTTTTATCATGTGGGAGTTAGAATTGATTCCGGTTTATTTACTTGTATCCTTATGGGGAGGAAAGAAACGTCTATACTCCGCGACAAAGTTTATTTTGTACACTGCAGGAGGTTCCATTTTTCTATTAATGGGAGTTCTGGGTATTGGTTTATATGGTTCCAATGAACCTACATTAAATTTTGAAATATTAGCTAATCAATCGTATCCTGTGGCATTGGAAATAATAGTCTATATTTTATTTCTTATTGCTTTTGCTGTCAAATTACCAATTATACCCCTACATACTTGGTTACCAGACACCCACGGGGAAGCCCATTACAGTACGTGTATGCTTCTAGCTGGAATTTTATTAAAAATGGGAGCATATGGGTTGGTTCGGATCAATATGGAATTATTACCCCGCGCTCATTCTATATTTTCTCCATGGTTGATAATGGTAGGTACGATCCAAATAATCTATGCAGCTTTAACGTCCCTTGGCCAACGTAATTTAAAAAAACGAATAGCTTATTCTTCTGTATCTCATATGGGTTTCATAATTATCGGAATTGGCGCTAGTACTGATACGGGCCTCAACGGAGCTCTTTTACAAATAATCTCTCATGGATTTATTGGTGCCGGACTTTTTTTCTTGGCAGGAACAGGTTATGATCGAATACGTCTTATTTATCTCGACCAAATGGGTGGGATAGCTATCCTAATGCCAAAACTATTCACGATGTTCAGTATATTATCGATGGCTTCTCTTGCATTACCGGGCATGAGTGGTTTTGTTGCTGAATTGATAGTCTTTTTTGGAATAATAACAAGTCAAAAATACCTTTTCCTGACAAAAGTACTAATTGCTTGTGTAATGGCCATCGGAATGATATTAACTCCTATTTATTCATTATCTATGTCACGCCAGATGTTCTATGGATACAAACTATTT---AATGTTCCAAACTTTTCGTTTTTAGATTTGGGACCACGAGAATTATTTGTTTCTATCTCCATCTTTATACCCGTAATAAGTATTGGTATTTACCCAGATTTCGTTTTTTCATTATCTGTTGATAAAGTTCAAAGTATTTTATGTAAATAT---TTTTATAGA------------------
>Crassula_tecta
ACGACTTTTTTTCCTTGGTTAACAATAATTGTAGCTTTTCCGATATCTGCGGGTTCCTTAATTTTCTTTCTTCCCCAAAAAGGAAATAAAATAATTCGGTGGTATACTTTGTTTATATGTATCTTAGAGCTTCTTTTAATCACCTATGCATTCCGTTATCATTTTCGATTCGACGATCCTTTAATACAACTAGCAGAAGAGTATAAATGGATTAGT---TTTTTTTCTTTTTACTGGAGATTAGGAGTAGATGGACTTTCTATAGGGCCTATTTTATTGACGGGATTTATTACCACTTTAGCTACTTTAGCGGCTTGGCCCGTTACTCGAGATTCACGATTTTTCCATTTCTTGATGTTAGCAATGTATAGTGGTCAAATAGGATTATTTTCTTCGCGAGACCTTTTGCTTTTTTTCATCATGTGGGAGTTAGAATTGATTCCGGTTTATTTACTTGTATCCTTATGGGGAGGAAAGAAACGTCTATACTCCGCGACAAAGTTTATTTTGTACACTGCAGGAGGTTCCATTTTTCTATTAATGGGAGTTCTGGGTATTGGTTTATATGGTTCCAATGAACCTACATTAAATTTTGAAATATTAGCTAATCAATCGTATCCTGTAGCATTGGAAATAATAGTCTATATTTTATTTCTTATTGCTTTTGCTGTCAAATTACCAATTATACCCCTACATACTTGGTTACCAGACACCCATGGGGAAGCCCATTACAGTACGTGTATGCTTCTAGCTGGAATTTTATTAAAAATGGGAGCATATGGGTTGGTTCGGATCAATATGGAATTATTACCCCGCGCTCATTCTATATTTTCTCCATGGTTGATAATGGTAGGTACGATCCAAATAATCTATGCAGCTTTAACGTCCCTTGGCCAACGTAATTTAAAAAAACGAATAGCTTATTCTTCTGTATCTCATATGGGTTTCATAATTATCGGAATTGGCGCTAGTACTGATACGGGCCTCAACGGAGCTCTTTTACAAATAATCTCTCATGGATTTATTGGTGCCGGACTTTTTTTCTTGGCAGGAACAGGTTATGATCGAATACGTCTTATTTATCTCGACCAAATGGGTGGGATAGCTATCCTAATGCCAAAACTATTCACGATGTTCAGTATATTATCGATGGCTTCTCTTGCATTACCGGGCATGAGTGGTTTTGTTGCTGAATTGATAGTATTTTTTGGAATAATAACAAGTCAAAAATACCTTTTCCTGACAAAAGTACTAATTGCTTGTGTAATGGCCATCGGAATGATATTAACTCCTATTTATTCATTATCTATGTCACGCCAGATGTTCTATGGATACAAACTATTT---AATGTTCCAAACTTTTCGTTTTTAGATTTGGGACCACGAGAATTATTTGTTTCTATCTCCATCTTTATACCCGTAATAAGTATTGGTATTTACCCAGATTTCGTTTTTTCATTATCTGTTGATAAAGTTCAAAGTATTTTATGTAAATAT---TTTTATAGA------------------
>Crassula_mesembrianthemopsis
ACGACTTTTTTTCCTTGGTTAACAATAATTGTAGCTTTTCCGATATCTGCGGGTTCCTTAATTTTCTTTCTTCCCCAAAAAGGAAATAAAATAATTCGGTGGTATACTTTGTTTATATGTATCTTAGAGCTTCTTTTAATCACCTATGCATTCCGTTATCATTTTCGATTCGACGATCCTTTAATACAACTAGCAGAAGAGTATAAATGGATTAGT---TTTTTTTCTTTTTACTGGAGATTAGGAGTAGATGGACTTTCTATAGGGCCTATTTTATTGACGGGATTTATTACCACTTTAGCTACTTTAGCGGCTTGGCCCGTTACTCGAGATTCACGATTTTTCCATTTCTTGATGTTAGCAATGTATAGTGGTCAAATAGGATTATTTTCTTCGCGAGACCTTTTGCTTTTTTTCATCATGTGGGAGTTAGAATTGATTCCGGTTTATTTACTTGTATCCTTATGGGGAGGAAAGAAACGTCTATACTCCGCGACAAAGTTTATTTTGTACACTGCAGGAGGTTCCATTTTTCTATTAATGGGAGTTCTGGGTATTGGTTTATATGGTTCCAATGAACCTACATTAAATTTTGAAATATTAGCTAATCAATCGTATCCTGTAGCATTGGAAATAATAGTCTATATTTTATTTCTTATTGCTTTTGCTGTCAAATTACCAATTATACCCCTACATACTTGGTTACCAGACACCCATGGGGAAGCCCATTACAGTACGTGTATGCTTCTAGCTGGAATTTTATTAAAAATGGGAGCATATGGGTTGGTTCGGATCAATATGGAATTATTACCCCGCGCTCATTCTATATTTTCTCCATGGTTGATAATGGTAGGTACGATCCAAATAATCTATGCAGCTTTAACGTCCCTTGGCCAACGTAATTTAAAAAAACGAATAGCTTATTCTTCTGTATCTCATATGGGTTTCATAATTATCGGAATTGGCGCTAGTACTGATACGGGCCTCAACGGAGCTCTTTTACAAATAATCTCTCATGGATTTATTGGTGCCGGACTTTTTTTCTTGGCAGGAACAGGTTATGATCGAATACGTCTTATTTATCTCGACCAAATGGGTGGGATAGCTATCCTAATGCCAAAACTATTCACGATGTTCAGTATATTATCGATGGCTTCTCTTGCATTACCGGGCATGAGTGGTTTTGTTGCTGAATTGATAGTATTTTTTGGAATAATAACAAGTCAAAAATACCTTTTCCTGACAAAAGTACTAATTGCTTGTGTAATGGCCATCGGAATGATATTAACTCCTATTTATTCATTATCTATGTCACGCCAGATGTTCTATGGATACAAACTATTT---AATGTTCCAAACTTTTCGTTTTTAGATTTGGGACCACGAGAATTATTTGTTTCTATCTCCATCTTTATACCCGTAATAAGTATTGGTATTTACCCAGATTTCGTTTTTTCATTATCTGTTGATAAAGTTCAAAGTATTTTATGTAAATAT---TTTTATAGA------------------
>Crassula_deltoidea
ATGACTTTTTTTCCTTGGTTAACAATAATTGTAGCTTTTCCGATAGTTGCGGGTTCCTTAATTTTCTTTCTCCCACAGAAAGGAAATAAAACAATTCGGTGGTATACTTTATTTCTATGTATCTTAGAACTTCTTTTAATGACCTATGCATTCCGGTATCATTTTCGATTCAACGATCCTTTAATACAACTAGCGGAGGAGTATAAATGGATTAGT---TATTTTTCTTTTTACTGGAGGTTAGGAGTAGATGGACTTTCTATAGGACCCATTTTATTGACAGGATTTATTACTACTTTAGCTGCTTTAGCGGCTTGGCCCGTTACTCGAAACTCACGATTTTTCCATTTCTTGATGTTAGCAATGTATAGCGGTCAAATAGGATTATTTGCTTCGCGAGACCTTTTGCTTTTTTTCATCATGTGGGAGTTAGAATTGATTCCAGTTTATTTACTTATATCTTTATGGGGAGGAAAGAAACGTCTATACTCTGCGACAAAATTTATTTTGTACACTGCAGGAGGTTCCATTTTTCTATTAATGGGGGTTCTGGGTATTGGTTTATATGGTTCCAATGAACCAACATTAAATTTTGAAATATTAACAAATCAATCATATCCTGTAGCATTGGAAATAATATTCTATATTTTATTTCTTATTGCTTTTGCTGTCAAATTACCAATTGTACCCCTACATACCTGGTTACCGGACACCCATGGGGAAGCCCATTACAGTACATGTATGCTTCTAGCGGGAATTTTATTAAAAATGGGAGCATATGGGTTGGTTCGGATTAATATGGAATTATTACCCCGGGCTCATTCAATATTTTCTCCATGTTTGATAATAGTAGGCACAATCCAAATAATCTATGCAGCTTTAACATCCCTCGGTCAAGGCAATTTAAAAAAACGAATAGCTTATTCTTCTGTATCTCATATGGGTTTCATTCTTATTGGAATTGCAGCTAGTACTGATACGGGTCTCAATGGGGCTCTTTTACAAATACTATCTCATGGCTTTATTGGTGCTGGACTTTTTTTCTTGGCAGGAACAGGTTATGATCGAATACGTCTGATTTATCTCGACCAAATGGGTGGGATCGCTATTCTAATGCCAAAACTATTCACAATGTTCAGTATATTATCGATGGCTTCTCTTGCATTACCGGGCATGAGTGGTTTTGTTGCGGAATTGATAGTCTTTTTTGGAATAATAACAAGTCAAAAATATCTTTTAATGACAAAAGTATTAATTACTTGTGTAATGGCAATCGGGATTATATTAACTCCTATTTATTCATTATCTATGTTACGCCAGATGTTCTATGGATACAAGCTATTT---AATGCTCCAAACTCTTTGTTTTTAGATTTGGGACCACGAGAATTATTTGTTTCTATCTCCATCTTTATACCCGTAATAGGTATTGGTATTTACCCGGATTTCGTTTTTTCATTATCAGTTGATAAGGTTCAAAGTATTTTATGTAACTTT---TTTTATAGA------------------
>Crassula_expansa_subsp_fragilis
ATGACTTTTTTTCCTTGGTTAACAATAATTGTAGCTTTTCCGATAGTTGCGGGTTCCTTAATTTTCTTTCTCCCACAGAAAGGAAATAAAACAATTAGGTGGTATACTTTGTTTATATGTATCTTAGAACTTCTTTTAATTACCTATGCATTCCGTTATCATTTTCGATTCAATGATCCTTTAATACAACTGGCGGAGGAGTATAAATGGATTAGT---TATTTTTCTTTTTACTGGAGATTAGGAGTAGATGGACTTTCTATAGGGCCGATTTTATTGACAGGATTTATTACCACTTTAGCTACTTTAGCGGCTTGGCCAGTTACGCGAGATTCACGATTTTTCCATTTCTTGATGTTAGCAATGTATAGCGGTCAAATAGGATTATTTGCTTCGCGAGACCTTTTGCTTTTTTTCATCATGTGGGAGTTAGAATTGATTCCAGTTTATTTACTTGTATCTTTATGGGGAGGAAAGAAACGTCTATACTCCGCGACAAAATTTATTTTGTACACTGCAGGAGGTTCCATTTTTCTATTAATGGGAGTTCTGGGCATTGGTTTATATGGTTCCAATGAGCCAACATTAAATTTTGAAATATTAGCAAATCAATCATATCCTGTAGCATTGGAAATAATATTCTATATTTTATTTCTTATTGCTTTTGCTGTCAAATTACCAATTCTACCCCTACATACCTGGTTACCGGACACCCACGGGGAAGCCCAGTACAGTACATGTATGCTTCTAGCTGGAATTTTATTGAAAATGGGAGCATATGGGTTGGTTCGGATTAATATGGAATTATTACCCCGCGCTCATTCAATATTTTCTCCATGGTTGATAATAGTAGGCACGATTCAAATAATCTATGCAGCTTTAACATCACTGGGTCAACGCAATTTAAAAAAACGAATAGCTTATTCTTCTGTATCTCATATGGGTTTCATACTTATTGGAATTGCAGCTAGTACTGATACGGGCCTCAATGGGGCTCTTTTACAAATAATATCTCATGGCTTTATTGGTGCTGGACTTTTTTTCTTGGCAGGAACAGGTTATGATCGAATACGTCTTATTTATCTCGACCAAATGGGTGGGATAGCTATCCTAATGCCAAAACTATTCACGATGTTCAGTATATTATCGATGGCTTCTCTTGCATTACCGGGCATGAGTGGTTTTGTTGCGGAATTGATAGTTTTTTTTGGAATAATAACAAGTCAAAAATATCTTTTAATGACAAAAGTATTAATTACTTGTGTAATGGCAATCGGGATGATATTAACTCCTATTTATTCATTATCTATGTTACGCCAGATGTTCTATGGATATAAGCTATTT---AATGCTCCAAACTCTTTTTTTTTAGATTTGGGACCCCGAGAATTATTTGTTTCTATCTCCATCTTTCTACCCATAATAGGTATTGGTATTTACCCGGATTTCGTTTTTTCATTATCAGTTGATAAAGTTCAAAGGATTTTATGTAACTTT---TTTTATAGA------------------
>Crassula_volkensii
ATGACTTTTTTTCCTTGGTTAACAATAATTGTAGCTTTTCCGATAGTTGCGGGTTCCTTAATTTTCTTTCTCCCACAGAAAGGAAATAAAACAATTAGGTGGTATACCTTGTTTATATGTATCTTAGAACTTCTTTTAATTACCTATGCATTCCGTTATCATTTTCGATTCAATGATCCTTTAATACAACTAGCGGAGGAGTATAAATGGATTAGT---TATTTTTCTTTTTACTGGAGATTAGGGGTAGATGGACTTTCTATAGGGCCGATTTTATTGACGGGATTTATTACCACTTTAGCTACTTTAGCGGCTTGGCCAGTTACTCGAGATTCACGATTTTTCCATTTCTTGATGTTAGCAATGTATAGCGGTCAAATAGGATTATTTGCTTCGCGAGACCTTTTGCTTTTTTTCATCATGTGGGAGTTAGAATTGATTCCAGTTTATTTACTTGTATCTTTATGGGGAGGAAAGAAACGTCTATACTCCGCGACAAAATTTATTTTGTACACTGCAGGAGGTTCCATTTTTCTATTAATGGGAGTTCTGGGCATTGGTTTATATGGTTCCAATGAGCCAACATTAAATTTTGAAATATTAGCAAATCAATCATATCCTGTAGCATTGGAAATAATATTCTATATTTTATTTCTTATTGCTTTTGCTGTCAAATTACCAATTCTACCGCTACATACCTGGTTACCGAACACCCACGGGGAAGCCCAGTACAGTACATGTATGCTTCTAGCTGGAATTTTATTGAAAATGGGAGCATATGGATTGGTTCGGATTAATATGGAATTATTACCCCGCGCTCATTCAATATTTTCTCCATGGTTGATAATAGTAGGCACGATTCAAATAATCTATGCAGCTTTAACATCGCTGGGTCAACGCAATTTAAAAAAACGAATAGCTTATTCTTCTGTATCTCATATGGGTTTCATACTTATTGGAATTGCAGCTAGTACTGATATGGGCCTCAATGGGGCTCTTTTACAAATAATATCTCATGGCTTTATTGGTGCTGGCCTTTTTTTCTTGGCAGGAACAGGTTATGATCGAATACGTCTTATTTATCTCGACCAAATGGGTGGGATAGCTATCCTAATGCCAAAACTATTTACGATGTTCAGTATATTATCGATGGCTTCTCTTGCATTACCGGGCATGAGTGGTTTTGTTGCGGAATTGATAGTCTTTTTTGGAATAATAACAAGTCAAAAATATCTTTTAATGACAAAAGTATTAATTACTTGTGTAATGGCAATCGGGATGATATTAACTCCTATTTATTCATTATCTATGTTACGCCAGATGTTCTATGGATACAAGCTATTT---AATGCTCCAAACTCTTTGTTTTTAGATTTGGGACCCCGAGAATTATTTGTTTCTATCTCCATCTTTCTACCCATAATAGGTATTGGTATTTACCCGGATTTCGTTTTTTCATTATCAGTTGATAAAGTTCAAAGTATTTTATGTAACTTT---TTTTATAGA------------------
>Cotyledon_tomentosa
ATGAACTTTTTTCCTTGGTTAACGCTAATTGTCGCTTTTCCGATATCTGCAGGTTCTTTAATTTTCTTTCTCCCTCAGAAAGGAAATAAAAGCATTAGGTGGTATACTATATGTATATGTATCTTAGAACTCCTTCTAATGACCTATGCATTCCGTTATCATTTCCGATTCGACGATCCTTTAATACAACTGGCAGAGGAATATAACTGGATAGGT---TATTTTTCTTTTTATTGGAGATTAGGAATAGATGGACTTTCTATAGGACCCATTTTATTAACGGGATTTATTACTACTTTAGCGACTTTAGCGGCTTGGCCAGTTACTCGAGATTCGCGATTTTTCCATTTCTTGATGTTAGCAATGTATAGTGGCCAAATAGGATCATTTTCTTCGCGAGACCTTTTACTTTTTTTCATCATGTGGGAGTTAGAATTAATTCCTGTTTATTTACTTATATCCTTATGGGGAGGAAAAAAACGTCTATACTCAGCTACAAAGTTTATTCTGTACACTGCAGGAGGTTCCATTTTTCTCTTAATGGGAGTTTTGGGTATCGGTTTATATGGTTCCAATGAACCAACATTAAATTTTGAAATATTAGCTAATCAATCCTATCCTGTGGCATTAGAAATAATATTCTATATTTTATTTCTTATCGCTTTTGCTGTCAAATTACCGATTCTACCCCTACATACCTGGTTACCAGACACCCACGGGGAAGCACATTACAGTACTTGTATGCTTCTAGCTGGAATTTTATTAAAAATGGGAGCATATGGGTTGGTTCGGATCAATATGGAATTATTACCCCGCGCTCATTCGATATTTTCTCCATGGTTGATAATAGTGGGCACGATCCAAATAATCTATGCAGCTTTAACATCTCTTGGCCAACGTAATTTAAAAAAACGAATAGCCTATTCTTCTGTATCTCATATGGGTTTCATAATTATAGGAATTGGCTCTATTACTGATACGGGTCTCAACGGAGCTCTTTTACAAATAATCTCTCATGGCTTTATTGGTGCTGGGCTTTTTTTCTTGGCAGGAACGAGTTATGATCGAATACGTCTTGTTTATCTCGATGAAATGGGCGGGATAGCTATCTTAATGCCCAAAATATTCACGATGTTTAGTATATTATCGATGGCTTCTCTTGCATTACCGGGCATGAGTGGTTTTGTTGCGGAATTGATAGTCTTTTTGGGACTAATTACGAGTCAAAAATATCTTTTAATGACAAAAGTACTAATTACTTGTGTAATGGCACTGGGTATGATATTAACTCCTATTTATTTATTATCTATGTCACGCCAGATGTTCTATGGATACAAGCTATTT---AATATTCCAAACTCTTATTTTTTTGATTCGGGACCACGAGAATTATTTGTTTCGATCTCCATCTTTCTACCCATAATAGGTATTGGTATTTACCCAGATTTCGTTTTTTCATTATCAGTTGATAAGGTTCAAAGTATTTTATGTAAATAT---TTTGATAGA------------------
>Kalanchoe_daigremontiana
ATGAACTTTTTTCCTTGGTTAACACTAATTGTAGCTTTTCCGATATCTGCAGGTTCTTTAATTTTCTTTCTCCCTCAGAAAGGAAATAAAAGCATTCGGTGGTATACTATTTCTATATGTATCTTAGAACTCCTTCTAATGACCTATGCATTCCGTTATCATTTCCGATTCGACGATCCTTTAATACAACTGGCAGAGGAGTATAAATGGATACGT---TTTTTTTCTTTTTATTGGAGAGTAGGAATAGATGGACTTTCTATAGGACCCATTTTATTAACTGGATTTATTACTACTTTAGCTACTTTAGCGGCTTGGCCAGTTACTCGAGATTCGCGATTTTTCCATTTCTTGATGTTAGCAATGTATAGTGGCCAAATAGGATCATTTTCTTCGCGAGATCTTTTACTTTTTTTCATCATGTGGGAGTTAGAATTAATTCCTGTTTATTTACTTATATCCTTATGGGGAGGAAAAAAACGTCTATACTCAGCTACAAAGTTTATTCTGTACACTGCAGGAGGTTCCATTTTTCTCTTAATGGGAGTTTTGGGTATAGTTTTATATGGTTCCAATGAACCAACATTAAATTTTGAAATATTAGCTAATCAATCCTATCCTGTGGCATTAGAAATAATATTCTATATTTTATTTCTTATTGCTTTTGCTGTCAAATTACCGATTCTACCCCTACATACCTGGTTACCCGACACCCACGGGGAAGCACATTACAGTACTTGTATGCTTCTAGCTGGAATTTTATTAAAAATGGGAGCATATGGGTTGGTTCGGATCAATATGGAATTATTACCCCGCGCTCATTCGATATTTTCTCCATGGTTGATAATAGTAGGCACGATCCAAATAATCTATGCAGCTTTAACATCTCTTGGCCAACGTAATTTAAAAAAACGAATAGCCTATTCTTCTGTATCTCATATGGGTTTCATAATTATAGGAATTGGTTCTATTACTGATACGGGTCTCAACGGAGCTCTTTTACAAATAATATCTCATGGCTTTATTGGTGCTGGGCTTTTTTTCTTGGCAGGAACGGGTTATGATCGAATACGTCTTGTTTATCTCGATGAAATGGGCGGTATAGCTATTTTAATGCCCAAAATATTCACGATGTTTAGTATATTATCGATGGCTTCTCTTGCATTACCGGGCATGAGTGGTTTTGTTGCGGAATTGATAGTCTTTTTTGGACTAATTACTAGTCAAAAATATCTTTTAATGACAAAAGTACTAATTACTTGTGTAATGGCACTGGGGATGATATTAACTCCTATTTATTTATTATCTATGTCACGCCAGATGTTCTATGGATACAAGCTATTT---AATATTCCAAACTCTTATTTTTTTGATTCGGGACCACGAGAATTATTTGTTTCAATCTCCATCTTTCTACCCATAATAGGTATTGGTATTTACCCCGATTTCGTTTTTTCATTATCAGTTGATAAGGTTCAAAGTATTTTATGTAAATAT---TTTTATAGA------------------
>Kalanchoe_delagoensis
ATGAACTTTTTTCCTTGGTTAACACTAATTGTAGCTTTTCCGATATCTGCAGGTTCTTTAATTTTCTTTCTCCCTCAGAAAGGAAATAAAAGCATTCGGTGGTATACTATTTCTATATGTATCTTAGAACTCCTTCTAATGACCTATGCATTCCGTTATCATTTCCGATTCGACGATCCTTTAATACAACTGGCAGAGGAGTATAAATGGATACGT---TTTTTTTCTTTTTATTGGAGAGTAGGAATAGATGGACTTTCTATAGGACCCATTTTATTAACTGGATTTATTACTACTTTAGCTACTTTAGCGGCTTGGCCAGTTACTCGAGATTCGCGATTTTTCCATTTCTTGATGTTAGCAATGTATAGTGGCCAAATAGGATCATTTTCTTCGCGAGATCTTTTACTTTTTTTCATCATGTGGGAGTTAGAATTAATTCCTGTTTATTTACTTATATCCTTATGGGGAGGAAAAAAACGTCTATACTCAGCTACAAAGTTTATTCTGTACACTGCAGGAGGTTCCATTTTTCTCTTAATGGGAGTTTTGGGTATAGTTTTATATGGTTCCAATGAACCAACATTAAATTTTGAAATATTAGCTAATCAATCCTATCCTGTGGCATTAGAAATAATATTCTATATTTTATTTCTTATTGCTTTTGCTGTCAAATTACCGATTCTACCCCTACATACCTGGTTACCCGACACCCACGGGGAAGCACATTACAGTACTTGTATGCTTCTAGCTGGAATTTTATTAAAAATGGGAGCATATGGGTTGGTTCGGATCAATATGGAATTATTACCCCGCGCTCATTCGATATTTTCTCCATGGTTGATAATAGTAGGCACGATCCAAATAATCTATGCAGCTTTAACATCTCTTGGCCAACGTAATTTAAAAAAACGAATAGCCTATTCTTCTGTATCTCATATGGGTTTCATAATTATAGGAATTGGTTCTATTACTGATACGGGTCTCAACGGAGCTCTTTTACAAATAATATCTCATGGCTTTATTGGTGCTGGGCTTTTTTTCTTGGCAGGAACGGGTTATGATCGAATACGTCTTGTTTATCTCGATGAAATGGGCGGTATAGCTATTTTAATGCCCAAAATATTCACGATGTTTAGTATATTATCGATGGCTTCTCTTGCATTACCGGGCATGAGTGGTTTTGTTGCGGAATTGATAGTCTTTTTTGGACTAATTACTAGTCAAAAATATCTTTTAATGACAAAAGTACTAATTACTTGTGTAATGGCACTGGGGATGATATTAACTCCTATTTATTTATTATCTATGTCACGCCAGATGTTCTATGGATACAAGCTATTT---AATATTCCAAACTCTTATTTTTTTGATTCGGGACCACGAGAATTATTTGTTTCAATCTCCATCTTTCTACCCATAATAGGTATTGGTATTTACCCCGATTTCGTTTTTTCATTATCAGTTGATAAGGTTCAAAGTATTTTATGTAAATAT---TTTTATAGA------------------
>Kalanchoe_fedtschenkoi
ATGAACTTTTTTCCTTGGTTAACACTAATTGTAGCTTTTCCGATATCTGCAGGTTCTTTAATTTTCTTTCTCCCTCAGAAAGGAAATAAAAGCATTCGGTGGTATACTATTTCTATATGTATCTTAGAACTCCTTCTAATGACCTATGCATTCCGTTATCATTTCCGATTCGACGATCCTTTAATACAACTGGCAGAGGAGTATAAATGGATACGT---TTTTTTTCTTTTTATTGGAGAGTAGGAATAGATGGACTTTCTATAGGACCCATTTTATTAACTGGATTTATTACTACTTTAGCTACTTTAGCGGCTTGGCCAGTTACTCGAGATTCGCGATTTTTCCATTTCTTGATGTTAGCAATGTATAGTGGCCAAATAGGATCATTTTCTTCGCGAGATCTTTTACTTTTTTTCATCATGTGGGAGTTAGAATTAATTCCTGTTTATTTACTTATATCCTTATGGGGAGGAAAAAAACGTCTATACTCAGCTACAAAGTTTATTCTGTACACTGCAGGAGGTTCCATTTTTCTCTTAATGGGAGTTTTGGGTATAGTTTTATATGGTTCCAATGAACCAACATTAAATTTTGAAATATTAGCTAATCAATCCTATCCTGTGGCATTAGAAATAATATTCTATATTTTATTTCTTATTGCTTTTGCTGTCAAATTACCGATTCTACCCCTACATACCTGGTTACCCGACACCCACGGGGAAGCACATTACAGTACTTGTATGCTTCTAGCTGGAATTTTATTAAAAATGGGAGCATATGGGTTGGTTCGGATCAATATGGAATTATTACCCCGCGCTCATTCGATATTTTCTCCATGGTTGATAATAGTAGGCACGATCCAAATAATCTATGCAGCTTTAACATCTCTTGGCCAACGTAATTTAAAAAAACGAATAGCCTATTCTTCTGTATCTCATATGGGTTTCATAATTATAGGAATTGGTTCTATTACTGATACGGGTCTCAACGGAGCTCTTTTACAAATAATATCTCATGGCTTTATTGGTGCTGGGCTTTTTTTCTTGGCAGGAACGGGTTATGATCGAATACGTCTTGTTTATCTCGATGAAATGGGCGGTATAGCTATTTTAATGCCCAAAATATTCACGATGTTTAGTATATTATCGATGGCTTCTCTTGCATTACCGGGCATGAGTGGTTTTGTTGCGGAATTGATAGTCTTTTTTGGACTAATTACTAGTCAAAAATATCTTTTAATGACAAAAGTACTAATTACTTGTGTAATGGCACTGGGGATGATATTAACTCCTATTTATTTATTATCTATGTCACGCCAGATGTTCTATGGATACAAGCTATTT---AATATTCCAAACTCTTATTTTTTTGATTCGGGACCACGAGAATTATTTGTTTCAATCTCCATCTTTCTACCCATAATAGGTATTGGTATTTACCCCGATTTCGTTTTTTCATTATCAGTTGATAAGGTTCAAAGTATTTTATGTAAATAT---TTTTATAGA------------------
>Kalanchoe_longiflora
ATGAACTTTTTTCCTTGGTTAACACTAATTGTAGCTTTTCCGATATCTGCAGGTTCTTTAATTTTCTTTCTCCCTCAGAAAGGAAATAAAAGCATTAGGTGGTATACTATTTGTATATGTATCTTAGAACTCCTTCTAATGACCTATGCATTCCGTTATCATTTCCGATTCGATGATCCTTTAATACAACTGGCAGAGGAGTATAAATGGATACGT---TTTTTTTCTTTTTATTGGAGATTAGGAATAGATGGACTTTCTATAGGACCCATTTTATTAACTGGATTTATTACTACTTTAGCTACTTTAGCGGCTTGGCCAGTTACTCGAGATTCGCGATTTTTCCATTTCTTGATGTTAGCAATGTATAGTGGCCAAATAGGATCATTTTCTTCGCGAGACCTTTTACTTTTTTTCATCATGTGGGAGTTAGAATTAATTCCTGTTTATTTACTTATATCCTTATGGGGAGGAAAAAAACGTCTATACTCAGCTACAAAGTTTATTCTGTACACTGCAGGAGGTTCCATTTTTCTCTTAATGGGAGTTTTGGGTATCGTTTTATATGGTTCCAATGAACCAACATTAAATTTTGAAATATTAGCTAATCAATCCTATCCTGTGGCATTAGAAATAATATTCTATATTTTATTTCTTATTGCTTTTGCTGTCAAATTACCGATTCTACCCCTACATACCTGGTTACCCGACACCCACGGGGAAGCACATTACAGTACTTGTATGCTTCTAGCTGGAATTTTATTAAAAATGGGAGCATATGGGTTGGTTCGGATCAATATGGAATTATTACCCCACGCTCATTCGATATTTTCTCCATGGTTGATAATAGTAGGCACGATCCAAATAATCTATGCAGCTTTAACATCTCTTGGCCAACGTAATTTAAAAAAACGAATAGCCTATTCTTCTGTATCTCATATGGGTTTCATAATTATAGGAATTGGTTCTATTACTGATACGGGTCTCAACGGAGCTCTTTTACAAATAATATCTCATGGCTTTATTGGTGCTGGGCTTTTTTTCTTGGCAGGAACGGGTTATGATCGAATACGTCTTGTTTATCTCGATGAAATGGGCGGTATAGCTATTTTAATGCCCAAAATATTCACGATGTTTAGTATATTATCGATGGCTTCTCTTGCATTACCGGGCATGAGTGGTTTTGTTGCGGAATTGATAGTCTTTTTTGGACTAATTACTAGTCAAAAATATCTTTTAATGACAAAAGTACTAATTACTTGTGTAATGGCACTGGGGATGATATTAACTCCTATTTATTTATTATCTATGTCACGCCAGATGTTCTATGGATACAAGCTATTT---AATATTCCAAACTCTTATTTTTTTGATTCGGGACCACGAGAATTATTTGTTTCGATCTCCATCTTTCTACCCATAATAGGTATTGGTATTTACCCCGATTTCGTTTTTTCATTATCAGTTGATAAGGTTCAAAGTATTTTATGTAAATAT---TTTTATAGA------------------
>Kalanchoe_tomentosa
ATGAACTTTTTTCCTTGGTTAACACTAATTGTAGCTTTTCCGATATCTGCAGGTTCTTTAATTTTCTTTCTTCCTCAGAAAGGAAATAAAAGCATTAGGTGGTATACTATTTGTATATGTATCTTAGAACTCCTTCTAATGACCTATGCATTCCGTTATCATTTCCGATTCGACGATCCTTTAATACAACTGGCAGAGGAGTATAAATGGATACGT---TTTTTTTCTTTTTATTGGAGATTAGGAATAGATGGACTTTCTATAGGACCCATTTTATTAACGGGATTTATTACTACTTTAGCTACTTTAGCGGCTTGGCCAGTTACTCGAGATTCGCGATTTTTTCATTTCTTGATGTTAGCAATGTATAGTGGCCAAATAGGATCATTTTCTTCGCGAGACCTTTTACTTTTTTTCATTATGTGGGAGTTAGAATTAATTCCTGTTTATTTACTTATATCCTTATGGGGAGGAAAGAAACGTCTATACTCAGCTACAAAGTTTATTCTGTACACTGCAGGAGGTTCCATTTTTCTATTAATGGGAGTTTTGGGTATCGGTTTATATGGTTCCAATGAACCAACATTAAATTTTGAAATATTAGCTAATCAATCCTATCCTGTGGCATTAGAAATAATATTCTATATTTTATTTCTTATTGCTTTTGCTGTCAAATTACCGATTCTACCCCTACATACCTGGTTACCAGACACCCACGGGGAAGCACATTACAGTACTTGTATGCTTCTAGCTGGAATTTTATTAAAAATGGGAGCATATGGGTTGGTTCGGATCAATATGGAATTATTACCCCGCGCTCATTCGATATTTTCTCCATGGTTGATAATAGTGGGCACGATCCAAATAATCTATGCAGCTTTAACATCTCTTGGCCAACGTAATTTAAAAAAACGAATAGCCTATTCTTCTGTATCTCATATGGGTTTCATAATTATAGGAATTGGTTCTATTACTGATACGGGTCTCAACGGAGCTCTTTTACAAATAATCTCTCATGGCTTTATTGGTGCTGGGCTTTTTTTCTTGGCAGGAACGGGTTATGATCGAATACGTCTTGTTTATCTCGATGAAATGGGCGGGATAGCTATTTTAATGCCCAAAATATTCACGATGTTTAGTATATTATCGATGGCTTCTCTTGCATTACCGGGCATGAGTGGTTTTGTTGCGGAATTGATAGTCTTTTTTGGACTAATTACTAGTCAAAAATATCTTTTAATGACAAAAGTACTAATTACTTTTGTAATGGCACTGGGGATGATATTAACTCCTATTTATTTATTATCTATGTCACGCCAGATGTTCTATGGATACAAGCTATTT---AATATTCCAAACTCTTATTTTTTTGATTCGGGACCACGAGAATTATTTGTTTCGATCTCCATCTTTCTACCCATAATAGGTATTGGTATTTATCCCGATTTCGTTTTTTCATTATCAGTTGATAAGGTTCAAAGTATTTTATGTAAATAT---TTTTATAGA------------------
>Echeveria_lilacina
ATGAACTTTTTTCCTTGGTTAACACTAATTGTATCTTTTCCGATATCTGCCGGTTCTTTAATGTTCTTTCTCCCTCAAAAAGGCAATAAAATAATAAGGTGGTACACTATATGTATATGTATCTTAGAGCTCCTTCTAATGACCTATGCATTCCGTTATCATTTCCGATTCGACGACCCTTTAATACAACTGGCAGAGGAGTATAAATGGATACAT---TTTTTTTCTTTTTACTGGAGATTAGGAATAGATGGACTTTCTATAGGACCCATTTTATTAACAGGATTTATTACTACTTTAGCTACTTTAGCAGCTTGGCCAGTTACTCGCGATTCACGCTTTTTTCATTTCTTGATGTTAGCAATGTATAGTGGCCAAATAGGATCATTTTCTTCCCGAGACCTTTTACTTTTTTTCATCATGTGGGAGTTAGAATTAATTCCTGTTTATTTACTTGTATCATTATGGGGAGGAAAGAAACGTCTATACTCAGCTACCAAATTTATTTTGTACACTGCGGGAGGTTCCATTTTTCTGTTAATGGGAGTTCTGGGTATTGGTTTATATGGTTCCGTGGAACCAACATTAAATTTTGAAATATTAGCTAATCAATCCTATCCTGTGGGATTGGAAATAATATTCTATATTATATTTCTTATTGCTTTTGCTGTCAAATTACCGATTCTACCCCTACATACCTGGTTACCAGATACCCACGGGGAAGCACATTACAGTACTTGTATGCTGTTAGCTGGGATTTTATTAAAAATGGGAGCATATGGGTTGGTTCGGATCAATATGGAATTATTACCCCGCGCTCATTCGATATTTTCTCCATGGTTAATACTAATAGGTACACTCCAAATAATCTATGCAGCTTTAACATCTCTTAGCCAACGGAATTTAAAAAAACGAATAGCCTATTCTTCTGTATCGCATATGGGTTTCATAATTATAGGAATCGGTTCTATTACTGATACGGGCCTTAACGGAGCTCTTTTACAAATAATCTCTCATGGTTTTATTGGTGCTGGGCTTTTTTTCTTGGCAGGAACGAGTTATGATCGAATACGTCTTGTTTATCTCGATGAAATGGGTGGGATAGCTATCTTAATGCCCAAAATATTCACGATGTTCAGTATATTATCAATGGCTTCACTTGCATTACCGGGCATGAGTGGTTTTGTTGCGGAATTAATAGTATTTTTTGGACTAATTACTAGTCAAAAATATCTATTAATGACAAAAATACTAATTACTTGTGTAATGGCACTAGGGATGATATTAACTCCTATTTATTTATTATCTATGTTACGCCAGATGTTCTATGGATACAAGCTATTT---AATGTTCAAAATTTATATTTTTTTGATGCGGGACCACGAGAATTATTTGTTTCCATTTCCATCTTTTTACCTATAATAGGTATTGGTATTTACCCGGATTTCGTTTTTTCATTATCAGTTGATAAGGTTCAAAGTATTTTATGGAAATAT---TTTTATAGA------------------
>Graptopetalum_amethystinum
ATGAACTTTTTTCCTTGGTTAACACTAATTGTATCTTTTCCGATATCTGCCGGTTCTTTAATTTTCTTTCTCCCTCAAAAAGGCAATAAAATAATAAGGTGGTACACTATATGTATATGTATCTTAGAGCTCCTTCTAATGACCTATGCATTCCGTTATCATTTCCGATTCGACGACCCTTTAATACAACTGGCAGAGGAGTATAAATGGATACGT---TTTTTTTCTTTTTACTGGAGATTAGGAATAGATGGACTTTCTATAGGACCCATTTTATTAACAGGATTTATTACTACTTTAGCTACTTTAGCGGCTTGGCCAGTTACTCGCGATTCACGCTTTTTTCATTTCTTGATGTTAGCAATGTATAGTGGCCAAATAGGATCATTTTCTTCCCGAGACCTTTTACTTTTTTTCATCATGTGGGAGTTAGAATTAATTCCTGTTTATTTACTTGTATCATTATGGGGAGGAAAGAAACGTCTATACTCAGCTACCAAATTTATTTTGTACACTGCGGGAGGTTCCGTTTTTCTGTTAATGGGAGTTCTGGGTATTGGTTTATATGGTTCCGTGGAACCAACATTAAATTTTGAAATATTAGCTAATCAATCCTATCCTGTGGGATTGGAAATAATATTCTATATTATATTTCTTATTGCTTTTGCTGTCAAATTACCGATTCTACCCCTACATACCTGGTTACCAGATACCCACGGGGAAGCACATTACAGTACTTGTATGCTGTTAGCTGGGATTTTATTAAAAATGGGAGCATATGGGTTGGTTCGGATCAATATGGAATTATTACCCCGCGCTCATTCGATATTTTCTCCATGGTTAATACTAATAGGTACACTCCAAATAATCTATGCAGCTTTAACATCTCTTAGCCAACGGAATTTAAAAAAACGAATAGCCTATTCTTCTGTATCGCATATGGGTTTCATAATTATAGGAATCGGTTCTATTACTGATACGGGCCTTAACGGAGCTCTTTTACAAATAATCTCTCATGGTTTTATTGGTGCTGGGCTTTTTTTCTTGGCAGGAACGAGTTATGATCGAATACGTCTTGTTTATCTCGATGAAATGGGCGGGATAGCTATCTTAATGCCCAAAATATTCACGATGTTCAGTATATTATCAATGGCTTCACTTGCATTACCGGGCACGAGTGGTTTTGTTGCGGAATTAATAGTATTTTTTGGACTAATTACTAGTCAAAAATATCTTTTAATGACAAAAATACTAATTACTTGTGTAATGGCACTAGGGATGATATTAACTCCTATTTATTTATTATCTATGTTACGCCAGATGTTCTATGGATACAAGCTATTT---AATGTTCAAAATTTATATTTTTTCGATGCGGGACCACGAGAATTATTTGTTTCCATTTCCATCTTTTTACCTATAATAGGTATTGGTATTTACCCGGATTTCGTTTTTTCATTATCAGTTGATAAGGTTCAAAGTATTTTATGGAAATAT---TTTTATAGA------------------
>Pachyphytum_compactum
ATGAACTTTTTTCCTTGGTTAACACTAATTGTATCTTTTCCGATATCTGCCGGTTCTTTAATTTTCTTTCTCCCTCAAAAAGGCAATAAAATAATAAGGTGGTACACTATATGTATATGTATCTTAGAGCTCCTTCTAATGACCTATGCATTCCGTTATCATTTCCGATTCGACGACCCTTTAATACAACTGGCAGAGGAGTATAAATGGATACGT---TTTTTTTCTTTTTACTGGAGATTAGGAATAGATGGACTTTCTATAGGACCCATTTTATTAACAGGATTTTTTACTACTTTAGCTACTTTAGCGGCTTGGCCAGTTACTCGCGATTCACGCTTTTTTCATTTCTTGATGTTAGCAATGTATAGTGGCCAAATAGGATCATTTTCTTCCCGAGACCTTTTACTTTTTTTCATCATGTGGGAGTTAGAATTAATTCCTGTTTATTTACTTGTATCATTATGGGGAGGAAAGAAACGTCTATACTCAGCTACCAAATTTATTTTGTACACTGCGGGAGGTTCCATTTTTCTGTTAATGGGAGTTCTGGGTATTGGTTTATATGGTTCCGTGGAACCAACATTAAATTTTGAAATATTAGCTAATCAATCCTATCCTGTGGGATTGGAAATAATATTCTATATTTTATTTCTTATTGCTTTTGCTGTCAAATTACCGATTCTACCCCTACATACCTGGTTACCAGATACCCACGGGGAAGCACATTACAGTACTTGTATGCTGTTAGCTGGGATTTTATTAAAAATGGGAGCATATGGGTTGGTTCGGATCAATATGGAATTATTACCTCGCGCTCATTCGATATTTTCTCCATGGTTAATACTAATAGGTACACTCCAAATAATCTATGCAGCTTTAACATCTCTTAGCCAACGGAATTTTAAAAAACGAATAGCCTATTCTTCTGTATCGCATATGGGTTTCATAATTATAGGAATCGGTTCTATTACTGATACGGGCCTTAACGGAGCTCTTTTACAAATAATCTCTCATGGTTTTATTGGTGCTGGGCTTTTTTTCTTGGCAGGAACGAGTTATGATCGAATACGTCTTGTTTATCTCGATGAAATGGGTGGGATAGCTATCTTAATGCCCAAAATATTCACGATGTTCAGTATATTATCAATGGCTTCACTTGCATTACCGGGAATGAGTGGTTTTGTTGCGGAATTAATAGTATTTTTTGGACTAATTACTAGTCAAAAATATCTTTTAATGACAAAAATACTAATTACTTGTGTAATGGCACTAGGGATGATATTAACTCCTATTTATTTATTATCTATGTTACGCCAGATGTTCTATGGATACAAGCTATTT---AACGTTCCAAATTTATATTTTTTTGATGCGGGACCACGAGAATTATTTGTTTCCATTTCCATCTTTTTACCTATAATAGGTATTGGTATTTACCCGGATTTCGTTTTTTCATTATCAGTTGATAAGGTTCAAAGTATTTTATGGAAATAT---TTTTATAGA------------------
>Sedum_alfredii
ATGAACTTTATTCCTTGGTTAACACTAATTGTAGCTTTTCCGATATCGGCCGGTTCTTTAATTTTCTTTCTCCCTCAAAAAGGAAATAAAATAATAAGGTGGTACACCATAGGTATATGTATGTTAGAGCTCCTTCTAATGACCTATGCATTCCGTTATCATTTCCGATTCGACGACCCTTTAATACAACTGGCAGAGGAGTCTAAATGGATACGT---TTTTTTTCTTTTTACTGGAGATTAGGAATAGATGGACTTTCGATAGGACCTATTTTATTAACAGGATTTATTACTACTTTAGCTACTTTAGCGGCTTGGCCAGTTACTCGCGATTCACGATTTTTCCATTTCTTGATGTTAGCAATGTATAGTGGCCAAATAGGATTATTTTCTTCCCGAGACCTTTTACTTTTTTTCATCATGTGGGAGTTAGAATTAATTCCTGTTTATTTACTTGTATCATTATGGGGAGGAAAGAAACGTCTATACTCAGCTACCAAGTTTATTTTGTACACTGCGGGAGGCTCTATTTTTCTGTTAATGGGAGTTCTGGGTATTGGTTTATATGGTTCCGTGGAACCAACATTAAATTTTGAAATATTAGCTAATAAATCCTATCCTGTGGCATTGGAAATAATATTCTATATTTTATTTCTTATTGCTTTTGCTGTCAAATTACCGATTCTACCCCTACATACCTGGTTACCCGATACCCACGGGGAAGCACATTACAGTACTTGTATGCTGTTAGCTGGAATTTTATTAAAAATGGGAGCATATGGGTTGGTTCGAATCAATATGGAATTATTACCCCGCGCTCATTCGATATTTTCTCCATGGTTAATAGTAATAGGTACGCTCCAAATAATCTATGCAGCTTTAACATCTCTTAGCCAACGGAATTTAAAAAAACGAATAGCCTATTCTTCTATATCGCATATGGGTTTCATAATTATAGGAATCGGTTCTATTACGGATACGGGCCTTAACGGAGTTCTTTTACAAATAATCTCTCATGGTTTTATTGGTGCTGGGCTTTTTTTCTTGGCAGGAACGAGTTATGATCGAATACGTCTTGTTTATCTCGATGAAATGGGTGGGATAGCTATCTTAATGCCCAAAATATTCACGATGTTCAGTATATTATCAATGGCTTCACTTGCATTACCGGGCATGAGTGGTTTTGTTGCGGAATTAATCGTCTTTTTTGGACTAATTACTAGTCCAAAATATCTTTTAATGACAAAAGTACTAATTACTTGTGTAATGGCAATAGGGATGATATTAACTCCTATTTTTTTATTATCTATGTTACGCCAGATGTTCTATGGATACAAGCTATTT---AATGTTCCAAATTCGTATTTTTTTGATGCGGGACCACGAGAATTATTTATTTCGATCTCCATCTTTTTACCTATAATAGGTATTGGTATTTACCCAGATTTCGTTTTTTCATTATCAATTGATAAGGTTCAAAGTATTTTATGGAAATATTTTTTTTATAGA------------------
>Sedum_emarginatum
ATGAACTTTTTTCCTTGGTTAACACTAATTGTAGCTTTTCCGATATCGGCCGGTTCTTTAATTTTCTTTCTCCCTCAAAAAGGAAATAAAATAATAAGGTGGTACACTATATGTATATGTATCTTAGAGCTCCTTCTAATGACCTATGCATTCCGTTATCATTTCCGATTCGACGACCCTTTAATACAACTGGCAGAGGAGTCTAACTGGATACGT---TTTTTTTCTTTTGACTGGAGATTAGGAATAGATGGACTTTCGATAGGACCTATTTTATTAACAGGATTTATTACTACTTTAGCTACTTTAGCGGCTTGGCCAGTTACTCGCGATTCACGATTTTTCCATTTCTTGATGTTAGCAATGTATAGTGGCCAAATAGGATCATTTTCTTCCCGAGACCTTTTACTTTTTTTCATCATGTGGGAGTTAGAATTAATTCCTGTTTATTTACTTGTATCATTATGGGGAGGAAAGAAACGTCTATACTCAGCTACCAAGTTTATTTTGTACACTGCGGGAGGCTCTATTTTTCTGTTAATGGGAGTTCTGGGTATTGGTTTATATGGTTCCACCGAACCAACATTAAATTTTGAAATATTAGCTAATAAATCCTATCCTGTAGCATTGGAAATAATATTCTATATTTTATTTCTTATTGCTTTTGCTGTCAAATTGCCGATTCTACCCCTCCATACCTGGTTACCCGATACCCACGGGGAAGCACATTACAGTACTTGTATGCTGTTAGCTGGAATTTTATTAAAAATGGGAGCATATGGGTTGGTTCGAATCAATATGGAATTATTACCCCGCGCTCATTCGATATTTTCTCCATGGTTAATAATAATAGGTACGCTCCAAATAATCTATGCAGCTTTAACATCTCTTAGCCAACGGAATTTAAAAAAACGAATAGCCTATTCTTCTATATCGCATATGGGTTTCATAATTATAGGAATCGGTTCTATTACGGATACGGGCCTTAACGGAGTTCTTTTACAAATAATCTCTCATGGTTTTATTGGTGCTGGGCTTTTTTTATTGGCAGGAACGAGTTATGATCGAATACGTCTTGTTTATCTCGATGAAATGGGTGGGATAGCTATCTTAATGCCCAAAATATTCACGATGTTCAGTATATTATCAATGGCTTCACTTGCATTACCGGGCATGAGTAGTTTTGTTGCGGAATTCATAGTCTTTTTTGGACTAATTACTAGTCAAAAATATCTTTTAATGACAAAAGTACTAATTACTTGTGTAATGGCAATAGGGATGATATTAACTCCTATTTTTTTATTATCTATGTTACGCCAGATGTTTTATGGATACAAGCTATTT---AATGTTCCAAATTCGTATTTTTTTGATGCGGGACCACGAGAATTATTTATTTCCATCTCCATCTTTTTACCTATAATAGGTATTGGTATTTACCCGGATTTTGTTTTTTCATTATCAATTGATAAGGTTCAAAGTATTTTATGGAAATATTTTTTTTATAGA------------------
>Sedum_lineare
ATGAACTTTTTTCCTTGGTTAACACTAATTGTAGCTTTTCCAATATCTGCCGGTTCTTTAATTTTCTTTCTCCCTCAAAAAGGAAATAAAATAATAAGGTGGTACACTATATGTATATGTATATTGGAGCTCCTTCTAATGACCTATGCATTCCGTTATCATTTCCGATTCGACGACCCTTTAATACAACTGGAAGAGGAGTATAAATGGATACGTTTTTTTTTTTCTTTTTACTGGAGATTAGGAATAGATGGACTTTCTATAGGACCCATTTTATTAACAGGATTTATTACTACTTTAGCTACTTTAGCGGCTTGGCCGATTACTCGCGATTCACGATTTTTCCATTTCTTGATGTTAGCAATGTATAGTGGCCAAATAGGATCATTTTCTTCCCGAGACCTTTTACTTTTTTTCATTATGTGGGAGTTAGAATTAATTCCGGTTTATTTACTTGTATCATTATGGGGAGGAAAGAAACGTCTATACTCAGCTACCAAATTTATTTTGTACACTGCGGGAGGTTCCATTTTTATGTTAATGGGAGTTCTGGGTATTGGTTTATATGGTTCCACGGAACCAACATTAAATTTTGAAATATTAGCTAATCAATCCTATCCTGTAACATTGGAAATAATATTCTATATTTTATTTCTTATGGCTTTTGCTGTCAAATTACCGATTCTACCCCTACATACCTGGTTACCAGATACCCATGGGGAAGCACATTACAGTACTTGTATGCTATTAGCTGGAATTTTATTAAAAATGGGAGCATATGGGTTGGTTCGGATCAATATGGAATTATTACCCCGCGCTCATTCAATATTTTCTCCATGGTTAATAATAATAGGTACGCTCCAAATAATCTATGCAGCTTTAACATCTCTTAGCCAACGGAATTTAAAAAAACGAATAGCCTATTCTTCTGTATCGCATATGGGTTTCATAATTATTGGACTCGGTTCTATTACTGATACGGGCCTTAACGGAGCTCTTTTACAAATAATATCTCATGGTTTTATTGGTGCTGGGCTTTTTTTCTTGGCCGGAACGAGTTATGATCGAATACGTCTTGTTTATCTCGATGAAATGGGTGGGATAGCTATCTTAATGCCCAAAATATTCACGATGTTCAGTATATTATCAATGGCTTCACTTGCATTACCGGGCATGAGTGGTTTTGTTGCGGAATTAATAGTCTTTTTTGGACTAATTACTAGTCAAAAATATCTTTTAATGACAAAAATACTAATTACTTGTGTAATGGCAATAGGGATGATATTAACTCCTATTTATTTATTATCTATGTTACGCCAGATGTTCTATGGATACAAGCTATTT---AATGTTCCAAATTCGTATTTTTTTGATGCGGGACCACGAGAATTATTTGTTTCCATTTCCATCTTTTTACCGATAATAGGTATTGGTATTTACCCGGATTTCGTTTTTTCATTATCAGTTGATAAGGTTCAGAGTATTTTATGGAAATAT---TTTGATAGA------------------
>Sedum_oryzifolium
ATGAACTTTTTTCCTTGGTTAACACTAATTGTAACTTTTCCAATATCTGCTGGTTCTTTAATTTTCTTTCTCCCTCAAAAAGGAAATAAAATAATAAGGTGGTACACTATATGTATATGTATCTTAGAGCTCCTTCTAATGACTTATGCATTCCGTTATCATTTCCGATTCGACGACCCTTTAATACAACTGGAAGAGGAGTATAAATGGATACGT---TTTTTTTCTTTTTACTGGAGATTAGGAATAGATGGACTTTCTATAGGACCCATTTTATTAACAGGATTTATTACAACTTTAGCTACTTTAGCGGCTTGGCCTGTTACTCGCGATTCACGATTTTTCCATTTCTTGATGTTAGCAATGTATAGTGGCCAAATAGGATCATTTTCTTCCCGAGACCTTTTACTTTTTTTCATTATGTGGGAGTTAGAATTAATTCCGGTTTATTTACTTGTATCATTATGGGGAGGAAAGAAACGTCTATACTCAGCTACCAAATTTATTTTGTACACTGCGGGAGGTTCCATTTTTCTGTTAATGGGAGTTCTGGGTATTGGTTTATATGGTTCCACGGAACCAACATTAAATTTTGAAATATTAGCTAATCAATCCTATCCTGTGACATTGGAAATAATATTCTATATTTTATTTCTTATTGCTTTTGCTGTCAAATTACCGATTCTACCCTTACATACCTGGTTACCAGATACCCACGGGGAAGCACATTACAGTACTTGTATGCTGTTAGCTGGAATTTTATTAAAAATGGGGGCATATGGGTTGGTTCGGATCAATATGGAATTATTACCCCGCGCTCATTCGATATTTTCTCCATGGTTAATAATAATAGGTACGCTCCAAATAATCTATGCAGCTTTAACATCTTTTAGCCAACGGAATTTAAAAAAACGAATAGCCTATTCTTCTGTATCACATATGGGTTTCATAATTATCGGACTCGCTTCTATTACTGATACGGGCCTTAATGGAGCTCTTTTACAAATAATCTCTCATGGTTTTATTGGTGCTGGGCTTTTTTTCTTGGCAGGAACGAGTTATGATCGAATACGTGTTGTTTATCTCGATGAAATGGGTGGGATAGCTATCTTACTGCCCAAAATATTCACGATGTTCAGTATATTATCAATGGCTTCACTTGCATTACCGGGCATGAGTGGTTTTGTTGCGGAATTAATAGTCTTTTTTGGACTAATTACTAGTCAAAAATATCTTTTAATGACAAAAATACTAATTACTTGTGTAATGGCAATAGGGATGATATTAACTCCTATTTATTTATTATCTATGTTACGTCAGATGTTCTATGGATACAAGCTATTT---AATGTTCCAAATTCATATTTTTTTGATGCGGGACCACGAGAATTATTTGTTTCCATTTTTATCTTTTTACCTATAATAGGTATTGGTATTTACCCGGATTTCGTTTTTTCATTATCAGTTGATAAGGTTCAAAGTATTTTATGGAAATAT---TTTTATAGA------------------
>Sedum_plumbizincicola
ATGAACTTTATTCCTTGGTTAACACTAATTGTAGCTTTTCCGATATCGGCCGGTTCTTTAATTTTCTTTCTCCCTCAAAAAGGAAATAAAATAATAAGGTGGTACACTATAGGTATATGTATCTTAGAGCTCCTTCTAATGACCTATGCATTCCGTTATCATTTCCGATTCGACGACCCTTTAATACAACTGGCAGAGGAGTCTAAATGGATACGT---TTTTTTTCTTTTTACTGGAGATTAGGAATAGATGGACTTTCGATAGGACCCATTTTATTAACAGGATTTATTACTACTTTAGCTACTTTAGCGGCTTGGCCAGTTACTCGCGATTCACGATTTTTCCATTTCTTGATGTTAGCAATGTATAGTGGCCAAATAGGATCATTTTCTTCCCGAGACCTTTTACTTTTTTTCATCATGTGGGAGTTAGAATTAATTCCTGTTTATTTACTTGTATCATTATGGGGAGGAAAGAAACGTCTATACTCAGCTACCAAGTTTATTTTGTACACTGCGGGAGGCTCTATTTTTCTGTTAATGGGAGTTCTGGGTATTGGTTTATATGGTTCCACGGAACCAACATTAAATTTTGAAATATTAGCTAATAAATCCTATCCTGTGGCATTGGAAATAATATTCTATATTTTATTTCTTATTGCTTTTGCTGTCAAATTACCGATTCTACCCCTACATACCTGGTTACCCGATACCCACGGGGAAGCACATTACAGTACTTGTATGCTGTTAGCTGGAATTTTATTAAAAATGGGAGCATATGGGTTGATTCGAATCAATATGGAATTATTACCCCGCGCTCATTCGATATTTTCTCCATGGTTAATAGTAATAGGTACGCTCCAAATAATCTATGCAGCTTTAACATCTCTTAGCCAACGGAATTTAAAAAAACGAATAGCCTATTCTTCTATATCGCATATGGGTTTCATAATTATAGGAATCGGTTCTATTACGGATACGGGCCTTAACGGAGTTCTTTTACAAATAATCTCTCATGGTTTTATTGGTGCTGGGCTTTTTTTCTTGGCAGGAACGAGTTATGATCGAATACGTCTTGTTTATCTCGATGAAATGGGTGGGATAGCTATCTTAATGCCCAAAATATTCACGATGTTCAGTATATTATCAATGGCTTCACTTGCATTACCGGGCATGAGTGGTTTTGTTGCGGAATTAATCGTCTTTTTTGGACTAATTACTAGTCCAAAATATCTTTTAATGACAAAAGTACTAATTACTTGTGTAATGGCAATAGGGATGATATTAACTCCTATTTTTTTATTATCTATGTTACGCCAGATATTCTATGGATACAAGCTATTT---AATGTTCCAAATTCGTATTTTTTTGATGCGGGACCACGAGAATTATTTATTTCGATCTCCATCTTTTTACCTATAATAAGTATTGGTATTTACCCAGATTTCGTTTTTTCATTATCAATTGAGAAGGTTCAAAGTATTTTATGGAAATATTTTTTTTATAGA------------------
>Sedum_sarmentosum
ATGAACTTTTTTCCTTGGTTAACACTAATTGTAGCTTTTCCGATATCTGCCGGTTCTTTAATTTTCTTTCTCCCTCAAAAAGGAAATCAAATAATAAGGTGGTACACTATCTGTATATGTATCTTAGAGCTCCTTCTAATGACCTATGCATTCCGTTATCATTTCCGATTCGACGACCCTTTAATACAACTGGCAGAGGAGTCTAAATGGATACGT---TTTTTTTCTTTTTACTGGAGATTAGGAATAGATGGACTTTCGATAGGACCCATTTTATTAACAGGATTTATTACTACTTTAGCTACTTTAGCGGCTTGGCCAATTACTCGCGATTCACGATTTTTCCATTTCTTGATGTTAGCAATGTATAGTGGCCAAATAGGATCATTTTCTTCCCGAGACCTTTTACTTTTTTTCATCATGTGGGAGTTAGAATTAATTCCTGTTTATTTACTTGTATCATTATGGGGAGGAAAGAAACGTCTATACTCAGCGACCAAGTTTATTTTGTACACTGCGGGAGGTTCTATTTTTCTGTTAATGGGAGTTCTGGGTATTGGTTTATATAGTTCCACGGAACCAACATTAAATTTTGAAATATTAGCTAATAAATCCTATCCTGTGGCATTGGAAATATTATTCTATATTTTATTTCTTATTGCTTTTGCTGTAAAATTACCGATTCTACCCCTACATACCTGGTTACCCGATACCCACGGGGAAGCACATTACAGTACTTGTATGCTATTAGCTGGAATTTTATTAAAAATGGGAGCATATGGGTTGGTTCGGATCAATATGGAATTATTACCCCGCGCTCATTCGATATTTTCTCCATGGTTAATAATAATAGGTACGCTCCAAATAATCTATGCAGCTTTAACATCTCTTAGCCAACGGAATTTAAAAAAACGAATAGCCTATTCTTCTATATCGCATATGGGTTTCATAATTATAGGAATCGGTTCGATTACGGATACGGGCCTTAACGGAGTTCTTTTACAAATAATCTCTCATGGTTTTATTGGTGCTGGGCTTTTTTTCTTGGCAGGAACGAGTTATGATCGAATACGTCTTGTTTATCTCGATGAAATGGGTGGGATAGCGATCTTAATGCCCAAAATATTCACGATGTTCAGTATATTATCAATGGCTTCACTTGCATTACCGGGCATGAGTGGTTTTGTTGCGGAATTAATCGTCTTTTTTGGACTAATTACTAGTCAAAAATATCTTTTAATGACAAAAGTACTAATTACTTGTGTAATGGCAATAGGGATGATATTAACTCCTATTTTTTTATTATCTATGTTACGCCAGATGTTCTATGGATACAAGCTACTT---AATGTTCCAAATTCGTATTTTTTTGATGCGGGACCACGAGAATTATTTATTTCCATCTCCATCTTTTTACCTATAATAGGTATTGGTATTTACCCGGATTTCGTTTTTTCATTATCAATTGATAAGGTTCAAAGTATTTTATGGAAATATTTTTTTTATAGA------------------
>Sedum_tricarpum
ATGAACTTTATTCCTTGGTTAACACTAATTGTAGCTTTTCCGATATCGGCCGGTTCTTTAATTTTCTTTCTCCCTCAAAAAGGAAATAAAATAATAAGGTGGTACACTATAGGTATATGTATGTTAGAGCTCCTTCTAATGACCTATGCATTCCGTTATCATTTCCGATTCGACGACCCTTTAATACAACTGGCAGAGGAGTCTAAATGGATACGT---TTTTTTTCTTTTTACTGGAGATTAGGAATAGATGGACTTTCGATAGGACCCATTTTATTAACAGGATTTATTACTACTTTAGCTACTTTAGCGGCTTGGCCAGTTACTCGCGATTCACGATTTTTCCATTTCTTGATGTTAGCAATGTATAGTGGCCAAATAGGATTATTTTCTTCCCGAGACCTTTTACTTTTTTTCATCATGTGGGAGTTAGAATTAATTCCTGTTTATTTACTTGTATCATTATGGGGAGGAAAGAAACGTCTATACTCAGCTACCAAGTTTATTTTGTACACTGCGGGAGGCTCTATTTTTCTGTTAATGGGAGTTCTGGGTATTGGTTTATATGGTTCCACGGAACCAACATTAAATTTTGAAATATTAGCTAATAAATCCTATCCTGTGGCATTGGAAATAATATTCTATATTTTATTTCTTATTGCTTTTGCTGTCAAATTACCGATTCTACCCCTACATACCTGGTTACCCGATACCCACGGGGAAGCACATTACAGTACTTGTATGCTGTTAGCTGGAATTTTATTAAAAATGGGAGCATATGGGTTGGTTCGAATCAATATGGAATTATTACCCCGCGCTCATTCGATATTTTCTCCATGGTTAATAGTAATAGGTACGCTCCAAATAATCTATGCAGCTTTAACATCTCTTAGCCAACGGAATTTAAAAAAACGAATAGCCTATTCTTCTATATCGCATATGGGTTTCATAATTATAGGAATCGGTTCTATTACGGATACGGGCCTTAACGGAGTTCTTTTACAAATAATCTCTCATGGTTTTATTGGTGCTGGGCTTTTTTTCTTGGCAGGAACGAGTTATGATCGAATACGTCTTGTTTATCTCGATGAAATGGGTGGGATAGCTATCTTAATGCCCAAAATATTCACGATGTTCAGTATATTATCAATGGCTTCACTTGCATTACCGGGCATGAGTGGTTTTGTTGCGGAATTAATCGTCTTTTTTGGACTAATTACTAGTCCAAAATATCTTTTAATGACAAAAGTACTAATTACTTGTGTAATGGCAATAGGGATGATATTAACTCCTATTTTTTTATTATCTATGTTACGCCAGATGTTCTATGGATACAAGCTATTT---AATGTTCCAAATTCGTATTTTTTTGATGCGGGACCACGAGAATTATTTATTTCGATCTCCATCTTTTTACCTATAATAGGTATTGGTATTTACCCAGATTTCGTTTTTTCATTATCAATTGATAAGGTTCAAAGTATTTTATGGAAATATTTTTTTTATAGA------------------
>Aeonium_arboreum
ATGAACTTTTTTCCTTGGTTAACACTAATTGTAGCTTTTCCGATATCTGCCGGTTCTTTAATTTTTTTTCTCCCTCAAAAAGGAAATAAAATAATTAGGTGGTACACTATATGTATATGCATCTTAGAGCTCCTTCTAATGACCTATGCATTCCGTTATCATTTCCAATTCGACGATCCTTTAATACAACTAGCAGAGGAGTATAAATGGATAGGT---TTTTTCTCTTTTTACTGGAGATTAGGAATAGATGGACTTTCTATAGGACCCATTTTATTAACAGGATTTATTACGACTTTAGCTACTTTAGCGGCTTGGCCAGTCACTCGCGATTCACGATTTTTCCATTTCTTGATGTTAGCAATGTATAGTGGCCAAATAGGATCATTTTCTTCCCGAGACCTTTTACTTTTTTTCATCATGTGGGAGTTCGAATTAATTCCTGTTTATTTACTTGTATCATTATGGGGAGGAAAGAAACGTCTATACTCAGCTACCAAGTTTATTTTGTACACTGCGGGGGGTTCCATTTTTCTGTTAATGGGCGTTCTGGGTATTGGTTTATATGGTTCCAATGAACCAACATTAAATTTTGAAATATTAGCTAATCAATCCTATCCTGTGGCATTGGAAATAATATTCTATATATTATTTCTTATTGCTTTTGCTGTCAAATTGCCGATTCTACCCCTACATACCTGGTTACCGGATACCCACGGGGAAGCACATTACAGTACTTGTATGCTTCTAGCTGGAATTTTATTAAAAATGGGAGCATATGGGTTGGTTCGGATCAATATGGAATTATTACCCCGTGCTCATTCAATATTTTCCCCATGGTTAATAATAATGGGTACGCTCCAAATAATCTATGCAGCTTTAACATCTCTTGGTCAACGTAATTTAAAAAAACGAATAGCCTATTCTTCTGTATCTCATATGGGTTTTATAATTATAGGAATTGGCTCTATTACTGATACGGGACTTAACGGAGCTCTTTTACAAATAATCTCTCATGGTTTTATTGGTGCTGGGCTTTTTTTCTTGGCAGGAACGGGTTATGATCGAATACGTCTTGTTTATCTCGATGAAATGGGTGGGATAGCTATCTTAATGCCTAAAATATTTACGATGTTCAGTATATTATCGATGGCTTCTCTTGCCTTACCGGGCATGAGTGGTTTTGTTGCGGAATTGATAGTCTTTTTTGGACTAATTACTAGTCAAAAATATCTTTTACTGACAAAAATACTAATTACTTGTGTAATGGCAGTGGGGATGATATTAACTCCTATTTATTTATTATCTATGTCACGCCAGATGTTCTATGGATACAAGCTATTT---AATGTTCCAACTTCGTATTTTTTTGATGCGGGACCACGAGAATTGTTTGTTTCGATCTCCATCTTTCTACCTATAATAGGTATTGGTATTTACCCGGATTTCGTTTTTTCATTATCAGTTGATAAGGTTCAAAGTATTTTATGGAAATAT---TTTTATAGA------------------
>Aeonium_balsamiferum
ATGAACTTTTTTCCTTGGTTAACACTAATTGTAGCTTTTCCGATATCTGCCGGTTCTTTAATTTTTTTTCTCCCTCAAAAAGGAAATAAAATAATTAGGTGGTACACTATATGTATATGCATCTTAGAGCTCCTTCTAATGACCTATGCATTCCGTTATCATTTCCAATTCGACGATCCTTTAATACAACTAGCAGAGGAGTATAAATGGATAGGT---TTTTTCTCTTTTTACTGGAGATTAGGAATAGATGGACTTTCTATAGGACCCATTTTATTAACAGGATTTATTACGACTTTAGCTACTTTAGCGGCTTGGCCAGTCACTCGCGATTCACGATTTTTCCATTTCTTGATGTTAGCAATGTATAGTGGCCAAATAGGATCATTTTCTTCCCGAGACCTTTTACTTTTTTTCATCATGTGGGAGTTCGAATTAATTCCTGTTTATTTACTTGTATCATTATGGGGAGGAAAGAAACGTCTATACTCAGCTACCAAGTTTATTTTGTACACTGCGGGGGGTTCCATTTTTCTGTTAATGGGCGTTCTGGGTATTGGTTTATATGGTTCCAATGAACCAACATTAAATTTTGAAATATTAGCTAATCAATCCTATCCTGTGGCATTGGAAATAATATTCTATATATTATTTCTTATTGCTTTTGCTGTCAAATTGCCGATTCTACCCCTACATACCTGGTTACCGGATACCCACGGGGAAGCACATTACAGTACTTGTATGCTTCTAGCTGGAATTTTATTAAAAATGGGAGCATATGGGTTGGTTCGGATCAATATGGAATTATTACCCCGTGCTCATTCAATATTTTCCCCATGGTTAATAATAATGGGTACGCTCCAAATAATCTATGCAGCTTTAACATCTCTTGGTCAACGTAATTTAAAAAAACGAATAGCCTATTCTTCTGTATCTCATATGGGTTTTATAATTATAGGAATTGGCTCTATTACTGATACGGGACTTAACGGAGCTCTTTTACAAATAATCTCTCATGGTTTTATTGGTGCTGGGCTTTTTTTCTTGGCAGGAACGGGTTATGATCGAATACGTCTTGTTTATCTCGATGAAATGGGTGGGATAGCTATCTTAATGCCTAAAATATTTACGATGTTCAGTATATTATCGATGGCTTCTCTTGCCTTACCGGGCATGAGTGGTTTTGTTGCGGAATTGATAGTCTTTTTTGGACTAATTACTAGTCAAAAATATCTTTTACTGACAAAAATACTAATTACTTGTGTAATGGCAGTGGGGATGATATTAACTCCTATTTATTTATTATCTATGTCACGCCAGATGTTCTATGGATACAAGCTATTT---AATGTTCCAACTTCGTATTTTTTTGATGCGGGACCACGAGAATTGTTTGTTTCGATCTCCATCTTTCTACCTATAATAGGTATTGGTATTTACCCGGATTTCGTTTTTTCATTATCAGTTGATAAGGTTCAAAGTATTTTATGGAAATAT---TTT------------------------
>Aeonium_decorum
ATGAACTTTTTTCCTTGGTTAACACTAATTGTAGCTTTTCCGATATCTGCCGGTTCTTTAATTTTTTTTCTCCCTCAAAAAGGAAATAAAATAATTAGGTGGTACACTATATGTATATGCATCTTAGAGCTCCTTCTAATGACCTATGCATTCCGTTATCATTTCCAATTCGACGATCCTTTAATACAACTAGCAGAGGAGTATAAATGGATAGGT---TTTTTCTCTTTTTACTGGAGATTAGGAATAGATGGACTTTCTATAGGACCCATTTTATTAACAGGATTCATTACGACTTTAGCTACTTTAGCGGCTTGGCCAGTCACTCGCGATTCACGATTTTTCCATTTCTTGATGTTAGCAATGTATAGTGGCCAAATAGGATCATTTTCTTCCCGAGACCTTTTACTTTTTTTCATCATGTGGGAGTTCGAATTAATTCCTGTTTATTTACTTGTATCATTATGGGGAGGAAAGAAACGTCTATACTCAGCTACCAAGTTTATTTTGTACACTGCGGGGGGTTCCATTTTTCTGTTAATGGGCGTTCTGGGTATTGGTTTATATGGTTCCAATGAACCAACATTAAATTTTGAAATATTAGCTAATCAATCCTATCCTGTGGCATTGGAAATAATATTCTATATATTATTTCTTATTGCTTTTGCTGTCAAATTGCCGATTCTACCCCTACATACCTGGTTACCGGATACCCACGGGGAAGCACATTACAGTACTTGTATGCTTCTAGCTGGAATTTTATTAAAAATGGGAGCATATGGGTTGGTTCGGATCAATATGGAATTATTACCCCGTGCTCATTCAATATTTTCCCCATGGTTAATAATAATGGGTACGCTCCAAATAATCTATGCAGCTTTAACATCTCTTGGTCAACGTAATTTAAAAAAACGAATAGCCTATTCTTCTGTATCTCATATGGGTTTCATAATTATAGGAATTGGCTCTATTACTGATACGGGACTTAACGGAGCTCTTTTACAAATAATCTCTCATGGTTTTATTGGTGCTGGGCTTTTTTTCTTGGCAGGAACGGGTTATGATCGAATACGTCTTGTTTATCTCGATGAAATGGGTGGGATAGCTATCTTAATGCCTAAAATATTTACGATGTTCAGTATATTATCGATGGCTTCTCTTGCCTTACCGGGCATGAGTGGTTTTGTTGCGGAATTGATAGTCTTTTTTGGACTAATTACTAGTCAAAAATATCTTTTACTGACAAAAATACTAATTACTTGTGTAATGGCAGTGGGGATGATATTAACTCCTATTTATTTATTATCTATGTCACGCCAGATGTTCTATGGATACAAGCTATTT---AATGTTCCAACTTCGTATTTTTTTGATGCGGGACCACGAGAATTGTTTGTTTCGATCTCCATCTTTCTACCTATAATAGGTATTGGTATTTACCCGGATTTCGTTTTTTCATTATCAGTTGATAAGGTTCAAAGTATTTTATGGAAATAT---TTT------------------------
>Aeonium_diplocyclum
ATGAACTTTTTTCCTTGGTTAACACTAATTGTAGCTTTTCCGATATCTGCCGGTTCTTTAATTTTTTTTCTCCCTCAAAAAGGAAATAAAATAATTAGGTGGTACACTATATGTATATGCATCTTAGAGCTCCTTCTAATGACCTATGCATTCCGTTATCATTTCCAATTCGACGATCCTTTAATACAACTAGCAGAGGAGTATAAATGGATAGGT---TTTTTCTCTTTTTACTGGAGATTAGGAATAGATGGACTTTCTATAGGACCCATTTTATTAACAGGATTTATTACGACTTTAGCTACTTTAGCGGCTTGGCCAGTCACTCGCGATTCACGATTTTTCCATTTCTTGATGTTAGCAATGTATAGTGGCCAAATAGGATCATTTTCTTCCCGAGACCTTTTACTTTTTTTCATCATGTGGGAGTTCGAATTAATTCCTGTTTATTTACTTGTATCATTATGGGGAGGAAAGAAACGTCTATACTCAGCTACCAAGTTTATTTTGTACACTGCGGGGGGTTCCATTTTTCTGTTAATGGGCGTTCTGGGTATTGGTTTATATGGTTCCAATGAACCAACATTAAATTTTGAAATATTAGCTAATCAATCCTATCCTATGGCATTGGAAATAATATTCTATATATTATTTCTTATTGCTTTTGCTGTCAAATTGCCGATTCTACCCCTACATACCTGGTTACCGGATACCCACGGGGAAGCACATTACAGTACTTGTATGCTTCTAGCTGGAATTTTATTAAAAATGGGAGCATATGGGTTGGTTCGGATCAATATGGAATTATTACCCCGTGCTCATTCGATATTTTCCCCATGGTTAATAATAATGGGTACGCTCCAAATAATCTATGCAGCTTTAACATCTCTTGGTCAACGTAATTTAAAAAAACGAATAGCCTATTCTTCTGTATCTCATATGGGTTTCATAATTATAGGAATTGGCTCTATTACTGATACGGGACTTAACGGAGCTCTTTTACAAATAATCTCTCATGGTTTTATTGGTGCTGGGCTTTTTTTCTTGGCAGGAACGGGTTATGATCGAATACGTCTTGTTTATCTCGATGAAATGGGTGGGATAGCTATCTTAATGCCTAAAATATTTACGATGTTCAGTATATTATCGATGGCTTCTCTTGCCTTACCGGGCATGAGTGGTTTTGTTGCGGAATTGATAGTCTTTTTTGGACTAATTACTAGTCAAAAATATCTTTTACTGACAAAAATACTAATTACTTGTGTAATGGCAGTGGGGATGATATTAACTCCTATTTATTTATTATCTATGTCACGCCAGATGTTCTATGGATACAAGCTATTT---AATGTTCCAACTTCGTATTTTTTTGATGCGGGACCGCGAGAATTGTTTGTTTCGATCTCCATCTTTCTACCTATAATAGGTATTGGTATTTACCCGGATTTCGTTTTTTCATTATCAGTTGATAAGGTTCAAAGTATTTTATGGAACTAT---TTT------------------------
>Aeonium_dodrantale
ATGAACTTTTTTCCTTGGTTAACACTAATTGTAGCTTTTCCGATATCTGCCGGTTCTTTAATTTTTTTTCTCCCTCAAAAAGGAAATAAAATAATTAGGTGGTACACTATATGTATATGCATCTTAGAGCTCCTTCTAATGACCTATGCATTCCGTTATCATTTCCAATTCGACGATCCTTTAATACAACTAGCAGAGGAGTATAAATGGATAGGT---TTTTTCTCTTTTTACTGGAGATTAGGAATAGATGGACTTTCTATAGGACCCATTTTATTAACAGGATTTATTACGACTTTAGCTACTTTAGCGGCTTGGCCAGTCACTCGCGATTCACGATTTTTCCATTTCTTGATGTTAGCAATGTATAGTGGCCAAATAGGATCATTTTCTTCCCGAGACCTTTTACTTTTTTTCATCATGTGGGAGTTCGAATTAATTCCTGTTTATTTACTTGTATCATTATGGGGAGGAAAGAAACGTCTATACTCAGCTACCAAGTTTATTTTGTACACTGCGGGGGGTTCCATTTTTCTGTTAATGGGCGTTCTGGGTATTGGTTTATATGGTTCCAATGAACCAACATTAAATTTTGAAATATTAGCTAATCAATCCTATCCTGTGGCATTGGAAATAATATTCTATATATTATTTCTTATTGCTTTTGCTGTCAAATTGCCGATTCTACCCCTACATACCTGGTTACCGGATACCCACGGGGAAGCACATTACAGTACTTGTATGCTTCTAGCTGGAATTTTATTAAAAATGGGAGCATATGGGTTGGTTCGGATCAATATGGAATTATTACCCCGTGCTCATTCGATATTTTCCCCATGGTTAATAATAATGGGTACGCTCCAAATAATCTATGCAGCTTTAACATCTCTTGGTCAACGTAATTTAAAAAAACGAATAGCCTATTCTTCTGTATCTCATATGGGTTTCATAATTATAGGAATTGGCTCTATTACTGATACGGGACTTAACGGAGCTCTTTTACAAATAATCTCTCATGGTTTTATTGGTGCTGGGCTTTTTTTCTTGGCAGGAACGGGTTATGATCGAATACGTCTTGTTTATCTCGATGAAATGGGTGGGATAGCTATCTTAATGCCTAAAATATTTACGATGTTCAGTATATTATCGATGGCTTCTCTTGCCTTACCGGGCATGAGTGGTTTTGTTGCGGAATTTATAGTCTTTTTTGGACTAATTACTAGTCAAAAATATCTTTTACTGACAAAAATACTAATTACTTGTGTAATGGCAGTGGGGATGATATTAACTCCTATTTATTTATTATCTATGTCACGCCAAATGTTCTATGGATACAAGCTATTT---AATGTTCCAACTTCGTATTTTTTTGATGCGGGACCGCGAGAATTGTTTGTTTCGATCTCCATCTTTCTACCTATAATAGGTATTGGTATTTACCCGGATTTCGTTTTTTCATTATCAGTTGATAAGGTTCAAAGTATTTTATGGAAATAT---TTT------------------------
>Aeonium_nobile
ATGAACTTTTTTCCTTGGTTAACACTAATTGTAGCTTTTCCGATATCTGCCGGTTCTTTAATTTTTTTTCTCCCTCAAAAAGGAAATAAAATAATTAGGTGGTACACTATATGTATATGCATCTTAGAGCTCCTTCTAATGACCTATGCATTCCGTTATCATTTCCAATTCGACGATCCTTTAATACAACTAGCAGAGGAGTATAAATGGATAGGT---TTTTTCTCTTTTTACTGGAGATTAGGAATAGATGGACTTTCTATAGGACCCATTTTATTAACAGGATTCATTACGACTTTAGCTACTTTAGCGGCTTGGCCAGTCACTCGCGATTCACGATTTTTCCATTTCTTGATGTTAGCAATGTATAGTGGCCAAATAGGATCATTTTCTTCCCGAGACCTTTTACTTTTTTTCATCATGTGGGAGTTCGAATTAATTCCTGTTTATTTACTTGTATCATTATGGGGAGGAAAGAAACGTCTATACTCAGCTACCAAGTTTATTTTGTACACTGCGGGGGGTTCCATTTTTCTGTTAATGGGCGTTCTGGGTATTGGTTTATATGGTTCCAATGAACCAACATTAAATTTTGAAATATTAGCTAATCAATCCTATCCTGTGGCATTGGAAATAATATTCTATATATTATTTCTTATTGCTTTTGCTGTCAAATTGCCGATTCTACCCCTACATACCTGGTTACCGGATACCCACGGGGAAGCACATTACAGTACTTGTATGCTTCTAGCTGGAATTTTATTAAAAATGGGAGCATATGGGTTGGTTCGGATCAATATGGAATTATTACCCCGTGCTCATTCAATATTTTCCCCATGGTTAATAATAATGGGTACGCTCCAAATAATCTATGCAGCTTTAACATCTCTTGGTCAACGTAATTTAAAAAAACGAATAGCCTATTCTTCTGTATCTCATATGGGTTTCATAATTATAGGAATTGGCTCTATTACTGATACGGGACTTAACGGAGCTCTTTTACAAATAATCTCTCATGGTTTTATTGGTGCTGGGCTTTTTTTCTTGGCAGGAACGGGTTATGATCGAATACGTCTTGTTTATCTCGATGAAATGGGTGGGATAGCTATCTTAATGCCTAAAATATTTACGATGTTCAGTATATTATCGATGGCTTCTCTTGCCTTACCGGGCATGAGTGGTTTTGTTGCGGAATTGATAGTCTTTTTTGGACTAATTACTAGTCAAAAATATCTTTTACTGACAAAAATACTAATTACTTGTGTAATGGCAGTGGGGATGATATTAACTCCTATTTATTTATTATCTATGTCACGCCAGATGTTCTATGGATACAAGCTATTT---AATGTTCCAACTTCGTATTTTTTTGATGCGGGACCACGAGAATTGTTTGTTTCGATCTCCATCTTTCTACCTATAATAGGTATTGGTATTTACCCGGATTTCGTTTTTTCATTATCAGTTGATAAGGTTCAAAGTATTTTATGGAAATAT---TTT------------------------
>Aeonium_saundersii
ATGAACTTTTTTCCTTGGTTAACACTAATTGTAGCTTTTCCGATATCTGCCGGTTCTTTAATTTTTTTTCTCCCTCAAAAAGGAAATAAAATAATTAGGTGGTACACTATATGTATATGCATCTTAGAGCTCCTTCTAATGACCTATGCATTCCGTTATCATTTCCAATTCGACGATCCTTTAATACAACTAGCAGAGGAGTATAAATGGATAGGT---TTTTTCTCTTTTTACTGGAGATTAGGAATAGATGGACTTTCTATAGGACCCATTTTATTAACAGGATTTATTACGACTTTAGCTACTTTAGCGGCTTGGCCAGTCACTCGCGATTCACGATTTTTCCATTTCTTGATGTTAGCAATGTATAGTGGCCAAATAGGATCATTTTCTTCCCGAGACCTTTTACTTTTTTTCATCATGTGGGAGTTCGAATTAATTCCTGTTTATTTACTTGTATCATTATGGGGAGGAAAGAAACGTCTATACTCAGCTACCAAGTTTATTTTGTACACTGCGGGGGGTTCCATTTTTCTGTTAATGGGCGTTCTGGGTATTGGTTTATATGGTTCCAATGAAACAACATTAAATTTTGAAATATTAGCTAATCAATCCTATCCTGTGGCATTGGAAATAATATTCTATATATTATTTCTTATTGCTTTTGCTGTCAAATTGCCGATTCTACCCCTACATACCTGGTTACCGGATACCCACGGGGAAGCACATTACAGTACTTGTATGCTTCTAGCTGGAATTTTATTAAAAATGGGAGCATATGGGTTGGTTCGGATCAATATGGAATTATTACCCCGTGCTCATTCGATATTTTCCCCATGGTTAATAATAATGGGTACGCTCCAAATAATCTATGCAGCTTTAACATCTCTTGGTCAACGTAATTTAAAAAAACGAATAGCCTATTCTTCTGTATCTCATATGGGTTTCATAATTATAGGAATTGGCTCTATTACTGATACGGGACTTAACGGAGCTCTTTTACAAATAATCTCTCATGGTTTTATTGGTGCTGGGCTTTTTTTCTTGGCAGGAACGGGTTATGATCGAATACGTCTTGTTTATCTCGATGAAATGGGTGGGATAGCTATCTTAATGCCTAAAATATTTACGATGTTCAGTATATTATCGATGGCTTCTCTTGCCTTACCGGGCATGAGTGGTTTTGTTGCGGAATTGATAGTCTTTTTTGGACTAATTACTAGTCAAAAATATCTTTTACTGACAAAAATACTAATTACTTGTGTAATGGCAGTGGGGATGATATTAACTCCTATTTATTTATTATCTATGTCACGCCAGATGTTCTATGGATACAAGCTATTT---AATGTTCCAACTTCGTATTTTTTTGATGCGGGACCACGAGAATTGTTTGTTTCGATCTCCATCTTTCTACCTATAATAGGTATTGGTATTTACCCGGATTTCGTTTTTTCATTATCAGTTGATAAGGTTCAAAGTATTTTATGGAAATAT---TTT------------------------
>Aeonium_tabuliforme
ATGAACTTTTTTCCTTGGTTAACACTAATTGTAGCTTTTCCGATATCTGCCGGTTCTTTAATTTTTTTTCTCCCTCAAAAAGGAAATAAAATAATTAGGTGGTACACTATATGTATATGCATCTTAGAGCTCCTTCTAATGACCTATGCATTCCGTTATCATTTCCAATTCGACGATCCTTTAATACAACTAGCAGAGGAGTATAAATGGATAGGT---TTTTTCTCTTTTTACTGGAGATTAGGAATAGATGGACTTTCTATAGGACCCATTTTATTAACAGGATTCATTACGACTTTAGCTACTTTAGCGGCTTGGCCAGTCACTCGCGATTCACGATTTTTCCATTTCTTGATGTTAGCAATGTATAGTGGCCAAATAGGATCATTTTCTTCCCGAGACCTTTTACTTTTTTTCATCATGTGGGAGTTCGAATTAATTCCTGTTTATTTACTTGTATCATTATGGGGAGGAAAGAAACGTCTATACTCAGCTACCAAGTTTATTTTGTACACTGCGGGGGGTTCCATTTTTCTGTTAATGGGCGTTCTGGGTATTGGTTTATATGGTTCCAATGAACCAACATTAAATTTTGAAATATTAGCTAATCAATCCTATCCTGTGGCATTGGAAATAATATTCTATATATTATTTCTTATTGCTTTTGCTGTCAAATTGCCGATTCTACCCCTACATACCTGGTTACCGGATACCCACGGGGAAGCACATTACAGTACTTGTATGCTTCTAGCTGGAATTTTATTAAAAATGGGAGCATATGGGTTGGTTCGGATCAATATGGAATTATTACCCCGTGCTCATTCAATATTTTCCCCATGGTTAATAATAATGGGTACGCTCCAAATAATCTATGCAGCTTTAACATCTCTTGGTCAACGTAATTTAAAAAAACGAATAGCCTATTCTTCTGTATCTCATATGGGTTTCATAATTATAGGAATTGGCTCTATTACTGATACGGGACTTAACGGAGCTCTTTTACAAATAATCTCTCATGGTTTTATTGGTGCTGGGCTTTTTTTCTTGGCAGGAACGGGTTATGATCGAATACGTCTTGTTTATCTCGATGAAATGGGTGGGATAGCTATCTTAATGCCTAAAATATTTACGATGTTCAGTATATTATCGATGGCTTCTCTTGCCTTACCGGGCATGAGTGGTTTTGTTGCGGAATTGATAGTCTTTTTTGGACTAATTACTAGTCAAAAATATCTTTTACTGACAAAAATACTAATTACTTGTGTAATGGCAGTGGGGATGATATTAACTCCTATTTATTTATTATCTATGTCACGCCAGATGTTCTATGGATACAAGCTATTT---AATGTTCCAACTTCGTATTTTTTTGATGCGGGACCACGAGAATTGTTTGTTTCGATCTCCATCTTTCTACCTATAATAGGTATTGGTATTTACCCGGATTTCGTTTTTTCATTATCAGTTGATAAGGTTCAAAGTATTTTATGGAAATAT---TTT------------------------
>Aeonium_undulatum
ATGAACTTTTTTCCTTGGTTAACACTAATTGTAGCTTTTCCGATATCTGCCGGTTCTTTAATTTTTTTTCTCCCTCAAAAAGGAAATAAAATAATTAGGTGGTACACTATATGTATATGCATCTTAGAGCTCCTTCTAATGACCTATGCATTCCGTTATCATTTCCAATTCGACGATCCTTTAATACAACTAGCAGAGGAGTATAAATGGATAGGT---TTTTTCTCTTTTTACTGGAGATTAGGAATAGATGGACTTTCTATAGGACCCATTTTATTAACAGGATTTATTACGACTTTAGCTACTTTAGCGGCTTGGCCAGTCACTCGCGATTCACGATTTTTCCATTTCTTGATGTTAGCAATGTATAGTGGCCAAATAGGATCATTTTCTTCCCGAGACCTTTTACTTTTTTTCATCATGTGGGAGTTCGAATTAATTCCTGTTTATTTACTTGTATCATTATGGGGAGGAAAGAAACGTCTATACTCAGCTACCAAGTTTATTTTGTACACTGCGGGGGGTTCCATTTTTCTGTTAATGGGCGTTCTGGGTATTGGTTTATATGGTTCCAATGAACCAACATTAAATTTTGAAATATTAGCTAATCAATCCTATCCTGTGGCATTGGAAATAATATTCTATATATTATTTCTTATTGCTTTTGCTGTCAAATTGCCGATTCTACCCCTACATACCTGGTTACCGGATACCCACGGGGAAGCACATTACAGTACTTGTATGCTTCTAGCTGGAATTTTATTAAAAATGGGAGCATATGGGTTGGTTCGGATCAATATGGAATTATTACCCCGTGCTCATTCAATATTTTCCCCATGGTTAATAATAATGGGTACGCTCCAAATAATCTATGCAGCTTTAACATCTCTTGGTCAACGTAATTTAAAAAAACGAATAGCCTATTCTTCTGTATCTCATATGGGTTTTATAATTATAGGAATTGGCTCTATTACTGATACGGGACTTAACGGAGCTCTTTTACAAATAATCTCTCATGGTTTTATTGGTGCTGGGCTTTTTTTCTTGGCAGGAACGGGTTATGATCGAATACGTCTTGTTTATCTCGATGAAATGGGTGGGATAGCTATCTTAATGCCTAAAATATTTACGATGTTCAGTATATTATCGATGGCTTCTCTTGCCTTACCGGGCATGAGTGGTTTTGTTGCGGAATTGATAGTCTTTTTTGGACTAATTACTAGTCAAAAATATCTTTTACTGACAAAAATACTAATTACTTGTGTAATGGCAGTGGGGATGATATTAACTCCTATTTATTTATTATCTATGTCACGCCAGATGTTCTATGGATACAAGCTATTT---AATGTTCCAACTTCGTATTTTTTTGATGCGGGACCACGAGAATTGTTTGTTTCGATCTCCATCTTTCTACCTATAATAGGTATTGGTATTTACCCGGATTTCGTTTTTTCATTATCAGTTGATAAGGTTCAAAGTATTTTATGGAAATAT---TTT------------------------
>Monanthes_anagensis
ATGAACTTTTTTCCTTGGTTAACACTAATTGTAGCTTTTCCGATATCTGCCGGTTCTTTAATTTTTTTTCTCCCTCAAAAAGGAAATAAAATAATTAGGTGGTACACTATATGTATATGCATCTTAGAGCTCCTTCTAATGACCTATGCATTCCATTATCATTTCCGATTCGACGATCCTTTAATACAACTAGCAGAGGAATATAAATGGATAGGT---TTTTTCTCTTTTTACTGGAGATTAGGAATAGATGGACTTTCTATAGGACCCATTTTATTAACAGGATTTATTACGACTTTAGCTACTTTAGCGGCTTGGCCAGTCACTCGCGATTCACGATTTTTCCATTTCTTAATGTTAGCAATGTATAGTGGCCAAATAGGATCATTTTCTTCCCGAGACCTTTTACTTTTTTTCATCATGTGGGAGTTCGAATTAATTCCTGTTTATTTACTTGTATCATTATGGGGAGGAAAGAAACGTCTATACTCAGCTACCAAGTTTATTTTGTACACTGCGGGGGGTTCCATTTTTCTGTTAATGGGCGTTCTGGGTATTGGTTTATATGGTTCCAATGAACCAACATTAAATTTTGAAATATTAGCTAATCAATCCTATCCTGTGGCATTGGAAATAATATTCTATATATTATTTCTTATTGCTTTTGCTGTCAAATTACCGATTCTACCCCTACATACCTGGTTACCGGATACCCACGGGGAAGCACATTACAGTACTTGTATGCTTCTAGCTGGAATTTTATTAAAAATGGGAGCATATGGGTTGGTTCGGATCAATATGGAATTATTACCCCGTGCTCATTCGATATTTTCCCCATGGTTAATAATAATGGGTACGCTCCAAATAATCTATGCAGCTTTAACATCTCTTGGTCAACGTAATTTAAAAAAACGAATAGCCTATTCTTCTGTATCTCATATGGGTTTCATAATTATAGGAATTGGCTCTATTACTGATACGGGACTTAACGGAGCTCTTTTACAAATAATCTCTCATGGTTTTATTGGTGCTGGGCTTTTTTTCTTGGCAGGAACGGGTTATGATCGAATACGTCTTGTTTATCTCGATGAAATGGGTGGGATAGCTATCTTAATGCCTAAAATATTCACGATGTTCAGTATATTATCGATGGCTTCTCTTGCCTTACCGGGCATGAGTGGTTTTGTTGCGGAATTAATAGTCTTTTTTGGACTAATTACTAGTCAAAAATATCTTTTACTGACAAAAATACTAATTACTTGTGTAATGGCAGTAGGGATGATATTAACTCCTATTTATTTATTATCTATGTCACGCCAGATGTTCTATGGATACAAGCTATTT---AATGTTCCAACTTCGTATTTTTTTGATGCGGGACCACGAGAATTGTTTGTTGCGATCTCCATCTTTCTACCTATAATAGGTATTGGTATTTACCCGGATTTCGTTTTTTCATTATCAGTTGATAAGGTTCAAAGTATTTTATGGAAATAT---TTTTTGAGA------------------
>Monanthes_brachycaulos
ATGAACTTTTTTCCTTGGTTAACACTAATTGTAGCTTTTCCGATATCTGCCGGTTCTTTAATTTTTTTTCTCCCTCAAAAAGGAAATAAAATAATTAGGTGGTACACTATATGTATATGCATCTTAGAGCTCCTTCTAATGACCTATGCATTCCATTATCATTTCCGATTCGACGATCCTTTAATACAACTAGCAGAGGAATATAAATGGATAGGT---TTTTTCTCTTTTTACTGGAGATTAGGAATAGATGGACTTTCTATAGGACCCATTTTATTAACAGGATTTATTACGACTTTAGCTACTTTAGCGGCTTGGCCAGTCACTCGCGATTCACGATTTTTCCATTTCTTGATGTTAGCAATGTATAGTGGCCAAATAGGATCATTTTCTTCCCGAGACCTTTTACTTTTTTTCATCATGTGGGAGTTCGAATTAATTCCTGTTTATTTACTTGTATCATTATGGGGAGGAAAGAAACGTCTATACTCAGCTACCAAGTTTATTTTGTACACTGCGGGGGGTTCCATTTTTCTGTTAATGGGCGTTCTGGGTATTGGTTTATATGGTTCCAATGAACCAACATTAAATTTTGAAATATTAGCTAATCAATCCTATCCTGTGGCATTGGAAATAATATTCTATATATTATTTCTTATTGCTTTTGCTGTCAAATTACCGATTCTACCCCTACATACCTGGTTACCGGATACCCACGGGGAAGCACATTACAGTACTTGTATGCTTCTAGCTGGAATTTTATTAAAAATGGGAGCATATGGGTTGGTTCGGATCAATATGGAATTATTACCCCGTGCTCATTCGATATTTTCCCCATGGTTAATAATAATGGGTACGCTCCAAATAATCTATGCAGCTTTAACATCTCTTGGTCAACGTAATTTAAAAAAACGAATAGCCTATTCTTCTGTATCTCATATGGGTTTCATAATTATAGGAATTGGCTCTATTACTGATACGGGACTTAACGGAGCTCTTTTACAAATAATCTCTCATGGTTTTATTGGTGCTGGGCTTTTTTTCTTGGCAGGAACGGGTTATGATCGAATACGTCTTGTTTATCTCGATGAAATGGGTGGGATAGCTATCTTAATGCCTAAAATATTCACGATGTTCAGTATATTATCGATGGCTTCTCTTGCCTTACCGGGCATGAGTGGTTTTGTTGCGGAATTAATAGTCTTTTTTGGACTAATTACTAGTCAAAAATATCTTTTACTGACAAAAATACTAATTACTTGTGTAATGGCAGTAGGGATGATATTAACTCCTATTTATTTATTATCTATGTCACGCCAGATGTTCTATGGATACAAGCTATTT---AATGTTCCAACTTCGTATTTTTTTGATGCGGGACCACGAGAATTGTTTGTTGCGATCTCCATCTTTCTACCTATAATAGGTATTGGTATTTACCCGGATTTCGTTTTTTCATTATCAGTTGATAAGGTTCAAAGTATTTTATGGAAATAT---TTTTTGAGA------------------
>Monanthes_muralis
ATGAACTTTTTTCCTTGGTTAACACTAATTGTAGCTTTTCCGATATCTGCCGGTTCTTTAATTTTTTTTCTCCCTCAAAAAGGAAATAAAATAATTAGGTGGTACACTATATGTATATGCATCTTAGAGCTCCTTCTAATGACCTATGCATTCCATTATCATTTCCGATTCGACGATCCTTTAATACAACTAGCAGAGGAATATAAATGGATAGGT---TTTTTCTCTTTTTACTGGAGATTAGGAATAGATGGACTTTCTATAGGACCCATTTTATTAACAGGATTTATTACGACTTTAGCTACTTTAGCGGCTTGGCCAGTCACTCGCGATTCACGATTTTTCCATTTCTTGATGTTAGCAATGTATAGTGGCCAAATAGGATCATTTTCTTCCCGAGACCTTTTACTTTTTTTCATCATGTGGGAGTTCGAATTAATTCCTGTTTATTTACTTGTATCATTATGGGGAGGAAAGAAACGTCTATACTCAGCTACCAAGTTTATTTTGTACACTGCGGGGGGTTCCATTTTTCTGTTAATGGGCGTTCTGGGTATTGGTTTATATGGTTCCAATGAACCAACATTAAATTTTGAAATATTAGCTAATCAATCCTATCCTGTGGCATTGGAAATAATATTCTATATATTATTTCTTATTGCTTTTGCTGTCAAATTACCGATTCTACCCCTACATACCTGGTTACCGGATACCCACGGGGAAGCACATTACAGTACTTGTATGCTTCTAGCTGGAATTTTATTAAAAATGGGAGCATATGGGTTGGTTCGGATCAATATGGAATTATTACCCCGTGCTCATTCGATATTTTCCCCATGGTTAATAATAATGGGTACGCTCCAAATAATCTATGCAGCTTTAACATCTCTTGGTCAACGTAATTTAAAAAAACGAATAGCCTATTCTTCTGTATCTCATATGGGTTTCATAATTATAGGAATTGGCTCTATTACTGATACGGGACTTAACGGAGCTCTTTTACAAATAATCTCTCATGGTTTTATTGGTGCTGGGCTTTTTTTCTTGGCAGGAACGGGTTATGATCGAATACGTCTTGTTTATCTCGATGAAATGGGTGGGATAGCTATCTTAATGCCTAAAATATTCACGATGTTCAGTATATTATCGATGGCTTCTCTTGCCTTACCGGGCATGAGTGGTTTTGTTGCGGAATTAATAGTCTTTTTTGGACTAATTACTAGTCAAAAATATCTTTTACTGACAAAAATACTAATTACTTGTGTAATGGCAGTAGGGATGATATTAACTCCTATTTATTTATTATCTATGTCACGCCAGATGTTCTATGGATACAAGCTATTT---AATGTTCCAACTTCGTATTTTTTTGATGCGGGACCACGAGAATTGTTTGTTGCGATCTCCATCTTTCTACCTATAATAGGTATTGGTATTTACCCGGATTTCGTTTTTTCATTATCAGTTGATAAGGTTCAAAGTATTTTATGGAAATAT---TTTTTGAGA------------------
>Monanthes_polyphylla
ATGAACTTTTTTCCTTGGTTAACACTAATTGTAGCTTTTCCGATATCTGCCGGTTCTTTAATTTTTTTTCTCCCTCAAAAAGGAAATAAAATAATTCGGTGGTACACTATATGTATATGCATCTTAGAGCTCCTTCTAATGACCTATGCATTCCGGTATCATTTCCGATTCGACGATCCTTTAATACAACTAGCAGAGGAGTATAAATGGATAGGT---TTTTTCTCTTTTTACTGGAGATTAGGAATAGATGGACTTTCTATAGGACCCATTTTATTAACAGGATTTATTACGACTTTAGCTACTTTAGCGGCTTGGCCAGTCACTCGCGATTCACGATTTTTCCATTTCTTGATGTTAGCAATGTATAGTGGCCAAATAGGATCATTTTCTTCCCGAGACCTTTTACTTTTTTTCATCATGTGGGAGTTCGAATTAATTCCTGTTTATTTACTTGTATCATTATGGGGAGGAAAGAAACGTCTATACTCAGCTACCAAGTTTATTTTGTACACTGCGGGGGGTTCCATTTTTCTGTTAATGGGCGTTCTGGGTATTGGTTTATATGGTTCCAATGAACCAACATTAAATTTTGAAATATTAGCTAATCAATCCTATCCTGTGGCATTGGAAATAATATTCTATATATTATTTCTTATTGCTTTTGCTGTCAAATTACCGATTCTACCCCTACACACCTGGTTACCGGATACCCACGGGGAAGCACATTACAGTACTTGTATGCTTCTAGCTGGAATTTTATTAAAAATGGGAGCATATGGGTTGGTTCGGATCAATATGGAATTATTACCCCGTGCTCATTCGATATTTTCCCCATGGTTAATAATAATGGGTACGCTCCAAATAATCTATGCAGCTTTAACATCTCTTGGTCAACGTAATTTAAAAAAACGAATAGCCTATTCTTCTGTATCTCATATGGGTTTCATAATTATAGGAATTGGCTCTATTACTGATACGGGACTTAACGGAGCTCTTTTACAAATAATCTCTCATGGTTTTATTGGTGCTGGGCTTTTTTTCTTGGCAGGAACGGGTTATGATCGAATACGTCTTGTTTCTCTCGATGAAATGGGTGGGATAGCTATCTTAATGCCTAAAATATTCACGATGTTCAGTATATTATCGATGGCTTCTCTTGCCTTACCGGGCATGAGTGGTTTTGTTGCGGAATTGATAGTCTTTTTTGGACTAATTACTAGTCAAAAATATCTTTTACTGACAAAAATACTAATTACTTGTGTAATGGCAGTAGGGATGATATTAACTCCTATTTATTTATTATCTATGTCACGCCAGATGTTCTATGGATACAAGCTATTT---AATGTTCCAACTTCGTATTTTTTTGATGCGGGACCACGAGAATTGTTTGTTGCGATCTCCATCTTTCTACCTATAATAGGTATTGGTATTTACCCGGATTTCGTTTTTTCATTATCAGTTGATAAGGTTCAAAGTATTTTATGGAAATAT---TTT------------------------
>Rosularia_alpestris
ATGAACTTTTTTCCTTGGTTAACACTAATTGTAGCTTTTCCGATATCTGCCGGTTCTTTAATTTTCTTTCTCCCTCAAAAAGGAAATAAAATAATTCGGTGGTACACTATATGTATATGTATTTTAGAGCTCCTTCTAATGACCTATGCATTCCGTTATCATTTTCGATTCGACGATCCTTTAATACAACTGGCAGAGGAGTATAAATGGATACGC---TTTTTTTCTTTTTACTGGAAATTAGGAATAGATGGACTTTCTATAGGACCCATTTTATTAACAGGATTTATTACTACTTTAGCTACTTTAGCGGCTTGGCCAGTTACTCGCGATTCACGCTTTTTCCATTTCTTGATGTTAGCAATGTATAGCGGCCAAATAGGATCATTTGCTTCCCGAGACCTTTTACTTTTTTTCATCATGTGGGAGTTAGAATTAATTCCTGTTTATTTACTTGTATCATTATGGGGAGGAAAAAAACGTCTATACTCAGCTACAAAGTTTATTTTGTACACTGCGGGAGGTTCCATTTTTCTGTTAATGGGAGTTCTGGGTATTGGTTTATATGGTTCCAACGAACCAACATTAAATTTTGAAATATTAGCTAATCAATCCTATCCTGTGGCATTGGAAATAATATTTTATATTTTATTTCTTATTGCTTTTGCTGTCAAATTACCGATTCTACCCCTACATACCTGGTTACCAGATACCCACGGGGAAGCACATTACAGTACTTGTATGCTTCTAGCTGGAATTTTATTAAAAATGGGAGCATATGGGTTGGTTCGTATCAATATGGAATTATTACCCCGCGCTCATTCGATATTTTCTCCATGGTTAATTCTAATGGGTACGCTCCAAATAATCTATGCAGCTTTAACATCTCTTGGCCAACGTAATTTAAAAAAACGAATAGCCTATTCTTCTGTATCTCATATGGGTTTCATAATTATAGGAATTGGTTCTATTACTGATACAGGCCTTAACGGAGCTCTTTTACAAATAATCTCTCATGGTTTTATTGGTGCTGGACTTTTTTTCTTGGCAGGAACGGGTTATGATCGAATACGTCTTGTTTATCTCGATGAAATGGGTGGGATAGCGATCTTAATGCCCAAAATATTCACGATGTTCAGTATATTATCGATGGCTTCGCTTGCATTACCGGGTATGAGTGGTTTTGTTGCGGAATTGCTAGTCTTTTTTGGACTAATTACTAGTCAAAAATATCTTTTAATGACAAAAATACTAATTACTTGTGTAATGGCACTGGGTATGATATTAACGCCTATTTATTTATTATCTATGTCACGCCAGATGTTCTATGGATACAAATTTTTT---AATGTTCCAAATTCGTATTTTTTTGATGCGGGACCACGAGAATTATTTGTTTCGATCTCCATCTTTCTACCTATAATTGGTATTGGTATTTACCCGGATTTCGTTTTTTCATTATCAGTTGATAAGGTCCAAAGTATTTTATGGAAATAT---TTTTATAGA------------------
>Sempervivum_tectorum
ATGAACTTTTTTCCTTGGTTAACACTAATTGTAGCTTTTCCGATATCTGCTGGTTCTTTAATTTTCTTTCTCCCTCAAAAAGGAAATAAAATAATTAGGTGGTATACTATATGTATATGTATCTTAGAGCTCCTTCTAATGACCTATGCATTCCGTTATCATTTCCGATTCGACGATCCTTTAATACAACTGGCAGAGGAGTATAAATGGATACGT---TTTTTTTCTTTTTACTGGAGATTAGGAATAGATGGACTTTCTATAGGACCCATTTTATTAACAGGATTTATTACTACTTTAGCTACTTTAGCGGCTTGGCCAGTTACTCGCGATTCACGATTTTTCCATTTCTTGATGTTAGCAATGTATAGTGGCCAAATAGGATTATTTGCTTCCCGAGACCTTTTACTTTTTTTCATCATGTGGGAGTTAGAATTAATTCCTGTTTATTTACTTGTATCGTTATGGGGAGGAAAGAAACGTCTATACTCAGCTACCAAGTTTATTTTGTATACTGCGGGAGGTTCCATTTTTCTGTTAATGGGAGTTCTGGGTATTGGTTTATATGGTTCCAATGAACCAACATTAAATTTTGAAATATTAGCTAATCAATCCTATCCTGTGGCATTGGAAATAATATTCTATATTTTATTTCTTATTGCTTTTGCTGTCAAATTACCGATTTTACCCCTACATACCTGGTTACCAGATACCCATGGGGAAGCACATTACAGTACTTGTATGCTTCTAGCTGGAATTTTATTAAAAATGGGAGCATATGGGTTGGTTCGGATCAATATGGAATTATTACCCCGTGCTCATTCGATATTTTCTCCATGGTTAATAATAATGGGTACGCTCCAAATAATCTATGCAGCTTTAACATCTCTTGGCCAACGTAATTTAAAAAAACGCATAGCCTATTCTTCTGTATCTCATATGGGTTTCATAATTATAGGAATTGGCTCTATTACTGATACGGGCCTTAATGGAGCTCTTTTACAAATAATCTCTCATGGTTTTATTGGTGCTGGGCTTTTTTTCTTGGCAGGAACGGGTTATGATCGAATACGTCTTGTTTATCTCGATGAAATGGGTGGGATAGCTATCTTAATGCCCAAAATATTCACGATGTTCAGTATATTATCAATGGCTTCTCTTGCATTACCGGGCATGAGTGGTTTTGTTGCGGAATTGATAGTCTTTTTTGGACTAATTACTAGTCAAAAATATCTTTTAATGACAAAAATACTAATTACTTGTGTAATGGCAATGGGGATGGTATTAACTCCTATTTATTTATTATCTATGTCACGCCAGATGTTCTATGGATACAAGCTATTT---AATGTTCCAAATTCGTATTTTTTTGATGCAGGACCACGAGAATTATTTGTTTCGATCTCCATTTTTCTACCTATACTAGGTATTGGTATTTACCCGGATTTCGTTTTTTCATTATCAGTTGATAAGGTTCAAAGTATTTTATGCAAATAT---TTTTATAGA------------------
>Phedimus_spurius
ATGAACTTTTTTCCTTGGTTAACATTAATTGTAGCTTTTCCGATATCCGCAGGTTCTTTTATTTTCTTTCTCCCTCAGAAAGGAAACAAAACAATCCGGTGGTACACTATATGTATATGTATTTTAGAGCTCCTTCTAATGACCTATGCATTCCGTTATCATTTCCGATTCGACGATCCTTTAATCCAACTGGCAGAGGAGTATAAATGGATACGT---TTTTTTTCTTTTTACTGGAGATTAGGAATAGATGGACTTTCTATAGGACCCGTTTTATTAACGGGATTTGTTACTACTTTAGCTACTTTGGCAGCTTGGCCAGTTACTCGAGATTCACGATTTTTCCATTTCTTGATGTTAGCAATGTATAGTGGTCAAATAGGATTATTTTCTTCCCGAGACCTTTTACTTTTTTTCATCATGTGGGAGTTAGAATTAATTCCTGTTTATTTACTTGTATCCTTATGGGGAGGAAAGAAACGTTTATACTCAGCTACCAAGTTTATTTTGTACACTGCAGGAGGTTCCATTTTTCTGTTAATGGGAGTTCTAGGTATCGGTTTATATGGTTCCAATGAACCAACCTTCAATTTTGAAATATTATCTAATCAATCCTATCCTGTGGCATTGGAAATAATATTTTATATTTTATTTCTTATTGCTTTTTCTGTCAAATTACCGATTCTACCCCTACATACTTGGTTACCAGACACCCACGGGGAAGCACATTATAGTACTTGTATGCTTCTAGCTGGAATTTTATTAAAAATGGGAGCATATGGGTTGGTTCGGATCAATATGGAATTATTACCCCGCGCTCATTCGCTATTTTCTCCATGGTTGATAATAGTGGGTACGATCCAAATAATCTATGCAGCTTTAACATCTCTTGGCCAACGTAATTTAAAAAAACGAATAGCCTATTCTTCTGTATCTCATATGGGTTTCATAATTATAGGCATTGGTTCTATTACTGATACGGGCCTCAACGGAGCTCTTTTACAAATAATCTCTCATGGCTTTATTGGTGCCGGGCTTTTTTTCTTGGCAGGAACGGGTTATGATCGAATGCGTCTTGTTTATCTCGATGAAATGGGTGGAATAGCTATCTTAATGCCCAAAATATTCACGATGTTCAGTATATTATCGATGGCCTCTCTTGCATTACCGGGCATGAGTGGTTTTGTTGCGGAATTAATAGTCTTTTTTGGACTAATTACTAGTCAAAAATATCTTTTAATGACAAAAATACTAATTACTTGTGTAATGGCAATGGGGATGATATTAACTCCTATTTATTTATTATCTATGTCACGCCAGATGTTCTATGGATACAAGCTATTT---ACTGTTCCAAATTCCTATTTTTTTGATTCGGGACCACGAGAACTGTTTGTTGCGATCTCCGTCGTTCTACCCATAATAGGTATTGGTCTTTACCCGGATTTCGTTTTTTCATTATCAGTTGATAAGGTTCAAAGTATTTTATGTAAATAT---TTTTATAGA------------------
>Phedimus_aizoon
ATGAACTTTTTTCCTTGGTTAACTTTAATTGTAGCTTTTCCGATATCTGCAGGTTCTTTTATTTTCTTTCTCCCTCAGAAAGGAAATAAAATAATTAGGTGGTACACTATATGTATATGTATTTTAGAACTCCTTCTAATGACCTATGCATTCCGTTATCATTTCCGATTTGACGATCCTTTAATACAACTGGCCGAGGAGTATAAATGGATACGT---TTTTTTTCTTTTTACTGGAGATTAGGAATAGATGGACTTTCTATAGGACCCATTTTATTAACGGGATTTATTACTACTTTAGCTACTTTGGCAGCTTGGCCCGTTACTCGAGATTCACGATTTTTCCATTTCTTGATGTTAGCAATGTATAGTGGCCAAATAGGATTATTTTCTTCCCGGGACCTTTTACTTTTTTTCATCATGTGGGAGTTAGAATTAATTCCTGTTTATTTACTTGTATCCTTATGGGGAGGAAAGAAACGTCTATACTCAGCTACCAAGTTTATTTTGTACACTGCAGGAGGTTCCATATTTCTGTTAATGGGAGTTCTGGGTATCGGTTTATATGGTTCCAATGAACCAACATTCAATTTTGAAATATTATCTAATCAATCCTATCCTGTGGCATTGGAAATAATATTCTATATTTTATTTCTTATTGCTTTTGCTGTCAAATTACCGATTCTACCCCTACATACTTGGTTACCAGATACCCACGGGGAAGCACATTATAGTACTTGTATGCTTCTAGCTGGAATTTTATTAAAAATGGGAGCATATGGGTTGGTTCGGATCAATATGGAATTATTACCCCGCGCTCATTCGCTATTTTCTCCATGGTTGATAATAGTTGGTACGATCCAAATAATCTATGCAGCTTTAACATCTCTTGGCCAACGTAATTTAAAAAAACGAATAGCCTATTCTTCTGTATCTCATATGGGTTTCATAATTATAGGAATTGGCTCTATTACTGATACGGGCCTCAACGGAGCTCTTTTACAAATAATCTCTCATGGCTTTATTGGTGCTGGGCTTTTTTTCTTGGCAGGAACGGGTTATGATCGAATCCGTCTTGTTTATCTCGATGAAATGGGTGGGATAGCTATTTTAATGCCCAAAATATTCACGATGTTGAGTATATTATCGATGGCTTCTCTTGCATTACCGGGTATGAGTGGTTTTGTTGCGGAATTGATAGTCTTTTTTGGACTAATTACTAGTCAAAAATATCTTTTAATGACAAAAATACTAATTACTTGTGTAATGGCAATGGGGATGATATTAACTCCTATTTATTTATTATCTATGTCACGCCAGATGTTCTATGGATACAAGCTATTT---ACTGTTCCAAATTCCTATTTTTTTGATTCGGGACCACGAGAACTATTTGTTTCGATCTCCATCGTTCTACCCATAATAGGTATTGGTCTTTACCCAGATTTCGTTTTTTCATTATCAGTTGATAAGGTTCAAAGTATTTTATGTAAATAT---TTTTATAGA------------------
>Phedimus_kamtschaticus
ATGAACTTTTTTCCTTGGTTAACTTTAATTGTAGCTTTTCCGATATCTGCAGGTTCTTTTATTTTCTTTCTCCCTCAGAAAGGAAATAAAATAATTAGGTGGTACACTATATGTATATGTATTTTAGAACTCCTTCTAATGACCTATGCATTCCGTTATCATTTCCGATTTGACGATCCTTTAATACAACTGGCCGAGGAGTATAAATGGATACGT---TTTTTTTCTTTTTACTGGAGATTAGGAATAGATGGACTTTCTATAGGACCCATTTTATTAACGGGATTTATTACTACTTTAGCTACTTTGGCAGCTTGGCCCGTTACTCGAGATTCACGATTTTTCCATTTCTTGATGTTAGCAATGTATAGTGGCCAAATAGGATTATTTTCTTCCCGGGACCTTTTACTTTTTTTCATCATGTGGGAGTTAGAATTAATTCCTGTTTATTTACTTGTATCCTTATGGGGAGGAAAGAAACGTCTATACTCAGCTACCAAGTTTATTTTGTACACTGCAGGAGGTTCCATATTTCTGTTAATGGGAGTTCTGGGTATCGGTTTATATGGTTCCAATGAACCAACATTCAATTTTGAAATATTATCTAATAAATCCTATCCTGTGGCATTGGAAATAATATTCTATATTTTATTTCTTATTGCTTTTGCTGTCAAATTACCGATTCTACCCCTACATACTTGGTTACCAGATACCCACGGGGAAGCACATTATAGTACTTGTATGCTTCTAGCTGGAATTTTATTAAAAATGGGAGCATATGGGTTGGTTCGGATCAATATGGAATTATTACCCCGCGCTCATTCGCTATTTTCTCCATGGTTGATAATAGTTGGTACGATCCAAATAATCTATGCAGCTTTAACATCTCTTGGCCAACGTAATTTAAAAAAACGAATAGCCTATTCTTCTGTATCTCATATGGGTTTCATAATTATAGGAATTGGCTCTATTACTGATACGGGCCTCAACGGAGCTCTTTTACAAATAATCTCTCATGGCTTTATTGGTGCTGGGCTTTTTTTCTTGGCAGGAACGGGTTATGATCGAATCCGTCTTGTTTATCTCGATGAAATGGGTGGGATAGCTATTTTAATGCCCAAAATATTCACGATGTTGAGTATATTATCGATGGCTTCTCTTGCATTACCGGGTATGAGTGGTTTTGTTGCGGAATTGATAGTCTTTTTTGGACTAATTACTAGTCAAAAATATCTTTTAATGACAAAAATACTAATTACTTGTGTAATGGCAATGGGGATGATATTAACTCCTATTTATTTATTATCTATGTCACGCCAGATGTTCTATGGATACAAGCTATTT---ACTGTTCCAAATTCCTATTTTTTTGATTCGGGACCACGAGAACTATTTGTTTCGATCTCCATCGTTCTACCCATAATAGGTATTGGTCTTTACCCGGATTTCGTTTTTTCATTATCAGTTGATAAGGTTCAAAGTATTTTATGTAAATAT---TTTTATAGA------------------
>Phedimus_odontophyllus
ATGAACTTTTTTCCTTGGTTAACATTAATTGTAGCTTTTCCGATATCCGCAGGTTCTTTTATTTTCTTTATCCCTCAGAAAGGAAATAAAATAATTCGTTGGTACACTATATGTATATGTATTTTAGAACTCCTTCTAATGACCTATGCATTCCGTTATCATTTCCGATTCGACGATCCTTTAATACAACTGGCAGAGGAGTATAAATGGATACGT---TTTTTTTCTTTTTACTGGAGATTAGGAATAGATGGACTTTCTATAGGACCTATTTTATTAACGGGATTTGTTACTACTTTAGCTACTTTGGCAGCTTGGCCAGTTACTCGAGATTCACGATTTTTCCATTTCTTGATGTTAGCAATGTATAGTGGCCAAATAGGATTATTTTCTTCCCGAGACCTTTTACTTTTTTTCATCATGTGGGAGTTCGAATTAATTCCTGTTTATTTACTTGTATCCTTATGGGGAGGAAAGAAACGTTTATACTCAGCTACCAAGTTTATTTTGTACACTGCAGGAGGTTCCATTTTTCTGTTAATGGGAGTTCTAGGTATCGGTTTATATGGTTCCAATGAACCAACATTCAATTTTGAAATATTATCTAATCAATCCTATCCTGTGGCATTGGAAATAATATTCTATATATTCTTTCTTATTGCTTTTGCTGTCAAATTACCGATTCTACCCCTACATACTTGGTTACCAGACACCCACGGGGAAGCACATTATAGTACTTGTATGCTTCTAGCTGGAATTTTATTAAAAATGGGGGCATATGGGTTGGTTCGGATCAATATGGAATTATTCCCCCGCGCTCATTCGCTATTTTCTCCATGGTTGATAATAGTGGGTACGCTCCAAATAATCTATGCAGCTTTAACATCTCTTGGTCAACGTAATTTAAAAAAACGAATAGCCTATTCTTCTGTATCTCATATGGGTTTCATAATTATAGGCATTGGCTCGATTACTGATACGGGCCTCAACGGAGCTCTTTTACAAATAATCTCTCATGGCTTTATTGGTGCTGGGCTTTTTTTCTTGGCAGGAACGGGTTATGATCGAATTCGTCTTGTTTATCTCGATGAAATGGGTGGAATAGCTATCTTAATGCCCAAAATATTCACGATGTTCAGTATATTATCGATGGCTTCTCTTGCATTACCAGGCATGAGTGGTTTTGTTGCGGAATTTATAGTCTTTTTTGGACTAATTACTAGTCAAAAATATCTGTTAATGACAAAAATACTAATTACTTGTGTAATGGCAATGGGGATGATATTAACTCCTATTTATTTATTATCTATGTCACGCCAGATGTTCTATGGATACAAGCTATTT---ACTGTTTCAAATTCATATTTTTTTGATTCGGGACCACGAGAACTATTTGTTGCGATCTCCATTGTTCTACCCATAATAGGTATTGGTATTTACCCGGATTTCGTTTTTTCATTATCAGTTGATAAGGTTCAAAGTATTTTATGTAAATAT---TTTTATAGA------------------
>Phedimus_takesimensis
ATGAACTTTTTTCCTTGGTTAACTTTAATTGTAACTTTTCCGATATCTGCAGGTTCTTTTATTTTCTTTCTCCCTCAGAAAGGAAATAAAATAATTAGGTGGTACACTATATGTATATGTATTTTAGAACTCCTTCTAATGACCTATGCATTCCGTTATCATTTCCGATTTGACGATCCTTTAATACAACTGGCCGAGGAGTATAAATGGATACGT---TTTTTTTCTTTTTACTGGAGATTAGGAATAGATGGACTTTCTATAGGACCCATTTTATTAACGGGATTTATTACTACTTTAGCTACTTTGGCAGCTTGGCCCGTTACTCGAGATTCACGATTTTTCCATTTCTTGATGTTAGCAATGTATAGTGGCCAAATAGGATTATTTTCTTCCCGGGACCTTTTACTTTTTTTCATCATGTGGGAGTTAGAATTAATTCCTGTTTATTTACTTGTATCCTTATGGGGAGGAAAGAAACGTCTATACTCAGCTACCAAGTTTATTTTGTACACTGCAGGAGGTTCCATATTTCTGTTAATGGGAGTTCTGGGTATCGGTTTATATGGTTCCAATGAACCAACATTCAATTTTGAAATATTATCTAATCAATCCTATCCTGTGGCATTGGAAATAATATTCTATATTTTATTTCTTATTGCTTTTGCTGTCAAATTACCGATTCTACCCCTACATACTTGGTTACCAGATACCCACGGGGAAGCACATTATAGTACTTGTATGCTTCTAGCTGGAATTTTATTAAAAATGGGAGCATATGGGTTGGTTCGGATCAATATGGAATTATTACCCCGCGCTCATTCGCTATTTTCTCCATGGTTGATAATAGTTGGTACGATCCAAATAATCTATGCAGCTTTAACATCTCTTGGCCAACGTAATTTAAAAAAACGAATAGCCTATTCTTCTGTATCTCATATGGGTTTCATAATTATAGGAATTGGCTCTATTACTGATACGGGCCTCAACGGAGCTCTTTTACAAATAATCTCTCATGGCTTTATTGGTGCTGGGCTTTTTTTCTTGGCAGGAACGGGTTATGATCGAATCCGTCTTGTTTATCTCGATGAAATGGGTGGGATAGCTATTTTAATGCCCAAAATATTCACGATGTTGAGTATATTATCGATGGCTTCTCTTGCATTACCGGGTATGAGTGGTTTTGTTGCGGAATTGATAGTCTTTTTTGGACTAATTACTAGTCAAAAATATCTTTTAATGACAAAAATACTAATTACTTGTGTAATGGCAATGGGGATGATATTAACTCCTATTTATTTATTATCTATGTCACGCCAGATGTTCTATGGATACAAGCTATTT---ACTGTTCCAAATTCCTATTTTTTTGATTCGGGACCACGAGAACTATTTGTTTCGATCTCCATCGTTCTACCCATAATAGGTATTGGTCTTTACCCGGATTTCGTTTTTTCATTATCAGTTGATAAGGTTCAAAGTATTTTATGTAAATAT---TTTTATAGA------------------
>Phedimus_yangshanicus
ATGAACTTTTTTCCTTGGTTAACATTAATTGTAGCTTTTCCGATATCCGCAGGTTCTTTTATTTTCTTTATCCCTCAGAAAGGAAATAAAATAATTCGTTGGTACACTATATGTATATGTATTTTAGAACTCCTTCTAATGACCTATGCATTCCGTTATCATTTCCGATTCGACGATCCTTTAATACAACTGGCAGAGGAGTATAAATGGATACGT---TTTTTTTCTTTTTACTGGAGATTAGGAATAGATGGACTTTCTATAGGACCTATTTTATTAACGGGATTTGTTACTACTTTAGCTACTTTGGCAGCTTGGCCAGTTACTCGAGATTCACGATTTTTCCATTTCTTGATGTTAGCAATGTATAGTGGCCAAATAGGATTATTTTCTTCCCGAGACCTTTTACTTTTTTTCATCATGTGGGAGTTCGAATTAATTCCTGTTTATTTACTTGTATCCTTATGGGGAGGAAAGAAACGTTTATACTCAGCTACCAAGTTTATTTTGTACACTGCAGGAGGTTCCATTTTTCTGTTAATGGGAGTTCTAGGTATCGGTTTATATGGTTCCAATGAACCAACATTCAATTTTGAAATATTATCTAATCAATCCTATCCTGTGGCATTGGAAATAATATTCTATATATTCTTTCTTATTGCTTTTGCTGTCAAATTACCGATTCTACCCCTACATACTTGGTTACCAGACACCCACGGGGAAGCACATTATAGTACTTGTATGCTTCTAGCTGGAATTTTATTAAAAATGGGGGCATATGGGTTGGTTCGGATCAATATGGAATTATTCCCCCGCGCTCATTCGCTATTTTCTCCATGGTTGATAATAGTGGGTACGCTCCAAATAATCTATGCAGCTTTAACATCTCTTGGTCAACGTAATTTAAAAAAACGAATAGCCTATTCTTCTGTATCTCATATGGGTTTCATAATTATAGGCATTGGCTCGATTACTGATACGGGCCTCAACGGAGCTCTTTTACAAATAATCTCTCATGGCTTTATTGGTGCTGGGCTTTTTTTCTTGGCAGGAACGGGTTATGATCGAATTCGTCTTGTTTATCTCGATGAAATGGGTGGAATAGCTATCTTAATGCCCAAAATATTCACGATGTTCAGTATATTATCGATGGCTTCTCTTGCATTACCAGGCATGAGTGGTTTTGTTGCGGAATTTATAGTCTTTTTTGGACTAATTACTAGTCAAAAATATCTGTTAATGACAAAAATACTAATTACTTGTGTAATGGCAATGGGGATGATATTAACTCCTATTTATTTATTATCTATGTCACGCCAGATGTTCTATGGATACAAGCTATTT---ACTGTTTCAAATTCATATTTTTTTGATTCGGGACCACGAGAACTATTTGTTGCGATCTCCATTGTTCTACCCATAATAGGTATTGGTATTTACCCGGATTTCGTTTTTTCATTATCAGTTGATAAGGTTCAAAGTATTTTATGTAAATAT---TTTTATAGA------------------
>Rhodiola_bupleuroides
ATGAACTTTTTTCCTTGGTTAACATTAATTGTAGCTTTTCCGATATCTGCAGGTTCTTTTATTTTCTTTCTCCCTCAGAAAGGAAATAAAATAATAAGGTGGTACACTATATGTATATGTATCCTAGAACTCCTTCTAATGACCTATGCATTCCGTTATCATTTCCGATTCGACGATCCTTTAATACAACTGGCAGAGGAGTATAAATGGATACAT---TTTTTTTCTTTTTACTGGAGATTAGGAATGGATGGACTTTCTATAGGACCCATTTTATTAACGGGATTTATTACTACTTTAGCTACTTTAGCAGCTTGGCCAGTTACTCGAGATTCACGATTTTTTCATTTCTTGATGTTAGCAATGTATAGTGGCCAAATAGGATCATTTTCTTCCCGAGACCTTTTACTTTTTTTCATCATGTGGGAGTTAGAATTAATTCCTGTTTATTTACTTGTATCCTTGTGGGGAGGAAAGAAACGTCTATACTCAGCTACCAAGTTTATTTTGTACACTGCAGGAGGTTCCATTTTTCTGTTAATGGGAGTTCTGGGGATCGGTTTATATGGTTCCAATGAACCAACATTAAATTTTGAAATATTAGCTAATCAATCCTATCCTGTGGCATTGGAAATAATATTCTATATTTTATTTCTTATTGCTTTTGCTGTCAAATTACCGATTCTACCCCTACATACTTGGTTACCAGACACCCACGGGGAAGCACATTACAGTACTTGTATGCTTCTAGCTGGAATTTTATTAAAAATGGGAGCATATGGGTTGGTTCGGATCAATATGGAATTATTACCCCGCGCTCATTCGATATTTTCTCCATGGTTGATAATAGTGGGTACGATCCAGATAATCTATGCAGCTTTAACATCTCTTGGCCAACGTAATTTAAAAAAACGAATAGCCTATTCTTCTGTATCTCATATGGGTTTCATAATTATAGGAATTGGTTCTATTACTGATACGGGCCTCAACGGAGCTCTTTTACAAATAATTTCTCATGGCTTTATTGGTGCTGGGCTTTTTTTCTTGGCAGGAACGGGTTATGATCGAATCCGTCTTGTTTATCTCGATGAAATGGGTGGGATAGCTATCTTAATGCCCAAAATATTCACCATGTTCAGTATATTATCGATGGCTTCTCTTGCATTACCGGGCATGAGTGGTTTTGTTGCGGAATTGATAGTCTTTTTTGGACTAATTACTAGTCAAAAATATCTTTTAATGACAAAAATACTAATTACTTGTGTAATGGCAATGGGGATGATATTAACTCCTATTTATTTATTATCTATGTCACGCCAGATGTTCTATGGATATAAGCTATTT---ACTGTTCCAAATTCCTATTTTTTTGATTCGGGACCAAGAGAATTATTTGTTTCGATCTCCATCGTTCTACCCATAATAGGTATTGGTCTTTACCCGGATTTCGTGTTTTCATTATCAGTTGATAAGGTTCAAAGTATTTTAGGTAAATAT---TTTTATAGA------------------
>Rhodiola_calliantha
ATGAACTTTTTTCCTTGGTTAACATTAATTGTAGCTTTTCCGATATCTGCAGGTTCTTTTATTTTCTTTCTCCCTCAGAAAGGAAATAAAATAATAAGGTGGTACACTATATGTATATGTATCCTAGAACTCCTTCTAATGACCTATGCATTCCGTTATCATTTCCGATTCGACGATCCTTTAATACAACTGGCAGAGGAGTATAAATGGATACAT---TTTTTTTCTTTTTACTGGAGATTAGGAATGGATGGACTTTCTATAGGACCCATTTTATTAACGGGATTTATTACTACTTTAGCTACTTTAGCGGCTTGGCCAGTTACTCGAGATTCACGATTTTTTCATTTCTTGATGTTAGCAATGTATAGTGGCCAAATAGGATCATTTTCTTCCCGAGACCTTTTACTTTTTTTCATCATGTGGGAGTTAGAATTAATTCCTGTTTATTTACTTGTATCCTTGTGGGGAGGAAAGAAACGTCTATACTCAGCTACCAAGTTTATTTTGTACACTGCAGGAGGTTCCATTTTTCTGTTAATGGGAGTTCTGGGGATCGGTTTATATGGTTCCAATGAACCAACATTAAATTTTGAAATATTAGCTAATCAATCCTATCCTGTGGCATTGGAAATAATATTCTATATTTTATTTCTTATTGCTTTTGCTGTCAAATTACCGATTCTACCCCTACATACTTGGTTACCAGACACCCACGGGGAAGCACATTACAGTACTTGTATGCTTCTAGCTGGAATTTTATTAAAAATGGGAGCATATGGGTTGGTTCGGATCAATATGGAATTATTACCCCGCGCTCATTCGATATTTTCTCCATGGTTGATAATAGTGGGTACGATCCAGATAATCTATGCAGCTTTAACATCTCTTGGCCAACGTAATTTAAAAAAACGAATAGCCTATTCTTCTGTATCTCATATGGGTTTCATAATTATAGGAATTGGTTCTATTACTGATACGGGCCTCAACGGAGCTCTTTTACAAATAATTTCTCATGGCTTTATTGGTGCTGGGCTTTTTTTCTTGGCAGGAACGGGTTATGATCGAATCCGTCTTGTTTATCTCGATGAAATGGGTGGGATAGCTATCTTAATGCCCAAAATATTCACCATGTTCAGTATATTATCGATGGCTTCTCTTGCATTACCGGGCATGAGTGGTTTTGTTGCGGAATTGATAGTCTTTTTTGGACTAATTACTAGTCAAAAATATCTTTTAATGACAAAAATACTAATTACTTGTGTAATGGCAATGGGGATGATATTAACTCCTATTTATTTATTATCTATGTCACGCCAGATGTTCTATGGATATAAGCTATTT---ACTGTTCCAAATTCCTATTTTTTTGATTCGGGACCAAGAGAATTATTTGTTTCGATCTCCATCGTTCTACCCATAATAGGTATTGGTCTTTACCCGGATTTCGTGTTTTCATTATCAGTTGATAAGGTTCAAAGTATTTTAGGTAAATAT---TTTTATAGA------------------
>Rhodiola_crenulata
ATGAACTTTTTTCCTTGGTTAACATTAATTGTAGCTTTTCCGATATCTGCAGGTTCTTTTATTTTCTTTCTCCCTCAGAAAGGAAATAAAATAATAAGGTGGTACACTATATGTATATGTATCCTAGAACTCCTTCTAATGACCTATGCATTCCGTTATCATTTCCGATTCGACGATCCTTTAATACAACTGGCAGAGGAGTATAAATGGATACAT---TTTTTTTCTTTTTACTGGAGATTAGGAATAGATGGACTTTCTATAGGACCCATTTTATTAACGGGATTTATTACTACTTTAGCTACTTTAGCGGCTTGGCCAGTTACTCGAGATTCACGATTTTTCCATTTCTTGATGTTAGCAATGTATAGTGGCCAAATAGGATCATTTTCTTCCCGAGACCTTTTACTTTTTTTCATCATGTGGGAGTTAGAATTAATTCCTGTTTATTTACTTGTATCCTTGTGGGGAGGAAAGAAACGTCTATACTCAGCTACCAAGTTTATTTTGTACACTGCAGGAGGTTCCTTTTTTCTGTTAATGGGAGTTCTGGGGATCGGTTTATATGGTTCCAATGAACCAACATTAAATTTGGAAATATTAGCTAATCAATCCTATCCTGTGGCATTGGAAATAATATTCTATATTTTATTTCTTATTGCTTTTGCTGTCAAATTACCGATTCTACCCCTACATACTTGGTTACCAGACACCCACGGGGAAGCACATTACAGTACTTGTATGCTTCTAGCTGGAATTTTATTAAAAATGGGAGCATATGGGTTGGTTCGGATCAATATGGAATTATTACCCCGCGCTCATTCGATATTTTCTCCATGGTTGATAATAGTGGGTACGATCCAGATAATCTATGCAGCTTTAACATCTCTTGGCCAACGTAATTTAAAAAAACGAATAGCCTATTCTTCTGTATCTCATATGGGTTTCATAATTATAGGAATTGGCTCTATTACTGATACGGGCCTCAACGGAGCTCTTTTACAAATAATTTCTCATGGCTTTATTGGTGCTGGGCTTTTTTTCTTGGCAGGAACGGGTTATGATCGAATCCGTCTTGTTTATCTCGATGAAATGGGTGGGATAGCTATCTTAATGCCCAAAATATTCACCATGTTCAGTATATTATCGATGGCTTCTCTTGCATTACCGGGCCTGAGTGGTTTTGTTGCGGAATTGATAGTCTTTTTTGGACTAATTACTAGTCAAAAATATCTTTTAATGACAAAAATACTAATTACTTGTGTAATGGCAATGGGGATGATATTAACTCCTATTTATTTATTATCTATGTCACGCCAGATGTTCTATGGATACAAGCTATTT---ACTGTTCCAAATTCCTATTTTTTTGATTCGGGACCAAGAGAATTATTTGTTTCGATCTCCATCGTTCTACCAATAATAGGTATTGGTCTTTACCCGGATTTCGTGTTTTCATTATCAGTTGATAAGGTTCAAAGTATTTTAGGTAAATAT---TTTTATAGA------------------
>Rhodiola_henryi
ATGAACTTTTTTCCTTGGTTAACATTAATTGTAGCTTTTCCGATATCTGCAGGTTCTTTTATTTTCTTTCTCCCTCAGAAAGGAAATAAAATAATAAGGTGGTACACTATATGTATATGTATCCTAGAACTCCTTCTAATGACCTATGCATTCCGTTATCATTTCCGATTCGACGATCCTTTAATACAACTGGCAGAGGAGTATAAATGGATACAT---TTTTTTTCTTTTTACTGGAGATTAGGAATAGATGGACTTTCTATAGGACCCATTTTATTAACGGGATTTATTACTACTTTAGCTACTTTAGCGGCTTGGCCAGTTACTCGAGATTCACGATTTTTCCATTTCTTGATGTTAGCAATGTATAGTGGCCAAATAGGATCATTTTCTTCCCGAGACCTTTTACTTTTTTTCATCATGTGGGAGTTAGAATTAATTCCTGTTTATTTACTTGTATCCTTGTGGGGAGGAAAGAAACGTCTATACTCAGCTACCAAGTTTATTTTGTACACTGCAGGAGGTTCCATTTTTCTGTTAATGGGAGTTCTGGGGATCGGTTTATATGGTTCCAATGAACCAACATTAAATTTTGAAATATTAGCTAATCAATCCTATCCTGTGGCATTGGAAATAATATTCTATATTTTATTTCTTATTGCTTTTGCTGTCAAATTACCGATTCTACCCCTACATACTTGGTTACCAGACACCCACGGGGAAGCACATTACAGTACTTGTATGCTTCTAGCTGGAATTTTATTAAAAATGGGAGCATATGGGTTGGTTCGGATCAATATGGAATTATTACCCCGCGCTCATTCGATATTTTCTCCATGGTTGATAATAGTGGGTACAATCCAGATAATCTATGCAGCTTTAACATCTCTTGGCCAACGTAATTTAAAAAAACGAATAGCCTATTCTTCTGTATCTCATATGGGTTTCATAATTATAGGAATTGGCTCTATTACTGATACGGGCCTCAACGGAGCTCTTTTACAAATAATTTCTCATGGCTTTATTGGTGCTGGGCTTTTTTTCTTGGCAGGAACGGGTTATGATCGAATCCGTCTTGTTTATCTCGATGAAATGGGTGGGATAGCTATCTTAATGCCCAAAATATTCACCATGTTCAGTATATTATCGATGGCTTCTCTTGCATTACCGGGCATGAGTGGTTTTGTTGCGGAATTGATAGTCTTTTTTGGACTAATTACTAGTCAAAAATATCTTTTAATGACAAAAATACTAATTACTTGTGTAATGGCAATGGGGATGATATTAACTCCTATTTATTTATTATCTATGTCACGCCAGATGTTCTATGGATACAAGCTATTT---ACTGTTCCAAATTCCTATTTTTTTGATTCGGGACCAAGAGAATTATTTGTTTCGATCTCCATCGTTCTACCCATAATAGGTATTGGTCTTTACCCGGATTTCGTGTTTTCATTATCAGTTGATAAGGTTCAAAGTATTTTAGGTAAATAT---TTTTATAGA------------------
>Rhodiola_himalensis
ATGAACTTTTTTCCTTGGTTAACATTAATTGTAGCTTTTCCGATATCTGCGGGTTCTTTTATTTTCTTTCTCCCTCAGAAAGGAAATAAAATAATAAGGTGGTACACTATATGTATATGTATCCTAGAACTCCTTCTAATGACCTATGCATTCCGTTATCATTTCCGATTCGACGATCCTTTAATACAACTGGCAGAGGAGTATAAATGGATACAT---TTTTTTTCTTTTTACTGGAGATTAGGAATAGATGGACTTTCTATAGGACCCATTTTATTAACGGGATTTATTACTACTTTAGCTACTTTAGCGGCTTGGCCAGTTACTCGAGATTCACGATTTTTCCATTTCTTGATGTTAGCAATGTATAGTGGCCAAATAGGATCATTTTCTTCCCGAGACCTTTTACTTTTTTTCATCATGTGGGAGTTAGAATTAATTCCTGTTTATTTACTTGTATCCTTGTGGGGAGGAAAGAAACGTCTATACTCAGCTACCAAGTTTATTTTGTACACTGCAGGAGGTTCCATTTTTCTGTTAATGGGAGTTCTGGGGATCGGTTTATATGGTTCCAATGAACCAACATTAAATTTGGAAATATTAGCTAATCAATCCTATCCTGTGGCATTGGAAATAATATTCTATATTTTATTTCTTATTGCTTTTGCTGTCAAATTACCGATTCTACCCCTACATACTTGGTTACCAGACACCCACGGGGAAGCACATTACAGTACTTGTATGCTTCTAGCTGGAATTTTATTAAAAATGGGAGCATATGGGTTGGTTCGGATCAATATGGAATTATTACCCCGCGCTCATTCGATATTTTCTCCATGGTTGATAATAGTGGGTACGATCCAGATAATCTATGCAGCTTTAACATCTCTTGGCCAACGTAATTTAAAAAAACGAATAGCCTATTCTTCTGTATCTCATATGGGTTTCATAATTATAGGAATTGGCTCTATTACTGATACGGGCCTCAACGGAGCTCTTTTACAAATAATTTCTCATGGCTTTATTGGTGCTGGGCTTTTTTTCTTGGCAGGAACGGGTTATGATCGAATCCGTCTTGTTTATCTCGATGAAATGGGCGGGATAGCTATCTTAATGCCCAAAATATTCACCATGTTCGGTATATTATCGATGGCTTCTCTTGCATTACCGGGCATGAGTGGTTTTGTTGCGGAATTGATAGTCTTTTTTGGACTAATTACTAGTCAAAAATATCTTTTAATGACAAAAATACTAATTACTTGTGTAATGGCAATGGGGATGATATTAACTCCTATTTATTTATTATCTATGTCACGCCAGATGTTCTATGGATACAAGCTATTT---ACTGTTCCAAATTCCTATTTTTTTGATTCGGGACCAAGAGAATTATTTGTTTCGATCTCCATCGTTCTACCCATAATAGGTATTGGTCTTTACCCGGATTTCGTGTTTTCATTATCAGTTGATAAGGTTCAAAGTATTTTAGGTAAATAC---TTTTATAGA------------------
>Rhodiola_kirilowii
ATGAACTTTTTTCCTTGGTTAACATTAATTGTAGCTTTTCCGATATCTGCGGGTTCTTTTATTTTCTTTCTCCCTCAGAAAGGAAATAAAATAATAAGGTGGTACACTATATGTATATGTATCCTAGAACTCCTTCTAATGACCTATGCATTCCGTTATCATTTCCGATTCGACGATCCTTTAATACAACTGGCAGAGGAGTATAAATGGATACAT---TTTTTTTCTTTTTACTGGAGATTAGGAATAGATGGACTTTCTATAGGACCCATTTTATTAACGGGATTTATTACTACTTTAGCTACTTTAGCGGCTTGGCCAGTTACTCGAGATTCACGATTTTTCCATTTCTTGATGTTAGCAATGTATAGTGGCCAAATAGGATCATTTTCTTCCCGAGACCTTTTACTTTTTTTCATCATGTGGGAGTTAGAATTAATTCCTGTTTATTTACTTGTATCCTTGTGGGGAGGAAAGAAACGTCTATACTCAGCTACCAAGTTTATTTTGTACACTGCAGGAGGTTCCATTTTTCTGTTAATGGGAGTTATGGGGATCGGTTTATATGGTTCCAATGAACCAACATTAAATTTTGAAATATTAGCTAATCAATCCTATCCTGTGGCATTGGAAATAATATTCTATATTTTATTTCTTATTGCTTTTGCTGTCAAATTACCGATTCTACCCCTACATACTTGGTTACCAGACACCCACGGGGAAGCACATTACAGTACTTGTATGCTTCTAGCTGGAATTTTATTAAAAATGGGAGCATATGGGTTGGTTCGGATCAATATGGAATTATTACCCCGCGCTCATTCGATATTTTCTCCATGGTTGATAATAGTGGGTACGATCCAGATAATCTATGCAGCTTTAACATCTCTTGGCCAACGTAATTTAAAAAAACGAATAGCCTATTCTTCTGTATCTCATATGGGTTTCATAATTATAGGAATTGGCTCTATTACTGATACGGGCCTCAACGGAGCTCTTTTACAAATAATTTCTCATGGCTTTATTGGTGCTGGGCTTTTTTTCTTGGCAGGAACGGGTTATGATCGAATCCGTCTTGTTTATCTCGATGAAATGGGCGGGATAGCTATCTTAATGCCCAAAATATTCACCATGTTCAGTATATTATCGATGGCTTCTCTTGCATTACCGGGCATGAGTGGTTTTGTTGCGGAATTGATAGTCTTTTTTGGACTAATTACTAGTCAAAAATATCTTTTAATGACAAAAATACTAATTACTTGTGTAATGGCAATGGGGATGATATTAACTCCTATTTATTTATTATCTATGTCACGCCAGATGTTCTATGGATACAAGCTATTT---ACTGTTCCAAATTCCTATTTTTTTGATTCGGGACCAAGAGAATTATTTGTTTCGATCTCCATCGTTCTACCCATAATAGGTATTGGTCTTTACCCGGATTTCGTGTTTTCATTATCAGTTGATAAGGTTCAAAGTATTTTAGGTAAATAC---TTTTATAGA------------------
>Rhodiola_rosea
ATGAACTTTTTTCCTTGGTTAACATTAATTGTAGCTTTTCCGATATCTGCAGGTTCTTTTATTTTCTTTCTCCCTCAGAAAGGAAATAAAATAATAAGGTGGTACACTATATGTATATGTATCCTAGAACTCCTTCTAATGACCTATGCATTCCGTTATCATTTCCGATTCGACGATCCTTTAATACAACTGGCAGAGGAGTATAAATGGATACAT---TTTTTTTCTTTTTACTGGAGATTAGGAATAGATGGACTTTCTATAGGACCCATTTTATTAACGGGATTTATTACTACTTTAGCTACTTTAGCAGCTTGGCCAGTTACTCGAGATTCACGATTTTTCCATTTCTTGATGTTAGCAATGTATAGTGGCCAAATAGGATCATTTTCTTCCCGAGACCTTTTACTTTTTTTCATCATGTGGGAGTTAGAATTAATTCCTGTTTATTTACTTGTATCCTTGTGGGGAGGAAAGAAACGTCTATACTCAGCTACCAAGTTTATTTTGTACACTGCAGGAGGTTCCATTTTTCTGTTAATGGGAGTTCTGGGGATCGGTTTATATGGTTCCAATGAACCAACATTAAATTTTGAAATATTAGCTAATCAATCCTATCCTGTGGCATTGGAAATAATATTCTATATTTTATTTCTTATTGCTTTTGCTGTCAAGTTACCGATTCTACCCCTACATACTTGGTTACCAGACACCCACGGGGAAGCACATTACAGTACTTGTATGCTTCTAGCTGGAATTTTATTAAAAATGGGAGCATATGGGTTGGTTCGGATCAATATGGAATTATTACCCCGCGCTCATTCGATATTTTCTCCATGGTTGATAATAGTGGGTACGATCCAGATAATCTATGCAGCTTTAACATCTCTTGGCCAACGTAATTTAAAAAAACGAATAGCCTATTCTTCTGTATCTCATATGGGTTTCATAATTATAGGAATTGGCTCTATTACTGATACGGGCCTCAACGGAGCTCTTTTACAAATAATTTCTCATGGCTTTATTGGTGCTGGGCTTTTTTTCTTGGCAGGAACGGGTTATGATCGAATCCGTCTTGTTTATCTCGATGAAATGGGTGGGATAGCTATCTTAATGCCCAAAATATTCACCATGTTCAGTATATTATCGATGGCTTCTCTTGCATTACCGGGCATGAGTGGTTTTGTTGCGGAATTGATAGTCTTTTTTGGACTAATTACTAGTCAAAAATATCTTTTAATGACAAAAATACTAATTACTTGTGTAATGGCAATGGGGATGATATTAACTCCTATTTATTTATTATCTATGTCACGCCAGATGTTCTATGGATACAAGCTATTT---ACTGTTCTAAATTCCTATTTTTTTGATTCGGGACCAAGAGAATTATTTGTTTCGATCTCCATCGTTCTACCCATAATAGGTATTGGTCTTTACCCGGATTTCGTGTTTTCATTATCAGTTGATAAGGTTCAAAGTATTTTAGGTAAATAT---TTTTATAGA------------------
>Rhodiola_sacra
ATGAACTTTTTTCCTTGGTTAACATTAATTGTAGCTTTTCCGATATCTGCGGGTTCTTTTATTTTCTTTCTCCCTCAGAAAGGAAATAAAATAATAAGGTGGTACACTATATGTATATGTATCCTAGAACTCCTTCTAATGACCTATGCATTCCGTTATCATTTCCGATTCGACGATCCTTTAATACAACTGGCAGAGGAGTATAAATGGATACAT---TTTTTTTCTTTTTACTGGAGATTAGGAATAGATGGACTTTCTATAGGACCCATTTTATTAACGGGATTTATTACTACTTTAGCTACTTTAGCGGCTTGGCCAGTTACTCGAGATTCACGATTTTTCCATTTCTTGATGTTAGCAATGTATAGTGGCCAAATAGGATCATTTTCTTCCCGAGACCTTTTACTTTTTTTCATCATGTGGGAGTTAGAATTAATTCCTGTTTATTTACTTGTATCCTTGTGGGGAGGAAAGAAACGTCTATACTCAGCTACCAAGTTTATTTTGTACACTGCAGGAGGTTCCATTTTTCTGTTAATGGGAGTTCTGGGGATCGGTTTATATGGTTCCAATGAACCAACATTAAATTTTGAAATATTAGCTAATCAATCCTATCCTGTGGCATTGGAAATAATATTCTATATTTTATTTCTTATTGCTTTTGCTGTCAAATTACCGATTCTACCCCTACATACTTGGTTACCAGACACCCACGGGGAAGCACATTACAGTACTTGTATGCTTCTAGCTGGAATTTTATTAAAAATGGGAGCATATGGGTTGGTTCGGATCAATATGGAATTATTACCCCGCGCTCATTCGATATTTTCTCCATGGTTGATAATAGTGGGTACGATCCAGATAATCTATGCAGCTTTAACATCTCTTGGCCAACGTAATTTAAAAAAACGAATAGCCTATTCTTCTGTATCTCATATGGGTTTCATAATTATAGGAATTGGCTCTATTACTGATACGGGCCTCAACGGAGCTCTTTTACAAATAATTTCTCATGGCTTTATTGGTGCTGGGCTTTTTTTCTTGGCAGGAACGGGTTATGATCGAATCCGTCTTGTTTATCTCGATGAAATGGGCGGGATAGCTATCTTAATGCCCAAAATATTCACCATGTTCAGTATATTATCGATGGCTTCTCTTGCATTACCGGGCATGAGTGGTTTTGTTGCGGAATTGATAGTCTTTTTTGGACTAATTACTAGTCAAAAATATCTTTTAATGACAAAAATACTAATTACTTGTGTAATGGCAATGGGGATGATATTAACTCCTATTTATTTATTATCTATGTCACGCCAGATGTTCTATGGATACAAGCTATTT---ACTGTTCCAAATTCCTATTTTTTTGATTCGGGACCAAGAGAATTATTTGTTTCGATCTCCATCGTTCTACCCATAATAGGTATTGGTCTTTACCCGGATTTCGTGTTTTCATTATCAGTTGATAAGGTTCAAAGTATTTTAGGTAAATAC---TTTTATAGA------------------
>Rhodiola_yunnanensis
ATGAACTTTTTTCCTTGGTTAACATTAATTGTAGCTTTTCCGATATCTGCAGGTTCTTTTATTTTCTTTCTCCCTCAGAAAGGAAATAAAATAATAAGGTGGTACACTATATGTATATGTATCCTAGAACTCCTTCTAATGACCTATGCATTCCGTTATCATTTCCGATTCGACGATCCTTTAATACAACTGGCAGAGGAGTATAAATGGATACAT---TTTTTTTCTTTTTACTGGAGATTAGGAATAGATGGACTTTCTATAGGACCCATTTTATTAACGGGATTTATTACTACTTTAGCTACTTTAGCGGCTTGGCCAGTTACTCGAGATTCACGATTTTTCCATTTCTTGATGTTAGCAATGTATAGTGGCCAAATAGGATCATTTTCTTCCCGAGACCTTTTACTTTTTTTCATCATGTGGGAGTTAGAATTAATTCCTGTTTATTTACTTGTATCCTTGTGGGGAGGAAAGAAACGTCTATACTCAGCTACCAAGTTTATTTTGTACACTGCAGGAGGTTCCATTTTTCTGTTAATGGGAGTTCTGGGGATCGGTTTATATGGTTCCAATGAACCAACATTAAATTTTGAAATATTAGCTAATCAATCCTATCCTGTGGCATTGGAAATAATATTCTATATTTTATTTCTTATTGCTTTTGCTGTCAAATTACCGATTCTACCCCTACATACTTGGTTACCAGACACCCACGGGGAAGCACATTACAGTACTTGTATGCTTCTAGCTGGAATTTTATTAAAAATGGGAGCATATGGGTTGGTTCGGATCAATATGGAATTATTACCCCGCGCTCATTCGATATTTTCTCCATGGTTGATAATAGTGGGTACAATCCAGATAATCTATGCAGCTTTAACATCTCTTGGCCAACGTAATTTAAAAAAACGAATAGCCTATTCTTCTGTATCTCATATGGGTTTCATAATTATAGGAATTGGCTCTATTACTGATACGGGCCTCAACGGAGCTCTTTTACAAATAATTTCTCATGGCTTTATTGGTGCTGGGCTTTTTTTCTTGGCAGGAACGGGTTATGATCGAATCCGTCTTGTTTATCTCGATGAAATGGGTGGGATAGCTATCTTAATGCCCAAAATATTCACCATGTTCAGTATATTATCGATGGCTTCTCTTGCATTACCGGGCATGAGTGGTTTTGTTGCGGAATTGATAGTCTTTTTTGGACTAATTACTAGTCAAAAATATCTTTTAATGACAAAAATACTAATTACTTGTGTAATGGCAATGGGGATGATATTAACTCCTATTTATTTATTATCTATGTCACGCCAGATGTTCTATGGATACAAGCTATTT---ACTGTTCCAAATTCCTATTTTTTTGATTCGGGACCAAGAGAATTATTTGTTTCGATCTCCATCGTTCTACCCATAATAGGTATTGGTCTTTACCCGGATTTCGTGTTTTCATTATCAGTTGATAAGGTTCAAAGTATTTTAGGTAAATAT---TTTTATAGA------------------
>Rhodiola_dumulosa
ATGAACTTTTTTCCTTGGTTAACATTAATTGTAGCTTTTCCGATATCTGCGGGTTCTTTTATTTTCTTTCTCCCTCAGAAAGGAAATAAAATAATAAGGTGGTACACTATATGTATATGTATCCTAGAACTCCTTCTAATGACCTATGCATTCCGTTATCATTTCCGATTCGACGATCCTTTAATACAACTGGCAGAGGAGTATAAATGGATACAT---TTTTTTTCTTTTTACTGGAGATTAGGAATAGATGGACTTTCTATAGGACCCATTTTATTAACGGGATTTATTACTACTTTAGCTACTTTAGCGGCTTGGCCAGTTACTCGAGATTCACGATTTTTCCATTTCTTGATGTTAGCAATGTATAGTGGCCAAATAGGATCATTTTCTTCCCGAGACCTTTTACTTTTTTTCATCATGTGGGAGTTAGAATTAATTCCTGTTTATTTACTTGTATCCTTGTGGGGAGGAAAGAAACGTCTATACTCAGCTACCAAGTTTATTTTGTACACTGCAGGAGGTTCCATTTTTCTGTTAATGGGAGTTCTGGGGATCGGTTTATATGGTTCCAATGAACCAACATTAAATTTAGAAATATTAGCTAATCAATCCTATCCTGTGGCATTGGAAATAATATTCTATATTTTATTTCTTATTGCTTTTGCTGTCAAATTACCGATTCTACCCCTACATACTTGGTTACCAGACACCCACGGGGAAGCACATTACAGTACTTGTATGCTTCTAGCTGGAATTTTATTAAAAATGGGAGCATATGGGTTGGTTCGGATCAATATGGAATTATTACCCCGCGCTCATTCGATATTTTCTCCATGGTTGATAATAGTGGGTACGATCCAGATAATCTATGCAGCTTTAACATCTCTTGGCCAACGTAATTTAAAAAAACGAATAGCCTATTCTTCTGTATCTCATATGGGTTTCATAATTATAGGAATTGGCTCTATTACTGATACGGGCCTCAACGGAGCTCTTTTACAAATAATTTCTCATGGCTTTATTGGTGCTGGGCTTTTTTTCTTGGCAGGAACGGGTTATGATCGAATCCGTCTTGTTTATCTCGATGAAATGGGCGGGATAGCTATCTTAATGCCCAAAATATTCACCATGTTCGGTATATTATCGATGGCTTCTCTTGCATTACCGGGCATGAGTGGTTTTGTTGCGGAATTGATAGTCTTTTTTGGACTAATTACTAGTCAAAAATATCTTTTAATGACAAAAATACTAATTACTTGTGTAATGGCAATGGGGATGATATTAACTCCTATTTATTTATTATCTATGTCACGCCAGATGTTCTATGGATACAAGCTATTT---ACTGTTCCAAATTCCTATTTTTTTGATTCGGGACCAAGAGAATTATTTGTTTCGATCTCCATCGTTCTACCCATAATAGGTATTGGTCTTTACCCGGATTTCGTGTTTTCATTATCAGTTGATAAGGTTCAAAGTATTTTAGGTAAATAC---TTTTATAGA------------------
>Rhodiola_fastigiata
ATGAACTTTTTTCCTTGGTTAACATTAATTGTAGCTTTTCCGATATCTGCAGGTTCTTTTATTTTCTTTCTCCCTCAGAAAGGAAATAAAATAATAAGGTGGTACACTATATGTATATGTATCCTAGAACTCCTTCTAATGACCTATGCATTCCGTTATCATTTCCGATTCGACGATCCTTTAATACAACTGGCAGAGGAGTATAAATGGATACAT---TTTTTTTCTTTTTACTGGAGATTAGGAATAGATGGACTTTCTATAGGACCCATTTTATTAACGGGATTTATTACTACTTTAGCTACTTTAGCGGCTTGGCCAGTTACTCGAGATTCACGATTTTTCCATTTCTTGATGTTAGCAATGTATAGTGGCCAAATAGGATCATTTTCTTCCCGAGACCTTTTACTTTTTTTCATCATGTGGGAGTTAGAATTAATTCCTGTTTATTTACTTGTATCCTTGTGGGGAGGAAAGAAACGTCTATACTCAGCTACCAAGTTTATTTTGTACACTGCAGGAGGTTCCTTTTTTCTGTTAATGGGAGTTCTGGGGATCGGTTTATATGGTTCCAATGAACCAACATTAAATTTGGAAATATTAGCTAATCAATCCTATCCTGTGGCATTGGAAATAATATTCTATATTTTATTTCTTATTGCTTTTGCTGTCAAATTACCGATTCTACCCCTACATACTTGGTTACCAGACACCCACGGGGAAGCACATTACAGTACTTGTATGCTTCTAGCTGGAATTTTATTAAAAATGGGAGCATATGGGTTGGTTCGGATCAATATGGAATTATTACCCCGCGCTCATTCGATATTTTCTCCATGGTTGATAATAGTGGGTACGATCCAGATAATCTATGCAGCTTTAACATCTCTTGGCCAACGTAATTTAAAAAAACGAATAGCCTATTCTTCTGTATCTCATATGGGTTTCATAATTATAGGAATTGGCTCTATTACTGATACGGGCCTCAACGGAGCTCTTTTACAAATAATTTCTCATGGCTTTATTGGTGCTGGGCTTTTTTTCTTGGCAGGAACGGGTTATGATCGAATCCGTCTTGTTTATCTCGATGAAATGGGTGGGATAGCTATCTTAATGCCCAAAATATTCACCATGTTCAGTATATTATCGATGGCTTCTCTTGCATTACCGGGCCTGAGTGGTTTTGTTGCGGAATTGATAGTCTTTTTTGGACTAATTACTAGTCAAAAATATCTTTTAATGACAAAAATACTAATTACTTGTGTAATGGCAATGGGGATGATATTAACTCCTATTTATTTATTATCTATGTCACGCCAGATGTTCTATGGATACAAGCTATTT---ACTGTTCCAAATTCCTATTTTTTTGATTCGGGACCAAGAGAATTATTTGTTTCGATCTCCATCGTTCTACCAATAATAGGTATTGGTCTTTACCCGGATTTCGTGTTTTCATTATCAGTTGATAAGGTTCAAAGTATTTTAGGTAAATAT---TTTTATAGA------------------
>Rhodiola_gelida
ATGAACTTTTTTCCTTGGTTAACATTAATTGTAGCTTTTCCGATATCTGCAGGTTCTTTTATTTTCTTTCTCCCTCAGAAAGGAAATAAAATAATAAGGTGGTACACTATATGTATATGTATCCTAGAACTCCTTCTAATGACCTATGCATTCCGTTATCATTTCCGATTCGACGATCCTTTAATACAACTGGCAGAGGAGTATAAATGGATACAT---TTTTTTTATTTTTACTGGAGATTAGGAATAGATGGACTTTCTATAGGACCCATTTTATTAACGGGATTTATTACTACTTTAGCTACTTTAGCGGCTTGGCCAGTTACTCGAGATTCACGATTTTTCCATTTCTTGATGTTAGCAATGTATAGTGGCCAAATAGGATCATTTTCTTCCCGAGACCTTTTACTTTTTTTCATCATGTGGGAGTTAGAATTAATTCCTGTTTATTTACTTGTATCCTTGTGGGGAGGAAAGAAACGTCTATACTCAGCTACCAAGTTTATTTTGTACACTGCAGGAGGTTCCATTTTTCTGTTAATGGGAGTTCTGGGGATCGGTTTATATGGTTCCAATGAACCAACATTAAATTTGGAAATATTAGCTAATCAATCCTATCCTGTGGCATTGGAAATAATATTCTATATTTTATTTCTTATTGCTTTTGCTGTCAAATTACCGATTCTACCCCTACATACTTGGTTACCAGACACCCACGGGGAAGCACATTACAGTACTTGTATGCTTCTAGCTGGAATTTTATTAAAAATGGGAGCATATGGGTTGATTCGGATCAATATGGAATTATTACCCCGCGCTCATTCGATATTTTCTCCATGGTTGATAATAGTGGGTACGATCCAGATAATCTATGCAGCTTTAACATCTCTTGGCCAACGTAATTTAAAAAAACGAATAGCCTATTCTTCTGTATCTCATATGGGTTTCATAATTATAGGAATTGGCTCTATTACTGATACGGGCCTCAATGGAGCTCTTTTACAAATAATTTCTCATGGCTTTATTGGTGCTGGGCTTTTTTTCTTGGCAGGAACGGGTTATGATCGAATCCGTCTTGTTTATCTCGATGAAATGGGTGGGATAGCTATCTTAATGCCCAAAATATTCACCATGTTCAGTATATTATCGATGGCTTCTCTTGCATTACCGGGCATGAGTGGTTTTGTTGCGGAATTGATAGTCTTTTTTGGACTAATTACTAGTCAAAAATATCTTTTAATGACAAAAATACTAATTACTTGTGTAATGGCAATGGGGATGATATTAACTCCTATTTATTTATTATCTATGTCACGCCAGATGTTCTATGGATACAAGCTATTT---ACTGTTCCAAATTCCTATTTTTTTGATTCGGGACCAAGAGAATTATTTGTTTCGATCTCCATCGTTCTACCCATAATGGGTATTGGTCTTTACCCGGATTTCGTGTTTTCATTATCAGTTGATAAGGTTCAAAGTATTTTAGGTAAATAT---TTTTATAGA------------------
>Rhodiola_hobsonii
ATGAACCTTTTTCCTTGGTTAACATTAATTGTAGCTTTTCCGATATCTGCAGGTTCTTTTATTTTCTTTCTCCCTCAGAAAGGAAATAAAATAATAAGGTGGTACACTATATGTATATGTATCTTAGAACTCCTTCTAATGACCTATGCATTCCGTTATCATTTCCGATTCGACGATCCTTTAATACAACTGGCAGAGGAGTATAAATGGATACAT---TTTTTTTCTTTTTACTGGAGATTAGGAATAGATGGACTTTCTATAGGACCCGTTTTATTAACGGGATTTATTACTACTTTAGCTACTTTAGCGGCTTGGCCAGTTACTCGAGATTCACGATTTTTCCATTTCTTGATGTTAGCAATGTATAGTGGCCAAATAGGATCATTTTCTTCCCGAGACCTTTTACTTTTTTTCATCATGTGGGAGTTAGAATTAATTCCTGTTTATTTACTTGTATCCTTGTGGGGAGGAAAGAAACGTCTATACTCAGCTACCAAGTTTATTTTATACACAGCAGGAGGTTCCATTTTTCTGTTAATGGGAGTTCTGGGGATCGGTTTATATGGTTCCAATGAACCAACATTAAATTTTGAAATATTAGCTAATCAATCCTATCCTGTGGCATTGGAAATAATATTCTATATTTTATTTCTTATTGCTTTTGCTGTCAAATTACCGATTCTACCCCTACATACTTGGTTACCAGACACCCACGGGGAAGCACATTACAGTACTTGTATGCTTCTAGCTGGAATTTTATTAAAAATGGGAGCATATGGGTTGGTTCGGATCAATATGGAATTATTACCCCGCGCTCATTCGATATTTTCTCCATGGTTGATAATAGTGGGTACGATCCAGATAATCTATGCAGCTTTAACATCTCTTGGCCAACGTAATTTAAAAAAACGAATAGCCTATTCTTCTGTATCTCATATGGGTTTCATAATTATAGGAATTGGCTCTATTACTGATACGGGCCTCAACGGAGCTCTTTTACAAATAATTTCTCATGGCTTTATTGGTGCTGGTCTTTTTTTCTTGGCAGGAACGGGTTATGATCGAATCCGTCTTGTTTATCTCGATGAAATGGGTGGGATAGCTATCTTAATGCCCAAAATATTCACCATGTTCAGTATATTATCGATGGCTTCTCTTGCATTACCGGGCATGAGTGGTTTTGTTGCGGAATTGATAGTCTTTTTTGGACTAATTACTAGTCAAAAATATCTTTTAATGATAAAAATACTAATTACTTGTGTAATGGCAATGGGGATGATATTAACTCCTATTTATTTATTATCTATGTCACGCCAGATGTTCTATGGATACAAGCTATTT---ACTGTTCCAAATTCCTATTTTTTTGATTCGGGACCAAGAGAATTATTTGTTTCGATCTCCATCGTTCTACCCATAATAGGTATTGGTCTTTACCCGGATTTCGTGTTTTCATTATCAGTTGATAAGGTTCAAAGTATTTTAGGTAAATAT---TTTTATAGA------------------
>Rhodiola_humilis
ATGAACCTTTTTCCTTGGTTAACATTAATTGTAGCTTTTCCGATATCTGCAGGTTCTTTTATTTTCTTTCTACCTCAGAAAGGAAATAAAATAATAAGGTGGTACACTATATGTATATGTATCTTAGAACTCCTTCTAATGACCTATGCATTCCGTTATCATTTCCGATTCGACGATCCTTTAATACAACTGGCAGAGGAGTATAAATGGATACAT---TTTTTTTCTTTTTACTGGAGATTAGGAATAGATGGACTTTCTATAGGACCCATTTTATTAACGGGATTTATTACTACTTTAGCTACTTTAGCGGCTTGGCCAGTTACTCGAGATTCACGATTTTTCCATTTCTTGATGTTAGCAATGTATAGTGGCCAAATAGGATCATTTTCTTCCCGAGACCTTTTACTTTTTTTCATCATGTGGGAGTTAGAATTAATTCCTGTTTATTTACTTGTATCCTTGTGGGGAGGAAAGAAACGTCTATACTCAGCTACCAAGTTTATTTTATACACTGCAGGAGGTTCCATTTTTCTGTTAATGGGAGTTCTGGGGATCGGTTTATATGGTTCCAATGAACCAACATTAAATTTTGAAATATTAGCTAATCAATCCTATCCTGTGGCATTGGAAATAATATTCTATATTTTATTTCTTATTGCTTTTGCTGTCAAATTACCGATTCTACCCCTACATACTTGGTTACCAGACACCCACGGGGAAGCACATTACAGTACTTGTATGCTTCTAGCTGGAATTTTATTAAAAATGGGAGCATATGGGTTGGTTCGGATCAATATGGAATTATTACCCCGCGCTCATTCGATATTTTCTCCATGGTTGATAATAGTGGGTACGATCCAGATAATCTATGCAGCTTTAACATCTCTTGGCCAACGTAATTTAAAAAAACGAATAGCCTATTCTTCTGTATCTCATATGGGTTTCATAATTATAGGAATTGGCTCTATTACTGATACGGGCCTCAACGGAGCTCTTTTACAAATAATTTCTCATGGCTTTATTGGTGCTGGGCTTTTTTTCTTGGCAGGAACGGGTTATGATCGAATCCGTCTTGTTTATCTCGATGAAATGGGTGGGATAGCTATCTTAATGCCCAAAATATTCACCATGTTCAGTATATTATCGATGGCTTCTCTTGCATTACCGGGCATGAGTGGTTTTGTTGCGGAATTGATAGTCTTTTTTGGACTAATTACTAGTCAAAAATATCTTTTAATGATAAAAATACTAATTACTTGTGTAATGGCAATGGGGATGATATTAACTCCTATTTATTTATTATCTATGTCACGCCAGATGTTCTATGGATACAAGCTATTT---ACTGTTCCAAATTCCTATTTTTTTGATTCGGGACCAAGAGAATTATTTGTTTCGATCTCCATCGTTCTACCCATAATAGGTATTGGTCTTTACCCGGATTTCGTGTTTTCATTATCAGTTGATAAGGTTCAAAGTATTTTAGGTAAATAT---TTTTATAGA------------------
>Rhodiola_integrifolia
ATGAAACTTTTTCCTTGGTTAACATTAATTGTAGCTTTTCCGATATCTGCAGGTTCTTTTATTTTCTTTCTCCCTCAGAAAGGAAATAAAATAATAAGGTGGTACACTATATGTATATGTATCTTAGAACTCCTTCTAATGACCTATGCATTCCGTTATCATTTCCGATTCGACGATCCTTTAATACAACTGGCAGAGGAGTATAAATGGATACAT---TTTTTTTCTTTTTACTGGAGATTAGGAATAGATGGACTTTCTATAGGACCCATTTTATTAACGGGATTTATTACTACTTTAGCTACTTTAGCGGCTTGGCCAGTTACTCGAGATTCACGATTTTTCCATTTCTTGATGTTAGCAATGTATAGTGGCCAAATAGGATCATTTTCTTCCCGAGACCTTTTACTTTTTTTCATCATGTGGGAGTTAGAATTAATTCCTGTTTATTTACTTGTATCCTTGTGGGGAGGAAAGAAACGTCTATACTCAGCTACCAAGTTTATTTTATACACTGCAGGAGGTTCCATTTTTCTGTTAATGGGAGTTCTGGGGATCGGTTTATATGGTTCCAATGAACCAACATTAAATTTTGAAATATTAGCTAATCAATCCTATCCTGTGGCATTGGAAATAATATTCTATATTTTATTTCTTATTGCTTTTGCTGTCAAATTACCGATTCTACCCCTACATACTTGGTTACCAGACACCCACGGGGAAGCACATTACAGTACTTGTATGCTTCTAGCTGGAATTTTATTAAAAATGGGAGCATATGGGTTGGTTCGGATCAATATGGAATTATTACCCCGCGCTCATTCGATATTTTCTCCATGGTTGATAATAGTGGGTACGATCCAGATAATCTATGCAGCTTTAACATCTCTTGGCCAACGTAATTTAAAAAAACGAATAGCCTATTCTTCTGTATCTCATATGGGTTTCATAATTATAGGAATTGGCTCTATTACTGATACGGGCCTCAACGGAGCTCTTTTACAAATAATTTCTCATGGCTTTATTGGTGCTGGGCTTTTTTTCTTGGCAGGAACGGGTTATGATCGAATCCGTCTTGTTTATCTCGATGAAATGGGTGGGATAGCTATCTTAATGCCCAAAATATTCACCATGTTCAGTATATTATCGATGGCTTCTCTTGCATTACCGGGCATGAGTGGTTTTGTTGCGGAATTGATAGTCTTTTTTGGACTAATTACTAGTCAAAAATATCTTTTAATGACAAAAATACTAATTACTTGTGTAATGGCAATGGGGATGATATTAACTCCTATTTATTTATTATCTATGTCACGCCAGATGTTCTATGGATACAAGCTATTT---ACTGTTCCAAATTCCTATTTTTTTGATTCGGGACCAAGAGAATTATTTGTTTCGATCTCCATCGTTCTACCCATAATAGGTATTGGTCTTTACCCAGATTTCGTGTTTTCATTATCAGTTGATAAGGTTCAAAGTATTTTAGGTAAATAT---TTTTATAGA------------------
>Rhodiola_liciae
ATGAACCTTTTTCCTTGGTTAACATTAATTGTAGCTTTTCCGATATCTGCAGGTTCTTTTATTTTCTTTCTCCCTCAGAAAGGAAATAAAAGAATAAGGTGGTACACTATATGTATATGTATCTTAGAACTCCTTCTAATGACCTATGCATTCCGTTATCATTTCCGATTCGACGATCCTTTAATACAACTGGCAGAGGAGTATAAATGGATACAT---TTTTTTTCTTTTTACTGGAGATTAGGAATAGATGGACTTTCTATAGGACCCATTTTATTAACGGGATTTATTACTACTTTAGCTACTTTAGCGGCTTGGCCAGTTACTCGAGATTCACGATTTTTCCATTTCTTGATGTTAGCAATGTATAGTGGCCAAATAGGGTCATTTTCTTCCCGAGACCTTTTACTTTTTTTCATCATGTGGGAGTTAGAATTAATTCCTGTTTATTTACTTGTATCCTTGTGGGGAGGAAAGAAACGTCTATACTCAGCTACCAAGTTTATTTTATACACTGCAGGAGGTTCCATTTTTCTGTTACTGGGAGTTCTGGGGATCGGTTTATATGGTTCCAATGAACCAACATTCAATTTTGAAATATTAGCTAATCAATCCTATCCTGTGGCATTGGAAATAATATTCTATATTTTATTTCTTATTGCTTTTGCTGTCAAATTACCGATTCTACCCCTACATACTTGGTTACCAGACACCCACGGGGAAGCACATTACAGTACTTGTATGCTTCTAGCTGGAATTTTATTAAAAATGGGAGCATATGGGTTGGTTCGGATCAATATGGAATTATTACCCCGCGCTCATTCGATATTTTCTCCATGGTTGATAATAGTGGGTACGATCCAGATAATCTATGCAGCTTTAACATCTCTTGGCCAACGTAATTTAAAAAAACGAATAGCCTATTCTTCTGTATCTCATATGGGTTTCATAATTATAGGAATTGGCTCTATTACTGATACGGGCCTCAACGGAGCTCTTTTACAAATAATTTCTCATGGCTTTATTGGTGCTGGGCTTTTTTTCTTGGCAGGAACGGGTTATGATCGAATCCGTCTTGTTTATCTCGATGAAATGGGTGGGATAGCTATCTTAATGCCCAAAATATTCACCATGTTCAGTATATTATCGATGGCTTCTCTTGCATTACCGGGCATGAGTGGTTTTGTTGCGGAATTGATAGTCTTTTTTGGACTAATTACTAGTCAAAAATATCTTTTAATGACAAAAATACTAATTACTTGTGTAATGGCAATGGGGATGATATTAACTCCTATTTATTTATTATCTATGTCACGCCAGATGTTCTATGGATACAAGCTATTT---ACTGTTCCAAATTCCTATTTTTTTGATTCGGGACCAAGAGAATTATTTGTTTCGATCTCCATCGTTCTACCCATAATAGGTATTGGTCTTTACCCGGATTTCGTGTTTTCATTATCAGTTGATAAGGTTCAAAGTATTTTAGGTAAATAT---TTTTATAGA------------------
>Rhodiola_macrocarpa
ATGAACTTTTTTCCTTGGTTAACATTAATTGTAGCTTTTCCGATATCTGCAGGTTCTTTTATTTTCTTTCTCCCTCAGAAAGGAAATAAAATAATAAGGTGGTACACTATATGTATATGTATCCTAGAACTCCTTCTAATGACCTATGCATTCCGTTATCATTTCCGATTCGACGATCCTTTAATACAACTGGCAGAGGAGTATAAATGGATACAT---TTTTTTTCTTTTTACTGGAGATTAGGAATAGATGGACTTTCTATAGGACCCATTTTATTAACGGGATTTATTACTACTTTAGCTACTTTAGCGGCTTGGCCAGTTACTCGAGATTCACGATTTTTCCATTTCTTGATGTTAGCAATGTATAGTGGCCAAATAGGATCATTTTCTTCCCGAGACCTTTTACTTTTTTTCATCATGTGGGAGTTAGAATTAATTCCTGTTTATTTACTTGTATCCTTGTGGGGAGGAAAGAAACGTCTATACTCAGCTACCAAGTTTATTTTGTACACTGCAGGAGGTTCCATTTTTCTGTTAATGGGAGTTCTGGGGATCGGTTTATATGGTTCCAATGAACCAACATTAAATTTGGAAATATTAGCTAATCAATCCTATCCTGTGGCATTGGAAATAATATTCTATATTTTATTTCTTATTGCTTTTGCTGTCAAATTACCGATTCTACCCCTACATACTTGGTTACCAGACACCCACGGGGAAGCACATTACAGTACTTGTATGCTTCTAGCTGGAATTTTATTAAAAATGGGAGCATATGGGTTGATTCGGATCAATATGGAATTATTACCCCGCGCTCATTCGATATTTTCTCCATGGTTGATAATAGTGGGTACGATCCAGATAATCTATGCAGCTTTAACATCTCTTGGCCAACGTAATTTAAAAAAACGAATAGCCTATTCTTCTGTATCTCATATGGGTTTCATAATTATAGGAATTGGCTCTATTACTGATACGGGCCTCAATGGAGCTCTTTTACAAATAATTTCTCATGGCTTTATTGGTGCTGGGCTTTTTTTCTTGGCAGGAACGGGTTATGATCGAATCCGTCTTGTTTATCTCGATGAAATGGGTGGGATAGCTATCTTAATGCCCAAAATATTCACCATGTTCAGTATATTATCGATGGCTTCTCTTGCATTACCGGGCATGAGTGGTTTTGTTGCGGAATTGATAGTCTTTTTTGGACTAATTACTAGTCAAAAATATCTTTTAATGACAAAAATACTAATTACTTGTGTAATGGCAATGGGGATGATATTAACTCCTATTTATTTATTATCTATGTCACGCCAGATGTTCTATGGATACAAGCTATTT---ACTGTTCCAAATTCCTATTTTTTTGATTCGGGACCAAGAGAATTATTTGTTTCGATCTCCATCGTTCTACCCATAATAGGTATTGGTCTTTACCCGGATTTCGTGTTTTCATTATCAGTTGATAAGGTTCAAAGTATTTTAGGTAAATAT---TTTTATAGA------------------
>Rhodiola_ovatisepala
ATGAACCTTTTTCCTTGGTTAACATTAATTGTAGCTTTTCCGATATCTGCAGGTTCTTTTATTTTCTTTCTCCCTCAGAAAGGAAATAAAATAATAAGGTGGTACACTATATGTATATGTATCTTAGAACTCCTTCTAATGACCTATGCATTCCGTTATCATTTCCGATTCGACGATCCTTTAATACAACTGGCAGAGGAGTATAAATGGATACAT---TTTTTTTCTTTTTACTGGAGATTAGGAATAGATGGACTTTCTATAGGACCCATTTTATTAACGGGATTTATTACTACTTTAGCTACTTTAGCGGCTTGGCCAGTTACTCGAGATTCACGATTTTTCCATTTCTTGATGTTAGCAATGTATAGTGGCCAAATAGGATCATTTTCTTCCCGAGACCTTTTACTTTTTTTCATCATGTGGGAGTTAGAATTAATTCCTGTTTATTTACTTGTATCCTTGTGGGGAGGAAAGAAACGTCTATACTCAGCTACCAAGTTTATTTTATACACTGCAGGAGGTTCCATTTTTCTGTTAATGGGAGTTCTGGGGATCGGTTTATATGGTTCCAATGAACCAACATTAAATTTTGAAATATTAGCTAATCAATCCTATCCTGTGGCATTGGAAATAATATTCTATATTTTATTTCTTATTGCTTTTGCTGTCAAATTACCGATTCTACCCCTACATACTTGGTTACCAGACACCCACGGGGAAGCACATTACAGTACTTGTATGCTTCTAGCTGGAATTTTATTAAAAATGGGAGCATATGGGTTGGTTCGGATCAATATGGAATTATTACCCCGCGCTCATTCGATATTTTCTCCATGGTTGATAATAGTGGGTACGATCCAGATAATCTATGCAGCTTTAACATCTCTTGGCCAACGTAATTTAAAAAAACGAATAGCCTATTCTTCTGTATCTCATATGGGTTTCATAATTATAGGAATTGGCTCTATTACTGATACGGGCCTCAACGGAGCTCTTTTACAAATAATTTCTCATGGCTTTATTGGTGCTGGGCTTTTTTTCTTGGCAGGAACGGGTTATGATCGAATCCGTCTTGTTTATCTCGATGAAATGGGTGGGATAGCTATCTTAATGCCCAAAATATTCACCATGTTCAGTATATTATCGATGGCTTCTCTTGCATTACCGGGCATGAGTGGTTTTGTTGCGGAATTGATAGTCTTTTTTGGACTAATTACTAGTCAAAAATATCTTTTAATGATAAAAATACTAATTACTTGTGTAATGGCAATGGGGATGATATTAACTCCTATTTATTTATTATCTATGTCACGCCAGATGTTCTATGGATACAAGCTATTT---ACTGTTCCAAATTCCTATTTTTTTGATTCGGGACCAAGAGAATTATTTGTTTCGATCTCCATCGTTCTACCCATAATAGGTATTGGTCTTTACCCGGATTTCGTGTTTTCATTATCAGTTGATAAGGTTCAAAGTATTTTAGGTAAATAT---TTTTATAGA------------------
>Rhodiola_prainii
ATGAACCTTTTTCCTTGGTTAACATTAATTGTAGCTTTTCCGATATCTGCAGGTTCTTTTATTTTCTTTCTCCCTCAGAAAGGAAATAAAATAATAAGGTGGTACACTATATGTATATGTATCTTAGAACTCCTTCTAATGACCTATGCATTCCGTTATCATTTCCGATTCGACGATCCTTTAATACAACTGGCAGAGGAGTATAAATGGATACAT---TTTTTTTCTTTTTACTGGAGATTAGGAATAGATGGACTTTCTATAGGACCCATTTTATTAACGGGATTTATTACTACTTTAGCTACTTTAGCGGCTTGGCCAGTTACTCGAGATTCACGATTTTTCCATTTCTTGATGTTAGCAATGTATAGTGGCCAAATAGGATCATTTTCTTCCCGAGACCTTTTACTTTTTTTCATCATGTGGGAGTTAGAATTAATTCCTGTTTATTTACTTGTATCCTTGTGGGGAGGAAAGAAACGTCTATACTCAGCTACCAAGTTTATTTTATACACTGCAGGAGGTTCCATTTTTCTGTTAATGGGAGTTCTGGGGATCGGTTTATATGGTTCCAATGAACCAACATTAAATTTTGAAATATTAGCTAATCAATCCTATCCTGTGGCATTGGAAATAATATTCTATATTTTATTTCTTATTGCTTTTGCTGTCAAATTACCGATTCTACCCCTACATACTTGGTTACCAGACACCCACGGGGAAGCACATTACAGTACTTGTATGCTTCTAGCTGGAATTTTATTAAAAATGGGAGCATATGGGTTGGTTCGGATCAATATGGAATTATTACCCCGCGCTCATTCGATATTTTCTCCATGGTTGATAATAGTGGGTACGATCCAGATAATCTATGCAGCTTTAACATCTCTTGGCCAACGTAATTTAAAAAAACGAATAGCCTATTCTTCTGTATCTCATATGGGTTTCATAATTATAGGAATTGGCTCTATTACTGATACGGGCCTCAACGGAGCTCTTTTACAAATAATTTCTCATGGCTTTATTGGTGCTGGGCTTTTTTTCTTGGCAGGAACGGGTTATGATCGAATCCGTCTTGTTTATCTCGATGAAATGGGTGGGATAGCTATCTTAATGCCCAAAATATTCACCATGTTCAGTATATTATCGATGGCTTCTCTTGCATTACCGGGCATGAGTGGTTTTGTTGCGGAATTGATAGTCTTTTTTGGACTAATTACTAGTCAAAAATATCTTTTAATGATAAAAATACTAATTACTTGTGTAATGGCAATGGGGATGATATTAACTCCTATTTATTTATTATCTATGTCACGCCAGATGTTCTATGGATACAAGCTATTT---ACTGTTCCAAATTCCTATTTTTTTGATTCGGGACCAAGAGAGTTATTTGTTTCGATCTCCATCGTTCTACCCATAATAAGTATTGGTCTTTACCCGGATTTCGTGTTTTCATTATCAGTTGATAAGGTTCAAAGTATTTTAGGTAAATAT---TTTTATAGA------------------
>Rhodiola_quadrifida
ATGAACTTTTTTCCTTGGTTAACATTAATTGTAGCTTTTCCGATATCTGCGGGTTCTTTTATTTTCTTTCTCCCTCAGAAAGGAAATAAAATAATAAGGTGGTACACTATATGTATATGTATCCTAGAACTCCTTCTAATGACCTATGCATTCCGTTATCATTTCCGATTCGACGATCCTTTAATACAACTGGCAGAGGAGTATAAATGGATACAT---TTTTTTTCTTTTTACTGGAGATTAGGAATAGATGGACTTTCTATAGGACCCATTTTATTAACGGGATTTATTACTACTTTAGCTACTTTAGCGGCTTGGCCAGTTACTCGAGATTCACGATTTTTCCATTTCTTGATGTTAGCAATGTATAGTGGCCAAATAGGATCATTTTCTTCCCGAGACCTTTTACTTTTTTTCATCATGTGGGAGTTAGAATTAATTCCTGTTTATTTACTTGTATCCTTGTGGGGAGGAAAGAAACGTCTATACTCAGCTACCAAGTTTATTTTGTACACTGCAGGAGGTTCCATTTTTCTGTTAATGGGAGTTCTGGGGATCGGTTTATATGGTTCCAATGAACCAACATTAAATTTGGAAATATTAGCTAATCAATCCTATCCTGTGGCATTGGAAATAATATTCTATATTTTATTTCTTATTGCTTTTGCTGTCAAATTACCGATTCTACCCCTACATACTTGGTTACCAGACACCCACGGGGAAGCACATTACAGTACTTGTATGCTTCTAGCTGGAATTTTATTAAAAATGGGAGCATATGGGTTGGTTCGGATCAATATGGAATTATTACCCCGCGCTCATTCGATATTTTCTCCATGGTTGATAATAGTGGGTACGATCCAGATAATCTATGCAGCTTTAACATCTCTTGGCCAACGTAATTTAAAAAAACGAATAGCCTATTCTTCTGTATCTCATATGGGTTTCATAATTATAGGAATTGGCTCTATTACTGATACGGGCCTCAACGGAGCTCTTTTACAAATAATTTCTCATGGCTTTATTGGTGCTGGGCTTTTTTTCTTGGCAGGAACGGGTTATGATCGAATCCGTCTTGTTTATCTCGATGAAATGGGCGGGATAGCTATCTTAATGCCCAAAATATTCACCATGTTCGGTATATTATCGATGGCTTCTCTTGCATTACCGGGCATGAGTGGTTTTGTTGCGGAATTGATAGTCTTTTTTGGACTAATTACTAGTCAAAAATATCTTTTAATGACAAAAATACTAATTACTTGTGTAATGGCAATGGGGATGATATTAACTCCTATTTATTTATTATCTATGTCACGCCAGATGTTCTATGGATACAAGCTATTT---ACTGTTCCAAATTCCTATTTTTTTGATTCGGGACCAAGAGAATTATTTGTTTCGATCTCCATCGTTCTACCCATAATAGGTATTGGTCTTTACCCGGATTTCGTGTTTTCATTATCAGTTGATAAGGTTCAAAGTATTTTAGGTAAATAC---TTTTATAGA------------------
>Rhodiola_rhodantha
ATGAAACTTTTTCCTTGGTTAACTTTAATTGTAGCTTTTCCGATATCTGCAGGTTCTTTTATTTTCTTTCTCCCTCAGAAAGGAAATAAAATAATAAGGTGGTACACTATATGTATATGTATCTTAGAACTCCTTCTAATGACCTATGCATTCCGTTATCATTTCCGATTCGACGATCCTTTAATACAACTGGCAGAGGAGTATAAATGGATACAT---TTTTTTTCTTTTTACTGGAGATTAGGAATAGATGGACTTTCTATAGGACCCATTTTATTAACGGGATTTATTACTACTTTAGCTACGTTAGCGGCTTGGCCAGTTACTCGAGATTCACGATTTTTCCATTTCTTGATGTTAGCAATGTATAGTGGCCAAATAGGATCATTTTCTTCCCGAGACCTTTTACTTTTTTTCATCATGTGGGAGTTAGAATTAATTCCTGTTTATTTACTTGTATCCTTGTGGGGAGGAAAGAAACGTCTATACTCAGCTACCAAGTTTATTTTATACACTGCAGGAGGTTCTATTTTTCTGTTAATGGGAGTTCTGGGGATCGGTTTATATGGTTCCAATGAACCAACATTAAATTTTGAAATATTAGCTAATCAATCCTATCCTGTGGCATTGGAAATAATATTCTATATTTTATTTCTTATTGCTTTTGCTGTCAAATTACCGATTCTACCCCTACATACTTGGTTACCAGACACCCACGGGGAAGCACATTACAGTACTTGTATGCTTCTAGCTGGAATTTTATTAAAAATGGGAGCATATGGGTTGGTTCGGATCAATATGGAATTATTACCCCGCGCTCATTCGATATTTTCTCCATGGTTGATAATAGTGGGTACGATCCAGATAATCTATGCAGCTTTAACATCTCTTGGCCAACGTAATTTAAAAAAACGAATAGCCTATTCTTCTGTATCTCATATGGGTTTCATAATTATAGGAATTGGCTCTATTACTGATACGGGCCTCAACGGAGCTCTTTTACAAATAATTTCTCATGGCTTTATTGGTGCTGGGCTTTTTTTCTTGGCAGGAACGGGTTATGATCGAATCCGTCTTGTTTATCTCGATGAAATGGGTGGGATAGCTATCTTAATGCCCAAAATATTCACCATGTTCAGTATATTATCGATGGCTTCTCTTGCATTACCGGGCATGAGTGGTTTTGTTGCGGAATTGATAGTCTTTTTTGGACTAATTACTAGTCAAAAATATCTTTTAATGACAAAAATACTAATTACTTGTGTAATGGCAATGGGGATGATATTAACTCCTATTTATTTATTATCTATGTCACGCCAGATGTTCTATGGATACAAGCTATTT---ACTGTTCCAAATTCCTATTTTTTTGATTCGGGACCAAGAGAATTATTTGTTTCGATCTCCATCGTTCTACCCATAATAGGTATTGGTCTTTACCCGGATTTCGTGTTTTCATTATCAGTTGATAAGGTTCAAAGTATTTTAGGTAAATAT---TTTTATAGA------------------
>Rhodiola_sexifolia
ATGAACCTTTTTCCTTGGTTAACATTAATTGTAGCTTTTCCGATATCTGCAGGTTCTTTTATTTTCTTTCTCCCTCAGAAAGGAAATAAAATAATAAGGTGGTACACTATATGTATATGTATCTTAGAACTCCTTCTAATGACCTATGCATTCCGTTATCATTTCCGATTCGACGATCCTTTAATACAACTGGCAGAGGAGTATAAATGGATACAT---TTTTTTTCTTTTTACTGGAGATTAGGAATAGATGGACTTTCTATAGGACCCATTTTATTAACGGGATTTATTACTACTTTAGCTACTTTAGCGGCTTGGCCAGTTACTCGAGATTCACGATTTTTCCATTTCTTGATGTTAGCAATGTATAGTGGCCAAATAGGATCATTTTCTTCCCGAGACCTTTTACTTTTTTTCATCATGTGGGAGTTAGAATTAATTCCTGTTTATTTACTTGTATCCTTGTGGGGAGGAAAGAAACGTCTATACTCAGCTACCAAGTTTATTTTATACACTGCAGGAGGTTCCATTTTTCTGTTAATGGGAGTTCTGGGGATCGGTTTATATGGTTCCAATGAACCAACATTAAATTTTGAAATATTAGCTAATCAATCCTATCCTGTGGCATTGGAAATAATATTCTATATTTTATTTCTTATTGCTTTTGCTGTCAAATTACCGATTCTACCCCTACATACTTGGTTACCAGACACCCACGGGGAAGCACATTACAGTACTTGTATGCTTCTAGCTGGAATTTTATTAAAAATGGGAGCATATGGGTTGGTTCGGATCAATATGGAATTATTACCCCGCGCTCATTCGATATTTTCTCCATGGTTGATAATAGTGGGTACGATCCAGATAATCTATGCAGCTTTAACATCTCTTGGCCAACGTAATTTAAAAAAACGAATAGCCTATTCTTCTGTATCTCATATGGGTTTCATAATTATAGGAATTGGCTCTATTACTGATACGGGCCTCAACGGAGCTCTTTTACAAATAATTTCTCATGGCTTTATTGGTGCTGGGCTTTTTTTCTTGGCAGGAACGGGTTATGATCGAATCCGTCTTGTTTATCTCGATGAAATGGGTGGGATAGCTATCTTAATGCCCAAAATATTCACCATGTTCAGTATATTATCGATGGCTTCTCTTGCATTACCGGGCATGAGTGGTTTTGTTGCGGAATTGATAGTCTTTTTTGGACTAATTACTAGTCAAAAATATCTTTTAATGATAAAAATACTAATTACTTGTGTAATGGCAATGGGGATGATATTAACTCCTATTTATTTATTATCTATGTCACGCCAGATGTTCTATGGATACAAGCTATTT---ACTGTTCCAAATTCCTATTTTTTTGATTCGGGACCAAGAGAATTATTTGTTTCGATCTCCATCGTTCTACCCATAATAGGTATTGGTCTTTACCCGGATTTCGTGTTTTCATTATCAGTTGATAAGGTTCAAAGTATTTTAGGTAAATAT---TTTTATAGA------------------
>Rhodiola_sinuata
ATGAACCTTTTTCCTTGGTTAACATTAATTGTAGCTTTTCCGATATCTGCAGGTTCTTTTATTTTCTTTCTCCCTCAGAAAGGAAATAAAATAATAAGGTGGTACACTATATGTATATGTATCTTAGAACTCCTTCTAATGACCTATGCATTCCGTTATCATTTCCGATTCGACGATCCTTTAATACAACTGGCAGAGGAGTATAAATGGATACAT---TTTTTTTCTTTTTACTGGAGATTAGGAATAGATGGACTTTCTATAGGACCCATTTTATTAACGGGATTTATTACTACTTTAGCTACTTTAGCGGCTTGGCCAGTTACTCGAGATTCACGATTTTTCCATTTCTTGATGTTAGCAATGTATAGTGGCCAAATAGGATCATTTTCTTCCCGAGACCTTTTACTTTTTTTCATCATGTGGGAGTTAGAATTAATTCCTGTTTATTTACTTGTATCCTTGTGGGGAGGAAAGAAACGTCTATACTCAGCTACCAAGTTTATTTTATACACTGCAGGAGGTTCCATTTTTCTGTTAATGGGAGTTCTGGGGATCGGTTTATATGGTTCCAATGAACCAACATTAAATTTTGAAATATTAGCTAATCAATCCTATCCTGTGGCATTGGAAATAATATTCTATATTTTATTTCTTATTGCTTTTGCTGTCAAATTACCGATTCTACCCCTACATACTTGGTTACCAGACACCCACGGGGAAGCACATTACAGTACTTGTATGCTTCTAGCTGGAATTTTATTAAAAATGGGAGCATATGGGTTGGTTCGGATCAATATGGAATTATTACCCCGCGCTCATTCGATATTTTCTCCATGGTTGATAATAGTGGGTACGATCCAGATAATCTATGCAGCTTTAACATCTCTTGGCCAACGTAATTTAAAAAAACGAATAGCCTATTCTTCTGTATCTCATATGGGTTTCATAATTATAGGAATTGGCTCTATTACTGATACGGGCCTCAACGGAGCTCTTTTACAAATAATTTCTCATGGCTTTATTGGTGCTGGGCTTTTTTTCTTGGCAGGAACGGGTTATGATCGAATCCGTCTTGTTTATCTCGATGAAATGGGTGGGATAGCTATCTTAATGCCCAAAATATTCACCATGTTCAGTATATTATCGATGGCTTCTCTTGCATTACCGGGCATGAGTGGTTTTGTTGCGGAATTGATAGTCTTTTTTGGACTAATTACTAGTCAAAAATATCTTTTAATGATAAAAATACTAATTACTTGTGTAATGGCAATGGGGATGATATTAACTCCTATTTATTTATTATCTATGTCACGCCAGATGTTCTATGGATACAAGCTATTT---ACTGTTCCAAATTCCTATTTTTTTGATTCGGGACCAAGAGAATTATTTGTTTCGATCTCCATCGTTCTACCCATAATAGGTATTGGTCTTTACCCGGATTTCGTGTTTTCATTATCAGTTGATAAGGTTCAAAGTATTTTAGGTAAATAT---TTTTATAGA------------------
>Rhodiola_smithii
ATGAACCTTTTTCCTTGGTTAACATTAATTGTAGCTTTTCCGATATCTGCAGGTTCTTTTATTTTATTTCTACCTCAGAAAGGAAATAAAATAATAAAGTGGTACACTATATGTATATGTATCTTAGAACTCCTTCTAATGACCTATGCATTCCGTTATCATTTCCGATTCGACGATCCTTTAATACAACTGGCAGAGGAGTATAAATGGATCCAT---TTTTTTTCTTTTTACTGGAGATTAGGAATAGATGGACTTTCTATAGGACCCATTTTATTAACGGGATTTATTACTACTTTAGCTACTTTAGCGGCTTGGCCAGTTACTCGAGATTCACGATTTTTCCATTTCTTGATGTTAGCAATGTATAGTGGCCAAATAGGATCATTTTCTTCCCGAGACCTTTTACTTTTTTTCATCATGTGGGAGTTAGAATTAATTCCTGTTTATTTACTTGTATCCTTGTGGGGAGGAAAGAAACGTCTATACTCAGCTACCAAGTTTATTTTGTACACTGCAGGAGGTTCCATTTTTCTGTTAATGGGAGTTCTGGGGATCGGTTTATATGGTTCCAATGAACCAACATTAAATTTTGAAATATTAGCTAATCAATCCTATCCTGTGGCATTGGAAATAATATTCTATATTTTATTTCTTATTGCTTTTGCTGTCAAATTACCGATTCTACCCCTACATACTTGGTTACCAGACACCCACGGGGAAGCACATTACAGTACTTGTATGCTTCTAGCTGGAATTTTATTAAAAATGGGAGCATATGGGTTGGTTCGGATCAATATGGAATTATTACCCCGCGCTCATTCGATATTTTCTCCATGGTTGATAATAGTGGGTACGATCCAGATAATCTATGCAGCTTTAACATCTCTTGGCCAACGTAATTTAAAAAAACGAATAGCCTATTCTTCTGTATCTCATATGGGTTTCATAATTATAGGAATTGGCTCTATTACTGATACGGGCCTCAACGGAGCTCTTTTACAAATAATTTCTCATGGCTTTATTGGTGCTGGGCTTTTTTTCTTGGCAGGAACGGGTTATGATCGAATCCGTCTTGTTTATCTCGATGAAATGGGTGGGATAGCTATCTTAATGCCCAAAATATTCACCATGTTCAGTATATTATCGATGGCTTCTCTTGCATTACCGGGCATGAGTGGTTTTGTTGCGGAATTGATAGTCTTTTTTGGACTAATTACTAGTCAAAAATATCTTTTAATGACAAAAATACTAATTACTTGTGTAATGGCAATGGGGATGATATTAACTCCTATTTATTTATTATCTATGTCACGCCAGATGTTCTATGGATACAAGCTATTT---ACCGTTCCAAATTCCTATTTTTTTGATTCGGGACCAAGAGAGTTATTTGTTTCGATCTCCATCGTTCTACCCATAATAGGTATTGGTCTTTACCCGGATTTCGTGTTTTCATTATCAGTTGATAAGGTTCAAAGTATTTTAGGAAAATAT---TTTTATAGA------------------
>Rhodiola_stapfii
ATGAACCTTTTTCCTTGGTTAACATTAATTGTAGCTTTTCCGATATCTGCAGGTTCTTTTATTTTCTTTCTCCCTCAGAAAGGAAATAAAATAATAAGGTGGTACACTATATGTATATGTATCTTAGAACTCCTTCTAATGACCTATGCATTCCGTTATCATTTCCGATTCGACGATCCTTTAATACAACTGGCAGAGGAGTATAAATGGATACAT---TTTTTTTCTTTTTACTGGAGATTAGGAATAGATGGACTTTCTATAGGACCCATTTTATTAACGGGATTTATTACTACTTTAGCTACTTTAGCGGCTTGGCCAGTTACTCGAGATTCACGATTTTTCCATTTCTTGATGTTAGCAATGTATAGTGGCCAAATAGGATCATTTTCTTCCCGAGACCTTTTACTTTTTTTCATCATGTGGGAGTTAGAATTAATTCCTGTTTATTTACTTGTATCTTTGTGGGGAGGAAAGAAACGTCTATACTCAGCTACCAAGTTTATTTTATACACTGCAGGAGGTTCCATTTTTCTGTTAATGGGAGTTCTGGGGATCGGTTTATATGGTTCCAATGAACCAACATTAAATTTTGAAATATTAGCTAATCAATCCTATCCTGTGGCATTGGAAATAATATTCTATATTTTATTTCTTATTGCTTTTGCTGTCAAATTACCGATTCTACCCCTACATACTTGGTTACCAGACACCCACGGGGAAGCACATTACAGTACTTGTATGCTTCTAGCTGGAATTTTATTAAAAATGGGAGCATATGGGTTGGTTCGGATCAATATGGAATTATTACCCCGCGCTCATTCGATATTTTCTCCATGGTTGATAATAGTGGGTACGATCCAGATAATCTATGCAGCTTTAACATCTCTTGGCCAACGTAATTTAAAAAAACGAATAGCCTATTCTTCTGTATCTCATATGGGTTTCATAATTATAGGAATTGGCTCTATTACTGATACGGGCCTCAACGGAGCTCTTTTACAAATAATTTCTCATGGCTTTATTGGTGCTGGGCTTTTTTTCTTGGCAGGAACGGGTTATGATCGAATCCGTCTTGTTTATCTCGATGAAATGGGTGGGATAGCTATCTTAATGCCCAAAATATTCACCATGTTCAGTATATTATCGATGGCTTCTCTTGCATTACCGGGCATGAGTGGTTTTGTTGCGGAATTGATAGTCTTTTTTGGACTAATTACTAGTCAAAAATATCTTTTAATGATAAAAATACTAATTACTTGTGTAATGGCAATGGGGATGATATTAACTCCTATTTATTTATTATCTATGTCACGCCAGATGTTCTATGGATACAAGCTATTT---ACTGTTCCAAATTCCTATTTTTTTGATTCGGGACCAAGAGAATTATTTGTTTCGATCTCCATCGTTCTACCCATAATAGGTATTGGTCTTTACCCGGATTTCGTGTTTTCATTATCAGTTGATAAGGTTCAAAGTATTTTAGGTAAATAT---TTTTATAGA------------------
>Rhodiola_subopposita
ATGAACTCTTTTCCTTGGTTAACATTAATTGTAGCTTTTCCGATATCTGCAGGTTCTTTTATTTTCTTTCTCCCTCAGAAAGGAAATAAAATAATAAGGTGGTACACTATATGTATATGTATCCTAGAACTCCTTCTAATGACCTATGCATTCCGTTATCATTTCCGATTCGACGATCCTTTAATACAACTGGCAGAGGAGTATAAATGGATACAT---TTTTTTTCTTTTTACTGGCGATTAGGAATAGATGGACTTTCTATAGGACCCATTTTATTAACGGGATTTATTACTACTTTAGCTACTTTAGCGGCTTGGCCAGTTACTCGAGATTCACGATTTTTCCATTTCTTGATGTTAGCAATGTATAGTGGCCAAATAGGATCATTTTCTTCCCGAGACCTTTTACTTTTTTTCATCATGTGGGAGTTAGAATTAATTCCTGTTTATTTACTTGTATCCTTGTGGGGAGGAAAGAAACGTCTATACTCAGCTACCAAGTTTATTTTGTACACTGCAGGAGGTTCCATTTTTCTGTTAATGGGAGTTCTGGGGATCGGTTTATATGGTTCCAATGAACCAACATTAAATTTGGAAATATTAGCTAATCAATCCTATCCTGTGGCATTGGAAATAATATTCTATATTTTATTTCTTATTGCTTTTGCTGTTAAATTACCGATTCTACCCCTACATACTTGGTTACCAGACACCCACGGGGAAGCACATTACAGTACTTGTATGCTTCTAGCTGGAATTTTATTAAAAATGGGAGCATATGGGTTGATTCGGATCAATATGGAATTATTACCCCGCGCTCATTCGATATTTTCTCCATGGTTGATAATAGTGGGTACGATCCAGATAATCTATGCAGCTTTAACATCTCTTGGCCAACGTAATTTAAAAAAACGAATAGCCTATTCTTCTGTATCTCATATGGGTTTCATAATTATAGGAATTGGCTCTATTACTGATACGGGCCTCAATGGAGCTCTTTTACAAATGATTTCTCATGGCTTTATTGGTGCTGGGCTTTTTTTCTTGGCAGGAACGGGTTATGATCGAATCCGTCTTGTTTATCTCGATGAAATGGGTGGGATAGCTATCTTAATGCCCAAAATATTCACCATGTTCAGTATATTATCGATGGCTTCTCTTGCATTACCGGGCATGAGTGGTTTTGTTGCGGAATTGATAGTCTTTTTTGGACTAATTACTAGTCAAAAATATCTTTTAATGACAAAAATACTAATTACTTGTGTAATGGCAATGGGGATGATATTAACTCCTATTTATTTATTATCTATGTCACGCCAGATGTTCTATGGATACAAGCTATTT---ACTGTTCCAAATTCCTATTTTTTTGATTCGGGACCAAGAGAATTATTTGTTTCGATCTCCATCGTTCTACCCATAATAGGTATTGGTCTTTACCCGGATTTCGTGTTTTCATTATCAGTTGATAAGGTTCAAAGTATTTTAGGTAAATAT---TTTTATAGA------------------
>Rhodiola_tangutica
ATGAACTTTTTTCCTTGGTTAACATTAATTGTAGCTTTTCCGATATCTGCGGGTTCTTTTATTTTCTTTCTCCCTCAGAAAGGAAATAAAATAATAAGGTGGTACACTATATGTATTTGTATCCTAGAACTCCTTCTAATGACCTATGCATTCCGTTATCATTTCCGATTCGACGATCCTTTAATACAACTGGCAGAGGAGTATAAATGGATACAT---TTTTTTTCTTTTTACTGGAGATTAGGAATAGATGGACTTTCTATAGGACCCATTTTATTAACGGGATTTATTACTACTTTAGCTACTTTAGCGGCTTGGCCAGTTACTCGAGATTCACGATTTTTCCATTTCTTGATGTTAGCAATGTATAGTGGCCAAATAGGATCATTTTCTTCCCGAGACCTTTTACTTTTTTTCATCATGTGGGAGTTAGAATTAATTCCTGTTTATTTACTTGTATCCTTGTGGGGAGGAAAGAAACGTCTATACTCAGCTACCAAGTTTATTTTGTACACTGCAGGAGGTTCCATTTTTCTGTTAATGGGAGTTCTGGGGATCGGTTTATATGGTTCCAATGAACCAACATTAAATTTGGAAATATTAGCTAATCAATCCTATCCTGTGGCATTGGAAATAATATTCTATATTTTATTTCTTATTGCTTTTGCTGTCAAATTACCGATTCTACCCCTACATACTTGGTTACCAGACACCCACGGGGAAGCACATTACAGTACTTGTATGCTTCTAGCTGGAATTTTATTAAAAATGGGAGCATATGGGTTGGTTCGGATCAATATGGAATTATTACCCCGCGCTCATTCGATATTTTCTCCATGGTTGATAATAGTGGGTACGATCCAGATAATCTATGCAGCTTTAACATCTCTTGGCCAACGTAATTTAAAAAAACGAATAGCCTATTCTTCTGTATCTCATATGGGTTTCATAATTATAGGAATTGGCTCTATTACTGATACGGGCCTCAACGGAGCTCTTTTACAAATAATTTCTCATGGCTTTATTGGTGCTGGGCTTTTTTTCTTGGCAGGAACGGGTTATGATCGAATCCGTCTTGTTTATCTCGATGAAATGGGCGGGATAGCTATCTTAATGCCCAAAATATTCACCATGTTCGGTATATTATCGATGGCTTCTCTTGCATTACCGGGCATGAGTGGTTTTGTTGCGGAATTGATAGTCTTTTTTGGACTAATTACTAGTCAAAAATATCTTTTAATGACAAAAATACTAATTACTTGTGTAATGGCAATGGGGATGATATTAACTCCTATTTATTTATTATCTATGTCACGCCAGATGTTCTATGGATACAAGCTATTT---ACTGTTCCAAATTCCTATTTTTTTGATTCGGGACCAAGAGAATTATTTGTTTCGATCTCCATCGTTCTACCCATAATAGGTATTGGTCTTTACCCGGATTTCGTGTTTTCATTATCAGTTGATAAGGTTCAAAGTATTTTAGGTAAATAC---TTTTATAGA------------------
>Rhodiola_wallichiana
ATGAACCTTTTTCCTTGGTTAACATTAATTGTAGCTTTTCCGATATCTGCAGGTTCTTTTATTTTCTTTCTCCCTCAGAAAGGAAATAAAATAATAAGGTGGTACACTATATGTATATGTATCTTAGAACTCCTTCTAATGACCTATGCATTCCGTTATCATTTCCGATTCGACGATCCTTTAATACAACTGGCAGAGGAGTATAAATGGATACAT---TTTTTTTCTTTTTACTGGAGATTAGGAATAGATGGACTTTCTATAGGACCCATTTTATTAACGGGATTTATTACTACTTTAGCTACTTTAGCGGCTTGGCCAGTTACTCGAGATTCACGATTTTTCCATTTCTTGATGTTAGCAATGTATAGTGGCCAAATAGGATCATTTTCTTCCCGAGACCTTTTACTTTTTTTCATCATGTGGGAGTTAGAATTAATTCCTGTTTATTTACTTGTATCCTTGTGGGGAGGAAAGAAACGTCTATACTCAGCTACCAAGTTTATTTTATACACTGCAGGAGGTTCCATTTTTCTGTTAATGGGAGTTCTGGGGATCGGTTTATATGGTTCCAATGAACCAACATTAAATTTTGAAATATTAGCTAATCAATCCTATCCTGTGGCATTGGAAATAATATTCTATATTTTATTTCTTATTGCTTTTGCTGTCAAATTACCGATTCTACCCCTACATACTTGGTTACCAGACACCCACGGGGAAGCACATTACAGTACTTGTATGCTTCTAGCTGGAATTTTATTAAAAATGGGAGCATATGGGTTGGTTCGGATCAATATGGAATTATTACCCCGCGCTCATTCGATATTTTCTCCATGGTTGATAATAGTGGGTACGATCCAGATAATCTATGCAGCTTTAACATCTCTTGGCCAACGTAATTTAAAAAAACGAATAGCCTATTCTTCTGTATCTCATATGGGTTTCATAATTATAGGAATTGGCTCTATTACTGATACGGGCCTCAACGGAGCTCTTTTACAAATAATTTCTCATGGCTTTATTGGTGCTGGGCTTTTTTTCTTGGCAGGAACGGGTTATGATCGAATCCGTCTTGTTTATCTCGATGAAATGGGTGGGATAGCTATCTTAATGCCCAAAATATTCACCATGTTCAGTATATTATCGATGGCTTCTCTTGCATTACCGGGCATGAGTGGTTTTGTTGCGGAATTGATAGTCTTTTTTGGACTAATTACTAGTCAAAAATATCTTTTAATGACAAAAATACTAATTACTTGTGTAATGGCAATGGGGATGATATTAACTCCTATTTATTTATTATCTATGTCACGCCAGATGTTCTATGGATACAAGCTATTT---ACTGTTCCAAATTCCTATTTTTTTGATTCGGGACCAAGAGAATTATTTGTTTCGATCTCCATCGTTCTACCCATAATAGGTATTGGTCTTTACCCGGATTTCGTGTTTTCATTATCAGTTGATAAGGTTCAAAGTATTTTAGGTAAATAT---TTTTATAGA------------------
>Hylotelephium_ewersii
ATGAACTTTTTTCCTTGGTTAACACTAATTGTAGCTTTTCCTATATCTGCAGGTTCTTTAATTTTCTTTCTCCCTCAGAAAGGAAATAAAATAATTAGGTGGTACACTATATGTATATGTATATTAGAACTCCTTCTAATGACCTATGCATTCCGTTATCATTTTCGATTCGACGATCCTTTAATACAACTGGCAGAAGAGTATAAATGGATACGC---TTTTTTTCTTTTTACTGGCGATTAGGAATAGATGGACTTTCTATAGGACCCATTTTATTAACGGGATTTATTACTACTTTAGCTACTTTAGCGGCTTGGCCAGTTACTCGAGATTCACGATTTTTCCATTTCTTGATGTTAGCAATGTATAGTGGCCAAATAGGATCATTTTCTTCCCGAGACCTTTTACTTTTTTTCATCATGTGGGAGTTAGAATTAATTCCTGTTTATTTACTTGTATCCTTATGGGGAGGAAAAAAACGTCTCTATTCAGCTACCAAGTTTATTTTGTATACTGCAGGAGGTTCCATTTTTCTGTTAATGGGAGTTCTGGGTATGGGTTTATATGGTTCCAATGAACCAACATTAAATTTTGAAATATTAGCTAATCAATCCTATCCTGTGGCATTGGAAATACTATTCTATATTTTATTTCTTATTGCTTTTGCTGTCAAATTACCGATTTTACCCCTACATACCTGGTTACCCGACACCCACGGGGAAGCACATTACAGTACTTGTATGCTTCTAGCTGGAATTTTATTAAAAATGGGAGCATATGGGTTGGTTCGGATCAATATGGAATTATTACCTCACGCTCATTCGATATTTTCTCCATGGTTGATAATAGTGGGTACGATCCAAATAATCTATGCAGCGTTAACATCTCTTGGCCAACGTAATTTAAAAAAACGAATAGCCTATTCTTCTGTATCTCATATGGGTTTCATAATTATAGGAATTGGCTCTATTACTGATACAGGTCTCAACGGAGCTCTTTTACAAATAATCTCTCATGGCTTTATTGGTGCTGGGCTTTTTTTCTTGGCAGGAACGGGTTATGATCGAATACGTCGTGTTTATCTTGATGAAATGGGTGGGATAGCTATCTTAATGCCCAAAATATTCACGATGTTCAGTCTATTATCGATGGCTTCTCTTGCATTACCGGGCCTGAGTGGTTTTGTTGCGGAATTGATAGTCTTTTTTGGACTAATTACTAGTCAAAAATATCTTTTAATGACAAAAATACTAATTACTTGTGTAATGGCAATGGGGATGATATTAACTCCTATTTATTTATTATCTATGTTACGCCAGATGTTCTATGGCTACAAGCTATTT---AATGTTCCAAAGTCATATTTTTTTGATTCGGGACCGCGAGAATTATTTGTTTCGATCTCCATCTTGCTACCTATAATAGGTATTGGTATTTACCCAGATTTCGTTTTTTCATTATCAGTTGATACGGTTCAAAGTATTTTATGTAAGTAT---TTTTATAGA------------------
>Hylotelephium_verticillatum
ATGAACTTTTTTCCTTGGTTAACACTAATTGTAGCTTTTCCTATATCTGCAGGTTCTTTAATTTTCTTTCTCCCTCAGAAAGGAAATAAAATAATTAGGTGGTACACTATATGTATATGTATATTAGAACTCCTTCTAATGACCTATGCATTCCGTTATCATTTTCGATTCGACGATCCTTTAATACAACTGGCAGAAGAGTATAAATGGATACGC---TTTTTTTCTTTTTACTGGCGATTAGGAATAGATGGACTTTCTATAGGACCCATTTTATTAACGGGATTTATTACTACTTTAGCTACTTTAGCGGCTTGGCCAGTTACTCGAGATTCACGATTTTTCCATTTCTTGATGTTAGCAATGTATAGTGGCCAAATAGGATCATTTTCTTCCCGAGACCTTTTACTTTTTTTCATCATGTGGGAGTTAGAATTAATTCCTGTTTATTTACTTGTATCCTTATGGGGAGGAAAAAAACGTCTATATTCAGCTACCAAGTTTATTTTGTATACTGCAGGAGGTTCCATTTTTCTGTTAATGGGAGTTCTGGGTATGGGTTTATATGGTTCCAATGAACCAACATTAAATTTTGAAATATTAGCTAATCAATCCTATCCTGTGGCATTGGAAATAATATTCTATATTTTATTTCTTATTGCTTTTGCTGTCAAATTACCGATTTTACCCCTACATACCTGGTTACCCGACACCCACGGGGAAGCACATTACAGTACTTGTATGCTTCTAGCTGGAATTTTATTAAAAATGGGAGCATATGGGTTGGTTCGGATCAATATGGAATTATTACCTCACGCTCATTCGATATTTTCTCCATGGTTGATAATAGTGGGTACGATCCAAATAATCTATGCAGCGTTAACATCTCTTGGCCAACGTAATTTAAAAAAACGAATAGCCTATTCTTCTGTATCTCATATGGGTTTCATAATTATAGGAATTGGCTCTATTACTGATACAGGTCTCAACGGAGCTCTTTTACAAATAATCTCTCATGGCTTTATTGGTGCTGGGCTTTTTTTCTTGGCAGGAACGGGTTATGATCGAATACGTCTTGTTTATCTTGATGAAATGGGTGGGATAGCTATCTTAATGCCCAAAATATTCACGATGTTCAGTCTATTATCGATGGCTTCTCTTGCATTACCGGGCCTGAGTGGTTTTGTTGCGGAATTGATAGTCTTTTTTGGACTAATTACTAGTCAAAAATATCTTTTAATGACAAAAATACTAATTACTTGTGTAATGGCAATGGGGATGATATTAACTCCTATTTATTTATTATCTATGTTACGCCAGATGTTCTATGGCTACAAGCTATTT---AATGTTCCAAATTCATATTTTTTTGATTCGGGACCGCGAGAATTATTTGTTTCGATCTCCATCTTGCTACCTATAATAGGTATTGGTATTTACCCAGATTTCGTTTTTTCATTATCAGTTGATACGGTTCAAAGTATTTTATGTAAGTAT---TTTTATAGA------------------
>Hylotelephium_viviparum
ATGAACTTTTTTCCTTGGTTAACACTAATTGTAGCTTTTCCTATATCTGCAGGTTCTTTAATTTTCTTTCTCCCTCAGAAAGGAAATAAAATAATTAGGTGGTACACTATATGTATATGTATATTAGAACTCCTTCTAATGACCTATGCATTCCGTTATCATTTTCGATTCGACGATCCTTTAATACAACTGGCAGAAGAGTATAAATGGATACGC---TTTTTTTCTTTTTACTGGCGATTAGGAATAGATGGACTTTCTATAGGACCCATTTTATTAACGGGATTTATTACTACTTTAGCTACTTTAGCGGCTTGGCCAGTTACTCGAGATTCACGATTTTTCCATTTCTTGATGTTAGCAATGTATAGTGGCCAAATAGGATCATTTTCTTCCCGAGACCTTTTACTTTTTTTCATCATGTGGGAGTTAGAATTAATTCCTGTTTATTTACTTGTATCCTTATGGGGAGGAAAAAAACGTCTATATTCAGCTACCAAGTTTATTTTGTATACTGCAGGAGGTTCCATTTTTCTGTTAATGGGAGTTCTGGGTATGGGTTTATATGGTTCCAATGAACCAACATTAAATTTTGAAATATTAGCTAATCAATCCTATCCTGTGGCATTGGAAATAATATTCTATATTTTATTTCTTATTGCTTTTGCTGTCAAATTACCGATTTTACCCCTACATACCTGGTTACCCGACACCCACGGGGAAGCACATTACAGTACTTGTATGCTTCTAGCTGGAATTTTATTAAAAATGGGAGCATATGGGTTGGTTCGGATCAATATGGAATTATTACCTCACGCTCATTCGATATTTTCTCCATGGTTGATAATAGTGGGTACGATCCAAATAATCTATGCAGCGTTAACATCTCTTGGCCAACGTAATTTAAAAAAACGAATAGCCTATTCTTCTGTATCTCATATGGGTTTCATAATTATAGGAATTGGCTCTATTACTGATACAGGTCTCAACGGAGCTCTTTTACAAATAATCTCTCATGGCTTTATTGGTGCTGGGCTTTTTTTCTTGGCAGGAACGGGTTATGATCGAATACGTCTTGTTTATCTTGATGAAATGGGTGGGATAGCTATCTTAATGCCCAAAATATTCACGATGTTCAGTCTATTATCGATGGCTTCTCTTGCATTACCGGGCCTGAGTGGTTTTGTTTCGGAATTGATAGTCTTTTTTGGACTAATTACTAGTCAAAAATATCTTTTAATGACAAAAATACTAATTACTTGTGTAATGGCAATGGGGATGATATTAACTCCTATTTATTTATTATCTATGTTACGCCAGATGTTCTATGGCTACAAGCTATTT---AATGTTCCAAATTCATATTTTTTTGATTCGGGACCGCGAGAATTATTTGTTTCGATCTCCATCTTGCTACCTATAATAGGTATTGGTATTTACCCAGATTTCGTTTTTTCATTATCAGTTGATACGGTTCAAAGTATTTTATGTAAGTAT---TTTTATAGA------------------
>Meterostachys_sikokianus
ATGAACTTTTTTCCTTGGTTAACACTAATTGTAGCTTTTCCTATATCTGCAGGTTCTTTAATTTTCTTTCTCCCTCAGAAAGGAAATAAAATGATTAGGTGGTACACCATATGTATATGTATCTTAGACCTCCTTCTAATGACCTATGCATTCCGTTATCATTTTCGATTCGACGATCCTTTAATACAACTGGCAGAAGAGTATAAATGGATACGT---TTTTTTTCTTTTTACTGGCGATTAGGAATAGATGGACTTTCTATAGGACCCATTTTATTAACGGGATTTATTACTACTTTAGCGACTTTAGCGGCTTGGCCAGTTACTCGAGATTCACGATTTTTCCATTTCTTGATGTTAGCAATGTATAGTATCCAAATAGGATCATTTTCTTCCCGAGACCTTTTACTTTTTTTCATCATGTGGGAGTTAGAATTAATTCCTGTTTATTTACTTGTATCCTTATGGGGAGGAAAAAAACGTCTATATTCAGCTACCAAGTTTATTTTGTATACTGCAGGAGGTTCCATTTTTCTGTTAATGGGAGTTCTGGGTATGGGTTTATATGGTTCCAATGAACCAACATTCAATTTTGAAATATTAGCTAATCAATCCTATCCTGTGGCATTGGAAATAATATTCTATATTTTATTTCTTATTACTTTTGCTGTCAAATTACCGATTTTACCCCTACATACCTGGTTACCCGACACCCACGGGGAAGCACATTACAGTACTTGTATGCTTCTAGCTGGAATTTTATTAAAAATGGGATCATATGGGTTGGTTCGGATCAATATGGAATTATTACCTCACGCTCATTCGATATTTTCTCCATGGTTGATAATAGTGGGGACGATCCAAATAATCTATGCAGCGTTAACATCTCTTGGCCAACGTAATTTAAAAAAACGAATAGCCTATTCTTCTGTATTTCATATGGGTTTCATAATTATAGGAATTGGCTCTATTACTGATACAGGTCTCAACGGAGCTCTTTTACAAATAATCTCTCATGGCTTTATTGGTGCTGGGCTTTTTTTCTTGGCAGGAACGGGTTATGATCGAATACGTCTTGTTTATCTTGATGAAATGGGTGGGATAGCCATCTTAATGCCCAAAATATTCACGATGTTCAGTCTATTATCGATGGCTTCTCTTGCATTACCGGGCCTCAGTGGTTTTGTTGCGGAATTGATAGTATTTTTTGGACTAATTACTAGTCAAAAATATCTTTTAATGACAAAAATAGTAATTACTTGTGTAATGGGAGTGGGGATGATATTAACTCCTATTTATTTATTATCTATGTTACGCCAGATGTTCTATGGATACAAGCTATTT---AATGTTCCAAATTCGTTTTTTTTTGATTCGGGACCGCGAGAATTATTTGTTTCGATCTCCATCTTGCTACCCATAATAGGTATTGGTATTTACCCGGATTTCGTTTTTTCATTATCAGTTGATAAGGTTCAAAGTATTTTATGTAAGTAT---TTTTATCGA------------------
>Orostachys_fimbriata
ATGAACTTTTTTCCTTGGTTAACACTAATTGTAGCTTTTCCTATATCTGCAGGTTCTTTAATTTTCTTTCTCCCTCAGAAAGGAAATAAAATTATTAGGTGGTACACTATATGTATATGTATCTTAGAACTCCTTCTAATGACCTATGCATTCCGTTATCATTTTCGATTCGACGATCCTTTAATACAACTGGCAGAAGAGTATAAATGGATCTGC---TTTTTTTCTTTTTACTGGCGATTAGGAATAGATGGACTTTCTATAGGACCCATTTTATTAACGGGATTTATTACTACTTTAGCGACTTTAGCGGCTTGGCCAGTTACTCGAGATTCACGATTTTTCCATTTCTTGATGTTAGCAATGTATAGTGGCCAAATAGGATCGTTTTCTTCCCGAGACCTTTTACTTTTTTTCATCATGTGGGAGTTAGAATTAATTCCTGTTTATTTACTTGTATCCTTATGGGGAGGAAAAAAACGTCTATATTCAGCTACCAAGTTTATTTTGTATACTGCAGGAGGTTCCATTTTTCTGTTAATGGGAATTCTGGGTATGGGTTTCTATGGTTACAATGAACCAACATTAAATTTTGAAATATTAGCTAATCAATCCTATCCTGTGGCATTGGAAATAATATTCTATATTTTATTTCTTATTACTTTTGCTGTTAAATTGCCGATTTTACCCCTACATACCTGGTTACCCGACACCCACGGGGAAGCACATTACAGTACTTGTATGCTTCTAGCTGGAATTTTATTAAAAATGGGAGCATATGGGTTGGTTCGGATCAATATGGAATTATTACCTCACGCTCATTCGATATTTTCTCCATGGTTGATAATAGTGGGTACGATCCAAATAATCTATGCAGCGTTAACATCTCTTGGCCAACGTAATTTAAAAAAACGAATAGCCTATTCTTCTGTATCTCATATGGGTTTCATAATTATAGGAATTGGCTCTATTACCGATACAGGTCTCAACGGAGCTCTTTTACAAATAATCTCTCATGGCTTTATTGGTGCTGGGCTTTTTTTCTTGGCAGGAACGGGGTATGATCGAATACGTCTTGTTTATCTTGATGAAATGGGTGGGATAGCCATCTTAATGCCCAAAATATTCACGATGTTCAGTCTATTATCGATGGCTTCTCTTGCATTACCGGGCCTGAGTGGTTTTGTTGCGGAATTGATAGTTTTTTTTGGACTAATTACTAGTCAAAAATATCTTTTAATGACAAAAATACTAATTACTTGTGTAATGGGAATGGGAATGATATTAACTCCTATTTATTTATTATCTATATTACGCCAGATGTTCTATGGCTACAAGCTATTT---AATGTTCCAAATTCGTTTTTTTTTGATTCGGGACCGCGGGAATTATTTGTTTCGATCTCCATCTTGCTACCCATAATAGGTATTGGTATTTACCCAGATTTTGTTTTTTCATTATCAGTTGATAAGGTTCAAAGTATTTTATGTAAGTAT---TTTTATCGA------------------
>Orostachys_japonica
ATGAACTTTTTTCCTTGGTTAACACTAATTGTAGCTTTTCCTATATCTGCAGGTTCTTTAATTTTCTTTCTCCCTCAGAAAGGAAATAAAATTATTAGGTGGTACACTATATGTATATGTATCTTAGAACTCCTTCTAATGACCTATGCATTCCGTTATTATTTTCGATTCGACGATCCTTTAATACAACTGGCAGAAGAGTATAAATGGATCCGC---TTTTTTTCTTTTTACTGGCGATTAGGAATAGATGGACTTTCTATAGGACCCATTTTATTAACGGGATTTATTACTACTTTAGCGACTTTAGCGGCTTGGCCAGTTACTCGAGATTCACGATTTTTCCATTTCTTGATGTTAGCAATGTATAGTGGCCAAATAGGATCGTTTTCTTCCCGAGACCTTTTACTTTTTTTCATCATGTGGGAGTTAGAATTAATTCCTGTTTATTTACTTGTATCCTTATGGGGAGGAAAAAAACGTCTATATTCAGCTACCAAGTTTATTTTGTATACTGCAGGAGGTTCCATTTTTCTGTTAATGGGAGTTCTGGGTATGGGTTTATATGGTTACAATACACCAACATTCAATTTTGAAATATTAGCTAATCAATCCTATCCTGTGGCATTGGAAATACTATTCTATATTTTATTTCTTATTACTTTTGCTGTCAAATTACCGATTTTACCCCTACATACCTGGTTACCCGACACCCACGGGGAAGCACATTACAGTACTTGTATGCTTCTAGCTGGAATTTTATTAAAAATGGGAGCATATGGGTTGGTTCGGATCAATATGGAATTATTACCTCACGCTCATTCGATATTTTCTCCATGGTTGATAATAGTGGGTACGATCCAAATAATCTATGCAGCGTTAACATCTCTTGGCCAACGTAATTTAAAAAAACGAATAGCCTATTCTTCTGTATCTCATATGGGTTTCATAATTATAGGAATTGGCTCTATTACTGATACAGGTCTCAACGGAGCTCTTTTACAAATAATCTCTCATGGCTTTATTGGTGCTGGGCTTTTTTTCTTGGCAGGAACGGGGTATGATCGAATACGTCTTGTTTATCTTGATGAAATGGGTGGGATAGCCATCTTAATGCCCAAAATATTCACGATGTTCAGTCTATTATCGATGGCTTCTCTTGCATTACCGGGCCTGAGTGGTTTTGTTGCGGAATTGATAGTTTTTTTTGGACTAATTACTAGTCAAAAATATCTTTTAATGACAAAAATACTAATTACTTGTGTAATGGGAATGGGAATGATATTAACTCCTATTTATTTATTATCTATGTTACGCCAGATGTTCTATGGCTATAAGCTATTT---AATGTTCCAAATTCGTTTTTTTTTGATTCGGGACCGCGAGAATTATTTGTTTCGATCTCCATCTTGCTACCCATAATAGGTATTGGTATTTACCCAGATTTTGTTTTTTCATTATCAGTTGATAAGGTTCAAGGTATTTTATGTAAGTAT---TTTTATCGA------------------
>Orostachys_minuta
ATGAACTTTTTTCCTTGGTTAACACTAATTGTAGCTTTTCCTATATCTGCAGGTTCTTTAATTTTCTTTCTCCCTCAGAAAGGAAATAAAATTATTAGGTGGTACACTATATGTATATGTATCTTAGAACTCCTTCTAATGACCTATGCATTCCGTTATCATTTTCGATTCGACGATCCTTTAATACAACTGGCAGAAGAGTATAAATGGATCCGC---TTTTTTTCTTTTTACTGGCGATTAGGAATAGATGGACTTTCTATAGGACCCATTTTATTAACGGGATTTATTACTACTTTAGCGACTTTAGCGGCTTGGCCAGTTACTCGAGATTCACGATTTTTCCATTTCTTGATGTTAGCAATGTATAGTGGCCAAATAGGATCGTTTTCTTCCCGAGACCTTTTACTTTTTTTCATCATGTGGGAGTTAGAATTAATTCCTGTTTATTTACTTGTATCCTTATGGGGAGGAAAAAAACGTCTATATTCAGCTACCAAGTTTATTTTGTATACTGCAGGAGGTTCCATTTTTCTGTTAATGGGAGTTCTGGGTATGGGTTTATATGGTTACAATGCACCAACATTCAATTTTGAAATATTAGCTAATCAATCCTATCCTGTGGCATTGGAAATAATATTCTATATTTTATTTCTTATTACTTTTGCTGTCAAATTACCGATTTTACCCCTACATACCTGGTTACCCGACACCCACGGGGAAGCACATTACAGTACTTGTATGCTTCTAGCTGGAATTTTATTAAAAATGGGAGCATATGGGTTGGTTCGGATCAATATGGAATTATTACCTCACGCTCATTCGATATTTTCTCCATGGTTGATAATAGTGGGTACGATCCAAATAATCTATGCAGCGTTAACATCTCTTGGCCAACGTAATTTAAAAAAACGAATAGCCTATTCTTCTGTATCTCATATGGGTTTCATAATTATAGGAATTGGCTCTATTACTGATACAGGTCTCAACGGAGCTCTTTTACAAATAATCTCTCATGGCTTTATTGGTGCTGGGCTTTTTTTCTTGGCAGGAACGGGGTATGATCGAATACGTCTTGTTTATCTTGATGAAATGGGTGGGATAGCCATCTTAATGCCCAAAATATTCACGATGTTCAGTCTATTATCGATGGCTTCTCTTGCATTACCGGGCCTGAGTGGTTTTGTTGCGGAATTGATAGTTTTTTTTGGACTAATTACTAGTCAAAAATATCTTTTAATGACAAAAATACTAATTACTTGTGTAATGGGAATGGGAATGATATTAACTCCTATTTATTTATTATCTATGTTACGCCAGATGTTCTATGGCTACAAGCTATTT---AATGTTCCAAATTCGTTTTTTTTTGATTCGGGACCGCGAGAATTATTTGTTTCGATCTCCATCTTGCTACCCATAATAGGTATTGGTATTTACCCAGATTTTGTTTTTTCATTATCAGTTGATAAGGTTCAAGGTATTTTATGTAAGTAT---TTTTATCGA------------------
>Orostachys_iwarenge_f_magna
ATGAACTTTTTTCCTTGGTTAACACTAATTGTAGCTTTTCCTATATCTGCAGGTTCTTTAATTTTCTTTCTCCCTCAGAAAGGAAATAAAATAATTAGGTGGTACACTATATGTATATGTATTTTAGAACTCCTTCTAATGACCTATGCATTCCGTTATCATTTTCGATTCGACGATCCTTTAATACAACTGGCAGAAGAGTATAAATGGATACGC---TTTTTTTCTTTTTACTGGCGATTAGGAATAGATGGACTTTCTATAGGACCCATTTTATTAACGGGATTTATTACTACTTTAGCTACTTTAGCGGCTTGGCCAGTTACTCGATATTCACGATTTTTCCATTTCTTGATGTTAGCAATGTATAGTGGCCAAATAGGATCATTTTCTTCCCGAGACCTTTTACTTTTTTTCATCATGTGGGAGTTAGAATTAATTCCTGTTTATTTACTTGTATCCTTATGGGGAGGAAAAAAGCGTCTATATTCAGCTACCAAGTTTATTTTGTATACTGCAGGAGGTTCCATTTTTCTGTTAATGGGAGTTCTGGGTATGGGTTTATATGGTTCCAATGAACCAACATTAAATTTTGAAATATTAGCTAATCAATCCTATCCTGTGGCATTGGAAATAATATTCTATATTTTATTTCTTATTGCTTTTGCTGTCAAATTACCGATTTTACCCCTACATACCTGGTTACCCGACACCCACGGGGAAGCACATTATAGTACTTGTATGCTTCTAGCTGGAATTTTATTAAAAATGGGAGCATATGGGTTGGTTCGGATCAATATGGAATTATTACCTCACGCTCATTCGATATTTTCTCCATGGTTGCTAATAGTGGGTACGATCCAAATAATCTATGCAGCGTTAACATCTCTTGGCCAACGTAATTTAAAAAAACGAATAGCCTATTCTTCTGTATCTCATATGGGTTTCATAATTATAGGAATTGGCTCTATTACTGATACAGGTCTCAACGGAGCTCTTTTACAAATAATCTCTCATGGCTTTATTGGTGCTGGGCTTTTTTTCTTGGCCGGAACGGGTTATGATCGAATACGTCTTGTTTATCTTGATGAAATGGGTGGGATAGCTATCTTAATGCCCAAAATATTCACGATGTTCAGTCTATTATCGATGGCTTCTCTTGCATTACCGGGCCTGAGTGGTTTTGTTGCGGAATTGATAGTCTTTTTTGGACTAATTACTAGTCAAAAATATCTTTTAATGACAAAAATACTAATTACTTGTGTAATGGCAATGGGGATGATATTAACTCCTATTTATTTATTATCTATGTCACGCCAGATGTTCTATGGCTACAAGCTATTT---AATGTTCCAAATTTATATTTTTTTGATTCGGGACCGCGAGAATTATTTGTTTCGATCTCCATCTTGCTACCCATAATAGGTATTGGTATTTACCCAGATTTCGTTTTTTCATTATCAGTTGATACGGTTCAAAGTATTTTATGTAAGTAT---TTTTATAGA------------------
>Sinocrassula_densirosulata
ATGAACTTTTTTCCTTGGTTAACACTAATTGTAGCTTTTCCGATATCTTCAGGTTCTTTAATTTTCTTTCTCCCTCAGAAAGGAAATAAAATAATTCGGTGGTACACTATATGTATATGTATCTTAGAACTCCTTCTAATGACCTATGCATTCCGTTATCATTTTCGATTCGACGATCCTTTAATACAACTGGCAGAAGAGTATAAATGGATACGC---TTTTTTTCTTTTTACTGGCGATTAGGAATAGATGGGCTTTCTATAGGACCCATTTTATTAACGGGATTTATTACTACTTTAGCTACTTTAGCGGCTTGGCCAGTTACTCGAGATTCACGATTTTTCCATTTCTTGATGTTAGCAATGTATAGTGGCCAAATAGGATCATTTTCTTCCCGAGACCTTTTACTTTTTTTCATCATGTGGGAGTTAGAATTAATTCCTGTTTATTTACTTGTATCCTTATGGGGAGGAAAAAAACGTCTCTATTCAGCTACCAAGTTTATTTTGTATACTGCAGGAGGTTCCATTTTTCTGTTAATGGGAGTTCTGGGTATGGGTTTATATGGTTCCAATGAACCAATATTAAATTTTGAAATATTAGCTAATCAATCCTATCCTGTGGCATTGGAAATAATATTCTATATTTTATTTCTTATTGCTTTTGCTGTCAAATTACCTATTTTACCCCTACATACCTGGTTACCCGACACCCACGGGGAAGCACATTACAGTACTTGTATGCTTCTAGCTGGAATTTTATTAAAAATGGGAGCATATGGGTTGGTTCGGATCAATATGGAATTATTACCTCACGCTCATTCGATATTTTCTCCATGGTTGATAATAGTGGGTACGATCCAAATAATCTATGCAGCGTTAACATCTCTTGGCCAACGTAATTTAAAAAAACGAATAGCCTATTCTTCTGTATCTCATATGGGTTTCATAATTATAGGAATTGGTTCTATTACTGATACAGGTCTCAACGGAGCTCTTTTACAAATAATCTCTCATGGCTTTATTGGTGCTGGGCTTTTTTTCTTGGCAGGAACGGGTTATGATCGAATACGTCTTGTTTATCTTGATGAAATGGGTGGGATAGCTATCTTAATGCCCAAAATATTCACGATGTTCAGTCTATTATCGATGGCTTCTCTTGCATTACCAGGCCTGAGTGGTTTTGTTGCGGAATTGATAGTTTTTTTTGGACTAATTACTAGTCAAAAATATCTTTTAATGACTAAAATTCTAATTACTTGTGTAATGGCAATGGGGATGATATTAACTCCTATTTATTTATTATCTATGTCACGTCAGATGTTCTATGGCTACAAGCTATTT---AATGTTCCAAATTCGTATTTTTTTGATTCGGGACCGCGAGAATTATTTGTTTCGATCTCCATCTTGCTACCCATAATAGGTATTGGTATTTACCCAGATTTCGCTTTTTCATTATCAGTTGATAAGGTTCAAAGCATTTTATGTAAGTAT---TTTTATAGA------------------
>Sinocrassula_indica
ATGAACTTTTTTCCTTGGTTAACACTAATTGTAGCTTTTCCGATATCTTCAGGTTCTTTAATTTTCTTTCTCCCTCAGAAAGGAAATAAAATAATTCGGTGGTACACTATATGTATATGTATCTTAGAACTCCTTCTAATGACCTATGCATTCCGTTATCATTTTCGATTCGACGATCCTTTAATACAACTGGCAGAAGAGTATAAATGGATACGC---TTTTTTTCTTTTTACTGGCGATTAGGAATAGATGGGCTTTCTATAGGACCCATTTTATTAACGGGATTTATTACTACTTTAGCTACTTTAGCGGCTTGGCCAGTTACTCGAGATTCACGATTTTTCCATTTCTTGATGTTAGCAATGTATAGTGGCCAAATAGGATCATTTTCTTCCCGAGACCTTTTACTTTTTTTCATCATGTGGGAGTTAGAATTAATTCCTGTTTATTTACTTGTATCCTTATGGGGAGGAAAAAAACGTCTCTATTCAGCTACCAAGTTTATTTTGTATACTGCAGGAGGTTCCATTTTTCTGTTAATGGGAGTTCTGGGTATGGGTTTATATGGTTCCAATGAACCAATATTAAATTTTGAAATATTAGCTAATCAATCCTATCCTGTGGCATTGGAAATAATATTCTATATTTTATTTCTTATTGCTTTTGCTGTCAAATTACCTATTTTACCCCTACATACCTGGTTACCCGACACCCACGGGGAAGCACATTACAGTACTTGTATGCTTCTAGCTGGAATTTTATTAAAAATGGGAGCATATGGGTTGGTTCGGATCAATATGGAATTATTACCTCACGCTCATTCGATATTTTCTCCATGGTTGATAATAGTGGGTACGATCCAAATAATCTATGCAGCGTTAACATCTCTTGGCCAACGTAATTTAAAAAAACGAATAGCCTATTCTTCTGTATCTCATATGGGTTTCATAATTATAGGAATTGGTTCTATTACTGATACAGGTCTCAACGGAGCTCTTTTACAAATAATCTCTCATGGCTTTATTGGTGCTGGGCTTTTTTTCTTGGCAGGAACGGGTTATGATCGAATACGTCTTGTTTATCTTGATGAAATGGGTGGGATAGCTATCTTAATGCCCAAAATATTCACGATGTTCAGTCTATTATCGATGGCTTCTCTTGCATTACCAGGCCTGAGTGGTTTTGTTGCGGAATTGATAGTTTTTTTTGGACTAATTACTAGTCAAAAATATCTTTTAATGACTAAAATTCTAATTACTTGTGTAATGGCAATGGGGATGATATTAACTCCTATTTATTTATTATCTATGTCACGTCAGATGTTCTATGGCTACAAGCTATTT---AATGTTCCAAATTCGTATTTTTTTGATTCGGGACCGCGAGAATTATTTGTTTCGATCTCCATCTTGCTACCCATAATAGGTATTGGTATTTACCCAGATTTCGCTTTTTCATTATCAGTTGATAAGGTTCAAAGCATTTTATGTAAGTAT---TTTTATAGA------------------
>Umbilicus_rupestris
ATGAACTTTTTTCCTTGGTTAACACTAATTGTAGCTTTTCCGATATCTGCAGGTTCTTTCATTTTCTTTCTCCCTCAGAAAGGAAATAAAATAATTAGGTGGTACACTATATGTATATGTATCTTAGAACTTCTTCTAATGACCTATGCATTCCGTTATCATTTCCGATTCGACGATCCTTTAATACAACTGGTAGAAGAGTATAAATGGATACGC---TTTTTTTCTTTTTATTGGAGATTAGGAATAGATGGACTTTCTATAGGACCCATTTTATTAACGGGATTTATTACTACTTTAGCTACTTTAGCGGCTTGGCCAGTTACTCGAGATTCACGATTTTTCCATTTCTTGATGTTAGCAATGTATAGTGGCCAAATAGGATCATTTTCTTCCCGAGACCTTTTACTGTTTTTCATCATGTGGGAGTTAGAATTAATTCCTGTTTATTTACTTGTATCCTTATGGGGAGGAAAGAAACGTCTATACTCCGCTACCAAGTTTATTTTGTACACTGCAGGAGGTTCCATTTTTCTGTTAATGGGAGTTCTGGGTATCGGTTTATATGGTTCCAATGAACCAACATTAAATTTGGAAATATTAGCTAATCAATCCTATCCTGTGGCATTGGAAATAATATTCTATATTTTATTTCTTATTGCTTTTGCTGTCAAATTACCGATTATACCCCTACATACCTGGTTACCAGACACCCACGGGGAAGCACATTACAGTACTTGTATGCTTCTAGCTGGAATTTTATTAAAAATGGGAGCATATGGGTTGGTTCGAATCAATATGGAAGTATTACCCCACGCTCATTCGATATTTTCTCCATGGTTGATAATAGTGGGTACGATTCAAATAATCTATGCAGCTTTAACATCGCTTGGCCAACGTAATTTAAAAAAACGAATAGCCTATTCTTCTGTATCTCATATGGGTTTCATAATCATAGGAATTGGCTCTATTACTGATACAGGCCTCAACGGAGCTCTTTTACAAATAATTTCTCATGGCTTTATTGGTGCTGGGCTTTTTTTCTTGGCAGGAACGGGTTATGATCGAATACGTCTTGTTTATCTCGACGAAATGGGTGGGATAGCTATCTTAATGCCCAAAATATTCACGATGTTCAGTATATTATCGATGGCTTCTCTTGCATTACCGGGCATGAGTGGTTTTGTTGCGGAATTGATAGTCTTTTTTGGACTAATTACTAGTCAAAAATATCTTTTAATGACAAAAATACTAATTACTTGTGTAATGGCAATGGGAATGATATTAACTCCTATTTATTTATTATCTATGTCACGCCAGATGTTCTATGGATACAAGCTATTT---AATGTTCCAAATTTGTATTTTTTTGATTCGGGACCACGCGAATTATTTGTTTCGATCTCCATCTTTCTACCCATAATAGGTATTGGTATTTACCCAGATTTTGTTTTTTCATTATCAGTTGATAAGGTTCAAAGTATTTTATGTAAATAT---TTTTATAGA------------------
>Myriophyllum_aquaticum
ACGAATTATTTTCCTTGGTTAACAATAATTGTCGTTTTGCCAATAGCCGCAGGTTCTTTAATTTTATTTCTACCTCATAGAGGAAATAAGATAGTAAGGTGGTATACGTTATGTATATGTATTTTAGAACTCCTTCTAACGACTTATGCATTCGGTTATCATTTCCAATTGGACGATTCATTAATACAACTGGCTGAGGAGTATAAATGGATCAAT---TTTTTTAATTTTTATTGGAGATTAGGAATAGATGGACTTTCTATAGGACCCGTTTTACTGACAGGATTTATCACCACTTTAGCGGCTTTAGCGGGTCGGCCTGTTACTCGAGATTCCCGATTTTTCCATTTCTTGATGTTAGCAATGTACAGTGGTCAAATAGGATTATTTGCTTCTCGCGACCTTTTACTTTTTTTCATTATGTGGGAGTTCGAATTAATTCCTGTTTATCTACTTCTATCCATGTGGGGAGGCAAAAAGCGTTTGTACTCAGCTACAAAGTTTATTTTGTATACTGCAGGGGGTTCCATTTTTCTCTTAATGGGAGTTCTGGGTCTGGGTTTATATGGTTCCAACAACCCAACATTAAATTTGGAAACATTGGCTAATCAATCGTATCCTATAGTATTGGAAATACTATTCTATATTGTATTTCTTATTGCTTTTGCTGTCAAATCACCGATTCTACCCCTCCATACATGGTTACCAGACACCCATGGAGAAGCACATTACAGTACGTGTATGCTTTTAGCTGGAATCTTATTAAAAATGGGAGCATATGGATTGGTTCGGATCAATATGGAATTATTTCCCCGCGCTCATTCTCTATTTTCTCCGTGGTTGATTATAGTAGGCACAATACAAATAATATATGCAGCTTTAACATCTCTTGGCCAACGAAATTTAAAAAAAAGGATAGCCTATTCTTCTGTATCTCATATGGGTTTCATAATTATAGGAATTGGCTCTATAACGGATGCGGGGCTCAATGGAGCCATTTTACAAATAATCTCTCATGGATTTATTGGTGCTGCGCTTTTTTTCTTGGCAGGAACAAGTTATGATCGAATACGTCTTGTTTATCTCGACGAAATGGGAGGAATAGCTATCCCAATGCCAAAAATTTTCACAATGTTCAGTATCTTATCGATGGCTTCCCTTGCCTTACCCGGCATGAGTGGTTTTGTTGCCGAATTGATAGTCTTTTTTGGACTAATTACCAGCCAAAAATTTCTTTTAATGCCAAAAATCGTAATAACTTGCGTAATGGCAATTGGAATGATATTAACTCCTATTTATTCATTATCTATGTCACGCCAGATGTTCTATGGATACAAGCTATTT---AATGTTCCAAACTCTTATTTTTTTGATTCGGGACCACGAGAATTATTTGTTTCTATTGCACTATTTCTACCCATTATAGGTATTGGTATTTACCCGGATTTCGTTCTCTCATTATCAGTGGATAAGGTTGAAACTATTCTATCTAATTTT---TTTTTA---------------------
>Myriophyllum_spicatum
ACGAATTTTATTCCTTGGTTAACAATAATTGTCGTTTTGCCAATATCCGCAGGTTCCTTAATTTTCTTTCTACCTCATAGAGGAAATAAGATAGTAAGGTGGTATACCTTATGTATATGTATTTTGGAACTCCTTCTAACGACTTATGCATTCGGTTATCATTTCCAATTGGACGATTCATTAATACAACTGGCTGAGGAGTATAAATGGATCAAT---TTTTTTAATTTTTATTGGAGATTAGGAATAGATGGACTTTCTATAGGACCCGTTTTACTGACAGGATTTATCACCACTTTAGCGGCTTTAGCGGGTTGGCCTGTTACTCGAGATTCCCGATTTTTCCATTTCTTGATGTTAGCAATGTACAGTGGTCAAATAGGATTATTTGCTTCTCGCGACCTCTTACTTTTTTTCATTATGTGGGAATTCGAATTAATTCCTGTTTATCTACTTCTATCCATGTGGGGAGGAAAAAAACGTTTATACTCAGCTACAAAGTTTATTTTGTATACTGCAGGGGGTTCCATTTTTCTCTTAATGGGAGTTCTGGGTCTGGGTTTATATGGTTCCAACAACCCAATATTAAATTTTGAAACATTGGCTAATCAATCGTATCCTGTAGTATTGGAAATACTATTGTATATTGTATTTCTTATTGCTTTTGCTGTCAAATCACCGATTCTACCCCTCCATACATGGTTACCAGACACCCATGGAGAAGCACATTACAGTACATGTATGCTTTTAGCTGGAATCTTATTAAAAATGGGAGCGTATGGATTGGTTCGAATCAATATGGAATTATTTCCCCGCGCTCATTCTCTATTTTCTCCGTGGTTGATTATAGTAGGCACAATACAAATAATATATGCAGCTTTAACATCTCTTGGACAACGAAATTTAAAAAAAAGAATAGCCTATTCTTCTGTATCTCATATGGGTTTCATAATTATAGGAATTGGCTCTATAACGGATGCGGGTCTTAATGGAGCCATTTTACAAATAATCTCTCATGGATTTATTGGTGCTGCGCTTTTTTTCTTGGCAGGGACAAGTTATGATCGAATACGTCTTGTTTATCTCGACGAAATGGGAGGAATAGCTATCCCAATGCCAAAAATTTTCACAATGTTCAGTATCTTATCGATGGCTTCCCTTGCCTTACCCGGCATGAGTGGTTTTGTTGCAGAATTGATAGTCTTTTTTGGACTAATCACCAGCCAAAAATTTCTTTTAATGGCAAAAATCGTAATAACTTGCATAATGGCAATTGGAATGATATTAACTCCTATTTATTCATTATCTATGTCACGTCAGATGTTTTATGGATACAAGCTATTTAATAATGTTCCAAACTCTTATTTTTTTGATTCGGGACCACGAGAATTATTTGTTTCTATTGCACTATTTCTACCCATTCTAGGTATTGGTATTTACCCGGATTTCGTTCTCTCATTATCAGTGGATAAGGTTGAAACTATTCTATCTAATTTT---TTTATAGATATAAATAATTTTTGTGAA
>Sempervivum_globiferum
ATGAACTTTTTTCCTTGGTTAACACTAATTGTAGCTTTTCCGATATCTGCTGGTTCTTTAATTTTCTTTCTCCCTCAAAAAGGAAATAAAATAATTAGGTGGTACACTATATGTATATGTATCTTAGAGCTCCTTCTAATGACCTATGCATTCCGTTATCATTTCCGATTCGACGATCCTTTAATACAACTGGCAGAGGAGTATAAATGGATACGT---TTTTTTTCTTTTTACTGGAGATTAGGAATAGATGGACTTTCTATAGGACCCATTTTATTAACAGGATTTATTACTACTTTAGCTACTTTAGCGGCTTGGCCAGTTACTCGCGATTCACGATTTTTCCATTTCTTGATGTTAGCAATGTATAGTGGCCAAATAGGATTATTTGCTTCCCGAGACCTTTTACTTTTTTTCATCATGTGGGAGTTAGAATTAATTCCTGTTTATTTACTTGTATCATTATGGGGAGGAAAGAAACGTCTATACTCAGCTACCAAGTTTATTTTGTATACTGCGGGAGGTTCCATTTTTCTGTTAATGGGAGTTCTGGGTATTGGTTTATATGGTTCCAATGAACCAACATTAAATTTTGAAATATTAGCTAATCAATCCTATCCTGTGGCATTGGAAATAATATTCTATATTTTATTTCTTATTGCTTTTGCTGTCAAATTACCGATTTTACCCCTACATACCTGGTTACCAGATACCCATGGGGAAGCACATTACAGTACTTGTATGCTTCTAGCTGGAATTTTATTAAAAATGGGAGCATATGGGTTGGTTCGGATCAATATGGAATTATTACCCCGTGCTCATTCGATATTTTCTCCATGGTTAATAATAATGGGTACGCTCCAAATAATCTATGCAGCTTTAACATCTCTTGGCCAACGTAATTTAAAAAAACGCATAGCCTATTCTTCTGTATCGCATATGGGTTTCATAATTATAGGAATTGGCTCTATTACTGATACGGGCCTTAACGGAGCTCTTTTACAAATAATCTCTCATGGTTTTATTGGTGCTGGGCTTTTTTTCTTGGCAGGAACGGGTTATGATCGAATACGTCTTGTTTATCTCGATGAAATGGGTGGGATAGCTATCTTAATGCCCAAAATCTTCACGATGTTCAGTATATTATCGATGGCTTCTCTTGCATTACCGGGCATGAGTGGTTTTGTTGCGGAATTGATAGTCTTTTTTGGACTAATTACTAGTCAAAAATATCTTTTAATGACAAAAATACTAATTACTTGTGTAATGGCAATGGGGATGGTATTAACTCCTATTTATTTATTATCTATGTCACGCCAGATGTTCTATGGATACAAGCTATTT---AATGTTCCAAATTCGTATTTTTTTGATGCAGGACCACGAGAATTATTTGTTTCGATCTCTATTTTTCTACCTATACTAGGTATTGGTATTTACCCGGATTTCGTTTTTTCATTATCAGTTGATAAGGTTCAAAGTATTTTATGCAAATAT---TTTTATAGA------------------
>Sempervivum_heuffelii
ATGAACTTTTTTCCTTGGTTAACACTAATTGTAGCTTTTCCGATATCTGCTGGTTCTTTAATTTTCTTTCTCCCTCAAAAAGGAAATAAAATAATTAGGTGGTACACTATATGTATATGTATCTTAGAGCTCCTTCTAATGACCTATGCATTCCGTTATCATTTCCGATTCGACGATCCTTTAATACAACTGGCAGAGGAGTATAAATGGATACGT---TTTTTTTCTTTTTACTGGAGATTAGGAATAGATGGACTTTCTATAGGACCCATTTTATTAACAGGATTTATTACTACTTTAGCTACTTTAGCGGCTTGGCCAGTTACTCGCGATTCACGATTTTTCCATTTCTTGATGTTAGCAATGTATAGTGGCCAAATAGGATTATTTGCTTCCCGAGACCTTTTACTTTTTTTCATCATGTGGGAGTTAGAATTAATTCCTGTTTATTTACTTGTATCATTATGGGGAGGAAAGAAACGTCTATACTCAGCTACCAAGTTTATTTTGTATACTGCGGGAGGTTCCATTTTTCTGTTAATGGGAGTTCTGGGTATTGGTTTATATGGTTCCAATGAACCAACATTAAATTTTGAAATATTAGCTAATCAATCCTATCCTGTGGCATTGGAAATAATATTCTATATTTTATTTCTTATTGCTTTTGCTGTCAAATTACCGATTTTACCCCTACATACCTGGTTACCAGATACCCATGGGGAAGCACATTACAGTACTTGTATGCTTCTAGCTGGAATTTTATTAAAAATGGGAGCATATGGGTTGGTTCGGATCAATATGGAATTATTACCCCGTGCTCATTCGATATTTTCTCCATGGTTAATAATAATGGGTACGCTCCAAATAATCTATGCAGCTTTAACATCTCTTGGCCAACGTAATTTAAAAAAACGCATAGCCTATTCTTCTGTATCTCATATGGGTTTCATAATTATAGGAATTGGCTCTATTACTGATACGGGCCTTAACGGAGCTCTTTTACAAATAATCTCTCATGGTTTTATTGGTGCTGGGCTTTTTTTCTTGGCAGGAACGGGTTATGATCGAATACGTCTTGTTTATCTCGATGAAATGGGTGGGATAGCTATCTTAATGCCCAAAATCTTCACGATGTTCAGTATATTATCGATGGCTTCTCTTGCATTACCGGGCATGAGTGGTTTTGTTGCGGAATTGATAGTCTTTTTTGGACTAATTACTAGTCAAAAATATCTTTTAATGACAAAAATACTAATTACTTGTGTAATGGCAATGGGGATGGTATTAACTCCTATTTATTTATTATCTATGTCACGCCAGATGTTCTATGGATACAAGCTATTT---AATGTTCCAAATTCGTATTTTTTTGATGCAGGACCACGAGAATTATTTGTTTCGATCTCCATTTTTCTACCTATACTAGGTATTGGTATTTACCCGGATTTCGTTTTTTCATTATCAGTTGATAAGGTTCAAAGTATTTTATGCAAATAT---TTTTATAGA------------------
>Sempervivum_globiferum_subsp_hirtum
ATGAACTTTTTTCCTTGGTTAACACTAATTGTAGCTTTTCCGATATCTGCTGGTTCTTTAATTTTCTTTCTCCCTCAAAAAGGAAATAAAATAATTAGGTGGTACACTATATGTATATGTATCTTAGAGCTCCTTCTAATGACCTATGCATTCCGTTATCATTTCCGATTCGACGATCCTTTAATACAACTGGCAGAGGAGTATAAATGGATACGT---TTTTTTTCTTTTTACTGGAGATTAGGAATAGATGGACTTTCTATAGGACCCATTTTATTAACAGGATTTATTACTACTTTAGCTACTTTAGCGGCTTGGCCAGTTACTCGCGATTCACGATTTTTCCATTTCTTGATGTTAGCAATGTATAGTGGCCAAATAGGATTATTTGCTTCCCGAGACCTTTTACTTTTTTTCATCATGTGGGAGTTAGAATTAATTCCTGTTTATTTACTTGTATCATTATGGGGAGGAAAGAAACGTCTATACTCAGCTACCAAGTTTATTTTGTATACTGCGGGAGGTTCCATTTTTCTGTTAATGGGAGTTCTGGGTATTGGTTTATATGGTTCCAATGAACCAACATTAAATTTTGAAATATTAGCTAATCAATCCTATCCTGTGGCATTGGAAATAATATTCTATATTTTATTTCTTATTGCTTTTGCTGTCAAATTACCGATTTTACCCCTACATACCTGGTTACCAGATACCCATGGGGAAGCACATTACAGTACTTGTATGCTTCTAGCTGGAATTTTATTAAAAATGGGAGCATATGGGTTGGTTCGGATCAATATGGAATTATTACCCCGTGCTCATTCGATATTTTCTCCATGGTTAATAATAATGGGTACGCTCCAAATAATCTATGCAGCTTTAACATCTCTTGGCCAACGTAATTTAAAAAAACGCATAGCCTATTCTTCTGTATCGCATATGGGTTTCATAATTATAGGAATTGGCTCTATTACTGATACGGGCCTTAACGGAGCTCTTTTACAAATAATCTCTCATGGTTTTATTGGTGCTGGGCTTTTTTTCTTGGCAGGAACGGGTTATGATCGAATACGTCTTGTTTATCTCGATGAAATGGGTGGGATAGCTATCTTAATGCCCAAAATCTTCACGATGTTCAGTATATTATCGATGGCTTCTCTTGCATTACCGGGCATGAGTGGTTTTGTTGCGGAATTGATAGTCTTTTTTGGACTAATTACTAGTCAAAAATATCTTTTAATGACAAAAATACTAATTACTTGTGTAATGGCAATGGGGATGGTATTAACTCCTATTTATTTATTATCTATGTCACGCCAGATGTTCTATGGATACAAGCTATTT---AATGTTCCAAATTCGTATTTTTTTGATGCAGGACCACGAGAATTATTTGTTTCGATCTCTATTTTTCTACCTATACTAGGTATTGGTATTTACCCGGATTTCGTTTTTTCATTATCAGTTGATAAGGTTCAAAGTATTTTATGCAAATAT---TTTTATAGA------------------
>Sempervivum_calcareum
ATGAACTTTTTTCCTTGGTTAACACTAATTGTAGCTTTTCCGATATCTGCTGGTTCTTTAATTTTCTTTCTCCCTCAAAAAGGAAATAAAATAATTAGGTGGTATACTATATGTATATGTATCTTAGAGCTCCTTCTAATGACCTATGCATTCCGTTATCATTTCCGATTCGACGATCCTTTAATACAACTGGCAGAGGAGTATAAATGGATACGT---TTTTTTTCTTTTTACTGGAGATTAGGAATAGATGGACTTTCTATAGGACCCATTTTATTAACAGGATTTATTACTACTTTAGCTACTTTAGCGGCTTGGCCAGTTACTCGCGATTCACGATTTTTCCATTTCTTGATGTTAGCAATGTATAGTGGCCAAATAGGATTATTTGCTTCCCGAGACCTTTTACTTTTTTTCATCATGTGGGAGTTAGAATTAATTCCTGTTTATTTACTTGTATCGTTATGGGGAGGAAAGAAACGTCTATACTCAGCTACCAAGTTTATTTTGTATACTGCGGGAGGTTCCATTTTTCTGTTAATGGGAGTTCTGGGTATTGGTTTATATGGTTCCAATGAACCAACATTAAATTTTGAAATATTAGCTAATCAATCCTATCCTGTGGCATTGGAAATAATATTCTATATTTTATTTCTTATTGCTTTTGCTGTCAAATTACCGATTTTACCCCTACATACCTGGTTACCAGATACCCATGGGGAAGCACATTACAGTACTTGTATGCTTCTAGCTGGAATTTTATTAAAAATGGGAGCATATGGGTTGGTTCGGATCAATATGGAATTATTACCCCGTGCTCATTCGATATTTTCTCCATGGTTAATAATAATGGGTACGCTCCAAATAATCTATGCAGCTTTAACATCTCTTGGCCAACGTAATTTAAAAAAACGCATAGCCTATTCTTCTGTATCTCATATGGGTTTCATAATTATAGGAATTGGCTCTATTACTGATACGGGCCTTAATGGAGCTCTTTTACAAATAATCTCTCATGGTTTTATTGGTGCTGGGCTTTTTTTCTTGGCAGGAACGGGTTATGATCGAATACGTCTTGTTTATCTCGATGAAATGGGTGGGATAGCTATCTTAATGCCCAAAATATTCACGATGTTCAGTATATTATCAATGGCTTCTCTTGCATTACCGGGCATGAGTGGTTTTGTTGCGGAATTGATAGTCTTTTTTGGACTAATTACTAGTCAAAAATATCTTTTAATGACAAAAATACTAATTACTTGTGTAATGGCAATGGGGATGGTATTAACTCCTATTTATTTATTATCTATGTCACGCCAGATGTTCTATGGATACAAGCTATTT---AATGTTCCAAATTCGTATTTTTTTGATGCAGGACCACGAGAATTATTTGTTTCGATCTCCATTTTTCTACCTATACTAGGTATTGGTATTTACCCGGATTTCGTTTTTTCATTATCAGTTGATAAGGTTCAAAGTATTTTATGCAAATAT---TTTTATAGA------------------
>Sempervivum_funckii
ATGAACTTTTTTCCTTGGTTAACACTAATTGTAGCTTTTCCGATATCTGCTGGTTCTTTAATTTTCTTTCTCCCTCAAAAAGGAAATAAAATAATCCGGTGGTATACTATATGTATATGTATCTTAGAGCTCCTTCTAATGACCTATGCATTCCGTTATCATTTCCGATTCGACGATCCTTTAATACAACTGGCAGAGGAGTATAAATGGATACGT---TTTTTTTCTTTTTACTGGAGATTAGGAATAGATGGACTTTCTATAGGACCCATTTTATTAACAGGATTTATTACTACTTTAGCTACTTTAGCGGCTTGGCCAGTTACTCGCGATTCACGATTTTTCCATTTCTTGATGTTAGCAATGTATAGTGGCCAAATAGGATTATTTGCTTCCCGAGACCTTTTACTTTTTTTCATCATGTGGGAGTTAGAATTAATTCCTGTTTATTTACTTGTATCGTTATGGGGAGGAAAGAAACGTCTATACTCAGCTACCAAGTTTATTTTGTATACTGCGGGAGGTTCCATTTTTCTGTTAATGGGAGTTCTGGGTATTGGTTTATATGGTTCCAATGAACCAACATTAAATTTTGAAATATTAGCTAATCAATCCTATCCTGTGGCATTGGAAATAATATTCTATATTTTATTTCTTATTGCTTTTGCTGTCAAATTACCGATTTTACCCCTACATACCTGGTTACCAGATACCCATGGGGAAGCACATTACAGTACTTGTATGCTTCTAGCTGGAATTTTATTAAAAATGGGAGCATATGGGTTGGTTCGGATCAATATGGAATTATTACCCCGTGCTCATTCGATATTTTCTCCATGGTTAATAATAATGGGTACGCTCCAAATAATCTATGCAGCTTTAACATCTCTTGGCCAACGTAATTTAAAAAAACGCATAGCCTATTCTTCTGTATCTCATATGGGTTTCATAATTATAGGAATTGGCTCTATTACTGATACGGGCCTTAATGGAGCTCTTTTACAAATAATCTCTCATGGTTTTATTGGTGCTGGGCTTTTTTTCTTGGCAGGAACGGGTTATGATCGAATACGTCTTGTTTATCTCGATGAAATGGGTGGGATAGCTATCTTAATGCCCAAAATATTCACGATGTTCAGTATATTATCAATGGCTTCTCTTGCATTACCGGGCATGAGTGGTTTTGTTGCGGAATTGATAGTCTTTTTTGGACTAATTACTAGTCAAAAATATCTTTTAATGACAAAAATACTAATTACTTGTGTAATGGCAATGGGGATGGTATTAACTCCTATTTATTTATTATCTATGTCACGCCAGATGTTCTATGGATACAAGCTATTT---AATGTTCCAAATTCGTATTTTTTTGATGCAGGACCACGAGAATTATTTGTTTCGATCTCCATTTTTCTACCTATACTAGGTATTGGTATTTACCCGGATTTCGTTTTTTCATTATCAGTTGATAAGGTTCAAAGTATTTTATGCAAATAT---TTTTATAGA------------------
>Sempervivum_ciliosum
ATGAACTTTTTTCCTTGGTTAACACTAATTGTAGCTTTTCCGATATCTGCTGGTTCTTTAATTTTCTTTCTCCCTCAAAAAGGAAATAAAATAATTAGGTGGTATACTATATGTATATGTATCTTAGAGCTCCTTCTAATGACCTATGCATTCCGTTATCATTTCCGATTCGACGATCCTTTAATACAACTGGCAGAGGAGTATAAATGGATACGT---TTTTTTTCTTTTTACTGGAGATTAGGAATAGATGGACTTTCTATAGGACCCATTTTATTAACAGGATTTATTACTACTTTAGCTACTTTAGCGGCTTGGCCAGTTACTCGCGATTCACGATTTTTCCATTTCTTGATGTTAGCAATGTATAGTGGCCAAATAGGATTATTTGCTTCCCGAGACCTTTTACTTTTTTTCATCATGTGGGAGTTAGAATTAATTCCTGTTTATTTACTTGTATCGTTATGGGGAGGAAAGAAACGTCTATACTCAGCTACCAAGTTTATTTTGTATACTGCGGGAGGTTCCATTTTTCTGTTAATGGGAGTTCTGGGTATTGGTTTATATGGTTCCAATGAACCAACATTAAATTTTGAAATATTAGCTAATCAATCCTATCCTGTGGCATTGGAAATAATATTCTATATTTTATTTCTTATTGCTTTTGCTGTCAAATTACCGATTTTACCCCTACATACCTGGTTACCAGATACCCATGGGGAAGCACATTACAGTACTTGTATGCTTCTAGCTGGAATTTTATTAAAAATGGGAGCATATGGGTTGGTTCGGATCAATATGGAATTATTACCCCGTGCTCATTCGATATTTTCTCCATGGTTAATAATAATGGGTACGCTCCAAATAATCTATGCAGCTTTAACATCTCTTGGCCAACGTAATTTAAAAAAACGCATAGCCTATTCTTCTGTATCTCATATGGGTTTCATAATTATAGGAATTGGCTCTATTACTGATACGGGCCTTAATGGAGCTCTTTTACAAATAATCTCTCATGGTTTTATTGGTGCTGGGCTTTTTTTCTTGGCAGGAACGGGTTATGATCGAATACGTCTTGTTTATCTCGATGAAATGGGTGGGATAGCTATCTTAATGCCCAAAATATTCACGATGTTCAGTATATTATCAATGGCTTCTCTTGCATTACCGGGCATGAGTGGTTTTGTTGCGGAATTGATAGTCTTTTTTGGACTAATTACTAGTCAAAAATATCTTTTAATGACAAAAATACTAATTACTTGTGTAATGGCAATGGGGATGGTATTAACTCCTATTTATTTATTATCTATGTCACGCCAGATGTTCTATGGATACAAGCTATTT---AATGTTCCAAATTCGTATTTTTTTGATGCAGGACCACGAGAATTATTTGTTTCGATCTCCATTTTTCTACCTATACTAGGTATTGGTATTTACCCGGATTTCGTTTTTTCATTATCAGTTGATAAGGTTCAAAGTATTTTATGCAAATAT---TTTTATAGA------------------
>Sempervivum_arachnoideum
ATGAACTTTTTTCCTTGGTTAACACTAATTGTAGCTTTTCCGATATCTGCTGGTTCTTTAATTTTCTTTCTCCCTCAAAAAGGAAATAAAATAATCAGGTGGTATACTATATGTATATGTATCTTAGAGCTCCTTCTAATGACCTATGCATTCCGTTATCATTTCCGATTCGACGATCCTTTAATACAACTGGCAGAGGAGTATAAATGGATACGT---TTTTTTTCTTTTTACTGGAGATTAGGAATAGATGGACTTTCTATAGGACCCATTTTATTAACAGGATTTATTACTACTTTAGCTACTTTAGCGGCTTGGCCAGTTACTCGCGATTCACGATTTTTCCATTTCTTGATGTTAGCAATGTATAGTGGCCAAATAGGATTATTTGCTTCCCGAGACCTTTTACTTTTTTTCATCATGTGGGAGTTAGAATTAATTCCTGTTTATTTACTTGTATCGTTATGGGGAGGAAAGAAACGTCTATACTCAGCTACCAAGTTTATTTTGTATACTGCGGGAGGTTCCATTTTTCTGTTAATGGGAGTTCTGGGTATTGGTTTATATGGTTCCAATGAACCAACATTAAATTTTGAAATATTAGCTAATCAATCCTATCCTGTGGCATTGGAAATAATATTCTATATTTTATTTCTTATTGCTTTTGCTGTCAAATTACCGATTTTACCCCTACATACCTGGTTACCAGATACCCATGGGGAAGCACATTACAGTACTTGTATGCTTCTAGCTGGAATTTTATTAAAAATGGGAGCATATGGGTTGGTTCGGATCAATATGGAATTATTACCCCGTGCTCATTCGATATTTTCTCCATGGTTAATAATAATGGGTACGCTCCAAATAATCTATGCAGCTTTAACATCTCTTGGCCAACGTAATTTAAAAAAACGCATAGCCTATTCTTCTGTATCTCATATGGGTTTCATAATTATAGGAATTGGCTCTATTACTGATACGGGCCTTAATGGAGCTCTTTTACAAATAATCTCTCATGGTTTTATTGGTGCTGGGCTTTTTTTCTTGGCAGGAACGGGTTATGATCGAATACGTCTTGTTTATCTCGATGAAATGGGTGGGATAGCTATCTTAATGCCCAAAATATTCACGATGTTCAGTATATTATCAATGGCTTCTCTTGCATTACCGGGCATGAGTGGTTTTGTTGCGGAATTGATAGTCTTTTTTGGACTAATTACTAGTCAAAAATATCTTTTAATGACAAAAATACTAATTACTTGTGTAATGGCAATGGGGATGGTATTAACTCCTATTTATTTATTATCTATGTCACGCCAGATGTTCTATGGATACAAGCTATTT---AATGTTCCAAATTCGTATTTTTTTGATGCAGGACCACGAGAATTATTTGTTTCGATCTCCATTTTTCTACCTATACTAGGTATTGGTATTTACCCGGATTTCGTTTTTTCATTATCAGTTGATAAGGTTCAAAGTATTTTATGCAAATAT---TTTTATAGA------------------
