# Supplementary material for: Exploring Plastomic Resources in Sempervivum (Crassulaceae): Implications for Phylogenetics
Source: Genes (Basel). 2024 Mar 30;15(4):441. doi: 10.3390/genes15040441 (PMC11049882; doi:10.3390/genes15040441)
Supplement: Supplementary file 1 [file genes-15-00441-s001.zip › (revised)supplementary files_Junhu Kan/Data S1/ndhE.fasta]

>Crassula_alstonii
ATGATGCTTGAGTATGTACTTGTTTTGAGTGCCTATTTATTTTCCATCGGTATCTACGGATTGATCACGAGCCGAAATATGGTTAGAGCGCTTATGTGTCTTGAACTTATCCTAAATGCAGTTAATATAAACTTCGTAACATTTTCTGATTTTTTTGATAGACGCCAATTAGTAGGAGATATTTTCTCAATTTTTGTCATAGCTATTGCAGCCGCTGAAGCGGCTATTGGACTAGCAATTGTTTCATCAATTTATCGTAATAGAAAATCAACTCGTACCAATCAATCCAATTTGTTAAATAGG
>Crassula_columella
ATGATGCTTGAGTATGTACTTGTTTTGAGTGCCTATTTATTTTCCATCGGTATCTACGGATTGATCACGAGCCGAAATATGGTTAGAGCGCTTATGTGTCTTGAACTTATCCTAAATGCAGTTAATATAAACTTCGTAACATTTTCTGATTTTTTTGATAGACGCCAATTAGTAGGAGATATTTTCTCAATTTTTGTCATAGCTATTGCAGCCGCTGAAGCAGCTATTGGACTAGCAATTGTTTCATCAATTTATCGTAATAGAAAATCAACTCGTACCAATCAATCCAATTTGTTAAATAGG
>Crassula_dejecta
ATGATGCTTGAGTATGTACTTGTTTTGAGTGCCTATTTATTTTCCATCGGTATCTACGGATTGATCACGAGCCGAAATATGGTTAGAGCGCTTATGTGTCTTGAACTTATCCTAAATGCAGTTAATATAAACTTCGTAACATTTTCTGATTTTTTTGATAGACGCCAATTAGTAGGAGATATTTTCTCAATTTTTGTCATAGCTATTGCAGCCGCTGAAGCGGCTATTGGACTAGCAATTGTTTCATCAATTTATCGTAATAGAAAATCAACTCGTACCAATCAATCCAATTTGTTAAATAGG
>Crassula_mesembryanthoides
ATGATGCTTGAGTATGTACTTGTTTTGAGTGCCTATTTATTTTCCATCGGTATCTACGGATTGATCACGAGCCGAAATATGGTTAGAGCGCTTATGTGTCTTGAACTTATCCTAAATGCAGTTAATATAAACTTCGTAACATTTTCTGATTTTTTTGATAGACGCCAATTAGTAGGAGATATTTTCTCAATTTTTGTCATAGCTATTGCAGCCGCTGAAGCGGCTATTGGACTAGCAATTGTTTCATCAATTTATCGTAATAGAAAATCAACTCGTACCAATCAATCCAATTTGTTAAATAGG
>Crassula_perforata
ATGATGCTTGAGTATGTACTTGTTTTGAGTGCCTATTTATTTTCCATCGGTATCTACGGATTGATCACGAGCCGAAATATGGTTAGAGCGCTTATGTGTCTTGAACTTATCCTAAATGCAGTTAATATAAACTTCGTAACATTTTCTGATTTTTTTGATAGACGCCAATTAGTAGGAGATATTTTCTCCATTTTTGTCATAGCTATTGCAGCCGCTGAAGCGGCTATTGGACTAGCAATTGTTTCATCAATTTATCGTAATAGAAAATCAACTCGTACCAATCAATCTAATTTGTTAAATAGG
>Crassula_socialis
ATGATGCTTGAGTATGTACTTGTTTTGAGTGCCTATTTATTTTCCATCGGTATCTACGGATTGATCACGAGCCGAAATATGGTTAGAGCGCTTATGTGTCTTGAACTTATCCTAAATGCAGTTAATATAAACTTCGTAACATTTTCTGATTTTTTTGATAGACGCCAATTAGTAGGAGATATTTTCTCAATTTTTGTCATAGCTATTGCAGCCGCTGAAGCGGCTATTGGACTAGCAATTGTTTCATCAATTTATCGTAATAGAAAATCAACTCGTACCAATCAATCCAATTTGTTAAATAGG
>Crassula_tecta
ATGATGCTTGAGTATGTACTTGTTTTGAGTGCCTATTTATTTTCCATCGGTATCTACGGATTGATCACGAGCCGAAATATGGTTAGAGCGCTTATGTGTCTTGAACTTATCCTAAATGCAGTTAATATAAACTTCGTAACATTTTCTGATTTTTTTGATAGACGCCAATTAGTAGGAGATATTTTCTCAATTTTTGTCATAGCTATTGCAGCCGCTGAAGCGGCTATTGGACTAGCAATTGTTTCATCAATTTATCGTAATAGAAAATCAACTCGTACCAATCAATCCAATTTGTTAAATAGG
>Crassula_mesembrianthemopsis
ATGATGCTTGAGTATGTACTTGTTTTGAGTGCCTATTTATTTTCCATCGGTATCTACGGATTGATCACGAGCCGAAATATGGTTAGAGCGCTTATGTGTCTTGAACTTATCCTAAATGCAGTTAATATAAACTTCGTAACATTTTCTGATTTTTTTGATAGACGCCAATTAGTAGGAGATATTTTCTCAATTTTTGTCATAGCTATTGCAGCCGCTGAAGCGGCTATTGGACTAGCAATTGTTTCATCAATTTATCGTAATAGAAAATCAACTCGTACCAATCAATCCAATTTGTTAAATAGG
>Crassula_deltoidea
ATGATGCTCGAATATGTACTTGTTTTGAGTGCCTATTTATTTTCTATAGGTATCTATGGATTGATCACGAGCCGAAATATGGTTAGAGCGCTTATGTGCCTTGAACTTATCCTAAATGCAGTTAATATAAACTTCGTAACATTTTCTTATTTTTTTGATAGACGCCAATTAGTAGGGGATATTTTCTCCGTTTTTGTCATAGCTATTGCAGCCGCTGAAGCAGCTATTGGACCGGCAATTGTTTCATCAATTTATCGTAATAGAAAATCAATTCGTACCAATCAATCAAATTTGTTGAATAAG
>Crassula_expansa_subsp_fragilis
ATGATGCTCGAATATGTACTTGTTTTGAGTGCCTATTTATTTTCTATCGGTATCTATGGATTGATCACGAGCCGAAATATGGTTAGAGCGCTTATGTGTCTTGAACTTATCCTAAATGCAGTTAATATAAACTTCGTAACATTTTCTTATTTTTTTGATAGACGCCAATTAGTAGGAGATATTTTCTCCATTTTTGTCATAGCTATTGCAGCCGCTGAAGCAGCTATTGGACCGGCAATTGTTTCATCAATTTATCGTAATAGAAAATCAACCCGTACCAATCAATCAAATTTGTTGAATAAG
>Crassula_volkensii
ATGATGCTCGAATATGTACTTGTTTTGAGTGCCTATTTATTTTCTATCGGTATCTATGGATTGATCACGAGCCGAAATATGGTTAGAGCGCTTATGTGTCTTGAACTTATCCTAAATGCAGTTAATATAAACTTCGTAACATTTTCTTATTTTTTTGATAGACGCCAATTAGTAGGAGATATTTTCTCCATTTTTGTCATAGCTATTGCAGCCGCTGAAGCAGCTATTGGACCGGCAATTGTTTCATCAATTTATCGTAATAAAAAATCAACCCGTACCAATCAATCAAATTTGTTGAATAAG
>Cotyledon_tomentosa
ATGATGCTCGAATATGTACTTGTTTTGAGTGCCTATTTATTTTCTATCGGTATCTATGGATTGATCACGAGCCGAAATATGGTTAGAGCCCTTATGTGTCTTGAACTTATCCTAAATGCAGTTAATATAAACTTCGTAACATTTTCTGATTTTTTTGATAGCCGCCAATTAGTAGGAGATATTTTCTCAATTTTTGTCATAGCTATTGCAGCCGCTGAAGCAGCTATTGGACCAGCAATTATTTCGTCAATTTATCGTAATAGAAAATCAACTCGCACCAATCAATCAAATTTGTTGAATAAA
>Kalanchoe_daigremontiana
ATGATGCTCGAATATGTACTTGTTTTGAGTGCCTATTTATTTTCTATCGGTATCTATGGATTGATCACGAGCCGAAATATGGTTAGAGCCCTTATGTGTCTTGAACTTATCCTAAATGCAGTTAATATAAACTTCGTAACATTTTCTGATTTTTTTGATAGCCGTCAATTAGTAGGAGATATTTTCTCAATTTTTGTCATAGCTATTGCAGCCGCTGAAGCAGCTATTGGACCAGCAATTATTTCGTCAATTTATCGTAATAGAAAATCAACTCGCACCAATCAATCAAATTTGTTGAATAAA
>Kalanchoe_delagoensis
ATGATGCTCGAATATGTACTTGTTTTGAGTGCCTATTTATTTTCTATCGGTATCTATGGATTGATCACGAGCCGAAATATGGTTAGAGCCCTTATGTGTCTTGAACTTATCCTAAATGCAGTTAATATAAACTTCGTAACATTTTCTGATTTTTTTGATAGCCGTCAATTAGTAGGAGATATTTTCTCAATTTTTGTCATAGCTATTGCAGCCGCTGAAGCAGCTATTGGACCAGCAATTATTTCGTCAATTTATCGTAATAGAAAATCAACTCGCACCAATCAATCAAATTTGTTGAATAAA
>Kalanchoe_fedtschenkoi
ATGATGCTCGAATATGTACTTGTTTTGAGTGCCTATTTATTTTCTATCGGTATCTATGGATTGATCACGAGCCGAAATATGGTTAGAGCCCTTATGTGTCTTGAACTTATCCTAAATGCAGTTAATATAAACTTCGTAACATTTTCTGATTTTTTTGATAGCCGTCAATTAGTAGGAGATATTTTCTCAATTTTTGTCATAGCTATTGCAGCCGCTGAAGCAGCTATTGGACCAGCAATAATTTCGTCAATTTATCGTAATAGAAAATCAACTCGCACCAATCAATCAAATTTGTTGAATAAA
>Kalanchoe_longiflora
ATGATGCTCGAATATGTACTTGTTTTGAGTGCCTATTTATTTTCTATCGGTATCTATGGATTGATCACGAGCCGAAATATGGTTAGAGCCCTTATGTGTCTTGAACTTATCCTAAATGCAGTTAATATAAACTTCGTAACATTTTCTGATTTTTTTGATAGCCGCCAATTAGTAGGAGATATTTTCTCAATTTTTGTCATAGCTATTGCAGCCGCTGAAGCAGCTATTGGACCAGCAATTATTTCGTCAATTTATCGTAATAGAAAATCAACTCGCACCAATCAATCAAATTTGTTGAATAAA
>Kalanchoe_tomentosa
ATGATGCTCGAATATGTACTTGTTTTAAGTGCCTATTTATTTTCTATCGGTATCTATGGATTGATCACGAGCCGAAATATGGTTAGAGCCCTTATGTGTCTTGAACTTATCTTAAATGCAGTTAATATAAACTTCGTAACATTTTCTGATTTTTTTGATAGCCGCCAATTAGTAGGAGATATTTTCTCCATTTTTGTCATAGCTATTGCAGCCGCTGAAGCAGCTATTGGACCAGCAATTATTTCATCAATTTATCGTAATAGAAAATCAACTCGCACCAATCAATCAAATTTGTTGAATAAA
>Echeveria_lilacina
ATGATGCTCGAATATGTACTTGTTTTGAGTGCCTATTTATTTTCTATCGGTATCTATGGATTGATCACGAGCCGGAATATGGTTAGAGCCCTTATGTGTCTTGAACTTATCTTAAATGCAGTTAATATAAACTTCGTAACATTTTCCGATTTTTTCGATAGCCGCCAATTAGTAGGGGATATTTTCTCAATTTTTGTCATAGCTATTGCAGCCGCTGAAGCAGCTATTGGACTAGCAATTATTTCGTCAATTTATCGTAATAGAAAATCAACTCGCACTAATCAATCAAATTTGTTGAATAAA
>Graptopetalum_amethystinum
ATGATGCTCGAATATGTACTTGTTTTGAGTGCCTATTTATTTTCTATCGGTATCTATGGATTGATCACGAGCCGGAATATGGTTAGAGCCCTTATGTGTCTTGAACTTATCTTAAATGCAGTTAATATAAACTTCGTAACATTTTCCGATTTTTTCGATAGCCGCCAATTAGTAGGGGATATTTTCTCAATTTTTGTCATAGCTATTGCAGCCGCTGAAGCAGCTATTGGACTAGCAATTATTTCGTCAATTTATCGTAATAGAAAATCAACTCGCACTAATCAATCAAATTTGTTGAATAAA
>Pachyphytum_compactum
ATGATGCTCGAATATGTACTTGTTTTGAGTGCCTATTTATTTTCTATCGGTATCTATGGATTGATCACGAGCCGGAATATGGTTAGAGCCCTTATGTGTCTTGAACTTATCTTAAATGCAGTTAATATAAACTTCGTAACATTTTCCGATTTTTTCGATAGCCGCCAATTAGTAGGAGATATTTTCTCAATTTTTGTCATAGCTATTGCAGCCGCTGAAGCAGCTATTGGACTAGCAATTATTTCGTCAATTTATCGTAATAGAAAATCAACTCGCACTAATCAATCAAATTTGTTGAATAAA
>Sedum_alfredii
ATGATGCTCGAATATGTACTTGTTTTGAGTGCCTATTTATTTTCTATCGGTATCTATGGATTGATCAAGAGCCGAAATATGGTTAAAGCCCTTATGTGTCTTGAACTTATCTTAAATGCAGTTAATATAAACTTCGTAACATTTTCCGATTTTTTCGATAGCCGCCAATTAGTAGGGGATATTTTCTCGATTTTTGTCATAGCTATTGCAGCCGCTGAAGCAGCTATTGGATTAGCAATTATTTCATCAATTTATCGTAATAGAAAATCAACTCGCACTAATCAATCAAATTTGTTGAATAAA
>Sedum_emarginatum
ATGATGCTCGAATATGTACTTGTTTTGAGTGCCTATTTATTTTCTATCGGTATCTATGGATTGATCACGAGCCGGAATATGGTTAGAGCCCTTATGTGTCTTGAACTTATCTTAAATGCAGTTAATATAAACTTCGTAACATTTTCCGATGTTTTCGATAGCCGCCAATTAGTAGGGGATATTTTCTCGATTTTTGTCATAGCTATTGCAGCCGCTGAAGCAGCTATTGGATTAGCAATTATTTCATCAATTTATCGTAATAGAAAATCAACTCGCACTAATCAATCTAATTTGTTGAATAAA
>Sedum_lineare
---ATGCTCGAATATGTACTTGTTTTGAGTGCCTATTTATTTTCTATCGGTATCTATGGATTGATCACGAGCCGAAATATGGTTAGAGCCCTTATGTGTCTTGAACTTATCTTAAATGCAGTTAATATAAACTTCGTAACATTTTCCGATTTTTTTGATAGCCGTCAATTAGTAGGGGATATTTTCTCAATTTTTGTCATAGCTATTGCAGCCGCTGAAGCAGCTATTGGACTAGCAATTATTTCGTCAATTTATCGTAATAGAAAATCAACTCGCACTAATCAATCAAATTTTTTGAATAAA
>Sedum_oryzifolium
ATGATGCTCGAATATGTACTTGTTTTGAGTGCCTATTTATTTTCTATCGGTATCTATGGATTGATCACGAGCCGAAATATGGTTAGAGCCCTTATGTGTCTTGAACTTATCTTAAATGCAGTTAATATAAACTTCGTAACATTTTCGGATTTTTTTGATAGCCGTCAATTAGTAGGAGATATTTTCTCAATTTTTGTCATAGCGATTGCAGCCGCTGAAGCAGCTATTGGACTAGCAATTATTTCGTCAATTTATCGTAATAGAAAATCAACTCGCACTAATCAATCAAATTTGTTGAATAAA
>Sedum_plumbizincicola
ATGATGCTCGAATATGTACTTGTTTTGAGTGCCTATTTATTTTCTATCGGTATCTATGGATTGATCACGAGTCGGAATATGGTTAAAGCCCTTATGTGTCTTGAACTTATCTTAAATGCAGTTAATATAAACTTCGTAACATTTTCCGATTTTTTCGATAGCCGCCAATTAGTAGGGGATATTTTCTCGATTTTTGTCATAGCTATTGCAGCCGCTGAAGCAGCTATTGGATTAGCAATTATTTCATCAATTTATCGTAATAGAAAATCAACTCGCACTAATCAATCAAATTTGTTGAATAAA
>Sedum_sarmentosum
ATGATGCTCGAATATGTACTTGTTTTGAGTGCTTATTTATTTTCTATCGGTATCTATGGATTGATCACGAGCCGGAATATGGTTAGAGCCCTTATGTGTCTTGAACTTATCTTAAATGCAATTAATATAAACTTCGTAACATTTTCCGATTTTTTCGATAGCCGCCAATTAGTAGGGGATATTTTCTCAATTTTTGTTATAGCTATTGCAGCCGCTGAAGCAGCTATTGGATTAGCAATTATTTCATCAATTTATCGTAATAGAAAATCAACTCGCACTAATCAATCAAATTTGTTGACTAAA
>Sedum_tricarpum
ATGATGCTCGAATATGTACTTGTTTTGAGTGCCTATTTATTTTCTATCGGTATCTATGGATTGATCAAGAGCCGAAATATGGTTAAAGCCCTTATGTGTCTTGAACTTATCTTAAATGCAGTTAATATAAACTTCGTAACATTTTCCGATTTTTTCGATAGCCGCCAATTAGTAGGGGATATTTTCTCGATTTTTGTCATAGCTATTGCAGCCGCTGAAGCAGCTATTGGATTAGCAATTATTTCATCAATTTATCGTAATAGAAAATCAACTCGCACTAATCAATCAAATTTGTTGAATAAA
>Aeonium_arboreum
ATGATGCTCGAATATGTACTTGTTTTGAGTGCCTATTTATTTTCTATCGGTATCTATGGATTGATCACGAGCCGCAATATGGTTAGAGCCCTTATGTGTCTTGAACTTATCCTAAATGCAGTTAATATAAACTTCGTAACATTTTCCGATTTTTGTGATAGCCGCCAATTAGTCGGCGATATTTTCTCAATTTTTGTTATAGCTATTGCCGCCGCTGAAGCAGCTATTGGACCAGCAATTATTTCGTCAATTTATCGTAATAGAAAATCAACTCGCACCAATCAATCAAATTTATTGAATAAA
>Aeonium_balsamiferum
ATGATGCTCGAATATGTACTTGTTTTGAGTGCCTATTTATTTTCTATCGGTATCTATGGATTGATCACGAGCCGCAATATGGTTAGAGCCCTTATGTGTCTTGAACTTATCCTAAATGCAGTTAATATAAACTTCGTAACATTTTCCGATTTTTGTGATAGCCGCCAATTAGTCGGCGATATTTTCTCAATTTTTGTTATAGCTATTGCCGCCGCTGAAGCAGCTATTGGACCAGCAATTATTTCGTCAATTTATCGTAATAGAAAATCAACTCGCACCAATCAATCAAATTTATTGAATAAA
>Aeonium_decorum
ATGATGCTCGAATATGTACTTGTTTTGAGTGCCTATTTATTTTCTATCGGTATCTATGGATTGATCACGAGCCGCAATATGGTTAGAGCCCTTATGTGTCTTGAACTTATCCTAAATGCAGTTAATATAAACTTCGTAACATTTTCCGATTTTTGTGATAGCCGCCAATTAGTCGGCGATATTTTCTCAATTTTTGTTATAGCTATTGCCGCCGCTGAAGCAGCTATTGGACCAGCAATTATTTCGTCAATTTATCGTAATAGAAAATCAACTCGCACCAATCAATCAAATTTATTGAATAAA
>Aeonium_diplocyclum
ATGATGCTCGAATATGTACTTGTTTTGAGTGCCTATTTATTTTCTATCGGTATCTATGGGTTGATCACGAGCCGCAATATGGTTAGAGCCCTTATGTGTCTTGAACTTATCCTAAATGCAGTTAATATAAACTTCGTAACATTTTCCGATTTTTGTGATAGCCGCCAATTAGTCGGCGATATTTTCTCAATTTTTGTTATAGCTATTGCCGCCGCTGAAGCAGCTATTGGACCAGCAATTATTTCGTCAATTTATCGTAATAGAAAATCAACTCGCACCAATCAATCAAATTTATTGAATAAA
>Aeonium_dodrantale
ATGATGCTCGAATATGTACTTGTTTTGAGTGCCTATTTATTTTCTATCGGTATCTATGGATTGATCACGAGCCGCAATATGGTTAGAGCCCTTATGTGTCTTGAACTTATCCTAAATGCAGTTAATATAAACTTCGTAACATTTTCCGATTTTTGTGATAGCCGCCAATTAGTCGGCGATATTTTCTCAATTTTTGTTATAGCTATTGCCGCCGCTGAAGCAGCTATTGGACCAGCAATTATTTCGTCAATTTATCGTAATAGAAAATCAACTCGCACCAATCAATCAAATTTATTGAATAAA
>Aeonium_nobile
ATGATGCTCGAATATGTACTTGTTTTGAGTGCCTATTTATTTTCTATCGGTATCTATGGATTGATCACGAGCCGCAATATGGTTAGAGCCCTTATGTGTCTTGAACTTATCCTAAATGCAGTTAATATAAACTTCGTAACATTTTCCGATTTTTGTGATAGCCGCCAATTAGTCGGCGATATTTTCTCAATTTTTGTTATAGCTATTGCCGCCGCTGAAGCAGCTATTGGACCAGCAATTATTTCGTCAATTTATCGTAATAGAAAATCAACTCGCACCAATCAATCAAATTTATTGAATAAA
>Aeonium_saundersii
ATGATGCTCGAATATGTACTTGTTTTGAGTGCCTATTTATTTTCTATCGGTATCTATGGATTGATCACGAGCCGCAATATGGTTAGAGCCCTTATGTGTCTTGAACTTATCCTAAATGCAGTTAATATAAACTTCGTAACATTTTCCGATTTTTGTGATAGCCGCCAATTAGTCGGCGATATTTTCTCAATTTTTGTTATAGCTATTGCCGCCGCTGAAGCAGCTATTGGACCAGCAATTATTTCGTCAATTTATCGTAATAGAAAATCAACTCGCACCAATCAATCAAATTTATTGAATAAA
>Aeonium_tabuliforme
ATGATGCTCGAATATGTACTTGTTTTGAGTGCCTATTTATTTTCTATCGGTATCTATGGATTGATCACGAGCCGCAATATGGTTAGAGCCCTTATGTGTCTTGAACTTATCCTAAATGCAGTTAATATAAACTTCGTAACATTTTCCGATTTTTGTGATAGCCGCCAATTAGTCGGCGATATTTTCTCAATTTTTGTTATAGCTATTGCCGCCGCTGAAGCAGCTATTGGACCAGCAATTATTTCGTCAATTTATCGTAATAGAAAATCAACTCGCACCAATCAATCAAATTTATTGAATAAA
>Aeonium_undulatum
ATGATGCTCGAATATGTACTTGTTTTGAGTGCCTATTTATTTTCTATCGGTATCTATGGATTGATCACGAGCCGCAATATGGTTAGAGCCCTTATGTGTCTTGAACTTATCCTAAATGCAGTTAATATAAACTTCGTAACATTTTCCGATTTTTGTGATAGCCGCCAATTAGTCGGCGATATTTTCTCAATTTTTGTTATAGCTATTGCCGCCGCTGAAGCAGCTATTGGACCAGCAATTATTTCGTCAATTTATCGTAATAGAAAATCAACTCGCACCAATCAATCAAATTTATTGAATAAA
>Monanthes_anagensis
ATGATGCTCGAATATGTACTTGTTTTGAGTGCCTATTTATTTTCTATCGGTATCTGTGGATTGATCACGAGCCGCAATATGGTTAGAGCCCTTATGTGTCTTGAACTTATCCTAAATGCAGTTAATATAAACTTCGTAACATTTTCCGATTTTTGTGATAGCCGCCAATTAGTCGGCGATATTTTCTCAATTTTTGTTATAGCTATTGCCGCCGCTGAAGCAGCTATTGGACCAGCAATTATTTCGTCAATTTATCGTAATAGAAAATCAACTCGCACCAATCAATCAAATTTATTGAATAAA
>Monanthes_brachycaulos
ATGATGCTCGAATATGTACTTGTTTTGAGTGCCTATTTATTTTCTATCGGTATCTGTGGATTGATCACGAGCCGCAATATGGTTAGAGCCCTTATGTGTCTTGAACTTATCCTAAATGCAGTTAATATAAACTTCGTAACATTTTCCGATTTTTGTGATAGCCGCCAATTAGTCGGCGATATTTTCTCAATTTTTGTTATAGCTATTGCCGCCGCTGAAGCAGCTATTGGACCAGCAATTATTTCGTCAATTTATCGTAATAGAAAATCAACTCGCACCAATCAATCAAATTTATTGAATAAA
>Monanthes_muralis
ATGATGCTCGAATATGTACTTGTTTTGAGTGCCTATTTATTTTCTATCGGTATCTGTGGATTGATCACGAGCCGCAATATGGTTAGAGCCCTTATGTGTCTTGAACTTATCCTAAATGCAGTTAATATAAACTTCGTAACATTTTCTGATTTTTGTGATAGCCGCCAATTAGTCGGCGATATTTTCTCAATTTTTGTTATAGCTATTGCCGCCGCTGAAGCAGCTATTGGACCAGCAATTATTTCGTCAATTTATCGTAATAGAAAATCAACTCGCACCAATCAATCAAATTTATTGAATAAA
>Monanthes_polyphylla
ATGATGCTCGAATATGTACTTGTTTTGAGTGCCTATTTATTTTCTATCGGTATCTGTGGATTGATCACGAGCCGCAATATGGTTAGAGCCCTTATGTGTCTTGAACTTATCCTAAATGCAGTTAATATAAACTTCGTAACATTTTCCGATTTTTGTGATAGCCGCCAATTAGTCGGTGATATTTTCTCAATTTTTGTTATAGCTATTGCCGCCGCTGAAGCAGCTATTGGACCAGCAATTATTTCGTCAATTTATCGTAATAGAAAATCAACTCGCACCAATCAATCAAATTTATTGAATAAA
>Rosularia_alpestris
ATGATGCTCGAATATGTACTTATTTTGAGTGCCTATTTATTTTCTATCGGTATCTATGGATTGATCACGAGCCGAAATATGGTTAGAGCCCTTATGTGTCTTGAACTTATCCTAAATGCAGTGAATATAAACTTCGTAACATTTTCGGATTTTTTTGATAGTCGCCAATTAGTAGGAGATATTTTCTCCATTTTTGTCATAGCTATTGCAGCCGCTGAAGCAGCTATTGGACCAGCAATTCTTTCGTCAATTTATCGTAATAGAAAATCAACTCGCACCAATCAAGCAAATTTGTTGAATAAA
>Sempervivum_tectorum
ATGATGCTCGAATATGTACTTATTTTGAGTGCCTATTTATTTTCTATCGGTATATATGGATTGATCACGAGTCGAAATATGGTTAGAGCCCTTATGTGTCTTGAACTTATCCTAAATGCAGTTAATATAAACTTCGTAACATTTTCCGATTTTTTTGATAGTCGCCAATTAGTAGGAGATATTTTCTCAATTTTTGTCATAGCTATTGCAGCCGCTGAAGCAGCTATTGGACCAGCAATTATTTCGTCAATTTATCGTAATAGAAAATCAACTCGCACCAATCAATCAAATTTGTTGAATAAA
>Phedimus_spurius
ATGATGCTCGAATATGTACTTATTTTGAGTGCCTATTTATTTTCTATCGGTATCTATGGATTGATCACGAGCCGAAATATGGTTAGAGCCCTTATGTGTCTTGAACTTATCCTAAATGCAGTTAATATAAACTTCGTAACATTTTCTGATTTTTTTGATAGCCGCCAATTAGTAGGAGATATTTTCTCAATTTTTGTCATAGCTATTGCAGCCGCTGAAGCAGCTATTGGACCAGCCATTATTTCCTCAATTTATCGTAATAGAAAATCAACTCGCACCAATCAATCAAATTTTTTGAATAAA
>Phedimus_aizoon
ATGATGCTCGAATATGTACTTATTTTGAGTGCCTATTTATTTTCTATCGGTATCTATGGATTGATCACGAGCCGAAATATGGTTAGAGCCCTTATGTGTCTTGAACTTATCCTAAATGCAGTTAATATAAACTTCGTAACATTTTCTGATTTTTTTGATAGCCGCCAATTAGTAGGAGATATTTTCTCAATTTTTGTAATAGCTATTGCAGCCGCTGAAGCAGCTATTGGACCAGCAATTATTTCCTCAATTTATCGTAATAGAAAATCAACTCGCACCAATCAATCAAATTTCTTGAATAAA
>Phedimus_kamtschaticus
ATGATGCTCGAATATGTACTTATTTTGAGTGCCTATTTATTTTCTATCGGTATCTATGGATTGATCACGAGCCGAAATATGGTTAGAGCCCTTATGTGTCTTGAACTTATCCTAAATGCAGTTAATATAAACTTCGTAACATTTTCTGATTTTTTTGATAGCCGCCAATTAGTAGGAGATATTTTCTCAATTTTTGTAATAGCTATTGCAGCCGCTGAAGCAGCTATTGGACCAGCAATTATTTCCTCAATTTATCGTAATAGAAAATCAACTCGCACCAATCAATCAAATTTCTTGAATAAA
>Phedimus_odontophyllus
ATGATGCTCGAATATGTACTTGTTTTGAGTGCCTATTTATTTTCTATTGGTATCTATGGATTGATCACGAGCCGAAATATGGTTAGAGCCCTTATGTGTCTTGAACTTATCCTAAATGCAGTTAATATAAACTTCGTAACATTTTCTGATTTTTTTGATAGACGCCAATTAGTAGGAGATATTTTTTCAATTTTTGTCATAGCTATTGCCGCCGCTGAAGCAGCTATTGGACCAGCAATTATTTCATCAATTTATCGTAATAGAAAATCAACTCGCACCAATCAATCAAATTTCTTGAATAAA
>Phedimus_takesimensis
ATGATGCTCGAATATGTACTTATTTTGAGTGCCTATTTATTTTCTATCGGTATCTATGGATTGATCACGAGCCGAAATATGGTTAGAGCCCTTATGTGTCTTGAACTTATCCTAAATGCAGTTAATATAAACTTCGTAACATTTTCTGATTTTTTTGATAGCCGCCAATTAGTAGGAGATATTTTCTCAATTTTTGTAATAGCTATTGCAGCCGCTGAAGCAGCTATTGGACCAGCAATTATTTCCTCAATTTATCGTAATAGAAAATCAACTCGCACCAATCAATCAAATTTCTTGAATAAA
>Phedimus_yangshanicus
ATGATGCTCGAATATGTACTTGTTTTGAGTGCCTATTTATTTTCTATTGGTATCTATGGATTGATCACGAGCCGAAATATGGTTAGAGCCCTTATGTGTCTTGAACTTATCCTAAATGCAGTTAATATAAACTTCGTAACATTTTCTGATTTTTTTGATAGACGCCAATTAGTAGGAGATATTTTTTCAATTTTTGTCATAGCTATTGCCGCCGCTGAAGCAGCTATTGGACCAGCAATTATTTCATCAATTTATCGTAATAGAAAATCAACTCGCACCAATCAATCAAATTTCTTGAATAAA
>Rhodiola_bupleuroides
ATGATGCTCGAATATGTACTTGTTTTGAGTGCCTATTTATTTTCTATCGGTATCTATGGATTGATCACGAGCCGAAATATGGTTAGAGCCCTTATGTGTCTTGAACTTATCCTAAATGCAGTTAATATAAACTTCGTAACATTTTCTGATTTTTTTGATAGCCGCCAATTAGTAGGAGATATTTTCTCAATTTTTGTCATAGCTATTGCAGCCGCTGAAGCAGCTATTGGACCAGCAATTATTTCCTCAATTTATCGTAATAGAAAATCAACTCGCACCAATCAATCAAATTTGTTGAATAAA
>Rhodiola_calliantha
ATGATGCTCGAATATGTACTTGTTTTGAGTGCCTATTTATTTTCTATCGGTATCTATGGATTGATCACGAGCCGAAATATGGTTAGAGCCCTTATGTGTCTTGAACTTATCCTAAATGCAGTTAATATAAACTTCGTAACATTTTCTGATTTTTTTGATAGCCGCCAATTAGTAGGAGATATTTTCTCCATTTTTGTCATAGCTATTGCAGCCGCTGAAGCAGCTATTGGACCAGCAATTATTTCCTCAATTTATCGTAATAGAAAATCAACTCGCACCAATCAATCAAATTTGTTGAATAAA
>Rhodiola_crenulata
ATGATGCTCGAATATGTACTTGTTTTGAGTGCCTATTTATTTTCTATCGGTATCTATGGATTGATCACGAGCCGAAATATGGTTAGAGCCCTTATGTGTCTTGAACTTATCCTAAATGCAGTTAATATAAACTTCGTAACATTTTCTGATTTTTTTGATAGCCGCCAATTAGTAGGAGATATTTTCTCAATTTTTGTCATAGCTATTGCAGCCGCTGAAGCAGCTATTGGACCAGCAATTATTTCCTCAATTTATCGTAATAGAAAATCAACTCGCACCAATCAATCAAATTTGTTGAATAAA
>Rhodiola_henryi
ATGATGCTCGAATATGTACTTGTTTTGAGTGCCTATTTATTTTCTATCGGTATCTATGGATTGATCACGAGCCGAAATATGGTTAGAGCCCTTATGTGTCTTGAACTTATCCTAAATGCAGTTAATATAAACTTCGTAACATTTTCTGATTTTTTTGATAGCCGCCAATTAGTAGGAGATATTTTCTCAATTTTTGTCATAGCTATTGCAGCCGCTGAAGCAGCTATTGGACCAGCAATTATTTCCTCAATTTATCGTAATAGAAAATCAACTCGCACCAATCAATCAAATTTGTTGAATAAA
>Rhodiola_himalensis
ATGATGCTCGAATATGTACTTGTTTTGAGTGCCTATTTATTTTCTATCGGTATCTATGGATTGATCACGAGCCGAAATATGGTTAGAGCCCTTATGTGTCTTGAACTTATCCTAAATGCAGTTAATATAAACTTCGTAACATTTTCTGATTTTTTTGATAGCCGCCAATTAGTAGGAGATATTTTCTCCATTTTTGTCATAGCTATTGCAGCCGCTGAAGCAGCTATTGGACCAGCAATTATTTCCTCAATTTATCGTAATAGAAAATCAACTCGCACCAATCAATCAAATTTGTTGAATAAA
>Rhodiola_kirilowii
ATGATGCTCGAATATGTACTTGTTTTGAGTGCCTATTTATTTTCTATCGGTATCTATGGATTGATCACGAGCCGAAATATGGTTAGAGCCCTTATGTGTCTTGAACTTATCCTAAATGCAGTTAATATAAACTTCGTAACATTTTCTGATTTTTTTGATAGCCGCCAATTAGTAGGAGATATTTTCTCCATTTTTGTCATAGCTATTGCAGCCGCTGAAGCAGCTATTGGACCAGCAATTATTTCCTCAATTTATCGTAATAGAAAATCAACTCGCACCAATCAATCAAATTTGTTGAATAAA
>Rhodiola_rosea
ATGATGCTCGAATATGTACTTGTTTTGAGTGCCTATTTATTTTCTATCGGTATCTATGGATTGATCACGAGCCGAAATATGGTTAGAGCCCTTATGTGTCTTGAACTTATCCTAAATGCAGTTAATATAAACTTCGTAACATTTTCTGATTTTTTTGATAGCCGCCAATTAGTAGGAGATATTTTCTCCATTTTTGTCATAGCTATTGCAGCCGCTGAAGCAGCTATTGGACCAGCAATTATTTCCTCAATTTATCGTAATAGAAAATCAACTCGCACCAATCAATCAAATTTGTTGAATAAA
>Rhodiola_sacra
ATGATGCTCGAATATGTACTTGTTTTGAGTGCCTATTTATTTTCTATCGGTATCTATGGATTGATCACGAGCCGAAATATGGTTAGAGCCCTTATGTGTCTTGAACTTATCCTAAATGCAGTTAATATAAACTTCGTAACATTTTCTGATTTTTTTGATAGCCGCCAATTAGTAGGAGATATTTTCTCCATTTTTGTCATAGCTATTGCAGCCGCTGAAGCAGCTATTGGACCAGCAATTATTTCCTCAATTTATCGTAATAGAAAATCAACTCGCACCAATCAATCAAATTTGTTGAATAAA
>Rhodiola_yunnanensis
ATGATGCTCGAATATGTACTTGTTTTGAGTGCCTATTTATTTTCTATCGGTATCTATGGATTGATCACGAGCCGAAATATGGTTAGAGCCCTTATGTGTCTTGAACTTATCCTAAATGCAGTTAATATAAACTTCGTAACATTTTCTGATTTTTTTGATAGCCGCCAATTAGTAGGAGATATTTTCTCAATTTTTGTCATAGCTATTGCAGCCGCTGAAGCAGCTATTGGACCAGCAATTATTTCCTCAATTTATCGTAATAGAAAATCAACTCGCACCAATCAATCAAATTTGTTGAATAAA
>Rhodiola_dumulosa
ATGATGCTCGAATATGTACTTGTTTTGAGTGCCTATTTATTTTCTATCGGTATCTATGGATTGATCACGAGCCGAAATATGGTTAGAGCCCTTATGTGTCTTGAACTTATCCTAAATGCAGTTAATATAAACTTCGTAACATTTTCTGATTTTTTTGATAGCCGCCAATTAGTAGGAGATATTTTCTCCATTTTTGTCATAGCTATTGCAGCCGCTGAAGCAGCTATTGGACCAGCAATTATTTCCTCAATTTATCGTAATAGAAAATCAACTCGCACCAATCAATCAAATTTGTTGAATAAA
>Rhodiola_fastigiata
ATGATGCTCGAATATGTACTTGTTTTGAGTGCCTATTTATTTTCTATCGGTATCTATGGATTGATCACGAGCCGAAATATGGTTAGAGCCCTTATGTGTCTTGAACTTATCCTAAATGCAGTTAATATAAACTTCGTAACATTTTCTGATTTTTTTGATAGCCGCCAATTAGTAGGAGATATTTTCTCAATTTTTGTCATAGCTATTGCAGCCGCTGAAGCAGCTATTGGACCAGCAATTATTTCCTCAATTTATCGTAATAGAAAATCAACTCGCACCAATCAATCAAATTTGTTGAATAAA
>Rhodiola_gelida
ATGATGCTCGAATATGTACTTGTTTTGAGTGCCTATTTATTTTCTATCGGTATCTATGGATTGATCACGAGCCGAAATATGGTTAGAGCCCTTATGTGTCTTGAACTTATCCTAAATGCAGTTAATATAAACTTCGTAACATTTTCTGATTTTTTTGATAGCCGCCAATTAGTAGGAGATATTTTCTCAATTTTTGTCATAGCTATTGCAGCCGCTGAAGCAGCTATTGGACCAGCAATTATTTCCTCAATTTATCGTAATAGAAAATCAACTCGCACCAATCAATCAAATTTGTTGAATAAA
>Rhodiola_hobsonii
ATGATGCTCGAATATGTACTTGTTTTGAGTGCCTATTTATTTTCTATCGGTATCTATGGATTGATCACGAGCCGAAATATGGTTAGAGCCCTTATGTGTCTTGAACTTATCCTAAATGCAGTTAATATAAACTTCGTAACATTTTCTGATTTTTTTGATAGCCGTCAATTAGTAGGAGATATTTTCTCAATTTTTGTCATAGCTATTGCAGCCGCTGAAGCAGCTATTGGACCAGCAATTATTTCCTCAATTTATCGTAATAAAAAATCAACTCGCACCAATCAATCAAATTTGTTGAATAAA
>Rhodiola_humilis
ATGATGCTCGAATATGTACTTGTTTTGAGTGCCTATTTATTTTCTATCGGTATCTATGGATTGATCACGAGCCGAAATATGGTTAAAGCCCTTATGTGTCTTGAACTTATCCTAAATGCAGTTAATATAAACTTCGTAACATTTTCTGATTTTTTTGATAGCCGTCAATTAGTAGGAGATATTTTCTCAATTTTTGTCATAGCTATTGCAGCCGCTGAAGCAGCTATTGGACCAGCAATTATTTCCTCAATTTATCGTAATAAAAAATCAACTCGCACCAATCAATCAAATTTGTTGAATAAA
>Rhodiola_integrifolia
ATGATGCTCGAATATGTACTTGTTTTGAGTGCCTATTTATTTTCTATCGGTATCTATGGATTGATCACGAGCCGAAATATGGTTAGAGCCCTTATGTGTCTTGAACTTATCCTAAATGCAGTTAATATAAACTTCGTAACATTTTCTGATTTTTTTGATAGCCGTCAATTAGTAGGAGATATTTTCTCAATTTTTGTCATAGCTATTGCAGCCGCTGAAGCAGCTATTGGACCAGCAATTATTTCCTCAATTTATCGTAATAGAAAATCAACTCGCACCAATCAATCAAATTTGTTGAATAAA
>Rhodiola_liciae
ATGATGCTCGAATATGTACTTGTTTTGAGTGCCTATTTATTTTCTATCGGTATCTATGGATTGATCACGAGCCGAAATATGGTTAGAGCCCTTATGTGTCTTGAACTTATCCTAAATGCAGTTAATATAAACTTCGTAACATTTTCTGATTTTTTTGATAGCCGTCAATTAGTAGGAGATATTTTCTCAATTTTTGTCATAGCTATTGCAGCCGCTGAAGCAGCTATTGGACCAGCAATTATTTCCTCAATTTATCGTAATAAAAAATCAACTCGCACCAATCAATCAAATTTGTTGAATAAA
>Rhodiola_macrocarpa
ATGATGCTCGAATATGTACTTGTTTTGAGTGCCTATTTATTTTCTATCGGTATCTATGGATTGATCACGAGCCGAAATATGGTTAGAGCCCTTATGTGTCTTGAACTTATCCTAAATGCAGTTAATATAAACTTCGTAACATTTTCTGATTTTTTTGATAGCCGCCAATTAGTAGGAGATATTTTCTCAATTTTTGTCATAGCTATTGCAGCCGCTGAAGCAGCTATTGGACCAGCAATTATTTCCTCAATTTATCGTAATAGAAAATCAACTCGCACCAATCAATCAAATTTGTTGAATAAA
>Rhodiola_ovatisepala
ATGATGCTCGAATATGTACTTGTTTTGAGTGCCTATTTATTTTCTATCGGTATCTATGGATTGATCACGAGCCGAAATATGGTTAGAGCCCTTATGTGTCTTGAACTTATCCTAAATGCAGTTAATATAAACTTCGTAACATTTTCTGATTTTTTTGATAGCCGTCAATTAGTAGGAGATATTTTCTCAATTTTTGTCATAGCTATTGCAGCCGCTGAAGCAGCTATTGGACCAGCAATTATTTCCTCAATTTATCATAATAAAAAATCAACTCGCACCAATCAATCAAATTTGTTGAATAAA
>Rhodiola_prainii
ATGATGCTCGAATATGTACTTGTTTTGAGTGCCTATTTATTTTCTATCGGTATCTATGGATTGATCACGAGCCGAAATATGGTTAGAGCCCTTATGTGTCTTGAACTTATCCTAAATGCAGTTAATATAAACTTCGTAACATTTTCTGATTTTTTTGATAGCCGTCAATTAGTAGGAGATATTTTCTCAATTTTTGTCATAGCTATTGCAGCCGCTGAAGCAGCTATTGGACCAGCAATTATTTCCTCAATTTATCGTAATAAAAAATCAACTCGCACCAATCAATCAAATTTGTTGAATAAA
>Rhodiola_quadrifida
ATGATGCTCGAATATGTACTTGTTTTGAGTGCCTATTTATTTTCTATCGGTATCTATGGATTGATCACGAGCCGAAATATGGTTAGAGCCCTTATGTGTCTTGAACTTATCCTAAATGCAGTTAATATAAACTTCGTAACATTTTCTGATTTTTTTGATAGCCGCCAATTAGTAGGAGATATTTTCTCCATTTTTGTCATAGCTATTGCAGCCGCTGAAGCAGCTATTGGACCAGCAATTATTTCCTCAATTTATCGTAATAGAAAATCAACTCGCACCAATCAATCAAATTTGTTGAATAAA
>Rhodiola_rhodantha
ATGATGCTCGAATATGTACTTGTTTTGAGTGCCTATTTATTTTCTATCGGTATCTATGGATTGATCACGAGCCGAAATATGGTTAGAGCCCTTATGTGTCTTGAACTTATCCTAAATGCAGTTAATATAAACTTCGTAACATTTTCTGATTTTTTTGATAGCCGTCAATTAGTAGGAGATATTTTCTCAATTTTTGTCATAGCTATTGCAGCCGCTGAAGCAGCTATTGGACCAGCAATTATTTCCTCAATTTATCGTAATAGAAAATCAACTCGCACCAATCAATCAAATTTGTTGAATAAA
>Rhodiola_sexifolia
ATGATGCTCGAATATGTACTTGTTTTGAGTGCCTATTTATTTTCTATCGGTATCTATGGATTGATCACGAGCCGAAATATGGTTAGAGCCCTTATGTGTCTTGAACTTATCCTAAATGCAGTTAATATAAACTTCGTAACATTTTCTGATTTTTTTGATAGCCGTCAATTAGTAGGAGATATTTTCTCAATTTTTGTCATAGCTATTGCAGCCGCTGAAGCAGCTATTGGACCAGCAATTATTTCCTCAATTTATCGTAATAAAAAATCAACTCGCACCAATCAATCAAATTTGTTGAATAAA
>Rhodiola_sinuata
ATGATGCTCGAATATGTACTTGTTTTGAGTGCCTATTTATTTTCTATCGGTATCTATGGATTGATCACGAGCCGAAATATGGTTAGAGCCCTTATGTGTCTTGAACTTATCCTAAATGCAGTTAATATAAACTTCGTAACATTTTCTGATTTTTTTGATAGCCGTCAATTAGTAGGAGATATTTTCTCAATTTTTGTCATAGCTATTGCAGCCGCTGAAGCAGCTATTGGACCAGCAATTATTTCCTCAATTTATCGTAATAAAAAATCAACTCGCACCAATCAATCAAATTTGTTGAATAAA
>Rhodiola_smithii
ATGATGCTCGAATATGTACTTGTTTTGAGTGCCTATTTATTTTCTATCGGTATCTATGGATTGATCACGAGCCGAAATATGGTTAGAGCCCTTATGTGTCTTGAACTTATCCTAAATGCAGTTAATATAAACTTCGTAACATTTTCTGATTTTTTTGATAGCCGCCAATTAGTAGGAGATATTTTCTCAATTTTTGTCATAGCTATTGCAGCCGCTGAAGCAGCTATTGGACCAGCAATTATTTCCTCAATTTATCGTAATAGAAAATCAACTCGCACCAATCAATCAAATTTGTTGAATAAA
>Rhodiola_stapfii
ATGATGCTCGAATATGTACTTGTTTTGAGTGCCTATTTATTTTCTATCGGTATCTATGGATTGATCACGAGCCGAAATATGGTTAGAGCCCTTATGTGTCTTGAACTTATCCTAAATGCAGTTAATATAAACTTCGTAACATTTTCTGATTTTTTTGATAGCCGTCAATTAGTAGGAGATATTTTCTCAATTTTTGTCATAGCTATTGCAGCCGCTGAAGCAGCTATTGGACCAGCAATTATTTCCTCAATTTATCGTAATAAAAAATCAACTCGCACCAATCAATCAAATTTGTTGAATAAA
>Rhodiola_subopposita
ATGATGCTCGAATATGTACTTGTTTTGAGTGCCTATTTATTTTCTATCGGTATCTATGGATTGATCACGAGCCGAAATATGGTTAGAGCCCTTATGTGTCTTGAACTTATCCTAAATGCAGTTAATATAAACTTCGTAACATTTTCTGATTTTTTTGATAGCCGCCAATTAGTAGGAGATATTTTCTCCATTTTTGTCATAGCTATTGCAGCCGCTGAAGCAGCTATTGGACCAGCAATTATTTCCTCAATTTATCGTAATAGAAAATCAACTCGCACCAATCAATCAAATTTGTTGAATAAA
>Rhodiola_tangutica
ATGATGCTCGAATATGTACTTGTTTTGAGTGCCTATTTATTTTCTATCGGTATCTATGGATTGATCACGAGCCGAAATATGGTTAGAGCCCTTATGTGTCTTGAACTTATCCTAAATGCAGTTAATATAAACTTCGTAACATTTTCTGATTTTTTTGATAGCCGCCAATTAGTAGGAGATATTTTCTCCATTTTTGTCATAGCTATTGCAGCCGCTGAAGCAGCTATTGGACCAGCAATTATTTCCTCAATTTATCGTAATAGAAAATCAACTCGCACCAATCAATCAAATTTGTTGAATAAA
>Rhodiola_wallichiana
ATGATGCTCGAATATGTACTTGTTTTGAGTGCCTATTTATTTTCTATCGGTATCTATGGATTGATCACGAGCCGAAATATGGTTAGAGCCCTTATGTGTCTTGAACTTATCCTAAATGCAGCTAATATAAACTTCGTAACATTTTCTGATTTTTTTGATAGCCGTCAATTAGTAGGAGATATTTTCTCAATTTTTGTCATAGCTATTGCAGCCGCTGAAGCAGCTATTGGACCAGCAATTATTTCCTCAATTTATCGTAATAAAAAATCAACTCGCACCAATCAATCAAATTTGTTGAATAAA
>Hylotelephium_ewersii
ATGATGCTCGAATATGTACTTATTTTGAGTGCCTATTTATTTTCTATCGGTATCTATGGATTGATCACGAGCCGAAATATGGTTAGAGCCCTTATGTGTCTTGAACTTATCCTAAATGCAGTTAATATAAACTTCGTAACATTTTCTGATTTTTTTGATAGTCGCCAATTAGTAGGAGATATTTTCTCCATTTTTGTCATAGCTATTGCAGCCGCTGAAGCAGCTATTGGACCAGCAATTATTTCCTCAATTTATCGTAATAGAAAATCAACTCGTACCAATCAAGCAAATTTGTTGAATAAA
>Hylotelephium_verticillatum
ATGATGCTCGAATATGTACTTATTTTGAGTGCCTATTTATTTTCTATCGGTATCTATGGATTGATCACGAGCCGAAATATGGTTAGAGCCCTTATGTGTCTTGAACTTATCCTAAATGCAGTTAATATAAACTTCGTAACATTTTCTGATTTTTTTGATAGTCGCCAATTAGTAGGAGATATTTTCTCCATTTTTGTCATAGCTATTGCAGCCGCTGAAGCAGCTATTGGACCAGCAATTATTTCCTCAATTTATCGTAATAGAAAATCAACTCGTACCAATCAAGCAAATTTGTTGAATAAA
>Hylotelephium_viviparum
ATGATGCTCGAATATGTACTTATTTTGAGTGCCTATTTATTTTCTATCGGTATCTATGGATTGATCACGAGCCGAAATATGGTTAGAGCCCTTATGTGTCTTGAACTTATCCTAAATGCAGTTAATATAAACTTCGTAACATTTTCTGATTTTTTTGATAGTCGCCAATTAGTAGGAGATATTTTCTCCATTTTTGTCATAGCTATTGCAGCCGCTGAAGCAGCTATTGGACCAGCAATTATTTCCTCAATTTATCGTAATAGAAAATCAACTCGTACCAATCAAGCAAATTTGTTGAATAAA
>Meterostachys_sikokianus
ATGATGCTCGAATATGTACTTATTTTGAGTGCCTATTTATTTTCTATTGGTATCTATGGATTGATCACTAGCCGAAATATGGTTAGAGCCCTTATGTGTCTTGAACTTAGCCTAAATGCAGTTAATATAAACTTCGTAACATTTTCTGATTTTTTTGATAGCCGCCAATTAGTAGGAGATATTTTCTCCATTTTTGTCATAGCTATTGCAGCCGCTGAAGCAGCTATTGGACTAGCAATTATTTCCTCAATTTATCGTAATAGAAAATCAACTCGCACCAATCAAGCAAATTTGTTGAATAAA
>Orostachys_fimbriata
ATGATGCTCGAATATGTACTTATTTTGAGTGCCTATTTATTTTCTATCGGTATCTATGGATTGATCACGAGCCGAAATATGGTTAGAGCCCTTATGTGTCTTGAACTTATCCTAAATGCAGTTAATATAAACTTCGTAACATTTTCTGATTTTTTTGATAGCCGCCAATTAGTAGGAGATATTTTCTCCATTTTTGTCATAGCTATTGCAGCCGCTGAAGCAGCTATCGGACTAGCAATTATTTCTGCAATTTATCGTAATAGAAAATCAACTCGTACCAATCAAGCAAATTTGTTGAATAAA
>Orostachys_japonica
ATGATGCTCGAATATGTACTTATTTTGAGTGCCTATTTATTTTCTATCGGTATCTATGGATTGATCACGAGCCGAAATATGGTTAGAGCCCTTATGTGTCTTGAACTTATCCTAAATGCAGTTAATATAAACTTCGTAACATTTTCTGATTTTTTTGATAGCCGCCAATTAGTAGGAGATATTTTCTCCATTTTTGTCATAGCTATTGCAGCCGCTGAAGCAGCTATCGGACTAGCAATTATTTCCTCAATTTATCGTAATAGAAAATCAACTCGCACCAATCAAGCAAATTTGTTGAATAAA
>Orostachys_minuta
ATGATGCTCGAATATGTACTTATTTTGAGTGCCTATTTATTTTCTATCGGTATCTATGGATTGATCACGAGCCGAAATATGGTTAGAGCCCTTATGTGTCTTGAACTTATCCTAAATGCAGTTAATATAAACTTCGTAACATTTTCTGATTTTTTTGATAGCCGCCAATTAGTAGGAGATATTTTCTCCATTTTTGTCATAGCTATTGCAGCCGCTGAAGCAGCTATCGGACTAGCAATTATTTCCTCAATTTATCGTAATAGAAAATCAACTCGCACCAATCAAGCAAATTTGTTGAATAAA
>Orostachys_iwarenge_f_magna
ATGATGCTCGAATATGTACTTATTTTGAGTGCCTATTTATTTTCTATCGGTATCTATGGATTGATCACGAGCCGAAATATGGTTAGAGCCCTTATGTGTCTTGAACTTATCCTAAATGCAGTTAATATAAACTTCGTAACATTTTCTGATTTTTTTGATAGTCGCCAATTAGTAGGAGATATTTTCTCCATTTTTGTCATAGCTATTGCAGCCGCTGAAGCAGCTATTGGACCAGCAATTATTTCCTCAATTTATCGTAATAGAAAATCAACTCGTACCAATCAAGCAAATTTGTTGAATAAA
>Sinocrassula_densirosulata
ATGATGCTCGAATATGTACTTATTTTGAGTGCCTATTTATTTTCTATCGGTATCTATGGATTGATCACGAGCCGAAATATGGTTAGAGCCCTTATGTGTCTTGAACTTATCCTAAATGCAGTTAATATGAACTTCATTACATTTTCTGATTTTTTTGATAGCCGCCAATTAGTAGGAGATATTTTCTCCATTTTTGTCATAGCTATTGCAGCCGCTGAAGCAGCTATTGGACCAGCAATTATTTCCTCAATTTATCGTAATAGAAAATCAACTCGCACCAATCAATCAAATTTGTTGAATAAA
>Sinocrassula_indica
ATGATGCTCGAATATGTACTTATTTTGAGTGCCTATTTATTTTCTATCGGTATCTATGGATTGATCACGAGCCGAAATATGGTTAGAGCCCTTATGTGTCTTGAACTTATCCTAAATGCAGTTAATATGAACTTCATTACATTTTCTGATTTTTTTGATAGCCGCCAATTAGTAGGAGATATTTTCTCCATTTTTGTCATAGCTATTGCAGCCGCTGAAGCAGCTATTGGACCAGCAATTATTTCCTCAATTTATCGTAATAGAAAATCAACTCGCACCAATCAATCAAATTTGTTGAATAAA
>Umbilicus_rupestris
ATGATGCTCGAATATGTACTTGTTTTGAGTGCCTATTTATTTTCTATCGGTATCTATGGATTGATCACGAGCCGAAATATGGTTAGAGCCCTTATGTGTCTTGAACTTATCCTAAATGCAGTTAATATGAACTTCGTAACATTTTCTTATTTTTTTGATAGCCGCCAATTAGTAGGCGATATTTTTTCAATTTTTGTCATAGCTATTGCAGCCGCTGAAGCAGCTATTGGACCAGCAATTATTTCCTCAATTTATCGTAATAAAAAATCAACTCGCACCAATCAATCCAATTTTTTGAATAAA
>Myriophyllum_aquaticum
ATGATGCTCGAACATGCACTTTTTTTGAGTGCCTATTTATTTTCTATCGGTATCTATGGATTGATCACGAGTAGAAATATGGTTCGAGCTCTTATGTGTCTTGAACTTATACTCAATGCAGTTAATATAAACTTCGTAACATTTTCTGATTTTTTTGATAGTCGCCAATTAAGAGGAGACATTTTCTCAATTTTTGTTATAGCTATTGCAGCCGCTGAAGCAGCTATTGGCCTAGCAATTGTTTCGTCAATTTATCGTAACAGAAAATCCACTCGTATTAATCAATCGAATTTGTTGAATAAG
>Myriophyllum_spicatum
ATGATGCTCGAACATGCACTTTTTTTGAGTGCCTATTTATTTTCTATCGGTATCTATGGATTGATCACGAGTAGAAATATGGTTCGAGCCCTTATGTGTCTTGAACTTATACTCAATGCAGTTAATATAAACTTCGTAACGTTTTCTGATTTTTTTGATAGTCGCCAATTAAGAGGAGACATTTTCTCAATTTTTGTTATAGCTATTGCAGCCGCTGAAGTAGCTATTGGCCTAGCAATTGTTTCGTCAATTTTTCGTAATAGAAAATCCACTCGTATTAATCAATCGAATTTGTTGAATAAG
>Sempervivum_heuffelii
ATGATGCTCGAATATGTACTTATTTTGAGTGCCTATTTATTTTCTATCGGTATCTATGGATTGATCACGAGCCGAAATATGGTTAGAGCCCTTATGTGTCTTGAACTTATCCTAAATGCAGTTAATATAAACTTCGTAACATTTTCCGATTTTTTTGATAGTCGCCAATTAGTAGGAGATATTTTCTCAATTTTTGTCATAGCTATTGCAGCCGCTGAAGCAGCTATTGGACCAGCAATTATTTCGTCAATTTATCGTAATAGAAAATCAACTCGCACCAATCAATCAAATTTGTTGAATAAA
>Sempervivum_ciliosum
ATGATGCTCGAATATGTACTTATTTTGAGTGCCTATTTATTTTCTATCGGTATCTATGGATTGATCACGAGTCGAAATATGGTTAGAGCCCTTATGTGTCTTGAACTTATCCTAAATGCAGTTAATATAAACTTCGTAACATTTTCCGATTTTTTTGATAGTCGCCAATTAGTAGGAGATATTTTCTCAATTTTTGTCATAGCTATTGCAGCCGCTGAAGCAGCTATTGGACCAGCAATTATTTCGTCAATTTATCGTAATAGAAAATCAACTCGCACCAATCAATCAAATTTGTTGAATAAA
>Sempervivum_funckii
ATGATGCTCGAATATGTACTTATTTTGAGTGCCTATTTATTTTCTATCGGTATCTATGGATTGATCACGAGTCGAAATATGGTTAGAGCCCTTATGTGTCTTGAACTTATCCTAAATGCAGTTAATATAAACTTCGTAACATTTTCCGATTTTTTTGATAGTCGCCAATTAGTAGGAGATATTTTCTCAATTTTTGTCATAGCTATTGCAGCCGCTGAAGCAGCTATTGGACCAGCAATTATTTCGTCAATTTATCGTAATAGAAAATCAACTCGCACCAATCAATCAAATTTGTTGAATAAA
>Sempervivum_globiferum_subsp_hirtum
ATGATGCTCGAATATGTACTTATTTTGAGTGCCTATTTATTTTCTATCGGTATCTATGGATTGATCACGAGCCGAAATATGGTTAGAGCCCTTATGTGTCTTGAACTTATCCTAAATGCAGTTAATATAAACTTCGTAACATTTTCCGATTTTTTTGATAATCGCCAATTAGTAGGAGATATTTTCTCAATTTTTGTCATAGCTATTGCAGCCGCTGAAGCAGCTATTGGACCAGCAATTATTTCGTCAATTTATCGTAATAGAAAATCAACTCGCACCAATCAATCAAATTTGTTGAATAAA
>Sempervivum_globiferum
ATGATGCTCGAATATGTACTTATTTTGAGTGCCTATTTATTTTCTATCGGTATCTATGGATTGATCACGAGCCGAAATATGGTTAGAGCCCTTATGTGTCTTGAACTTATCCTAAATGCAGTTAATATAAACTTCGTAACATTTTCCGATTTTTTTGATAATCGCCAATTAGTAGGAGATATTTTCTCAATTTTTGTCATAGCTATTGCAGCCGCTGAAGCAGCTATTGGACCAGCAATTATTTCGTCAATTTATCGTAATAGAAAATCAACTCGCACCAATCAATCAAATTTGTTGAATAAA
>Sempervivum_calcareum
ATGATGCTCGAATATGTACTTATTTTGAGTGCCTATTTATTTTCTATCGGTATATATGGATTGATCACGAGTCGAAATATGGTTAGAGCCCTTATGTGTCTTGAACTTATCCTAAATGCAGTTAATATAAACTTCGTAACATTTTCCGATTTTTTTGATAGTCGCCAATTAGTAGGAGATATTTTCTCAATTTTTGTCATAGCTATTGCAGCCGCTGAAGCAGCTATTGGACCAGCAATTATTTCGTCAATTTATCGTAATAGAAAATCAACTCGCACCAATCAATCAAATTTGTTGAATAAA
>Sempervivum_arachnoideum
ATGATGCTCGAATATGTACTTATTTTGAGTGCCTATTTATTTTCTATCGGTATCTATGGATTGATCACGAGTCGAAATATGGTTAGAGCCCTTATGTGTCTTGAACTTATCCTAAATGCAGTTAATATAAACTTCGTAACATTTTCCGATTTTTTTGATAGTCGCCAATTAGTAGGAGATATTTTCTCAATTTTTGTCATAGCTATTGCAGCCGCTGAAGCAGCTATTGGACCAGCAATTATTTCGTCAATTTATCGTAATAGAAAATCAACTCGCACCAATCAATCAAATTTGTTGAATAAA
