# Supplementary material for: Exploring Plastomic Resources in Sempervivum (Crassulaceae): Implications for Phylogenetics
Source: Genes (Basel). 2024 Mar 30;15(4):441. doi: 10.3390/genes15040441 (PMC11049882; doi:10.3390/genes15040441)
Supplement: Supplementary file 1 [file genes-15-00441-s001.zip › (revised)supplementary files_Junhu Kan/Data S1/ndhF.fasta]

>Crassula_alstonii
ATGGAACATACATACGAATATGCATGGATCATACCTCTGCTTCCACTTCCAGTTCCGCTGGGAATAGGATTAGGGCTTATCTTTTTTCCG------ACGGCAACAAAAAATCTTCGTCGTATGTGGTCTTTTCATAGTGTTTTTTTATTAAGTATAGTTATGGTTTTTTCAGCCGACTTATCTATTCAACTAGTCAATAGAAGTTCCATATTTCAATATGTATCGTCTTGGACCATCAATAATGATGTTTCCTTAGAGTTTGGCTACTTGATCGACCCACTTACTTCTATTATGTCAATATTAATCACTACCATTGGAGTTTTGGTTCTTATTTATAGTGATAATTATATGTTTTATGATCAAGGATACTTGAGATTTTTTGCTTATATGAGTTTTTTCAATGCGTCTATGTTGGGATTAGTTACTAGTTCTAATTTGATACAAATTTATATTTTTTGGGAATTAGTTGGAATGTGTTCTTATCTATTAATAGGTTTTTGGTTCACACGACCACTTGCTGCAAATGCTTGCCAAAAAGCATTTGTGACTAATCGTGTAGGGGATTTTGGTTTATTATTAGGAATTTTAGGTCTTTATTGGATAACAGGTAGTTTCGAATTTCGAGATGTGTTTGAAATCTTCAATAACTTGATTTCGAATAATGGGGTCAATTTAGTTTTTGGAACTTTTTGTGTTTTACTATTATTTTCTGGTGCAGTTGCTAAATCTGCCCAATTCCCCCTTCATGTATGGTTACCTGATGCTATGGAGGGGCCTACTCCTATTTCAGCTCTTATCCATGCTGCTACTATGGTAGCAGCTGGAATTTTTCTTGTAGCTCGGCTTTTTCCCCTTTTCATAGCCGTACCCTATGTACTAAATTTCATATCTTTCCTAAGCACACTAACAGTACTATTAGGAGCTACTTTAGCTATTGCTCAAAAAGATATTAAAAGAAGTTTAGCCTATTCTACAATGTCTCAATTGGGTTATATGATGCTAGCCTTAGGTATGGGGTCTTATCGAACGGCTTTATTTCATTTGATTACTCATGCTTATTCCAAAGCATTATTGTTTTTAGGTTCTGGCTCCATTATTCATTCAATGGAGGCTATTGTTGGCTATTCTCCAAATAAAAGTCAAAACATGGGTCTTATGGGTGGTTTAATAAAATATGTGCCAATTACAAAAACCGCTTTTTTTTTAGGTACACTTTCTCTATGTGGTATTCCTCCTCTTGCTTGTTTTTGGTCCAAAGATGAAATTCTTAATGATAGTTGGTTGTATTCACAGATTGTTGGAATACTAGCTTGTTCCACGGCAGGATTGACGGCATTTTATATGTTTCGAATATATTTACTTACTTTTGAAGGGCATTTAAACATTAATTTTCAAAATTATAGTGGAAAAACAGGTAGTTTGGCCTATTCCATATCTTTATGGGGTAAAGACAGTCCAAAAATGAAAAAAAAGCAAATAAGTTTAGTAACTTTATTACCATTACCAATGAAGAGTAAC------ACTGACACTTCTTTTTTTTCAAGAAAGACGTCTCGACTA---AAT---------AATAGTGTATTCCACCCCTTTATTAGGATT------AACCATTTTGATACAAAAACGGCTTTATCCTATCCTCATGAAGTAGACAATACAATGTTATTCCCATTGCTTATATTGGTTTTCTTTACGCTTTTTATTGGAGTCATAGGAATTCCTTTCACTCAAGACGGAAAAGATTTGGATATATTATCAAAATGGTTAAATTCTTCTATAAATTTGTTACATCAAAATTTTTCGAAT------TCTGTGGATTGGTATGAGTTTGTCAAAAATGCAATTTTTTCCATCAGTATAGCCTTTTTTGGAATATTTATTGCGTTTCTTTTATATAAACCGGTTTATTCATCTTTCAAAAATTTGAATTTAATTAATTTATTGACT---------AAAAAGATTTCTAAGAAACTTTTT------AGGGAAAAAATTCAAAATATCATATATAATTGGTCATATAATCGCGGTTACATCGATATTTTTTATAAAGAATTTTTCACAAACGGTATACGAGGCTTAGCTGAATTTACTCAGTTTTTTGATCGACGAATAGTTGATGGAATTACAAATGGAGTTGGTGTTATGAGTTTCTTTGTAGGAGAGGGGCTTAAATATGTAGGTAATGGACGTATTTCCTCTTATCTT---------------TTCTTATATGTA------------------------------GTGTTTCTAATTTGTTTCCTAATT------TATTTTCTTTTT------TTT---------------------------------------
>Crassula_columella
ATGGAACATACATACGAATATGCATGGATCATACCTCTGCTTCCACTTCCAGTTCCGCTGGGAATAGGATTAGGGCTTATCTTTTTTCCG------ACGGCAACAAAAAATCTTCGTCGTATGTGGTCTTTTCATAGTGTTTTTTTATTAAGTATAGTTATGGTTTTTTCAGCCGACTTATCTATTCAACTAGTCAATAGAAGTTCCATATTTCAATATGTATCGTCTTGGACCATCAATAATGATGTTTCCTTAGAGTTTGGCTACTTGATCGACCCACTTACTTCTATTATGTCAATATTAATCACTACCATTGGAGTTTTGGTTCTTATTTATAGTGATAATTATATGTTTTATGATCAAGGATACTTGAGATTTTTTGCTTATATGAGTTTTTTCAATGCGTCTATGTTGGGATTAGTTACTAGTTCTAATTTGATACAAATTTATATTTTTTGGGAATTAGTTGGAATGTGTTCTTATCTATTAATAGGTTTTTGGTTCACACGACCACTTGCTGCAAATGCTTGCCAAAAAGCATTTGTGACTAATCGTGTAGGGGATTTTGGTTTATTATTAGGAATTTTAGGTCTTTATTGGATAACAGGTAGTTTCGAATTTCGAGATGTGTTTGAAATCTTCAATAACTTGATTTCGAATAATGGGGTCAATTTAGTTTTTGGAACTTTTTGTGTTTTACTATTATTTTCTGGTGCAGTTGCTAAATCCGCCCAATTCCCCCTTCATGTATGGTTACCTGATGCTATGGAAGGGCCTACTCCTATTTCAGCTCTTATCCATGCTGCTACTATGGTAGCAGCTGGAATTTTTCTTGTAGCTCGGCTTTTTCCCCTTTTCATAGCCGTACCCTATGTACTAAATTTCATATCTTTCCTAAGCACACTAACAGTACTATTAGGAGCTACTTTAGCTATTGCTCAAAAAGATATTAAAAGAAGTTTAGCCTATTCTACAATGTCTCAATTGGGTTATATGATGTTAGCCTTAGGTATGGGGTCTTATCGAACGGCTTTATTTCATTTGATTACTCATGCTTATTCCAAAGCATTATTGTTTTTAGGTTCTGGCTCCATTATTCATTCAATGGAGGCTATTGTTGGCTATTCTCCAAATAAAAGTCAAAACATGGGTCTTATGGGTGGTTTAATAAAATATGTGCCAATTACAAAAACCGCTTTTTTTTTAGGTACACTTTCTCTATGTGGTATTCCTCCTCTTGCTTGTTTTTGGTCCAAAGATGAAATTCTTAATGATAGTTGGTTGTATTCACAGATTGTTGGAATACTAGCTTGTTCCACGGCAGGATTGACGGCATTTTATATGTTTCGAATATATTTACTTACTTTTGAAGGGCATTTAAACATTAATTTTCAAAATTATAGTGGAAAAACAGGTAGTTTGGCCTATTCCATATCTTTATGGGGTAAAGACAGTCGAAAAATGAAAAAAAAGCAAATAAGTTTAGTAACTTTATTACCATTACCAATGAAGAGTAAC------ACTGACACTTCTTTTTTTTCAAGAAAGACGTCTCGACTA---AAT---------AATAGTGTATTCCACCCCTTTATTAGGATT------AACCATTTTGATACAAAAACGGCTTTATCCTATCCTCATGAAGTAGACAATACAATGTTATTCCCATTGCTTATATTGGTTTTCTTTACGCTTTTTATTGGAGTCATAGGAATTCCTTTCACTCAAGACGGAAAAGATTTGGATATATTATCAAAATGGTTAAATTCTTCTATAAATTTGTTACATCAAAATTTTTCGAAT------TCTGTGGATTGGTATGAGTTTGTCACAAATGCAATTTTTTCCATCAGTATAGCCTTTTTTGGAATATTTATTGCGTTTCTTTTATATAAACCGGTTTATTCATCTTTCAAAAATTTGAATTTAATTAATTTATTGACT---------AAAAAGATTTCTAAGAAACTTTTT------AGGGAAAAAATTCAAAATATCATATATAATTGGTCATATAATCGCGGTTACATCGATATTTTTTATAAAGAATTTTTCACAAACGGTATACGAGGCTTAGCTGAATTTACTCAGTTTTTTGATCGACGAATAGTTGATGGAATTACAAATGGAGTTGGTGTTATGAGTTTCTTTGTAGGAGAGGGGCTTAAATATGTAGGTAATGGACGTATTTCCTCTTATCTT---------------TTCTTATATTTA------------------------------GTGTTTCTAATTTGTTTCCTAATT------TATTTTCTTTTT------TTT---------------------------------------
>Crassula_dejecta
ATGGAACATACATACGAATATGCATGGATCATACCTCTGCTTCCACTTCCAGTTCCGCTGGGAATAGGATTAGGGCTTATCTTTTTTCCG------ACGGCAACAAAAAATCTTCGTCGTATGTGGTCTTTTCATAGTGTTTTTTTATTAAGTATAGTTATGGTTTTTTCAGCCGACTTATCTATTCAACTAGTAAATAGGAGTTCCATCTTTCAATATGTATCGTCTTGGACCATCAATAATGATGTTTCCTTAGAGTTTGGCTACTTGATCGACCCACTTACTTCTATTATGTCAATATTAATCACTACCATTGGAGTTTTGGTTCTTATTTATAGTGATAATTATATGTTTTATGATCAAGGATACTTGCGATTTTTTGCTTATATGAGTTTTTTCAATGCGTCTATGTTGGGATTAGTTACTAGTTCTAATTTGATACAAATTTATATTTTTTGGGAATTAGTTGGAATGTGTTCTTATCTATTAATAGGTTTTTGGTTCACACGACCACTTGCTGCAAATGCTTGCCAAAAAGCATTTGTGACTAATCGTGTAGGGGATTTTGGTTTATTATTAGGAATTTTAGGTCTTTATTGGATAACAGGTAGTTTCGAATTTCGTGATGTGTTTGAAATCTTCAATAACTTGATTTCGAATAATGGGGTCAATTTAGTTTTTGGAACTTTTTGTGTTTTACTATTATTTTCTGGTGCAGTTGCTAAATCAGCCCAATTCCCCCTTCATGTATGGTTACCTGATGCTATGGAGGGGCCTACTCCTATTTCAGCTCTTATCCATGCTGCTACTATGGTAGCAGCTGGAATTTTTCTTGTAGCTCGGCTTTTTCCCCTTTTCATATCCGTACCCTATGTACTAAATTTAATATCTTTCCTAAGCACACTAACAGTACTATTAGGAGCTACTTTAGCTATTGCTCAAAAAGATATTAAAAGAAGTTTAGCCTATTCTACAATGTCTCAATTGGCTTATATGATGTTAGCCTTAGGTATGGGGTCTTATCGAACGGCTTTATTTCATTTGATTACTCATGCTTATTCCAAAGCATTATTGTTTTTAGGTTCTGGTTCCATTATTCATTCAATGGAGGCTATTGTTGGCTATTCTCCAAATAAAAGTCAAAACATGGGTCTTATGGGTGGTTTAATAAAATATGTGCCAATTACAAAAACCGCTTTTTTTTTAGGTACACTTTCTCTATGTGGTATTCCTCCTCTTGCTTGTTTTTGGTCCAAAGATGAAATTCTTAATGATAGTTGGTTGTATTCACAGATTGTTGGAATAATAGCTTGTTCCACGGCAGGATTGACGGCATTTTATATGTTTCGAATATATTTACTTACTTTTGAAGGGCATTTAAACATTAATTTTCAAAATTATAGTGGAAAAACAGGTAGTTTGGCCTATTCCATATCTTTATGGGGTAAAGAAAGTCCAAAAACGAAAAAAAAGCAAATAAGTTTAGTAACTTTATTACCATTACCAATGAAGAGTAAG------ACTGACACTTCTTTTTTTTCAAGAAAGACGTCTCGACTA---AAT---------AATAGTGTATTCCACCCCTTTATTAGGATT------AACCATTTTGATACAAAAACGGCTTTATCCTATCCTCATGAAGTAGACAATACAATGTTATTCCCATTGCTTATATTGGTTTTCTTTACGCTTTTTATTGGAGTCATAGGAATTCCTTTCACTCAAGACGGAAAAGATTTGGATATATTATCAAAATGGTTAAATTCGTCTATAAATTTGTTACATCAAAATTTTTCGAAT------TCTGTGGATTGGTATGAGTTTGTCACAAATGCAATTTTTTCCATCAGTATAGCCTTTTTTGGAATATTTATTGCGTTTCTTTTATATAAACCGGTTTATTCATCTTTCAAAAATTTGAATTTAATTAATTTATTGACT---------AAAAAGATTTCTAAGAAACTCTTT------AGGGAAAAAATTCAAAATATCATATATAATTGGTCATATAATCGCGGTTACATCGATGTTTTTTATAAAGAATTTTTCACAAACGGTATACGAGGCTTAGCTGAATTTACTCAGTTTTTTGATCGACGAATAGTTGATGGAATTACAAATGGAGTTGGTGTTATGAGTTTTTTTGTAGGAGAGGGGCTTAAATATGTAGGTAATGGACGTATTTCCTCTTATCTT---------------TTCTTATATTTA------------------------------GTGTTTCTAATTTGTTTCCTAATT------TATTTTCTTTTT------TTT---------------------------------------
>Crassula_mesembryanthoides
ATGGAACATACATACGAATATGCATGGATCATACCTCTGCTTCCACTTCCAGTTCCGCTGGGAATAGGATTAGGGCTTATCTTTTTTCCG------ACGGCAACAAAAAATCTTCGTCGTATGTGGTCTTTTCATAGTGTTTTTTTATTAAGTATAGTTATGGTTTTTTCAGCCGACTTATCTATTCAACTAGTAAATAGGAGTTCCATCTTTCAATATGTATCGTCTTGGACCATCAATAATGATGTTTCCTTAGAGTTTGGCTACTTGATCGACCCACTTACTTCTATTATGTCAATATTAATCACTACCATTGGAGTTTTGGTTCTTATTTATAGTGATAATTATATGTTTTATGATCAAGGATACTTGAGATTTTTTGCTTATATGAGTTTTTTCAATGCGTCTATGTTGGGATTAGTTACTAGTTCTAATTTGATACAAATTTATATTTTTTGGGAATTAGTTGGAATGTGTTCTTATCTATTAATAGGTTTTTGGTTCACACGACCACTTGCTGCAAATGCTTGCCAAAAAGCATTTGTGACTAATCGTGTAGGGGATTTTGGTTTATTATTAGGAATTTTAGGTCTTTATTGGATAACAGGTAGTTTCGAATTTCGAGATGTGTTTGAAATCTTCAATAACTTGATTTCGAATAATGGGGTCAATTTAGTTTTTGGAACTTTTTGTGTTTTACTATTATTTTCTGGTGCAGTTGCTAAATCCGCCCAATTCCCCCTTCATGTATGGTTACCTGATGCTATGGAGGGGCCTACTCCTATTTCAGCTCTTATCCATGCTGCTACTATGGTAGCAGCTGGAATTTTTCTTGTAGCTCGGCTTTTTCCCCTTTTCATATCCGTACCCTATGTACTAAATTTAATATCTTTCCTAAGCACACTAACAGTACTATTAGGAGCTACTTTAGCTATTGCTCAAAAAGATATTAAAAGAAGTTTAGCCTATTCTACAATGTCTCAATTGGGTTATATGATGTTAGCCTTAGGTATGGGGTCTTATCGAACGGCTTTATTTCATTTGATTACTCATGCTTATTCCAAAGCATTATTGTTTTTAGGTTCTGGCTCCATTATTCATTCAATGGAGGCTATTGTTGGCTATTCTCCAAATAAAAGTCAAAACATGGGTCTTATGGGTGGTTTAATAAAATATGTGCCAATTACAAAAACCGCTTTTTTTTTAGGTACACTTTCTCTATGTGGTATTCCTCCTCTTGCTTGTTTTTGGTCCAAAGATGAAATTCTTAATGATAGTTGGTTGTATTCACAGATTGTTGGAATACTAGCTTGTTCCACGGCAGGATTGACGGCATTTTATATGTTTCGAATATATTTACTTACTTTTGAAGGGCATTTAAACATTAATTTTCAAAATTATAGTGGAAAAACAGGTAGTTTGGCCTATTCCATATCTTTATGGGGTAAAGACAGTTTAAAAACGAAAAAAAAGCAAATAAGTTTAGTAACTTTATTACCATTACCAATGAAGAGTAAC------ACTGACACTTCTTTTTTTTCAAGAAAGACGTCTCGACTA---AAT---------AATAGTGTATTCCACCCCTTTATTAGGATT------AACCATTTTGATACAAAAACGGCTTTATCCTATCCTCATGAGGTAGACAATACAATGTTATTCCCATTGCTTATATTGGTTTTCTTTACGCTTTTTATTGGAGTCATAGGAATTCCTTTCACTCAAGACGGAAAAGATTTGGATATATTATCAAAATGGTTAAATTCGTCTATAAATTTGTTACATCAAAATTTTTCGAAT------TCTGTGGATTGGTATGAGTTTGTCACAAATGCAATTTTTTCCATCAGTATAGCTTTTTTTGGAATATTTATTGCGTTTCTTTTATATAAACCGGTTTATTCATCTTTCAAAAATTTGAATTTAATTAATTTATTGACT---------AAAAAGATTTCTAAGAAACTTTTT------AGGGAAAAAATTCAAAATATCATATATAATTGGTCATATAATCGAGGTTACATCGATGTTTTTTATAAAGAATTTTTCACAAACGGTATACGAGGCTTAGCTGAATTTACTCAGTTTTTTGATCGACGAATAGTTGATGGAATTACAAATGGAGTTGGTGTTATGAGTTTCTTTGTAGGAGAGGGGCTTAAATATGTAGGTAATGGACGTATTTCCTCTTATCTT---------------TTCTTATATTTA------------------------------GTGTTTCTAATTTGTTTCCTAATT------TATTTTCTTTTT------TTT---------------------------------------
>Crassula_perforata
ATGGAACATACATACGAATATGCATGGATCATACCTCTGCTTCCACTTCCAGTTCCGCTGGGAATAGGATTAGGGCTTATCTTTTTTCCG------ACGGCAACAAAAAATCTTCGTCGTATGTGGTCTTTTCATAGTGTTTTTTTATTAAGTATAGTTATGGTTTTTTCAGCCGACTTATCTATTCAACTAGTAAATAGGAGTTCCATCTTTCAATATGTATCGTCTTGGACCATCAATAATGATGTTTCCTTAGAGTTTGGCTACTTGATCGACCCACTTACTTCTATTATGTCAATATTAATCACTACCATTGGAGTTTTGGTTCTTATTTATAGTGATAATTATATGTTTTATGATCAAGGATACTTGAGATTTTTTGCTTATATGAGTTTTTTCAATGCATCTATGTTGGGATTAGTTACTAGTTCTAATTTGATACAAATTTATATTTTTTGGGAATTAGTTGGAATGTGTTCTTATCTATTAATAGGTTTTTGGTTCACACGACCACTTGCTGCAAATGCTTGCCAAAAAGCATTTGTGACTAATCGTGTAGGGGATTTTGGTTTATTATTAGGAATTTTAGGTCTTTATTGGATAACAGGTAGTTTCGAATTTCGAGATGTGTTTGAAATCTTCAATAACTTGATTTCGAATAATGGGGTCAATTTAGTTTTTGGAACTTTTTGTGTTTTACTATTATTTTCTGGTGCAGTTGCTAAATCCGCCCAATTCCCCCTTCATGTATGGTTACCTGATGCTATGGAGGGGCCTACTCCTATTTCAGCTCTTATCCATGCTGCTACTATGGTAGCAGCTGGAATTTTTCTTGTAGCTCGGCTTTTTCCCCTTTTCATATCCGTACCCTATGTACTAAATTTCATATCTTTCCTAAGCACACTAACAGTACTATTAGGAGCTACTTTAGCTATTGCTCAAAAAGATATGAAAAGAAGTTTAGCCTATTCTACAATGTCTCAATTGGGTTATATGATGTTAGCCTTAGGTATGGGTTCTTATCGAACGGCTTTATTTCATTTGATTACTCATGCTTATTCCAAAGCATTATTGTTTTTAGGTTCTGGCTCCATTATTCATTCAATGGAGGCTATTGTTGGCTATTCTCCAAATAAAAGTCAAAACATGGGTCTTATGGGTGGTTTAATAAAATATGTGCCAATTACAAAAACCGCTTTTTTTTTAGGTACACTTTCTCTATGTGGTATTCCTCCTCTTGCTTGTTTTTGGTCCAAAGATGAAATTCTTAATGATAGTTGGTTGTATTCACAGATTGTTGGAATACTAGCTTGTTCCACGGCAGGATTGACGGCATTTTATATGTTTCGAATATATTTACTTACTTTTGAAGGGCATTTAAACATTAATTTTCAAAATTATAGTGGAAAAACAGGTAGTTTGGCCTATTCCATATCTTTATGGGGTAAAGACAGTCCAAAAACGAAAAAAAAGCAAATAAGTTTAGTAACTTTATTACCATTACCAATGAAGAGTAAC------ACTGACACTTCTTTTTTTTCAAGAAAGACGTCTCCACTA---AAT---------AATAGTGTATTCCACCCCTTTATTAGGATT------AACCATTTTGATACAAAAAAGGCTTTATCCTATCCTCATGAAGTAGACAATACAATGTTATTCCCATTGCTTATATTGGTTTTCTTTACGCTTTTTATTGGAGTCATAGGAATTCCTTTCACTCAAGACGGAAAAGATTTGGATATATTATCAAAATGGTTAAATTCATCTATAAATTTGTTACATCAAAATTTTTCGAAT------TCTATGGAGTGGTATGAGTTTGTCACAAATGCAATTTTTTCCATCAGTATAGCCTTTTTTGGAATATTTATTGCGTTTCTTTTATACAAACCGGTTTATTCATCTTTCAAAAATTTGAATTTAATTAATTTATTGACT---------AAAAAGATTTCTAAGAAACTTTTT------AGGGAAAAAATTAAAAATATCATATATAATTGGTCATATAATCGCGGTTACATCGATGTTTTTTATAAAGAATTTTTAACAAACGGTATACGAGGCTTAGCTGAATTTACTCAGTTCTTTGATCGACGAATAGTTGATGGAATTACAAATGGAGTTGGTGTTATGAGTTTCTTTGTAGGAGAGGGGCTTAAATATGTAGGTAATGGACGTATTTCCTCTTATCTT---------------TTCTTCTATTTA------------------------------GTGTTTCTAATTTGTTTCCTAATT------TATTTTCTTTTT------TTT---------------------------------------
>Crassula_socialis
ATGGAACATACATACGAATATGCATGGATCATACCTCTGCTTCCACTTCCAGTTCCGCTGGGAATAGGATTAGGGCTTATCTTTTTTCCG------ACGGCAACAAAAAATATTCGTCGTATGTGGTCTTTTCATAGTGTTTTTTTATTAAGTATAGTTATGGTTTTTTCAGCCGACTTATCTATTCAACTAGTAAATAGGAGTTCCATCTTTCAATATATATCGTCTTGGACCATCAATAATGATGTTTCCTTAGAGTTTGGCTACTTGATCGACCCACTTACTTCTATTATGTCAATATTAATCACTACCATTGGAGTTTTGGTTCTTATTTATAGTGATAATTATATGTTTTATGATCAAGGATACTTGAGATTTTTTGCTTATATGAGTTTTTTCAATGCGTCTATGTTGGGATTAGTTACTAGTTCTAATTTGATACAAATTTATATTTTTTGGGAATTAGTTGGAATGTGTTCTTATCTATTAATAGGTTTTTGGTTCACACGACCGCTTGCTGCAAATGCTTGCCAAAAAGCATTTGTGACTAATCGTGTAGGGGATTTTGGTTTATTATTAGGAATTTTAGGTCTTTATTGGATAACAGGTAGTTTCGAATTTCGAGATGTGTTTGAAATCTTCAATAACTTGATTTCGAATAATGGGGTCAATTTAGTTTTTGGAACTTTTTGTGTTTTACTATTATTTTCTGGTGCAGTTGCTAAATCCGCCCAATTCCCCCTTCATGTATGGTTACCTGATGCTATGGAGGGGCCTACTCCTATTTCAGCTCTTATCCATGCTGCTACTATGGTAGCAGCTGGAATTTTTCTTGTAGCTCGGCTTTTTCCCCTTTTCATATCCGTACCCTATGTACTAAATTTAATATCTTTCCTAAGCACACTAACAGTACTATTAGGAGCTACTTTAGCTATTGCTCAAAAAGATATTAAAAGAAGTTTAGCCTATTCTACAATGTCTCAATTGGGTTATATGATGTTAGCCTTAGGTATGGGGTCTTATCGAACAGCTTTATTTCATTTGATTACTCATGCTTATTCCAAAGCATTATTGTTTTTAGGTTCTGGCTCCATTATTCATTCAATGGAGGCTATTGTTGGCTATTCTCCAAATAAAAGTCAAAACATGGGTCTTATGGGTGGTTTAATAAAATATGTGCCAATTACAAAAACTGCTTTTTTTTTCGGTACACTTTCTCTATGTGGTATTCCTCCTCTTGCTTGTTTTTGGTCCAAAGATGAAATTCTTAATGATAGTTGGTTGTATTCACAGATTGTTGGAATACTAGCTTGTTCCACGGCAGGATTGACGGCATTTTATATGTTTCGAATATATTTACTTACTTTTGAAGGGCATTTAAACATTAATTTTCAAAATTATAGTGGAAAAACAGGTAGTTTGGCCTATTCCATATCTTTATGGGGTAAAGACAGTCCAAAAACGAAAAAAAAGCAAATAAGTTTAGTAACTTTATTACCATTACCAATGAAGAGTAAC------ACTGACACTTCTTTTTTTTCAAGAAAGACGTCTCGACTA---AAT---------AATAGTGTATTCCACCCCTTTATTAGGATT------AACCATTTTGATACAAAAACGGCTTTATCCTATCCTCATGAAGTAGACAATACAATGTTATTCCCGTTGCTTATATTGGTTTTCTTTACGCTTTTTATTGGAGTCATAGGAATTCCTCTCACTCAAGACGGAAAAGATTTGGATATATTATCAAAATGGTTAAATTCGTCTATAAATTTGTTACATCAAAATTTTTCGAAT------TCTGTGGATTGGTATGAGTTTGTGACAAATGCAATTTTTTCCATCAGTATAGCCTTTTTTGGAATATTTATTGCGTTTCTTTTATATAAACCGGTTTATTCATCTTTCAAAAATTTGAATTTAATTAATTTATTGACT---------AAAAAGATTTCTAAGAAACTTTTT------AGGGAAAAAATTCAAAATATCATATATAATTGGTCATATAATCGCGGTTACATCGATGCTTTTTATAAAGAATTTTTCACAAACGGTATACGAGGCTTAGCTGAATTTACTCAGTTTTTTGATCGACGAATAGTTGATGGAATTACAAATGGAGTTGGTGTTATGAGTTTCTTTGTAGGAGAGGGGCTTAAATATGTAGGTAATGGACGTATTTCCTCTTATCTT---------------TTCTTATATTTA------------------------------GTGTTTCTAATTTGTTTCCTAATT------TATTTTCTTTTT------TTT---------------------------------------
>Crassula_tecta
ATGGAACATACATACGAATATGCATGGATCATACCTCTGCTTCCACTTCCAGTTCCGCTGGGAATAGGATTAGGGCTTATCTTTTTTCCG------ACGGCAACAAAAAATCTTCGTCGTATGTGGTCTTTTCATAGTGTTTTTTTATTAAGTATAGTTATGGTTTTTTCAGCCGACTTATCTATTCAACTAGTAAATAGGAGTTCCATCTTTCAATATGTATCGTCTTGGACCATCAATAATGATGTTTCCTTAGAGTTTGGCTACTTGATCGACCCACTTACTTCTATTATGTCAATATTAATCACTACCATTGGAGTTTTGGTTCTTATTTATAGTGATAATTATATGTTTTATGATCAAGGATACTTGAGATTTTTTGCTTATATGAGTTTTTTCAATGCGTCTATGTTGGGATTAGTTACTAGTTCTAATTTGATACAAATTTATATTTTTTGGGAATTAGTTGGAATGTGTTCTTATCTATTAATAGGTTTTTGGTTCACACGACCACTTGCTGCAAATGCTTGCCAAAAAGCATTTGTGACTAATCGTGTAGGGGATTTTGGTTTATTATTAGGAATTTTAGGTCTTTATTGGATAACAGGTAGTTTCGAATTTCGAGATGTGTTTGAAATCTTCAATAACTTGATTTCGAATAATGGGGTCAATTTCGTTTTTGGAACTTTTTGTGTTTTACTATTATTTTCTGGTGCAGTTGCTAAATCCGCCCAATTCCCCCTTCATGTATGGTTACCTGATGCTATGGAGGGGCCTACTCCTATTTCAGCTCTTATCCATGCTGCTACTATGGTAGCAGCTGGAATTTTTCTTGTAGCTCGGCTTTTTCCCCTTTTCATATCCGTACCATATGTACTAAATTTAATATCTTTCCTAAGCACACTAACAGTACTATTAGGAGCTACTTTAGCTATTGCTCAAAAAGATATTAAAAGAAGTTTAGCCTATTCTACAATGTCTCAATTGGGTTATATGATGTTAGCCTTAGGTATGGGGTCCTATCGAACGGCTTTATTTCATTTGATTACTCATGCTTATTCCAAAGCATTGTTGTTTTTAGGTTCTGGCTCCATTATTCATTCAATGGAGGCTATTGTTGGCTATTCTCCAAATAAAAGTCAAAACATGGGTCTTATGGGTGGTTTAATAAAATATGTGCCAATTACAAAAACCGCTTTTTTTTTAGGTACACTTTCTCTATGTGGTATTCCTCCTCTTGCTTGTTTTTGGTCCAAAGATGAAATTCTTAATGATAGTTGGTTGTATTCACAGATTGTTGGAATACTAGCTTGTTCCACGGCAGGATTGACGGCATTTTATATGTTTCGAATATATTTACTTACTTTTGAAGGGCATTTAAACATTAATTTTCAAAATTATAGTGGAAAAACAGGTAGTTTGGCCTATTCCATATCTTTATGGGGTAAAGATAGTTCAAAAACGAAAAAAAAGCAAATAAGTTTAGTAACTTTATTACCATTACCAATGAAGAGTAAC------ACTGACACTTCTTTTTTTTCAAGAAAGACGTCTAGACTA---AAT---------AATAGTGTATTCCACCCCTTTATTAGGATT------AACCATTTTGATACAAAAACGGCTTTATCCTATCCTCATGAAGTAGAAAATACAATGTTATTCCCATTGCTTATATTGGTTTTCTTTACGCTTTTTATTGGAGTCATAGGAATTCCTTTCACTCAAGACGGAAAAGATTTGGATATATTATCAAAATGGTTAAATTCGTCTATAAATTTGTTACATCAAAATTTTTCGAAT------TCTGTGGATTGGTATGAGTTTGTCACAAATGCAATTTTTTCCATCAGTATAGCCTTTTTTGGAATATTTATTGCGTTTCTTTTATATAAACCGGTTTATTCATCTTTCAAAAATTTGAATTTAATTAATTTATTGACT---------AAAAAGATTTCTAAGAAACTTTTT------AGGGAAAAAATTCAAAATATCATATATAATTGGTCATATAATCGCGGTTACATCGATGTTTTTTATAAAGAATTTTTCACAAACGGTATACGAGGATTAGCTGAATTTACTCAGTTTTTTGATCGACGAATAGTTGATGGAATTACAAATGGAGTTGGTGTTATGAGTTTCTTTGTAGGAGAGGGGCTTAAATATGTAGGTAATGGACGTATTTCCTCTTATCTT---------------TTCTTATATTTA------------------------------GTGTTTCTAATTTGTTTCCTAATT------TATTTTCTTTTT------TTT---------------------------------------
>Crassula_mesembrianthemopsis
ATGGAACATACATACGAATATGCATGGATCATACCTCTGCTTCCACTTCCAGTTCCGCTGGGAATAGGATTAGGGCTTATCTTTTTTCCG------ACGGCAACAAAAAATCTTCGTCGTATGTGGTCTTTTCATAGTGTTTTTTTATTAAGTATAGTTATGGTTTTTTCAGCCGACTTATCTATTCAACTAGTAAATAGGAGTTCCATCTTTCAATATGTATCGTCTTGGACCATCAATAATGATGTTTCCTTAGAGTTTGGCTACTTGATCGACCCACTTACTTCTATTATGTCAATATTAATCACTACCATTGGAGTTTTGGTTCTTATTTATAGTGATAATTATATGTTTTATGATCAAGGATACTTGAGATTTTTTGCTTATATGAGTTTTTTCAATGCGTCTATGTTGGGATTAGTTACTAGTTCTAATTTGATACAAATTTATATTTTTTGGGAATTAGTTGGAATGTGTTCTTATCTATTAATAGGTTTTTGGTTCACACGACCACTTGCTGCAAATGCTTGCCAAAAAGCATTTGTGACTAATCGTGTAGGGGATTTTGGTTTATTATTAGGAATTTTAGGTCTTTATTGGATAACAGGTAGTTTCGAATTTCGAGATGTGTTTGAAATCTTCAATAACTTGATTTCGAATAATGGGGTCAATTTCGTTTTTGGAACTTTTTGTGTTTTACTATTATTTTCTGGTGCAGTTGCTAAATCCGCCCAATTCCCCCTTCATGTATGGTTACCTGATGCTATGGAGGGGCCTACTCCTATTTCAGCTCTTATCCATGCTGCTACTATGGTAGCAGCTGGAATTTTTCTTGTAGCTCGGCTTTTTCCCCTTTTCATATCCGTACCATATGTACTAAATTTAATATCTTTCCTAAGCACACTAACAGTACTATTAGGAGCTACTTTAGCTATTGCTCAAAAAGATATTAAAAGAAGTTTAGCCTATTCTACAATGTCTCAATTGGGTTATATGATGTTAGCCTTAGGTATGGGGTCCTATCGAACGGCTTTATTTCATTTGATTACTCATGCTTATTCCAAAGCATTGTTGTTTTTAGGTTCTGGCTCCATTATTCATTCAATGGAGGCTATTGTTGGCTATTCTCCAAATAAAAGTCAAAACATGGGTCTTATGGGTGGTTTAATAAAATATGTGCCAATTACAAAAACCGCTTTTTTTTTAGGTACACTTTCTCTATGTGGTATTCCTCCTCTTGCTTGTTTTTGGTCCAAAGATGAAATTCTTAATGATAGTTGGTTGTATTCACAGATTGTTGGAATACTAGCTTGTTCCACGGCAGGATTGACGGCATTTTATATGTTTCGAATATATTTACTTACTTTTGAAGGGCATTTAAACATTAATTTTCAAAATTATAGTGGAAAAACAGGTAGTTTGGCCTATTCCATATCTTTATGGGGTAAAGATAGTTCAAAAACGAAAAAAAAGCAAATAAGTTTAGTAACTTTATTACCATTACCAATGAAGAGTAAC------ACTGACACTTCTTTTTTTTCAAGAAAGACGTCTAGACTA---AAT---------AATAGTGTATTCCACCCCTTTATTAGGATT------AACCATTTTGATACAAAAACGGCTTTATCCTATCCTCATGAAGTAGAAAATACAATGTTATTCCCATTGCTTATATTGGTTTTCTTTACGCTTTTTATTGGAGTCATAGGAATTCCTTTCACTCAAGACGGAAAAGATTTGGATATATTATCAAAATGGTTAAATTCGTCTATAAATTTGTTACATCAAAATTTTTCGAAT------TCTGTGGATTGGTATGAGTTTGTCACAAATGCAATTTTTTCCATCAGTATAGCCTTTTTTGGAATATTTATTGCGTTTCTTTTATATAAACCGGTTTATTCATCTTTCAAAAATTTGAATTTAATTAATTTATTGACT---------AAAAAGATTTCTAAGAAACTTTTT------AGGGAAAAAATTCAAAATATCATATATAATTGGTCATATAATCGCGGTTACATCGATGTTTTTTATAAAGAATTTTTCACAAACGGTATACGAGGATTAGCTGAATTTACTCAGTTTTTTGATCGACGAATAGTTGATGGAATTACAAATGGAGTTGGTGTTATGAGTTTCTTTGTAGGAGAGGGGCTTAAATATGTAGGTAATGGACGTATTTCCTCTTATCTT---------------TTCTTATATTTA------------------------------GTGTTTCTAATTTGTTTCCTAATT------TATTTTCTTTTT------TTT---------------------------------------
>Crassula_deltoidea
ATGGAACATACATATGAATATGCATGGATCATACCTCTCTTTCCTCTTCCAGTTCCTATGGGAATCGGGCTCGGGCTTATCTTTTTTCCG------ACGGCAACAAAAAATCTTCGTCGTATGTGGTCTTTTCATAGTGTTTTTTTGTTAAGTATAGTTATGATTTTTTCAGCCGACTTATCTATTAAACTAGTAAATAAGAGTTCCATTTTTCAATATGTATCATCTTGGACCATCAATAATGATTTTTCCTTAGAATTTGGCTACTTGATCGACCCACTTACTTCTATTATGTCAATATTAATCACTACCATTGGAGTTCTGGTTCTTATTTATAGTGATAATTATATGCTTCATGATCAAGGATACTTGAGATTTTTTGCTTATATGAGTTTTTTCAATGCGTCTATGTTGGGATTAGTTACTAGTTCGAATTTGATCCAAATTTATATTTTTTGGGAATTAGTTGGAATGTGTTCTTATCTATTAATAGGTTTTTGGTTCACGCGACCACTTGCTGCAAATGCTTGCCAAAAAGCATTTGTGACTAATCGTATAGGTGATTTTGGTTTGTTACTGGGAATTTTAGGTCTTTATTGGATAACGGGCAGTTTCGAATTTCGAGATGTTTTTGAAATATTCAATAACTTCATTTTGAATAATGAGGTCAATTTTTTATTTGGAACTTTATGTGTTTTCCTATTATTTTCTGGAGCAGTTGCTAAATCTGCCCAATTCCCCCTTCATGTGTGGTTACCTGATGCTATGGAGGGCCCTACTCCTATTTCAGCTCTTATTCATGCTGCTACTATGGTAGCGGCGGGAATTTTTCTTGTAGCTCGGCTTTTTCCCCTTTTCATAGCCATACCCTCTGTACTAAATTTCATATCTTTCCTAAGCACAATAACACTGCTATTAGGAGCCACCTTAGCTCTTGCTCAAACAGATATTAAAAGAGGTTTAGCCTATTCTACAATGTCTCAACTGGGTTATATGATGTTAGCTTTAGGTATGGGGTCTTATCGAACGGCTTTATTTCATTTGATTACTCATGCTTATTCGAAAGCATTATTGTTTTTAGGTTCTGGTTCCATTATTCATTCAATGGAAGCTATTGTTGGGTATTCTCCAAATAAAAGCCAAAATATGGTTATTATGGGTGGTTTAATAAAATATGTGCCAATTACAAAAAATGCTTTTTTTTTAGGAACGCTTTCTCTATGTGGTATTCCTCCTCTTGCTTGTTTTTGGTCCAAAGATGAAATTCTTAATGATAGTTGGTTGTATTCACAGATTATTGGAATACTAGCCTGTTCTACGGCAGGACTAACAGCGTTTTATATGTTTCGAATTTATTTACTTACGTTTGAAGGACATTTAAACATTAATTTTCAAAATTATAGTGGAAAAACAGGTAGTTTGGCTTATTCCATATCTTTATGGGGTAAAGAAAGTGCAAAAACGGAAAAAAAGAAAATAAGTTTATTAACCTTATTACCAATG------AATAATAAG------GCTGACATTCCTTTTTTTTCACGAAAAACATGTCGAATT---AAT---------GATAATGGAATCCAACCCTTTCTTACCATT------AATCGTTTTGACACAAAAAGTACTTTATCCTATCCTTATGAAGCAGATAATACTATGTTATTCCCACTGCTTATGTTGGTTTTCTTTACGATTTTTATTGGAGTCATCGGGATTCCTTTCACTCAAGACGGAAAAGATTTGGATATATTATCAAAATGGTTAAACTCGTCGATAAATCTTTTACATCCAAACTTTTCTAAT------TCCGAAGATTGGTATGACTTTGTCACAAATGCAAGTTTTTCCATCAGTATAGCCCTTTTTGGAATATTTATTGCGTTTCTTTTATATAAACCAGTTTATTCATCGTTCAAAAATTTGAATTTAATGAATTTATTGACA---------AAAAGGGTTTCTAACAAACTTTTT------AGAGAAAACATTAAAACTTTCATCTATAGTTGGTCGTATAATCGCGGTTATATTGATATCTTTTATAACGCATTTGTAATAAAGGGTGTACGAGGGTTGGCTGAATTTACTCACTTTTTTGATAGAAGAATCGTTGATGGAATTACAAATGGAGTTGGTGTTCTGAGTTTCTTTTTAGGAGAAGGGCTTAAGTATGTGGGGAATGGGCGTATTTCCTCTTATCTT---------------TTCTTATATTTA------------------------------GTGTTTCTAATTTGTTTCCAAATT------TTGTTTCTTTTT------TTT---------------------------------------
>Crassula_expansa_subsp_fragilis
ATGGAACATAAATATGAATATGCATGGATCATACCTCTCCTTCCACTTCCAGTTCCTATGGCAATAGGGCTCGGGCTTATCTTTTTTCCG------ACAGCAACAAAAAATCTTCGTCGTATGTGGTCTTTGTATAGTGTTTTTTTGTTAAGTATAGTTATGGTTTTTTCAGCCGACTTATCTATTCAACTAGTAAATAAGAGTTCCATTTTTCAATATGTATCATCTTGGACCATCAATAATGATTTTTCCTTAGAGTTTGGCTACTTGATCGACCCACTTACTTCTATTATGTCAATATTAATCACTACCATTGGAGTTTTGGTTCTTATTTATAGTGATAATTATATGCTTCATGATCAAGGATACTTGAGATTTTTTGCTTATATGAGTTTTTTCAATGCGTCTATGTTGGGATTAGTTACTAGTTCGAATTTGATCCAAATTTATATTTTTTGGGAATTAGTTGGAATGTGTTCTTATCTATTAATAGGTTTTTGGTTCACGAGGCCACTTGCTGCAAATGCTTGCCAAAAAGCATTTGTGACTAATCGTATAGGCGATTTTGGTTTATTATTGGGAATTTTAGGTCTTTATTGGATAACGGGCAGTTTCGAATTTAGAGATGTGTTTGAAATATTCAATAACTTAATTTCTAATAATGGGGTCAATTTTTTATTTGGAACTTTATGTGTTTTCCTATTATTTTCTGGAGCAGTGGCTAAATCTGCCCAATTCCCCCTTCATGTGTGGTTACCGGATGCTATGGAGGGTCCTACTCCTATTTCAGCTCTTATCCATGCTGCTACTATGGTAGCGGCGGGAATTTTTCTTGTAGCTCGGCTTTTTCCCCTTTTCATAGCCATACCCTCTATACTAAATTTTATATCTTTACTAAGCACAATAACACTACTATTAGGAGCCACCTTAGCTCTTGCTCAAACAGATATTAAAAGAAGTTTAGCCTATTCTACAATGTCTCAATTGGGTTATATGATGTTATCTTTAGGGATGGGGTCTTATCGAACGGCTTTATTTCATTTGATTACTCATGCTTATTCGAAAGCATTATTGTTTTTAGGTTCTGGTTCCATTATTCATTCAATGGAAGCTATTGTTGGGTATTCTCCAAATAAAAGTCAAAATATGGTTCTTATGGGCGGTTTAATAAAATATGTGCCAATTACAAAAACTGCTTTTTTTTTAGGAACGCTTTCTCTATGTGGTATTCCTCCTCTTGCTTGTTTTTGGTCCAAAGATGAAATTCTTAATGATAGTTGGTTGTATTCACAGATTATTGGAATACTAGCCTGTTCCACGGCAGGACTAACAGCTTTTTATATGTTTCGAATTTATTTACTTACGTTTGAAGGGCATTTAAACATTAATTTTCAAAATTATAGTGGAAAAACAGGTAGTTTGGCTTATTCCATATCTTTATGGGGTAAAGATAGTGCAAAAATGGAAAAAAAGAAAATAAGTTTATTAACCCTATTACCAATG------AATAATAAG------GCTGACGCTCCCTTTTTTTCAAGAAAAATATGTCGAATT---AAT---------GATAATGTAATCCGACCCTTTCTTACCATT------AACCGTTTTGACACAAAAACTACTTTATCCTATCCTCATGAAGCAGATAATACTATGTTATTCCCACTGATTATGCTGGTTTTATTTACCATTTTTATTGGAGTCATCGGAATCCCATTCACTCAAGACGGAAAAGATTTAGATATATTATCAAAATGGTTAAACTCGTCTATAAATCTTTTACATCCAAACTTTTCGAAT------TCCGGGGATTGGTATGAGTTTGTCACAAATGCAATTTTTTCCATTAGTATAGCCTTTTTTGGAATAGTTATTGCGTTTCTTTTATATAAACCGGTTTATTCATCTTTCAAAAATTTGAATTTAATGAATTTATTGACG---------AAAAGGGTTTCTAACAAACTTTTT------AGAGAAAACATTAAAAATTTAATCTATAGTTGGTCTTATAATCGCGGTTACATTGATATATTTTATAAGGCATTTTTAACAAAGGGTGTACGAGGATTGGCTGAATTTACTCACTTTTTTGATAGACGAATAGTTGATGGAATTACAAATGGAGTTGGTGTTCTGAGTTTCTTTTTAGGAGAAGGGCTTAAGTATGTGGGTAATGGGCGTATTTCTTCTTATCTT---------------TTCTTATATCTA------------------------------GCGTTTCTAATTTGTTTCCAAATT------TTGTTTCTTTTT------TTT---------------------------------------
>Crassula_volkensii
ATGGAACATACATATGAATATGCATGGATCATACCTCTCCTTCCACTTCCAGTTCCTATGGCAATAGGGCTCGGGCTTATCTTTTTTCCG------ACAGCAACAAAAAATCTTCGTCGTATGTGGTCTTTTTATAGTGTTTTTTTGTTAAGTATAGTTATGGGTTTTTCAGCCGACTTATCTATTCAACTAGTAAATAAGAGTTCCATTTTTCAATATGTATCATCTTGGACCATCAATAATGATTTTTCCTTAGAGTTTGGCTACTTAATCGACCCACTTACTTCTATTATGTCAATATTAATCACTACCATTGGAGTTTTGGTTCTTATTTATAGTGATAATTATATGCTTCATGATCAAGGATACTTGAGATTTTTTGCTTATATGAGTTTTTTCAATGCGTCTATGTTGGGATTAGTTACTAGTTCGAATTTGATCCAAATTTATATTTTTTGGGAATTAGTTGGAATGTGTTCTTATCTATTAATAGGGTTTTGGTTCACGAGGCCACTTGCTGCAAATGCTTGCCAAAAAGCATTTGTGACTAATCGTATAGGCGATTTTGGTTTATTATTGGGAATTTTAGGTCTTTATTGGATAACGGGTAGTTTCGAATTTCGAGATGTGTTTGAAATATTCAATAACTTAATTTCTAATAATGGGGTCAATTTTTTATTTGGAACTTTATGTGTTTTCCTATTATTTTCTGGAGCAGTGGCTAAATCTGCCCAATTCCCGCTTCATGTGTGGTTACCGGATGCTATGGAGGGTCCTACTCCTATTTCAGCTCTTATCCATGCTGCTACTATGGTAGCGGCGGGAATTTTTCTTGTAGCTCGGCTTTTTCCCCTTTTCATAGCCATACCCTCTGTACTAAATTTTATATCTTTACTAAGCACAATAACACTACTATTAGGAGCCACCTTAGCTCTTGCTCAAACAGATATTAAAAGAAGTTTAGCCTATTCTACAATGTCTCAATTGGGTTATATGATGTTAGCTTTAGGGATGGGGTCTTATCGAACGGCTTTATTTCATTTGATTACTCATGCTTATTCGAAAGCATTATTGTTTTTAGGTTCTGGTTCCATTATTCATTCAATGGAAGCTATTGTTGGGTATTCTCCAAATAAAAGTCAAAATATGGTTCTTATGGGCGGTTTAATAAAATATGTGCCAATTACAAAAACTGCTTTTTTTTTAGGAACGCTTTCTCTATGTGGTATTCCTCCTCTTGCTTGTTTTTGGTCCAAAGATGAAATTCTTAATGATAGTTGGTTGTATTCACAGATTATTGGAATACTAGCCTATTCCACGGCAGGACTAACAGCTTTTTATATGTTTCGAATTTATTTACTTACGTTTGAAGGGCATTTAAACATTAATTTTCAAAATTATAGTGGAAAAACAGGTAGTTTGGCTTATTCCATATCTTTATGGGGTAAAGATAGTGCAAAAATGGAAAAAAAGAAAATAAGTTTATTAACCCTATTACCAATG------AATAATAAG------GCTGACGCTCCCTTTTTTTCAAGAAAAATATGTCGAATT---AAT---------GATAATGGAATCCGACCCTTTCTTACCATT------AACCGTTTTGACACAAAAACTACTTTATCCTATCCTCATGAAGCAGATAATACTATGTTATTCCCACTGATTATGCTGGTTTTATTTACGATTTTTATTGGAGTCATCGGAATCCCATTCACTCAAGACGGAAAAGATTTCGATATATTATCAAAATGGTTAAACTCGTCTATAAATCATTTACATCCAAACTTTTCGAAT------TCCGGAGATTGGTATGAGTTTGTCACAAATGCTATTTTTTCCATTAGTATAGCCTTTTTTGGAATAGTTATTGCGTTTCTTTTATATAAACCGGTTTATTCATCTTTCAAAAATTTGAATTTAATGAATTTATTGACG---------AAAAGGGTTTCTAACAAACTTTTT------AGAGAAAACATTAAAAATTTCATCTATAGTTGGTCTTATAATCGCGGTTACATTGATATATTTTATAAGGCATTTTTAACAAAGGGTGTACGAGGATTGGCTGAATTTACTCACTTTTTTGATAGACGAATAGTTGATGGAATTACAAATGGAGTTGGTGTTCTGAGTTTCTTTTTAGGAGAAGGGCTTAAGTATGTGGGTAATGGGCGTATTTCTTCTTATCTT---------------TTCTTATATTTA------------------------------GTGTTTCTAATTTGTTTCCAAATT------TTGTTTCTTTTT------TTT---------------------------------------
>Cotyledon_tomentosa
ATGGAACATACATATCAATATGCATGGATCATACCTCTACTTCCACTTCCGGTTCCTGTGGGAATAGGACTAGGGCTTATTTTTTTTCCG------ACAGCAACAAAAAATCTTCGACGTATGTGGTCTTTTCATAGTGTTTTCTTGTTAAGTATAGTTATGGTTTTTTCAGCCGACTTATCTATTCAACTAATAAATAGGAGTTCTATTTATCAATATGTATCATCTTGGACCATCAATAATGATTTTTCTTTAGAGTTTGGCTATTTGATCGACCCACTTACTTCTATTATGTCAATATTAATCACTACTATCGGAGTTATGGTTCTTATTTATAGTGATAATTATATGTTTCATGATCAAGGATACTTGAGATTTTTTGCTTATATGAGTTTTTCTAATGCGTCTATGTTGGGATTAGTTACCAGTTCGAATTTAATACAAATTTATCTTTTTTGGGAATTAGTTGGAATGTGCTCTTATCTATTAATAGGTTTTTGGTTCACACGACCCCTTGCCGCAAATGCTTGCCAAAAAGCATTTGTGACTAACCGTATCGGGGATTTTGGTTTATTATTAGGAATTTTAGGTCTTTATTGGATAACAGGTAGTTTCGAATTTAGAGACTTGTTCGAAATATTCAATAACTTTATTTCGAATAATGGGGTCCATTTTTTATTTGGAACTTTATGTGTCTTTCTATTATTTTCTGGTGCAGTTGCGAAATCTGCCCAATTTCCCCTTCATGTATGGTTACCCGATGCTATGGAGGGTCCGACTCCTATTTCAGCTCTTATCCATGCTGCTACTATGGTAGCAGCGGGCATTTTTCTTGTAGCTCGGCTTTTTCCCCTTTTCATAGTCATGCCTTACATAATGAATTTCGTATCTTTAATAAGTATAATAACAGTACTATTAGGAGCTACTTTAGCTCTTGCTCAAAACGATATTAAAAGAAGTTTAGCCTATTCTACAATGTCTCAATTGGGTTATATGATGTTGGCTTTAGGTATGGGGTCTTATCGAACGGCTTTATTTCATTTGATTACTCATGCTTATTCGAAAGCATTATTGTTTTTAGGATCCGGATCAATTATTCATTCAATGGAGCCGATTGTTGGATATTCTCCAAATAAAAGTCAAAATATGGTTCTTATGGGTGGTTTAATAAAATACGTGCCAATTACAAAAACCGCTTTTTTTTTAGGTACACTTTCTCTATGTGGTATTCCACCTCTTGCCTGTTTTTGGTCCAAAGATGAAATTCTTAATGATAGTTGGTTGTATTCACAGATTGTTGGAATACTAGCTTGCTCCACGGCAGGATTAACTGCATTTTATATGTTTCGAATCTATTTACTAACTTTTGAGGGACATTTAAACATTAACTTTCAAAATTATAGTGGAAAAACAAGTAGTTTGGACTATTCCATATCTTTATGGGGTAAAGAAAGTCAAAAAACGAAAAAACAACAAATAAGTTTATTAACTTTATTACCAATA------AATAATAAG------GCTGGTACTTTTTTTCTTTCGACAAACACATGTCGAATT---AAT---------GATAATGTAACCCGACCCTTTATGACTATT------ATCAATTTGAATACTACAAAGACTTTATCCTATCCTCATGAAGTAGACAATACTATGTTATTCCCGTTGCTTCTATTGAGTTTATTGACCTTTTTTGTTGGAGTCATTGGGATTCCTTTCACTCAAGAAGGAAAAGATTTGGATATATTATCCAAATGGTTAAACTCATCTATAAATCTTTTACATAAAAATGTTTCAAAT------TCGGTGGATTGGTATGAATTTGTCACAAATGCCACTTTTTCCGTCAGTATAGCCTTTGTTGGAATATTTATCGCGTTTCTTTTATATAAACCTGTTTATTCATCGTTCAAAAATTTGAATTTAATTAATTCACTTAAA---------AGAAAAGTGCCTATGAAA---------CTAGGAGAAAAAATAATCAATATCATATATAATTGGTCATATAATCGTGGTTACATAGATTCTTTTTATAAAGAATCTTTAACTGCTAGTATAAGAGGATTGGCTGAATTTACTCATTTTTTTGATAGGAAAATAGTGGATGGAATTACGAATGGAGTTGGTGTTCTGAGTTTCTTTATAGGAGAAGTACTAAAATATGTGGGTAATGGGCGCATTTCCGCTTATCTT---------------TTTTTATATTTA------------------------------TTGTATTTACTAATT---------------TCTTTTTCTTTT------TTT---------------------------------------
>Kalanchoe_daigremontiana
ATGGAACATACGTATCAATATGCATGGATCATACCTCTACTTCCACTTCCGGTTCCTGTGGGAATAGGACTAGGGCTTATCTTTTTTCCG------AGAGCAACAAAAAATCTTCGACGTATGTGGTCTTTTCATAGTGTTTTCTTGTTAAGTATAGTTATGATTTTTTCAGCCGATCTATCTATTCAACTAATCAATAAGAGTTCTATTTATCAATATGTATCGTCTTGGACCATCAATAATAATTTTTCTTTAGAGTTTGGCTATTTGATTGACCCACTTACTTCTATTATGTCAATATTAATCACTACTATCGGAGTTATGGTTCTTATTTATAGTGATAATTATATGTTTCATGATCAAGGATACTTGAGATTTTTTGCTTATATGAGTTTTTTTAATGCATCTATGTTGGGATTAGTTACTAGTTCTAATTTGATACAAATTTATCTTTTTTGGGAATTAGTTGGGATGTGTTCTTATCTATTAATAGGTTTTTGGTTCACACGACCCCTTGCCGCAAATGCTTGCCAAAAAGCATTTGTGACTAACCGTATCGGGGATTTTGGTTTATTATTAGGAATTTTAGGTCTTTATTGGATAACAGGTAGTTTCGAATTTCGAGACTTGTTCGAAATATTTACTAACTTTATTTCTAATAATGGGGTCCATTTTTTATTTGGAACTTTATGTGTCTTCCTATTATTTTCTGGTGCAGTTGCTAAATCTGCCCAATTTCCCCTTCATGTATGGTTACCCGATGCTATGGAGGGTCCTACTCCTATTTCAGCTCTTATCCATGCTGCTACTATGGTAGCAGCGGGAATTTTTCTTGTAGCTCGGCTTTTTCCCCTTTTCATAGTCATGCCTTACATAATGAATTTCGTATCTTTGATAAGTATAATAACAGTACTATTAGGAGCTACTTTAGCTCTTGCTCAAAATGATATTAAAAGAAGTTTAGCGTATTCTACAATGTCTCAATTGGGTTATATGATGTTGGCTTTAGGTATGGGGTCTTATCGAACGGCTTTATTTCATTTGATTACTCATGCTTATTCGAAAGCATTATTGTTTTTAGGATCTGGATCAATTATTCATTCAATGGAACCGATTGTTGGATATTCTCCAAATAAAAGTCAAAATATGGTTCTTATGGGTGGTTTAATAAAATATGTGCCAATTACAAAAACTGCTTTTTTTTTAGGTACACTTTCTCTATGTGGTATTCCACCTCTTGCCTGTTTTTGGTCCAAAGATGAAATTCTTAATGATAGTTGGTTGTATTCACAGATTGTTGGAATACTTGCTTGCTCCACGGCAGGATTAACTGCATTTTATATGTTTCGAATCTATTTATTAACTTTTGAGGGACATTTAAACATTAACTTTCAAAATTATAGTGGAAAAACAAGTAGTTTGGCCTATTCCATATCTTTATGGGGTAAAGAAAGTCAAAAAACGAAAAAAAAACAAATGAGTTTATTAACTTTATTACCAATC------AATAATAATAATAAGGCTGGTACTTTTTTTATTTCAACAAACACATGTCGAATT---AAT---------GATAATGTAACCCGACCCTTTATGACTATT------AGTGATTTTTATACTACAAAGACTTTATCCTATCCTCATGAAGTAGACAATACTATGTTATTCCCGTTACTTATATTGCTTTTATTTACCTTTTTTGTTGGAGTCATTGGGATTCCTTTCACTCAAGAAGGAAAAGATTTGGATATATTATCCAAATCGTTAAACTCATCTATCAATCTTTTACATAAAAATGTTTCTAAT------TCTGTGGATTGGTATGAATTTGTCACAAATGCAACTTTTTCCGTCAGTATAGCCTTTGTTGGAATATTTTTTGCCTTTCTTTTATATAAACCTGTTTATTCATCTTTCAAAAATTTAAATTTAATTAATTCACTTAAAATA------AAAAAAGTTCCTATGAAACTTTTATTTTTAGGAGAAAAAATAATAAATATCATATATAATTGGTCATATAATCGTGGTTACATAGATTCTTTTTATAAAGCATCTTTAACTGCTAGTATAAGAGGATTAGCTGAATTTACTCAGTTTTTTGATAGGAAAATAGTTGATGGAATTACGAATGGAGTCGGTATTTTGAGTTTCTTTATAGGAGAAGTCCTAAAATATGTAGGGAATGGTCGCATTTCCGCTTATCTT---------------TTTTTATATTTA------------------------------TTGTATTTACTAATT---------------TCTTTTCATTTT------TTT---------------------------------------
>Kalanchoe_delagoensis
ATGGAACATACGTATCAATATGCATGGATCATACCTCTACTTCCACTTCCGGTTCCTGTGGGAATAGGACTAGGGCTTATCTTTTTTCCG------AGAGCAACAAAAAATCTTCGACGTATGTGGTCTTTTCATAGTGTTTTCTTGTTAAGTATAGTTATGATTTTTTCAGCCGATCTATCTATTCAACTAATCAATAAGAGTTCTATTTATCAATATGTATCGTCTTGGACCATCAATAATAATTTTTCTTTAGAGTTTGGCTATTTGATTGACCCACTTACTTCTATTATGTCAATATTAATCACTACTATCGGAGTTATGGTTCTTATTTATAGTGATAATTATATGTTTCATGATCAAGGATACTTGAGATTTTTTGCTTATATGAGTTTTTTTAATGCATCTATGTTGGGATTAGTTACTAGTTCTAATTTGATACAAATTTATCTTTTTTGGGAATTAGTTGGGATGTGTTCTTATCTATTAATAGGTTTTTGGTTCACACGACCCCTTGCCGCAAATGCTTGCCAAAAAGCATTTGTGACTAACCGTATCGGGGATTTTGGTTTATTATTAGGAATTTTAGGTCTTTATTGGATAACAGGTAGTTTCGAATTTCGAGACTTGTTCGAAATATTTACTAACTTTATTTCTAATAATGGGGTCCATTTTTTATTTGGAACTTTATGTGTCTTCCTATTATTTTCTGGTGCAGTTGCTAAATCTGCCCAATTTCCCCTTCATGTATGGTTACCCGATGCTATGGAGGGTCCTACTCCTATTTCAGCTCTTATCCATGCTGCTACTATGGTAGCAGCGGGAATTTTTCTTGTAGCTCGGCTTTTTCCCCTTTTCATAGTCATGCCTTACATAATGAATTTCGTATCTTTGATAAGTATAATAACAGTACTATTAGGAGCTACTTTAGCTCTTGCTCAAAATGATATTAAAAGAAGTTTAGCGTATTCTACAATGTCTCAATTGGGTTATATGATGTTGGCTTTAGGTATGGGGTCTTATCGAACGGCTTTATTTCATTTGATTACTCATGCTTATTCGAAAGCATTATTATTTTTAGGATCTGGATCAATTATTCATTCAATGGAACCGATTGTTGGATATTCTCCAAATAAAAGTCAAAATATGGTTCTTATGGGTGGTTTAATAAAATATGTGCCAATTACAAAAACTGCTTTTTTTTTAGGTACACTTTCTCTATGTGGTATTCCACCTCTTGCCTGTTTTTGGTCCAAAGATGAAATTCTTAATGATAGTTGGTTGTATTCACAGATTGTTGGAATACTTGCTTGCTCCACGGCAGGATTAACTGCATTTTATATGTTTCGAATCTATTTATTAACTTTTGAGGGACATTTAAACATTAACTTTCAAAATTATAGTGGAAAAACAAGTAGTTTGGCCTATTCCATATCTTTATGGGGTAAAGAAAGTCAAAAAACGAAAAAAAAACAAATGAGTTTATTAACTTTATTACCAATC------AATAATAATAATAAGGCTGGTACTTTTTTTATTTCAACAAACACATGTCGAATT---AAT---------GATAATGTAACCCGACCCTTTATGACTATT------AGTGATTTTTATACTACAAAGACTTTATCCTATCCTCATGAAGTAGACAATACTATGTTATTCCCGTTACTTATATTGCTTTTATTTACCTTTTTTGTTGGAGTCATTGGGATTCCTTTCACTCAAGAAGGAAAAGATTTGGATATATTATCCAAATCGTTAAACTCATCTATCAATCTTTTACATAAAAATGTTTCTAAT------TCTGTGGATTGGTATGAATTTGTCACAAATGCAACTTTTTCCGTCAGTATAGCCTTTGTTGGAATATTTTTTGCCTTTCTTTTATATAAACCTGTTTATTCATCTTTCAAAAATTTAAATTTAATTAATTCACTTAAAATA---------AAAGTTCCTATGAAACTTTTATTTTTAGGAGAAAAAATAATAAATATCATATATAATTGGTCATATAATCGTGGTTACATAGATTCTTTTTATAAAGCATCTTTAACTGCTAGTATAAGAGGATTAGCTGAATTTACTCAGTTTTTTGATAGGAAAATAGTTGATGGAATTACGAATGGAGTCGGTATTTTGAGTTTCTTTATAGGAGAAGTCCTAAAATATGTAGGGAATGGTCGCATTTCCGCTTATCTT---------------TTTTTATATTTA------------------------------TTGTATTTACTAATT---------------TCTTTTCATTTT------TTT---------------------------------------
>Kalanchoe_fedtschenkoi
ATGGAACATACGTATCAATATGCATGGATCATACCTCTACTTCCACTTCCGGTTCCTGTGGGAATAGGACTAGGGCTTATCTTTTTTCCG------AGAGCAACCAAAAATCTTCGACGTATGTGGTCTTTTCATAGTGTTTTCTTGTTAAGTATAGTTATGATTTTTTCAGCCGATCTATCTATTCAACTAATCAATAAGAGTTCTATTTATCAATATGTATCGTCTTGGACCATCAATAATAATTTTTCTTTAGAGTTTGGCTATTTGATTGACCCACTTACTTCTATTATGTCAATATTAATCACTACTATCGGAGTTATGGTTCTTATTTATAGTGATAATTATATGTTTCATGATCAAGGATACTTGAGATTTTTTGCTTATATGAGTTTTTTTAATGCATCTATGTTGGGATTAGTTACTAGTTCTAATTTGATACAAATTTATCTTTTTTGGGAATTAGTTGGGATGTGTTCTTATCTATTAATAGGTTTTTGGTTCACACGACCCCTTGCCGCAAATGCTTGCCAAAAAGCATTTGTGACTAACCGTATCGGGGATTTTGGTTTATTATTAGGAATTTTAGGTCTTTATTGGATAACAGGTAGTTTCGAATTTCGAGACTTGTTCGAAATATTTACTAACTTTATTTCTAATAATGGGGTCCATTTTTTATTTGGAACTTTATGTGTCTTCCTATTATTTTCTGGTGCAGTTGCTAAATCTGCCCAATTTCCCCTTCATGTATGGTTACCCGATGCTATGGAGGGTCCTACTCCTATTTCAGCTCTTATCCATGCTGCTACTATGGTAGCAGCGGGAATTTTTCTTGTAGCTCGGCTTTTTCCCCTTTTCATAGTCATGCCTTACATAATGAATTTCGTATCTTTGATAAGTATAATAACAGTACTATTAGGAGCTACTTTAGCTCTTGCTCAAAATGATATTAAAAGAAGTTTAGCGTATTCTACAATGTCTCAATTGGGTTATATGATGTTGGCTTTAGGTATGGGGTCTTATCGAACGGCTTTATTTCATTTGATTACTCATGCTTATTCGAAAGCATTATTGTTTTTAGGATCTGGATCAATTATTCATTCAATGGAACCGATTGTTGGATATTCTCCAAATAAAAGTCAAAATATGGTTCTTATGGGTGGTTTAATAAAATATGTGCCAATTACAAAAACTTCTTTTTTTTTAGGTACACTTTCTCTATGTGGTATTCCACCTCTTGCCTGTTTTTGGTCCAAAGATGAAATTCTTAATGATAGTTGGTTGTATTCACAGATTGTTGGAATACTTGCTTGCTCCACGGCAGGATTAACTGCATTTTATATGTTTCGAATCTATTTATTAACTTTTGAGGGACATTTAAACATTAACTTTCAAAATTATAGTGGAAAAACAAGTAGTTTGGCCTATTCCATATCTTTATGGGGTAAAGAAAGTCAAAAAACGAAAAAAAAACAAATGAGTTTATTAACTTTATTACCAATC------AATAATAATAATAAGGCTGGTACTTTTTTTATTTCAACAAACACATGTCGAATT---AAT---------GATAATGTAACCCGACCCTTTATGACTATT------AGTGATTTTTATACTACAAAGACTTTATCCTATCCTCATGAAGTAGACAATACTATGTTATTCCCGTTACTTATATTGCTTTTATTTACCTTTTTTGTTGGAGTCATTGGGATTCCTTTCACTCAAGAAGGAAAAGATTTGGATATATTATCCAAATCGTTAAACTCATCTATCAATCTTTTACATAAAAATGTTTCTAAT------TCTGTGGATTGGTATGAATTTGTCACAAATGCAACTTTTTCCGTCAGTATAGCCTTTGTTGGAATATTTTTTGCCTTTCTTTTATATAAACCTGTTTATTCATCTTTCAAAAATTTAAATTTAATTAATTCACTTAAAATA---------AAAGTTCCTATGAAACTTTTATTTTTAGGAGAAAAAATAATAAATATCATATATAATTGGTCATATAATCGTGGTTACATAGATTCTTTTTATAAAGCATCTTTAACTGCTAGTATAAGAGGATTAGCTGAATTTACTCAGTTTTTTGATAGGAAAATAGTTGATGGAATTACGAATGGAGTCGGTATTTTGAGTTTCTTTATAGGAGAAGTCCTAAAATATGTAGGGAATGGTCGCATTTCCGCTTATCTT---------------TTTTTATATTTA------------------------------TTGTATTTACTAATT---------------TCTTTTCATTTT------TTT---------------------------------------
>Kalanchoe_longiflora
ATGGAACATACGTATCAATATGCATGGATCATATCTCTACTTCCACTTCCGGTTCCTGTGGGAATAGGACTAGGGCTTATCTTTTTTCCG------AGAGCAACAAAAAATCTTCGACGTATGTGGTCTTTTCATAGTGTTTTCTTGTTAAGTATAGTTATGATTTTTTCAGCCGACCTATCTATTCAACTAATCAATAGGAGTTCTATTTATCAATATGTATCGTCTTGGACCATCAATAATGATTTTTCTTTAGAGTTTGGCTATTTGATTGACCCACTTACTTCTATTATGTCAATATTAATCACTACTATCGGAGTTATGGTTCTTATTTATAGTGATAATTATATGTTTCATGATCAAGGATACTTGAGATTTTTTGCTTATATGAGTTTTTTTAATGCGTCTATGTTGGGATTAGTTACTAGTTCTAATTTGATACAAATTTATCTTTTTTGGGAATTAGTTGGAATGTGTTCTTATCTATTAATAGGTTTTTGGTTCACACGACCCCTTGCCGCAAATGCTTGCCAAAAAGCATTTGTGACTAACCGTATCGGGGATTTTGGTTTATTATTAGGAATTTTAGGTCTTTATTGGATAACAGGTAGTTTCGAATTTCGAGACTTGTTCGAAATATTTACTAACTTTATTTCTAATAATGGGGTCCATTTTTTATTTGGAACTTTATGTGTCTTCCTATTATTTTCTGGTGCAGTTGCTAAATCTGCCCAATTTCCCCTTCATGTATGGTTACCCGATGCTATGGAGGGTCCTACTCCTATTTCAGCTCTTATCCATGCTGCTACTATGGTAGCAGCGGGAATTTTTCTTGTAGCTCGGCTTTTTCCCCTTTTCATAGTCATGCCTTACATAATGAATTTCGTATCTTTGATAAGTATAATAACAGTACTATTAGGAGCTACTTTAGCTCTTGCTCAAAATGATATTAAAAGAAGTTTAGCGTATTCTACAATGTCTCAATTGGGTTATATGATGTTGGCTTTAGGTATGGGGTCTTATCGAACGGCTTTATTTCATTTGATTACTCATGCTTATTCGAAAGCATTATTGTTTTTAGGATCTGGATCAATTATTCATTCAATGGAACCGATTGTTGGATATTCTCCAAATAAAAGTCAAAATATGGTTCTTATGGGTGGTTTAATAAAATATGTGCCAATTACAAAAACTGCTTTTTTTTTAGGTACACTTTCTCTATGTGGTATTCCACCTCTTGCCTGTTTTTGGTCCAAAGATGAAATTCTTAATGATAGTTGGTTGTATTCACAGATTGTTGGAATACTAGCTTGCTCCACGGCAGGATTAACTGCATTTTATATGTTTCGAATCTATTTATTAACTTTTGAGGGACATTTAAACATTAACTTTCAAAATTATAGTGGAAAAACAAGTAGTTTGGCCTATTCCATATCTTTATGGGGTAAAGAAAGTCAAAAAAGAAAAAAAAAACAAATTAGTTTATTAACTTTATTACCAATC------AATAATAATAATAAGGCTGGTACTTTTTTTATTTCAACAAACACATGTCGAATT---ACT---------GATAATGTAACCCGACCCTTTATGACTATT------ATTGATTTTTATACTACAAAGACTTTATCCTATCCTCATGAAGTAGACAATACTATGTTATTCCCGTTACTTATATTGCTTTTATTTACATTTTTTGTTGGAGTCATTGGGATTCCTTTCACTCAAGAAGGAAAAGATTTGGATATATTATCCAAATGGTTAAACTCATCTATCAATCTTTTACATAAAAATGTTTCTAAT------TCTGTGGATTGGTATGAATTTGTCACAAATGCAACTTTTTCCGTCAGTATAGCCTTTGTTGGAATATTTATCGCGTTTCTTTTATATAAACCTGTTTATTCATCTTTCAAAAATTTAAATTTAATTAATTCACTTAAAATA------AAAAAAGTTCCTATGAAACTTTTATTTTTAGGAGAAAAAATAATAAATATCATATATAATTGGTCATATAATCGTGGTTACATAGATTCTTTTTATAAAGCATCTTTAACTGCTAGTATAAGAGGATTAGCTGAATTTACTCAGTTTTTTGATAGGAAAATAGTTGATGGAATTACGAATGGAGTCGGTATTTTGAGTTTCTTTATAGGAGAAGTCCTAAAATATGTAGGGAATGGTCGCATTTCCGCTTATCTT---------------TTTTTATATTTA------------------------------TTGTATTTACTAATT---------------TCTTTTCATTTT------TTT---------------------------------------
>Kalanchoe_tomentosa
ATGGAACATACATATCAATATGCATGGATCATACCTCTACTTCCACTTCCGGTTCCTGTGGGAATAGGACTAGGGCTTATCTTTTTTCCG------AGAGCAACAAAAAATCTTCGACGTATGTGGTCTTTTCATAGTGTTTTCTTGTTAAGTATAGTTATGATTTTTTCATCCGACCTATCTATTCAACTAATAAATAGGAGTTCTATTTATCAATATGTATCGTCTTGGACCATCAATAATGATTTTTCTTTAGAGTTTGGCTATTTGATCGACCCACTTACTTCTATTATGTCAATATTAATCACTACTATCGGAGTTATGGTTCTTATTTATAGTGATAATTATATGTTTCATGATCAAGGATACTTGAGATTTTTTGCTTATATGAGTTTTTCTAATGCGTCTATGTTGGGATTAGTTACCAGTTCTAATTTGATACAAATTTATCTTTTTTGGGAATTAGTTGGAATGTGCTCTTATCTATTAATAGGTTTTTGGTTCACACGACCCCTTGCCGCAAATGCCTGCCAAAAATCATTTGTGACTAACCGTATCGGGGATTTTGGTTTATTATTAGGAATTTTGGGTCTTTATTGGATAACAGGTAGTTTTGAATTTCGAGACTTGTTCGAAATATTTAATAACTTTATTGCTAATAATGGGGTTCATTTTTTATTTGGAACTTTATGTGTCTTCTTATTATTTTCTGGTACAGTTGCTAAATCTGCCCAATTTCCCCTTCATGTATGGTTACCCGATGCTATGGAGGGTCCTACTCCTATTTCAGCTCTTATCCATGCTGCTACTATGGTAGCAGCGGGAATTTTTCTTGTAGCTCGGCTTTTTCCCCTTTTCATAGTCATGCCTTACATAATGAATTTCGTATCTTTGATAAGTATAATAACAGTACTATTAGGAGCTACTTTAGCTCTTGCTCAAAATGATATTAAAAAAAGTTTAGCCTATTCTACAATGTCTCAATTGGGTTATATGATGTTGGCTTTAGGTATGGGGTCTTATCGAACGGCTTTATTTCATTTGATTACTCATGCTTATTCAAAAGCATTATTGTTTTTAGGATCTGGATCAATTATTCATTCAATGGAATCGATTGTTGGATATTCTCCAAATAAAAGTCAAAATATGGTTCTTATGGGTGGTTTAATAAAATATGTGCCAATTACAAAAACTGCTTTTTTTTTAGGTACACTTTCTCTATGTGGTATTCCACCTCTTGCCTGTTTTTGGTCCAAAGATGAAATTATTAATAATAGTTGGTTGTATTCACAGATTGTTGGAATACTAGCTTGTTCCACGGCAGGATTAACTGCATTTTATATGTTTCGAATCTATTTACTAACTTTTGAGGGCCATTTAAACATTAACTTTCAAAATTTTAGTGGAAAAACAAGTAGTTTTGCCTATTCCATATCTTTATGGGGTAAAGAAAGTCAAAAA---AAAAAAAAAAAAATGAGTTTATTAACTTTATTACCAATC------AATAATAATAATAAGGCTGGTAGTTTTTTTAGTTCAACAAACACATGTCGAATT---TAT---------GATAATGTAACCCGACCCTTTATGAGTATT------ATTGATTTTTATACTACAAAGACTTTATCCTATCCTCATGAAGTAGACAATACTATGTTATTCCCCTTACTTCTATTACTTTTTTTTACCTTTTTTGTTGGAGTCATTGGTATTCCTTTCACTCAAGAAGGAAAAGATTTGGATATATTATCCAAATGGTTAAACTCATCTATCAATCTTTTACATAAAAATGTTTCTAAT------TCTGTGGATTGGTATGAATTTGTCACAAATGCAACTTTTTCCGTCAGTATAGCCTTTGTTGGAATATTTATCGCGTTTCTTTTATATAAACCTATTTATTCATCTTTCAAAAATTTAAATTTAATTAATTCACTTAAAATAATTAAACTAAAAGTTCCTATGAAACTTTTATTTTTAGGAGAAAAAATAATAAATATCATATATAATTGGTCATATAATCGTGGTTACATAGATTCTTTTTATAAAGCATCTTTAACTGCTAGTATAAGAGGATTAGCTGAATTTACTCATTTTTTTGATAGGAAAATAGTTGATGGAATTACGAATGGAGTTGCTGTTTTGAGTTTCTTTATAGGA------------------------------------------------------------------------------------------------------------------------------------------------------------------------------------------------
>Echeveria_lilacina
ATGGAACATACATATCAATATGCATGGATCATACCTCTCCTTCCACTTTCCGTTCCTATGGGAATAGGACTAGGGCTTATCTTTTTTCCG------ACGGCAACAAAAAATCTTCGACGTATGTGGTCTTTTTATAGTGTTTTCTTGTTAAGTCTAGTTATGGTTGTATCAGCCGATCTATCTATTCAACTAATAAATAGGAGTTCTATTTATCAATATATATCCTCTTGGACTATCAATAATGATTTTTCTTTAGAGTTTGGCTGTTTGATCGATCCACTTACTTCTATTATGTCAATATTAATCACTACTATTGGAGTTTTAGTTCTTATTTATAGTGACAATTATATGTTTCATGATCAAGGATACTTGAGATTTTTTGCTTATATGAGTTTTTTCAATGCATCTATGTTGGGATTAGTTACCAGTTCTAATTTGATACAAATTTATTTTTTTTGGGAATTAGTTGGAATGTGCTCTTATCTATTAATAGGTTTTTGGTTCACACGACCCCTTGCCGCCAATGCTTGCCAAAAAGCATTTGTGACTAATCGTATTGGGGATTTTGGTTTATTATTAGGAATTTTAGGTCTTTATTGGCTAACAGGTAGTTTCGAATTTCGAGACTTGTTCGAAATATTCAATAATTTAATTTCGACTAATGAGGTCCATTTTTTATTTGGAACTTTCTGTGTCTTCTTATTATTTTCGGGTGCAGTTGCTAAATCGGCTCAATTTCCCCTTCATGTATGGTTACCCGATGCTATGGAGGGTCCTACTCCGATTTCAGCTCTTATCCATGCTGCTACTATGGTGGCAGCGGGAATTTTTCTTGTAGCTCGTCTTTTTCCCCTTTTCATAGTCATACCGTACATAATGAATTTCATATCTTTTCTCAGTATAATAACACTACTATTAGGGGCTACTTTAGCTCTTGCTCAAAATGATATTAAACGCAGTTTAGCCTATTCTACAATGTCTCAATTGGGATATATGATGTTAGCTTTAGGTATGGGGTCTTATCGAACGGCTTTGTTTCATTTGATTACTCATGCTTATTCAAAAGCATTATTATTTTTAGGATCTGGATCCATTATTCATTCAATGGAACCTATTGTTGGATATTCTCCAAATAAAAGTCAAAATATGGTTTTTATGGGTGGTTTAATAAAATATGTCCCAATTACAAAAACTGCTTTTTTTTTAGGTACACTTTCTCTGTGTGGTATTCCACCTCTTGCTTGTTTTTGGTCCAAAGACGAAATTCTTAATGATAGTTGGTTGTATTCACAGATTGTTGGAATATTAGCTTGCTCTACGGCAGGATTAACTGCATTTTATATGTTTCGAATCTATTTACTAACTTTTGAAGGACATTTAAACATTAACTTTCAAAATTATAGTGGAAAAACAAGTAGTTTGTCCTATTCTATATCTTTATGGGGTAAAGAAAGCCCAAAAACGAAAAAACAAGAACTGAGTTTATTAACTTTATTACCAATC------AATAATAAT------GCTGGTACTTCTTTTCTGTCGACAAACACATGTCGAATT---AAT---------GATAATGTAACCCGACTCTTTCTGAATATT------ACCCATTTTGATAGTACAAAGACTTTATCCTATCCTTATGAAGTAGACAATACTATGTTATTTCCGCTGCTTCTATTGGTTTTATTTACGCTTTTTGTTGGCGTCATCGGGATTCCCTTCAATCAAGAAGGAACCGATTTAGATATATTATCCAAATGGTTAAATTCATCTATAAATCTTTTACATAAAAGTTTTTATAAT------TCTGTGGATTGGTATGAATTTGTTAGAAATGCAACTATTTCCGTCAGTATAGCCTTTTTTGGCATATTTATTGCAGTTCTTTTATATAAACCTGTTTATTCATCTTTTAAAAATTTGAATTTAATTAATTTAGTAAGA---------AAAAAAGTTCCTATTAAACTTTTATTTTTAGGAGAAAAAATAATAAATTATATATATAATTGGTCATATAATCGCGGTTACATCGATTATTTTTATAAAGCAGCTTTAACCACTAGTATACGAGGATTAGCTCAATTTGCTCATTTTTTTGATAGTCGAATAGTTGATGGAATTACGAATGGAGTTGGTGTTCTGAGTTTCTTTATAGGAGAAGCACTCAAATATGTAGGAAATGGGCGGATTTCTTCTTACCTT---------------TTCTTATATTTT------------------------------TTGTATTTACTAATT---------------TCTTTTCTTTTT------TTT---------------------------------------
>Graptopetalum_amethystinum
ATGGAACATACATATCAATATGCATGGATCATACCTCTCCTTCCACTTCCCGTTCCTATGGGAATAGGACTAGGGCTTATCTTTTTTCCG------ACGGCAACAAAAAATCTTCGACGTATGTGGTCTTTTTATAGTGTTTTCTTGTTAAGTCTAGTTATGGTTGTATCAGCCGATCTATCCATTCAACTAATAAATAGGAGTTCTATTTATCAATATATATCCTCTTGGACTATCAATAATGATTTTTCTTTAGAGTTTGGCTGTTTGATCGATCCACTTACTTCTATTATGTCAATATTAATCACTACTATTGGAGTTTTAGTTCTTATTTATAGTGACAATTATATGTTTCATGATCAAGGATACTTGAGATTTTTTGCTTATATGAGTTTTTTCAATGCATCTATGTTGGGATTAGTTACCAGTTCTAATTTGATACAAATTTATTTTTTTTGGGAATTAGTTGGAATGTGCTCTTATCTATTAATAGGTTTTTGGTTCACACGACCCCTTGCCGCAAATGCTTGCCAAAAAGCATTTGTGACTAATCGTATTGGGGATTTTGGTTTATTATTAGGAATTTTAGGTCTTTATTGGCTAACAGGTAGTTTCGAATTTCGAGACTTGTTCGAAATATTCAATAATTTAATTTCGACTAATGAGGTCCATTTTTTATTTGGAACTTTCTGTGTCTTCTTATTATTTTCGGGTGCAGTTGCTAAATCGGCTCAATTTCCCCTTCATGTATGGTTACCCGATGCTATGGAGGGTCCTACTCCGATTTCAGCTCTTATCCATGCTGCTACTATGGTGGCAGCGGGAATTTTTCTTGTAGCTCGTCTTTTTCCCCTTTTCATAGTCATACCGTACATAATGAATTTCATATCTTTTCTCAGTATAATAACACTACTATTAGGAGCTACTTTAGCTCTTGCTCAAAATGATATTAAACGAAGTTTAGCCTATTCTACAATGTCTCAATTGGGATATATGATGTTAGCTTTAGGTATGGGGTCTTATCGAACGGCTTTGTTTCATTTGATTACTCATGCTTATTCAAAAGCATTATTATTTTTAGGATCTGGATCCATTATTCATTCAATGGAACCTATTGTTGGATATTCTCCAAATAAAAGTCAAAATATGGTTCTTATGGGTGGTTTAGTAAAATATGTCCCAATTACAAAAACTTCTTTTTTTTTAGGTACACTTTCTCTGTGTGGTATTCCACCTCTTGCTTGTTTTTGGTCCAAAGACGAAATTCTTAATGATAGTTGGTTGTATTCACAGATTGTTGGAATATTAGCTTGCTCTACGGCAGGATTAACTGCATTTTATATGTTTCGAATCTATTTACTAACTTTTGAAGGACATTTAAACATTAACTTTCAAAATTATAGTGGAAAAACAAATAGTTTGTCCTATTCTATATCTTTATGGGGTAAAGAAAGCCCAAAAACGAAAAAACAAGAACTGAGTTTATTAACTTTATTACCAATC------AATAATAAT------GCTGGTACTTCTTTTCTGTCGACAAACACATGTCGAATT---AAT---------GATAATGTAACCCGACTCTTTCTGAATATT------ACCCATTTTGATAGTACAAAGACTTTATCCTATCCTTATGAAGTAGACAATACTATGTTATTTCCGCTGCTTCTATTGGTTTTATTTACGCTTTTTGTTGACGTCATCGGGATTCCCTTCAATCAAGAAGGAACCAATTTAGATATATTATCTAAATGGTTAAATTCATCTATAAATCTTTTACATAAAAGTTTTTATAAT------TCTGTGGATTGGTATGAATTTGTTAGAAATGCAACTATTTCCGTCAGTATAGCCTTTTTTGGCATATTTATTGCATTTCTTTTATATAAACCTGTTTATTCATCTTTTAAAAATTTGAATTTAATTAATTCAGTAAGA---------AAAAAAGTTCCTATTAAACTTTTATTTTTAGGAGAAAAAATAATAAATTATATATATAATTGGTCATATAATCGTGGTTACATCGATTTTTTTTATAAAGCAGCTTTAACCACTAGTATACGAGGATTAGCTCAATTTGCTCATTTTTTTGATAGTCGAATAGTTGATGGAATTACGAATGGAGTTGGTGTTCTGAGTTTCTTTATAGGAGAAGCACTCAAATATGTAGGAAATGGGCGGATTTCTTCTTACCTT---------------TTCTTATATTTT------------------------------TTGTATTTACTAATT---------------TCTTTTCTTTTT------TTT---------------------------------------
>Pachyphytum_compactum
ATGGAACATACATATCAATATGCATGGATCATACCTCTCCTTCCACTTCCCGTTCCTATGGGAATAGGACTAGGGCTTATCTTTTTTCCG------ACGGCAACAAAAAATCTTCGACGTATGTGGTCTTTTTATAGTGTTTTCTTGTTAAGTCTAGTTATGGTTGTGTCAGCCGATCTATCTATTCAACTAATAAATAGGAGTTCTATTTATCAATATATATCCTCTTGGACTATCAATAATGATTTTTCTTTAGAGTTTGGCTGTTTGATCGATCCACTTACTTCTATTATGTCAATATTAATCACTACTATTGGAGTTTTAGTTCTTATTTATAGTGACAATTATATGTTTCATGATCAAGGATACTTGAGATTTTTTGCTTATATGAGTTTTTTCAATGCATCTATGTTGGGATTAGTTACCAGTTCTAATTTGATACAAATTTATTTTTTTTGGGAATTAGTTGGAATGTGCTCTTATCTATTAATAGGTTTTTGGTTCACACGACCCCTTGCCGCAAATGCTTGCCAAAAAGCATTTGTGACTAATCGTATTGGGGATTTTGGTTTATTATTAGGAATTTTAGGTCTTTATTGGCTAACAGGTAGTTTCGAATTTCGAGACTTGTTCGAAATATTCAATAATTTAATTTCGACTAATGAGGTCCATTTTTTATTTGGAACTTTCTGTGTCTTCTTATTATTTTCGGGTGCAGTTGCTAAATCGGCTCAATTTCCCCTTCATGTATGGTTACCCGATGCTATGGAGGGTCCTACTCCTATTTCAGCTCTTATCCATGCTGCTACTATGGTGGCAGCGGGAATTTTTCTTGTAGCTCGTCTTTTTCCCCTTTTCATAGTCATACCGTACATAATGAATTTCATATCTTTTCTCAGTATAATAACACTACTATTAGGAGCTACTTTAGCTCTTGCTCAAAATGATATTAAACGAAGTTTAGCCTATTCTACAATGTCTCAATTGGGATATATGATGTTAGCTTTAGGTATGGGGTCTTATCGAACGGCTTTGTTTCATTTGATTACTCATGCTTATTCAAAAGCATTATTATTTTTAGGATCTGGATCCATTATTCATTCAATGGAACCTATTGTTGGATATTCTCCAAATAAAAGTCAAAATATGGTTCTTATGGGTGGTTTAGTAAAATATGTCCCAATTACAAAAACTGCTTTTTTTTTAGGTACACTTTCTCTGTGTGGTATTCCACCTCTTGCTTGTTTTTGGTCCAAAGACGAAATTCTTAATGATAGTTGGTTGTATTCACAGATTGTTGGAATATTAGCTTGCTCTACGGCAGGATTAACTGCATTTTATATGTTTCGAATCTATTTACTAACTTTTGAAGGACATTTAAACATTAACTTTCAAAATTATAGTGGAAAAACAAGTAGTTTGTCCTATTCTATATCTTTATGGGGTAAAGAAAGCCCAAAAACGAAAAAACAAGAACTGAGTTTATTAACTTTATTACCAATC------AATAATAAT------GCTGGTACTTCTTTTCTGTCGACAAACACATGTCGAATT---AAT---------GATAATGTAACCCGACTCTTTCTGAATATT------ACCCATTTTGATAGTACAAAGACTTTATCCTATCCTTATGAAGTAGACAATACTATGTTAGTTCCGCTGCTTCTATTGGTTTTATTTACGCTTTTTGTTGGCGTCATCGGGATTCCCTTCAATCAAGAAGGAACCTATTTAGATATATTATCCAAATGGTTAAATTCATCTATAAATCTTTTACATAAAAGTTTTTATAAT------TCTGTCGATTGGTATGAATTTGTTAGAAATGCAACTATTTCCGTCAGTATAGCCTTTTTTGGCATATTTATTGCATTTTTTTTATATAAACCTGTTTATTCATCTTTTAAAAATTTGAATTTAATTAATTCAGTAAGA---------AAAAAAGTTCCTATTAAACTTTTATTTTTAGGAGAAAAAATAATAAATTATATATATAATTGGTCATATAATCGTGGTTACATCGATTATTTTTATAAAGCAGCTTTAACCACTAGTATACGAGGATTAGCTCAATTTGCTCATTTTTTTGATAGTCGAATAGTTGATGGAATTACGAATGGAGTTGGTGTTCTGAGTTTCTTTATAGGAGAAGCACTCAAATATGTAGGAAATGGTCGGATTTCTTCTTACCTT---------------TTCTTATATTTT------------------------------TTGTATTTACTAATT---------------TCTTTTCTTTTT------TTT---------------------------------------
>Sedum_alfredii
ATGGAACATACATATCAATATCCATGGATCATACCTCTCCTTCCACTTCCAGTTCCTATGGGAATAGGACTAGGGCTTATTTTTTTTCCG------ACGGCAACAAAAAATCTTCGACGTATGTGGTCTTTTTTTAGTGTTTTCTTGTTAAGTCTAGTTATGGTTGTGTCAGCCGATCTATCTATTCAACTAATAAATAGGAGTTCTATTTATCAATATATATCGTCTTGGACTATCAATAATGAGTTTTCGTTAGAGTTTGGCTATTTGATGGATCCACTTACTTCTATTATGTCAATATTAATCACTACTATTGGAGTTCTAGTTCTTATTTATAGTGACAATTATATGTTTCATGATCAAGGATACTTGAGATTTTTTGCTTATATGAGTTTTTTCAATGCATCTATGCTGGGATTAGTTACCAGTTCAAATTTGATCCAAATTTATTTTTTTTGGGAATTAGTTGGAATGTGCTCTTATCTATTAATAGGTTTTTGGTTCACACGACCCCTTGCCGCAAATGCTTGCCAAAAAGCATTTGTGACTAATCGTATTGGGGATTTTGGTTTATTATTAGGAATTTTAGGTCTTTATTGGCTAACAGGTAGTTTCGAATTTCGAGACTTGTTCGAAATATTCAATAACTTAATTTCGACTAATGAGATCCATTTTTTATTTGGAACTTTCTGTGTCTTCTTATTATTTTCTGGTGCAGTTGCTAAATCGGCGCAATTTCCCCTTCATGTATGGTTGCCCGATGCTATGGAGGGTCCTACTCCGATTTCAGCTCTTATCCATGCTGCTACTATGGTGGCAGCGGGAATTTTTCTTGTAGCTCGACTTTTTCCCCTTTTCATAGTCATACCTTACATAATGAATTTCATATCTTTTCTAAGTATAATAACACTATTATTAGGAGCTACTTTAGCTCTTGCTCAAAATGATATTAAACGAAGTTTAGCCTATTCTACAATGTCTCAATTGGGATATATGATGTTAGCTTTAGGTATGGGGTCTTATCGAACGGCTTTGTTTCATTTGATTACTCATGCTTATTCAAAAGCATTATTGTTTTTAGGATCTGGATCTATTATTCATTCAATGGAACCTATTGTTGGATATTCTCCAAATAAAAGTCAAAATATGGTTCTTATGGGTGGTTTAGGAAAATATGTCCCAATTACAAAAACTTCTTTTTTTTTAGGTACACTTTCGCTATGTGGTATTCCACCTCTTGCTTGTTTTTGGTCCAAAGACGAAATTCTTACTGATAGTTGGTTGTATTCACAACTTGTTGGAATAGTAGCTTGCTCTACGGCAGGCTTAACTGCATTTTATATGTTTCGAATCTATTTACTAACTTTTGAAGGACATTTAAACATTAACTTTCAAAATTATAGTGGAAAAACAAGTAGTTTGCTCTATTCTATATCTTTATGGGGTAAAGAAAGCCCAAAAACAAAAAAACAACAACTGAGTTTATTAACTTTATTACCAATC------AATAATAAT------GCTGGTACTTTTTTTCTGTCGACAAACACATGTCGAATT---AAT---------GATAATGTAACCCGACCCTTTATGAATATT------ACCCATTTTGATAGTAAAAAGGCTTTATCCTATCCTTATGAAGTAGACAATACTATGTTATTTCCGCTGTTTCTATTGGTTTTATTTACGCTTTTTGTTGGAGTCATCGGGATTCCCTTCAATCAAGAAGGAAACGATTTAGATATATTATCCAAATGGTTAAATTCATCTATAAATCTTATACATAAAAGTTTTTCTACT------TCTGTGGATTGGTATGAATTTGTTCGAAATGCAACTTTTTCCGTCAGTATAGTCGTTTTTGGAATATTTATCGCATTTCTTTTCTATAAACCTGTTTATTCATCTTTTAAAAATTTGAATTTAATTAATTCAGTAAGA---------AAAAAAGTTCCTATTAAACTTTTATTTTTAGGCGAAAAAATAATAAATATGATATATAATTGGTCATATAATCGTGGTTACATCGATTATTTTTATAAAGCATCTTTAACCACTAGTATACGAGGATTAGCTCAATTTGTTCATTTTTTTGATAGTCGAATAGTTGATGGAATTACGAATGGAATTGGTGTTCTGAGTTTTTTTATAGGAGAAGCACTGAAATATGTAGGAAATGGGCGTATTTCTTCTTATCTT---------------TTCTTATATTTT------------------------------TTGTATTTACTACTT---------------TCTTTTCTTTTT------TTT---------------------------------------
>Sedum_emarginatum
ATGGAACATACATATCAATATCCATGGATCATACCCCTCCTTCCACTTCCAGTTCCTATGGGAATAGGACTAGGGCTTATTTTTTTTCCG------ACAGCAACAAAAAATCTTCGACGTATGTGGTCTTTTTTTAGTGTTTTCTTGTTAAGTCTAGTTATGGTTATGTCAGCGGATCTATCTATTCAACTAATAAATAGGAGTTCTATTTATCAATATATATTGTCTTGGACTATCAATAATGAGTTTTCGTTAGAGTTTGGCTATTTGATCGATCCACTTACTTCTATTATGTCAATATTAATCACTACTATTGGAGTTCTAGTTCTTATTTATAGTGACAATTATATGTTTTATGATCAAGGATACTTGAGATTTTTTGCTTATATGAGTTTTTTCAATGCATCTATGCTGGGATTAGTTACCAGTTCAAATTTGATACAAATTTATTTTTTTTGGGAATTAGTTGGAATGTGCTCTTATCTATTAATAGGTTTTTGGTTCACACGACCCCTTGCCGCAAATGCTTGCCAAAAAGCATTTGTGACTAATCGTATTGGGGATTTTGGTTTATTATTAGGAATTTTAGGTCTTTATTGGCTAACAGGTAGTTTCGAATTTCGAGACTTGTTCGAAATATTCAATAACTTAATTTCGACTAATGAGGTCCATTTTTTATTTGGAACTTTCTGTGTCTTTTTATTATTTTCTGGTGCAGTTGCTAAATCGGCGCAATTTCCCCTTCATGTATGGTTACCCGATGCTATGGAGGGTCCTACTCCCATTTCAGCTCTTATCCATGCTGCTACTATGGTGGCAGCGGGAATTTTTCTTGTAGCTCGACTTTTTCCCCTTTTCATAGTCATACCTTACATAATGAATTTCATATCTTTTCTAAGTATAATAACACTACTATTAGGAGCTACTTTAGCTCTTGCTCAAAATGATATTAAGCGAAGTGTAGCCTATTCTACAATGTCTCAATTGGGATATATGATGTTAGCTTTAGGTATAGGTTCTTATCGAACGGCTTTGTTTCATTTGATTACTCATGCTTATTCAAAAGCATTATTGTTTTTAGGATCTGGATCTATTATTCATTCAATGGAACCTATTGTTGGATATTCTCCAAATAAAAGTCAAAATATGGTTCTTATGGGTGGTTTAGTAAAATATGTCCCAATTACAAAAACTTCTTTTTTTTTAGGTACACTTTCTCTATGTGGTATTCCACCTCTTGCTTGTTTTTGGTCCAAAGACGAAATTCTTAATGATAGTTGGTTGTATTCACAGCTTGTTGGAATAGTAGCTTGCTCTACGGCAGGCTTAACTGCATTTTATATGTTTCGAATCTATTTACTAACTTTTGAAGGACATTTAAACATTAACTTTCAAAATTATAGTGGAAAGACAAGTAGTTTGCTCTATTCTATATCTTTATGGGGTAAAGAAAGCCCAAAAACGAAAAAACAACAACTGAGTTTATTAACGTTATTTCCAATC------AATAATAAT------GCTGGTACTTTTTTTCTGTCGACAAACACATGTCGAATT---AAT---------GATAATGTAACCCGACCCTTTATGAATAGT------ACCCATTTTGATAGTACAAAGGCTTTATCTTATCCTTATGAAGTAGAGAATACTATGTTATTTCCGCTGCTTCTATTGGTTTTATTTACGCTTTTTGTTGGAGTCATCGGGATTCCCTTCAATCACGAAGGAAACGATTTAGATATATTATCCAAATGGTTAAATTCATCTATAAATTTTATACATAAAAGTTTTTCTACC------TCTGTGGATTGGTATGAATTTGTTAAAAATGCAACGTTTTCCGTCAGTATAGCCGTTTTTGGAATATTTATTGCATTTCTTTTTTATAAACCTGTTTATTCATCTTTTAAAAATTTGAATTTAATTAATTCAGTAAGA---------AAAAAAGTTCCGATTAAACTTTTCTTTTTAGGAGAAAAAATAATAAATATCATATATAATTGGTCATATAATCGCGGTTACATCGATTATTTTTATAAAGCATTTTTAACCACTAGTATACGAGGATTAGCTCAATTTGTTCATTTTTTTGATAGTCAAATAGTTGATGGAATTACGAATGGAATCGGTGTTCTGAGTTTCTTTATAGGAGAAGCACTGAAATATGTAGGAAATGGACGTATTTCTTCTTATCTT---------------TTCTTATATTTT------------------------------TTGTATTTACTACTT---------------TCGTTTCTTTTT------TTT---------------------------------------
>Sedum_lineare
ATGGAACATCCATATCAATATGCATGGATCATACCTCTCCTTCCACTTCCAGTTCCTATGGGAATAGGACTAGGGCTTATCTTTTTTCCG------ACGACAACAAAAAATCTTTGCCGTATGTGGTCTTTTCATAGTGTTTTCTTGTTAAGTCTAGTTATGGTTGTGTCAGCCGATCTATCTATTCAACTACTAAAGAGGAGTTCTTTTTTTCAATATATATTGTCTTGGACTATCAATAATGATTTGTCTTTAGAGTTTGGCTATTTGATCGATCCACTTACTTCTATTATGTCAATATTAATCACTACTATTGGAGTTCTAGTTCTTATTTATAGTGACAATTATATGTTTCATGATCAAGGATACTTGAGATTTTTTGCTTATATGAGTTTTTTCAATGCATCTATGTTGGGATTAGTTACCAGTTCTAATTTGATACAAATTTATTTTTTTTGGGAATTAGTTGGAATGTGCTCTTATCTATTAATAGGTTTTTGGTTCACACGACCCCTTGCCGCAAATGCTTGCCAAAAAGCATTTGTGACTAATCGTATTGGGGATTTTGGTTTATTATTAGGAATTTTAGGTCTTTATTGGCTAACAGGTAGTTTCGAATTTCGCGACTTGTTCGACATATTCAATAACTTAATTTTGACTAATGAAGTCCATTTTATATTTAGAACTTTCTGTGTCTTCTTATTATTTTCTGGTGCAATTGCTAAATCGGCTCAATTTCCCCTTCATGTATGGTTACCCGATGCTATGGAGGGCCCTACTCCGATTTCAGCTCTTATCCATGCTGCTACTATGGTGGCAGCAGGAATTTTTCTTGTAGCTCGGCTTTTTCCCCTTTTCGTAGTCATACCTTACATAATGAATTTCATATCTTTTCTAAGTCTAATAACACTACTATTAGGAGCTACTTTAGCGCTTGCTCAAAATGATATTAAACGAAGTTTGGCCTATTCTACACTGTCTCAATTGGGATATATGATGTTAGCTTTAGGTATGGGGTCTTATCGAACGGCTTTGTTTCATTTGATTACTCATGCTTATTCAAAAGCATTATTGTTTTTAGGATCTGGATCCATTATTCATTCAATGGAACCTATTGTTGGATATTCTCCAAATAAAAGTCAAAATATGGTTCTTATGGGTGGTTTAGTAAAATATGTTCCAATTACAAAAACTGCTTTTTTTTTAGGTACACTTTCGCTGTGTGGTATTCCACCTCTTGCTTGTTTTTGGTCCAAAGACGAAATTCTTAATGATAGTTGGTTGTATTCACAGATTGTTGGAATATTAGTTTGCTCTACGGCAGGATTAACTGCATTTTATATGTTTCGAATCTATTTACTAACTTTTGAAGGACATTTAAACATTAATTTTCAAAATTATAGTGGCAAAACAAGTAGTTTGTCCTATTCTATATCTTTATGGGGTAAAAAAACCCCAAACACGAAAAAACAACAACTGAGTTTATTAACTTTATTACCAATG------AATAATAAT------GCTGGTACTTTTTTTCTGTCGACAAACACATGTCGAATT---AAT---------GAAAATGTAACTCGACCCTTTATGAATATT------ATCCATTTTTATAGGACAAAGGCTTTATCCTATCCTTATGAAGTAGACAATACTATGTTATTTCCGCTGCTTCTATTGGTTTTATTTACGCTTTTTGTTGGAGTCATCGGGATTCCCTTCAATCAACAGGGAAACTATTTAAATATATTATCCAAATGGTTAAATTCATCTATAAATCTTTTACATAAAAGTTTTTCTAAT------TCTATGGATTGGTATGAATTTGTTCGAAATGCAGCTTTTTCCGTTAGTATAGCCTCTTTTGGAATATTTATCGCATTTCTTTTATATAAACCTGTTTATTCATCTTTTAAAAATTTAAATTTAATTAATTCAGTAAGA---------AAAAAAGTTCCTATTAAACTTTTATTTTTAGGAGAAAAAATAATAAATATGATATATAATTGGTCATATAATCGTGGTTACATCGATTATTTTTATAAAGCATCTTTAATGACTAGTATACGAGGATTAGCTCAATTTGTTCATTTTTTTGATAGTCGAATAGTTGATGGAATTACGAATCTAATTGGTGTTCTGAGTTTCTTTATAGGAGAAGCACTCAAATATGTAGGAAATGGAAGGATTTCTTCTTATCTT---------------TTCTTATATTTTGGA------------------------AGTTTGTATTTACTAATT---------------TCTTTTCTTTTT------TTT---------------------------------------
>Sedum_oryzifolium
ATGGAACATACATATCAATATGCATGGATCATACCTCTTCTTCCACTTCCAGTTCCTATGGGAATAGGACTAGGGCTTATCTTTTTTCCG------ACGGCAACAAAAAATCTTCGACGTATGTGGTCTTTTCATAGTGTTTTCTTGTTAAGTCTAGTTATGGTTGTGTCAGCCGATCTATCTATTCAACTAATAAATAGGAGTTCTATTTATCAATATATATCGTCTTGGACTATCAATAATGATTTGTCTTTAGAGTTTGGCTATTTGATCGATCCACTTACTTCTATTATGTCAATATTAATAACTACTATTGGAGTTCTAGTTCTTATTTATAGTGACAATTATATGTTTCATGATCACGGATACTTGAGATTTTTTGCTTATATGAGTTTTTTCAATGCATCTATGTTGGGATTAGTTACCAGTTCTAATTTGATACAAATTTATTTTTTTTGGGAATTGGTTGGAATGTGCTCTTATCTATTAATAGGTTTTTGGTTCACACGACCCCTTGCCGCAAATGCTTGCCAAAAAGCATTTGTGACGAATCGTATTGGGGATTTTGGTTTATTATTAGGAATTTTAGGTCTTTATTGGCTAACAGGTAGTTTCGAATTTCGAGACTTGTTCGAAATATTCAATAACTTAATTTCTACTAATGAAGCCCATTTTTTATTTGGAACTTTCTGTGTCTTCTTATTATTTTCTGGTGCAGTTGCTAAATCGGCTCAATTTCCCCTTCATGTATGGTTACCCGATGCTATGGAGGGCCCTACTCCGATTTCAGCTCTTATCCATGCTGCTACTATGGTGGCAGCGGGAATTTTTCTTGTAGCTCGTCTTTTTCCCCTTTTCATAGTCATACCTTACATAATGAATTTCATATCTTTTCTAAGTCTAATAACACTACTATTAGGAGCGACTTTAGCTCTTGCTCAAAATGATATTAAACGAAGTTTAGCCTATTCTACAATGTCTCAATTGGGATATATGATGTTAGCTTTAGGTATGGGGTCTTATCAAACGGCTTTGTTTCATTTGATTACTCATGCTTATTCAAAAGCATTATTGTTTTTAGGATCTGGATCCATTATTCATTCAATGGAACCTATTGTTGGATATTCTCCAAATAAAAGTCAAAATATGGTTCTTATGGGCGGTTTAGTAAAATATGTCCCAATTACAAAAACTTCTTTTTTTTTAGGTACACTTTCGCTGTGTGGTATTCCACCTCTTGCTTGTTTTTGGTCCAAAGACGAAATTCTTAATGATAGTTGGTTGTATTCACAGATTGTTGGAATATTAGCTTGCTCTACGGCAGGATTAACTGCATTTTATATGTTTCGAATCTATTTACTAACTTTTGAAGGACATTTAAACAGTAACTTTCAAAAGTATAGTGGCAAAACAAGTAGTTTTTCCTATTCTATATCTTTATGGGGTAAAGAAAGCCCAAAAACGAAAAAACAACAACGGAGTTTATTAACTTTATTACCAATC------AATAATAAT------GCTGGTACTTCGTTTCTGTCGACAAACACATGTCGAATT---AAT---------GATAATGTAACTCGACCCTTTATGAATATT------ATACATTTTGATAGGACAAAGGCTTTATCCTATCCTTATGAAGTAGACAATACTATGTTATTTCCGCTGCTTCTATTGGTTTTATTTACGCTTTTTGTTGGAGTCATCGGGATTCCCTTCAATCAACAAGGAAACGATTTAAATATATTATCCAAATGGTTAAATTCATCTATAAATCATTTACATAAAAGTTTTTCTAAT------TCTATGGATTGGTATGAATTTGTTATAAATTCAACTTTTTCCGTCAGTATAGCCTCTTTTGGAATATTTATCGCATTTCTTTTATATAAACCTGTTTATTCATCTTTTAAAAATTTGAATTTAATTAATTCAGTAAGA---------AAAAAAGTTCCTATTAAACTTTTATTTTTAGGCGAAAAAATAATAAATATGATATATAATTGGTCATATAATCGTGGTTACATCGATTATTTTTATAAAGCATCTTTAACCACTAGTATACGAGGATTAGCTCAATTTGTTCATTTTTTTGATAGTCGAATAGTTGATGGAATTACGAATGGAATTGGTGTTCTAAGTTTCTTTATAGGAGAAACACTCAAATATGTAGGAAATGGAAGGATTTCTTCTTATCTT---------------TTCTTATATTTTGGA------------------------AGTTTGTATTTACTAATT---------------TCTTTTCTTTTT------TTT---------------------------------------
>Sedum_plumbizincicola
ATGGAACATACATATCAATATCCATGGATCATACCTCTCCTTCCACTTCCAGTTCCTATGGGAATAGGACTAGGACTTATTTTTTTTCCG------ACGGCAACAAAAAATCTTCGACGTATGTGGTCTTTTTTTAGTGTTTTCTTGTTAAGTCTAGTTATGGTTGTGTCAGCCGATCTATCTATTCAACTAATAAATAGGAGTTCTATTTATCAATATATATCGTCTTGGACTATCAATAATGAGTTTTCGTTAGAGTTTGGCTATTTGATCGATCCACTTACTTCTATTATGTCAATATTAATCACTACTATTGGAGTTCTAGTTCTTATTTATAGTGACAATTATATGTTTCATGATCAAGGATACTTGAGATTTTTTGCTTATATGAGTTTTTTCAATGCATCTATGCTGGGATTAGTTACCAGTTCAAATTTGATCCAAATTTATTTTTTTTGGGAATTAGTTGGAATGTGCTCTTATCTATTAATAGGTTTTTGGTTCACACGACCCCTTGCCGCAAATGCTTGCCAAAAAGCATTTGTGACTAATCGTATTGGGGATTTTGGTTTATTATTAGGAATTTTAGGTCTTTATTGGCTAACAGGTAGTTTCGAATTTCGAGACTTGTTCGAAATATTCAATAACTTAATTTCGACTAATGAGGTCCATTTTTTATTTGGAACTTTCTGTATCTTCTTATTATTTTCTGGTGCAGTTGCTAAATCGGCGCAATTTCCCCTTCATGTATGGTTGCCCGATGCTATGGAGGGGCCTACTCCGATTTCAGCTCTTATCCATGCTGCTACTATGGTGGCAGCGGGAATTTTTCTTGTAGCTCGACTTTTTCCCCTTTTCATAGTCATACCTTACATAATGAATTTCATATCTTTTCTAAGTATAATAACACTACTATTAGGAGCTACTTTAGCTCTTGCTCAAAATGATATTAAACGAAGTTTAGCCTATTCTACAATGTCTCAATTGGGATATATGATGTTAGCTTTAGGTATGGGGTCTTATCGAACGGCTTTGTTTCATTTGATTACTCATGCTTATTCAAAAGCATTATTGTTTTTAGGATCTGGATCTATTATTCATTCAATGGAACCTATTGTTGGATATTCTCCAAATAAAAGTCAAAATATGGTTCTTATGGGTGGTTTAGTAAAATATGTCCCAATTACAAAAACTTCTTTTTTTTTAGGTACACTTTCGCTATGTGGTATTCCACCTCTTGCTTGTTTTTGGTCCAAAGACGAAATTCTTACTGATAGTTGGTTGTATTCACAGCTTGTTGGAATAGTAGCTTGCTCTACGGCAGGCTTAACTGCATTTTATATGTTTCGAATCTATTTACTAACTTTTGAAGGACATTTAAACATTAACTTTCAAAATTATAGTGGAAAAACAAGTAGTTTGCTCTATTCTATATCTTTATGGGGTAAAGAAAGCCCAAAAACAAAAAAACAACAACTGAGTTTATTAACTTTATTACCAATC------AATAATAAT------GCTGGTACTTTTTTTCTGTCGACAAACACATGTCGAATT---AAT---------GATAATGTAATCCGACCCTTTATGAATATT------ACCCATTTTGATAGTAAAAAGGCTTTATCTTATCCTTATGAAGTAGACAATACTATGTTATTTCCGCTGTTTCTATTGGTTTTATTTACGCTTTTTGCTGGAGTCATCGGAATTCCCTTCAATCAAGAAGGAAACGATTTA------TTATCCAAATGGTTAAATTCATCTATAAATCTTATACATAAAAGTTTTTCTACTTCTGTTTCTGTGGATTGGTATGAATTTGTTAGAAATGCAACTTTTTCCGTCAGTATAGTCGTTTTTGGAATATTTATCGCATTTCTTTTCTATAAACCTGTTTATTCATCTTTTCAAAATTTGAATTTAATTAATTCAGTAAGA---------AAAAAAGTTCCTATTAAACTTTTATTTTTAGGAGAAAAAATAATAAATATGATATATAATTGGTCATATAATCGTGGTTACATCGATTATTTTTATAAAGCATCTTTAATCACTAGTATACGAGGATTAACTCAATTTGTTCATTTTTTTGATAGTCGAATAGTTGATGGAATTACGAATGGAATCGGTGTTCTGAGTTTCTTTATAGGAGAAGCACTGAAATATGTAGGAAATGGGCGTATTTCTTCTTATCTT---------------TTCTTATCTTTT------------------------------TTGTATTTACTACTT---------------TCTTTTCTTTTT------TTT---------------------------------------
>Sedum_sarmentosum
ATGGAACATACGTATCAATATCCATGGATCATACCTCTCCTTCCACTTCCAGTTCCTATGGGAATAGGACTAGGGCTTATCTTTTTTCCG------ACGGCAACAAAAAATCTTCGACGTATGTGGTCTTTTTTTAGTGTTTTCTTGTTAAGTCTAGTTATGGTTGTGTCAGCTGATCTATCTATTCAACTAATAAATAGGAGTTCTATTTATCAATATATATCGTCTTGGACTATCAATAATGAGTTTTCTTTAGAGTTTGGCTATTTGATCGATCCACTTACTTCTATTATGTCAATATTAATCACTACTATTGGAGTTTTAGTTCTTATTTATAGTGACAATTATATGTTTCATGATCAAGGATACGTGAGATTTTTTGCTTATATGAGTTTTTTCAATGCATCTATGCTGGGATTAGTTACTAGTTCAAATTTGATACAAATTTATTTTTTTTGGGAATTAGTTGGAATGTGCTCTTATCTATTAATAGGTTTTTGGTTCACACGACCCCTTGCCGCAAATGCTTGCCAAAAAGCATTTGTGACTAATCGTCTTGGGGATTTTGGTTTATTAGTAGGAATTTTAGGTCTTTATTGGCTAACAGGTAGTTTCGAATTTCGAGACTTGTTCGAAATATTCAATAACTTAATTTCGACTAATGAGGTCCATTTTTTATTTAGAACTTTCTGTATCTTCTTATTATTTTCTGGTGCAGTTGCTAAATCGGCGCAATTTCCCCTTCATGTATGGTTGCCCGATGCTATGGAGGGTCCTACTCCGATTTCAGCTCTTATCCATGCTGCTACTATGGTGGCAGCGGGCATTTTTCTTGTAGCTCGGCTTTTTCCCCTTTTCATAGTCATACCTTACATAATGAATTTCATATCTTTTCTAAGTATAATAACACTACTATTAGGAGCTACTTTAGCGCTTGCTCAAAATGATATTAAACGAAGTTTAGCCTATTCTACAATGTCTCAATTGGGATATATGATGTTAGCTTTAGGTATGGGGTCTTATCAAACGGCTTTGTTTCATTTCATTACTCATGCGTATTCAAAAGCATTATTGTTTTTAGGATCGGGATCTATTATTCATTCAATGGAACCTATTGTTGGATATTCTCCAAATAAAAGTCAAAATATGGTTCTTATGGGTGGTTTAGTAAAATATGTCCCAATTACAAAAACTTCTTTTTTTTTAGGTACCCTTTCTCTATGTGGTATTCCACCTCTTGCTTGTTTTTGGTCCAAAGACGAAATTCTTAATGATAGTTGGTTATATTCACAGCTTGTTGGAATAGTAGCTTGCTCTACGGCAGGCTTAACTGCCTTTTATATGTTTCGAATCTATTTACTAACTTTTGAAGGACATTTAAACATTAACTTTCAAAATTATAGTGGAAAAACAAATAGTTTGCTCTATTCTATATCTTTATGGGGTAAAGAAAGCCCAAAAACGAAAAAACAACAACTGAGTTTATTAACTTTATTACCAATC------AATAATAAT------GCTGGTACTTTTTTTCTGTCGACAAACACATGTCGAATT---AAT---------GATAATGTAATCCGCCCCTTTATGAATATT------ACCCATTTTGATAGTACAAAGGCTTTATCTTATCCTTATGAAGTAGACAATACTATGTTATTTCCGCTGCTTCTATTGGTTTTATTTACGCTTTTTGTTGGAGTCATCGGAATTCCCTTCAATCAAGAACGAAACGATTTAGATATATTATCCAAATGGTTAAATTCATCTATAAATCTTCTACATAAAAGTTTTTCGACT------TCTGTGGATTGGTCTGAATTTGTTAGAAATGCAACTTTTTCCGTCAGTATAGCCGGTTTTGGAATATTTATCGCATTTCTTTTCTATAAACCTGTTTATTCATCTTTTAAAAATTTGAATTTAATTAATGCAGTAAGA---------AAAAAAGTGCCT---------TTCTTTTTAAGAGAAAAAATAATAAATATGATATATAATTGGTCATATAATCGTGGTTACATCGATTATTTTTATAAAGCATCTTTAACCACTAGTATACGAGGATTAGCTCAATTTGTTCATTTTTTTGATAGTCGAATAGTTGATGGAATTACGAATGGAATTGGTGTTCTGAGTTTTTTTATAGGCGAAGCACTGAAATATGTAGGAAATGGACGTATTTCGTCTTATCTT---------------TTCTTATATTTT------------------------------TCGTATTTACTACTT---------------TCTTTTCTTTTT------TTT---------------------------------------
>Sedum_tricarpum
ATGGAACATACATATCAATATCCATGGATCATACCTCTCCTTCCACTTCCAGTTCCTATGGGAATAGGATTAGGGCTTATTTTTTTTCCG------ACGGCAACAAAAAATCTTCGACGTATTTGGTCTTTTTTTAGTGTTTTCTTGTTAAGTCTAGTTATGGTTGTGTCAGCCGATCTATCTATTCAACTAATAAATAGGAGTTCTATTTATCAATATATATCGTCTTGGACTATCAATAATGAGTTTTCGTTAGAGTTTGGCTATTTGATGGATCCACTTACTTCTATTATGTCAATATTAATCACTACTATTGGAGTTCTAGTTCTTATTTATAGTGACAATTATATGTTTCATGATCAAGGATACTTGAGATTTTTTGCTTATATGAGTTTTTTCAATGCATCTATGCTGGGATTAGTTACCAGTTCAAATTTGATCCAAATTTATTTTTTTTGGGAATTAGTTGGAATGTGCTCTTATCTATTAATAGGTTTTTGGTTCACACGACCCCTTGCCGCAAATGCTTGCCAAAAAGCATTTGTGACTAATCGTATTGGGGATTTTGGTTTATTATTAGGAATTTTAGGTCTTTATTGGCTAACAGGTAGTTTCGAATTTCGAGACTTGTTCGAAATATTCAATAACTTAATTTCGACTAATGAGATCCATTTTTTATTTGGAACTTTCTGTGTCTTCTTATTATTTTCTGGTGCAGTTGCTAAATCGGCGCAATTTCCCCTTCATGTATGGTTGCCCGATGCTATGGAGGGTCCTACTCCGATTTCAGCTCTTATCCATGCTGCTACTATGGTGGCAGCGGGAATTTTTCTTGTAGCTCGACTTTTTCCCCTTTTCATAGTCATACCTTACATAATGAATTTCATATCTTTTCTAAGTATAATAACACTATTATTAGGAGCTACTTTAGCTCTTGCTCAAAATGATATTAAACGAAGTTTAGCCTATTCTACAATGTCTCAATTGGGATATATGATGTTAGCTTTAGGTATGGGGTCTTATCGAACGGCTTTGTTTCATTTGATTACTCATGCTTATTCAAAAGCATTATTGTTTTTGGGATCTGGATCTATTATTCATTCAATGGAACCTATTGTTGGATATTCTCCAAATAAAAGTCAAAATATGGTTCTTATGGGTGGTTTAGTAAAATATGTCCCAATTACAAAAACTTCTTTTTTTTTAGGTACACTTTCGCTATGTGGTATTCCACCTCTTGCTTGTTTTTGGTCCAAAGACGAAATTCTTACTGATAGTTGGTTGTATTCACAACTTGTTGGAATAGTAGCTTGCTCTACGGCAGGCTTAACTGCATTTTATATGTTTCGAATCTATTTACTAACTTTTGAAGGACATTTAAACATTAACTTTCAAAATTATAGTGGAAAAACAAGTAGTTTGCTCTATTCTATATCTTTATGGGGTAAAGAAAGCCCAAAAACAAAAAAACAACAACTGAGTTTATTAACTTTATTACCAATC------AATAATAAT------GCTGGTACTTTTTTTCTGTCGACAAACACATGTCGAATT---AAT---------GATAATGTAACCCGACCCTTTATGAATATT------ACCCATTTTGATAGTAAAAAGGCTTTATCTTATCCTTATGAAGTAGACAATACTATGTTATTTCCGCTGTTTCTATTGGTTTTATTTACGCTTTTTGTTGGAGTCATCGGGATTCCCTTCAATCAAGAAGGAAACGATTTAGATATATTATCCAAATGGTTAAATTCATCTATAAATCTTATACATAAAAGTTTTTCTACT------TCTGTGGATTGGTATGAATTTGTTCGAAATGCGACTTTTTCCGTCAGTATAGTCGTTTTTGGAATATTTATCGCATTTCTTTTCTATAAACCTGTTTATTCATCTTTTAAAAATTTGAATTTAATTAATTCAGTAAGA---------AAAAAAGTTCCTATTAAACTTTTATTTTTAGGCGAAAAAATAATAAATATGATATATAATTGGTCATATAATCGTGGTTACATCGATTATTTTTATAAAGCATCTTTAACCACTAGTATACGAGGATTAGCTCAATTTGTTCATTTTTTTGATAGTCGAATAGTTGATGGAATTACGAATGGAATCGGTGTTCTGAGTTTCTTTATAGGAGAAGCACTGAAATATGTAGGAAATGGGCGTATTTCTTCTTATCTT---------------TTCTTATATTTT------------------------------TTGTATTTACTACTT---------------TCTTTTCTTTTT------TTT---------------------------------------
>Aeonium_arboreum
ATGGAACATACATATGAATATGCATGGATCATACCTTTCCTTCCACTTCCAGTTCCTATGGGAATAGGACTAGGGCTTATCTTTTTTCCG------ACGGCAACAAAAAATCTTCGACGTATGTGGTCTTTTCATAGTGTTTTCTTGTTAAGTATAGTTCTGATTTTTGCAGTTGACTTATCTATTCAACTAATAAATAGGAGTTCTATTTATCAATATATATCGTCTTGGACCATCAATAATGATTTTTCATTAGAGTTTGGCTATTTGATCGATCCACTTACTTCTATTATGTCAATATTAATCACTACTATCGGAGTTCTAGTTCTTATTTATAGTGACAATTATATGTTTCATGATCAAGGATACGTGAGATTTTTTGCTTATATGAGTTTTTTCAATGCATCTATGTTGGGATTAGTTACCAGTTCGAATTTGATACAAATTTATCTTTTTTGGGAATTAGTTGGAATGTGCTCTTATCTATTAATAGGTTTTTGGTTCACACGACCGCTTGCCGCAAATGCTTGCCAAAAAGCATTTGTGACTAATCGTATTGGCGATTTTGGTTTATTATTAGGAATTTTAGGTCTTTATTGGATAACCGGTACTTTTGAATTTAGAGATTTGTTCGAGATATTCAATAACTTAATTTCGACTAATGAGGTCCATTTTTTATTTGGAACTTTTTGTGTCTTCCTATTATTTTCTGGTGCAGTTGCTAAATCGGCTCAATTTCCCCTTCATGTATGGTTACCCGATGCTATGGAGGGTCCTACTCCTATTTCAGCTCTTATCCATGCTGCTACGATGGTGGCAGCGGGAATTTTTCTTGTAGCTCGGCTTTTTCCCCTTTTTGTAGTCATACCTTACATAATGAATTTCATATCTTTTCTAAGTATAATAACAGTACTATTAGGGGCTACTTTAGCTCTTGCTCAAAACGATATTAAACGAAGTTTAGCCTATTCGACAATGTCTCAATTGGGATATATGATGTTAGCATTAGGTATGGGGTCTTATCGAACCGCTTTGTTTCATTTGATTACTCATGCTTATTCAAAAGCATTATTGTTTTTAGGATCGGGATCAATTATTCATTCAATGGAACCTATTGTTGGATATTCTCCAAATAAAAGTCAAAATATGGTTCTTATGGGTGGTTTACTAAAATATGTGCCAATTACAAAAACTGCTTTTTTTTTTGGTACACTTTCTCTATGTGGTATTCCACCTCTTGCTTGTTTTTGGTCCAAAGATGAAATTCTTAATGATAGTTGGTTGTATGCACAGATTGTTGGAATACTAGCTTGCTCCACAGCAGGATTAACTGCATTTTATATGTTTCGAATCTATTTATTAACTTTTGAGGGACATTTAAACATTAACTTTCAAAATTATAGTGGAAAAACAAGTAGTTTGTCCTATTCCATCTCTTTATGGGGTAAAGAAAGCGCAAAAAGAAAAAAAAAACAACCGAGTTTATTAACTTTATTACCAATT------AATAATAAT------GCTAGTACTTCTTTTCTTTCCACAAACATATGTCGAATT---AAT---------GATAATGTAACCCGGCCTTTTATGACTATT------ACCCATTTTGATAGTACAAAAACTTTATCCTACCCTCATGAAGTGGACAATACTATGTTATTCCCGCTGCTTCTATTGGTTTTATTTACTTTTTTTGTTGGAGTCATCGGGATTCCTTTCAATCAAGAAGGAAACGATTTGGATATATTATCCAAATGGTTAAATTCATCTATAAATCTTTTACATAAAAATTTTTCGAAT------TCTTTGGATTGGTATGAATTTGTTACAAATGCAACTTTTTCCGTCAGTATAGCCTTTTTTGGAATATTTATTGCGTTTCTTTTATATAAACCTGTTTATTCATCTTTCAAAAATTTGAATTTAATTAATTCATTAAAA---------ATAAAAGTTCCTCTGAAACTTTTCGTTTTAGGAGAAAAAATAATAAATAGAATATATAATTGGTCATATAATCGCGGTTATATCGATTCTTTTTATAAAGCATCTTTAATCACTAGTATACGAGGATTAGCCGAATTTGCTCAGTTTTTTGATAGGCAAATAGTTGATGGAATTACGAATGGAGTTGGTGTTCTGAGTTTCTTTATAGGAGAAGCACTCAAATATGTAGGTAATGGACGTATTTCCTCTTATCTT---------------TTCTTATATTGT------------------------------TTTTCTTTACTAATT---------------TTTTTTCTTTTT------TTT---------------------------------------
>Aeonium_balsamiferum
ATGGAACATACATATGAATATGCATGGATCATACCTTTCCTTCCACTTCCAGTTCCTATGGGAATAGGACTAGGGCTTATCTTTTTTCCG------ACGGCAACAAAAAATCTTCGACGTATGTGGTCTTTTCATAGTGTTTTCTTGTTAAGTATAGTTCTGATTTTTGCAGTTGACTTATCTATTCAACTAATAAATAGGAGTTCTATTTATCAATATATATCGTCTTGGACCATCAATAATGATTTTTCATTAGAGTTTGGCTATTTGATCGATCCACTTACTTCTATTATGTCAATATTAATCACTACTATCGGAGTTCTAGTTCTTATTTATAGTGACAATTATATGTTTCATGATCAAGGATACGTGAGATTTTTTGCTTATATGAGTTTTTTCAATGCATCTATGTTGGGATTAGTTACCAGTTCGAATTTGATACAAATTTATCTTTTTTGGGAATTAGTTGGAATGTGCTCTTATCTATTAATAGGTTTTTGGTTCACACGACCGCTTGCCGCAAATGCTTGCCAAAAAGCATTTGTGACTAATCGTATTGGCGATTTTGGTTTATTATTAGGAATTTTAGGTCTTTATTGGATAACCGGTACTTTTGAATTTAGAGATTTGTTCGAGATATTCAATAACTTAATTTCGACTAATGAGGTCCATTTTTTATTTGGAACTTTTTGTGTCTTCCTATTATTTTCTGGTGCAGTTGCTAAATCGGCTCAATTTCCCCTTCATGTATGGTTACCCGATGCTATGGAGGGTCCTACTCCTATTTCAGCTCTTATCCATGCTGCTACGATGGTGGCAGCGGGAATTTTTCTTGTAGCTCGGCTTTTTCCCCTTTTTGTAGTCATACCTTACATAATGAATTTCATATCTTTTCTAAGTATAATAACAGTACTATTAGGGGCTACTTTAGCTCTTGCTCAAAACGATATTAAACGAAGTTTAGCCTATTCGACAATGTCTCAATTGGGATATATGATGTTAGCATTAGGTATGGGGTCTTATCGAACCGCTTTGTTTCATTTGATTACTCATGCTTATTCAAAAGCATTATTGTTTTTAGGATCGGGATCAATTATTCATTCAATGGAACCTATTGTTGGATATTCTCCAAATAAAAGTCAAAATATGGTTCTTATGGGTGGTTTACTAAAATATGTGCCAATTACAAAAACTGCTTTTTTTTTTGGTACACTTTCTCTATGTGGTATTCCACCTCTTGCTTGTTTTTGGTCCAAAGATGAAATTCTTAATGATAGTTGGTTGTATGCACAGATTGTTGGAATACTAGCTTGCTCCACAGCAGGATTAACTGCATTTTATATGTTTCGAATCTATTTATTAACTTTTGAGGGACATTTAAACATTAACTTTCAAAATTATAGTGGAAAAACAAGTAGTTTGTCCTATTCCATCTCTTTATGGGGTAAAGAAAGCGCAAAAAGAAAAAAAAAACAACCGAGTTTATTAACTTTATTACCAATT------AATAATAAT------GCTAGTACTTCTTTTCTTTCCACAAACATATGTCGAATT---AAT---------GATAATGTAACCCGGCCTTTTATGACTATT------ACCCATTTTGATAGTACAAAAACTTTATCCTACCCTCATGAAGTGGACAATACTATGTTATTCCCGCTGCTTCTATTGGTTTTATTTACTTTTTTTGTTGGAGTCATCGGGATTCCTTTCAATCAAGAAGGAAACGATTTGGATATATTATCCAAATGGTTAAATTCATCTATAAATCTTTTACATAAAAATTTTTCGAAT------TCTTTGGATTGGTATGAATTTGTTACAAATGCAACTTTTTCCGTCAGTATAGCCTTTTTTGGAATATTTATTGCGTTTCTTTTATATAAACCTGTTTATTCATCTTTCAAAAATTTGAATTTAATTAATTCATTAAAA---------ATAAAAGTTCCTCTGAAACTTTTCGTTTTAGGAGAAAAAATAATAAATAGAATATATAATTGGTCATATAATCGCGGTTATATCGATTCTTTTTATAAAGCATCTTTAATCACTAGTATACGAGGATTAGCCGAATTTGCTCAGTTTTTTGATAGGCAAATAGTTGATGGAATTACGAATGGAGTTGGTGTTCTGAGTTTCTTTATAGGAGAAGCACTCAAATATGTAGGTAATGGACGTATTTCCTCTTATCTT---------------TTCTTATATTGT------------------------------TTTTCTTTACTAATT---------------TTTTTTCTTTTT------TTT---------------------------------------
>Aeonium_decorum
ATGGAACATACATATGAATATGCATGGATCATACCTTTCCTTCCACTTCCAGTTCCTATGGGAATAGGACTAGGGCTTATCTTTTTTCCG------ACGGCAACAAAAAATCTTCGACGTATGTGGTCTTTTCATAGTGTTTTCTTGTTAAGTATAGTTATGATTTTTGCAGTTGACTTATCTATTCAACTAATAAATAAGAGTTCTATTTATCAATATATATCGTCTTGGACCATCAATAATGATTTTTCATTAGAGTTTGGCTATTTGATCGATCCACTTACTTCTATTATGTCAATATTAATCACTACTATCGGAGTTCTAGTTCTTATTTATAGTGACAATTATATGTTTCATGATCAAGGATACGTGAGATTTTTTGCTTATATGAGTTTTTTCAATGCATCTATGTTGGGATTAGTTACCAGTTCGAATTTGATACAAATTTATCTTTTTTGGGAATTAGTTGGAATGTGCTCTTATCTATTAATAGGTTTTTGGTTCACACGACCGCTTGCCGCAAATGCTTGCCAAAAAGCATTTGTGACTAATCGTATTGGCGATTTTGGTTTATTATTAGGAATTTTAGGTCTTTATTGGATAACCGGTACTTTTGAATTTAGAGATTTGTTCGAGATATTCAATAACTTAATTTCGACTAATGAGGTCCATTTTTTATTTGGAACTTTTTGTGTCTTCCTATTATTTTCTGGTGCAGTTGCTAAATCGGCTCAATTTCCCCTTCATGTATGGTTACCCGATGCTATGGAGGGTCCTACTCCTATTTCAGCTCTTATCCATGCTGCTACGATGGTGGCAGCGGGAATTTTTCTTGTAGCTCGGCTTTTTCCCCTTTTTGTAGTCATACCTTACATAATGAATTTCATATCTTTTCTAAGTATAATAACAGTACTATTAGGGGCTACTTTAGCTCTTGCTCAAAACGATATTAAACGAAGTTTAGCCTATTCGACAATGTCTCAATTGGGATATATGATGTTAGCATTAGGTATGGGGTCTTATCGAACCGCTTTGTTTCATTTGATTACTCATGCTTATTCAAAAGCATTATTGTTTTTAGGATCGGGATCAATTATTCATTCAATGGAACCTATTGTTGGATATTCTCCAAATAAAAGTCAAAATATGGTTCTTATGGGTGGTTTACTAAAATATGTGCCAATTACAAAAACTGCTTTTTTTTTGGGTACACTTTCTCTATGTGGTATTCCACCTCTTGCTTGTTTTTGGTCCAAAGATGAGATTCTTAATGATAGTTGGTTGTATGCACAGATTGTTGGAATACTAGCTTGCTCCACAGCAGGATTAACTGCATTTTATATGTTTCGAATCTATTTATTAACTTTTGAGGGACATTTAAACATTAACTTTCAAAATTATAGTGGAAAAACAAGTAGTTTGTCCTATTCCATCTCTTTATGGGGTAAAGAAAGCGCAAAAAGAAAAAAAAAACAACCGAGTTTATTAACTTTATTACCAATC------AATAATAAT------GCTAGTACTTCTTTTCTTTCCACAAACATATGTCGAATT---AAT---------GATAATGTAACCCGG---------ACTATT------ACCCATTTTGATAGTACAAAAACTTTATCCTACCCTCATGAAGTGGACAATACTATGTTATTCCCGCTGCTTCTATTGGTTTTATTTACTTTTTTTGTTGGAGTCATCGGGATTCCTTTCAATCAAGAAGGAAACGATTTGGATATATTATCCAAATGGTTAAATTCATCTATAAATCTTTTACATAAAAATTTTTCGAAT------TCTTTGGATTGGTATGAATTTGTTACAAATGCAACTTTTTCCGTCAGTATAGCCTTTTTTGGAATATTTATTGCGTTTCTTTTATATAAACCTGTTTATTCATCTTTCAAAAATTTGAATTTAATTAATTCATTAAAA---------ATAAAAGTTCCTCTGAAACTTTTCGTTTTAGGAGAAAAAATAATAAATAGAATATATAATTGGTCATATAATCGCGGTTATATCGATTCTTTTTATAAAGCATCTTTAATCACTAGTATACGAGGATTAGCCGAATTTGCTCAGTTTTTTGATAGGCAAATAGTTGATGGAATTACGAATGGAGTTGGTGTTCTGAGTTTCTTTATAGGAGAAGCACTCAAATATGTAGGTAATGGACGTATTTCCTCTTATCTT---------------TTCTTATATTTT------------------------------TTTTCTTTACTAATT---------------TATTTTCTTTTT------TTT---------------------------------------
>Aeonium_diplocyclum
ATGGAACATACATATGAATATGCATGGATCATACCTTTCCTTCCACTTCCAGTTCCTATGGGAATAGGACTAGGGCTTATCTTTTTTCCG------ACGGCAACAAAAAATCTTCGACGTATGTGGTCTTTTCATAGTGTTTTCTTGTTAAGTATAGTTATGATTTTTGCAGTTGACTTATCTATTCAACTAATAAATAGGAGTTCTATTTATCAATATATATCGTCTTGGACCATCAATAATGATTTTTCATTAGAGTTTGGCTATTTGATCGATCCACTTACTTCTATTATGTCAATATTAATCACTACTATCGGAGTTCTAGTTCTTATTTATAGTGACAATTATATGTTTCATGATCAGGGATACGTGAGATTTTTTGCTTATATGAGTTTTTTCAATGCATCTATGTTGGGATTAGTTACGAGTTCGAATTTGATACAAATTTATCTTTTTTGGGAATTAGTTGGAATGTGCTCTTATCTATTAATAGGTTTTTGGTTCACACGACCGCTTGCCGCAAATGCTTGCCAAAAAGCATTTGTGACTAATCGTATTGGCGATTTTGGTTTATTATTAGGAATTTTAGGTCTTTATTGGATAACCGGTACTTTTGAATTTAGAGATTTGTTCGAGATATTCAATAACTTAATTTCGACTAATGAGGTCCATTTTTTATTTGGAACTTTTTGTGTCTTCCTATTATTTTCTGGTGCAGTTGCTAAATCGGCTCAATTTCCCCTTCATGTATGGTTACCCGATGCTATGGAGGGTCCTACTCCTATTTCAGCTCTTATCCATGCTGCTACGATGGTGGCAGCGGGAATTTTTCTTGTAGCTCGGCTTTTTCCCCTTTTCGTAGTCATACCTTACATAATGAATTTCATATCTTTTCTAAGTATAATAACAGTACTATTAGGGGCTACTTTAGCTCTTGCTCAAAACGATATTAAACGAAGTTTAGCCTATTCGACAATGTCTCAATTGGGATATATGATGTTAGCATTAGGTATGGGGTCTTATCGAACCGCTTTGTTTCATTTGATTACTCATGCTTATTCAAAAGCATTATTGTTTTTAGGATCGGGATCAATTATTCATTCAATGGAACCTATTGTTGGATATTCTCCAAATAAAAGTCAAAATATGGTTCTTATGGGTGGTTTACTAAAATATGTGCCAATTACAAAAACTGCTTTTTTTTTGGGTACACTTTCTCTATGTGGTATTCCACCTCTTGCTTGTTTTTGGTCCAAAGATGAAATTCTTAATGATAGTTGGTTGTATGCACAGATTGTTGGAATACTAGCTTGCTCCACAGCAGGATTAACTGCATTTTATATGTTTCGAATCTATTTATTAACTTTTGAGGGACATTTAAACATTAACTTTCAAAATTATAGTGGAAAAACAAGTAGTTTGTCCTATTCCATCTCTTTATGGGGTAAAGAAAGCGCAAAAAGAAAAAAAAAACAACCGAGTTTATTAACTTTATTACCAATC------AATAATAAT------GCTAGTACTTCTTTTCTTTCCACAAACATATGTCGAATT---AAT---------GATAATGTAACCCGGCCTTTTATGACTATT------ACCCATTTTGATAGTACAAAAACTTTATCCTACCCTCATGAAGTGGACAATACTATGTTATTCCCGCTGCTTCTATTGGTTTTATTTACTTTTTTTGTTGGAGTCATCGGGATTCCTTTCAATCAAGAAGGAAACGATTTGGATATATTATCCAAATGGTTAAATTCATCTATAAATCTTTTACATAAAAATTTTTCGAAT------TCTTTGGATTGGTATGAATTTGTTACAAATGCAACTTTTTCCGTCAGTATAGCCTTTTTTGGAATATTTATTGCGTTTCTTTTATATAAACCTGTTTATTCATCTTTCAAAAATTTGAATTTAATTAATTCATTAAAA---------ATAAAAGTTCCTCTGAAACTTTTCGTTTTAGGAGAAAAAATAATAAATAGAATATATAATTGGTCATATAATCGCGGTTATATCGATTCTTTTTATAAAGCATCTTTAATCACTAGTATACGAGGATTAGCCGAATTTGCTCAGTTTTTTGATAGGCAAATAGTTGATGGAATTACGAATGGAGTTGGTGTTCTGAGTTTCTTTATAGGAGAAGCACTCAAATATGTAGGTAATGGACGTATTTCCTCTTATCTT---------------TTCTTATATTTT------------------------------TTTTCTTTACTAATT---------------TATTTTCTTTTT------TTT---------------------------------------
>Aeonium_dodrantale
ATGGAACATACATATGAATATGCATGGATCATACCTTTCCTTCCACTTCCAGTTCCTATGGGAATAGGACTAGGGCTTATCTTTTTTCCG------ACGGCAACAAAAAATCTTCGACGTATGTGGTCTTTTCATAGTGTTTTCTTGTTAAGTATAGTTATGATTTTTGCAGTTGACTTATCTATTCAACTAATAAATAGGAGTTCTATTTATCAATATATATCGTCTTGGACCATCAATAATGATTTTTCATTAGAGTTTGGCTATTTGATCGATCCACTTACTTCTATTATGTCAATATTAATCACTACTATCGGAGTTCTAGTTCTTATTTATAGTGACAATTATATGTTTCATGATCAGGGATACGTGAGATTTTTTGCTTATATGAGTTTTTTCAATGCATCTATGTTGGGATTAGTTACCAGTTCGAATTTGATACAAATTTATCTTTTTTGGGAATTAGTTGGAATGTGCTCTTATCTATTAATAGGTTTTTGGTTCACACGACCGCTTGCCGCAAATGCTTGCCAAAAAGCATTTGTGACTAATCGTATTGGCGATTTTGGTTTATTATTAGGAATTTTAGGTCTTTATTGGATAACCGGTACTTTTGAATTTAGAGATTTGTTCGAGATATTCAATAACTTAATTTCGACTAATGAGGTCCATTTTTTATTTGGAACTTTTTGTGTCTTCCTATTATTTTCTGGTGCAGTTGCTAAATCGGCTCAATTTCCCCTTCATGTATGGTTACCCGATGCTATGGAGGGTCCTACTCCGATTTCAGCTCTTATCCATGCTGCTACGATGGTGGCAGCGGGAATTTTTCTTGTAGCTCGGCTTTTTCCCCTTTTCGTAGTCATACCTTACATAATGAATTTCATATCTTTTCTAAGTATAATAACAGTACTATTAGGGGCTACTTTAGCTCTTGCTCAAAACGATATTAAACGAAGTTTAGCCTATTCGACAATGTCTCAATTGGGATATATGATGTTAGCATTAGGTATGGGGTCTTATCGAACCGCTTTGTTTCATTTGATTACTCATGCTTATTCAAAAGCATTATTGTTTTTAGGATCGGGATCAATTATTCATTCAATGGAACCTATTGTTGGATATTCTCCAAATAAAAGTCAAAATATGGTTCTTATGGGTGGTTTACTAAAATATGTGCCAATTACAAAAACTGCTTTTTTTTGGGGTACACTTTCTCTATGTGGTATTCCACCTCTTGCTTGTTTTTGGTCCAAAGATGAAATTCTTAATGATAGTTGGTTGTATGCACAGATTGTTGGAATACTAGCTTGCTCCACAGCAGGATTAACTGCATTTTATATGTTTCGAATCTATTTATTAACTTTTGAGGGACATTTAAACATTAACTTTCAAAATTATAGTGGAAAAACAAGTAGTTTGTCCTATTCCATCTCTTTATGGGGTAAAGAAAGCGCAAAAAGAAAAAAAAAACAACGGAGTTTATTAACTTTATTACCAATC------AATAATAAT------GCTAGTACTTCTTTTCTTTCCACAAACATATGTAGAATT---AAT---------GATAATGTAACCCGGCCTTTTATGACTATT------ACCCATTTTGATAGTACAAAAACTTTATCCTACCCTCATGAAGTGGACAATACTATGTTATTCCCGCTGCTTCTATTGGTTTTATTTACTTTTTTTGTTGGAGTCATCGGGATTCCTTTCAATCAAGAAGGAAACGATTTGGATATATTATCAAAATGGTTAAATTCATCTATAAATCTTTTACATAAAAATTTTTCGAAT------TCTTTGGATTGGTATGAATTTGTTACAAATGCAACTTTTTCCGTCAGTATAGCCTTTTTTGGAATATTTATTGCGTTTCTTTTATATAAACCTGTTTATTCATCTTTCAAAAATTTGAATTTAATTAATTCATTAAAA---------ATAAAAGTTCCTCTGAAACTTTTCGTTTTAGGAGAAAAAATAATAAATAGAATATATAATTGGTCATATAATCGCGGTTATATCGATTCTTTTTATAAAGCATCTTTAATCACTAATATACGAGGATTAGCCGAATTTGCTCAGTTTTTTGATAGGCAAATAGTTGATGGAATTACGAATGGAGTTGGTGTTCTGAGTTTCTTTATAGGAGAAGCACTCAAATATGTAGGTAATGGACGTATTTCCTCTTATCTT---------------TTCTTATATTTT------------------------------TTTTCTTTACTAATT---------------TATTTTCTTTTT------TTT---------------------------------------
>Aeonium_nobile
ATGGAACATACATATGAATATGCATGGATCATACCTTTCCTTCCACTTCCAGTTCCTATGGGAATAGGACTAGGGCTTATCTTTTTTCCG------ACGGCAACAAAAAATCTTCGACGTATGTGGTCTTTTCATAGTGTTTTCTTGTTAAGTATAGTTATGATTTTTGCAGTTGACTTATCTATTCAACTAATAAATAGGAGTTCTATTTATCAATATATATCGTCTTGGACCATCAATAATGATTTTTCATTAGAGTTTGGCTATTTGATCGATCCACTTACTTCTATTATGTCAATATTAATCACTACTATCGGAGTTCTAGTTCTTATTTATAGTGACAATTATATGTTTCATGATCAAGGATACGTGAGATTTTTTGCTTATATGAGTTTTTTCAATGCATCTATGTTGGGATTAGTTACCAGTTCGAATTTGATACAAATTTATCTTTTTTGGGAATTAGTTGGAATGTGCTCTTATCTATTAATAGGTTTTTGGTTCACACGACCGCTTGCCGCAAATGCTTGCCAAAAAGCATTTGTGACTAATCGTATTGGCGATTTTGGTTTATTATTAGGAATTTTAGGTCTTTATTGGATAACCGGTACTTTTGAATTTAGAGATTTGTTCGAGATATTCAATAACTTAATTTCGACTAATGAGGTCCATTTTTTATTTGGAACTTTTTGTGTCTTCCTATTATTTTCTGGTGCAGTTGCTAAATCGGCTCAATTTCCCCTTCATGTATGGTTACCCGATGCTATGGAGGGTCCTACTCCTATTTCAGCTCTTATCCATGCTGCTACGATGGTGGCAGCGGGAATTTTTCTTGTAGCTCGGCTTTTTCCCCTTTTTGTAGTCATACCTTACATAATGAATTTCATATCTTTTCTAAGTATAATAACAGTACTATTAGGGGCTACTTTAGCTCTTGCTCAAAACGATATTAAACGAAGTTTAGCCTATTCGACAATGTCTCAATTGGGATATATGATGTTAGCATTAGGTATGGGGTCTTATCGAACCGCTTTGTTTCATTTGATTACTCATGCTTATTCAAAAGCATTATTGTTTTTAGGATCGGGATCAATTATTCATTCAATGGAACCTATTGTTGGATATTCTCCAAATAAAAGTCAAAATATGGTTCTTATGGGTGGTTTACTAAAATATGTGCCAATTACAAAAACTGCTTTTTTTTTGGGTACACTTTCTCTATGTGGTATTCCACCTCTTGCTTGTTTTTGGTCCAAAGATGAGATTCTTAATGATAGTTGGTTGTATGCACAGATTGTTGGAATACTAGCTTGCTCCACAGCAGGATTAACTGCATTTTATATGTTTCGAATCTATTTATTAACTTTTGAGGGACATTTAAACATTAACTTTCAAAATTATAGTGGAAAAACAAGTAGTTTGTCCTATTCCATCTCTTTATGGGGTAAAGAAAGCGCAAAAAGAAAAAAAAAACAACCGAGTTTATTAACTTTATTACCAATC------AATAATAAT------GCTAGTACTTCTTTTCTTTCCACAAACATATGTCGAATT---AAT---------GATAATGTAACCCGG---------ACTATT------ACCCATTTTGATAGTACAAAAACTTTATCCTACCCTCATGAAGTGGACAATACTATGTTATTCCCGCTGCTTCTATTGGTTTTATTTACTTTTTTTGTTGGAGTCATCGGGATTCCTTTCAATCAAGAAGGAAACGATTTGGATATATTATCCAAATGGTTAAATTCATCTATAAATCTTTTACATAAAAATTTTTCGAAT------TCTTTGGATTGGTATGAATTTGTTACAAATGCAACTTTTTCCGTCAGTATAGCCTTTTTTGGAATATTTATTGCGTTTCTTTTATATAAACCTGTTTATTCATCTTTCAAAAATTTGAATTTAATTAATTCATTAAAA---------ATAAAAGTTCCTCTGAAACTTTTCGTTTTAGGAGAAAAAATAATAAATAGAATATATAATTGGTCATATAATCGCGGTTATATCGATTCTTTTTATAAAGCATCTTTAATCACTAGTATACGAGGATTAGCCGAATTTGCTCAGTTTTTTGATAGGCAAATAGTTGATGGAATTACGAATGGAGTTGGTGTTCTGAGTTTCTTTATAGGAGAAGCACTCAAATATGTAGGTAATGGACGTATTTCCTCTTATCTT---------------TTCTTATATTTT------------------------------TTTTCTTTACTAATT---------------TATTTTCTTTTT------TTT---------------------------------------
>Aeonium_saundersii
ATGGAACATACATATGAATATGCATGGATCATACCTTTCCTTCCACTTCCAGTTCCTATGGGAATAGGACTAGGGCTTATCTTTTTTCCG------ACGGCAACAAAAAATCTTCGACGTATGTGGTCTTTTCATAGTGTTTTCTTGTTAAGTATAGTTATGATTTTTGCAGTTGACTTATCTATTCAACTAATAAATAGGAGTTCTATTTATCAATATATATCGTCTTGGACCATCAATAATGATTTTTCATTAGAGTTTGGCTATTTGATCGATCCACTTACTTCTATTATGTCAATATTAATCACTACTATCGGAGTTCTAGTTCTTATTTATAGTGACAATTATATGTTTCATGATCAAGGATACGTGAGATTTTTTGCTTATATGAGTTTTTTCAATGCATCTATGTTGGGATTAGTTACCAGTTCGAATTTGATACAAATTTATCTTTTTTGGGAATTAGTTGGAATGTGCTCTTATCTATTAATAGGTTTTTGGTTCACACGACCGCTTGCCGCAAATGCTTGCCAAAAAGCATTTGTGACTAATCGTATTGGCGATTTTGGTTTATTATTAGGAATTTTAGGTCTTTATTGGATAACCGGTACTTTTGAATTTAGAGATTTGTTCGAGATATTCAATAACTTAATTTCGACTAATGAGGTCCATTTTTTATTTGGAACTTTTTGTGTCTTCCTATTATTTTCTGGTGCAGTTGCTAAATCGGCTCAATTTCCCCTTCATGTATGGTTACCCGATGCTATGGAGGGTCCTACTCCTATTTCAGCTCTTATCCATGCTGCTACGATGGTGGCAGCGGGAATTTTTCTTGTAGCTCGGCTTTTTCCCCTTTTCGTAGTCATACCTTACATAATGAATTTCATATCTTTTCTAAGTATAATAACAGTACTATTAGGGGCTACTTTAGCTCTTGCTCAAAACGATATTAAACGAAGTTTAGCCTATTCGACAATGTCTCAATTGGGATATATGATGTTAGCATTAGGTATGGGGTCTTATCGAACCGCTTTGTTTCATTTGATTACTCATGCTTATTCAAAAGCATTATTGTTTTTAGGATCGGGATCAATTATTCATTCAATGGAACCTATTGTTGGATATTCTCCAAATAAAAGTCAAAATATGGTTCTTATGGGTGGTTTACTAAAATATGTGCCAATTACAAAAACTGCTTTTTTTTTGGGTACACTTTCTCTATGTGGTATTCCACCTCTTGCTTGTTTTTGGTCCAAAGATGAAATTCTTAATGATAGTTGGTTGTATGCACAGATTGTTGGAATACTAGCTTGCTCCACAGCAGGATTAACTGCATTTTATATGTTTCGAATCTATTTATTAACTTTTGAGGGACATTTAAACATTAACTTTCAAAATTATAGTGGAAAAACAAGTAGTTTGTCCTATTCCATCTCTTTATGGGGTAAAGAAAGCGCAAAAAGAAAAAAAAAACAACCGAGTTTATTAACTTTATTACCAATC------AATAATAAT------GCTAGTACTTCTTTTCTTTCCACAAACATATGTCGAATT---AAT---------GATAATGTAACCCGGCCTTTTATGACTATT------ACCCATTTTGATAGTACAAAAACTTTATCCTACCCTCATGAAGTGGACAATACTATGTTATTCCCGCTGCTTCTATTGGTTTTATTTACTTTTTTTGTTGGAGTCATCGGGATTCCTTTCAATCAAGAAGGAAACGATTTGGATATATTATCCAAATGGTTAAATTCATCTATAAATCTTTTACATAAAAATTTTTCGAAT------TCTTTGGATTGGTATGAATTTGTTACAAATGCAACTTTTTCCGTCAGTATAGCCTTTTTTGGAATATTTATTGCGTTTCTTTTATATAAACCTGTTTATTCATCTTTCAAAAATTTGAATTTAATTAATTCATTAAAA---------ATAAAAGTTCCTCTGAAACTTTTCGTTTTAGGAGAAAAAATAATAAATAGAATATATAATTGGTCATATAATCGCGGTTATATCGATTCTTTTTATAAAGCATCTTTAATCACTAGTATACGAGGATTAGCCGAATTTGCTCAGTTTTTTGATAGGCAAATAGTTGATGGAATTACGAATGGAGTTGGTGTTCTGAGTTTCTTTATAGGAGAAGCACTCAAATATGTAGGTAATGGACGTATTTCCTCTTATCTT---------------TTCTTATATTTT------------------------------TTTTCTTTACTAATT---------------TATTTTCTTTTT------TTT---------------------------------------
>Aeonium_tabuliforme
ATGGAACATACATATGAATATGCATGGATCATACCTTTCCTTCCACTTCCAGTTCCTATGGGAATAGGACTAGGGCTTATCTTTTTTCCG------ACGGCAACAAAAAATCTTCGACGTATGTGGTCTTTTCATAGTGTTTTCTTGTTAAGTATAGTTATGATTTTTGCAGTTGAGTTATCTATTCAACTAATAAATAGGAGTTCTATTTATCAATATATATCGTCTTGGACCATCAATAATGATTTTTCATTAGAGTTTGGCTATTTGATCGATCCACTTACTTCTATTATGTCAATATTAATCACTACTATCGGAGTTCTAGTTCTTATTTATAGTGACAATTATATGTTTCATGATCAAGGATACGTGAGATTTTTTGCTTATATGAGTTTTTTCAATGCATCTATGTTGGGATTAGTTACCAGTTCGAATTTGATACAAATTTATCTTTTTTGGGAATTAGTTGGAATGTGCTCTTATCTATTAATAGGTTTTTGGTTCACACGACCGCTTGCCGCAAATGCTTGCCAAAAAGCATTTGTGACTAATCGTATTGGCGATTTTGGTTTATTATTAGGAATTTTAGGTCTTTATTGGATAACCGGTACTTTTGAATTTAGAGATTTGTTCGAGATATTCAATAACTTAATTTCGACTAATGAGGTCCATTTTTTATTTGGAACTTTTTGTGTCTTCCTATTATTTTCTGGTGCAGTTGCTAAATCGGCTCAATTTCCCCTTCATGTATGGTTACCCGATGCTATGGAGGGTCCTACTCCTATTTCAGCTCTTATCCATGCTGCTACGATGGTGGCAGCGGGAATTTTTCTTGTAGCTCGGCTTTTTCCCCTTTTTGTAGTCATACCTTACATAATGAATTTCATATCTTTTCTAAGTATAATAACAGTACTATTAGGGGCTACTTTAGCTCTTGCTCAAAACGATATTAAACGAAGTTTAGCCTATTCGACAATGTCTCAATTGGGATATATGATGTTAGCATTAGGTATGGGGTCTTATCGAACCGCTTTGTTTCATTTGATTACTCATGCTTATTCAAAAGCATTATTGTTTTTAGGATCGGGATCAATTATTCATTCAATGGAACCTATTGTTGGATATTCTCCAAATAAAAGTCAAAATATGGTTCTTATGGGTGGTTTACTAAAATATGTGCCAATTACAAAAACTGCTTTTTTTTTGGGTACACTTTCTCTATGTGGTATTCCACCTCTTGCTTGTTTTTGGTCCAAAGATGAGATTCTTAATGATAGTTGGTTGTATGCACAGATTGTTGGAATACTAGCTTGCTCCACAGCAGGATTAACTGCATTTTATATGTTTCGAATCTATTTATTAACTTTTGAGGGACATTTAAACATTAACTTTCAAAATTATAGTGGAAAAACAAGTAGTTTGTCCTATTCCATCTCTTTATGGGGTAAAGAAAGCGCAAAAAGAAAAAAAAAACAACCGAGTTTATTAACTTTATTACCAATC------AATAATAAT------GCTAGTACTTCTTTTCTTTCCACAAACATATGTCGAATT---AAT---------GATAATGTAACCCGGCCTTTTATGACTATT------ACCCATTTTGATAGTACAAAAACTTTATCCTACCCTCATGAAGTGGACAATACTATGTTATTCCCGCTGCTTCTATTGGTTTTATTTACTTTTTTTGTTGGAGTCATCGGGATTCCTTTCAATCAAGAAGGAAACGATTTGGATATATTATCCAAATGGTTAAATTCATCTATAAATCTTTTACATAAAAATTTTTCGAAT------TCTTTGGATTGGTATGAATTTGTTACAAATGCAACTTTTTCCGTCAGTATAGCCTTTTTTGGAATATTTATTGCGTTTCTTTTATATAAACCTGTTTATTCATCTTTCAAAAATTTGAATTTAATTAATTCATTAAAA---------ATAAAAGTTCCTCTGAAACTTTTCGTTTTAGGAGAAAAAATAATAAATAGAATATATAATTGGTCATATAATCGCGGTTATATCGATTCTTTTTATAAAGCATCTTTAATCACTAGTATACGAGGATTAGTCGAATTTGCTCAGTTTTTTGATAGGCAAATAGTTGATGGAATTACGAATGGAGTTGGTGTTCTGAGTTTCTTTATAGGAGAAGCACTCAAATATGTAGGTAATGGACGTATTTCCTCTTATCTT---------------TTCTTATATTTT------------------------------TTTTCTTTACTAATT---------------TATTTTCTTTTT------TTT---------------------------------------
>Aeonium_undulatum
ATGGAACATACATATGAATATGCATGGATCATACCTTTCCTTCCACTTCCAGTTCCTATGGGAATAGGACTAGGGCTTATCTTTTTTCCG------ACGGCAACAAAAAATCTTCGACGTATGTGGTCTTTTCATAGTGTTTTCTTGTTAAGTATAGTTATGATTTTTGCAGTTGACTTATCTATTCAACTAATAAATAGGAGTTCTATTTATCAATATATATCGTCTTGGACCATCAATAATGATTTTTCATTAGAGTTTGGCTATTTGATCGATCCACTTACTTCTATTATGTCAATATTAATCACTACTATCGGAGTTCTAGTTCTTATTTATAGTGACAATTATATGTTTCATGATCAAGGATACGTGAGATTTTTTGCTTATATGAGTTTTTTCAATGCATCTATGTTGGGATTAGTTACCAGTTCGAATTTGATACAAATTTATCTTTTTTGGGAATTAGTTGGAATGTGCTCTTATCTATTAATAGGTTTTTGGTTCACACGACCGCTTGCCGCAAATGCTTGCCAAAAAGCATTTGTGACTAATCGTATTGGCGATTTTGGTTTATTATTAGGAATTTTAGGTCTTTATTGGATAACCGGTACTTTTGAATTTAGAGATTTGTTCGAGATATTCAATAACTTAATTTCGACTAATGAGGTCCATTTTTTATTTGGAACTTTTTGTGTCTTCCTATTATTTTCTGGTGCAGTTGCTAAATCGGCTCAATTTCCCCTTCATGTATGGTTACCCGATGCTATGGAGGGTCCTACTCCTATTTCAGCTCTTATACATGCTGCTACGATGGTGGCAGCGGGAATTTTTCTTGTAGCTCGGCTTTTTCCCCTTTTTGTAGTCATACCTTACATAATGAATTTCATATCTTTTCTAAGTATAATAACAGTACTATTAGGGGCTACTTTAGCTCTTGCTCAAAACGATATTAAACGAAGTTTAGCCTATTCGACAATGTCTCAATTGGGATATATGATGTTAGCATTAGGTATGGGGTCTTATCGAACCGCTTTGTTTCATTTGATTACTCATGCTTATTCAAAAGCATTATTGTTTTTAGGATCGGGATCAATTATTCATTCAATGGAACCTATTGTTGGATATTCTCCAAATAAAAGTCAAAATATGGTTCTTATGGGTGGTTTACTAAAATATGTGCCAATTACAAAAACTGCTTTTTTTTTTGGTACACTTTCTCTATGTGGTATTCCACCTCTTGCTTGTTTTTGGTCCAAAGATGAAATTCTTAATGATAGTTGGTTGTATGCACAGATTGTTGGAATACTAGCTTGCTCCACAGCAGGATTAACTGCATTTTATATGTTTCGAATCTATTTATTAACTTTTGAGGGACATTTAAACATTAACTTTCAAAATTATAGTGGAAAAACAAGTAGTTTGTCCTATTCCATCTCTTTATGGGGTAAAGAAAGCGCAAAAAGAAAAAAAAAACAACCGAGTTTATTAACTTTATTACCAATT------AATAATAAT------GCTAGTACTTCTTTTCTTTCCACAAACATATGTCGAATT---AAT---------GATAATGTAACCCGGCCTTTTATGACTATT------ACCCATTTTGATAGTACAAAAACTTTATCCTACCCTCATGAAGTGGACAATACTATGTTATTCCCGCTGCTTCTATTGGTTTTATTTACTTTTTTTGTTGGAGTCATCGGGATTCCTTTCAATCAAGAAGGAAACGATTTGGATATATTATCCAAATGGTTAAATTCATCTATAAATCTTTTACATAAAAATTTTTCGAAT------TCTTTGGATTGGTATGAATTTGTTACAAATGCAACTTTTTCCGTCAGTATAGCCTTTTTTGGAATATTTATTGCGTTTCTTTTATATAAACCTGTTTATTCATCTTTCAAAAATTTGAATTTAATTAATTCATTAAAA---------ATAAAAGTTCCTCTGAAACTTTTCGTTTTAGGAGAAAAAATAATAAATAGAATATATAATTGGTCATATAATCGCGGTTATATCGATTCTTTTTATAAAGCATCTTTAATCACTAGTATACGAGGATTAGCCGAATTTGCTCAGTTTTTTGATAGGCAAATAGTTGATGGAATTACGAATGGAGTTGGTGTTCTGAGTTTCTTTATAGGAGAAGCACTCAAATATGTAGGTAATGGACGTATTTCCTCTTATCTT---------------TTCTTATATTGT------------------------------TTTTCTTTACTAATT---------------TTTTTTCTTTTT------TTT---------------------------------------
>Monanthes_anagensis
ATGGAACATACATATGAATATGCATGGATCATACCTCTCCTTCCACTTCCAGTTCCTATAGGAATAGGACTAGGGCTTATCTTTTTTCCG------ACGACAACAAAAAATCTTCGACGTATGTGGTCTTTTCATAGTGTTTTCTTGTTAAGTATAGTTATGATTTTTGCAGTCGACTTATCTATTCAACTAATAAATAGGAGTTCTATTTATCAATATATATCGTCTTGGACCATCAATAATGATTTTTCATTAGAGTTTGGCTATTTGATCGATCCACTTACTTCTATTATGTCAATATTAATCACTACTATCGGAGTTCTAGTTCTTATTTATAGTGACAATTATATGTTTCATGATCAAGGATACGTGAGATTTTTTGCTTATATGAGTTTTTTCAATGCATCTATGTTGGGATTAGTTACCAGTTCGAATTTGATACAAATTTATCTTTTTTGGGAATTAGTTGGAATGTGCTCTTATCTATTAATAGGTTTTTGGTTCACACGACCGCTTGCCGCAAATGCTTGCCAAAAAGCATTTGTGACTAATCGTATTGGCGATTTTGGTTTATTATTAGGAATTTTAGGTCTTTATTGGATAACCGGTACTTTTGAATTTAGAGATTTGTTCGAGATATTCAATAACTTAATTTCAACTAATGAGGTCCATTTTTTATTTGGAACTTTTTGTGTCTTCCTATTATTTTCTGGTGCAGTTGCTAAATCGGCTCAATTTCCCCTTCATGTATGGTTACCCGATGCTATGGAGGGTCCTACTCCTATTTCAGCTCTTATCCATGCTGCTACGATGGTGGCAGCGGGAATTTTTCTTGTAGCTCGGCTTTTTCCTCTTTTCGTAGTCATACCTTACATAATGAATTTCATATCTTTTCTAAGTATAATAACAGTACTATTAGGAGCTACTTTAGCTCTTGCTCAAAACGATATTAAACGAAGTTTAGCCTATTCGACAATGTCTCAATTGGGATATATGATGTTAGCATTAGGTATGGGGTCTTATCGAACCGCTTTGTTTCATTTGATTACTCATGCTTATTCAAAAGCATTATTGTTTTTAGGATCGGGATCGATTATTCATTCAATGGAACCTATTGTTGGATATTCTCCAAATAAAAGTCAAAATATGGTTCTTATGGGTGGTTTACTAAAATATGTGCCAATTACAAAAACTGCTTTTTTTTTTGGTACACTTTCTCTATGCGGTATTCCACCTCTTGCTTGTTTTTGGTCCAAAGATGAAATTCTTAATGATAGTTGGTTGTATGCACAGATTGTTGGAATACTAGCTTGCTCCACAGCAGGATTAACTGCATTTTATATGTTTCGAATCTATTTATTAACTTTTGAGGGACATTTAAACATTAACTTTCAAAATTATAGTGGAAAAACAAGTAGTTTGTCCTATTCCATCTCTTTATGGGGTAAAGAAAGCGCAAAAAGAAAAAAACAACAACCAAGTTTATTAACTTTATTACCAATC------AATAATAAT------GCTAGTACTTCTTTTCTTTCCACAAACATATGTCGAATT---AAT---------GATAATGTAACCCGGCCTTTTATGACTATT------ACCCATTTTGATAGTACAAAAACTTTATCTTACCCTCATGAAGTGGACAATACTATGTTATTCCCGCTGCTTCTATTGGTTTTATTTACTTTTTTTGTTGGAGTCATTGGGATTCCTTTCAATCAAGAAGGAAACGATTTGGATATATTATCCAAATGGTTAAATTCATCTATAAATCTTTTACATAAAAATTTTTCGAAT------TCTTTGGATTGGTATGAATTTATTACAAATGCCACTTTTTCCATCAGTATAGCCTTTTTTGGAATATTTATTGCGTTTCTTTTATATAAACCTGTTTATTCATCTTTCAAAAATTTGAATTTAATTAATTCATTAAAA---------ATAAAAGTTCCTCTGCAACTTTTCGTTTTAGGAGAAAAAATAATAAATAGAATATATAATTGGTCATATAATCGCGCTTATATCGATTCTTTTTATAAAGCATCTTTAATCACTAGTATACGAGGATTAGCCGAATTTGCTCAGTTTTTTGATAGGCAAATAGTTGATGGAATTACGAATGGAGTTGGTGTTCTGAGTTTCTTTATAGGAGAAGCACTCAAATATGTAGGTAATGGACGTATTTCCTCTTATCTT---------------TTCTTATATTGT------------------------------TTTTCTTTACTAATT---------------TATTTTCTTTTT------TTT---------------------------------------
>Monanthes_brachycaulos
ATGGAACATACATATGAATATGCATGGATCATACCTCTCCTTCCACTTCCAGTTCCTATAGGAATAGGACTAGGGCTTATCTTTTTTCCG------ACGACAACAAAAAATCTTCGACGTATGTGGTCTTTTCATAGTGTTTTCTTGTTAAGTATAGTTATGATTTTTGCAGTCGACTTATCTATTCAACTAATAAATAGGAGTTCTATTTATCAATATATATCGTCTTGGACCATCAATAATGATTTTTCATTAGAGTTTGGCTATTTGATCGATCCACTTACTTCTATTATGTCAATATTAATCACTACTATCGGAGTTCTAGTTCTTATTTATAGTGACAATTATATGTTTCATGATCAAGGATACGTGAGATTTTTTGCTTATATGAGTTTTTTCAATGCATCTATGTTGGGATTAGTTACCAGTTCCAATTTGATACAAATTTATCTTTTTTGGGAATTAGTTGGAATGTGCTCTTATCTATTAATAGGTTTTTGGTTCACACGACCGCTTGCCGCAAATGCTTGCCAAAAAGCATTTGTGACTAATCGTATTGGCGATTTTGGTTTATTATTAGGAATTTTAGGTCTTTATTGGATAACCGGTACTTTTGAATTTAGAGATTTGTTCGAGATATTCAATAACTTAATTTCAACTAATGAGGTCCATTTTTTATTTGGAACTTTTTGTGTCTTCCTATTATTTTCTGGTGCAGTTGCTAAATCGGCTCAATTTCCCCTTCATGTATGGTTACCCGATGCTATGGAGGGTCCTACTCCTATTTCAGCTCTTATCCATGCTGCTACGATGGTGGCAGCGGGAATTTTTCTTGTAGCTCGGCTTTTTCCTCTTTTCGTAGTCATACCTTACATAATGAATTTCATATCTTTTCTAAGTATAATAACAGTAATATTAGGAGCTACTTTAGCTCTTGCTCAAAACGATATTAAACGAAGTTTAGCCTATTCGACAATGTCTCAATTGGGATATATGATGTTAGCATTAGGTATGGGGTCTTATCGAACCGCTTTGTTTCATTTGATTACTCATGCTTATTCAAAAGCATTATTGTTTTTAGGATCGGGATCGATTATTCATTCAATGGAACCTATTGTTGGATATTCTCCAAATAAAAGTCAAAATATGGTTCTTATGGGTGGTTTACTAAAATATGTGCCAATTACAAAAACTGCTTTTTTTTTTGGTACACTTTCTCTATGCGGTATTCCACCTCTTGCTTGTTTTTGGTCCAAAGATGAAATTCTTAATGATAGTTGGTTGTATGCACAGATTGTTGGAATACTAGCTTGCTCCACAGCAGGATTAACTGCATTTTATATGTTTCGAATCTATTTATTAACTTTTGAGGGACATTTAAACATTAACTTTCAAAATTATAGTGGAAAAACAAGTAGTTTGTCCTATTCCATCTCTTTATGGGGTAAAGAAAGCGCAAAAAGAAAAAAACAACAACCAAGTTTATTAACTTTATTACCAATC------AATAATAAT------GCTAGTACTTCTTTTCTTTCCACAAACATATGTCGAATT---AAT---------GATAATGTAACCCGGCCTTTTATGACTATT------ACCCATTTTGATAGTACAAAAACTTTATCTTACCCTCATGAAGTGGACAATACTATGTTATTCCCGCTGCTTCTATTGGTTTTATTTACTTTTTTTGTTGGAGTCATTGGGATTCCTTTCAATCAAGAAGGAAACGATTTGGATATATTATCCAAATGGTTAAATTCATCTATAAATCTTTTACATAAAAATTTTTCGAAT------TCTTTGGATTGGTATGAATTTATTACAAATGCCACTTTTTCCATCAGTATAGCCTTTTTTGGAATATTTATTGCGTTTCTTTTATATAAACCTGTTTATTCATCTTTCAAAAATTTGAATTTAATTAATTCATTAAAA---------ATAAAAGTTCCTCTGCAACTTTTCGTTTTAGGAGAAAAAATAATAAATAGAATATATAATTGGTCATATAATCGCGCTTATATCGATTCTTTTTATAAAGCATCTTTAATCACTAGTATACGAGGATTAGCCGAATTTGCTCAGTTTTTTGATAGGCAAATAGTTGATGGAATTACGAATGGAGTTGGTGTTCTGAGTTTCTTTATAGGAGAAGCACTCAAATATGTAGGTAATGGACGTATTTCCTCTTATCTT---------------TTCTTATATTGT------------------------------TTTTCTTTACTAATT---------------TATTTTCTTTTT------TTT---------------------------------------
>Monanthes_muralis
ATGGAACATACATATGAATATGCATGGATCATACCTCTCCTTCCACTTCCAGTTCCTATGGGAATAGGACTAGGGCTTATCTTTTTTCCG------ACGACAACAAAAAATCTTCGACGTATGTGGTCTTTTCATAGTGTTTTCTTGTTAAGTATAGTTATGATTTTTGCAGTCGACTTATCTATTCAACTAATAAATAGGAGTTCTATTTATCAATATATATCGTCTTGGACCATCAATAATGATTTTTCATTAGAGTTTGGCTATTTGATCGATCCACTTACTTCTATTATGTCAATATTAATCACTACTATCGGAGTTCTAGTTCTTATTTATAGTGACAATTATATGTTTCATGATCAAGGATACGTGAGATTTTTTGCTTATATGAGTTTTTTCAATGCATCTATGTTGGGATTAGTTACCAGTTCGAATTTGATACAAATTTATCTTTTTTGGGAATTAGTTGGAATGTGCTCTTATCTATTAATAGGTTTTTGGTTCACACGACCGCTTGCCGCAAATGCTTGCCAAAAAGCATTTGTGACTAATCGTATTGGCGATTTTGGTTTATTATTAGGAATTTTAGGTCTTTATTGGATAACCGGTACTTTTGAATTTAGAGATTTGTTCGAGATATTCAATAACTTAATTTCAACTAATGAGGTCCATTTTTTATTTGGAACTTTTTGTGTCTTCCTATTATTTTCTGGTGCAGTTGCTAAATCGGCTCAATTTCCCCTTCATGTATGGTTACCCGATGCTATGGAGGGTCCTACTCCTATTTCAGCTCTTATCCATGCTGCTACGATGGTGGCAGCGGGAATTTTTCTTGTAGCTCGGCTTTTTCCTCTTTTCGTAGTCATACCTTACATAATGAATTTCATATCTTTTCTAAGTATAATAACAGTACTATTAGGAGCTACTTTAGCTCTTGCTCAAAACGATATTAAACGAAGTTTAGCCTATTCGACAATGTCTCAATTGGGATATATGATGTTAGCATTAGGTATGGGGTCTTATCGAACCGCTTTGTTTCATTTGATTACTCATGCTTATTCAAAAGCATTATTGTTTTTAGGATCGGGATCGATTATTCATTCAATGGAACCTATTGTTGGATATTCTCCAAATAAAAGTCAAAATATGGTTCTTATGGGTGGTTTACTAAAATATGTGCCAATTACAAAAACTGCTTTTTTTTTGGGTACACTTTCTCTATGCGGTATTCCACCTCTTGCTTGTTTTTGGTCCAAAGATGAAATTCTTAATGATAGTTGGTTGTATGCACAGATTGTTGGAATACTAGCTTGCTCCACAGCAGGATTAACTGCATTTTATATGTTTCGAATCTATTTATTAACTTTTGAGGGACATTTAAACATTAACTTTCAAAATTATAGTGGAAAAACAAGTAGTTTGTCCTATTCCATCTCTTTATGGGGTAAAGAAAGCGCAAAAAGAAAAAAACAACAACCAAGTTTATTAACTTTATTACCAATC------AATAATAAT------GCTAGTACTTCTTTTCTTTCCACAAACATATGTCGAATT---AAT---------GATAATGTAACCCGGCCTTTTATGACTATT------ACCCATTTTGATAGTACAAAAACTTTATCTTACCCTCATGAAGTGGACAATACTATGTTATTCCCGCTGCTTCTATTGGTTTTATTTACTTTTTTTGTTGGAGTCATTGGGATTCCTTTCAATCAAGAAGGAAACGATTTGGATATATTATCCAAATGGTTAAATTCATCTATAAATCTTTTACATAAAAATTTTTCGAAT------TCTTTGGATTGGTATGAATTTATTACAAATGCCACTTTTTCCATCAGTATAGCCTTTTTTGGAATATTTATTGCGTTTCTTTTATATAAACCTGTTTATTCATCTTTCAAAAATTTGAATTTAATTAATTCATTAAAA---------ATAAAAGTTCCTCTGCAACTTTTCGTTTTAGGAGAAAAAATAATAAATAGAATATATAATTGGTCATATAATCGCGCTTATATCGATTCTTTTTATAAAGCATCTTTAATCACTAGTATACGAGGATTAGCCGAATTTGCTCAGTTTTTTGATAGGCAAATAGTTGATGGAATTACGAATGGAGTTGGTGTTCTGAGTTTCTTTATAGGAGAAGCACTCAAATATGTAGGTAATGGACGTATTTCCTCTTATCTT---------------TTCTTATATTGT------------------------------TTTTCTTTACTAATT---------------TATTTTCTTTTT------TTT---------------------------------------
>Monanthes_polyphylla
ATGGAACATACATATGAATATGCATGGATCATACCTCTTCTTCCACTTCCAGTTCCTATGGGAATAGGACTAGGGCTTATCTTTTTTCCG------ACGGCAACAAAAAATCTTCGACGTATGTGGTCTTTTCATAGTGTTTTCTTGTTAAGTATAGTTATGATTTTTGCAGTTGACTTATCTATTCAACTAATAAATAGGAGGTCCATTTATCAATATATATCGTCTTGGACCATCAATAATGATTTTTCATTAGAGTTTGGCTATTTGATCGATCCACTTACTTCTATTATGTCAATATTAATCACTACTATCGGAGTTCTAGTTCTTATTTATAGTGACAATTATATGTTTCATGATCAAGGATACGTGAGATTTTTTGCTTATATGAGTTTTTTCAATGCATCTATGTTGGGATTAGTTACCAGTTCGAATTTGATACAAATTTATCTTTTTTGGGAATTAGTTGGAATGTGCTCTTATCTATTAATAGGTTTTTGGTTCACACGACCGCTTGCCGCAAATGCTTGCCAAAAAGCATTTGTGACTAATCGTATTGGCGATTTTGGTTTATTATTAGGAATTTTAGGTCTTTATTGGATAACAGGTACTTTTGAATTTAGAGATTTGTTCGAGATATTCAATAACTTAATTTCGACTAATGAGGTCCATTTTTTATTTGGAACTTTTTGTGTCTTTCTATTATTTTCTGGTGCAGTTGCTAAATCGGCTCAATTTCCCCTTCATGTATGGTTACCCGATGCTATGGAGGGTCCTACTCCTATTTCAGCTCTTATCCATGCTGCTACGATGGTGGCAGCGGGCATTTTTCTTGTAGCTCGGCTTTTCCCCCTTTTCGTAGTCATACCTTACATAATGAATTTCATATCTTTTCTAAGTATAATAACAGTACTATTAGGGGCTACTTTAGCTCTTGCTCAAAACGATATTAAACGAAGTTTAGCCTATTCGACAATGTCTCAATTGGGATATATGATGTTAGCATTAGGTATGGGGTCTTATCGAACCGCTTTGTTTCATTTGATTACTCATGCTTATTCAAAAGCATTATTGTTTTTAGGATCGGGATCAATTATTCATTCAATGGAACCTATTGTTGGATATTCTCCAAATAAAAGTCAAAATATGGTTCTTATGGGTGGTTTACTAAAATATGTGCCAATTACAAAAACTGCTTTTTTTTGGGGTACACTTTCTCTATGCGGTATTCCACCTCTTGCTTGTTTTTGGTCCAAAGATGAAATTCTTAATGATAGTTGGTTGTATGCACAGATTGTTGGAATACTAGCTTGCTCCACAGCAGGATTAACTGCATTTTATATGTTTCGAATCTATTTATTAACTTTTGAGGGACATTTAAACATTAACTTTCAAAATTATAGTGGAAAAACAAGTAGTTTGACCTATTCCATCTCTTTATGGGGTAAAGAAAGCGCAAAAAGAAAAAAACAACAACCAAGTTTATTAACTTTATTACCAATC------AATAATAAT------GCTAGTACTTCTTTTCTTTCCACAAACATATGTCGAATT---AAT---------GATAATGTAACCCGGCCTTTTATGACTATT------ACCCGTTTTGATAGTACAAAAACTTTATCTTACCCTCATGAAGTGGACAATACTATGTTATTCCCGCTGCTTCTATTGGTTTTATTTACTTTTTTTGTTGGAGTCATCGGGATTCCTTTCAATCAAGAAGGAAACGATTTGGATATATTATCCAAATGGTTAAATTCATCTATAAATCTTTTACATAAAAATTTTTCGAAT------TCTTTGGATTGGTATGAATTTATTACAAATGCCACTTTTTCCATCAGTATAGCCTTTTTTGGAATATTTATTGCGTTTCTTTTATATAAACCTGTTTATTCATCTTTCAAAAATTTGAATTTAATTAATTTATTTAAA---------ATAAAAGTTCCTCTGAAACTTTTCGTTTTAGGAGAAAAAATAATAAATAGAATATATAATTGGTCATATAATCGCGCTTATATCGATTCTTTTTATAAAGCATCTTTAATCACTAGTATACGAGGATTAGCCGAATTTGCTCAGTTTTTTGATAGGCAAATAGTTGATGGAATTACGAATGGAGTTGGTGTTCTGAGTTTCTTTATAGGAGAAGCACTCAAATATGTAGGTAATGGGCGTATTTCCTCTTATCTT---------------TTCTTATATTGT------------------------------TTTTCTTTACTAATT---------------TATTTTCTTTTT------TTT---------------------------------------
>Rosularia_alpestris
ATGGAACATACATATCAATATGCATGGATCATACCTCTCCTTCCACTTCCCGTTCCTGTGGGAATAGGACTAGGGCTTATCTTTTTCCCG------ACGGCAACAAAAAATCTTCGACGTGTGTGGTCTTTTCAGAGTGTTTTCTTGTTAAGTATAGTTATGCTTTTTTCAGCCGACCTATCTATTCAACTAATAAATAGGAGTTCGATTTATCAATATATATCGTCTTGGACCATCAATAATGATTTTTCTTTAGAGTTTGGCTATTTGATCGATCCACTTACTTCTATTATGTCAATATTAATCACTACTATCGGAGTTCTAGTTCTTATTTATAGTGACAATTATATGTTTCATGATCAAGGATACTTGAGATTTTTTGCTTATATGAGTTTTTTCAATGCATCTATGTTGGGATTAGTTACCAGTTCTAATTTGATACAAATTTATCTTTTTTGGGAATTAGTTGGAATGTGCTCTTATCTATTAATAGGTTTTTGGTTCACACGACCACTTGCCGCAAATGCTTGCCAAAAAGCATTTGTGACTAATCGTATTGGGGATTTTGGTTTATTATTAGGAATTTTAGGTCTTTATTGGATAACAGGTAGTTTCGAATTTCGAGACTTGTTCGAAATATTCAATAACTTAATTTCGACTAATGAGGTCCATTTTTTATTTGGAACTTTCTTTGTCTTCCTATTATTTTCTGGTGCAGTTGCTAAATCGGCTCAATTTCCCCTTCATGTATGGTTACCCGATGCTATGGAGGGTCCCACTCCCATTTCAGCTCTTATCCATGCTGCTACTATGGTGGCAGCGGGAATTTATCTTGTAGCTCGGCTTTTTCCCCTTTTCATAGTCATACCTTACATAATGAATTTCATATCTTTTCTAAGTATAATAACAGTACTATTAGGAGCTACTTTAGCTCTTGCTCAAAACGATATTAAAAGAAGTTTAGCCTATTCTACAATGTCTCAATTGGGATATATGATGTTAGCTTTAGGGATGGGGTCTTATCGAACGGCTTTGTTTCATTTGATTACTCATGCTTATTCAAAAGCATTATTGTTTTTAGGATCTGGATCAATTATTCATTCAATGGAACCTATTGTTGGATATTCTCCAAATAAAAGTCAAAATATGGCTCTTATGGGTGGTTTACTAAAGTATGTGCCAATTACAAAAACTGCTTTTTTTTTAGGTACACTTTCTCTATGTGGTATTCCGCCTCTTGCTTGTTTTTGGTCCAAAGACGAAATTCTTAATGATAGTTGGTTGTATTCACAGATTATTGGAATACTAGCTTCCTTTACGGCAGGATTAACTGCATTTTATATGTTTCGAATCTATTTACTAACTTTTGAGGGACACTTAAACAGTAACTTTCAAAATTATAGTGGAAAAACAAGTAATTTGGCCTATTCCATATCTTTATGGGGTAAAGAAAGCCCAAAACCGAAAACAAAAAAAATGAGTTTAGTAACCTTATTAACAATC------AATAATAAT------GCTGGTACTTCTTTTTTTTCGACAAACACATGTCGAATT---AAT---------GATAATGTAACCCGACCCTTTATGACTACT------ACCAATTTTCATAGTACAAAGACGTTATCCTATCCTCATGAAGTAGACAATACTATGTTATTCCCGCTGCTTCTATTGGTTTTATTTACTTTTGTTGTTGGGGTCATCGGGATTCCTTTAAATCAAGAAGGAAACGATTTGGATATATTATCCAAATGGTTAAATTCATCTATAAATCTTTTACATAAAAATTTTTCAAAT------TCTGTGGATTGGTATGAATTTGTTATAAATGCAACTTTTTCCGTCAGTATAGCCTTTTTTGGAATATTTATCGCATTTCTTTTATATAAACCTGTTTATTCCTCTTTCAAAAATTTGAATTTAATTAATTCATTAAAG---------ATAGAAGTTCCTAGTAAACTTTTATGTTTAGGAGAAAAAATAATTAATATTATATATAATTGGTCATATAATCGCGGTTACATCGATTATTTTTATAAAGCATCTTTAACTACTAGTATACAAGGATTAGCTGAATTTGCTCATTTTTTTGATAGGCGAATAGTTGATGGAATTACGAATGGAGTTGGTGTTCTGAGTTTTTTTATAGGAGAAGCATTAAAATATGTAGGTAATGGGCGTATTTCTTCTTATCTT---------------TTCTTATATTTT------------------------------TTCTTTTCTTATATTTTTCTTATCTTT---TCTTATATTTTTTGTATTTAC---------------------------------------
>Sempervivum_tectorum
ATGGAACATACATATCAATATGCATGGATCATACCTCTTCTTCCACTTCCAGTTCCTATGGGAATAGGATTAGGGCTTATCTTTTTTCCG------ACGGCAACAAAAAATCTTCGACGTATGTGGTCTTTTTATAGTGTTTTCTTGTTAAGTATAGTTATGATTTTTTCAGCCGACCTATCTATTCAACTAATAAATAGGAGTTCTATTTATCAATATATATCGTCTTGGACCATCAATAATGATTTTTCTTTAGAGTTTGGCTATTTGATCGATCCACTTACTTCTATTATGTCAATATTAATCACTACTATCGGAGTTCTAGTTCTTATTTATAGTGACAATTATATGTTTCATGATCAAGGCTACTTGAGATTTTTTGCTTATATGAGTTTTTTCAATGCATCTATGTTGGGATTAGTTACTAGTTCTAATTTGATACAAATTTATCTTTTTTGGGAATTAGTTGGAATGTGCTCTTATCTATTAATAGGTTTTTGGTTCACACGACCCCTTGCCGCAAATGCTTGCCAAAAAGCATTTGTGACTAACCGTATCGGGGATTTTGGTTTATTATTAGGAATTTTAGGTCTTTATTGGATAACAGGTAGTTTCGAATTTCGAGACTTGTTCGAAATATTCAATAACTTCATTTTTACTAATGAGGTCCATTTTTTATTTGGAACTTTCTGTATCTTCCTATTATTTTCTGGTGCAGTTGCTAAATCGGCTCAATTTCCCCTTCATGTATGGTTACCCGATGCTATGGAGGGTCCTACTCCTATTTCAGCTCTTATCCATGCTGCTACTATGGTGGCAGCGGGCATTTTTCTTGTAGCTCGGCTTTTTCCCCTTTTCATAGTCATACCTTACATAATGAATTTCATATCTTTGCTAAGTATAATAACAGTACTATTAGGAGCTACTTTAGCTCTTGCTCAAAACGATATTAAACGAAGTTTAGCCTATTCTACAATGTCTCAATTGGGATATATGATGTTAGCTTTAGGTATGGGGTCTTATCGAACGGCTTTGTTTCATTTGATTACTCATGCTTATTCAAAAGCATTATTGTTTTTAGGATCTGGATCCATTATTCATTCAATGGAACCTATTGTTGGATATTCTCCAAATAAAAGTCAAAATATGGTTCTTATGGGTGGTTTACTAAAATATGTGCCAATTACAAAAACTGCTTTTTTTTTAGGTACACTTTCTCTATGTGGTATTCCACCTCTTGCTTGTTTTTGGTCCAAAGATGAAATTCTTAATGATAGTTGGTTGTATTCACAGATTGTTGGAATACTAGCTTGCTCCACCGCAGGATTAACTGCATTTTATATGTTTCGAATCTATTTACTAACTTTTGAGGGACATTTAAACATTAACTTTCAAAATTATAGTGGAAAAACAAGTACTTTGTCTTATTCCATATCTTTATGGGGTAAAGAAAGCCCAAAAACGAAAAAAAAACAAATGAGTTTATTAACTTTATTACCAATC------AATAATAAT------GCTGGTACTTCTGTTCTTTCGACAAACACATGCCGAATT---GAT---------GATAATGTAACCCGACCCTTTATGACTATT---------------GATAGTACAAAGACTTTATCCTATCCTCATGAAGTAGACAATACTATGTTATTTCCACTGCTCCTATTGGTTTTTTTTACGTTTTTTGTTGGAATCATCGGGATTCCTTTCAATCAAGAAGGAAATGATTTGGATATATTATCCAAATGGTTAAATTCATCTATAAATCTTTTACATAAAAATTTTTCGAAT------TCTGTAGATTGGTATGAATTTGTTACAAATGCAACTTTTTCCGTCAGTATAGCCTTTTTTGGAATATTTATCGCGTTTCTTTTATATAAACCTGTTTATTCATCTTTCAAAAATTTGAATTTAATTAATTCATTAAAA---------ATAAAAGTTCCTATTAAACTTTTATTTTTAGGAGAAAAAATAATAAATATGATATATAATTGGTCATATAATCGTGGTTACATCGATTATTTTTATAAAGCATCTTTAACCACTAGTATACGAGGATTAGCTGAATTTTCTCATTTTTTTGATAGGCGAATAGTTGATGGAATTACGAATGGAGTTGGTGTTCTGAGTTTCTTTATAGGAGAAGCACTTAAATATGTAGGTAATGGGCGTATTTCCTCTTATCTG---------------TTCTTATATTTT------------------------------TTGTATTTACTAATT---------------TCTTTTCTTTTT------TTT---------------------------------------
>Phedimus_spurius
ATGGAACATACATATCAATATGCATGGATCATACCTCTCCTTCCACTTCCAGTTCCTATGGGAATAGGACTAGGTCTTATCTGTTTTCCG------ATGGCAACAAAAAATCTTCGACGTATGTGGTCGTTTCATAGTGTTTTCTTGTTAAGTATAGTTATGGTTTTTTCAGCCGACCTATCTATTCAACTAATAAATAGGAGTTCCATTTATCAATATATATCGTCTTGGACCATCAATAATGATTTTTCTTTAGAGTTTGGCTATTTGATTGATCCACTTACTTCTATTATGTCAATATTAATCACTACTATCGGAGTTATGGTTCTTATTTATAGTGATAATTATATGTTTCATGATCAAGGATACTTGAGATTTTTTGCTTATATGAGTTTTTTCAATGCATCTATGTTGGGATTAGTTACCAGTTCTAATTTGATACAAATTTATCTTTTTTGGGAATTAGTTGGAATGTGCTCTTATCTATTAATAGGTTTTTGGTTCACACGACCCCTTGCCGCAAATGCTTGCCAAAAAGCATTTGTGACTAACCGTATCGGGGATTTTGGTTTATTATTAGGAATTTTAGGTCTTTATTGGATAACAGGTAGTTTTGAATTTCGAGACTTGTTTGAAATATTCAATAACTTTATTTCTACTAATGTTGTCCATTTTTTATTTGGAACTTTATGCGTCTTCCTATTATTTTCTGGTGCCGTTGCTAAATCTGCTCAATTTCCCCTTCATGTATGGTTACCCGATGCTATGGAGGGTCCTACTCCTATTTCAGCTCTTATCCATGCTGCTACTATGGTGGCAGCGGGAATTTTTCTTGTAGCTCGGCTTTTTCCCCTTTTTATAGTTATACCTTACATAATGAATTTCATATCTTTGCTAAGTATAATAACAGTACTATTAGGAGCTACTTTAGCTCTTGCTCAAAACGATATTAAAAGAAGTTTAGCCTATTCTACAATGTCTCAATTAGGGTATATGATGTTAGCTTTAGGTATGGGGTCTTATCGAACGGCTTTGTTTCATTTGATTACTCATGCTTATTCTAAAGCATTATTGTTTTTAGGATCTGGATCCATTATTCATTCAATGGAGCCTATTGTTGGATATTCTCCAAATAAAAGTCAAAATATGGTTTTTATGGGTGGTTTAATAAAATATGTGCCAATTACAAAAACTGCTTTTTTTTTAGGGACACTTTCTCTATGTGGTATTCCACCTCTTGCTTGTTTTTGGTCTAAAGATGAAATTCTTAATGATAGTTGGTTGTATTCACAGATTGTTGGAATACTAGCTTGTTCCACGGCCGGATTAACAGCATTTTATATGTTTCGAATCTATTTACTAACTTTTGAGGGACATTTAAACATTAACTTTCAAAATTATAGTGGAAAAACAAGTAGTTTGGCCTATTCCATATTTTTATGGGGTAAAGAAAGT---------AAAAAAAAACAAATGAGTTTATTAACTTTATTACCAATC------AATAATAAT------GCGGGTACTTCTTTTTTTTCGCCAAAGTCATATCGAATT---AAT---------GATAATGTAACCCGACCCTTTATGACTATT------ACCGCTTTTGATAGTACAAAGACTTTATCCTATCCTCATGAAGTAGATAATACTATGTTATTCCCGCTACTTCTATTGGTTTTATTTACTTTTTTTGTTGGGGGCATCGGGATTCCTTTTACTCAAGAAGAAAAAGAGCTGGATATATTATCCAAATGGTTAAACTCATCTATAAATCTTTTACATAAAAATTTTTCTAAT------TCTGTGGATTGGTATGACTTTTTTACAAATGCAACTTTTTCTATCAGTATAGCTTTTTTTGGAATATTTATCGCGTTTCTTTTATATAAACCTGTTTATTCCTCGTTCAAAAATTTGAATTTAATTAATTTATTAAAA---------AAAAAGGTTCCTATTAAAGTTTTTTTTTTAGGAGAAAAGATAATAAATATCATATATAATTGGTCATATAATCGTGGTTACATAGATTATTTTTATAAAGCATCTTTAACTACGAGTCTACGAGGATTCGCAGAATTTGCTCATTTTTTGGATCGGAGAATAGTTGATGGAATTACGAATGGAGTTGGTGTTATGAGTTTCTTTCTAGGAGAAGTACTAAAATATATTGGTAATGGACGAATTTCCTCTTATCTT---------------TTCTTATATTTC------------------------------TTATTTCTTTTCATTTATTATACTATTTTCAAATTTATTGTT------TTT---------------------------------------
>Phedimus_aizoon
ATGGAACATACATATCAATATGCATGGCTCATACCTCTCCTTCCACTTCCAGTTCCTATTGTAATAGGACTAGGTCTTATCTTTTTTCCG------ACGGCAACAAAAAATCTTCGACGTATGTGGTCGTTTCATAGTATTTTCTTGTTAAGTATAGTTATGGTTTTTTCAGCCGACCTATCTATTCAACTAATAAATAGGAGTTCCATTTATCAATATATATCGTCTTGGACCATCAATAATGATTTTTCTTTAGAGTTTGGCTATTTGATTGATCCACTTACTTCTATTATGTCAATATTAATCACTACTATCGGAGTTATGGTTCTTATTTATAGTGATAATTATATGTTTCATGATCAAGGATACTTGAGATTTTTTGCTTATATGAGTTTTTTCAATGCATCTATGTTGGGATTAGTTACCAGTTCTAATTTGATACAAATTTATCTTTTTTGGGAATTAGTTGGAATGTGCTCTTATCTATTAATAGGTTTTTGGTTCACACGACCCCTTGCCGCAAATGCTTGCCAAAAAGCATTTGTGACTAACCGTATCGGGGATTTTGGTTTATTATTAGGAATTTTAGGTCTTTATTGGATAACAGGTAGCTTTGAATTTCGAGATTTGTTCCAAATATTCAATAACTTTATTTCTACTAATGAGGTCCATTTTTTATTTGGAACTTTATGCGTCTTCCTATTATTTTCTGGTGCAGTTGCTAAATCTGCTCAATTTCCCCTTCATGTATGGTTACCCGATGCTATGGAGGGTCCTACTCCTATTTCAGCTCTTATCCATGCTGCTACTATGGTGGCAGCGGGAATTTTTCTTGTAGCTCGGCTTTTTCCCCTTTTTATAGTTATACCTTACATAATGAATTTCATATCTTTGCTAAGTATAATAACAGTACTATTAGGAGCTACTTTAGCTCTTGCTCAAAACGATATTAAAAGAAGTTTAGCCTATTCTACAATGTCTCAATTGGGGTATATGATGTTAGCTTTAGGTATGGGGTCTTATCGAACGGCTTTATTTCATTTGATTACTCATGCTTATTCTAAAGCATTATTGTTTTTAGGATCTGGATCAATTATTCATTCAATGGAGCCTATTGTTGGATATTCTCCAAATAAAAGTCAAAATATGGTTCTTATGGGTGGTTTACTAAAATATGTGCCAATTACAAAAACTTCTTTTTTTTTAGGGACACTTTCTCTATGTGGTATTCCACCTCTTGCTTGTTTTTGGTCTAAAGATGAAATTCTTAATGATAGTTGGTTGTATTCACAGATTGTTGGAATACTAGCTTGCTTCACGGCAGGATTAACAGCATTTTACATGTTTCGAATCTATTTACTAACTTTTGAGGGACATTTAAATATTAACTTTCAAAATTATAGTGGAAAAACAGGTAGTTTGGCCTATTCCATATCTTTATGGGGTAAAGAAAGT------AAAAAAAACAAACAAATGAATTTATTAACTTTATTACCAATC------AATAATAAT------GCGGGTACTTCTTTTCTTTCGACAAACCCATATCGAATT---AAT---------GATAATGTAACCAGACCCTTTCTGACTATT------ACCTCTTTTGATAGTAAAAAGACTTTATCCTATCCTCATGAAGTAGATAATACTATGTTATTCCCGCTGCTTCTATTGGTTTTATTGACTTTTTTTGTTGGAGTCATCGGGATTCCTTTCACTCAAGAAGGAAAAGATTTGGATATATTATCCAAATGGTTAAACTCATCTATAAATCTTTTACATACAAATTTTTCTAAT------TCTGTGGATTGGTATGAATTTGTTACAAATGCAACTTTTTCCATCAGTATAGCCTTTTTTGGAATATTTATCGCGTTTCTTTTATATAAACCTATTTATTCATCGTTCAAAAATTTGAATTTAATTAATTCATTAAAA---------AAAAAGATTCCTATTAAACTTTTTTTGTTAGGAGAAAAGATAATAAATATCATATATAATTGGTCATATAATCGCGGTTACATAGATTATTTTTATAAAGCAGCTTTAACTACGAGTATACGAGGATTGGCGGAACTTGCTCATTTTTTTGATCGGCGAATAGTTGATGGAATTACGAATGGAGTTGGTGTTCTGAGTTTCTTTATAGGAGAAGTACTAAAATATGTAGGTAATGGACGAATTTCCTCTTATCTT---------------TTCTTATATTTC------------------------------TTATTTTGTATCATTTATTATACTATTTTCAAATTTATTGTT------TTT---------------------------------------
>Phedimus_kamtschaticus
ATGGAACATACATATCAATATGCATGGCTCATACCTCTCCTTCCACTTCCAGTTCCTATTGTAATAGGACTAGGTCTTATCTTTTTTCCG------ACGGCAACAAAAAATCTTCGACGTATGTGGTCGTTTCATAGTATTTTCTTGTTAAGTATAGTTATGGTTTTTTCAGCCGACCTATCTATTCAACTAATAAATAGGAGTTCCATTTATCAATATATATCGTCTTGGACCATCAATAATGATTTTTCTTTAGAGTTTGGCTATTTGATTGATCCACTTACTTCTATTATGTCAATATTAATCACTACTATCGGAGTTATGGTTCTTATTTATAGTGATAATTATATGTTTCATGATCAAGGATACTTGAGATTTTTTGCTTATATGAGTTTTTTCAATGCATCTATGTTGGGATTAGTTACCAGTTCTAATTTGATACAAATTTATCTTTTTTGGGAATTAGTTGGAATGTGCTCTTATCTATTAATAGGTTTTTGGTTCACACGACCCCTTGCCGCAAATGCTTGCCAAAAAGCATTTGTGACTAACCGTATCGGGGATTTTGGTTTATTATTAGGAATTTTAGGTCTTTATTGGATAACAGGTAGCTTTGAATTTCGAGATTTGTTCCAAATATTCAATAACTTTATTTCTACTAATGAGGTCCATTTTTTATTTGGAACTTTATGCGTCTTCCTATTATTTTCTGGTGCAGTTGCTAAATCTGCTCAATTTCCCCTTCATGTATGGTTACCCGATGCTATGGAGGGTCCTACTCCTATTTCAGCTCTTATCCATGCTGCTACTATGGTGGCAGCGGGAATTTTTCTTGTAGCTCGGCTTTTTCCCCTTTTTATAGTTATACCTTACATAATGAATTTCATATCTTTGCTAAGTATAATAACAGTACTATTAGGAGCTACTTTAGCTCTTGCTCAAAACGATATTAAAAGAAGTTTAGCCTATTCTACAATGTCTCAATTGGGGTATATGATGTTAGCTTTAGGTATGGGGTCTTATCGAACGGCTTTATTTCATTTGATTACTCATGCTTATTCTAAAGCATTATTGTTTTTAGGATCTGGATCAATTATTCATTCAATGGAGCCTATTGTTGGATATTCTCCAAATAAAAGTCAAAATATGGTTCTTATGGGTGGTTTACTAAAATATGTGCCAATTACAAAAACTTCTTTTTTTTTAGGGACACTTTCTCTATGTGGTATTCCACCTCTTGCTTGTTTTTGGTCTAAAGATGAAATTCTTAATGATAGTTGGTTGTATTCACAGATTGTTGGAATACTAGCTTGCTTCACGGCAGGATTAACAGCATTTTACATGTTTCGAATCTATTTACTAACTTTTGAGGGACATTTAAATATTAACTTTCAAAATTATAGTGGAAAAACAGGTAGTTTGGCCTATTCCATATCTTTATGGGGTAAAGAAAGT------AAAAAAAACAAACAAATGAATTTATTAACTTTATTACCAATC------AATAATAAT------GCGGGTACTTCTTTTCTTTCGACAAACCCATATCGAATT---AAT---------GATAATGTAACCAGACCCTTTCTGACTATT------ACC---------AGTAAAAAGACTTTATCCTATCCTCATGAAGTAGATAATACTATGTTATTCCCGCTGCTTCTATTGGTTTTATTGACTTTTTTTGTTGGAGTCATCGGGATTCCTTTCACTCAAGAAGGAAAAGATTTGGATATATTATCCAAATGGTTAAACTCATCTATAAATCTTTTACATAAAAATTTTTCTAAT------TCTGTGGATTGGTATGAATTTGTTACAAATGCAACTTTTTCCATCAGTATAGCCTTTTTTGGAATATTTATCGCGTTTCTTTTATATAAACCTATTTATTCATCGTTCAAAAATTTGAATTTAATTAATTCATTAAAA---------AAAAAGATTCCTATTAAACTTTTTTTGTTAGGAGAAAAGATAATAAATATCATATATAATTGGTCATATAATCGCGGTTACATAGATTATTTTTATAAAGCAGCTTTAACTACGAGTATAAGAGGATTGGCGGAACTTGCTCATTTTTTTGATCGGCGAATAGTTGATGAAATTACGAATGGAGTTGGTGTTCTGAGTTTCTTTATAGGAGAAGTACTAAAATATGTAGGTAATGGACGAATTTCCTCTTATCTT---------------TTCTTATATTTC------------------------------TTATTTTGTATCATTTATTATACTATTTTCAAATTTATTGTT------TTT---------------------------------------
>Phedimus_odontophyllus
ATGGAACATACATATCAATATGCATGGATCATACCTCTCCTTCCACTTCCAGTTCCTATGGGAATAGGACTAGGTCTTATCTTTTTTCCGACTGCAACTGCAACAAAAAATCTTCGACGTATGTGGTCGTTTCATAGTGTTTTCTTGTTAAGTATAGTTATGGTTTTTTCAGCCGACCTATCTATTCAACTACTAAATAGGAGTTCCATTTACCAATATATATCGTCTTGGACCATTAATAATGATTTTTCTTTAGAGTTTGGCTATTTGATTGATCCACTTACTTCTATTATGTCAATATTAATCACTACTATCGGAGTTATGGTTCTTATTTATAGTGATAATTATATGTTTCATGATCAAGGATACTTGAGATTTTTTGCTTATATGAGTTTTTTCAATGCATCTATGTTGGGATTAGTTACCAGTTCTAATTTGATACAAATTTATCTTTTTTGGGAATTAGTTGGAATGTGCTCTTATCTATTAATAGGTTTTTGGTTCACACGACCCCTGGCCGCAAATGCTTGCCAAAAAGCATTTGTGACTAACCGTATCGGGGATTTTGGTTTATTATTAGGAATTTTAGGTCTTTATTGGATAACAGGTAGTTTTGAATTTCGAGACTTGTTTGAAATATTCAATAACTTTATTTCTACTAATGGGGTCCATTTTCTATTTGGAACTTTATGCGTCTTCCTATTATTTTCTGGTGCAGTTGCTAAATCGGCTCAATTTCCCCTTCATGTATGGTTACCCGATGCTATGGAGGGTCCTACTCCTATTTCAGCTCTTATCCATGCTGCTACTATGGTGGCAGCAGGAATTTTTCTTGTAGCTCGGCTTTTTCCCCTTTTTTTAGTTATACCTTACATAATGAATTTCATATCTTTGCTAAGTATAATAACAGTACTATTAGGAGCTACTTTAGCTCTTGCTCAAAACGATATTAAACGAAGTTTAGCCTATTCTACAATGTCTCAATTAGGGTATATGATGTTAGCTTTAGGTATGGGATCTTATCGAACGGCTTTGTTTCATTTGATTACTCATGCTTATTCTAAAGCATTATTGTTTTTAGGGTCTGGATCAATTATTCATTCAATGGAGCCTATTGTTGGATATTCTCCAAATAAAAGTCAAAATATGGTTCTTATGGGTGGTTTAATAAAATATGTGCCAATTACAAAAACTGGTTTTTTTTTAGGGACACTTTCTCTATGTGGTATTCCACCTCTTGCTTGTTTTTGGTCTAAAGATGAAATTCTTACTGATAGTTGGTTGTATTCACAGATTGTTGGAATACTAGCTTGCTTCACGGCAGGATTAACAGCATTTTATATGTTTCGAATCTATTTACTAACTTTTGAGGGACATTTAAACAGTAACTTTCAAAATTATAGTGGAAAAACAAGTAGTTTGGCCTATTCCATATCTTTCTGGGGTAAAGAAAGT---AAAAAAAAACACACACAAATGAGGTTATTAACTTTATTACCAATG------AATAATAAT------GCGAGTACTTCTTTTCTTTCGACAAACCCATATCGAATT---AAT---------GATAATGTACCCCGACCCTTTATGACTATT------ACCGCTTTTGATAGTACAAAGACTTTATCCTATCCTCATGAAGTAGCGAATACTATGTTATTCCCGCTACTTCTATTGCTTTTAGTTACTTTTTTTGTTGGAGGCATCGGGATTCCTTTCACTCAAGAAGGAAAAGATTTGGATATATTATCCAAATCGTTAAACTCATCTATAAATCTTTTACATAAAAATTTTTCTAAT------TCTCTGGATTGGTATGAATTTTTTACAAATGCAACTTTTTCCATCAGTATAGCTTTTTTTGGAATATTTATCGCGTTTCTTTTATATAAACCTGTTTATTCAGCATTCAAAAATTTGAATTTAATTAATAAAAAAAAA---------AGGGGGGGTTCCTATTCCACTTTTTTTTTAGGAGAAAAAATAATAAATATCATATATAATTGGTCATATAATCGTGGTTACATAGATTATTTTTATAGAGCATTTTTAACTCCGAGTATACGAGGATTCGCGGAATTTGTTCATTTTTTGGATCGGAGAATAGTTGATGCAATTACGAATGGAGTTGGTGTTATGAGTTTTTTTATAGGAGAAGTATTAAAATATGTAGGTAATGGACGAATTTCCTCTTATCTT---------------TTCTTATATTTC------------------------------TTATTTCTTATCATTTATTATACTATTTTCAAATTTATTGTT------TTT---------------------------------------
>Phedimus_takesimensis
ATGGAACATACATATCAATATGCATGGCTCATACCTCTCCTTCCACTTCCAGTTCCTATTGTAATAGGACTAGGTCTTATCTTTTTTCCG------ACGGCAACAAAAAATCTTCGACGTATGTGGTCGTTTCATAGTATTTTCTTGTTAAGTATAGTTATGGTTTTTTCAGCCGACCTATCTATTCAACTAATAAATAGGAGTTCCATTTATCAATATATATCGTCTTGGACCATCAATAATGATTTTTCTTTAGAGTTTGGCTATTTGATTGATCCACTTACTTCTATTATGTCAATATTAATCACTACTATCGGAGTTATGGTTCTTATTTATAGTGATAATTATATGTTTCATGATCAAGGATACTTGAGATTTTTTGCTTATATGAGTTTTTTCAATGCATCTATGTTGGGATTAGTTACCAGTTCTAATTTGATACAAATTTATCTTTTTTGGGAATTAGTTGGAATGTGCTCTTATCTATTAATAGGTTTTTGGTTCACACGACCCCTTGCCGCAAATGCTTGCCAAAAAGCATTTGTGACTAACCGTATCGGGGATTTTGGTTTATTATTAGGAATTTTAGGTCTTTATTGGATAACAGGTAGCTTTGAATTTCGAGATTTGTTCCAAATATTCAATAACTTTATTTCTACTAATGAGGTCCATTTTTTATTTGGAACTTTATGCGTCTTCCTATTATTTTCTGGTGCAGTTGCTAAATCTGCTCAATTTCCCCTTCATGTATGGTTACCCGATGCTATGGAGGGTCCTACTCCTATTTCAGCTCTTATCCATGCTGCTACTATGGTGGCAGCGGGAATTTTTCTTGTAGCTCGGCTTTTTCCCCTTTTTATAGTTATACCTTACATAATGAATTTCATATCTTTGCTAAGTATAATAACAGTACTATTAGGAGCTACTTTAGCTCTTGCTCAAAACGATATTAAAAGAAGTTTAGCCTATTCTACAATGTCTCAATTGGGGTATATGATGTTAGCTTTAGGTATGGGGTCTTATCGAACGGCTTTATTTCATTTGATTACTCATGCTTATTCTAAAGCATTATTGTTTTTAGGATCTGGATCAATTATTCATTCAATGGAGCCTATTGTTGGATATTCTCCAAATAAAAGTCAAAATATGGTTCTTATGGGTGGTTTACTAAAATATGTGCCAATTACAAAAACTTCTTTTTTTTTAGGGACACTTTCTCTATGTGGTATTCCACCTCTTGCTTGTTTTTGGTCTAAAGATGAAATTCTTAATGATAGTTGGTTGTATTCACAGATTGTTGGAATACTAGCTTGCTTCACGGCAGGATTAACAGCATTTTACATGTTTCGAATCTATTTACTAACTTTTGAGGGACATTTAAATATTAACTTTCAAAATTATAGTGGAAAAACAGGTAGTTTGGCCTATTCCATATCTTTATGGGGTAAAGAAAGT------AAAACAAACAAACAAATGAATTTATTAACTTTATTACCAATC------AATAATAAT------GCGGGTACTTCTTTTCTTTCGACAAACCCATATCGAATT---AAT---------GATAATGTAACCAGACCCTTTCTGACTATT------ACCTCTTTTGATAGTAAAAAGACTTTATCCTATCCTCATGAAGTAGATAATACTATGTTATTCCCGCTGCTTCTATTGGTTTTATTGACTTTTTTTGTTGGAGTCATCGGGATTCCTTTCACTCAAGAAGGAAAAGATTTGGATATATTATCCAAATGGTTAAACTCATCTATAAATCTTTTACATAAAAATTTTTCTAAT------TCTGTGGATTGGTATGAATTTGTTACAAATGCAACTTTTTCCATCAGTATAGCCTTTTTTGGAATATTTATCGCGTTTCTTTTATATAAACCTATTTATTCATCGTTCAAAAATTTGAATTTAATTAATTCATTAAAA---------AAAAAGATTCCTATTAAACTTTTTTTGTTAGGAGAAAAGATAATAAATATCATATATAATTGGTCATATAATCGCGGTTACATAGATTATTTTTATAAAGCAGCTTTAACTACGAGTATAAGAGGATTGGCGGAACTTGCTCATTTTTTTGATCGGCGAATAGTTGATGGAATTACGAATGGAGTTGGTGTTCTGAGTTTCTTTATAGGAGAAGTACTAAAATATGTAGGTAATGGACGAATTTCCTCTTATCTT---------------TTCTTATATTTC------------------------------TTATTTTGTATCATTTATTATACTATTTTCAAATTTATTGTT------TTT---------------------------------------
>Phedimus_yangshanicus
ATGGAACATACATATCAATATGCATGGATCATACCTCTCCTTCCACTTCCAGTTCCTATGGGAATAGGACTAGGTCTTATCTTTTTTCCGACTGCAACTGCAACAAAAAATCTTCGACGTATGTGGTCGTTTCATAGTGTTTTCTTGTTAAGTATAGTTATGGTTTTTTCAGCCGACCTATCTATTCAACTACTAAATAGGAGTTCCATTTACCAATATATATCGTCTTGGACCATTAATAATGATTTTTCTTTAGAGTTTGGCTATTTGATTGATCCACTTACTTCTATTATGTCAATATTAATCACTACTATCGGAGTTATGGTTCTTATTTATAGTGATAATTATATGTTTCATGATCAAGGATACTTGAGATTTTTTGCTTATATGAGTTTTTTCAATGCATCTATGTTGGGATTAGTTACCAGTTCTAATTTGATACAAATTTATCTTTTTTGGGAATTAGTTGGAATGTGCTCTTATCTATTAATAGGTTTTTGGTTCACACGACCCCTGGCCGCAAATGCTTGCCAAAAAGCATTTGTGACTAACCGTATCGGGGATTTTGGTTTATTATTAGGAATTTTAGGTCTTTATTGGATAACAGGTAGTTTTGAATTTCGAGACTTGTTTGAAATATTCAATAACTTTATTTCTACTAATGGGGTCCATTTTCTATTTGGAACTTTATGCGTCTTCCTATTATTTTCTGGTGCAGTTGCTAAATCGGCTCAATTTCCCCTTCATGTATGGTTACCCGATGCTATGGAGGGTCCTACTCCTATTTCAGCTCTTATCCATGCTGCTACTATGGTGGCAGCAGGAATTTTTCTTGTAGCTCGGCTTTTTCCCCTTTTTTTAGTTATACCTTACATAATGAATTTCATATCTTTGCTAAGTATAATAACAGTACTATTAGGAGCTACTTTAGCTCTTGCTCAAAACGATATTAAACGAAGTTTAGCCTATTCTACAATGTCTCAATTAGGGTATATGATGTTAGCTTTAGGTATGGGATCTTATCGAACGGCTTTGTTTCATTTGATTACTCATGCTTATTCTAAAGCATTATTGTTTTTAGGGTCTGGATCAATTATTCATTCAATGGAGCCTATTGTTGGATATTCTCCAAATAAAAGTCAAAATATGGTTCTTATGGGTGGTTTAATAAAATATGTGCCAATTACAAAAACTGGTTTTTTTTTAGGGACACTTTCTCTATGTGGTATTCCACCTCTTGCTTGTTTTTGGTCTAAAGATGAAATTCTTACTGATAGTTGGTTGTATTCACAGATTGTTGGAATACTAGCTTGCTTCACGGCAGGATTAACAGCATTTTATATGTTTCGAATCTATTTACTAACTTTTGAGGGACATTTAAACAGTAACTTTCAAAATTATAGTGGAAAAACAAGTAGTTTGGCCTATTCCATATCTTTCTGGGGTAAAGAAAGT---AAAAAAAAACACACACAAATGAGGTTATTAACTTTATTACCAATG------AATAATAAT------GCGAGTACTTCTTTTCTTTCGACAAACCCATATCGAATT---AAT---------GATAATGTACCCCGACCCTTTATGACTATT------ACCGCTTTTGATAGTACAAAGACTTTATCCTATCCTCATGAAGTAGCGAATACTATGTTATTCCCGCTACTTCTATTGCTTTTAGTTACTTTTTTTGTTGGAGGCATCGGGATTCCTTTCACTCAAGAAGGAAAAGATTTGGATATATTATCCAAATCGTTAAACTCATCTATAAATCTTTTACATAAAAATTTTTCTAAT------TCTCTGGATTGGTATGAATTTTTTACAAATGCAACTTTTTCCATCAGTATAGCTTTTTTTGGAATATTTATCGCGTTTCTTTTATATAAACCTGTTTATTCAGCATTCAAAAATTTGAATTTAATTAATAAAAAAAAA---------AGGGGGGGTTCCTATTCCACTTTTTTTTTAGGAGAAAAAATAATAAATATCATATATAATTGGTCATATAATCGTGGTTACATAGATTATTTTTATAGAGCATTTTTAACTCCGAGTATACGAGGATTCGCGGAATTTGTTCATTTTTTGGATCGGAGAATAGTTGATGCAATTACGAATGGAGTTGGTGTTATGAGTTTTTTTATAGGAGAAGTATTAAAATATGTAGGTAATGGACGAATTTCCTCTTATCTT---------------TTCTTATATTTC------------------------------TTATTTCTTATCATTTATTATACTATTTTCAAATTTATTGTT------TTT---------------------------------------
>Rhodiola_bupleuroides
ATGGAACATACATATCAATATGCATGGATCATACCTCTCCTTCCACTTCCAGTTCCTATGGGAATAGGACTAGGGCTTATCTTTTTTCCG------ACGGCAACAAAAAATCTTCGACGTATGTGGTCTTTTCATAGTGTTTTCTTATTAAGTATAGTTATGGTTTTTTCAGCCGACCTATCTATTCAACTAATAAATAGGAGTTCCATTTCTCAATATATATCGTCTTGGACCATCAATAATGATTTTTCTTTAGAGTTTGGCTATTTGATCGATCCACTTACTTCTATTATGTCAATATTAATCACTACTATCGGAGTTATGGTTCTTATTTATAGTGATAATTATATGTTTCATGATCAAGGATACTTGAGATTTTTTGCTTATATGAGTTTTTTTAATGCATCTATGTTGGGATTAGTTACCAGTTCTAATTTGATACAAATTTATCTTTTTTGGGAATTAGTTGGAATGTGCTCTTATCTATTAATAGGTTTTTGGTTCACACGACCCCTTGCCGCAAATGCTTGCCAAAAAGCGTTTGTAACTAACCGTATCGGGGATTTTGGTTTATTATTAGGAATTTTAGGTCTTTATTGGATAACAGGTAGTTTCGAATTTCAAGACTTGTTCGAAATATTCAATAACTTAATTTCTACTAATGGGGTCCATTTTTTATTTGGAACTGTATGTGTCTTCCTATTATTTTCTGGTGCAGTTGCTAAATCTGCTCAATTTCCCCTTCATGTATGGTTACCCGATGCTATGGAGGGTCCTACTCCTATTTCAGCTCTTATCCATGCTGCGACTATGGTGGCAGCGGGAATTTTTCTTGTAGCTCGGCTTTTTCCCCTTTTTATAGTTATACCTTACATAATGAATTTCATATCTTTGCTAAGTATAATAACAGTACTATTAGGAGCTACTTTAGCTCTTGCTCAAAACGATATTAAAAGAAGTTTAGCCTATTCTACAATGTCTCAATTGGGGTATATGATGTTAGCTTTAGGTATGGGGTCTTATCGAACAGCTTTGTTTCATTTGATTACTCATGCTTATTCCAAAGCATTGTTGTTTTTAGGATCTGGATCAATTATTCATTCAATGGAGCCTATTGTTGGATATTCTCCAAATAAAAGTCAAAATATGGTTCTTATGGGTGGTTTAATAAAATATGTGCCAATTACAAAAACTGCTTTTTTTTTAGGGACACTTTCTCTATGTGGTATTCCACCTCTTGCTTGTTTTTGGTCTAAAGATGAAATTCTTAATGATAGTTGGTTGTATTCACAGATTGTTGGAATACTAGCTTGCTCCACGGCAGGATTAACAGCATTTTATATGTTTCGAATCTATTTACTAACTTTTGAGGGATATTTAAACATTAACTTTCAAAATTATAGTGGAAAAACAAGTAGTTTGGCCTATTCCATTTCTTTATGGGGTAAAGAAAGTAAAAAAAAAAAAAACACACAAATGAGTTTATTAACTTTATTACCAATC------AAGAATAAT------GCTGGTACTTCTTTTCTTTCGACAAACACATATCGAATT---AAT---------GATAATGTAACCAGACCCTTTATGACTATT------TCCCCTTTTGATAGTACAAAGACTTTATCCTATCCTCATGAAGTAGATAATACTATGTTATTCCCGCTGCTTCTATTGGTTTTATTTACTTTTTTTGTTGGAGTTATTGGGATTCCTTTTACTCAAGAAGGAAAAGATTTTGATATATTATCCAAATGGTTAAACTCATCTATAAATCTTTTACATAAAAATTTTTCTAAT------TCTGTGGATTGGTATGAATTTGTTACAAATGCAACTTTTTCTGTCAGTATAGCCCTTTTTGGAATATTTATAGCGTTTCTTTTATATAAACCTGTTTATTCATCGTTCAAAAATTTGAATTTAATGAATTCATTAAAA---------AAAAAGGCTCCTATTAAACTTTTTTTTTTAGGAGAAAAGATAATAAATATCATATATAATTGGTCATATAATCGTGGTTACATAGATTCTTTTTATAAAGCATCTTTAACTACCAGTATACGAGGATTAGCGGAATTTTCTCATGTTTTTGATAGGCGAATAATTGATGGAATTACGAATGTAGTTGGTGTTCTGAGTTTCTTTATAGGAGAAGCACTCAAATATGTAGGTAATGGACGAATTTCCTCTTATCTT---------------TTCTTATATTTCTTA---------------------TATTTATTGTATTTACTAATA---------------TCTTTTCTTTTT------TTT---------------------------------------
>Rhodiola_calliantha
ATGGAACATACATATCAATATGCATGGATCATACCTCTCCTTCCACTTCCAGTTCCTATGGGAATAGGACTAGGGCTTATCTTTTTTCCG------ACGGCAACAAAAAATCTTCGACGTATGTGGTCTTTTCATAGTGTTTTCTTATTAAGTATAGTTATGGTTTTTTCAGCCGACCTATCTATTCAACTAATAAATAGGAGTTCCATTTCTCAATATATATCGTCTTGGACCATCAATAATGATTTTTCTTTAGAGTTTGGCTATTTGATCGATCCACTTACTTCTATTATGTCAATATTAATCACTACTATCGGAGTTATGGTTCTTATTTATAGTGATAATTATATGTTTCATGATCAAGGATACTTGAGATTTTTTGCTTATATGAGTTTTTTCAATGCATCTATGTTGGGATTAGTTACCAGTTCTAATTTGATACAGATTTATCTTTTTTGGGAATTAGTTGGAATGTGCTCTTATCTATTAATAGGTTTTTGGTTCACACGACCCCTTGCCGCAAATGCTTGCCAAAAAGCGTTTGTAACTAACCGTATCGGGGATTTTGGTTTATTATTAGGAATTTTAGGTCTTTATTGGATAACAGGTAGTTTCGAATTTCAAGACTTGTTCGAAATATTCAATAACTTAATTTCTACTAATGGGGTCCATTTTTTATTTGGAACTGTATGTGTCTTCCTATTATTTTCTGGTGCAGTTGCTAAATCTGCTCAATTTCCCCTTCATGTATGGTTACCCGATGCTATGGAGGGTCCTACTCCTATTTCAGCTCTTATCCATGCTGCGACTATGGTGGCAGCGGGAATTTTTCTTGTAGCTCGGCTTTTTCCCCTTTTTATAGTTATACCTTACATAATGAATTTCATATCTTTGCTAAGTATAATAACAGTACTATTAGGAGCTACTTTAGCTCTTGCTCAAAACGATATTAAAAGAAGTTTAGCCTATTCTACAATGTCTCAATTGGGGTATATGATGTTAGCTTTAGGTATGGGGTCTTATCGAACAGCTTTGTTTCATTTGATTACTCATGCTTATTCCAAAGCATTGTTGTTTTTAGGATCTGGATCAATTATTCATTCAATGGAGCCTATTGTTGGATATTCTCCAAATAAAAGTCAAAATATGGTTCTTATGGGTGGTTTAATAAAATATGTGCCAATTACAAAAACTGCTTTTTTTTTAGGGACACTTTCTCTATGTGGTATTCCACCTCTTGCTTGTTTTTGGTCTAAAGATGAAATTCTTAATGATAGTTGGTTGTATTCACAGATTGTTGGAATACTAGCTTGCTCCACGGCAGGATTAACAGCATTTTATATGTTTCGAATCTATTTACTAACTTTTGAGGGATATTTAAACATTAACTTTCAAAATTATAGTGGAAAAACAAGTAGTTTGGCCTATTCCATTTCTTTATGGGGTAAAGAAAGTAAAAAAAAAAAAAACACACAAATGAGTTTATTAACTTTATTACCAATC------AAGAATAAT------GCTGGTACTTCTTTTCTTTCGACAAACACATATCGAATT---AAT---------GATAATGTAACCAGACCCTTTATGACTATT------TCCCCTTTTGATAGTACAAAGACTTTATCCTATCCTCATGAAGTAGATAATACTATGTTATTCCCGCTGCTTCTATTGGTTTTATTTACTTTTTTTGTTGGAGTTATTGGGATTCCTTTTACTCAAGAAGGAAAAGATTTTGATATATTATCCAAATGGTTAAACTCATCTATAAATCTTTTACATAAAAATTTTTCTAAT------TCTGTGGATTGGTATGAATTTGTTACAAATGCAACTTTTTCTGTCAGTATAGCCCTTTTTGGAATATTTATAGCCTTTCTTTTATATAAACCTGTTTATTCATCGTTCAAAAATTTGAATTTAATGAATTCATTAAAA---------AAAAAGGCTCCTATTAAACTTTTTTTTTTAGGAGAAAAGATAATAAATATCATATATAATTGGTCATATAATCGTGGTTACATAGATTCTTTTTATAAAGCATCTTTAACTACCAGTATACGAGGATTAGCGGAATTTTATCATGTTTTTGATAGGCGAATAATTGATGGAATTACGAATGTAGTTGGTGTTCTGAGTTTCTTTATAGGAGAAGCACTCAAATATGTAGGTAATGGACGAATTTCCTCTTATCTT---------------TTCTTATATTTCTTA---------------------TATTTATTGTATTTACTAATA---------------TCTTTTCTTTTT------TTT---------------------------------------
>Rhodiola_crenulata
ATGGAACATACATATCAATATGCATGGATCATACCTCTCCTTCCACTTCCAGTTCCTATGGGAATAGGACTAGGGCTTATCTTTTTTCCG------ACGGCAACAAAAAATCTTCGACGTATGTGGTCTTTTCATAGTGTTTTCTTATTAAGTATAGTTATGGTTTTTTCAGCCGACCTATCTATTCAACTAATAAATAGGAGTTCCATTTCTCAATATATATCGTCTTGGACCATCAATAATGATTTTTCTTTAGAGTTTGGCTATTTGATCGATCCACTTACTTCTATTATGTCAATATTAATCACTACTATCGGAGTTATGGTTCTTATTTATAGTGATAATTATATGTTTCATGATCAAGGATACTTGAGATTTTTTGCTTATATGAGTTTTTTCAATGCATCTATGTTGGGATTAGTTACCAGTTCTAATTTGATACAAATTTATCTTTTTTGGGAATTAGTTGGAATGTGCTCTTATCTATTAATAGGTTTTTGGTTCACACGACCCCTTGCCGCAAATGCTTGCCAAAAAGCGTTTGTAACTAACCGTATCGGGGATTTTGGTTTATTATTAGGAATTTTAGGTCTTTATTGGATAACAGGTAGTTTCGAATTTCGAGACTTGTTCGAAATATTCAATAACTTAATTTCTACTAATGGGGTCCATTTTTTATTTGGAACTGTATGTGTCTTCCTATTATTTTCTGGTGCAGTTGCTAAATCTGCTCAATTTCCCCTTCATGTATGGTTACCCGATGCTATGGAGGGTCCTACTCCTATTTCAGCTCTTATCCATGCTGCGACTATGGTGGCAGCGGGAATTTTTCTTGTAGCTCGGCTTTTTCCCCTTTTTATAGTTATACCTTACATAATGAATTTCATATCTTTGCTAAGTATAATAACAGTACTATTAGGAGCTACTTTAGCTCTTGCTCAAAACGATATTAAAAGAAGTTTAGCCTATTCTACAATGTCTCAATTGGGGTATATGATGTTAGCTTTAGGTATGGGGTCTTATCGAACAGCTTTGTTTCATTTGATTACTCATGCTTATTCCAAAGCATTGTTGTTTTTAGGATCTGGATCAATTATTCATTCAATGGAGCCTATTGTTGGATATTCTCCAAATAAAAGTCAAAATATGGTTCTTATGGGTGGTTTAATAAAATATGTGCCAATTACAAAAACTGCTTTTTTTTTAGGGACACTTTCTCTATGTGGTATTCCACCTCTTGCTTGTTTTTGGTCTAAAGATGAAATTCTTAATGATAGTTGGTTGTATTCACAGATTGTTGGAATACTAGCTTGCTCCACGGCAGGATTAACAGCATTTTATATGTTTCGAATCTATTTACTAACTTTTGAGGGATATTTAAACATTAACTTTCAAAATTATAGTGGAAAAACAAGTAGTTTGGCCTATTCCATTTCTTTATGGGGTAAAGAAAGT------AAAAAAAAAAAACAAATGAGTTTATTAACTTTATTACCAATC------AAGAATAAT------GCTGGTACTTCTTTTCTTTCGACAAACACATATCGAATT---AAT---------GATAATGTAACCAGACCCTTTATGACTATT------TCCCCTTTTGATAGTACAAAGACTTTATCCTATCCTCATGAAGTAGATAATACTATGTTATTCCCGCTGCTTCTATTGGTTTTATTTACTTTTTTTGTTGGAGTTATTGGGATTCCTTTTACTCAAGAAGGAAAAGATTTGGATATATTATCCAAATGGTTAAACTCATCTATAAATCTTTTACATAAATTTTTTTCTAAT------TCTGTGGATTGGTATGAATTTGTTACAAATGCAACTTTTTCTGTCAGTATAGCCCTTTTTGGAATATTTATAGCGTTTCTTTTATATAAACCTGTTTATTCATCGTTCAAAAATTTGAATTTAATGAATTCATTAAAA---------AAAAAGGCTCCTATTAAACTTTTTTTTTTAGGAGAAAAGATAATAAATATCATATATAATTGGTCATATAATCGTGGTTACATAGATTCTTTTTATAAAGCATCTTTAACTACCAGTATACGAGGATTAGCGGAATTTTCTCATGTTTTTGATAGGCGAATAGTTGATGGAATTACGAATGTAGTTGGTGTTCTGAGTTTCTTTATAGGAGAAGCACTAAAATATGTAGGTAATGGACGAATTTCCTCTTATCTT---------------TTCTTATATTTC------------------------------TTATATTTACTAATA---------------TCTTTTCTTTTT------TTT---------------------------------------
>Rhodiola_henryi
ATGGAACATACATATCAATATGCATGGATCATACCTCTCCTTCCACTTCCAGTTCCTATGGGAATAGGACTAGGGCTTATCTTTTTTCCG------ACGGCAACAAAAAATCTTCGACGTATGTGGTCTTTTCATAGTGTTTTCTTATTAAGTATAGTTATGGTTTTTTCAGCCGACCTATCTATTCAACTAAAAAATAGGAGTTCCATTTCTCAATATATATCGTCTTGGACCATCAATAATGATTTTTCTTTAGAGTTTGGCTATTTGATCGATCCACTTACTTCTATTATGTCAATATTAATCACTACTATCGGAGTTATGGTTCTTATTTATAGTGATAATTATATGTTTCATGATCAAGGATACTTGAGATTTTTTGCTTATATGAGTTTTTTCAATGCATCTATGTTGGGATTAGTTACCAGTTCTAATTTGATCCAAATTTATCTTTTTTGGGAATTAGTTGGAATGTGCTCTTATCTATTAATAGGTTTTTGGTTCACACGACCCCTTGCCGCAAATGCTTGCCAAAAAGCGTTTGTAACTAACCGTATCGGGGATTTTGGTTTATTATTAGGAATTTTAGGTCTTTATTGGATAACAGGTAGTTTCGAATTTCGAGACTTGTTCGAAATATTCAATAACTTAATTTCTACTAATGGGGTCCATTTTTTATTTGGAACTGTATGTGTCTTCCTATTATTTTCTGGTGCAGTTGCTAAATCTGCTCAATTTCCCCTTCATGTATGGTTACCCGATGCTATGGAGGGTCCTACTCCTATTTCAGCTCTTATCCATGCTGCGACTATGGTGGCAGCGGGAATTTTTCTTGTAGCTCGGCTTTTTCCCCTTTTTATAGTTATACCTTACATAATGAATTTCATATCTTTGCTAAGTATAATAACAGTACTATTAGGAGCTACTTTAGCTCTTGCTCAAAACGATATTAAAAGAAGTTTAGCCTATTCTACAATGTCTCAATTGGGGTATATGATGTTAGCTTTAGGTATGGGGTCTTATCGAACAGCTTTGTTTCATTTGATTACTCATGCTTATTCCAAAGCATTGTTGTTTTTAGGATCTGGATCAATTATTCATTCAATGGAGCCTATTGTTGGATATTCTCCAAATAAAAGTCAAAATATGGTTCTTATGGGTGGTTTAATAAAATATGTGCCAATTACAAAAACTGCTTTTTTTTTAGGGACACTTTCTCTATGTGGTATTCCACCTCTTGCTTGTTTTTGGTCTAAAGATGAAATTCTTAATGATAGTTGGTTGTATTCACAGATTGTTGGAATACTAACTTGCTCCACGGCAGGATTAACAGCATTTTATATGTTTCGAATCTATTTACTAACTTTTGAGGGATATTTAAACATTAACTTTCAAAATTATAGTGGAAAAACAAGTAGTTTGGCCTATTCCATTTCTTTATGGGGTAAAGAAAGT---AAAAAAAAAAAAAAACAAATGAGTTTATTAACTTTATTACCAATC------AAGAATAAT------GCTGGTACTTCTTTTCTTTCGATAAACACATATCGAATT---AAT---------GATAATGTAACCAGACCCTTTATAACTACT------TCCCCTTTTGATAGTACAAAGACTTTATCCTATCCTCATGAAGTAGATAATACTATGTTATTCCCGCTGCTTCTATTGGTTTTATTTACTTTTTTTGTTGGAGTTATTGGGATTCCTTTTACTCAAGAAGGAAAAGATTTTGATATATTATCCAAATGGTTAAACTCATCTATAAATCTTTTACATAAAAATTTTTCTAAT------TCTGTGGATTGGTATGAATTTGTTACAAATGCAACTTTTTCTGTCAGTATAGCCCTTTTTGGAATATTTATAGCGTTTCTTTTATATAAACCTGTTTATTCATCGTTCAAAAATTTGAATTTAATGAATTCATTAAAA---------AAAAAGGCTCCTATTAAACTTTTTTTTTTAGGAGAAAAGATAATAAATATCATATATAATTGGTCATATAATCGTGGTTACATAGATTCTTTTTATAAAGCATCTTTAACTACCAGTATACGAGGATTAGCGGAATTTTCTCATGTTTTTGATAGGCGAATAGTTGATGGAATTACGAATGTAGTTGGTGTTCTGAGTTTCTTTATAGGAGAAGCACTAAAATATGTAGGTAATGGACGAATTTCCTCTTATCTT---------------TTCTTATATTTCTTA---------------------TATTTATTGTATTTACTAATA---------------TCTTTTCTTTTT------TTT---------------------------------------
>Rhodiola_himalensis
ATGGAACATACATATCAATATGCATGGATCATACCTCTCCTTCCACTTCCAGTTCCTATGGGAATAGGACTAGGGCTTATCTTTTTTCCG------ACGGCAACAAAAAATCTTCGACGTATGTGGTCTTTTCATAGTGTTTTCTTATTAAGTATAGTTATGGTTTTTTCAGCCGACCTATCTATTCAACTAATAAATAGGAGTTCCATTTCTCAATATATATCGTCTTGGACCATCAATAATGATTTTTCTTTAGAGTTTGGCTATTTGATCGATCCACTTACTTCTATTATGTCAATATTAATCACTACTATCGGAGTTATGGTTCTTATTTATAGTGATAATTATATGTTTCATGATCAAGGATACTTGAGATTTTTTGCTTATATGAGTTTTTTCAATGCATCTATGTTGGGATTAGTTACCAGTTCTAATTTGATACAAATTTATCTTTTTTGGGAATTAGTTGGAATGTGCTCTTATCTATTAATAGGTTTTTGGTTCACACGACCCCTTGCCGCAAATGCTTGCCAAAAAGCGTTTGTAACTAACCGTATCGGGGATTTTGGTTTATTATTAGGAATTTTAGGTCTTTATTGGGTAACAGGTAGTTTCGAATTTCGAGACTTGTTCGAAATATTCAATAACTTAATTTCTACTAATGGGGTCCATTTTTTATTTGGAACTGTATGTGTCTTCCTATTATTTTCTGGTGCAGTTGCTAAATCTGCTCAATTTCCCCTTCATGTATGGTTACCCGATGCTATGGAGGGTCCTACTCCTATTTCAGCTCTTATCCATGCTGCGACTATGGTGGCAGCGGGAATTTTTCTTGTAGCTCGGCTTTTTCCCCTTTTTATAGTTATACCTTACATAATGAATTTCATATCTTTGCTAAGTATAATAACAGTACTATTAGGAGCTACTTTAGCTCTTGCTCAAAACGATATTAAAAGAAGTTTAGCCTATTCTACAATGTCTCAATTGGGGTATATGATGTTAGCTTTAGGTATGGGGTCTTATCGAACAGCTTTGTTTCATTTGATTACTCATGCTTATTCCAAAGCATTGTTGTTTTTAGGATCTGGATCAATTATTCATTCAATGGAGCCTATTGTTGGATATTCTCCAAATAAAAGTCAAAATATGGTTCTTATGGGTGGTTTAATAAAATATGTGCCAATTACAAAAACTGCTTTTTTTTTAGGGACACTTTCTCTATGTGGTATTCCACCTCTTGCTTGTTTTTGGTCTAAAGATGAAATTCTTAATGATAGTTGGTTGTATTCACAGATTGTTGGAATACTAGCTTGCTCCACGGCAGGATTAACAGCATTTTATATGTTTCGAATCTATTTACTAACTTTTGAGGGATATTTAAACATTAACTTTCAAAATTATAGTGGAAAAACAAGTAGTTTGGCCCATTCCATTTCTTTATGGGGTAAAGAAAGT---AAAAAAAAAAAAAAAAAAATGAGTTTATTAACTTTATTACCAATC------AAGAATAAT------GCTGGTACTTCTTTTCTTTCGACAAACACATATCGAATT---AAT---------GATAATGTAACCAGACCCTTTATGACTATT------TCCCCTTTTGATAGTACAAAGACTTTATCCTATCCTCATGAAGTAGATAATACTATGTTATTCCCGCTGCTTCTATTGGTTTTATTTACTTTTTTTGTTGGAGTTATTGGTATTCCTTTTACTCAAGAAGGAAAAGATTTGGATATATTATCCAAATGGTTAAACTCATCTATAAATCTTTTACATAAA---------AAT------TCTGTGGATTGGTATGAATTTGTTACAAATGCAACTTTTTCTGTCAGTATAGCCCTTTTTGGAATATTTATAGCGTTTCTTTTATATAAACCTGTTTATTCATCGTTCAAAAATTTGAATTTAATGAATTCATTAAAA---------AAAAAGGCTCCTATTAAACTTTTTTTTTTAGGAGAAAATATAATAAATATCATATATAATTGGTCATATAATCGTGGTTACATAGATTCTTTTTATAAAGCATCTTTAACTAACAGTATACGAGGATTAGCAGAATTTTCTCATGTTTTTGATAGGCGAATAGTTGATGGAATTACGAATGTAGTTGGTGTTCTGAGTTTCTTTATAGGAGAAGCACTAAAATATGTAGGTAATGGACGAATTTCCTCTTATCTT---------------TTCTTATATTTC------------------------------TTATTCTTAATTGTATTTACTAAT------ATCTTTTCTTTT------TTTTTAAGTATTTCTAAC------------TTCGAAGTTTCT
>Rhodiola_kirilowii
ATGGAACATACATATCAATATGCATGGATCATACCTCTCCTTCCACTTCCAGTTCCTATGGGAATAGGACTAGGGCTTATCTTTTTTCCG------ACGGCAACAAAAAATCTTCGACGTATGTGGTCTTTTCATAGTGTTTTCTTATTAAGTATAGTTATGGTTTTTTCAGCCGACCTATCTATTCAACTAATAAATAGGAGTTCCATTTCTCAATATATATCGTCTTGGACCATCAATAATGATTTTTCTTTAGAGTTTGGCTATTTGATCGATCCACTTACTTCTATTATGTCAATATTAATCACTACTATCGGAGTTATGGTTCTTATTTATAGTGATAATTATATGTTTCATGATCAAGGATACTTGAGATTTTTTGCTTATATGAGTTTTTTCAATGCATCTATGTTGGGATTAGTTACCAGTTCTAATTTGATACAAATTTATCTTTTTTGGGAATTAGTTGGAATGTGCTCTTATCTATTAATAGGTTTTTGGTTCACACGACCCCTTGCCGCAAATGCTTGCCAAAAAGCGTTTGTAACTAACCGTATCGGGGATTTTGGTTTATTATTAGGAATTTTAGGTCTTTATTGGATAACAGGTAGTTTCGAATTTCGAGACTTGTTCGAAATATTCAATAACTTAATTTCTACTAATGGGGTCCATTTTTTATTTGGAACTGTATGTGTCTTCCTATTATTTTCTGGTGCAGTTGCTAAATCTGCTCAATTTCCCCTTCATGTATGGTTACCCGATGCTATGGAGGGTCCTACTCCTATTTCAGCTCTTATCCATGCTGCGACTATGGTGGCAGCGGGAATTTTTCTTGTAGCTCGGCTTTTTCCCCTTTTTATAGTTATACCTTACATAATGAATTTCATATCTTTGCTAAGTATAATAACAGTACTATTAGGAGCTACTTTAGCTCTTGCTCAAAACGATATTAAAAGAAGTTTAGCCTATTCTACAATGTCTCAATTGGGGTATATGATGTTAGCTTTAGGTATGGGGTCTTATCGAACAGCTTTGTTTCATTTGATTACTCATGCTTATTCCAAAGCATTGTTGTTTTTAGGATCTGGATCAATTATTCATTCAATGGAGCCTATTGTTGGATATTCTCCAAATAAAAGTCAAAATATGGTTCTTATGGGTGGTTTAATAAAATATGTGCCAATTACAAAAACTGCTTTTTTTTTAGGGACACTTTCTCTATGTGGTATTCCACCTCTTGCTTGTTTTTGGTCTAAAGATGAAATTCTTAATGATAGTTGGTTGTATTCACAGATTGTTGGAATACTAGCTTGCTCCACGGCAGGATTAACAGCATTTTATATGTTTCGAATCTATTTACTAACTTTTGAGGGATATTTAAACATTAACTTTCAAAATTATAGTGGAAAAACAAGTAGTTTGGCCCATTCCATTTCTTTATGGGGTAAAGAAAGT---AAAAAAAAAAAAAAACAAATGAGTTTATTAACTTTATTACCAATC------AAGAATAAT------GCTGGTACTTCTTTTCTTTCGACAAACACATATCGAATT---AAT---------GATAATGTAACCAGACCCTTTATGACTATT------TCCCCTTTTGATAGTACAAAGACTTTATCCTATCCTCATGAAGTAGATAATACTATGTTATTCCCGCTGCTTCTATTGGTTTTATTTACTTTTTTTGTTGGAGTTATTGGGATTCCTTTTACTCAAGAAGGAAAGGATTTGGATATATTATCCAAATGGTTAAACTCATCTATAAATCTTTTACATAAA---------AAT------TCTGTGGATTGGTATGAATTTGTTACAAATGCAACTTTTTCTGTCAGTATAGCCCTTTTTGGAATATTTATAGCGTTTCTTTTATATAAACCTGTTTATTCATCGTTCAAAAATTTGAATTTAATGAATTCATTAAAA---------AAAAAGGCTCCTATTAAACTTTTTTTTTTAGGAGAAAATATAATAAATATCATATATAATTGGTCATATAATCGTGGTTACATAGATTCTTTTTATAAAACATCTTTAACTAACAGTATACGAGGATTAGCGGAATTTTCTCATGTTTTTGATAGGCGAATAGTTGATGGAATTACGAATGTAGTTGGTGTTCTGAGTTTCTTTATAGGAGAAGCACTAAAATATGTAGGTAATGGACGAATTTCCTCTTATCTT---------------TTCTTATATTTC------------------------------TTCTCTTATCTTTTC---------------TTATATTTCTTT------TAT------ATTTCT---------------------TATTCT
>Rhodiola_rosea
ATGGAACATACATATCAATATGCATGGATCATACCTCTCCTTCCACTTCCAGTTCCTATGGGAATAGGACTAGGGCTTATCTTTTTTCCG------ACGGCAACAAAAAATCTTCGACGTATGTGGTCTTTTCATAGTGTTTTCTTATTAAGTATAGTTATGGTTTTTTCAGCCGACCTATCTATTCAACTAATAAATAGGAGTTCCATTTCTCAATATATATCGTCTTGGACCATCAATAATGATTTTTCTTTAGAGTTTGGCTATTTGATCGATCCACTTACTTCTATTATGTCAATATTAATCACTACTATCGGAGTTATGGTTCTTATTTATAGTGATAATTATATGTTTCATGATCAAGGATACTTGAGATTTTTTGCTTATATGAGTTTTTTCAATGCATCTATGTTGGGATTAGTTACCAGTTCTAATTTGATACAAATTTATCTTTTTTGGGAATTAGTTGGAATGTGCTCTTATCTATTAATAGGTTTTTGGTTCACACGACCCCTTGCCGCAAATGCTTGCCAAAAAGCGTTTGTAACTAACCGTATCGGGGATTTTGGTTTATTATTAGGAATTTTAGGTCTTTATTGGATAACAGGTAGTTTCGAATTTCGAGACTTGTTCGAAATATTCAATAACTTAATTTCTACTAATGGGGTCCATTTTTTATTTGGAACTTTATGTGTCTTCCTATTATTTTCTGGTGCAGTTGCTAAATCTGCTCAATTTCCCCTTCATGTATGGTTACCCGATGCTATGGAGGGTCCTACTCCTATTTCAGCTCTTATCCATGCTGCGACTATGGTGGCAGCGGGAATTTTTCTTGTAGCTCGGCTTTTTCCCCTTTTTATAGTTATACCTTACATAATGAATTTCATATCTTTGCTAAGTATAATAACAGTACTATTAGGAGCTACTTTAGCTCTTGCTCAAAACGATATTAAAAGAAGTTTAGCCTATTCTACAATGTCTCAATTGGGGTATATGATGTTAGCTTTAGGTATGGGGTCTTATCGAACAGCTTTGTTTCATTTGATTACTCATGCTTATTCCAAAGCATTGTTGTTTTTAGGATCTGGATCAATTATTCATTCAATGGAGCCTATTGTTGGATATTCTCCAAATAAAAGTCAAAATATGGTTCTTATGGGTGGTTTAATAAAATATGTGCCAATTACAAAAACTGCTTTTTTTTTAGGGACACTTTCTCTATGTGGTATTCCACCTCTTGCTTGTTTTTGGTCTAAAGATGAAATTCTTAATGATAGTTGGTTGTATTCACAGATTGTTGGAATACTAGCTTGCTCCACGGCAGGATTAACAGCATTTTATATGTTTCGAATCTATTTACTAACTTTTGAGGGATATTTAAACATTAACTTTCAAAATTATAGTGGAAAAACAAGTAGTTTGGCCTATTCCATTTCTTTATGGGGTAAAGAAAGT---AAAAAAAAAAAAAAACAAATGAGTTTATTAACTTTATTACCAATC------AAGAATAAT------GCTGGTACTTCTTTTCTTTCGACAAACACATATCGAATT---AAT---------GATAATGTAACCAGACCCTTTATGACTATT------TCCCCTTTTGATAGTACAAAGACTTTATCCTATCCTCATGAAGTAGATAATACTATGTTATTCCCGCTGCTTCTATTGGTTTTATTTACTTTTTTTGTTGGAGTTATTGGGATTCCTTTTACTCAAGAAGGAAAAGATTTGGATATATTATCCAAATGGTTAAACTCATCTATAAATCTTTTACATAAAAATTTTTCTAAT------TCTGTGGATTGGTATGAATTTGTTACAAATGCGACTTTTTCTGTCAGTATAGCCCTTTTTGGAATATTTATAGCGTTTCTTTTATATAAACCTGTTTATTCATCGTTCAAAAATTTGAATTTAATGAATTCATTAAAA---------AAAAAGGCTACTATAAAACTTTTTTTTTTAGGAGAAAAGATAATAAATATCATATATAATTGGTCATATAATCGTGGTTACATAGATTCTTTTTATAAAGCATCTTTAACTACCAGTATACGAGGATTAGCGGAATTTTCTCATGTTTTTGATAGGCGAATAGTTGATGGAATTACGAATGTAGTTGGTGTTCTGAGTTTCTTTATAGGAGAAGCACTAAAATATGTAGGTAATGGACGAATTTCCTCTTATCTT---------------TTCTTATATTTC------------------------------TTATTTATCTTTTCTTAT------------ATTTATTGTATT------TAC---------------------------------------
>Rhodiola_sacra
ATGGAACATACATATCAATATGCATGGATCATACCTCTCCTTCCACTTCCAGTTCCTATGGGAATAGGACTAGGGCTTATCTTTTTTCCG------ACGGCAACAAAAAATCTTCGACGTATGTGGTCTTTTCATAGTGTTTTCTTATTAAGTATAGTTATGGTTTTTTCAGCCGACCTATCTATTCAACTAATAAATAGGAGTTCCATTTCTCAATATATATCGTCTTGGACCATCAATAATGATTTTTCTTTAGAGTTTGGCTATTTGATCGATCCACTTACTTCTATTATGTCAATATTAATCACTACTATCGGAGTTATGGTTCTTATTTATAGTGATAATTATATGTTTCATGATCAAGGATACTTGAGATTTTTTGCTTATATGAGTTTTTTCAATGCATCTATGTTGGGATTAGTTACCAGTTCTAATTTGATACAAATTTATCTTTTTTGGGAATTAGTTGGAATGTGCTCTTATCTATTAATAGGTTTTTGGTTCACACGACCCCTTGCCGCAAATGCTTGCCAAAAAGCGTTTGTAACTAACCGTATCGGGGATTTTGGTTTATTATTAGGAATTTTAGGTCTTTATTGGATAACAGGTAGTTTCGAATTTCGAGACTTGTTCGAAATATTCAATAACTTAATTTCTACTAATGGGGTCCATTTTTTATTTGGAACTGTATGTGTCTTCCTATTATTTTCTGGTGCAGTTGCTAAATCTGCTCAATTTCCCCTTCATGTATGGTTACCCGATGCTATGGAGGGTCCTACTCCTATTTCAGCTCTTATCCATGCTGCGACTATGGTGGCAGCGGGAATTTTTCTTGTAGCTCGGCTTTTTCCCCTTTTTATAGTTATACCTTACATAATGAATTTCATATCTTTGCTAAGTATAATAACAGTACTATTAGGAGCTACTTTAGCTCTTGCTCAAAACGATATTAAAAGAAGTTTAGCCTATTCTACAATGTCTCAATTGGGGTATATGATGTTAGCTTTAGGTATGGGGTCTTATCGAACAGCTTTGTTTCATTTGATTACTCATGCTTATTCCAAAGCATTGTTGTTTTTAGGATCTGGATCAATTATTCATTCAATGGAGCCTATTGTTGGATATTCTCCAAATAAAAGTCAAAATATGGTTCTTATGGGTGGTTTAATAAAATATGTGCCAATTACAAAAACTGCTTTTTTTTTAGGGACACTTTCTCTATGTGGTATTCCACCTCTTGCTTGTTTTTGGTCTAAAGATGAAATTCTTAATGATAGTTGGTTGTATTCACAGATTGTTGGAATACTAGCTTGCTCCACGGCAGGATTAACAGCATTTTATATGTTTCGAATCTATTTACTAACTTTTGAGGGATATTTAAACATTAACTTTCAAAATTATAGTGGAAAAACAAGTAGTTTGGCCCATTCCATTTCTTTATGGGGTAAAGAAAGT---AAAAAAAAAAAAAAACAAATGAGTTTATTAACTTTATTACCAATC------AAGAATAAT------GCTGGTACTTCTTTTCTTTCGACAAACACATATCGAATT---AAT---------GATAATGTAACCAGACCCTTTATGACTATT------TCCCCTTTTGATAGTACAAAGACTTTATCCTATCCTCATGAAGTAGATAATACTATGTTATTCCCGCTGCTTCTATTGGTTTTATTTACTTTTTTTGTTGGAGTTATTGGGATTCCTTTTACTCAAGAAGGAAAGGATTTGGATATATTATCCAAATGGTTAAACTCATCTATAAATCTTTTACATAAA---------AAT------TCTGTGGATTGGTATGAATTTGTTACAAATGCAACTTTTTCTGTCAGTATAGCCCTTTTTGGAATATTTATAGCGTTTCTTTTATATAAACCTGTTTATTCATCGTTCAAAAATTTGAATTTAATGAATTCATTAAAA---------AAAAAGGCTCCTATTAAACTTTTTTTTTTAGGAGAAAATATAATAAATATCATATATAATTGGTCATATAATCGTGGTTACATAGATTCTTTTTATAAAGCATCTTTAACTAACAGTATACGAGGATTAGCGGAATTTTCTCATGTTTTTGATAGGCGAATAGTTGATGGAATTACGAATGTAGTTGGTGTTCTGAGTTTCTTTATAGGAGAAGCACTCAAATATGTAGGTAATGGACGAATTTCCTCTTATCTT---------------TTCTTATATTTC------------------------------TTATTCTTACTTATATTTCTTATT------CTTAATTGTATT------TAC---------------------------------------
>Rhodiola_yunnanensis
ATGGAACATACATATCAATATGCATGGATCATACCTCTCCTTCCACTTCCAGTTCCTATGGGAATAGGACTAGGGCTTATCTTTTTTCCG------ACGGCAACAAAAAATCTTCGACGTATGTGGTCTTTTCATAGTGTTTTCTTATTAAGTATAGTTATGGTTTTTTCAGCCGACCTATCTATTCAACTAATAAATAGGAGTTTCATTTCTCAATATATATCGTCTTGGACCATCAATAATGATTTTTCTTTAGAGTTTGGCTATTTGATCGATCCACTTACTTCTATTATGTCAATATTAATCACTACTATCGGAGTTATGGTTCTTATTTATAGTGATAATTATATGTTTCATGATCAAGGATACTTGAGATTTTTTGCTTATATGAGTTTTTTCAATGCATCTATGTTGGGATTAGTTACCAGTTCTAATTTGATACAAATTTATCTTTTTTGGGAATTAGTTGGAATGTGCTCTTATCTATTAATAGGTTTTTGGTTCACACGACCCCTTGCCGCAAATGCTTGCCAAAAAGCGTTTGTAACTAACCGTATCGGGGATTTTGGTTTATTATTAGGAATTTTAGGTCTTTATTGGATAACAGGTAGTTTCGAATTTCGAGACTTGTTCGAAATATTCAATAACTTAATTTCTACTAATGGGGTCCATTTTTTATTTGGAACTGTATGTGTCTTCCTATTATTTTCTGGTGCAGTTGCTAAATCTGCTCAATTTCCCCTTCATGTATGGTTACCCGATGCTATGGAGGGTCCTACTCCTATTTCAGCTCTTATCCATGCTGCGACTATGGTGGCAGCGGGAATTTTTCTTGTAGCTCGGCTTTTTCCCCTTTTTATAGTTATACCTTACATAATGAATTGCATATCTTTGCTAAGTATAATAACAGTACTATTAGGAGCTACTTTAGCTCTTGCTCAAAACGATATTAAAAGAAGTTTAGCCTATTCTACAATGTCTCAATTGGGGTATATGATGTTAGCTTTAGGTATGGGGTCTTATCGAACAGCTTTGTTTCATTTGATTACTCATGCTTATTCCAAAGCATTGTTGTTTTTAGGATCTGGATCAATTATTCATTCAATGGAGCCTATTGTTGGATATTCTCCAAATAAAAGTCAAAATATGGTTCTTATGGGTGGTTTAATAAAATATGTGCCAATTACAAAAACTGCTTTTTTTTTAGGGACACTTTCTCTATGTGGTATTCCACCTCTTGCTTGTTTTTGGTCTAAAGATGAAATTCTTAATGATAGTTGGTTGTATTCACAGATTGTTGGAATACTAGCTTGCTCCACGGCAGGATTAACAGCATTTTATATGTTTCGAATCTATTTACTAACTTTTGAGGGATATTTAAACATTAACTTTCAAAATTATAGTGGAAAAACAAGTAGTTTGGCCTATTCCATTTCTTTATGGGGTAAAGAAAGTAAAAAAAAAAAAAAAACACAAATGAGTTTATTAACTTTATTACCAATC------AAGAATAAT------GCTGGTACTTCTTTTCTTTCGATAAACACATATCGGATT---AAT---------GATAATGTAACCAGACCCTTTATGACTATT------TCCCCTTTTGATAGTACAAAGACTTTATCCTATCCTCATGAAGTAGATAATACTATGTTATTCCCGCTGCTTCTATTGGTTTTATTTACTTTTTTTGTTGGAGTTATTGGGATTCCTTTTACTCAGGAAGGAAAAGATTTGGATATATTATCCAAATGGTTAAACTCATCTATAAATCTTTTACATAAAAATTTTTCTAAT------TCTGTGGATTGGTATGAATTTGTTACAAATGCAACTTTTTCTGTCAGTATAGCCCTTTTTGGAATATTTATAGCGTTTCTTTTATATAAACCTGTTTATTCATCGTTCAAAAATTTGAATTTAATGAATTCATTAAAA---------AAAAAGGCTCCTATTAAACTTTTTTTTTTAGGAGAAAAGATAATAAATATCATATATAATTGGTCATATAATCGCGGTTACATAGATTCTTTTTATAAAGCATCTTTAACTACCAGTATACGAGGATTAGCGGAATTTTCTCATGTTTTTGATAGGCGAATAGTTGATGGAATTACGAATGTCGTTGGTGTTCTGAGTTTCTTTATAGGAGAAGCACTCAAATATGTAGGTAATGGACGAATTTCCTCTTATCTT---------------TTCTTATATTTT------------------------------TTGTATTTACTAATA---------------TCTTTTCTTTTT------TTT---------------------------------------
>Rhodiola_dumulosa
ATGGAACATACATATCAATATGCATGGATCATACCTCTCCTTCCACTTCCAGTTCCTATGGGAATAGGACTAGGGCTTATCTTTTTTCCG------ACGGCAACAAAAAATCTTCGACGTATGTGGTCTTTTCATAGTGTTTTCTTATTAAGTATAGTTATGGTTTTTTCAGCCGACCTATCTATTCAACTAATAAATAGGAGTTCCATTTCTCAATATATATCGTCTTGGACCATCAATAATGATTTTTCTTTAGAGTTTGGCTATTTGATCGATCCACTTACTTCTATTATGTCAATATTAATCACTACTATCGGAGTTATGGTTCTTATTTATAGTGATAATTATATGTTTCATGATCAAGGATACTTGAGATTTTTTGCTTATATGAGTTTTTTCAATGCATCTATGTTGGGATTAGTTACCAGTTCTAATTTGATACAAATTTATCTTTTTTGGGAATTAGTTGGAATGTGCTCTTATCTATTAATAGGTTTTTGGTTCACACGACCCCTTGCCGCAAATGCTTGCCAAAAAGCGTTTGTAACTAACCGTATCGGGGATTTTGGTTTATTATTAGGAATTTTAGGTCTTTATTGGGTAACAGGTAGTTTCGAATTTCGAGACTTGTTCGAAATATTCAATAACTTAATTTCTACTAATGGGGTCCATTTTTTATTTGGAACTGTATGTGTCTTCCTATTATTTTCTGGTGCAGTTGCTAAATCTGCTCAATTTCCCCTTCATGTATGGTTACCCGATGCTATGGAGGGTCCTACTCCTATTTCAGCTCTTATCCATGCTGCGACTATGGTGGCAGCGGGAATTTTTCTTGTAGCTCGGCTTTTTCCCCTTTTTATAGTTATACCTTACATAATGAATTTCATATCTTTGCTAAGTATAATAACAGTACTATTAGGAGCTACTTTAGCTCTTGCTCAAAACGATATTAAAAGAAGTTTAGCCTATTCTACAATGTCTCAATTGGGGTATATGATGTTAGCTTTAGGTATGGGGTCTTATCGAACAGCTTTGTTTCATTTGATTACTCATGCTTATTCCAAAGCATTGTTGTTTTTAGGATCTGGATCAATTATTCATTCAATGGAGCCTATTGTTGGATATTCTCCAAATAAAAGTCAAAATATGGTTCTTATGGGTGGTTTAATAAAATATGTGCCAATTACAAAAACTGCTTTTTTTTTAGGGACACTTTCTCTATGTGGTATTCCACCTCTTGCTTGTTTTTGGTCTAAAGATGAAATTCTTAATGATAGTTGGTTGTATTCACAGATTGTTGGAATACTAGCTTGCTCCACGGCAGGATTAACAGCATTTTATATGTTTCGAATCTATTTACTAACTTTTGAGGGATATTTAAACATTAACTTTCAAAATTATAGTGGAAAAACAAGTAGTTTGGCCCATTCCATTTCTTTATGGGGTAAAGAAAGT---AAAAAAAAAAAAAAACAAATGAGTTTATTAACTTTATTACCAATC------AAGAATAAT------GCTGGTACTTCTTTTCTTTCGACAAACACATATCGAATT---AAT---------GATAATGTAACCAGACCCTTTATGACTATT------TCCCCTTTTGATAGTACAAAGACTTTATCCTATCCTCATGAAGTAGATAATACTATGTTATTCCCGCTGCTTCTATTAGTTTTATTTACTTTTTTTGTTGGAGTTATTGGTATTCCTTTTACTCAAGAAGGAAAAGATTTGGATATATTATCCAAATGGTTAAACTCATCTATAAATCTTTTACATAAA---------AAT------TCTGTGGATTGGTATGAATTTGTTACAAATGCAACTTTTTCTGTCAGTATAGCCCTTTTTGGAATATTTATAGCGTTTCTTTTATATAAACCTGTTTATTCATCGTTCAAAAATTTGAATTTAATGAATTCATTAAAA---------AAAAAGGCTCCTATTAAACTTTTTTTTTTAGGAGAAAATATAATAAATATCATATATAATTGGTCATATAATCGTGGTTACATAGATTCTTTTTATAAAGCATCTTTAACTAACAGTATACGAGGATTAGCAGAATTTTCTCATGTTTTTGATAGGCGAATAGTTGATGGAATTACGAATGTAGTTGGTGTTCTGAGTTTCTTTATAGGAGAAGCACTAAAATATGTAGGTAATGGACGAATTTCCTCTTATCTT---------------TTCTTATATTTC------------------------------TTATTCTTAATTGTATTTACTAAT------ATCTTTTCTTTT------TTTTTTAGTATTTCTAAC------------TTCGAAGTTTCT
>Rhodiola_fastigiata
ATGGAACATACATATCAATATGCATGGATCATACCTCTCCTTCCACTTCCAGTTCCTATGGGAATAGGACTAGGGCTTATCTTTTTTCCG------ACGGCAACAAAAAATCTTCGACGTATGTGGTCTTTTCATAGTGTTTTCTTATTAAGTATAGTTATGGTTTTTTCAGCCGACCTATCTATTCAACTAATAAATAGGAGTTCCATTTCTCAATATATATCGTCTTGGACCATCAATAATGATTTTTCTTTAGAGTTTGGCTATTTGATCGATCCACTTACTTCTATTATGTCAATATTAATCACTACTATCGGAGTTATGGTTCTTATTTATAGTGATAATTATATGTTTCATGATCAAGGATACTTGAGATTTTTTGCTTATATGAGTTTTTTCAATGCATCTATGTTGGGATTAGTTACCAGTTCTAATTTGATACAAATTTATCTTTTTTGGGAATTAGTTGGAATGTGCTCTTATCTATTAATAGGTTTTTGGTTCACACGACCCCTTGCCGCAAATGCTTGCCAAAAAGCGTTTGTAACTAACCGTATCGGGGATTTTGGTTTATTATTAGGAATTTTAGGTCTTTATTGGATAACAGGTAGTTTCGAATTTCGAGACTTGTTCGAAATATTCAATAACTTAATTTCTACTAATGGGGTCCATTTTTTATTTGGAACTGTATGTGTCTTCCTATTATTTTCTGGTGCAGTTGCTAAATCTGCTCAATTTCCCCTTCATGTATGGTTACCCGATGCTATGGAGGGTCCTACTCCTATTTCAGCTCTTATCCATGCTGCGACTATGGTGGCAGCGGGAATTTTTCTTGTAGCTCGGCTTTTTCCCCTTTTTATAGTTATACCTTACATAATGAATTTCATATCTTTGCTAAGTATAATAACAGTACTATTAGGAGCTACTTTAGCTCTTGCTCAAAACGATATTAAAAGAAGTTTAGCCTATTCTACAATGTCTCAATTGGGGTATATGATGTTAGCTTTAGGTATGGGGTCTTATCGAACAGCTTTGTTTCATTTGATTACTCATGCTTATTCCAAAGCATTGTTGTTTTTAGGATCTGGATCAATTATTCATTCAATGGAGCCTATTGTTGGATATTCTCCAAATAAAAGTCAAAATATGGTTCTTATGGGTGGTTTAATAAAATATGTTCCAATTACAAAAACTGCTTTTTTTTTAGGGACACTTTCTCTATGTGGTATTCCACCTCTTGCTTGTTTTTGGTCTAAAGATGAAATTCTTAATGATAGTTGGTTGTATTCACAGATTGTTGGAATACTAGCTTGCTCCACGGCAGGATTAACAGCATTTTATATGTTTCGAATCTATTTACTAACTTTTGAGGGATATTTAAACATTAACTTTCAAAATTATAGTGGAAAAACAAGTAGTTTGGCCTATTCCATTTCTTTATGGGGTAAAGAAAGTCAAAAAAAAAAAAAAAAACAAATGAGTTTATTAACTTTATTACCAATC------AAGAATAAT------GCTGGTACTTCTTTTCTTTCGACAAACACATATCGAATT---AAT---------GATAATGTAACCAGACCCTTTATGACTATT------TCCCCTTTTGATAGTACAAAGACTTTATCCTATCCTCATGAAGTAGATAATACTATGTTATTCCCGCTGCTTCTATTGGTTTTATTTACTTTTTTTGTTGGAGTTATTGGGATTCCTTTTACTCAAGAAGGAAAAGATTTGGATATATTATCCAAATGGTTAAACTCATCTATAAATCTTTTACATAAATTTTTTTCTAAT------TCTGTGGATTGGTATGAATTTGTTACAAATGCAACTTTTTCTGTCAGTATAGCCCTTTTTGGAATATTTATAGCGTTTCTTTTATATAAACCTGTTTATTCATCGTTCAAAAATTTGAATTTAATGAATTCATTAAAA---------AAAAAGGCTCCTATTAAACTTTTTTTTTTAGGAGAAAAGATAATAAATATCATATATAATTGGTCATATAATCGTGGTTACATAGATTTTTTTTATAAAGCATCTTTAACTACCAGTATACGAGGATTAGCGGAATTTTCTCATGTTTTTGATAGGCGAATAGTTGATGGAATTACGAATGTAGTTGGTGTTCTGAGTTTCTTTATAGGAGAAGCACTAAAATATGTAGGTAATGGACGAATTTCCTCTTATCTT---------------TTCTTATATTTC------------------------------TTATATTTACTAATA---------------TCTTTTCTTTTT------TTT---------------------------------------
>Rhodiola_gelida
ATGGAACATACATATCAATATGCATGGATCATACCTCTCCTTCCACTTCCAGTTCCTATGGGAATAGGACTAGGGCTTATCTTTTTTCCG------ACGGCAACAAAAAATCTTCGACGTATGTGGTCTTTTCATAGTGTTTTCTTATTAAGTATAGTTATGGTTTTTTCAGCCGACCTATCTATTCAACTAATAAATAGGAGTTCCATTTCTCAATATATATCGTCTTGGACCATCAATAATGATTTTTCTTTAGAGTTTGGCTATTTGATCGATCCACTTACTTCTATTATGTCAATATTAATCACTACTATCGGAGTTATGGTTCTTATTTATAGTGATAATTATATGTTTCATGATCAAGGATACTTGAGATTTTTTGCTTATATGAGTTTTTTCAATGCATCTATGTTGGGATTAGTTACCAGTTCTAATTTGATACAAATTTATCTTTTTTGGGAATTAGTTGGAATGTGCTCTTATCTATTAATAGGTTTTTGGTTCACACGACCCCTTGCCGCAAATGCTTGCCAAAAAGCGTTTGTAACTAACCGTATCGGGGATTTTGGTTTATTATTAGGAATTTTAGGTCTTTATTGGATAACAGGTAGTTTCGAATTTCGAGACTTGTTCAAAATATTCAATAACTTAATTTCTACTAATGGGGTCCATTTTTTATTTGGAACTGTATGTGTCTTCCTATTATTTTCTGGTGCAGTTGCTAAATCTGCTCAATTTCCCCTTCATGTATGGTTACCCGATGCTATGGAGGGTCCTACTCCTATTTCAGCTCTTATCCATGCTGCGACTATGGTGGCAGCGGGAATTTTTCTTGTAGCTCGGCTTTTTCCCCTGTTTATAGTTATACCTTACATAATGAATTTCATATCTTTGCTAAGTATAATAACAGTACTATTAGGAGCTACTTTAGCTCTTGCTCAAAACGATATTAAAAGAAGTTTAGCCTATTCTACAATGTCTCAATTGGGGTATATGATGTTAGCTTTAGGTATGGGGTCTTATCGAACAGCTTTGTTTCATTTGATTACTCATGCTTATTCCAAAGCATTGTTGTTTTTAGGATCTGGATCAATTATTCATTCAATGGAGCCTATTGTTGGATATTCTCCAAATAAAAGTCAAAATATGGTTCTTATGGGTGGTTTAATAAAATATGTGCCAATTACAAAAACTGCTTTTTTTTTAGGGACACTTTCCCTATGTGGTATTCCACCTCTTGCTTGTTTTTGGTCTAAAGATGAAATTCTTAATGATAGTTGGTTGTATTCACAGATTGTTGGAATACTAGCTTGCTCCACGGCAGGATTAACAGCATTTTATATGTTTCGAATCTATTTACTAACTTTTGAGGGATATTTAAACATTAACTTTCAAAATTATAGTGGAAAAACAAGTAGTTTGGCCTATTCCATTTCTTTATGGGGTAAAGAAAGTCAAAAAAAAAAAAAAACACAAATGAGTTTATTAACTTTATTACCAATC------AAGAATAAT------GCTGGTACTTCTTTTCTTTCGACAAACACATATCGAATT---AAT---------GATAATGTAACCAGACCCTTTATGACTATT------TCCACTTTTGATAGTACAAAGACTTTATCCTATCCTCATGAAGTAGACAATACTATGTTATTCCCGCTGCTTCTATTGGTTTTATTTACTTTTTTTGTTGGAGTTATTGGGATTCCTTTTACTCAAGAAGGAAAAGATTTGGATATATTATCCAAATGGTTAAACTCATCTATAAATCTTTTACATAAAAATTTTTCTAAT------TCTGTGGATTGGTATGAATTTGTTACAAATGCAACTTTTTCTGTCAGTATAGCCCTTTTTGGAATATTTATCGCGTTTCTTTTATATAAACCTGTTTATTCATCGTTCAAAAATTTGAATTTAATGAATTCATTAAAA---------AAAAAGGCTCCTATTAAACTTTTTTTTTTAGGAGAAAAGATAATAAATATCATATATAATTGGTCATATAATCGTGGTTACATAGATTCTTTTTATAAAGCATCCTTAACTACCAGTATACGAGGATTAGCAGAATTTTCTCATGTTTTTGATAGGCGAATAGTTGATGGAATTACGAATGTAGTTGGTGTTCTGAGTTTCTTTATAGGAGAAGCACTAAAATATGTAGGTAATGGACGAATTTCCTCTTATCTT---------------TTTCTATATTTC---------------------------------------CTCTTA---------------TCTTTTCTTTTT------TTT---------------------------------------
>Rhodiola_hobsonii
ATGGAACATATATATCAATATGCATGGATCATACCTCTCCTTCCACTTCCAGTTCCTATGGGAATAGGACTAGGGCTTATCTTTTTTCCG------ACGGCAACAAAAAATCTTCGACGTATGTGGTCTTTTCATAGTGTTTTCTTATTAAGTATAGTTATGGTTTTTTCAGCTGACCTATCTATTCAACTAATAAATAGGAATTCCATTTATCAATATATATCGTCTTGGACCATCAATAATGATTTTTCTTTAGAGTTTGGCTATTTGATCGATCCACTTACTTCTATTATGTCAATATTAATCACTACTATCGGAGTTATGGTTCTTATTTATAGTGATAATTATATGTTTCATGATCAAGGATACTTGAGATTTTTTGCTTATATGAGTTTTTTCAATGCATCTATGTTGGGATTAGTTACCAGTTCTAATTTGATACAAATTTATATTTTTTGGGAATTAGTTGGAATGTGCTCTTATCTATTAATAGGTTTTTGGTTCACACGACCCCTTGCCGCAAATGCTTGCCAAAAAGCGTTTGTGACTAACCGTATCGGGGATTTTGGTTTATTATTAGGAATTTTAGGTCTTTATTGGATAACAGGTAGTTTCGAATTTAGAGACTTGTTCGAAATATTCAATAACTTAATTTCTACTAATGGGGTCCATTTTTTATTTGGAACTGTATGTGTCTTCCTATTATTTTCTGGTGCAGTTGCTAAATCTGCTCAATTTCCCCTTCATGTATGGTTACCCGATGCTATGGAGGGTCCTACTCCTATTTCAGCTCTTATCCATGCTGCGACTATGGTGGCAGCGGGAATTTTTCTTGTAGCTCGGCTTTTTCCCCTTTTTATAGTTATACCTTACATAATGAATTTCATATCTTTGCTAAGTATAATAACAGTACTATTAGGAGCTACTTTAGCTCTTGCTCAAAACGATATTAAAAGAAGTTTAGCCTATTCTACAATGTCTCAATTGGGGTATATGATGTTAGCTTTAGGTATGGGGTCTTATCGAACAGCTTTGTTTCATTTGATTACTCATGCTTATTCCAAAGCATTGTTGTTTTTAGGATCTGGATCAATTATTCATTCAATGGAGCCTATTGTTGGATATTCTCCAAATAAAAGTCAAAATATGGTTCTTATGGGTGGTTTAATAAAATATGTGCCAATTACAAAAACTGCTTTTTTTTTAGGGACACTTTCTCTATGTGGTATTCCACCTCTTGCTTGTTTTTGGTCTAAAGATGAAATTATTAATGATAGTTGGTTGTATTCACAGATTGTTGGAATACTAGCTTGCTCCACGGCAGGATTAACAGCATTTTATATGTTTCGAATCTATTTACTAACTTTTGAGGGACATTTAAACATTAACTTTCAAAATTATAGTGGAAAAACAAGTAGTTTGGCCTATTCCATTTCTTTATGGGGTAAAGAAAGT---AAAAAAAAAAAAAAACAAATGAGTTTATTAACTTTATTACCAATC------AAGAATAAT------GCTGGTACTTCTTTTCTTTCGACAAACACATATCGAATT---AAT---------GATAATGTAACCCGACACTTTATGACTATT------ACCCCTTTTGATAGTACAAAGACTTTATCCTATCCTCATGAAGTAGATAATACTATGTTATTCCCGCTGCTTCTATTGGTTTTATTTACTTTTTTTGTTGGATTTATTGGGATTCCTTTTACTCAAGAAGGAAAAGATTTGGATATATTATCCAAATGGTTAAACTCATCTATAAATATTTTACATAAACATTTTTCTAAT------TCTGTGGATTGGTATGAATTTGTTACAAATGCAACTTTTTCTGTCAGTATAGCCCTTTTTGGAATATTTATCGCGTTTCTTTTATATAAACCTGTTTATTCATCGTTCAAAAATTTGAATTTAATGAATTCATTAAAA---------AAAAAGGCTCCTATTAAACTTTTTTTTTTAGGAGAAAAGATAATATATATAATATATAATTGGTCATATAATCGTGGTTACATAGATTATTTTTATAAAGCATCTTTAACTACCAGTATACGAGGATTAGCGGAATTTGTTCATGTTTTTGATAGGCGAATAGTTGATGGAATTACGAATGTAGTTGGTGTTCTGAGTTTCTTTATAGGAGAAGCACTAAAATATGTAGGTAATGGACGAATCTCCTCTTATCTT---------------TTCTTATATTTA------------------------------TTGTATTTATTAATA---------------TCTTTTCTTTTT------TTT---------------------------------------
>Rhodiola_humilis
ATGGAACATACATATCAATATGCATGGATCATACCTCTCCTTCCACTTCCAGTTCCTATGGGAATAGGACTAGGGCTTATCTTTTTTCCG------ACGGCAACAAAAAACCTTCGACGTATGTGGTCTTTTCATAGTGTTTTCTTATTAAGTATAGTTATGGTTTTTTCAGCTGACCTATCTATTCAACTAATAAATAGGAGTTCCATTTATCAATATATATCGTCTTGGACCATCAATAATGATTTTTCTTTAGAGTTTGGCTATTTGATCGATCCACTTACTTCTATTATGTCAATATTAATCACTACTATCGGAGTTATGGTTCTTATTTATAGTGATAATTATATGTTTCATGATCAAGGATACTTGAGATTTTTTGCTTATATGAGTTTTTTCAATGCATCTATGTTGGGATTAGTTACCAGTTCTAATTTGATACAAATTTATCTTTTTTGGGAATTAGTTGGAATGTGCTCTTATCTATTAATAGGTTTTTGGTTCACACGACCCCTTGCCGCAAATGCTTGCCAAAAAGCGTTTGTGACTAACCGTATCGGGGATTTTGGTTTATTATTAGGAATTTTAGGTCTTTATTGGATAACAGGTAGTTTCGAATTTAGAGACTTGTTCGAAATATTCAATAACTTAATTTCTACTAATGGGGTCCATTTTTTATTTGGAACTGTATGTGTCTTCCTATTATTTTCTGGTGCAGTTGCTAAATCTGCTCAATTTCCCCTTCATGTATGGTTACCCGATGCTATGGAGGGTCCTACTCCTATTTCAGCTCTTATCCATGCTGCGACTATGGTGGCAGCGGGAATTTTTCTTGTAGCTCGGCTTTTTCCCCTTTTTATAGTTATACCTTACATAATGAATTTCATATCTTTGCTAAGTATAATAACAGTACTATTAGGAGCTACTTTAGCTCTTGCTCAAAACGATATTAAAAGAAGTTTAGCCTATTCTACAATGTCTCAATTGGGGTATATGATGTTAGCTTTAGGTATGGGGTCTTATCGAACAGCTTTGTTTCATTTGATTACTCATGCTTATTCCAAAGCATTGTTGTTTTTAGGATCTGGATCAATTATTCATTCAATGGAGCCTATTGTTGGATATTCTCCAAATAAAAGTCAAAATATGGTTCTTATGGGTGGTTTAATAAAATATGTGCCAATTACAAAAACTGCTTTTTTTTTAGGGACACTTTCTCTATGTGGTATTCCACCTCTTGCTTGTTTTTGGTCTAAAGATGAAATTCTTAATGATAGTTGGTTGTATTCACAGATTGTTGGAATACTAGCTTGCTCCACGGCAGGATTAACAGCATTTTATATGTTTCGAATCTATTTACTAACTTTTGAGGGACATTTAAACATTAACTTTCAAAATTATAGTGGAAAAACAAGTAGTTTGGCCTATTCCATTTCTTTATGGGGTAAAGAAAGTCCAAAAACAAAAAAAAAACAAATGAGTTTATTAACTTTATTACCAATC------AAGAATAAT------GCTGGTACTTCTTTTCTTTCGACAAACACATATCGAATT---AAT---------GATAATGTAACCCGACACTTTATGACTATT------ACCCCTTTTGATAGTACAAAGACTTTATCCTATCCTCATGAAGTAGATAATACTATGTTATTCCCGCTGCTTCTATTGGTTTTATTTACTTTTTTTGTTGGATTTATCGGGATTCCTTTTACTCAAGAAGGAAAAGATTTGGATATATTATCCAAATGGTTAAACTCATCTATAAATCTTTTACATAAACATTTTTCTAAT------TCTGTGGATTGGTATGAATTTGTTACAAATGCAACTTTTTCTGTCAGTATAGCCCTTTTTGGAATATTTATCGCGTTTCTTTTATATAAACCTGTTTATTCATCGTTCAAAAATTTGAATTTAATGAATTCATTAAAA---------AAAAAGGCTCCTATTAAACTTTTTTTTTTAGGAGAAAAGATAATAAATATAATATATAATTGGTCATATAATCGTGGTTACATAGATTATTTTTATAAAGCATCTTTAACTACTAGTATACGAGGATTAGCGGAATTTGCTCATGTTTTTGATAGGCGAATAGTTGATGGAATTACGAATGTAGTTGGTGTTCTGAGTTTCTTTATAGGAGAAGCACTAAAATATGTAGGTAATGGACGAATCTCCTCTTATCTT---------------TTCTTATATTTA------------------------------TTGTATTTATTAATA---------------TCTTTTCTTTTT------TTT---------------------------------------
>Rhodiola_integrifolia
ATGGAACATACATATCAATATGCATGGATCATACCTCTCCTTCCACTTCCAGTTCCTATGGGAATAGGACTAGGGCTTATCTTTTTTCCG------ACGGCAACAAAAAATCTTCGACGTATGTGGTCTTTTCATAGTGTTTTCTTATTAAGTATAGTTATGGTTTTTTCAGCCGACCTATCTATTCAACTAATAAATAGGAGTTCCATTTATCAATATATATCGTCTTGGACCATCAATAATGATTTTTCTTTAGAGTTTGGCTATTTGATCGATCCACTTACTTCTATTATGTCAATATTAATCACTACTATCGGAGTTATGGTTCTTATTTATAGTGATAATTATATGTTTCATGATCAAGGATACTTGAGATTTTTTGCTTATATGAGTTTTTTCAATGCGTCTATGTTGGGATTAGTTACCAGTTCTAATTTGATACAAATTTATCTTTTTTGGGAATTAGTTGGAATGTGCTCTTATCTATTAATAGGTTTTTGGTTCACACGACCCCTTGCCGCAAATGCTTGCCAAAAAGCGTTTGTGACTAACCGTATCGGGGATTTTGGTTTATTATTAGGAATTTTAGGTCTTTATTGGATAACAGGTAGTTTTGAATTTCGAGACTTGTTCGAAATATTCAATAACTTAATTTCTACTAATGGGGTCCATTTTTTATTTGGAACTGTATGTGTGTTCCTATTATTTTCTGGTGCAGTTGCTAAATCTGCTCAATTTCCCCTTCATGTATGGTTACCCGATGCTATGGAGGGTCCTACTCCTATTTCAGCTCTTATCCATGCTGCGACTATGGTGGCAGCGGGAATTTTTCTTGTAGCTCGGCTTTTTCCCCTTTTTATAGTTATACCTTACATAATGAATTTCATATCTTTGCTAAGTATAATAACAGTACTATTAGGAGCTACTTTAGCTCTTGCTCAAAACGATATTAAAAGAAGTTTAGCCTATTCTACAATGTCTCAATTGGGGTATATGATGTTAGCTTTAGGTATGGGGTCTTATCGAACAGCTTTGTTTCATTTGATTACTCATGCTTATTCCAAAGCATTGTTGTTTTTAGGATCTGGATCAATTATTCATTCAATGGAGCCTATTGTTGGATATTCTCCAAATAAAAGTCAAAATATGGTTCTTATGGGTGGTTTAATAAAATATGTGCCAATTACAAAAACTGCTTTTTTTTTAGGGACACTTTCTCTATGTGGTATTCCACCTCTTGCTTGTTTTTGGTCTAAAGATGAAATTCTTAATGATAGTTGGTTGTATTCACAGATTGTTGGAATACTAGCTTGCTCCACGGCAGGATTAACAGCATTTTATATGTTTCGAATCTATTTACTAACTTTTGAGGGACATTTAAACATTAACTTTCAAAATTATAGTGGAAAAACAAGTAGTTTGGCCTATTCCATTTCTTTATGGGGTAAAGAAAGTCCAAAAAAAAAAAAAAAACAAACGAGTTTATTAACTTTATTACCAATC------AAGAATAAT------GCTGGTACTTCTTTTCTTTCGACAAACACATATCGAATT---AAT---------GATAATGTAACCCGACACTTTATGACTATT------ACCCCTTTTGATAGTACAAAGACTTTATCCTATCCTCATGAAGTAGATAATACTATGTTATTCCCGCTGCTTCTATTGGTTTTATTTACTTTTTTTGTTGGAGTTATCGGGATTCCTTTTACTCAAGAAGGAAAAGATTTGGATATATTATCCAAATGGTTAAACTCATCTCTAAATCTTTTACATAAAAATTTTTCTAGT------TCTGTGGATTGGTATGAATTTGTTACAAATGCAACTTTTTCTGTCAGTATAGCCCTTTTTGGAATATTTATCGCGTTTCTTTTATATAAACCTGTTTATTCATCGTTCAAAAATTTGAATTTAATGAATTCATTAAAA---------AAAAAGGCTCCTATTAAACTTTTTTTTTTAGGAGAAAAGATAATAAATATCATATATAATTGGTCATATAATCGTGGTTACATAGATTATTTTTATAAAGCATCTTTAACTACCAGTATACGAGGATTAGCAGAATTTGCTCATGTTTTTGATAGGCGAATAGTTGATGGAATTACGAATGTAGTTGGTGTTCTGAGTTTCTTTATAGGAGAAGCACTAAAATATGTAGGTAATGGACGAATTTCCTCTTATCTT---------------TTCTTATATTTA------------------------------TTGTATTTATTAATA---------------TCTTTTCTTTTT------TTT---------------------------------------
>Rhodiola_liciae
ATGGAACATACATATCAATATGCATGGATCATACCTCTCCTTCCACTTCCAGTTCCTATGGGAATAGGACTAGGGCTTATCTTTTTTCCG------ACGGCAACAAAAAATCTTCGACGTATGTGGTCTTTTCATAGTGTTTTCTTATTAAGTATAGTTATGGTTTTTTCAGCCGACCTATCTATTCAACTAATAAATAGGAGTTCCATTTATCAATATATATCGTCTTGGACCATCAATAATGATTTTTCTTTAGAGTTTGGCTATTTGATCGATCCACTTACTTCTATTATGTCAATATTAATCACTACTATCGGAGTTATGGTTCTTATTTATAGTGATAATTATATGTTTCATGATCAAGGATACTTGAGATTTTTTGCTTATATGAGTTTTTTCAATGCATCTATGTTGGGATTAGTTACCAGTTCTAATTTGATACAAATTTATCTTTTTTGGGAATTAGTTGGAATGTGCTCTTATCTATTAATAGGTTTTTGGTTCACACGACCCCTTGCCGCAAATGCTTGCCAAAAAGCGTTTGTGACTAACCGTATCGGGGATTTTGGTTTATTATTAGGAATTTTAGGTCTTTATTGGATAACAGGTAGTTTCGAATTTCGAGACTTGTTCGAAATATTCAATAACTTAATTTCTACTAATGGGGTCCATTTTTTATTTGGAACTGTATGTGTCTTCCTATTATTTTCTGGTGCAGTTGCTAAATCTGCTCAATTTCCCCTTCATGTATGGTTACCCGATGCTATGGAGGGTCCTACTCCTATTTCAGCTCTTATCCATGCTGCGACTATGGTGGCAGCGGGAATTTTTCTTGTAGCTCGGCTTTTTCCCCTTTTTATAGTTATACCTTACATAATGAATTTCATATCTTTGCTAAGTATAATAACAGTACTATTAGGAGCTACTTTAGCTCTTGCTCAAAACGATATTAAAAGAAGTTTAGCCTATTCTACAATGTCTCAATTGGGGTATATGATGTTAGCTTTAGGTATGGGGTCTTATCGAACAGCTTTGTTTCATTTGATTACTCATGCTTATTCCAAAGCATTGTTGTTTTTAGGATCTGGATCAATTATTCATTCAATGGAGCCTATTGTTGGATATTCTCCAAATAAAAGTCAAAATATGGTTCTTATGGGTGGTTTAATAAAATATGTGCCAATTACAAAAACTACTTTTTTTTTAGGGACACTTTCTCTATGTGGTATTCCACCTCTTGCTTGTTTTTGGTCTAAAGATGAAATTCTTAATGATAGTTGGTTGTATTCACAGATTGTTGGAATACTAGCTTGCTCCACGGCAGGATTAACAGCATTTTATATGTTTCGAATCTATTTACTAACTTTTGAGGGACATTTAAGCATTAACTTTCAAAATTATAGTGGAAAAACAAGTAGTTTGGCCTATTCCATTTCTTTATGGGGTAAAGAAAGTAAAAAAAAAAAAAAAAAACAAATGAGTTTATTAACTTTATTACCAATC------AAGAATAAT------GCTGGTACTTCTTTTCTTTCGACAAACACATATCGAATT---AAT---------GATAATGTAACCCGACACTTTATGACTATT------ACCCCTTTTGATAGTACAAAGACTTTATCCTATCCTCATGAAGTAGATAATACTATGTTATTCCCGCTGCTTCTATTGGTTTTATTTACTTTTTTTGTTGGATTTATCGGGATTCCTTTTACTCAAGAAGGAAAAGATTTGGATATATTATCCAAATGGTTAAACTCATCTATAAATCTTTTACATAAACATTTTTCTAAT------TCTGTGGATTGGTATGAATTTGTTACAAATGCAACTTTTTCTGTCAGTATAGCCCTTTTTGGAATATTTATCGCGTTTCTTTTATATAAACCTGTTTATTCATCGTTCAAAAATTTGAATTTAATGAATTCATTAAAA---------AAAAAGGCTCCTATTAAACTTTTTTTTTTAGGAGAAAAGATAATAAATATCATATATAATTGGTCATATAATCGTGGTTACATAGATTCTTTTTATAAAGCATCTTTAACTACGAGTATACGAGGATTAGCGGAATTTGCTCATGTTTTTGATAGGCGAATAGTTGATGGAATTACGAATGTAGTTGGTGTTCTGAGTTTCTTTATAGGAGAAGCACTAAAATATGTAGGTAATGGACGAATTTCCTCTTATCTT---------------TTCTTATATTTC------------------------------TTATATTTATTAATA---------------TCTTTTCTTTTT------TTT---------------------------------------
>Rhodiola_macrocarpa
ATGGAACATACATATCAATATGCATGGATCATACCTCTCCTTCCACTTCCAGTTCCTATGGGAATAGGACTAGGGCTTATCTTTTTTCCG------ACGGCAACAAAAAATCTTCGACGTATGTGGTCTTTTCATAGTGTTTTCTTATTAAGTATAGTTATGGTTTTTTCAGCCGACCTATCTATTCAACTAATAAATAGGAGTTCCATTTCTCAATATATATCGTCTTGGACCATCAATAATGATTTTTCTTTAGAGTTTGGCTATTTGATCGATCCACTTACTTCTATTATGTCAATATTAATCACTACTATCGGAGTTATGGTTCTTATTTATAGTGATAATTATATGTTTCATGATCAAGGATACTTGAGATTTTTTGCTTATATGAGTTTTTTCAATGCATCTATGTTGGGATTAGTTACCAGTTCTAATTTGATACAAATTTATCTTTTTTGGGAATTAGTTGGAATGTGCTCTTATCTATTAATAGGTTTTTGGTTCACACGACCCCTTGCCGCAAATGCTTGCCAAAAAGCGTTTGTAACTAACCGTATCGGGGATTTTGGTTTATTATTAGGAATTTTAGGTCTTTATTGGATAACAGATAGTTTCGAATTTCGAGACTTGTTCGAAATATTCAATAACTTAATTTCTACTAATGGGGTCCATTTTTTATTTGGAACTGTATGTGTCTTCCTATTATTTTCTGGTGCAGTTGCTAAATCTGCTCAATTTCCCCTTCATGTATGGTTACCCGATGCTATGGAGGGTCCTACTCCTATTTCAGCTCTTATCCATGCTGCGACTATGGTGGCAGCGGGCATTTTTCTTGTAGCTCGGCTTTTTCCCCTGTTTATAGTTATACCTTACATAATGAATTTCATATCTTTGCTAAGTATAATAACAGTACTATTAGGAGCTACTTTAGCTCTTGCTCAAAACGATATTAAAAGAAGTTTAGCCTATTCTACAATGTCTCAATTGGGGTATATGATGTTAGCTTTAGGTATGGGGTCTTATCGAACAGCTTTGTTTCATTTGATTACTCATGCTTATTCCAAAGCATTGTTGTTTTTAGGATCTGGATCAATTATTCATTCAATGGAGCCTATTGTTGGATATTCTCCAAATAAAAGTCAAAATATGGTTCTTATGGGTGGTTTAATAAAATATGTGCCAATTACAAAAACTGCTTTTTTTTTAGGGACACTTTCCCTATGTGGTATTCCACCTCTTGCTTGTTTTTGGTCTAAAGATGAAATTCTTAATGATAGTTGGTTGTATTCACAGATTGTTGGAATACTAGCTTGCTCCACGGCAGGATTAACAGCATTTTATATGTTTCGAATCTATTTACTAACTTTTGAGGGATATTTAAACATTAACTTTCAAAATTATAGTGGAAAAACAAGTAGTTTGGCCTATTCCATTTCTTTATGGGGTAAAGAAAGTCAAAAA---AAAAAAAAACAAATGAGTTTATTAACTTTATTACCAATC------AAGAATAAT------GCTGGTACTTCTTTTCTTTCGACAAACACATATCGAATT---AAT---------GATAATGTAACCAGACCCTTTATGACTATT------TCCACTTTTGATAGTACAAAGACTTTATCCTATCCTCATGAAGTAGATAATACTATGTTATTCCCGCTGCTTCTATTGGTTTTATTTACTTTTTTTGTTGGAGTTATTGGGATTCCTTTTACTCAAGAAGGAAAAGATTTGGATATATTATCCAAATGGTTAAACTCATCTATAAATCTTTTACATAAAAATTTTTCTAAT------TCTGTGGATTGGTATGAATTTGTTACAAATGCAACTTTTTCTGTCAGTATAGCCCTTTTTGGAATATTTATCGCGTTTCTTTTATATAAACCTGTTTATTCATCGTTCAAAAATTTGAATTTAATGAATTCATTAAAA---------AAAAAGGCTCCTATTAAACTTTTTTTTTTAGGAGAAAAGATAATAAATATCATATATAATTGGTCATATAATCGTGGTTACATAGATTCTTTTTATAAAGCATCTTTAACTACCAGTATACGAGGATTAGCAGAATTTTCTCATGTTTTTGATAGGCGAATAGTTGATGGAATTACGAATGTAGTTGGTGTTCTGAGTTTCTTTATAGGAGAAGCACTAAAATATGTAGGTAATGGACGAATTTCCTCTTATCTT---------------TTCTTATATTTC------------------------------TTATATTTACTAATA---------------TCTTTTCTTTTT------TTT---------------------------------------
>Rhodiola_ovatisepala
ATGGAACATACATATCAATATGCATGGATCATACCTCTCCTTCCACTTCCAGTTCCTATGGGAATAGGACTAGGGCTTATCTTTTTTCCG------ACGGCAACAAAAAATATTCGACGTATGTGGTCTTTTCATAGTGTTTTCTTATTAAGTATAGTTATGGTTTTTTCAGCTGACCTATCTATTCAACTAATAAATAGGAGTTCCATTTATCAATATATATCGTCTTGGACCATCAATAATGATTTTTCTTTAGAGTTTGGCTATTTGATCGATCCACTTACTTCTATTATGTCAATATTAATCACTACTATCGGAGTTATGGTTCTTATTTATAGTGATAATTATATGTTTCATGATCAAGGATACTTGAGATTTTTTGCTTATATGAGTTTTTTCAATGCATCTATGTTGGGATTAGTTACCAGTTCTAATTTGATACAAATTTATCTTTTTTGGGAATTAGTTGGAATGTGCTCTTATCTATTAATAGGTTTTTGGTTCACACGACCCCTTGCCGCAAATGCTTGCCAAAAAGCGTTTGTGACTAACCGTATCGGGGATTTTGGTTTATTATTAGGAATTTTAGGTCTTTATTGGATAACAGGTAGTTTCGAATTTAGAGACTTGTTCGAAATATTCAATAACTTAATTTCTACTAATGGGGTCCATTTTTTATTTGGAACTGTATGTGTCTTCCTATTATTTTCTGGTGCAGTTGCTAAATCTGCTCAATTTCCCCTTCATGTATGGTTACCCGATGCTATGGAGGGTCCTACTCCTATTTCAGCTCTTATCCATGCTGCGACTATGGTGGCAGCGGGAATTTTTCTTGTAGCTCGGCTTTTTCCCCTTTTTATAGTTATACCTTACATAATGAATTTCATATCTTTGCTAAGTATAATAACAGTACTATTAGGAGCTACTTTAGCTCTTGCTCAAAACGATATTAAAAGAAGTTTAGCCTATTCTACAATGTCTCAATTGGGGTATATGATGTTAGCTTTAGGTATGGGGTCTTATCGAACAGCTTTGTTTCATTTGATTACTCATGCTTATTCCAAAGCATTGTTGTTTTTAGGATCTGGATCAATTATTCATTCAATGGAGCCTATTGTTGGATATTCTCCAAATAAAAGTCAAAATATGGTTCTTATGGGTGGTTTAATAAAATATGTGCCAATTACAAAAACTGCTTTTTTTTTAGGGACACTTTCTCTATGTGGTATTCCACCTCTTGCTTGTTTTTGGTCTAAAGATGAAATTCTTAATGATAGTTGGTTGTATTCACAGATTGTTGGAATACTAGCTTGCTCCACAGCAGGATTAACAGCATTTTATATGTTTCGAATCTATTTACTAACTTTTGAGGGACATTTAAACATTAACTTTCAAAATTATAGTGGAAAAACAAGTAGTTTGGCCTATTCCATTTCTTTATGGGGTAAAGAAAGTCCAAAAACAAAAAAAAAACAAATGAGTTTATTAACTTTATTACCAATC------AAGAATAAT------GCTGGTACTTCTTTTCTTTCGACAAACACATATCGAATT---AAT---------GATAATGTAACCCGACACTTTATGACTATT------ACCCCTTTTGATAGTACAAAGACTTTATCCTATCCTCATGAAGTAGATAATACTATGTTATTCTCGCTGCTTTTATTGGTTTTATTTACTTTTTTTGTTGGATTTATCGGGATTCCTTTTACTCAAGAAGGAAAAGATTTGGATATATTATCCAAATGGTTAAACTCATCTATAAATCTTTTACATAAACATTTTTCTAAT------TCTGTGGATTGGTATGAATTTGTTACAAATGCAACTTTTTATGTCAGTATAGCCCTTTTTGGAATATTTATCGCGTTTCTTTTATATAAACCCGTTTATTCATCGTTCAAAAATTTGAATTTAATGAATTCATTAAAA---------AAAAAGGCTCCTATTAAACTTTTTTTTTTAGGAGAAAAGATAATAAATATAATATATAATTGGTCATATAATCGTGGTTACATAGATTATTTTTATAAAGCATCTTTAACTACCAGTATACGAGGATTAGCGGAATTTGCTCATGTTTTTGATAGGCGAATAGTTGATGGAATTACGAATGTAGTTGGTGTTCTGAGTTTCTTTATAGGAGAAGCACTAAAATATGTAGGTAATGGACGAATCTCCTCTTATCTT---------------TTCTTATATTTT------------------------------CTT---------------------------------ATCTTT------TCT---------------------------------------
>Rhodiola_prainii
ATGGAACATACATATCAATATGCATGGATCATACCTCTCCTTCCACTTCCAGTTCCTATGGGAATAGGACTAGGGCTTATCTTTTTTCCG------ACGGCAACAAAAAATCTTCGACGTATGTGGTCTTTTCATAGTGTTTTCTTATTAAGTATAGTTATGGTTTTTTCAGCTGACCTATCTATTCAACTAATAAATAGGAGTTCCATTTATCAATATATATCGTCTTGGACCATCAATAATGATTTTTCTTTAGAGTTTGGCTATTTGATCGATCCACTTACTTCTATTATGTCAATATTAATCACTACTATCGGAGTTATGGTTCTTATTTATAGTGATAATTATATGTTTCATGATCAAGGATACTTGAGATTTTTTGCTTATATGAGTTTTTTCAATGCATCTATGTTGGGATTAGTTACCAGTTCTAATTTGATACAAATTTATCTTTTTTGGGAATTAGTTGGAATGTGCTCTTATCTATTAATAGGTTTTTGGTTCACACGACCCCTTGCCGCAAATGCTTGCCAAAAAGCGTTTGTGACTAACCGTATCGGGGATTTTGGTTTATTATTAGGAATTTTAGGTCTTTATTGGATAACAGGTAGTTTCGAATTTAGAGACTTGTTCGAAATATTCAATAACTTAATTTCTACTAATGGGGTCCATTTTTTATTTGGAACTGTATGTGTCTTCCTATTATTTTCTGGTGCAGTTGCTAAATCTGCTCAATTTCCCCTTCATGTATGGTTACCCGATGCTATGGAGGGTCCTACTCCTATTTCAGCTCTTATCCATGCTGCGACTATGGTGGCAGCGGGAATTTTTCTTGTAGCTCGGCTTTTTCCCCTTTTTATAGTTATACCTTACATAATGAATTTCATATCTTTGCTAAGTATAATAACAGTACTATTAGGAGCTACTTTAGCTCTTGCTCAAAACGATATTAAAAGAAGTTTAGCCTATTCTACAATGTCTCAATTGGGGTATATGATGTTAGCTTTAGGTATGGGGTCTTATCGAACAGCTTTGTTTCATTTGATTACTCATGCTTATTCCAAAGCATTGTTGTTTTTAGGATCTGGATCAATTATTCATTCAATGGAGCCTATTGTTGGATATTCTCCAAATAAAAGTCAAAATATGGTTCTTATGGGTGGTTTAATAAAATATGTGCCAATTACAAAAACTGCTTTTTTTTTAGGGACACTTTCTCTATGTGGTATTCCACCTCTTGCTTGTTTTTGGTCTAAAGATGAAATTCTTAATGATAGTTGGTTGTATTCACAGATTGTTGGAATACTAGCTTGCTCCACGGCAGGATTAACAGCATTTTATATGTTTCGAATCTATTTACTAACTTTTGAGGGACATTTAAACATTAACTTTCAAAATTATAGTGGAAAAACAAGTAGTTTGGCCTATTCCATTTCTTTATGGGGTAAAGAAAGTCCAAAAACAAAAAAAAAACAAATGAGTTTATTAACTTTATTACCAATC------AAGAATAAT------GCTGGTACTTCTTTTCTTTCGACAAACACATATCGAATT---AAT---------GATAATGTAACCCGACACTTTATGACTATT------ACCCCTTTTGATAGTACAAAGACTTTATCCTATCCTCATGAAGTAGATAATACTATGTTATTCCCGCTGCTTCTATTGGTTTTATTTACTTTTTTTGTTGGATTTATCGGGATTCCTTTTACTCAAGAAGGAAAAGATTTGGATATATTATCCAAATGGTTAAACTCATCTATAAATCTTTTACATAAACATTTTTCTAAT------TCTGTGGATTGGTATGAATTTGTTACAAATGCAACTTTTTCTGTCAGTATAGCCCTTTTTGGAATATTTATCGCGTTTCTTTTATATAAACCTGTTTATTCATCGTTCAAAAATTTGAATTTAATGAATTCATTAAAA---------AAAAAGGCTCCTATTAAACTTTTTTTTTTAGGAGAAAAGATAATAAATATAATATATAATTGGTCATATAATCGTGGTTACATAGATTATTTTTATAAAGCATCTTTAACTACCAGTATACGAGGATTAGCGGAATTTGCTCATGTTTTTGATAGGCGAATAGTTGATGGAATTACGAATGTAGTTGGTGTTCTGAGTTTCTTTATAGGAGAAGCACTAAAATATGTAGGTAATGGACGAATCTCCTCTTATCTC---------------TTATCTTTTCTTATA------------------------TTTATTGTATTTATTAAT---------------ATCTTTTCTTTT------TTTTTAAGTATTTCTAAC------------TTCGAAGTTTCT
>Rhodiola_quadrifida
ATGGAACATACATATCAATATGCATGGATCATACCTCTCCTTCCACTTCCAGTTCCTATGGGAATAGGACTAGGGCTTATCTTTTTTCCG------ACGGCAACAAAAAATCTTCGACGTATGTGGTCTTTTCATAGTGTTTTCTTATTAAGTATAGTTATGGTTTTTTCAGCCGACCTATCTATTCAACTAATAAATAGGAGTTCCATTTCTCAATATATATCGTCTTGGACCATCAATAATGATTTTTCTTTAGAGTTTGGCTATTTGATCGATCCACTTACTTCTATTATGTCAATATTAATCACTACTATCGGAGTTATGGTTCTTATTTATAGTGATAATTATATGTTTCATGATCAAGGATACTTGAGATTTTTTGCTTATATGAGTTTTTTCAATGCATCTATGTTGGGATTAGTTACCAGTTCTAATTTGATACAAATTTATCTTTTTTGGGAATTAGTTGGAATGTGCTCTTATCTATTAATAGGTTTTTGGTTCACACGACCCCTTGCCGCAAATGCTTGCCAAAAAGCGTTTGTAACTAACCGTATCGGGGATTTTGGTTTATTATTAGGAATTTTAGGTCTTTATTGGGTAACAGGTAGTTTCGAATTTCGAGACTTGTTCGAAATATTCAATAACTTAATTTCTACTAATGGGGTCCATTTTTTATTTGGAACTGTATGTGTCTTCCTATTATTTTCTGGTGCAGTTGCTAAATCTGCTCAATTTCCCCTTCATGTATGGTTACCCGATGCTATGGAGGGTCCTACTCCTATTTCAGCTCTTATCCATGCTGCGACTATGGTGGCAGCGGGAATTTTTCTTGTAGCTCGGCTTTTTCCCCTTTTTATAGTTATACCTTACATAATGAATTTCATATCTTTGCTAAGTATAATAACAGTACTATTAGGAGCTACTTTAGCTCTTGCTCAAAACGATATTAAAAGAAGTTTAGCCTATTCTACAATGTCTCAATTGGGGTATATGATGTTAGCTTTAGGTATGGGGTCTTATCGAACAGCTTTGTTTCATTTGATTACTCATGCTTATTCTAAAGCATTGTTGTTTTTAGGATCTGGATCAATTATTCATTCAATGGAGCCTATTGTTGGATATTCTCCAAATAAAAGTCAAAATATGGTTCTTATGGGTGGTTTAATAAAATATGTGCCAATTACAAAAACTGCTTTTTTTTTAGGGACACTTTCTCTATGTGGTATTCCACCTCTTGCTTGTTTTTGGTCTAAAGATGAAATTCTTAATGATAGTTGGTTGTATTCACAGATTGTTGGAATACTAGCTTGCTCCACGGCAGGATTAACAGCATTTTATATGTTTCGAATCTATTTACTAACTTTTGAGGGATATTTAAACATTAACTTTCAAAATTATAGTGGAAAAACAAGTAGTTTGGCCCATTCCATTTCTTTATGGGGTAAAGAAAGT---AAAAAAAAAAAAAAACAAATGAGTTTATTAACTTTATTACCAATC------AAGAATAAT------GCTGGTACTTCTTTTCTTTCGACAAACACATATCGAATT---AAT---------GATAATGTAACCAGACCCTTTATGACTATT------TCCCCTTTTGATAGTACAAAGACTTTATCCTATCCTCATGAAGTAGATAATACTATGTTATTCCCGCTGCTTCTATTGGTTTTATTTACTTTTTTTGTTGGAGTTATTGGTATTCCTTTTACTCAAGAAGGAAAAGATTTGGATATATTATCCAAATGGTTAAACTCATCTATAAATCTTTTACATAAA---------AAT------TCTGTGGATTGGTATGAATTTGTTACAAATGCAACTTTTTCTGTCAGTATAGCCCTTTTTGGAATATTTATAGCGTTTCTTTTATATAAACCTGTTTATTCATCGTTCAAAAATTTGAATTTAATGAATTCATTAAAA---------AAAAAGGCTCCTATTAAACTTTTTTTTTTAGGAGAAAATATAATAAATATCATATATAATTGGTCATATAATCGTGGTTACATAGATTCTTTTTATAAAGCATCTTTAACTAACAGTATACGAGGATTAGCAGAATTTTCTCATGTTTTTGATAGGCGAATAGTTGATGGAATTACGAATGTAGTTGGTGTTCTGAGTTTCTTTATAGGAGAAGCACTAAAATATGTAGGTAATGGACGAATTTCCTCTTATCTT---------------TTCTTATATTTC------------------------------TTATTCTTAATTGTATTTACTAAT------ATCTTTTCTTTT------TTTTTAAGTATTTCTAAC------------TTCGAAGTTTCT
>Rhodiola_rhodantha
ATGGAACATACATATCAATATGCATGGATCATACCTCTCCTTCCACTTCCAGTTCCTATGGGAATAGGACTAGGGCTTATCTATTTTCCG------ACGGCAACAAAAAATCTTCGACGTATGTGGTCTTTTCATAGTGTTTTCTTATTAAGTATAGTTATGGTTTTTTCAGCCGACCTATCTATTCAACTAATAAATAGGAGTTCCATTTATCAATATATATCGTCTTGGACCATCAATAATGATTTTTCTTTAGAGTTTGGCTATTTGATCGATCCACTTACTTCTATTATGTCAATATTAATCACTACTATCGGAGTTATGGTTCTTATTTATAGTGATAATTATATGTTTCATGATCAAGGATACTTGAGATTTTTTGCTTATATGAGTTTTTTCAATGCATCTATGTTGGGATTAGTTACCAGTTCTAATTTGATACAAATTTATCTTTTTTGGGAATTAGTTGGAATGTGCTCTTATCTATTAATAGGTTTTTGGTTCACACGACCCCTTGCCGCAAATGCTTGCCAAAAAGCGTTTGTGACTAACCGTATCGGGGATTTTGGTTTATTATTAGGAATTTTAGGTCTTTATTGGATAACAGGTAGTTTCGAATTTCGAGACTTGTTCGAAATATTCAATAACTTAATTTCTACTAATGGGGTCCATTTTTTATTTGGAACTGTATGTGTCTTCCTATTATTTTCTGGTGCAGTTGCTAAATCTGCTCAATTTCCCCTTCATGTATGGTTACCCGATGCTATGGAGGGTCCTACTCCTATTTCAGCTCTTATCCATGCTGCGACTATGGTGGCAGCGGGAATTTTTCTTGTAGCTCGGCTTTTTCCCCTTTTTATAGTTATACCTTACATAATGAATTTCATATCTTTGCTAAGTATAATAACAGTACTATTAGGAGCTACTTTAGCTCTTGCTCAAAACGATATTAAAAGAAGTTTAGCCTATTCTACAATGTCTCAATTGGGGTATATGATGTTAGCTTTAGGTATGGGGTCTTATCGAACAGCTTTGTTTCATTTGATTACTCATGCTTATTCCAAAGCATTGTTGTTTTTAGGATCTGGATCAATTATTCATTCAATGGAGCCTATTGTTGGATATTCTCCAAATAAAAGTCAAAATATGGTTCTTATGGGTGGTTTAATAAAATATGTGCCAATTACAAAAACTGCTTTTTTTTTAGGGACACTTTCTCTATGTGGTATTCCACCTCTTGCTTGTTTTTGGTCTAAAGATGAAATTCTTAATGATAGTTGGTTGTATTCACAGATTGTTGGAATACTAGCTTGCTCCACGGCAGGATTAACAGCATTTTATATGTTTCGAATCTATTTACTAACTTTTGAGGGACATTTAAACATTAACTTTCAAAATTATAGTGGAAAAACAAGTAGTTTGGCCTATTCCATTTCTTTATGGGGTAAAGAAAGTCCAAAAACAAAAAAAAAACAAACGAGTTTATTAACTTTATTACCAATC------AAGAATAAT------GCGGGTACTTCTTTTCTTTCGACAAACACATATCGAATT---AAT---------GATAATGTAACCCGACACTTTATGACTATT------ACCCCTTTTGATAGTACAAAGACTTTATCCTATCCTCATGAAGTAGATAATACTATGTTATTCCCGCTGCTTCTATTGGTTTTATTTACTTTTTTTGTTGGAGTTATCGGGATTCCTTTTACTCAAGAAGGAAAAGATTTGGATATATTATCCAAATGGTTAAACTCATCTATAAATCTTTTACATAAAAATTTTTCTAAT------TCTGTGGATTGGTATGAATTTGTTACAAATGCAACTTTTTCTGTCAGTATAGCCCTTTTTGGAATATTTATCGCGTTTCTTTTATATAAACCTGTTTATTCATCGTTCAAAAATTTGAATTTAATGAATTCATTAAAA---------AAAAAGGCTCCTATTAAACTTTTTTTTTTAGGAGAAAAGATAATAAATATCATATATAATTGGTCATATAATCGTGGTTACATAGATTATTTTTATAAAGCATCTTTAACTACCAGTATACGAGGATTAGCGGAATTTGCTCATGTTTTTGATAGGCGAATAGTTGATGGAATTACGAATGTAGTTGGTGTTCTGAGTTTCTTTATAGGAGAAGCACTAAAATATGTAGGTAATGGACGAATTTCCTCTTATCTT---------------TTCTTATATTTA------------------------------TTGTATTTATTAATA---------------TCTTTTCTTTTT------TTT---------------------------------------
>Rhodiola_sexifolia
ATGGAACATACATATCAATATGCATGGATCATACCTCTCCTTCCACTTCCAGTTCCTATGGGAATAGGACTAGGGCTTATCTTTTTTCCG------ACGGCAACAAAAAATCTTCGACGTATGTGGTCTTTTCATAGTGTTTTCTTATTAAGTATAGTTATGGTTTTTTCAGCTGACCTATCTATTCAACTAATAAATAGGAGTTCCATTTATCAATATATATCGTCTTGGACCATCAATAATGATTTTTCTTTAGAGTTTGGCTATTTGATCGATCCACTTACTTCTATTATGTCAATATTAATCACTACTATCGGAGTTATGGTTCTTATTTATAGTGATAATTATATGTTTCATGATCAAGGATACTTGAGATTTTTTGCTTATATGAGTTTTTTCAATGCATCTATGTTGGGATTAGTTACCAGTTCTAATTTGATACAAATTTATATTTTTTGGGAATTAGTTGGAATGTGCTCTTATCTATTAATAGGTTTTTGGTTCACACGACCCCTTGCCGCAAATGCTTGCCAAAAAGCGTTTGTGACTAACCGTATCGGGGATTTTGGTTTATTATTAGGAATTTTAGGTCTTTATTGGATAACAGGTAGTTTCGAATTTAGAGACTTGTTCGAAATATTCAATAACTTAATTTCTACTAATGGGGTCCATTTTTTATTTGGAACTGTATGTGTCTTCCTATTATTTTCTGGTGCAGTTGCTAAATCTGCTCAATTTCCCCTTCATGTATGGTTACCCGATGCTATGGAGGGTCCTACTCCTATTTCAGCTCTTATCCATGCTGCGACTATGGTGGCAGCGGGAATTTTTCTTGTAGCTCGGCTTTTTCCCCTTTTTATAGTTATACCTTACATAATGAATTTCATATCTTTGCTAAGTATAATAACAGTACTATTAGGAGCTACTTTAGCTCTTGCTCAAAACGATATTAAAAGAAGTTTAGCCTATTCTACAATGTCTCAATTGGGGTATATGATGTTAGCTTTAGGTATGGGGTCTTATCGAACAGCTTTGTTTCATTTGATTACTCATGCTTATTCCAAAGCATTGTTGTTTTTAGGATCTGGATCAATTATTCATTCAATGGAGCCTATTGTTGGATATTCTCCAAATAAAAGTCAAAATATGGTTCTTATGGGTGGTTTAATAAAATATGTGCCAATTACAAAAACTGCTTTTTTTTTAGGGACACTTTCTCTATGTGGTATTCCACCTCTTGCTTGTTTTTGGTCTAAAGATGAAATTATTAATGATAGTTGGTTGTATTCACAGATTGTTGGAATACTAGCTTGCTCCACGGCAGGATTAACAGCATTTTATATGTTTCGAATCTATTTACTAACTTTTGAGGGACATTTAAACATTAACTTTCAAAATTATAGTGGAAAAACAAGTAGTTTGGCCTATTCCATTTCTTTATGGGGTAAAGAAAGTCCAAAAACAAAAAAAAAACAAATGAGTTTATTAACTTTATTACCAATC------AAGAATAAT------GCTGGTACTTCTTTTCTTTCGACAAACACATATCGAATT---AAT---------GATAATGTAACCCGACACTTTATGACTATT------ACCCCTTTTGATAGTACAAAGACTTTATCCTATCCTCATGAAGTAGATAATACTATGTTATTCCCGCTGCTTCTATTGGTTTTATTTACTTTTTTTGTTGGATTTATCGGGATTCCTTTTACTCAAGAAGGAAAAGATTTGGATATATTATCCAAATGGTTAAACTCATCTATAAATCTTTTACATAAACATTTTTCTAAT------TCTGTGGATTGGTATGAATTTGTTACAAATGCAACTTTTTCTGTCAGTATAGCCCTTTTTGGAATATTTATCGCGTTTCTTTTATATAAACCTGTTTATTCATCGTTCAAAAATTTGAATTTAATGAATTCATTAAAA---------AAAAAGGCTCCTATTAAACTTTTTTTTTTAGGAGAAAAGATAATAAATATAATATATAATTGGTCATATAATCGTGGTTACATAGATTATTTTTATAAAGCATCTTTAACTACCAGTATACGAGGATTAGCGGAATTTGCTCATGTTTTTGATAGGCGAATAGTTGATGGAATTACGAATGTAGTTGGTGTTCTGAGTTTCTTTATAGGAGAAGCACTAAAATATGTAGGTAATGGACGAATCTCCTCTTATCTT---------------TTCTTATATTTA------------------------------TTGTATTTATTAATA---------------TCTTTTCTTTTT------TTT---------------------------------------
>Rhodiola_sinuata
ATGGAACATACATATCAATATGCATGGATCATACCTCTCCTTCCACTTCCAGTTCCTATGGGAATAGGACTAGGGCTTATCTTTTTTCCG------ACGGCAACAAAAAATCTTCGACGTATGTGGTCTTTTCATAGTGTTTTCTTATTAAGTATAGTTATGGTTTTTTCAGCTGACCTATCTATTCAACTAATAAATAGGAGTTCCATTTATCAATATATATCGTCTTGGACCATCAATAATGATTTTTCTTTAGAGTTTGGCTATTTGATCGATCCACTTACTTCTATTATGTCAATATTAATCACTACTATCGGAGTTATGGTTCTTATTTATAGTGATAATTATATGTTTCATGATCAAGGATACTTGAGATTTTTTGCTTATATGAGTTTTTTCAATGCATCTATGTTGGGATTAGTTACCAGTTCTAATTTGATACAAATTTATCTTTTTTGGGAATTAGTTGGAATGTGCTCTTATCTATTAATAGGTTTTTGGTTCACACGACCCCTTGCCGCAAATGCTTGCCAAAAAGCGTTTGTGACTAACCGTATCGGGGATTTTGGTTTATTATTAGGAATTTTAGGTCTTTATTGGATAACAGGTAGTTTCGAATTTAGAGACTTGTTCGAAATATTCAATAACTTAATTTCTACTAATGGGGTCCATTTTTTATTTGGAACTGTATGTGTCTTCCTATTATTTTCTGGTGCAGTTGCTAAATCTGCTCAATTTCCCCTTCATGTATGGTTACCCGATGCTATGGAGGGTCCTACTCCTATTTCAGCTCTTATCCATGCTGCGACTATGGTGGCAGCGGGAATTTTTCTTGTAGCTCGGCTTTTTCCCCTTTTTATAGTTATACCTTACATAATGAATTTCATATCTTTGCTAAGTATAATAACAGTACTATTAGGAGCTACTTTAGCTCTTGCTCAAAACGATATTAAAAGAAGTTTAGCCTATTCTACAATGTCTCAATTGGGGTATATGATGTTAGCTTTAGGTATGGGGTCTTATCGAACAGCTTTGTTTCATTTGATTACTCATGCTTATTCCAAAGCATTGTTGTTTTTAGGATCTGGATCAATTATTCATTCAATGGAGCCTATTGTTGGATATTCTCCAAATAAAAGTCAAAATATGGTTCTTATGGGTGGTTTAATAAAATATGTGCCAATTACAAAAACTGCTTTTTTTTTAGGGACACTTTCTCTATGTGGTATTCCACCTCTTGCTTGTTTTTGGTCTAAAGATGAAATTCTTAATGATAGTTGGTTGTATTCACAGATTGTTGGAATACTAGCTTGCTCCACGGCAGGATTAACAGCATTTTATATGTTTCGAATCTATTTACTAACTTTTGAGGGACATTTAAACATTAACTTTCAAAATTATAGTGGAAAAACAAGTAGTTTGGCCTATTCCATTTCTTTATGGGGTAAAGAAAGTCCAAAAACAAAAAAAAAACAAATGAGTTTATTAACTTTATTACCAATC------AAGAATAAT------GCTGGTACTTCTTTTCTTTCGACAAACACATATCGAATT---AAT---------GATAATGTAACCCGACACTTTATGACTATT------ACCCCTTTTGATAGTACAAAGACTTTATCCTATCCTCATGAAGTAGATAATACTATGTTATTCCCGCTGCTTCTATTGGTTTTATTTACTTTTTTTGTTGGATTTATCGGGATTCCTTTTACTCAAGAAGGAAAAGATTTGGATATATTATCCAAATGGTTAAACTCATCTATAAATCTTTTACATAAACATTTTTCTAAT------TCTGTGGATTGGTATGAATTTGTTACAAATGCAACTTTTTCTGTCAGTATAGCCCTTTTTGGAATATTTATCGCGTTTCTTTTATATAAACCTGTTTATTCATCGTTCAAAAATTTGAATTTAATGAATTCATTAAAA---------AAAAAGGCTCCTATTAAACTTTTTTTTTTAGGAGAAAAGATAATAAATATAATATATAATTGGTCATATAATCGTGGTTACATAGATTATTTTTATAAAGCATCTTTAACTACCAGTATACGAGGATTAGCGGAATTTGCTCATGTTTTTGATAGGCGAATAGTTGATGGAATTACGAATGTAGTTGGTGTTCTGAGTTTCTTTATAGGAGAAGCACTAAAATATGTAGGTAATGGACGAATCTCCTCTTATCTT---------------TTCTTATATTTA------------------------------TTGTATTTATTAATA---------------TCTTTTCTTTTT------TTT---------------------------------------
>Rhodiola_smithii
ATGGAACATACATATCAATATGCATGGATCATACCTCTCCTTCCACTTCCAGTTCCTATGGGAATAGGACTAGGGCTTATCTTTTTTCCG------ACGGCAACAAAAAATCTTCGACGTATGTGGTCTTTTCATAGTGTTTTCTTATTAAGTATAGTTATGGTTTTTTCAGCCGACCTATCTATTCAACTAATAAATAGGAGTTCCATTTATCAATATATATCGTCTTGGACCATCAATAATGATTTTTCTTTAGAGTTTGGCTATTTGATCGATCCACTTACTTCTATTATGTCAATATTAATCACTACTATAGGAGTTATGGTTCTTATTTATAGTGATAATTATATGTTTCATGATCAAGGATACTTGAGATTTTTTGGTTATATGAGTTTTTTCAATGCATCTATGTTGGGATTAGTTACTAGTTCTAATTTGATACAAATTTATCTTTTTTGGGAATTAGTTGGAATGTGCTCTTATCTATTAATAGGTTTTTGGTTCACACGACCCCTTGCCGCAAATGCTTGCCAAAAAGCGTTTGTGACTAACCGTATCGGGGATTTTGGTTTATTATTAGGAATTTTAGGTCTTTATTGGATAACAGGTAGTTTCGAATTTCGAGACTTGTTCGAAATATTCAATAACTTAATTTCTACTAATGGGGTCCATTTTTTATTTGGAACTGTATGTGTCTTCCTATTATTTTCTGGTGCAGTTGCTAAATCTGCTCAATTTCCCCTTCATGTATGGTTACCTGATGCTATGGAGGGTCCTACTCCTATTTCAGCTCTTATCCATGCTGCGACTATGGTGGCAGCGGGAATTTTTCTTGTAGCTCGGCTTTTTCCCCTTTTTATAGTTATACCTTACATAATGAATTTCATATCTTTGCTAAGTATAATAACAGTACTATTAGGAGCTACTTTAGCTCTTGCTCAAAATGATATTAAAAGAAGTTTAGCCTATTCTACAATGTCTCAATTGGGGTATATGATGTTAGCTTTAGGTATGGGGTCTTATCGAACAGCTTTGTTTCATTTGATTACTCATGCTTATTCCAAAGCATTGTTGTTTTTAGGATCTGGATCAATTATTCATTCAATGGAGCCTATTGTTGGATATTCTCCAAATAAAAGTCAAAATATGGTTCTTATGGGTGGTTTAATAAAATATGTGCCAATTACAAAAACTGCTTTTTTTTTAGGGACACTTTCTCTATGTGGTATTCCACCTCTTGCTTGTTTTTGGTCTAAAGATGAAATTCTTAATGATAGTTGGTTGTATTCACAGATTGTTGGAATACTAGCTTGCTCTACGGCAGGATTAACAGCATTTTATATGTTTCGAATCTATTTACTAACTTTTGAGGGACATTTAAACATTAACTTTCAAAATTATAGTGGAAAAACAAGTAGTTTGGCCTATTCCATTTCTTTATGGGGTAAAGAAAGTCCAAAAACAAAAAAAAAACAAATGAGTTTATTAACTTTATTACCAATC------AAGAATAAT------GCTGGTACTTCTTTTCTTTCGACAAACATATATCGAATT---AAT---------GATAATGTAACCAGACCTTTTATGACTATT------ACCCCTTTTGATAGTACAAAGACTTTATCCTATCCTCATGAAGTAGATAATACTATGTTATTCCCGCTGCTTCTATTGGTTTTATTTACTTTTTTTGTTGGAGTTATCGGGATTCCTTTTACTCAAGAAGGAAAAGATTTGGATATATTATCCAAATGGTTAAACTCATCTATAAATCTTTTACATAAAAATTTTTATAAT------TCTGTGGATTGGTATGAATTTGTTACAAATGCAACTTTTTCTGTTAGTATAGCCCTTTTTGGAATATTTATCGCGTTTCTTTTATATAAACCTGTTTATTCATCGTTCAAAAATTTGAATTTAATGAATTCATTAAAA---------AAAAAGGCTCCTATTAAACTTTTTTTTTTAGGAGAAAAGATAATAAATATCATATATAATTGGTCATATAATCGTGGTTACATAGATTATTTTTATAAAGCATCTTTAACTACCAGTATACGAGGATTAGCGGAATTTGCTCATGTTTTTGATAGGCGAATAGTTGATGGAATTACGAATGTAGTTGGTGTTCTGAGTTTATTTATAGGAGAAGCACTAAAATATATAGGTAATGGACGAATTTCCTCTTATCTT---------------TTCTTATATTTCTTA---------------------TATTTATTGTATTTACTAATA---------------TCTTTTCTTTTT------TTT---------------------------------------
>Rhodiola_stapfii
ATGGAACATACATATCAATATGCATGGATCATACCTCTCCTTCCACTTCCAGTTCCTATGGGAATAGGACTAGGGCTTATCTTTTTTCCG------ACGGCAACAAAAAATCTTCGACGTATGTGGTCTTTTCATAGTGTTTTCTTATTAAGTATAGTTATGGTTTTTTCAGCTGACCTATCTATTCAACTAATAAATAGGAGTTCCATTTATCAATATATATCGTCTTGGACCATCAATAATGATTTTTCTTTAGAGTTTGGCTATTTGATCGATCCACTTACTTCTATTATGTCAATATTAATCACTACTATCGGAGTTATGGTTCTTATTTATAGTGATAATTATATGTTTCATGATCAAGGATACTTGAGATTTTTTGCTTATATGAGTTTTTTCAATGCATCTATGTTGGGATTAGTTACCAGTTCTAATTTGATACAAATTTATCTTTTTTGGGAATTAGTTGGAATGTGCTCTTATCTATTAATAGGTTTTTGGTTCACACGACCCCTTGCCGCAAATGCTTGCCAAAAAGCGTTTGTGACTAACCGTATCGGGGATTTTGGTTTATTATTAGGAATTTTAGGTCTTTATTGGATAACAGGTAGTTTCGAATTTAGAGACTTGTTCGAAATATTCAATAACTTAATTTCTACTAATGGGGTCCATTTTTTATTTGGAACTGTATGTGTCTTCCTATTATTTTCTGGTGCAGTTGCTAAATCTGCTCAATTTCCCCTTCATGTATGGTTACCCGATGCTATGGAGGGTCCTACTCCTATTTCAGCTCTTATCCATGCTGCGACTATGGTGGCAGCGGGAATTTTTCTTGTAGCTCGGCTTTTTCCCCTTTTTATAGTTATACCTTACATAATGAATTTCATATCTTTGCTAAGTATAATAACAGTACTATTAGGAGCTACTTTAGCTCTTGCTCAAAACGATATTAAAAGAAGTTTAGCCTATTCTACAATGTCTCAATTGGGGTATATGATGTTAGCTTTAGGTATGGGGTCTTATCGAACAGCTTTGTTTCATTTGATTACTCATGCTTATTCCAAAGCATTGTTGTTTTTAGGATCTGGATCAATTATTCATTCAATGGAGCCTATTGTTGGATATTCTCCAAATAAAAGTCAAAATATGGTTCTTATGGGTGGTTTAATAAAATATGTGCCAATTACAAAAACTGCTTTTTTTTTAGGGACACTTTCTCTATGTGGTATTCCACCTCTTGCTTGTTTTTGGTCTAAAGATGAAATTCTTAATGATAGTTGGTTGTATTCACAGATTGTTGGAATACTAGCTTGCTCCACGGCAGGATTAACAGCATTTTATATGTTTCGAATCTATTTACTAACTTTTGAGGGACATTTAAACATTAACTTTCAAAATTATAGTGGAAAAACAAGTAGTTTGGCCTATTCCATTTCTTTATGGGGTAAAGAAAGTCCAAAAACAAAAAAAAAACAAATGAGTTTATTAACTTTATTACCAATC------AAGAATAAT------GCTGGTACTTCTTTTCTTTCGACAAACACATATCGAATT---AAT---------GATAATGTAACCCGACACTTTATGACTATT------ACCCCTTTTGATAGTACAAAGACTTTATCCTATCCTCATGAAGTAGATAATACTATGTTATTCCCGCTGCTTCTATTGGTTTTATTTACTTTTTTTGTTGGATTTATCGGGATTCCTTTTACTCAAGAAGGAAAAGATTTGGATATATTATCCAAATGGTTAAACTCATCTATAAATCTTTTACATAAACATTTTTCTAAT------TCTGTGGATTGGTATGAATTTGTTACAAATGCAACTTTTTCTGTCAGTATAGCCCTTTTTGGAATATTTATCGCGTTTCTTTTATATAAACCTGTTTATTCATCGTTCAAAAATTTGAATTTAATGAATTCATTAAAA---------AAAAAGGCTCCTATTAAACTTTTTTTTTTAGGAGAAAAGATAATAAATATAATATATAATTGGTCATATAATCGTGGTTACATAGATTATTTTTATAAAGCATCTTTAACTACCAGTATACGAGGATTAGCGGAATTTGCTCATGTTTTTGATAGGCGAATAGTTGATGGAATTACGAATGTAGTTGGTGTTCTGAGTTTCTTTATAGGAGAAGCACTAAAATATGTAGGTAATGGACGAATCTCCTCTTATCTT---------------TTCTTATATTTA------------------------------TTGTATTTATTAATA---------------TCTTTTCTTTTT------TTT---------------------------------------
>Rhodiola_subopposita
ATGGAACATACATATCAATATGCATGGATCATACCTCTCCTTCCACTTCCAGTTCCTATGGGAATAGGACTAGGGCTTATCTTTTTTCCG------ACGGCAACAAAAAATCTTCGACGTATGTGGTCTTTTCATAGTGTTTTCTTATTAAGTATAGTTATGGTTTTTTCAGCCGACCTACCTATTCAACTAATAAATAGGAGTTCCATTTCTCAATATATATCGTCTTGGACCATCAATAATGATTTTTCTTTAGAGTTTGGCTATTTGATCGATCCACTTACTTCTATTATGTCAATATTAATCACTACTATCGGAGTTATGGTTCTTATTTATAGTGATAATTATATGTTTCATGATCAAGGATACTTGAGATTTTTTGCTTATATGAGTTTTTTCAATGCATCTATGTTGGGATTAGTTACCAGTTCTAATTTGATACAAATTTATCTTTTTTGGGAATTAGTTGGAATGTGCTCTTATCTATTAATAGGTTTTTGGTTCACACGACCCCTTGCCGCAAATGCTTGCCAAAAAGCGTTTGTAACTAACCGTATCGGGGATTTTGGTTTATTATTAGGAATTTTAGGTCTTTATTGGATAACAGGTAGTTTCGAATTTCGAGACTTGTTCGAAATATTCAATAACTTAATTTCTACTAATGGGGTCCATTTTTTATTTGGAACTGTATGTGTCTTCCTATTATTTTCTGGTGCAGTTGCTAAATCTGCTCAATTTCCCCTTCATGTATGGTTACCCGATGCTATGGAGGGTCCTACTCCTATTTCAGCTCTTATCCATGCTGCGACTATGGTGGCAGCGGGAATTTTTCTTGTAGCTCGGCTTTTTCCCCTGTTTATAGTTATACCTTACATAATGAATTTCATATCTTTGCTAAGTATAATAACAGTACTATTAGGAGCTACTTTAGCTCTTGCTCAAAACGATATTAAAAGAAGTTTAGCCTATTCTACAATGTCTCAATTGGGGTATATGATGTTAGCTTTAGGTATGGGGTCTTATCGAACAGCTTTGTTTCATTTGATTACTCATGCTTATTCCAAAGCATTGTTGTTTTTAGGATCTGGATCAATTATTCATTCAATGGAGCCTATTGTTGGATATTCTCCAAATAAAAGTCAAAATATGGTTCTTATGGGTGGTTTAATAAAATATGTGCCAATTACAAAAACTGCTTTTTTTTTAGGGACACTTTCCCTATGTGGTATTCCACCTCTTGCTTGTTTTTGGTCTAAAGATGAAATTCTTAATGATAGTTGGTTGTATTCACAGATTGTTGGAATACTAGCTTGCTCCACGGCAGGATTAACAGCATTTTATATGTTTCGAATCTATTTACTAACTTTTGAGGGATATTTAAACATTAACTTTCAAAATTATAGTGGAAAAACAAGTAGTTTGGCCTATTCCATTTCTTTATGGGGTAAAGAAAGTAAAAAAAAAAAAAAAACACAAATGAGTTTATTAACTTTATTACCAATC------AAGAATAAT------GCTGGTACTTCTTTTCTTTCGACAAACACATATCGAATT---AAT---------GATAATGTAACCAGACCCTTTATGACTATT------TCCCCTTTTGATAGTACAAAGACTTTATCCTATCCTCATGAAGTAGATAATACTATGTTATTCCCGCTGCTTCTATTGGTTTTATTTACTTTTTTTGTTGGAGTTATTGGGATTCCTTTTACTCAAGAAGGAAAAGATTTGGATATATTATCCAAATGGTTAAACTCATCTATAAATCTTTTACATAAAAATTTTTCTAAT------TCTGTGGATTGGTATGAATTTGTTACAAATGCAACTTTTTCTGTCAGTATAGCCCTTTTTGGAATATTTATCGCGTTTCTTTTATATAAACCTGTTTATTCATCGTTCAAAAATTTGAATTTAATGAATTCATTAAAA---------AAAAAGGCTCCTATTAAACTTTTTTTTTTAGGAGAAAAGATAATAAATATCATATATAATTGGTCATATAATCGTGGTTACATAGATTCTTTTTATAAAGCATCTTTAACTACCAGTATACGAGGATTAGCAGAATTTTCTCATGTTTTTGATAGGCGAATAGTTGATGGAATTACGAATGTAGTTGGTGTTCTGAGTTTCTTTATAGGAGAAGCACTAAAATATGTAGGTAATGGACGAATTTCCTCTTATCTAATTTCCTCTTATCTTTTCTTATATTTCTTATATTTATTGTATTTTTTCTTATATTTATTGTATTTACTAATA---------------TCTTTTCTTTTT------TTT---------------------------------------
>Rhodiola_tangutica
ATGGAACATACATATCAATATGCATGGATCATACCTCTCCTTCCACTTCCAGTTCCTATGGGAATAGGACTAGGGCTTATCTTTTTTCCG------ACGGCAACAAAAAATCTTCGACGTATGTGGTCTTTTCATAGTGTTTTCTTATTAAGTATAGTTATGGTTTTTTCAGCCGACCTATCTATTCAACTAATAAATAAGAGTTCCATTTCTCAATATATATCGTCTTGGACCATCAATAATGATTTTTCTTTAGAGTTTGGCTATTTGATCGATCCACTTACTTCTATTATGTCAATATTAATCACTACTATCGGAGTTATGGTTCTTATTTATAGTGATAATTATATGTTTCATGATCAAGGATACTTGAGATTTTTTGCTTATATGAGTTTTTTCAATGCATCTATGTTGGGATTAGTTACCAGTTCTAATTTGATACAAATTTATCTTTTTTGGGAATTAGTTGGAATGTGCTCTTATCTATTAATAGGTTTTTGGTTCACACGACCCCTTGCCGCAAATGCTTGCCAAAAAGCGTTTGTAACTAACCGTATCGGGGATTTTGGTTTATTATTAGGAATTTTAGGTCTTTATTGGGTAACAGGTAGTTTCGAATTTCGAGACTTGTTCGAAATATTCAATAACTTAATTTCTACTAATGGGGTCCATTTTTTATTTGGAACTGTATGTGTCTTCCTATTATTTTCTGGTGCAGTTGCTAAATCTGCTCAATTTCCCCTTCATGTATGGTTACCCGATGCTATGGAGGGTCCTACTCCTATTTCAGCTCTTATCCATGCTGCGACTATGGTGGCAGCGGGAATTTTTCTTGTAGCTCGGCTTTTTCCCCTTTTTATAGTTATACCTTACATAATGAATTTCATATCTTTGCTAAGTATAATAACAGTACTATTAGGAGCTACTTTAGCTCTTGCTCAAAACGATATTAAAAGAAGTTTAGCCTATTCTACAATGTCTCAATTGGGGTATATGATGTTAGCTTTAGGTATGGGGTCTTATCGAACAGCTTTGTTTCATTTGATTACTCATGCTTATTCCAAAGCATTGTTGTTTTTAGGATCTGGATCAATTATTCATTCAATGGAGCCTATTGTTGGATATTCTCCAAATAAAAGTCAAAATATGGTTCTTATGGGTGGTTTAATAAAATATGTGCCAATTACAAAAACTGCTTTTTTTTTAGGGACACTTTCTCTATGTGGTATTCCACCTCTTGCTTGTTTTTGGTCTAAAGATGAAATTCTTAATGATAGTTGGTTGTATTCACAGATTGTTGGAATACTAGCTTGCTCCACGGCAGGATTAACAGCATTTTATATGTTTCGAATCTATTTACTAACTTTTGAGGGATATTTAAACATTAACTTTCAAAATTATAGTGGAAAAACAAGTAGTTTGGCCCATTCCATTTCTTTATGGGGTAAAGAAAGT------AAAAAAAAAAAAAAAATGAGTTTATTAACTTTATTACCAATC------AAGAATAAT------GCTGGTACTTCTTTTCTTTCGACAAACACATATCGAATT---AAT---------GATAATGTAACCAGACCCTTTATGACTATT------TCCCCTTTTGATAGTACAAAGACTTTATCCTATCCTCATGAAGTAGATAATACTATGTTATTCCCGCTGCTTCTATTGGTTTTATTTACTTTTTTTGTTGGAGTTATTGGTATTCCTTTTACTCAAGAAGGAAAAGATTTGGATATATTATCCAAATGGTTAAACTCATCTATAAATCTTTTACATAAA---------AAT------TCTGTGGATTGGTATGAATTTGTTACAAATGCAACTTTTTCTGTCAGTATAGCCCTTTTTGGAATATTTATAGCGTTTCTTTTATATAAACCTGTTTATTCATCGTTCAAAAATTTGAATTTAATGAATTCATTAAAA---------AAAAAGGCTCCTATTAAACTTTTTTTTTTAGGAGAAAATATAATAAATATCATATATAATTGGTCATATAATCGTGGTTACATAGATTCTTTTTATAAAGCATCTTTAACTAACAGTATACGAGGATTAGCAGAATTTTCTCATGTTTTTGATAGGCGAATAGTTGATGGAATTACGAATGTAGTTGGTGTTCTGAGTTTCTTTATAGGAGAAGCACTAAAATATGTAGGTAATGGACGAATTTCCTCTTATCTT---------------TTCTTATATTTC------------------------------TTATTC---TTAATT---------------ACTTTCTTATTC------TTA------ATTACTAATATCTTTTCTTTTTTTTCTTATTCT
>Rhodiola_wallichiana
ATGGAACATACATATCAATATGCATGGATCATATCTCTCCTTCCACTTCCAGTTCCTATGGGAATAGGACTAGGGCTTATCTTTTTTCCG------ACGGCAACAAAAAATCTTCGACGTATGTGGTCTTTTCATAGTGTTTTCTTATTAAGTATAGTTATGGTTTTTTCAGCCGACCTATCTATTCAACTAATAAATAGGAGTTCCATTTATCAATATATATCGTCTTGGACCATCAATAATGATTTTTCTTTAGAGTTTGGCTATTTGATCGATCCACTTACTTCTATTATGTCAATATTAATCACTACTATCGGAGTTATGGTTCTTATTTATAGTGATAATTATATGTTTCATGATCAAGGATACTTGAGATTTTTTGCTTATATGAGTTTTTTCAATGCATCTATGTTGGGATTAGTTACCAGTTCTAATTTGATACAAATTTATCTTTTTTGGGAATTAGTTGGAATGTGCTCTTATCTATTAATAGGTTTTTGGTTCACACGACCCCTTGCCGCAAATGCTTGCCAAAAAGCGTTTGTGACTAACCGTATCGGGGATTTTGGTTTATTATTAGGAATTTTAGGTCTTTATTGGATAACAGGTAGTTTTGAATTTCGAGACTTGTTCGAAATATTCAATAACTTAATTTCTACTAATGGGGTCCATTTTATATTTGGAACTGTATGTGTCTTCCTATTATTTTCTGGTGCAGTTTCTAAATCTGCTCAATTTCCCCTTCATGTATGGTTACCCGATGCTATGGAGGGTCCTACTCCTATTTCAGCTCTTATCCATGCTGCGACTATGGTGGCAGCGGGAATTTTTCTTGTAGCTCGGCTTTTTCCCCTTTTTATAGTTATACCTTACATAATGAATTTCATATCTTTGCTAAGTATAATAACAGTACTATTAGGAGCTACTTTAGCTCTTGCTCAAAACGATATTAAAAGAAGTTTAGCCTATTCTACAATGTCTCAATTGGGATATATGATGTTAGCTTTAGGTATGGGGTCTTATCGAACAGCTTTGTTTCATTTGATTACTCATGCTTATTCCAAAGCATTGTTGTTTTTAGGATCTGGATCAATTATTCATTCAATGGAGCCTATTGTTGGATATTCTCCAAATAAAAGTCAAAATATGGTTCTTATGGGTGGTTTAATAAAATATGTGCCAATTACAAAAACTGCTTTTTTTTTAGGGACACTTTCTCTATGTGGTATTCCACCTCTTGCTTGTTTTTGGTCTAAAGATGAAATTCTTAATGATAGTTGGTTGTATTCACAGATTGTTGGAATACTAGCTTGCTCCACGGCAGGATTAACAGCATTTTATATGTTTCGAATCTATTTACTAACTTTTGAGGGACATTTAAACATTAACTTTCAAAATTATAGTGGAAAAACAAGTAGTTTGGCCTATTCCATTTCTTTATGGGGTAAAGAAAGTCCAAAAACAAAAAAAAAACAAATGAGTTTATTAACTTTATTACCAATC------AAGAATAAT------GCTGGTACTTCTTTTCTTTCGACAAACACATATCGAATT---AAT---------GATAATGTAACCCGACACTTTATGACTATT------ACCCCTTTTGATAGTACAAAGACTTTATCCTATCCTCATGAAGTAGATAATACTATGTTATTCCCGCTGCTTCTATTGGTTTTATTTACTTTTTTTGTTGGATTTATCGGGATTCCTTTTACTCAAGAAGGAAAAGATTTGGATATATTATCCAAATGGTTAAACTCATCTATAAATCTTTTACATAAACATTTTTCTAAT------TCTGTGGATTGGTATGAATTTGTTACAAATGCAACTTTTTCTGTCAGTATAGCCCTTTTTGGAATATTTATCGCGTTTCTTTTATATAAACCTGTTTATTCATCGTTCAAAAATTTGAATTTAATGAATTCATTAAAA---------AAAAAGGCTCCTATTAAACTTTTTTTTTTAGGAGAAAAGATAATAAATATCATATATAATTGGTCATATAATCGTGGTTACATAGATTATTTTTATAAAGCATCTTTAACTACCAGTATACGAGGATTAGCAGAATTTGCTCATGTTTTTGATAGGCGAATAGTTGATGGAATTACGAATGTAGTTGGTGTTCTGAGTTTCTTTATAGGAGAAGCACTAAAATATGTAGGTAATGGACGAATCTCCTCTTATCTT---------------TTCTTATATTTCTTA------------------------TTCTTGTATTTCTTAATA---------------TCTTTTCTTTTT------TTT---------------------------------------
>Hylotelephium_ewersii
ATGGAACATACATATCAATATGCATGGATCATACCTTTCCTTCCACTTCCAGTTCCTATGGGAATAGGACTAGGGCTTATCTTTTTTCCA------ACGGCAACAAAAAGTCTTCGACGTATATGGTCTTTTCATAGTGTTTTCTTGTTAAGTATAGTTATGATTTTTTCAGCCGACCTAGCTATTCAACTAATAAATAGAAGTTCTATTTATCAATCTATATCGTCTTGGACCATCAATAATGATTTTTCTTTAGAGTTTGGCTATTTGATCGATCCGCTTACTTCTATTATGTCAATATTAATCACTACTATCGGAGTTATGGTTCTTATTTATAGTGATAATTATATGTTTCATGATCAAGGATACTTGAGATTTTTTGCTTATATGAGTTTTTTCAATGCATCCATGTTGGGATTAGTTACCAGTTCTAATTTGATACAAATTTATCTTTTTTGGGAATTCGTTGGAATGTGCTCTTATCTATTAATAGGTTTTTGGTTTACACGACCCCTTGCCGCAAATGCTTGCCAAAAAGCATTTGTGACTAACCGTATCGGGGATTTTGGTTTATTATTAGGAATTTTAGGTCTTTATTGGCTAACAGGTAGTTTCGAATTTCGAGACTTGTTCGAAATATTCAATAACGTAATTTCTACTAATGGGGTGCATTTTTTATTTGGAACTTTATGTGTCTTCCTATTATTTTCTGGTGCAGTTGCTAAATCTGCTCAATTTCCCCTTCATGTATGGTTACCCGATGCTATGGAGGGTCCTACTCCTATTTCAGCTCTTATCCATGCTGCTACTATGGTGGCAGCGGGAATTTTTCTTGTAGCTCGACTTTTTCCCCTTTTCATAGTCATACCTTATATAATGAATTTTATATCTTTGCTAAGTATAATAACAGTATTATTAGGAGCTACTTTAGCTCTTGCTCAAAACGATATTAAAAGAAGTTTAGCCTATTCTACAATGTCTCAATTGGGGTATATGATGTTAGCTTTAGGTATGGGGTCTTATCGAACAGCTTTGTTTCATTTGATTACTCATGCTTATTCGAAAGCATTATTGTTTTTAGGATCTGGATCAATTATTCATTCAATGGAGCCTATTGTTGGATATTCTCCAAATAAAAGTCAAAATATGGTTCTTATGGGTGGTTTAATAAAATATATGCCAATTACAAAAACTGCTTTTTTTTTAGGTACACTTTCTCTATGTGGTATTCCACCTCTTGCTTGTTTTTGGTCCAAAGATGAAATTCTTAATGATACTTGGTTCTATTCACAGATTGTTGGAATACTAGCTTGCTCCACGGCTGGATTAACTGCATTTTATATGTTTCGAATCTATTTATTAACTTTTGAAGGACATTTAAACATTAACTTTCAAAATTATAGTGGAAAAACAAGTAGTTTGGCCTATTCCATATCTTTATGGGGGAAAGAAAGACAAAAAACGAAAAAAAAACAAATGCGTTTATTAACGTTATTACCAATG------AATAAGAAT------GCTGGTACTTCTTTTCTTTCGACAAACACATGTCGAATT---AAT---------AATAATGTAACCCGACCCTTTATGACTCTT------ACCCATTTTGATAGTACAAAGACATTATCCTATCCTCATGAAGTAGATAATACTATGTTATTCCCGCTGCTTCTATTGGTTTTATTTACTTTTGTTGTTGGATTCATCGGGATTCCTTTCACTCAAGAAGGAAAAGATTTGGATATATTATCCAAATGGTTAAACTCAGCTATAAATCTTTTACATAAAAATTTGTCAAAT------TCTTTGGATTGGTATGAATTTGTTACAAATGCAACTTTTTCCGTCAGTATAGCCTTTTTTGGAATAGTTATCGCGTTTCTTTTATATAAACCTGTTTATTCATCTTTCAAAAATTTGAATTTAATTAATTCATTAAAA---------AAAAAAGTTCCTATGAAACTTTTTTTTTTAGGAGACAAAATAATAAATATCATATATACTTGGTCATATAATCGTGGTTACATAGATTCTTTTTATAAAGCATTTTTAACTACTAGTATACAAGGATTAGCTGAATTTGCTCATTTTTTTGATAGGCGAATAGTTGATGGAATTACGAATGGAGTTGGTATTCTAAGTTTCTTTATAGGAGAAGTACTAAAATATATAGGTAATGGACGGATTTCTTCTTATCTT---------------TTCTTATATTTA------------------------------TTGTATTTACTAATT---------------TCTTTTCTTTTT------TTT---------------------------------------
>Hylotelephium_verticillatum
ATGGAACATACATATCAATATGCATGGATCATACCTTTCCTTCCACTTCCAGTTCCTATGGGAATAGGACTAGGGCTTATCTTTTTTCCA------ACGGCAACAAAAAGTCTTCGACGTATATGGTCTTTTCATAGTGTTTTCTTGTTAAGTATAGTTATGATTTTTTCAGCCGACCTAGCTATTCAACTAATAAATAGAAGTTCTATTTATCAATCTATATCGTCTTGGACCATCAATAATGATTTTTCTTTAGAGTTTGGCTATTTGATCGATTCACTTACTTCTATTATGTCAATATTAATCACTACTATCGGAGTTATGGTTCTTATTTATAGTGATAATTATATGTTTCATGATCAAGGATACTTGAGATTTTTTGCTTATATGAGTTTTTTCAATGTATCCATGTTGGGATTAGTTACCAGTTCTAATTTGATACAAATTTATCTTTTTTGGGAATTAGTTGGAATGTGCTCTTATCTATTAATAGGTTTTTGGTTTACACGACCCCTTGCCGCAAATGCTTGCCAAAAAGCATTTGTGACTAACCGTATCGGGGATTTTGGTTTATTATTAGGAATTTTAGGTCTTTATTGGCTAACAGGTAGTTTCGAATTTCGAGACTTGTTCGAAATATTCAATAACGTAATTTCTACTAATGGGGTGCATTTTTTATTTGGAACTTTATGTGTCTTCCTATTATTTTCTGGTGCAGTTGCTAAATCTGCTCAATTTCCCCTTCATGTATGGTTACCCGATGCTATGGAGGGTCCTACTCCTATTTCAGCTCTTATCCATGCTGCTACTATGGTGGCAGCGGGAATTTTTCTTGTAGCTCGACTTTTTCCCCTTTTCATAGTCATACCTTATATAATGAATTTTATATCTTTGCTAAGTATAATAACAGTATTATTAGGAGCTACTTTAGCTCTTGCTCAAAACGATATTAAAAGAAGTTTAGCCTATTCTACAATGTCTCAATTGGGGTATATGATGTTAGCTTTAGGTATGGGGTCTTATCGAACAGCTTTGTTTCATTTGATTACTCATGCTTATTCGAAAGCATTATTGTTTTTAGGATCTGGATCAATTATTCATTCAATGGAGCCTATTGTTGGATATTCTCCAAATAAAAGTCAAAATATGGTTCTTATGGGTGGTTTAATAAAATATATGCCAATTACAAAAACTGCTTTTTTTTTAGGTACACTTTCTCTATGTGGTATTCCACCTCTTGCTTGTTTTTGGTCCAAAGATGAAATTCTTAATGATACTTGGTTCTATTCACAGATTGTTGGAATACTAGCTTGCTCCACGGCCGGATTAACTGCATTTTATATGTTTCGAATCTATTTATTAACTTTTGAAGGACATTTAAACATTAACTTTCAAAATTATAGTGGAAAAACAAGTAGGTTGGCCTATTCCATATCTTTATGGGGGAAAGAAAGACAAAAAACGAAAAAAAAACAAATGCGTTTATTAACGTTATTACCAATG------AATAAGAAT------GCTGGTACTTCTTTTCTTTCGACAAACACATGTCGAATT---AAT---------AATAATGTAACCCGACCCTTTATGACTCTT------ACCCATTTTGATAGTACAAAGACATTATCCTATCCTCATGAAGTAGATAATACTATGTTATTCCCGCTGCTTCTATTGGTTTTATTTACTTTTGTTGTTGGATTCATCGGGATTCCTTTCACTCAAGAAGGAAAAGATTTGGATATATTATCCAAATGGTTAAACTCATCTATAAATCTTTTACATAAAAATTTGTCAAAT------TCTTTGGATTGGTATGAATTTGTTACAAATGCAACTTTTTCCGTCAGTATAGCCTTTTTTGGAATAGTTATCGCGTTTCTTTTATATAAACCTGTTTATTCATCTTTCAAAAATTTGAATTTAATTAATTCATTAAAA---------AAAAAAGTTCCTATGAAACTTTTTTTTTTAGGAGACAAAATCATAAATATCATATATACTTGGTCATATAATCGTGGTTCCATAGATTCTTTTTATAAAGCATTTTTAACTACTAGTATACAAGGATTAGCTGAATTTGCTCATTTTTTTGATAGGCGAATAGTTGATGGAATTACGAATGGAGTTGGTATTCTAAGTTTCTTTATAGGAGAAGTACTAAAATATATAGGTAATGGACGGATTTCTTCTTATCTT---------------TTCTTATATTTA------------------------------TTGTATTTACTAATT---------------TCTTTTCTTTTT------TTT---------------------------------------
>Hylotelephium_viviparum
ATGGAACATACATATCAATATGCATGGATCATACCTTTCCTTCCACTTCCAGTTCCTATGGGAATAGGACTAGGGCTTATCTTTTTTCCA------ACGGCAACAAAAAGTCTTCGACGTATATGGTCTTTTCATAGTGTTTTCTTGTTAAGTATAGTTATGATTTTTTCAGCCGACCTAGCTATTCAACTAATAAATAGAAGTTCTATTTATCAATCTATATCGTCTTGGACCATCAATAATGATTTTTCTTTAGAGTTTGGCTATTTGATCGATCCACTTACTTCTATTATGTCAATATTAATCACTACTATCGGAGTTATGGTTCTTATTTATAGTGATAATTATATGTTTCATGATCAAGGATACTTGAGATTTTTTGCTTATATGAGTTTTTTCAATGCATCCATGTTGGGATTAGTTACCAGTTCTAATTTGATACAAATTTATCTTTTTTGGGAATTAGTTGGAATGTGCTCTTATCTATTAATAGGTTTTTGGTTTACACGACCCCTTGCCGCAAATGCTTGCCAAAAAGCATTTGTGACTAACCGTATCGGGGATTTTGGTTTATTATTAGGAATTTTAGGTCTTTATTGGCTAACAGGTAGTTTCGAATTTCGAGACTTGTTCGAAATATTCAATAACGTAATTTCTACTAATGGGGTGCATTTTTTATTTGGAACTTTATGTGTCTTCCTATTATTTTCTGGTGCAGTTGCTAAATCTGCTCAATTTCCCCTTCATGTATGGTTACCCGATGCTATGGAGGGTCCTACTCCTATTTCAGCTCTTATCCATGCTGCTACTATGGTGGCAGCTGGAATTTTTCTTGTAGCTCGACTTTTTCCCCTTTTCATAGTCATACCTTATATAATGAATTTTATATCTTTGCTAAGTATAATAACAGTATTATTAGGAGCTACTTTAGCTCTTGCTCAAAACGATATTAAAAGAAGTTTAGCCTATTCTACAATGTCTCAATTGGGGTATATGATGTTAGCTTTAGGTATGGGGTCTTATCGAACAGCTTTGTTTCATTTGATTACTCATGCTTATTCGAAAGCATTATTGTTTTTAGGATCTGGATCAATTATTCATTCAATGGAGCCTATTGTTGGATATTCTCCAAATAAAAGTCAAAATATGGTTCTTATGGGTGGTTTAATAAAATATATGCCAATTACAAAAACTGCTTTTTTTTTAGGTACACTTTCTCTATGTGGTATTCCACCTCTTGCTTGTTTTTGGTCCAAAGATGAAATTCTTAATGATACTTGGTTCTATTCACAGATTGTTGGAATACTAGCTTGCTCCACGGCCGGATTAACTGCATTTTATATGTTTCGAATCTATTTATTAACTTTTGAAGGACATTTAAACATTAACTTTCAAAATTATAGTGGAAAAACAAGTAGGTTGGCCTATTCCATATCTTTATGGGGGAAAGAAAGACAAAAAACGAAAAAAAAACAAATGCGTTTATTAACGTTATTACCAATG------AATAAGAAT------GCTGGTACTTCTTTTCTTTCGACAAACACATGTCGAATT---AAT---------AATAATGTAACCCGACCCTTTATGACTCTT------ACCCATTTTGATAGTACAAAGACATTATCCTATCCTCATGAAGTAGATAATACTATGTTATTCCCGCTGCTTCTATTGGTTTTATTTACTTTTGTTGTTGGATTCATCGGGATTCCTTTCACTCAAGAAGGCAAAGATTTGGATATATTATCCAAATGGTTAAACTCATCTATAAATCTTTTACATAAAAATTTGTCAAAT------TCTTTGGATTGGTATGAATTTGTTACAAATGCAACTTTTTCCGTCAGTATAGCCTTTTTTGGAATAGTTATCGCGTTTCTTTTATATAAACCTGTTTATTCATCTTTCAAAAATTTGAATTTAATTAATTCATTAAAA---------AAAAAAGTTCCTATGAAACTTTTTTTTTTAGGAGACAAAATAATAAATATCATATATACTTGGTCATATAATCGTGGTTCCATAGATTCTTTTTATAAAGCATTTTTAACTACTAGTATACAAGGATTAGCTGAATTTGCTCATTTTTTTGATAGGCGAATAGTTGATGGAATTACGAATGGAGTTGGTATTCTAAGTTTCTTTATAGGAGAAGTACTAAAATATATAGGTAATGGACGGATTTCTTCTTATCTT---------------TTCTTATATTTA------------------------------TTGTATTTACTAATT---------------TCTTTTCTTTTT------TTT---------------------------------------
>Meterostachys_sikokianus
ATGGAACATACATATCAATATGCATGGATCATACCTTTCCTTCCACTTCCAGTTCCTATGGGAATAGGACTAGGGCTTCTCTTTTTTCCG------ACGGCAACAAAAAGTCTTCGACGTATGTGGTCTTTTCCTAGTGTTTTCTTGTTAAGTATAGTTATGATTTTTTCAGCCGATCTAGCTATTCAACTAATAAATAGAAGTTCTATTTATCAATATATATCATCTTGGACCATCAATAATGATTTATCTTTAGAGTTTGGCTATTTGATCGATCCACTTACTTCTATTATGTCAATATTAATCACTACTATCGGAGTTATGGTTCTTATTTATAGTGATAATTATATGTTTCATGATCAAGGATACTTGAGATTTTTTGCCTATATGAGTTTTTTCAATGCATCCATGTTGGGATTAGTTACCAGTTCGAATTTGATACAAATTTATCTTTTTTGGGAATTAGTTGGAATGTGTTCTTATCTATTAATAGGTTTTTGGTTTACACGACCCCTTGCCGCAAATGCTTGCCAAAAAGCATTTGTGACTAACCGTATCGGGGATTTTGGTTTATTATTAGGAATTTTAGGTCTTTATTGGCTAACAGGTAGTTTCGAATTTCGAGACTTGTTCGAAATATTCAATAACGTAATTTCTACTAATGGGGTGCATTTTTTATTTGGAACTTTATGTGTCTTCCTATTATTTTCTGGTGCAGTTGCTAAATCCGCTCAATTTCCCTTTCATGTATGGTTACCCGATGCTATGGAGGGTCCTACTCCTATTTCAGCTCTTATTCATGCTGCTACTATGGTGGCAGCGGGCATTTTTCTTGTAGCTCGCCTTTTTCCCCTTTTCCTATTGATACCTTCTATAATGAATTTTATATCTTTGCTAAGTATAATAACAGTATTATTAGGAGCTACTTTAGCTCTTACTCAAAACGATATTAAAAGAAGTTTAGCCTATTCTACAATGTCTCAATTGGGGTATATGATGTTAGCTTTAGGTATGGGGTCTTATCGAACGGCTTTGTTTCATTTGATTACTCATGCTTATTCGAAAGCATTATTGTTTTTAGGATCTGGATCAATTATTCATTCAATGGAGCCTATTGTTGGATATTCTCCAAATAAAAGTCAAAATATGGTTCTTATGGGTGGTTTAATAAAATATATGCCAATTACAAAAACTGCTTTTTTTTTAGGTACACTTTCTCTATGTGGTATTCCACCTCTTGCTTGTTTTTGGTCCAAAGATGAAATTCTTAATGATAGTTGGTTATATTCACAGATTGTTGGAATACTAGCTTGCTCCACGGCCGGATTAACTGCATTTTATATGGTTCGAATCTATTTATTAACTTTTGAAGGACATTTAAACATTAACTTTCAAAATTATAGTGGAAAAACAAGTAATTTGCCCTATTCCATATCTTTATGGGGTAAAGAAAGA---------AAAAAAAAACAAATGAGTTTATTAACGTTATTACCAATC------AATAATAAT------GCTAGTACTTCTTTTCTTTCGACAAACACATGCCGAATT---AAT---------AATAATGTAACCCGACCCTTTATGACTATT------ACCCATTTTGATAGTACAAAGACATTATCCTATCCTCATGAAGTAGATAATACTATGTTATTCCCACTGCTTATATTGGTTTTATTTACTTTTGTTGTTGGATTCATCGGGATTCCTTTCACTCAAGAAGGAAAAGATTTGGATATATTATCCAAATGGTTAAATTCATCTATAAATCTTTTACATAAAAATTTTTTGAAT------TCTTTCAATTGGTATGAATTTGTTACAAATGCAACTTTTTCCGTCAGTATAGCCTTTTTTGGAATCTTTATCGCCTTTCTTTTATATAAACCTGTTTATTCATCTTTCAAAAATTTGAATTTCATTAATTCATTTAAA---------AAAAAAGTTCCTATGAAACTTTTCTTTTTAGGAGAAAAAATAATAAATAGCATATATACTTGGTCATATAATCGTGGTTACATAGATTCTTTTTATAAAGAATTTTTAATTACTAGTATACAAGGATTAGCTGAATTTTCTCATTTTTTTGATAGGCGAATAGTTGATGGAATTACGAATGGCGTTGGTATTCTAAGTTTCTTTATAGGGGAAGTACTAAAATATATAGGTAATGGACGTATTTCTTCTTATCTT---------------TTCTTATATTTT------------------------------TTATTTTTTCTTATA---------------TTTTTCTTATCT------TTT---------------------------------ATTTCC
>Orostachys_fimbriata
ATGGAACATACATATCAATATGCATGGATCATACCTTTCCTTCCACTTCCAGTTCCTATGGGAATAGGACTAGGGCTTATCTTTTTTCCG------ACGGCAACAAAAAGTCTTCGACGTATGTGGTCTTTTCCTAGTGTTTTCTTGTTAAGTATAGTTATGATTTTTTCAGCCGACCTAGCTATTCAACTAATAAATAGAAGTTCTATTTATCAATATATATCGTCTTGGACCATCAATAATGATTTTTCTTTAGAGTTTGGCTATTTGATCGATCCACTTACTTCTATTATGCCAATATTAATCACTACTATCGGAGTTATGGTTCTTATTTATAGTGATAATTATATGTTTCATGATCAAGGATACTTGAGATTTTTTGCTTATATGAGCTTTTTCAATGCATCCATGTTGGGATTAGTTACCAGTTCGAATTTGATACAAATTTATCTTTTTTGGGAATTAGTTGGAATGTGTTCTTATCTATTAATAGGTTTTTGGTTTACACGACCCCTTGCCGCAAATGCTTGCCAAAAAGCATTTGTGACTAACCGTATCGGGGATTTTGGTTTATTATTAGGAATTTTAGGTCTTTATTGGCTAACAGGTAGTTTCGAATTTCGAGACTTGTTCGAAATATTCAATAACGTAATTTCTACTAATGAGGTGCATTTTGTATTTGGAACTTTATGTGTCTTCCTATTATTTTCTGGTGCAGTTGCTAAATCTGCTCAATTTCCCCTTCATGTCTGGTTACCCGATGCTATGGAGGGTCCTACTCCTATTTCAGCTCTTATCCATGCTGCTACTATGGTGGCAGCGGGAATCTTTCTTGTAGCTCGCCTTTTTCCCCTTTTCCTAGTGATACCTTCTATAATGAATTTTATATCTTTGCTAAGTATAATAACCGTATTATTAGGAGCTACTTTAGCTCTTGCTCAAAACGATATTAAAAGAAGTTTAGCCTATTCTACAATGTCTCAATTGGGGTATATGATGTTAGCTTTAGGTATGGGGTCTTATCGAACGGCTTTGTTTCATTTGATTACTCATGCTTATTCGAAAGCATTATTGTTTTTAGGATCTGGATCAATTATTCATTCAATGGAGCCTATTGTTGGATATTCTCCAAATAAAAGTCAAAATATGGTTTTTATGGGTGGTTTAATAAAATATATGCCAATTACAAAAACTGCTTTTTTTTTAGGTACACTTTCTCTATGTGGTATTCCACCTCTTGCTTGTTTTTGGTCCAAAGATGAAATTCTTAATGATAGTTGGTTATATTCACAGATTGTTGGAATACTAGCTTGCTCCACGGCCGGATTAACTGCATTTTATATGTTTCGAATCTATTTATTAACTTTTGAAGGACATTTAAACATTAACTTTCAAAATTATAGTGGAAAAACAAGTAGTTTGCCCTATTCCATATCTTTATGGGGTAAAGAAAGACAAAAAACGAAAAAAAAACAAATGAGTTTATTAACGTTATTACCAATC------AATAATAAT------GCTAGTACTTCTTTTCTTTCGACAAACACATGTCGAATT---AAT---------AATAATGTAACCCGACCCTTTATGACTCTT------ACCCATTTTGATAGTACAAAGACATTATCCTATCCTCATGAAGTAGATAATACTATGTTATTCCCACTGCTTCTATTGGTTTTATTTACTTTTGTTGTTGGATTCATCGGGATTTCTTTCACTCAAGAAGGAAAAGATTTGGATATATTATCCAAATGGTTAAATTCATCTATAAATCTTTTACATAAAAATTTTTCGAAT------TCTTTTGATTGGTATGAATTTCTTACAAATGCAACTTTTTCCGTCAGTATAGCCTTTTTTGGAATATTTATCGCTTTTCTTTTATATAAACCTGTTTATTCATCTTTCAAAAATTTGAATTTAATTAATTCATTAAAA---------AAAAAGATTCCTATGAAACTTTTATTTTTAGGAGAAAAAATAATAAATAGCCTATATACTTGGTCATATAATCGTGGTTACATAGATTTTTTTTATAAAACATTTTTAAATACTAGTATACAAGGATTAGCTGAATTTGCTCATTTTTTTGATAGGCGGATAGTTGATGGAATTACGAATGGAGTTGGTATTCTAAGTTTCTTTATAGGGGAAGTACTAAAATATATAGGTAATGGACGGATTTCTTCTTATCTT---------------TTCTTATATTTA------------------------------TTGTATTTTCTAATT---------------TCTTTTCTTTTT------TTT---------------------------------------
>Orostachys_japonica
ATGGAACATACAGATCAATATGCATGGATCATACCTTTCCTTCCACTTCCAGTTCCTATGGTAATAGGACTAGGGCTTATCTTTTTTCCG------ACGGCAACAAAAAGTCTTCGACGTATGTGGTCTTTTCCTAGTGTTTTCTTGTTAAGTATAGTTATGATTTTTTCAGCCGACCTAGCTATTCAACTAATAAATAGAAGTTCTATTTATCAATATATATCGTCTTGGACCATCAATAATGATTTTTCTTTAGAGTTTGGCTATTTGATCGATCCACTTACTTCTATTATGCCAATATTAATCACTACTATCGGAGTTATGGTTCTTATTTATAGTGATAATTATATGTTTCATGATCAAGGATACTTGAGATTTTTTGCTTATATGAGCTTTTTCAATGCATCCATGTTGGGATTAGTTACCAGTTCGAATTTGATACAAATTTATCTTTTTTGGGAATTTGTTGGAATGTGTTCTTATCTATTAATAGGTTTTTGGTTTACACGACCCCTTGCCGCAAATGCTTGCCAAAAAGCATTTGTGACTAACCGTATCGGGGATTTTGGTTTATTATTAGGAATTTTAGGTCTTTATTGGCTAACAGGTAGTTTCGAATTTCGAGACTTGTTCGAAATATTCAATAACGTAATTTCTACTAATGAGGTGCATTTTGTATTTGGAACTTTATGTGTCTTCCTATTATTTTCTGGTGCAGTTGCTAAATCTGCTCAATTTCCCCTTCATGTATGGTTACCCGATGCTATGGAGGGTCCTACTCCTATTTCAGCTCTTATCCATGCTGCTACTATGGTGGCAGCGGGAATCTTTCTTGTAGCTCGCCTTTTTCCCCTTTTCCTAGTGATACCTTCTATAATGAATTTTATATCTTTGCTAAGTATAATAACCATATTATTAGGAGCTACTTTAGCTCTTGCTCAAAACGATATTAAAAGAAGTTTAGCCTATTCTACAATGTCTCAATTGGGGTATATGATGTTAGCTTTAGGTATGGGGTCTTATCGAACGGCTTTGTTTCATTTGATTACTCATGCTTATTCGAAAGCATTATTGTTTTTAGGATCCGGATCAATTATTCATTCAATGGAGCCTATTGTTGGATATTCTCCAAATAAAAGTCAAAATATGGTTTTTATGGGTGGTTTAATAAAATATATGCCAATTACAAAAACTTCTTTTTTTTTAGGTACACTTTCTCTATGTGGTATTCCACCTCTTGCTTGTTTTTGGTCCAAAGATGAAATTCTTAATGATAGTTGGTTATATTCACAGATTGTTGGAATACTAGCTTGCTCCACGGCCGGATTAACTGCATTTTATATGTTTCGAATCTATTTATTAACTTTTGAAGGACATTTAAACATTAACTTTCAAAATTATAGTGGAAAAACAAGTAGTTTGGCCTATTCCATATCTTTATGGGGTAAAGAAAGAAAAAAAACGAAAAAAAAACAAATGAGTTTATTAACGTTATTACCAATC------AATAATAAT------GCTAGTACTTCTTTTCTTTCGACAAACACATGTCGAATT---AAT---------AATAATGTAACCCGACCCTTTATGACTCTT------ACCCATTTTGATAGTACAAAGACATTATCCTATCCTCATGAAGTAGATAATACTATGTTATTCCCGCTGCTTCTATTGGTTTTATTTACTTTTGTTGTTGGATTCATCGGGATTCCTTTCACTCAAGAAGGAAAAGATTTGGATATATTATCCAAATGGTTAAATTCATCTATAAATCTTTTACAGAAAAATTTTTCGAAT------TCTTTTGATTGGTATGAATTTGTTACAAATGCAACTTTTTCCGTCAGTATAGCCTTTTTTGGAATATTTATCGCTTTTCTTTTATATAAACCTGTTTATTCATCTTTCAAAAATTTGAATTTAATTAATTCATTAAAA---------ATAAAAATTCCTCTGAAACTTGTATTTTTAGGAGAAAAAATAATATATAGCCTATATACTTGGTCATATAATCGTGGTTACATAGATTTTTTTTATAAAACATTTTTAACTACTAGGATACAAGGATTAGCTGAATTTGCTCATTTTTTTGATAGGCGGATAGTTGATGGAATTACGAATGGAGTTGGTATTCTAAGTTTCTTTATAGGGGAAGTACTAAAATATATAGGTAATGGACGGATTTCTTCTTATCTT---------------TTCTTATATTTA------------------------------TTGTATTTACTAATT---------------TATTTTCTTTTT------TTT---------------------------------------
>Orostachys_minuta
ATGGAACATACAGATCAATATGCATGGATCATACCTTTCCTTCCACTTCCAGTTCCTATGGTAATAGGACTAGGGCTTATCTTTTTTCCG------ACGGCAACAAAAAGTCTTCGACGTATGTGGTCTTTTCCTAGTGTTTTCTTGTTAAGTATAGTTATGATTTTTTCAGCCGACCTAGCTATTCAACTAATAAATAGAAGTTCTATTTATCAATATATATCGTCTTGGACCATCAATAATGATTTTTCTTTAGAGTTTGGCTATTTGATCGATCCACTTACTTCTATTATGCCAATATTAATCACTACTATCGGAGTTATGGTTCTTATTTATAGTGATAATTATATGTTTCATGATCAAGGATACTTGAGATTTTTTGCTTATATGAGCTTTTTCAATGCATCCATGTTGGGATTAGTTACCAGTTCGAATTTGATACAAATTTATCTTTTTTGGGAATTTGTTGGAATGTGTTCTTATCTATTAATAGGTTTTTGGTTTACACGACCCCTTGCCGCAAATGCTTGCCAAAAAGCATTTGTGACTAACCGTATCGGGGATTTTGGTTTATTATTAGGAATTTTAGGTCTTTATTGGCTAACAGGTAGTTTCGAATTTCGAGACTTGTTCGAAATATTCAATAACGTAATTTCTACTAATGAGGTGCATTTGGTATTTGGAACTTTATGTGTCTTCCTATTATTTTCTGGTGCAGTTGCTAAATCTGCTCAATTTCCCCTTCATGTATGGTTACCCGATGCTATGGAGGGTCCTACTCCTATTTCAGCTCTTATCCATGCTGCTACTATGGTGGCAGCGGGAATCTTTCTTGTAGCTCGCCTTTTTCCCCTTTTCCTAGTGATACCTTCTATAATGAATTTTATATCTTTGCTAAGTATAATAACCATATTATTAGGAGCTACTTTAGCTCTTGCTCAAAACGATATTAAAAGAAGTTTAGCCTATTCTACAATGTCTCAATTGGGGTATATGATGTTAGCTTTAGGTATGGGGTCTTATCGAACGGCTTTGTTTCATTTGATTACTCATGCTTATTCGAAAGCATTATTGTTTTTAGGATCCGGATCCATTATTCATTCAATGGAGCCTATTGTTGGATATTCTCCAAATAAAAGTCAAAATATGGTTTTTATGGGTGGTTTAATAAAATATATGCCAATTACAAAAACTGCTTTTTTTTTAGGTACACTTTCTCTATGTGGTATTCCACCTCTTGCTTGTTTTTGGTCCAAAGATGAAATTCTTAATGATAGTTGGTTATATTCACAGATTGTTGGAATACTAGCTTGCTCCACGGCCGGATTAACTGCATTTTATATGTTTCGAATCTATTTATTAACTTTTGAAGGACATTTAAACATTAACTTTCAAAATTATAGTGGAAAAACAAGTAGTTTGCCCTATTCCATATCTTTATGGGGTAAAGAAAGAAAAAAAACGAAAAAAAAACAAATGAGTTTATTAACGTTATTACCAATC------AATAATAAT------GCTAATACTTCTTTTCTTTCGACAAACACATGTCGAATT---AAT---------AATAATGTAACCCGACCCTTTATGACTCTT------ACCCATTTTGATAGTACAAAGACATTATCCTATCCTCATGAAGTAGATAATACTATGTTATTCCCGCTGCTTCTATTGGTTTTATTTACTTTTGTTGTTGGATTCATCGGGATTCCTTTCACTCAAGAAGGAAAAGATTTGGATATATTATCCAAATGGTTAAATTCATCTATAAATCTTTTACATAAAAATTTTTCGAAT------TCTTTTGATTGGTATGAATTTGTTACAAATGCAACTTTTTCCGTCAGTATAGCCTTTTTTGGAATATTTATCGCTTTTCTTTTATATAAACCTGTTTATTCATCTTTCAAAAATTTGAATTTAATTAATTCATTAAAA---------ATAAAAATTCCTCTGAAACTTGTATTTTTAGGAGAAAAAATAATAAATAGCCTATATACTTGGTCATATAATCGTGGTTACATAGATTTTTTTTATAAAACATTTTTAACTACTAGGATACAAGGATTAGCTGAATTTGCTCATTTTTTTGATAGGCGGATAGTTGATGGAATTACGAATGGAGTTGGTATTCTAAGTTTCTTTATAGGGGAAGTACTAAAATATATAGGTAATGGACGGATTTCTTCTTATCTT---------------TTCTTATATTTA------------------------------TTGTATTTACTAATT---------------TATTTTCTTGTT------TTT---------------------------------------
>Orostachys_iwarenge_f_magna
ATGGAACATACATATCAATATGCATGGATCATACCTTTCCTTCCACTTCCAGTTCCTATGGGAATAGGACTAGGGCTTATCTTTTTTCCG------ACGGCAACAAAAAGTCTTCGACGTGTGTGGTCTTTTCATAGTGTTTTCTTGTTAAGTATAGTTATGATTTTTTCAGCCGACCTAGCTATTCAACTAATAAATAGAAGTTCTATTTATCAATCTATATCGTCTTGGACCATCAATAATGATTTTTCTTTAGAGTTTGGCTATTTGATCGATCCACTTACTTCTATTATGTCAATATTAATCACTACTATCGGAGTTATGGTTCTTATTTATAGTGATAATTATATGTTTCATGATCAAGGATACTTGAGATTTTTTGCTTATATGAGTTTTTTCAATGCATCCATGTTGGGATTAGTTACCAGTTCGAATTTGATACAAATTTATCTTTTTTGGGAATTAGTTGGAATGTGCTCTTATCTATTAATAGGTTTTTGGTTTACACGACCCCTTGTCGCAAATGCTTGCCAAAAAGCATTTGTGACTAACCGTATCGGGGATTTTGGTTTATTATTAGGAATTTTAGGTCTTTATTGGCTAACAGGTAGTTTCGAATTTCGAGACTTGTTCGAAATATTCAATAACGTAATTTCTACTAATGGGGTGCATTTTTTATTTGGAACTTTATGTGTCTTCCTATTATTTTCTGGTGCAGTTGCTAAATCTGCTCAATTTCCCCTTCATATATGGTTACCCGATGCTATGGAGGGTCCTACTCCTATTTCAGCTCTTATCCATGCTGCTACTATGGTGGCAGCGGGAATTTTTCTTGTAGCTCGACTTTTTCCCCTTTTCATAGTCATACCTTATATAATGAATTTTATATCTTTGCTAAGTATAATAACAGTATTATTAGGAGCTACTTTAGCTCTTGCTCAAAACGATATTAAAAGAAGTTTAGCCTATTCTACAATGTCTCAATTGGGGTATATGATGTTAGCTTTAGGTATGGGGTCTTATCGAACGGCTTTGTTTCATTTGATTACTCATGCTTATTCGAAAGCATTATTGTTTTTAGGATCTGGATCAATTATTCATTCAATGGAGCCTATTGTTGGATATTCTCCAAATAAAAGTCAAAATATGGTTCTTATGGGTGGTTTAATAAAATATATGCCAATTACAAAAACTGCTTTTTTTTTAGGTACACTTTCTCTATGTGGTATTCCACCTCTTGCTTGTTTTTGGTCCAAAGATGAAATTCTTAATGATACTTGGTTGTATTCACAGATTGTTGGAATACTAGCTTGCTCCACGGCCGGATTAACTGCATTTTATATGTTTCGAATCTATTTATTAACTTTTGAAGGACATTTAAACATTAACTTTCAAAATTATAGTGGAAAAACAAGTAGTTTGGCCTATTCCATATCTTTATGGGGGAAAGAAAGACAAAAAACGAAAAAAAAACAAATGCGTTTATTAACGTTATTACCAATG------AATAAGAAT------GCTGGTACTTCTTTTCTTTCGACAAACACATGTCGAATTAATAAT---------AATAATGTAACCCGACCCTTTATGACTCTT------ACCCATTTTGATAGTACAAAGACATTATCCTATCCTCATGAAGTAGATAATACTATGTTATTCCCGCTGCTTCTATTGGTTTTATTTACTTTTGTTGTTGGATTCATCGGGATTCCTTTCACTCAAGAAGGAAAAGATTTGGATATATTATCCAAATGGTTAAACTCATCTATAAATCTTTTACATAAAAATTTTTCAAAT------TCTTTCGATTGGTATGAATTTGTTACAAATGCAACTTTTTCCGTCAGTATAGCCTTTTTTGGAATAGTTATCGCGTTTCTTTTATATAAACCTGTTTATTCATCTTTCAAAAATTTGAATTTAATTAATTCATTAAAA---------AAAAAAGTTCCTATGAAACTTTTATTTTTAGGAGACAAAATAATAAATATCATATATACTTGGTCATATAATCGTGGTTACATAGATTCTTTTTATAAAGCATTTTTAACTACTAGTATACAAGGATTAGCTGAATTTGCTCATTTTTTTGATAGGCGAATAGTTGATGGAATTACGAATGGAGTTGGTATTCTAAGTTTCTTTATAGGAGAAGTACTAAAATATATAGGTAATGGACGGATTTCTTCTTATCTT---------------TTCTTATATTTA------------------------------TTGTATTTACTAATT---------------TCTTTTCTTTTT------TTT---------------------------------------
>Sinocrassula_densirosulata
ATGGAACATACATATCAATATGCATGGATCATACCTTTCCTTCCACTTCCAGTTCCTATGGGAATAGGACTAGGGCTTATCTTTTTTCCG------ACGGCAACAAAAAGTCTTCGACGTATGTGGTCTTTTCATAGTGTTTTCTTGTTAAGTATAGTTATGATTTTTTCAGCCGACCTAGCTATTCAACTACTAAATGGAAGTTCTATTTATCAATATATATCGTCTTGGACCATCAATAATGATTTTTCTTTAGAGTTTGGCTATTTGATCGATCCACTTACTTCTATTATGTCAATATTAATCACTACTATCGGAGTTATGGTTCTTATTTATAGTGATAATTATATGTTTCATGATCAAGGATACTTGAGATTTTTTGCTTATATGAGTTTTTTCAATGCATCCATGTTGGGATTAGTTACGAGTTCTAATTTGATACAAATTTATATTTTTTGGGAATTAGTTGGAATGTGCTCTTATCTATTAATAGGTTTTTGGTTTACACGACCCCTTGCCGCAAATGCTTGCCAAAAAGCATTTGTGACTAACCGTATCGGGGATTTTGGTTTATTATTAGGAATTTTGGGTCTGTATTGGCTAACAGGTAGTTTCGAATTTCGAGACTTGTTCGAAATATTCAATAACTTAATTTCAACTAATGGGGTGCATTTTTTATTTGGAACTTTCTGTGTCTTTCTATTATTTTCTGGTGCAGTTACTAAATCTGCTCAATTCCCTCTTCATGTATGGTTACCCGATGCTATGGAGGGGCCTACTCCTATTTCAGCTCTTATCCATGCTGCTACTATGGTGGCAGCGGGAATTTTTCTTGTAGCTCGGCTTTTTCCCCTTTTCATAGTCATACCTTATATAATGAATTTAATATCTTTCCTAAGTATAATAACAGTATTATTAGGAGCTACTTTAGCTCTTGCTCAAAACGATATTAAAAGAAGTTTAGCCTATTCTACAATGTCTCAATTGGGGTATATGATGTTAGCTTTAGGTATGGGGTCTTATCGAACGGCTTTGTTTCATTTGATTACTCATGCTTATTCGAAAGCATTATTGTTTTTAGGATCTGGAGCAATTATTCATTCAATGGAGCCTCTTCTTGGATATTCTCCAAATAAAAGTCAAAATATGGTTCTTATGGGTGGTTTAATAAAATATATGCCAATTACAAAAACTGCTTTTTTTTTAGGTACACTTTCTCTATGTGGTATTCCACCTCTTGCTTGTTTTTGGTCCAAAGATGAAATTCTTAATGATAGTTGGTTGTATTCACAGATTGTTGGAATACTAGCTTGTTCCACGGCCGGATTAACTGCATTTTATATGTTTCGAATCTATTTATTAACTTTTGAAGGACATTTAAGCATTAACTTTCAAAATTATAGTGGAAAAACAAGTAATTTAGTCTATTCCATATCTTTATGGGGTAAAGAA------AGAAGAAAAAAAAAACAAATGAGTTTATTAACTTTATTACCAATT------AATAATAAT------GCTGGTACTTCTTTTCTTTCGACAAACACATGTCAAATT---AAT---------AATAATGTAACCCGACCCTTTATAACTATT------ACCCATTTTGATAGTACAAAGACATTATCCTATCCTCATGAAGTAGATAATACTATGTTATTCCCGCTGCTTCCATTGGTTTTATTTACTTTTGTTGTTGGATTTATCGGGATTCCTTTGATTCAAAAAGGAAAAGATTTGGATATATTATCCAAATGGTTAAACTCATCTATAAATCTTTTACATAAAAATTTTTCGAAT------TCTTTGGATTGGTATGAATTTTTTACAAATGCAACTTTTTCCGTCAGTATAGCCTTTTTTGGAATATTTATCGCGTTTCTTTTATATAAACCTGTTTATTCCTCTTTCAAAAATTTGAATTTAATTAATTCATTTCAA---------AAAAACATTCCTATGAAACTTTTATTTTTAGGAGAAAAAATGCTAAATATCATATATACTTGGTCATATAATCGTGGTTACATAGATTATTTTTATAAAGCATTTTTAACTACTAATATACAAGGCTTAGCTGAATTTGCTCATTTTTTTGATAGGCGAATAGTTGATGGAATTACGAATGGAGTTGGTATTCTAAGTTTCTTTATAGGAGAAGTACTAAAATATATCGGTAATGGACGGATTTCTTCTTATCTT---------------TTCTTATATTTA------------------------------TTGTATTTACTAATT---------------TCTTTTCTTTTT------TTT---------------------------------------
>Sinocrassula_indica
ATGGAACATACATATCAATATGCATGGATCATACCTTTCCTTCCACTTCCAGTTCCTATGGGAATAGGACTAGGGCTTATCTTTTTTCCG------ACGGCAACAAAAAGTCTTCGACGTATGTGGTCTTTTCATAGTGTTTTCTTGTTAAGTATAGTTATGATTTTTTCAGCCGACCTAGCTATTCAACTACTAAATGGAAGTTCTATTTATCAATATATATCGTCTTGGACCATCAATAATGATTTTTCTTTAGAGTTTGGCTATTTGATCGATCCACTTACTTCTATTATGTCAATATTAATCACTACTATCGGAGTTATGGTTCTTATTTATAGTGATAATTATATGTTTCATGATCAAGGATACTTGAGATTTTTTGCTTATATGAGTTTTTTCAATGCATCCATGTTGGGATTAGTTACGAGTTCTAATTTGATACAAATTTATATTTTTTGGGAATTAGTTGGAATGTGCTCTTATCTATTAATAGGTTTTTGGTTTACACGACCCCTTGCCGCAAATGCTTGCCAAAAAGCATTTGTGACTAACCGTATCGGGGATTTTGGTTTATTATTAGGAATTTTGGGTCTGTATTGGCTAACAGGTAGTTTCGAATTTCGAGACTTGTTCGAAATATTCAATAACTTAATTTCAACTAATGGGGTGCATTTTTTATTTGGAACTTTCTGTGTCTTTCTATTATTTTCTGGTGCAGTTACTAAATCTGCTCAATTCCCTCTTCATGTATGGTTACCCGATGCTATGGAGGGGCCTACTCCTATTTCAGCTCTTATCCATGCTGCTACTATGGTGGCAGCGGGAATTTTTCTTGTAGCTCGGCTTTTTCCCCTTTTCATAGTCATACCTTATATAATGAATTTAATATCTTTGCTAAGTATAATAACAGTATTATTAGGAGCTACTTTAGCTCTTGCTCAAAACGATATTAAAAGAAGTTTAGCCTATTCTACAATGTCTCAATTGGGGTATATGATGTTAGCTTTAGGTATGGGGTCTTATCGAACGGCTTTGTTTCATTTGATTACTCATGCTTATTCGAAAGCATTATTGTTTTTAGGATCTGGAGCAATTATTCATTCAATGGAGCCTCTTCTTGGATATTCTCCAAATAAAAGTCAAAATATGGTTCTTATGGGTGGTTTAATAAAATATATGCCAATTACAAAAACTGCTTTTTTTTTAGGTACACTTTCTCTATGTGGTATTCCACCTCTTGCTTGTTTTTGGTCCAAAGATGAAATTCTTAATGATAGTTGGTTGTATTCACAGATTGTTGGAATACTAGCTTGTTCCACGGCCGGATTAACTGCATTTTATATGTTTCGAATCTATTTATTAACTTTTGAAGGACATTTAAGCATTAACTTTCAAAATTATAGTGGAAAAACAAGTAATTTAGTCTATTCCATATCTTTATGGGGTAAAGAA------AGAAGAAAAAAAAAACAAATGAGTTTATTAACTTTATTACCAATT------AATAATAAT------GCTGGTACTTCTTTTCTTTCGACAAACACATGTCAAATT---AAT---------AATAATGTAACCCGACCCTTTATAACTATT------ACCCATTTTGATAGTACAAAGACATTATCCTATCCTCATGAAGTAGATAATACTATGTTATTCCCGCTGCTTCCATTGGTTTTATTTACTTTTGTTGTTGGATTTATCGGGATTCCTTTGATTCAAAAAGGAAAAGATTTGGATATATTATCCAAATGGTTAAACTCATCTATAAATCTTTTACATAAAAATTTTTCGAAT------TCTTTGGATTGGTATGAATTTTTTACAAATGCAACTTTTTCCGTCAGTATAGCCTTTTTTGGAATATTTATCGCGTTTCTTTTATATAAACCTGTTTATTCCTCTTTCAAAAATTTGAATTTAATTAATTCATTTCAA---------AAAAACATTCCTATGAAA------------GGAGAAAAAATGCTAAATATCATATATACTTGGTCATATAATCGTGGTTACATAGATTATTTTTATAAAGCATTTTTAACTACTAATATACAAGGCTTAGCTGAATTTGCTCATTTTTTTGATAGGCGAATAGTTGATGGAATTACGAATGGAGTTGGTATTCTAAGTTTCTTTATAGGAGAAGTACTAAAATATATCGGTAATGGACGGATTTCTTCTTATCTT---------------TTCTTATATTTA------------------------------TTGTATTTACTAATT---------------TCTTTTCTTTTT------TTT---------------------------------------
>Umbilicus_rupestris
ATGGAACATACATATCAATATGCATGGATCATACCTCTCCTTCCACTTCCAGTTCCTATAGGAATAGGACTAGGGCTTATTTTTTTTCCG------ACGGCAACAAAAAATCTTCGACGTATGTGGTCGTTTCATAGTGTTTTCTTGTTAAGTATAGTTATGATTTTTTCAGCCGACCTATCTATTCAACTAATAAATAGGAATTCTATTTATCAATATATATCGTCTTGGACCATCAATAATGATTTTTCTTTAGAGTTTGGCTATTTGATCGATCCACTTACTTCTATTATGTCAATATTAATCACTACTATTGGAGTTATGGTTCTTATTTATAGTGATAATTATATGTTTCATGATCAAGGATACTTGAGATTTTTTGCTTATATGAGTTTTTTTAATGCATCCATGTTGGGATTAGTTACTAGTTCTAATTTGATACAAATTTATCTTTTTTGGGAATTAGTTGGAATGTGCTCTTATCTATTAATAGGTTTTTGGTTCACACGACCCCTTGCCGCAAATGCTTGCCAAAAAGCATTTGTGACTAACCGTATCGGGGATTTTGGTTTATTATTAGGAATTTTAGGTCTTTATTGGATAACAGGTAGTTTTGAATTTAGAGACTTGTTCAAAATATTCAATAATTTCATTTCTACTAATGGGGTCCATTTTTTATTTGGAACTTTCTGTGTCTTCCTATTATTTTCTGGTGCAGTTGCTAAATCTGCTCAATTTCCCCTTCATGTATGGTTACCCGATGCTATGGAGGGTCCTACTCCTATTTCAGCTCTTATCCATGCTGCTACTATGGTGGCAGCGGGAATTTTTCTTGTAGCTCGGCTTTTTCCCCTTTTCATAGTTATACCTTACATAACGAATTTTATATCGTTGCTAAGTATAATAACAGTACTATTAGGAGCTACTTTAGCTCTTGCTCAAAACGATATTAAAAGAAGTTTAGCCTATTCTACAATGTCTCAATTGGGGTATATGATGTTAGCTTTAGGTATGGGGTCTTATCGAACGGCTTTGTTTCATTTGATTACTCATGCTTATTCGAAAGCATTATTGTTTTTAGGGTCTGGATCAATTATTCATTCAATGGAGCCTATTGTTGGATATTCTCCAAATAAAAGTCAAAATATGGTTCTTATGGGTGGTTTAATAAAATATATGCCAATTACAAAAACAGCTTTTTTTTTAGGTACACTTTCGCTATGTGGTATTCCACCTCTTGCTTGTTTTTGGTCCAAAGATGAAATTCTTACTGATAGCTGGTTGTATTCACAGATTGTTGGACTACTAGCTTGCTCCACGGCGGGATTAACTGCATTTTATATGTTTCGAATCTATTTATTAACTTTTGAGGGACATTTAAACATTAACTTTCAAAATTATAGTGGAAAAATAAGTAGTTTGGCCTATTCCATATCTTTATGGGGTAAAGAAAGTACAAAAATGAAAAAAAAACAAATGAGTTTATCAACTTTATTACCAATC------AATAATAAT------GCTGGTACTTCTTTTCTTTCGACAAACACATGTCGAATT---AAT---------GATAATGTAACCCGACCCTTTATGACTATT------ACTCATTTTGATAGTAAAAAAACTTTATCCTATCCTCATGAAGTAGATAATACTATGTTATTTCCGCTGCTTTTATTGGTTTTATTTACTTTTTTTATTGGAGTCATCGGTATTCCTTTCACTCAAGAAGGAAAGGATTTCGATATATTATCCAAATGGTTAAACTCATCTATAAATCTTTTACATAAAAATTTTTCTAAT------TCTGTAGATTGGTATGAATTTGTAACAAATGCAACTTTTTCTGTCAGTATAGCCTTTTTTGGAATATTTATTGCATTTCTTTTATATAAACCTGTTTATTCATCTTTCAAAAATTTGAATTTCATTAATTCGTTTAAA---------AAAAAGGTTCCTATTAAACTTTTATTTTTAGGAGAAAAAATCATAAATATCATATATAACTGGTCATATAATCGTGGTTATATAGATTATTTTTATAAAGCATCTTTAACTACAAGTATACAAGGATTAGCTGAATTTTCTCATTGTTTTGATAGACGAATAGTTGATAGAATTACGAATGGAATTGGTGTTCTGAGTTTCTTTATAGGAGAAGCACTAAAATATGTAGGTAATGGACGGATTTCTTCTTATCTT---------------TTCTTATATTTC------------------------------TTATATTTACTAATT---------------TCTTTTCTTTTT------TTT---------------------------------------
>Myriophyllum_aquaticum
ATGGAACATACATATCAATATGGATGGATCATACCTTTCGTACCACTTCCCGTTCCTATTTTAATAGGAATAGGTTTACTCTTTTTCCCA------ACGGCAACAAAGAGTCTTCGTCGTATGTGGTCATTTCCCAGTGTTTTATTATTAAGTATAGTTATGATTTTTTCGGTCAATCTGGCTATTCAACAAATAAATAACAGTTCGACCTCTCAATGTGTATGGTCTTGGATCATCAATAATGATTTTGTTTTAGAGTTTGGTCATTTGATCGATCCACTTACTTCTATTATGTCAATTTTAATTACTACCGTTGGAATTTTGGTTCTTATTTATAGTGACAATTATATGTCTCACGACCAAGGCTATTTGAGATTTTTTGCTTATATGAGTTTTTTCAATGTTTCCATGTTGGGATTAGTTACTAGCTCTAATTTGATCCAAATTTATATTTTTTGGGAGTTAGTTGGAATGTGCTCGTATCTATTAATAGGTTTTTGGTTCACACGACCTATTGCGGCAAATGCTTGTCAAAAAGCGTTTGTAACTAATCGTGTAGGGGATTTTGGTTTATTATTAGGAATTTTAGGTTTTTATTGGATAACAGGTAGTTTTGAATTTCGGGATTTGTTCGAAATAGTCAAAAACTTGATTTCTAACAATCAGGTAAATATTTTCTTTTGTACTTTGTGCGCCTTGCTATTATTTGCTGGTGCGGTTGCTAAATCTGCCCAGTTCCCCCTTCATGTATGGTTACCTGATGCTATGGAAGGGCCTACTCCTATTTCGGCTCTTATTCATGCTGCTACTATGGTAGCAGCGGGAATTTTTCTGGTAGCCCGTCTTCTTCCTCTTTTTATAGTCATACCATATATAATGAATCTAATATCTTTCATAAGTATAATAACAGTACTATTAGGAGCTACTTTAGCTCTTGCTCAAAAAGATATTAAGAGAAGTTTAGCCTATTCGACAATGTCTCAATTGGGTTATATGATGTTAGCTCTAGGTATGGGGTCTTATCGCATTTCTTTATTTCATTTGATTACTCATGCTTATTCAAAAGCCTTATTGTTTTTAGGATCTGGATCCATTATTCATTCAATGGAAACTGTTGTTGGATATTCTCCAAATAAAAGTCAAAATATGGTTCTTATGGGTGGTTTAACAAAACACGTACCAATTACAAAACTTTCTTTTTTATTAGGTACACTTTCTCTTTGTGGTATTCCACCTCTTGCTTGTTTTTGGTCCAAAGATGAAATTCTTAATGATAGTTGGTTGTATTCACCTATTTTCGCAATAATAGCTTGGTCCACAGCTGGATTAACTGCATTTTATATGTTTCGGGTCTATTTACTTACTTTTGAGGGACATTTAAACATTCATTTTCAAAATTTCAGTGGCAAAATGAATAGCTCGGTCTTTTCAATATCTCTGTGGGGTAAAGATGATCCAAAAATGATAAAAAAAAAATTTAGTTTAGAAACTTTATTAATGATG------AATAATACT------GAAAGGTTTTCTTTTTTTTCGAATAAGCCATTCCAAATT---GATGGTAGTGAAAACAATATGACGAAACCTTTTATTACGAAT------TTTTATTTTGAAACCAAAAATCCTTTATCCTATCCTCATGAAGCGGACAATACTATGTTATTTCCTCTACTTGTATTGGCTTTAGTTACTTTGTTTGTTGGAGTCATAGGAATTCCTTTAAATCAAGAGTACTCGGATTTCGATATATTATCGAAATGGTTAACCCCATCTATAAATCTTTTACATCAAAATTCGCCAAAT------TCTGAAGATTGGTATCATTTTTTAACAAATGCAGTTTTTTCCGTCAGTATAGCTTATTTTGGAATATTTATAGCGTCTATTTTATATAAGCCTTTTTATTCATCTTTACAAAATTTAATCTTACTAAATTCATTTTCG---------AAAACAGGTCCTAAGCGATTTTTT------TGGGACAAAATAATAAATGGCATATATCAGTGGTCATATAATCGTGGTTATATCGATGCTTTTTATACAGCATCTTTAACTAAAGGTATAAGAAGATTAGCAGAATTAACTTCTTTTTTTGATAAACGAGTAATTGAGGGAATTACGAATGGGGTTGGCCTTGTTAGTTTCTTTGTAGGGGAAGGCATTAAATATGTAGGGGGAGGACGTATTTCTTCTTATCTT---------------TTCTTGTATTTA------------------------------GTGTTTGTATTAATC---------------TTAATTCTTTTT------TTC------TTTTTGAAT------------CTG---------
>Myriophyllum_spicatum
ATGGAACATACATATCAATATGGATGGATCATACCTTTCGTACCACTTCCCGTTCCTATTTTAATAGGAATAGGTTTACTTTTTTTTCCA------ACGGCAACAAAGAGTCTTCGTCGTATGTGGTCGTTTTCCAGTGTTTTATTATTAAGTATAGTTATGATTTTTTCGGTCAATCTGGCTATTCAACAAATAAATAACAGTTCGACCTCTCAATGTGTATGGTCTTGGATCATCAATAATGATTTTGTTTTAGAGTTTGGTCACTTGATCGATCCACTTTCTTCTATTATGTCAATTTTAATTACTACCGTTGGAATTATGGTTCTTATTTATAGTGACAATTATATGTCTCACGACCAAGGGTATTTGAGATTTTTTGCTTATATGAGTTTTTTCAATGTTTCCATGTTGGGATTAGTTACTAGCTCTAATTTGATCCAAATTTATATTTTTTGGGAGTTAGTTGGAATGTGCTCGTATCTATTAATAGGTTTTTGGTTCACACGACCTATTGCGGCAAATGCTTGTCAAAAAGCATTTGTAACTAATCGTGTAGGGGATTTTGGTTTATTATTAGGAATTTTGGGTTTTTATTGGATAACAGGTAGTTTTGAATTTCGGGATTTGTTCGAAATAGTCAAAAACTTGATTTCTAACAATCAGGTAAATATTTTCTTTTGTACTTTGTGCGCCTTACTATTATTTGCTGGTGCGGTTGCTAAATCTGCCCAGTTCCCCCTTCATGTATGGTTACCTGATGCTATGGAAGGACCCACTCCTATTTCGGCTCTTATTCATGCTGCTACTATGGTAGCAGCGGGAATTTTTCTGGTAGCCCGACTTCTTCCTCTTTTTATAGTCATACCATATATAATGAATCTAATATCTTTCATAAGTATAATAACAGTACTATTAGGAGCTACTTTAGCTCTTGCTCAAAAAGATATTAAGAGAAGTTTAGCCTATTCGACAATGTCTCAATTGGGTTATATCATGTTAGCTCTAGGTATGGGGTCTTATCGCATTTCTTTATTTCATTTGATTACTCATGCTTATTCGAAAGCCTTGTTGTTTTTAGGATCTGGATCCATTATTCATTCAATGGAAACTGTTGTTGGATATTCTCCAAATAAAAGTCAAAATATGATTCTGATGGGTGGTTTAACAAAACACGTACCAATTACAAAACTTTCTTTTTTATTAGGTACACTTTCTCTTTGTGGTATTCCACCCCTTGCTTGTTTTTGGTCCAAAGATGAAATTATTAATGATAGTTGGTTGTATTCGCCTATTTTCGCAATAATAGCTTGGTCCACATCCGGATTAACTGCATTTTATATGTTTCGGGTCTATTTACTTACTTTTGAGGGACATTTAAACATTCATTTTCAAAATTACAGTGGCAAAATGAATAGCTCGGTCTTTTCAATATCTCTGTGGGGTAAAGATGATCCAAAAATGATAAAAAACAAATTAAGTTTAGTAACTTTATTAACGATG------AATAATACT------GAAAGGTTTTCTTTTTTTTCGAATAAGCCATTCCAAATT---GATGGAAGTACAAACAATATGACGAAACCTTTTATTAGTATTAGGAATTTTTATTTTGAAACCAAGAATCCTTTATCCTATCCTCATGAAGCGGACAATACTATGTTATTTCCTATGCTTGTATTGGCTTTAGTTACTTTATTTGTTGGAGTCATAGGAATTTCTTTAAATCAAGAGTACTCGGATTTTGATATATTATCGAAATGGTTAACCCCATCTATAAATCTTTTACATCAAAATTCGCCAAAT------TCTGAAGATTGGTATGATTTTTTAACAAATGCAATTTTTTCAGTCAGTATAGCTTATTTCGGAATAGTTATAGCGTCTATTTTATATAAGCCTTTTTATTCATCTTTACAAAATTTAACCTTACTAAATTCATTTTCG---------AAAACAGGTCCTAAGCGATTTTTT------TGGGACACAATAATAAATGGGATATATCAGTGGTCATATAATCGTGCTTATATCGATGCTTTTTATACAACATCTTTAACTAAAGGTATAAGAAGATTAGCAGAATTAACTTCTTTTTTTGATAAACGAGTAATTGATGGAATTACGAATGGGTTTGGTCTTGTGAGTTTCTTTCTAGGAGAAGGCATTAAATATGTAGGGGGGGGACGTATTTCTTCTTATCTT---------------TTCTTGTATTTA------------------------------GTGTTTGTATTAATT---------------ATTTTCTTCTTT------TTG------AATCTGAAT------------CTG---------
>Sempervivum_heuffelii
ATGGAACATACATATCAATATGCATGGATCATACCTCTTCTTCCACTTCCAGTTCCGATGGGAATAGGATTAGGGCTTATCTTGTTTCCG------ACGGCAACAAAAAATCTTCGACGTATGTGGTCTTTTCTGAGTGTTTTCTTGTTAAGTATAGTTATGATTTTTTCAGTCGACCTATCTATTCAACTAATAAATAGGAGTTCTATTTATCAATATATATCGTCTTGGACCATCAATAATGATTTTTCTTTAGAGTTTGGCTATTTGATCGATCCACTTACTTCTATTATGTCAATATTAATCACTACTATCGGAGTTCTAGTTCTTATTTATAGTGACAATTATATGTTTCATGATCAAGGCTACTTGAGATTTTTTGCTTATATGAGTTTTTTCAATGCATCTATGTTGGGATTAGTTACTAGTTCTAATTTGATACAAATTTATCTTTTTTGGGAATTAGTTGGAATGTGCTCTTATCTATTAATAGGTTTTTGGTTCACACGACCCCTTGCCGCAAATGCTTGCCAAAAAGCATTTGTGACTAACCGTATCGGGGATTTTGGTTTATTATTAGGAATTTTAGGTCTTTATTGGATAACAGGTAGTTTCGAATTTCGAGACTTGTTCGAAATATTCAATAACTTAATTTTGACTAATAAGGTCCATTTTTTATTTGGAACTTTCTGTATCTTCCTATTATTTTCTGGTGCAGTTGCTAAATCGGCTCAATTTCCCCTTCATGTATGGTTACCCGATGCTATGGAGGGTCCTACTCCTATTTCAGCTCTTATCCATGCTGCTACTATGGTGGCAGCAGGAATTTTTCTTGTAGCTCGGCTTTTTCCCCTTTTCATAGTCATACCTTACATAATGAATTTCATATCTTTGCTAAGTATAATAACAGTACTATTAGGAGCTACTTTAGCTCTTGCTCAAAACGATATTAAACGAAGTTTAGCCTATTCTACAATGTCTCAATTGGGATATATGATGTTAGCTTTAGGTATGGGGTCTTATCGAACGGCTTTGTTTCATTTGATTACTCATGCTTATTCAAAAGCATTATTGTTTTTAGGATCTGGATCCATTATTCATTCAATGGAACCTATTGTTGGATATTCTCCAAATAAAAGTCAAAATATGGTTCTTATGGGTGGTTTACTAAAATATGTGCCAATTACAAAAACTGCTTTTTTTTTAGGTACACTTTCTCTATGTGGTATTCCACCTCTTGCGTGTTTTTGGTCCAAAGATGAAATTCTTAATGATAGTTGGTTGTATTCACAGATTGTTGGAATACTAGCTTGCTCCACCGCAGGATTAACTGCATTTTATATGTTTCGAATCTATTTACTAACTTTTGAGGGACATTTAAACATTAACTTTCAAAATTATAGTGGAAAAACAAGTAGTTTGTCTTATTCCATATCTTTATGGGGTAAAGAAAATCCAAAAACGAAAAAAAAACAAATGAGTTTATTAACTTTATTACCAATC------AATAATAAT------GCTGGGACTTCTGTTCTTTCGACAAACACATGGCGAATT---AAT---------AATAATGTAACCCGACCCTTTATGACTATT---------------GATAGTACAAAGACTTTATCCTATCCTCATGAAGTAGACAATACTATGTTATTTCCACTGCTCCTATTGGTTTTTTTTACGTTTTTTGTTGGAATCATCGGGATTCCTTTCAATCAAGAAGGAAATGATTTGGATATATTATCCAAATGGTTAAATTCATCTATAAATCTTTTACATAAAAATTTTCCGAAT------TCTGTAGATTGGTATGAATTTTTTACAAATGCAACTTTTTCCGCCAGTATAGCCTTTTTTGGAATATTTATCGCGTTTCTTTTATATAAACCTGTTTATTCATCTTTCAAAAATTTGAATTTAAGTAATTCATTAAAA---------AGAAAAGTCCCTATGAAACTTTTCTTTTTAGGAGAAAAAATAAAAAATATGATATATAATTGGTCATATAATCGTGGTTACATCGATTATTTTTATAAAGCATCTTTAACCACTAGTATACGAGGATTAGCTGAATTTGCTCATTTTTTTGATAGGCGAATAGTTGATGGAATTACGAATGGAGTTGGTGTTCTGAGTTTCTTTATAGGAGAAGCACTCAAATATGTAGGTAATGGGCGCATTTCCTCTTATCTG---------------TTCTTATATTTT------------------------------TTGTATTTACTAATT---------------TCTTTTCTTTTT------TTT---------------------------------------
>Sempervivum_ciliosum
ATGGAACATACATATCAATATGCATGGATCATACCTCTTCTTCCACTTCCAGTTCCTATGGGAATAGGATTAGGGCTTATCTTTTTTCCG------ACGGCAACAAAAAATCTTCGACGTATGTGGTCTTTTTATAGTGTTTTCTTGTTAAGTATAGTTATGATTTTTTCAGCCGACCTATCTATTCAACTAATAAATAGGAGTTCTATTTATCAATATATATCGTCTTGGACCATCAATAATGATTTTTCTTTAGAGTTTGGCTATTTGATCGATCCACTTACTTCTATTATGTCAATATTAATCACTACTATCGGAGTTCTAGTTCTTATTTATAGTGACAATTATATGTTTCATGATCAAGGCTACTTGAGATTTTTTGCTTATATGAGTTTTTTCAATGCATCTATGTTGGGATTAGTTACTAGTTCTAATTTGATACAAATTTATCTTTTTTGGGAATTAGTTGGAATGTGCTCTTATCTATTAATAGGTTTTTGGTTCACACGACCCCTTGCCGCAAATGCTTGCCAAAAAGCATTTGTGACTAACCGTATCGGGGATTTTGGTTTATTATTAGGAATTTTAGGTCTTTATTGGATAACAGGTAGTTTCGAATTTCGAGACTTGTTCGAAATATTCAATAACTTCATTTTTACTAATGAGGTCCATTTTTTATTTGGAACTTTCTGTATCTTCCTATTATTTTCTGGTGCAGTTGCTAAATCGGCTCAATTTCCCCTTCATGTATGGTTACCCGATGCTATGGAGGGTCCTACTCCTATTTCAGCTCTTATCCATGCTGCTACTATGGTGGCAGCGGGCATTTTTCTTGTAGCTCGGCTTTTTCCCCTTTTCATAGTCATACCTTACATAATGAATTTCATATCTTTGCTAAGTATAATAACAGTACTATTAGGAGCTACTTTAGCTCTTGCTCAAAACGATATTAAACGAAGTTTAGCCTATTCTACAATGTCTCAATTGGGATATATGATGTTAGCTTTAGGTATGGGGTCTTATCGAACGGCTTTGTTTCATTTGATTACTCATGCTTATTCAAAAGCATTATTGTTTTTAGGATCTGGATCCATTATTCATTCAATGGAACCTATTGTTGGATATTCTCCAAATAAAAGTCAAAATATGGTTCTTATGGGTGGTTTACTAAAATATGTGCCAATTACAAAAACTGCTTTTTTTTTAGGTACACTTTCTCTATGTGGTATTCCACCTCTTGCTTGTTTTTGGTCCAAAGATGAAATTCTTAATGATAGTTGGTTGTATTCACAGATTGTTGGAATACTAGCTTGCTCCACCGCAGGATTAACTGCATTTTATATGTTTCGAATCTATTTACTAACTTTTGAGGGACATTTAAACATTAACTTTCAAAATTATAGTGGAAAAACAAGTACTTTGTCTTATTCCATATCTTTATGGGGTAAAGAAAGCCCAAAAACGAAAAAAAAACAAATGAGTTTATTAACTTTATTACCAATC------AATAATAAT------GCTGGTACTTCTGTTCTTTCGACAAACACATGCCGAATT---GAT---------GATAATGTAACCCGACCCTTTATGACTATT---------------GATAGTACAAAGACTTTATCCTATCCTCATGAAGTAGACAATACTATGTTATTTCCACTGCTCCTATTGGTTTTTTTTACGTTTTTTGTTGGAATCATCGGGATTCCTTTCAATCAAGAAGGAAATGATTTGGATATATTATCCAAATGGTTAAATTCATCTATAAATCTTTTACATAAAAATTTTTCGAAT------TCTGTAGATTGGTATGAATTTGTTACAAATGCAACTTTTTCCGTCAGTATAGCCTTTTTTGGAATATTTATCGCGTTTCTTTTATATAAACCTGTTTATTCATCTTTCAAAAATTTGAATTTAATTAATTCATTAAAA---------ATAAAAGTTCCTATTAAACTTTTATTTTTAGGAGAAAAAATAATAAATATGATATATAATTGGTCATATAATCGTGGTTACATCGATTATTTTTATAAAGCATCTTTAACCACTAGTATACGAGGATTAGCTGAATTTTCTCATTTTTTTGATAGGCGAATAGTTGATGGAATTACGAATGGAGTTGGTGTTCTGAGTTTCTTTATAGGAGAAGCACTTAAATATGTAGGTAATGGGCGTATTTCCTCTTATCTG---------------TTCTTATATTTT------------------------------TTGTATTTACTAATT---------------TCTTTTCTTTTT------TTT---------------------------------------
>Sempervivum_funckii
ATGGAACATACATATCAATATGCATGGATCATACCTCTTCTTCCACTTCCAGTTCCTATGGGAATAGGATTAGGGCTTATCTTTTTTCCG------ACGGCAACAAAAAATCTTCGACGTATGTGGTCTTTTTATAGTGTTTTCTTGTTAAGTATAGTTATGATTTTTTCAGCCGACCTATCTATTCAACTAATAAATAGGAGTTCTATTTATCAATATATATCGTCTTGGACCATCAATAATGATTTTTCTTTAGAGTTTGGCTATTTGATCGATCCACTTACTTCTATTATGTCAATATTAATCACTACTATCGGAGTTCTAGTTCTTATTTATAGTGACAATTATATGTTTCATGATCAAGGCTACTTGAGATTTTTTGCTTATATGAGTTTTTTCAATGCATCTATGTTGGGATTAGTTACTAGTTCTAATTTGATACAAATTTATCTTTTTTGGGAATTAGTTGGAATGTGCTCTTATCTATTAATAGGTTTTTGGTTCACACGACCCCTTGCCGCAAATGCTTGCCAAAAAGCATTTGTGACTAACCGTATCGGGGATTTTGGTTTATTATTAGGAATTTTAGGTCTTTATTGGATAACAGGTAGTTTCGAATTTCGAGACTTGTTCGAAATATTCAATAACTTCATTTTTACTAATGAGGTCCATTTTTTATTTGGAACTTTCTGTATCTTCCTATTATTTTCTGGTGCAGTTGCTAAATCGGCTCAATTTCCCCTTCATGTATGGTTACCCGATGCTATGGAGGGTCCTACTCCTATTTCAGCTCTTATCCATGCTGCTACTATGGTGGCAGCGGGCATTTTTCTTGTAGCTCGGCTTTTTCCCCTTTTCATAGTCATACCTTACATAATGAATTTCATATCTTTGCTAAGTATAATAACAGTACTATTAGGAGCTACTTTAGCTCTTGCTCAAAACGATATTAAACGAAGTTTAGCCTATTCTACAATGTCTCAATTGGGATATATGATGTTAGCTTTAGGTATGGGGTCTTATCGAACGGCTTTGTTTCATTTGATTACTCATGCTTATTCAAAAGCATTATTGTTTTTAGGATCTGGATCCATTATTCATTCAATGGAACCTATTGTTGGATATTCTCCAAATAAAAGTCAAAATATGGTTCTTATGGGTGGTTTACTAAAATATGTGCCAATTACAAAAACTGCTTTTTTTTTAGGTACACTTTCTCTATGTGGTATTCCACCTCTTGCTTGTTTTTGGTCCAAAGATGAAATTCTTAATGATAGTTGGTTGTATTCACAGATTGTTGGAATACTAGCTTGCTCCACCGCAGGATTAACTGCATTTTATATGTTTCGAATCTATTTACTAACTTTTGAGGGACATTTAAACATTAACTTTCAAAATTATAGTGGAAAAACAAGTAGTTTGTCTTATTCCATATCTTTATGGGGTAAAGAAAGCCCAAAAACGAAAAAAAAACAAATGAGTTTATTAACTTTATTACCAATC------AATAATAAT------GCTGGTACTTCTGTTCTTTCGACAAACACATGCCGAATT---GAT---------GATAATGTAACCCGACCCTTTATGACTATT---------------GATAGTACAAAGACTTTATCCTATCCTCATGAAGTAGACAATACTATGTTATTTCCACTGCTCCTATTGGTTTTTTTTACGTTTTTTGTTGGAATCATCGGGATTCCTTTCAATCAAGAAGGAAATGATTTGGATATATTATCCAAATGGTTAAATTCATCTATAAATCTTTTACATAAAAATTTTTCGAAT------TCTGTAGATTGGTATGAATTTGTTACAAATGCAACTTTTTCCGTCAGTATAGCCTTTTTTGGAATATTTATCGCGTTTCTTTTATATAAACCTGTTTATTCATCTTTCAAAAATTTGAATTTAATTAATTCATTAAAA---------ATAAAAGTTCCTATTAAACTTTTATTTTTAGGAGAAAAAATAATAAATATGATATATAATTGGTCATATAATCGTGGTTACATCGATTATTTTTATAAAGCATCTTTAACCACTAGTATACGAGGATTAGCTGAATTTTCTCATTTTTTTGATAGGCGAATAGTTGATGGAATTACGAATGGAGTTGGTGTTCTGAGTTTCTTTATAGGAGAAGCACTTAAATATGTAGGTAATGGGCGTATTTCCTCTTATCTG---------------TTCTTATATTTT------------------------------TTGTATTTACTAATT---------------TCTTTTCTTTTT------TTT---------------------------------------
>Sempervivum_globiferum_subsp_hirtum
ATGGAACATACATATCAATATGCATGGATCATACCTCTTCTTCCACTTCCAGTTCCTATGGGAATAGGATTAGGGCTTATCTTTTTTCCA------ACGGCAACAAAAAATCTTCGACGTATGTGGTCTTTTCATAGTGTTTTCTTGTTAAGTATAGTTATGATTTTTTCAGCCGACCTATCTATTCAACTAATAAATAGGAGTTCTATTTATCAATATATATCGTCTTGGACCATCAATAATGATTTTTCTTTAGAGTTTGGCTATTTGATCGATCCACTTACTTCTATTATGTCAATATTAATCACTACTATCGGAGTTCTAGTTCTTATTTATAGTGACAATTATATGTTTCATGATCAAGGCTACTTGAGATTTTTTGCTTATATGAGTTTTTTCAATGCATCTATGTTGGGATTAGTTACTAGTTCTAATTTGATACAAATTTATCTTTTTTGGGAATTAGTTGGAATGTGCTCTTATCTATTAATAGGTTTTTGGTTCACACGACCCCTTGCCGCAAATGCTTGCCAAAAAGCATTTGTGACTAACCGTATCGGGGATTTTGGTTTCTTATTAGGAATTTTAGGTCTTTATTGGATAACAGGTAGTTTCGAATTTCGAGACTTGTTCGAAATATTCAATAACTTAATTTTGACTAATGAGGTCCATTTTTTATTTGGAACTTTCTGTATCTTCCTATTATTTTCTGGTGCAGTTGCTAAATCGGCTCAATTTCCCCTTCATGTATGGTTACCCGATGCTATGGAGGGTCCTACTCCTATTTCAGCTCTTATCCATGCTGCTACTATGGTGGCAGCGGGAATTTTTCTTGTAGCTCGGCTTTTTCCCCTTTTCATAGTCATACCTTACATAATGAATTTCATATCTTTGCTAAGTATAATAACAGTACTATTAGGAGCTACTTTAGCTCTTGCTCAAAACGATATTAAACGAAGTTTAGCCTATTCTACAATGTCTCAATTGGGATACATGATGTTAGCTTTAGGTATGGGGTCTTATCGAACGGCTTTGTTTCATTTGATTACTCATGCTTATTCAAAAGCATTATTGTTTTTAGGATCTGGATCCATTATTCATTCAATGGAACCTATTGTTGGATATTCTCCAAAAAAAAGTCAAAATATGGTTCTTATGGGTGGTTTACTAAAATATGTGCCAATTACAAAAACTGCTTTTTTTTTAGGTACACTTTCTCTATGTGGTATTCCACCTCTTGCTTGTTTTTGGTCCAAAGATGAAATTCTTAATGATAGTTGGTTGTATTCACAGATTGTTGGAATACTAGCTTGCTCCACCGCAGGATTAACTGCATTTTATATGTTTCGAATCTATTTACTAACTTTTGAGGGACATTTAAACATTAACTTTCAAAATTATAGTGGAAAAACAAGTAGTTTGTCTTATTCCATCTCTTTATGGGGTAAAGAAAATCCAAAAACGAAAAAAAAACAAATGAGTTTATTAACTTTATTACCAATC------AATAATAAT------GCTGGTACTTCTGTTCTTTCGACAAACACATGTCGAATT---AAT---------GATAATGTAACCCGACCCTTTATGACTATT---------------GATAGTACAAAGACTTTATCCTATCCTCATGAAGTAGACAATACTATGTTATTTCCACTGCTCCTATTGGTTTTTTTTACGTTTTTTGTTGGAATCATCGGGATTCCTTTCAATCAAGAAGGAAATGATTTGGATATATTATCCAAATGGTTAAATTCATCTATAAATCTTTTACATAAAAATTTTTCGAAT------TCTGTAGATTGGTATGAATTTGTTACAAATGCAACTTTTTCCATCAGTATAGCCTTTTTTGGAATATTTATAGCGTTTCTTTTATATAAACCTGTTTATTCATCTTTCAAAAATTTGAATTTAAGTAATTCATTAAAA---------ATAAAAGTACCTATGAAACTTTTATTTTTAGGAGAAAAAATAATAAATATTATATATAATTGGTCATATAATCGTGGTTACATCGATTATTTTTATAAAGCATCTTTAACCACTAGTATACGAGGATTAGCTGAATTTGCTCATTTTTTTGATAGGCGAATAGTTGATGGAATTACGAATGGAGTTGGTGTTCTGAGTTTCTTTATAGGAGAAGCACTCAAATATGTAGGTAATGGGCGCATTTCCTCTTATCTG---------------TTCTTATATTTT------------------------------TTGTATTTACTAATT---------------TCTTTTCTTTTT------TTT---------------------------------------
>Sempervivum_globiferum
ATGGAACATACATATCAATATGCATGGATCATACCTCTTCTTCCACTTCCAGTTCCTATGGGAATAGGATTAGGGCTTATCTTTTTTCCA------ACGGCAACAAAAAATCTTCGACGTATGTGGTCTTTTCATAGTGTTTTCTTGTTAAGTATAGTTATGATTTTTTCAGCCGACCTATCTATTCAACTAATAAATAGGAGTTCTATTTATCAATATATATCGTCTTGGACCATCAATAATGATTTTTCTTTAGAGTTTGGCTATTTGATCGATCCACTTACTTCTATTATGTCAATATTAATCACTACTATCGGAGTTCTAGTTCTTATTTATAGTGACAATTATATGTTTCATGATCAAGGCTACTTGAGATTTTTTGCTTATATGAGTTTTTTCAATGCATCTATGTTGGGATTAGTTACTAGTTCTAATTTGATACAAATTTATCTTTTTTGGGAATTAGTTGGAATGTGCTCTTATCTATTAATAGGTTTTTGGTTCACACGACCCCTTGCCGCAAATGCTTGCCAAAAAGCATTTGTGACTAACCGTATCGGGGATTTTGGTTTCTTATTAGGAATTTTAGGTCTTTATTGGATAACAGGTAGTTTCGAATTTCGAGACTTGTTCGAAATATTCAATAACTTAATTTTGACTAATGAGGTCCATTTTTTATTTGGAACTTTCTGTATCTTCCTATTATTTTCTGGTGCAGTTGCTAAATCGGCTCAATTTCCCCTTCATGTATGGTTACCCGATGCTATGGAGGGTCCTACTCCTATTTCAGCTCTTATCCATGCTGCTACTATGGTGGCAGCGGGAATTTTTCTTGTAGCTCGGCTTTTTCCCCTTTTCATAGTCATACCTTACATAATGAATTTCATATCTTTGCTAAGTATAATAACAGTACTATTAGGAGCTACTTTAGCTCTTGCTCAAAACGATATTAAACGAAGTTTAGCCTATTCTACAATGTCTCAATTGGGATACATGATGTTAGCTTTAGGTATGGGGTCTTATCGAACGGCTTTGTTTCATTTGATTACTCATGCTTATTCAAAAGCATTATTGTTTTTAGGATCTGGATCCATTATTCATTCAATGGAACCTATTGTTGGATATTCTCCAAAAAAAAGTCAAAATATGGTTCTTATGGGTGGTTTACTAAAATATGTGCCAATTACAAAAACTGCTTTTTTTTTAGGTACACTTTCTCTATGTGGTATTCCACCTCTTGCTTGTTTTTGGTCCAAAGATGAAATTCTTAATGATAGTTGGTTGTATTCACAGATTGTTGGAATACTAGCTTGCTCCACCGCAGGATTAACTGCATTTTATATGTTTCGAATCTATTTACTAACTTTTGAGGGACATTTAAACATTAACTTTCAAAATTATAGTGGAAAAACAAGTAGTTTGTCTTATTCCATCTCTTTATGGGGTAAAGAAAATCCAAAAACGAAAAAAAAACAAATGAGTTTATTAACTTTATTACCAATC------AATAATAAT------GCTGGTACTTCTGTTCTTTCGACAAACACATGTCGAATT---AAT---------GATAATGTAACCCGACCCTTTATGACTATT---------------GATAGTACAAAGACTTTATCCTATCCTCATGAAGTAGACAATACTATGTTATTTCCACTGCTCCTATTGGTTTTTTTTACGTTTTTTGTTGGAATCATCGGGATTCCTTTCAATCAAGAAGGAAATGATTTGGATATATTATCCAAATGGTTAAATTCATCTATAAATCTTTTACATAAAAATTTTTCGAAT------TCTGTAGATTGGTATGAATTTGTTACAAATGCAACTTTTTCCATCAGTATAGCCTTTTTTGGAATATTTATAGCGTTTCTTTTATATAAACCTGTTTATTCATCTTTCAAAAATTTGAATTTAAGTAATTCATTAAAA---------ATAAAAGTACCTATGAAACTTTTATTTTTAGGAGAAAAAATAATAAATATTATATATAATTGGTCATATAATCGTGGTTACATCGATTATTTTTATAAAGCATCTTTAACCACTAGTATACGAGGATTAGCTGAATTTGCTCATTTTTTTGATAGGCGAATAGTTGATGGAATTACGAATGGAGTTGGTGTTCTGAGTTTCTTTATAGGAGAAGCACTCAAATATGTAGGTAATGGGCGCATTTCCTCTTATCTG---------------TTCTTATATTTT------------------------------TTGTATTTACTAATT---------------TCTTTTCTTTTT------TTT---------------------------------------
>Sempervivum_calcareum
ATGGAACATACATATCAATATGCATGGATCATACCTCTTCTTCCACTTCCAGTTCCTATGGGAATAGGATTAGGGCTTATCTTTTTTCCG------ACGGCAACAAAAAATCTTCGACGTATGTGGTCTTTTTATAGTGTTTTCTTGTTAAGTATAGTTATGATTTTTTCAGCCGACCTATCTATTCAACTAATAAATAGGAGTTCTATTTATCAATATATATCGTCTTGGACCATCAATAATGATTTTTCTTTAGAGTTTGGCTATTTGATCGATCCACTTACTTCTATTATGTCAATATTAATCACTACTATCGGAGTTCTAGTTCTTATTTATAGTGACAATTATATGTTTCATGATCAAGGCTACTTGAGATTTTTTGCTTATATGAGTTTTTTCAATGCATCTATGTTGGGATTAGTTACTAGTTCTAATTTGATACAAATTTATCTTTTTTGGGAATTAGTTGGAATGTGCTCTTATCTATTAATAGGTTTTTGGTTCACACGACCCCTTGCCGCAAATGCTTGCCAAAAAGCATTTGTGACTAACCGTATCGGGGATTTTGGTTTATTATTAGGAATTTTAGGTCTTTATTGGATAACAGGTAGTTTCGAATTTCGAGACTTGTTCGAAATATTCAATAACTTCATTTTTACTAATGAGGTCCATTTTTTATTTGGAACTTTCTGTATCTTCCTATTATTTTCTGGTGCAGTTGCTAAATCGGCTCAATTTCCCCTTCATGTATGGTTACCCGATGCTATGGAGGGTCCTACTCCTATTTCAGCTCTTATCCATGCTGCTACTATGGTGGCAGCGGGCATTTTTCTTGTAGCTCGGCTTTTTCCCCTTTTCATAGTCATACCTTACATAATGAATTTCATATCTTTGCTAAGTATAATAACAGTACTATTAGGAGCTACTTTAGCTCTTGCTCAAAACGATATTAAACGAAGTTTAGCCTATTCTACAATGTCTCAATTGGGATATATGATGTTAGCTTTAGGTATGGGGTCTTATCGAACGGCTTTGTTTCATTTGATTACTCATGCTTATTCAAAAGCATTATTGTTTTTAGGATCTGGATCCATTATTCATTCAATGGAACCTATTGTTGGATATTCTCCAAATAAAAGTCAAAATATGGTTCTTATGGGTGGTTTACTAAAATATGTGCCAATTACAAAAACTGCTTTTTTTTTAGGTACACTTTCTCTATGTGGTATTCCACCTCTTGCTTGTTTTTGGTCCAAAGATGAAATTCTTAATGATAGTTGGTTGTATTCACAGATTGTTGGAATACTAGCTTGCTCCACCGCAGGATTAACTGCATTTTATATGTTTCGAATCTATTTACTAACTTTTGAGGGACATTTAAACATTAACTTTCAAAATTATAGTGGAAAAACAAGTAGTTTGTCTTATTCCATATCTTTATGGGGTAAAGAAAGCCCAAAAACGAAAAAAAAACAAATGAGTTTATTAACTTTATTACCAATC------AATAATAAT------GCTGGTACTTCTGTTCTTTCGACAAACACATGCCGAATT---GAT---------GATAATGTAACCCGACCCTTTATGACTATT---------------GATAGTACAAAGACTTTATCCTATCCTCATGAAGTAGACAATACTATGTTATTTCCACTGCTCCTATTGGTTTTTTTTACGTTTTTTGTTGGAATCATCGGGATTCCTTTCAATCAAGAAGGAAATGATTTGGATATATTATCCAAATGGTTAAATTCATCTATAAATCTTTTACATAAAAATTTTTCGAAT------TCTGTAGATTGGTATGAATTTGTTACAAATGCAACTTTTTCCGTCAGTATAGCCTTTTTTGGAATATTTATCGCGTTTCTTTTATATAAACCTGTTTATTCATCTTTCAAAAATTTGAATTTAATTAATTCATTAAAA---------ATAAAAGTTCCTATTAAACTTTTATTTTTAGGAGAAAAAATAATAAATATGATATATAATTGGTCATATAATCGTGGTTACATCGATTATTTTTATAAAGCATCTTTAACCACTAGTATACGAGGATTAGCTGAATTTTCTCATTTTTTTGATAGGCGAATAGTTGATGGAATTACGAATGGAGTTGGTGTTCTGAGTTTCTTTATAGGAGAAGCACTTAAATATGTAGGTAATGGGCGTATTTCCTCTTATCTG---------------TTCTTATATTTT------------------------------TTGTATTTACTAATT---------------TCTTTTCTTTTT------TTT---------------------------------------
>Sempervivum_arachnoideum
ATGGAACATACATATCAATATGCATGGATCATACCTCTTCTTCCACTTCCAGTTCCTATGGGAATAGGATTAGGGCTTATCTTTTTTCCG------ACGGCAACAAAAAATCTTCGACGTATGTGGTCTTTTTATAGTGTTTTCTTGTTAAGTATAGTTATGATTTTTTCAGCCGACCTATCTATTCAACTAATAAATAGGAGTTCTATTTATCAATATATATCGTCTTGGACCATCAATAATGATTTTTCTTTAGAGTTTGGCTATTTGATCGATCCACTTACTTCTATTATGTCAATATTAATCACTACTATCGGAGTTCTAGTTCTTATTTATAGTGACAATTATATGTTTCATGATCAAGGCTACTTGAGATTTTTTGCTTATATGAGTTTTTTCAATGCATCTATGTTGGGATTAGTTACTAGTTCTAATTTGATACAAATTTATCTTTTTTGGGAATTAGTTGGAATGTGCTCTTATCTATTAATAGGTTTTTGGTTCACACGACCCCTTGCCGCAAATGCTTGCCAAAAAGCATTTGTGACTAACCGTATCGGGGATTTTGGTTTATTATTAGGAATTTTAGGTCTTTATTGGATAACAGGTAGTTTCGAATTTCGAGACTTGTTCGAAATATTCAATAACTTCATTTTTACTAATGAGGTCCATTTTTTATTTGGAACTTTCTGTATCTTCCTATTATTTTCTGGTGCAGTTGCTAAATCGGCTCAATTTCCCCTTCATGTATGGTTACCCGATGCTATGGAGGGTCCTACTCCTATTTCAGCTCTTATCCATGCTGCTACTATGGTGGCAGCGGGCATTTTTCTTGTAGCTCGGCTTTTTCCCCTTTTCATAGTCATACCTTACATAATGAATTTCATATCTTTGCTAAGTATAATAACAGTACTATTAGGAGCTACTTTAGCTCTTGCTCAAAACGATATTAAACGAAGTTTAGCCTATTCTACAATGTCTCAATTGGGATATATGATGTTAGCTTTAGGTATGGGGTCTTATCGAACGGCTTTGTTTCATTTGATTACTCATGCTTATTCAAAAGCATTATTGTTTTTAGGATCTGGATCCATTATTCATTCAATGGAACCTATTGTTGGATATTCTCCAAATAAAAGTCAAAATATGGTTCTTATGGGTGGTTTACTAAAATATGTGCCAATTACAAAAACTGCTTTTTTTTTAGGTACACTTTCTCTATGTGGTATTCCACCTCTTGCTTGTTTTTGGTCCAAAGATGAAATTCTTAATGATAGTTGGTTGTATTCACAGATTGTTGGAATACTAGCTTGCTCCACCGCAGGATTAACTGCATTTTATATGTTTCGAATCTATTTACTAACTTTTGAGGGACATTTAAACATTAACTTTCAAAATTATAGTGGAAAAACAAGTACTTTGTCTTATTCCATATCTTTATGGGGTAAAGAAAGCCCAAAAACGAAAAAAAAACAAATGAGTTTATTAACTTTATTACCAATC------AATAATAAT------GCTGGTACTTCTGTTCTTTCGACAAACACATGCCGAATT---GAT---------GATAATGTAACCCGACCCTTTATGACTATT---------------GATAGTACAAAGACTTTATCCTATCCTCATGAAGTAGACAATACTATGTTATTTCCACTGCTCCTATTGGTTTTTTTTACGTTTTTTGTTGGAATCATCGGGATTCCTTTCAATCAAGAAGGAAATGATTTGGATATATTATCCAAATGGTTAAATTCATCTATAAATCTTTTACATAAAAATTTTTCGAAT------TCTGTAGATTGGTATGAATTTGTTACAAATGCAACTTTTTCCGTCAGTATAGCCTTTTTTGGAATATTTATCGCGTTTCTTTTATATAAACCTGTTTATTCATCTTTCAAAAATTTGAATTTAATTAATTCATTAAAA---------ATAAAAGTTCCTATTAAACTTTTATTTTTAGGAGAAAAAATAATAAATATGATATATAATTGGTCATATAATCGTGGTTACATCGATTATTTTTATAAAGCATCTTTAACCACTAGTATACGAGGATTAGCTGAATTTTCTCATTTTTTTGATAGGCGAATAGTTGATGGAATTACGAATGGAGTTGGTGTTCTGAGTTTCTTTATAGGAGAAGCACTTAAATATGTAGGTAATGGGCGTATTTCCTCTTATCTG---------------TTCTTATATTTT------------------------------TTGTATTTACTAATT---------------TCTTTTTTTTTA------AGT------ATTTCTAAC------------TTCGAAGTTTCT
