# Supplementary material for: Exploring Plastomic Resources in Sempervivum (Crassulaceae): Implications for Phylogenetics
Source: Genes (Basel). 2024 Mar 30;15(4):441. doi: 10.3390/genes15040441 (PMC11049882; doi:10.3390/genes15040441)
Supplement: Supplementary file 1 [file genes-15-00441-s001.zip › (revised)supplementary files_Junhu Kan/Data S1/ndhI.fasta]

>Crassula_alstonii
ATGTTCCCTATGGTAACTGGGTTCATCAATTATGGTCAACAAACAGTACGAGCTGCAAGGTACATCGGTCAAGGTTTTATGATTACCTTATCCCACGCAAATCGTTTACCTGTAACGATTCACTATCCTTATGAGAAATTGATTCCATCGGAGCGTTTCCGTGGGCGAATTCACTTTGAGTTTGATAAATGCATTGCTTGTGAAGTATGCGTTCGCGTATGTCCTATAAATTTACCTGTTGTTGATTGGAAACTACAAACTGCGATCCGCAAGAAACAATTGCTTAATTACAGTATTGATTTTGGAATCTGTATATTTTGTGGTAATTGCGTTGAGTATTGTCCCACAAATTGTTTATCAATGACTGAAGAATATGAACTTTCAACTTTTAATCGTCACGAATTGAATTATAATCAAATTGCTTTGGGTCGTTTACCGATGCCAGTAATTGACGATTACACAATTCGAACAATTTTGAATGCGCCCCCAATAAAAAACGGA
>Crassula_columella
ATGTTCCCTATGGTAACTGGGTTCATCAATTATGGTCAACAAACAGTACGAGCTGCAAGGTACATCGGTCAAGGTTTTATGATTACCTTATCCCACGCAAATCGTTTACCTGTAACGATTCACTATCCTTATGAGAAATTGATTCCATCGGAGCGTTTCCGTGGGCGAATTCACTTTGAGTTTGATAAATGCATTGCTTGTGAAGTATGCGTTCGCGTATGTCCTATAAATTTACCTGTTGTTGATTGGAAACTACAAACTGCGATCCGCAAGAAACAATTGCTTAATTACAGTATTGATTTTGGAATCTGTATATTTTGTGGTAATTGCGTTGAGTATTGTCCCACAAATTGTTTATCAATGACTGAAGAATATGAACTTTCAACTTTTAATCGTCACGAATTGAATTATAATCAAATTGCTTTGGGTCGTTTACCGATGCCAGTAATTGACGATTACACAATTCGAACAATTTTGAATGCGCCCCCAATAAAAAACGGA
>Crassula_dejecta
ATGTTCCCTATGGTAACTGGGTTCATCAATTATGCTCAACAAACAGTACGAGCGGCAAGGTACATCGGTCAAGGTTTTATGATTACCTTATCCCACGCAAATCGTTTACCTGTAACGATTCACTATCCGTATGAGAAATTGATTCCATCGGAGCGTTTCCGTGGGCGAATTCACTTTGAGTTTGATAAATGCATTGCTTGTGAAGTATGCGTTCGCGTATGTCCTATAAATTTACCTGTTGTTGATTGGAAACTACAAACTGCGATCCGCAAGAAACAATTGCTTAATTACAGTATTGATTTTGGAATCTGTATATTTTGTGGTAATTGCGTTGAGTATTGTCCCACAAATTGTTTATCAATGACTGAAGAATATGAACTTTCAACTTATAATCGTCACGAATTGAATTATAATCAAATTGCTTTGGGTCGTTTACCGATGCCAGTAATTGAGGATTACACAATTCGAACAATTTTGAATGCGCCTCCAATAAAAAACGGA
>Crassula_mesembryanthoides
ATGTTCCCTATGGTAACTGGGTTCATCAATTATGGTCAACAAACAGTACGAGCGGCAAGGTACATCGGTCAAGGTTTTATGATTACCTTATCCCACGCAAATCGTTTACCTGTAACGATTCACTATCCGTATGAGAAATTGATTCCATCGGAGCGTTTCCGTGGGCGAATTCACTTTGAGTTTGATAAATGCATTGCTTGTGAAGTATGCGTTCGCGTATGTCCTATAAATTTACCTGTTGTTGATTGGAAACTACAAACTTCGATCCGCAAGAAACAATTGCTTAATTACAGTATTGATTTTGGAATCTGTATATTTTGTGGTAATTGCGTTGAGTATTGTCCCACAAATTGTTTATCAATGACTGAAGAATATGAGCTTTCAACTTATAATCGTCACGAATTGAATTATAATCAAATTGCTTTGGGTCGTTTACCGATGCCAGTAATTGACGATTACACAATTCGAACAATTTTGAATGCGCCTCCAATAAAAAACGGA
>Crassula_perforata
ATGTTCCCTATGGTAACTGGGTTCATCAATTATGGTCAACAAACAGTACGAGCGGCAAGGTACATCGGTCAAGGTTTTATGATTACCTTATCCCACGCAAATCGTTTACCTGTAACGATTCACTATCCTTATGAGAAATTGATTCCATCGGAGCGTTTCCGTGGGCGAATTCACTTTGAGTTTGATAAATGTATTGCTTGTGAAGTATGCGTTCGCGTATGTCCTATAAATTTACCTGTTGTTGATTGGAAACTACAAACTGCGATCCGCAAGAAACAATTGCTTAATTACAGTATTGATTTTGGAATCTGTATATTTTGTGGTAATTGCGTTGAGTATTGTCCCACAAATTGTTTATCAATGACTGAAGAATATGAGCTTTCAACTTATAATCGTCACGAATTGAATTATAATCAAATTGCTTTGGGTCGTTTACCGATGCCAGTAATTGACGATTACACAATTCGAACAATTTTGAATGCGCCTCCAATAAAAAACGGA
>Crassula_socialis
ATGTTCCCTATGGTAACTGGGTTCATCAATTATGGTCAACAAACAGTACGAGCGGCAAGGTACATCGGTCAAGGTTTTATGATTACCTTATCCCACGCAAATCGTTTACCTGTAACGATTCACTATCCTTATGAGAAATTGATTCCATCGGAGCGTTTCCGTGGGCGAATTCACTTTGAGTTTGATAAATGCATTGCTTGTGAAGTATGCGTTCGCGTATGTCCTATAAATTTACCTGTTGTTGATTGGAAACTACAAACTGCGATCCGCAAGAAACAATTGCTTAATTACAGTATTGATTTTGGAATCTGTATATTTTGTGGTAATTGCGTTGAGTATTGTCCCACAAATTGTTTATCAATGACTGAAGAATATGAACTTTCAACTTATAATCGTCACGAATTGAATTATAATCAAATTGCTTTGGGTCGTTTACCGATGCCAGTAATTGACGATTACACAATTCGAACAATTTTGAATGCGCCTCCAATAAAAAACGGA
>Crassula_tecta
ATGTTCCCTATGGTAACTGGGTTCATCAATTATGGTCAACAAACAGTACGAGCGGCAAGGTACATCGGTCAAGGTTTTATGATTACCTTATCCCACGCAAATCGTTTACCTGTAACGATTCACTATCCGTATGAGAAATTGATTCCATCGGAGCGTTTCCGTGGGCGAATTCACTTTGAGTTTGATAAATGCATTGCTTGTGAAGTATGCGTTCGCGTATGTCCTATAAATTTACCTGTTGTTGATTGGAAACTACAAACTGCGATCCGCAAGAAACAATTGCTTAATTACAGTATTGATTTTGGAATCTGTATATTTTGTGGTAATTGCGTTGAGTATTGTCCCACAAATTGTTTATCAATGACTGAAGAATATGAACTTTCAACTTATAATCGTCACGAATTGAATTATAATCAAATTGCTTTGGGTCGTTTACCGATGCCAGTAATTGACGATTACACAATTCGAACAATTTTGAATGCGCCTCCAATAAAAAACGGA
>Crassula_mesembrianthemopsis
ATGTTCCCTATGGTAACTGGGTTCATCAATTATGGTCAACAAACAGTACGAGCGGCAAGGTACATCGGTCAAGGTTTTATGATTACCTTATCCCACGCAAATCGTTTACCTGTAACGATTCACTATCCGTATGAGAAATTGATTCCATCGGAGCGTTTCCGTGGGCGAATTCACTTTGAGTTTGATAAATGCATTGCTTGTGAAGTATGCGTTCGCGTATGTCCTATAAATTTACCTGTTGTTGATTGGAAACTACAAACTGCGATCCGCAAGAAACAATTGCTTAATTACAGTATTGATTTTGGAATCTGTATATTTTGTGGTAATTGCGTTGAGTATTGTCCCACAAATTGTTTATCAATGACTGAAGAATATGAACTTTCAACTTATAATCGTCACGAATTGAATTATAATCAAATTGCTTTGGGTCGTTTACCGATGCCAGTAATTGACGATTACACAATTCGAACAATTTTGAATGCGCCTCCAATAAAAAACGGA
>Crassula_deltoidea
ATGTTCCCTATGGTAACTGGGTTCATCAATTATGGTCAACAAACAGTACGAGCTGCAAGGTACATTGGTCAAGGTTTTATGATTACTTTATCCCACGCAAATCGTTTACCTGTAACGATTCAATATCCTTATGAAAAATTGATTCCCTCGGAACGTTTTCGCGGTCGAATTCACTTTGAATTTGATAAATGCATTGCTTGTGAAGTATGCGTTCGCGTATGTCCTATAAATTTACCTGTTGTTGATTGGAAATTACAAATTTCGATTCGAAAGAAACAATTGCTTAATTATAGTATTGATTTTGGAATCTGTATATTTTGTGGTAATTGCGTTGAGTATTGTCCCACAAACTGTTTATCAATGACTGAAGAATACGAACTTTCAACTTATAATCGTCACGAATTGAATTATAATCAAATTGCTTTGGGTCGTTTACCACTACCAGTAATTGAAGATTACACAATCCGAACAATTTTGAATGCGCCTACAATAGAAAATGGA
>Crassula_expansa_subsp_fragilis
ATGTTCCCTATGGTAACTGGGTTCATCAATTATGGTCAACAAACAGTACGAGCTGCAAGATACATTGGTCAAGGTTTTATGATTACCTTATCACACGCAAATCGTTTACCTGTAACGATTCACTATCCTTATGAAAAATTGATTCCTTCAGAACGTTTTCGAGGTCGAATTCACTTTGAATTTGATAAATGCATTGCTTGTGAAGTATGCGTTCGCGTATGTCCGATAAATTTACCTGTTGTTGATTGGAAATTACAAACTTCGATTCGAAAGAAACAATTGCTTAATTACAGTATTGATTTTGGGATCTGTATATTTTGTGGTAATTGCGTTGAGTATTGTCCCACAAACTGTTTATCAATGACTGAAGAATATGAACTTTCAACTTATAATCGTCACGAATTGAATTATAATCAAATTGCTTTGGGCCGTTTACCACTACCAGTAATGGAAGATTACACAATCCGAACAATTTTGAATGCGCCTCCAACAAAAAATGCA
>Crassula_volkensii
ATGTTCCCTATGGTAACTGGGTTCATCAATTATGGTCAACAAACAGTACGAGCTGCAAGATACATTGGTCAAGGTTTTATGATTACCTTATCCCACGCAAATCGTTTACCTGTAACAATTCACTATCCTTATGAAAAATTGATTCCCTCCGAACGTTTTCGAGGTCGAATTCACTTTGAATTTGATAAATGCATTGCTTGTGAAGTATGCGTTCGCGTATGTCCTATAAATTTACCTGTTGTTGATTGGAAATTACAAACTTCGATTCGAAAGAAACAATTGCTTAATTACAGTATTGATTTTGGGATCTGTATATTTTGTGGTAATTGCGTTGAGTATTGTCCCACAAACTGTTTATCAATGACTGAAGAATATGAACTTTCAACTTATAATCGTCACGAATTGAATTATAATCAAATTGCTTTGGGCCGTTTACCACTACCAGTAATGGAAGATTACACAATCCGAACAATTTTGAATGCGCCTCCAACAAAAAAGGCA
>Cotyledon_tomentosa
ATGTTCCCTATGGTAACTGGGTTCATCAATTATGGTCAACAAACAGTACGAGCTGCAAGATACATCGGTCAAGGTTTTATGATTACTTTATCCCACGCAAATCGTTTACCTGTAACGATTCAATATCCTTACGAGAAATTGATCCCATCGGAACGTTTCCGTGGTCGAATTCACTTTGAATTTGATAAATGCATTGCTTGTGAAGTATGTGTTCGCGTATGTCCTATAGATTTACCTGTTGTTGATTGGAAACTACAAACTAGGATCCGAAAGAAACAATTGCTTAATTACAGTATTGATTTCGGAATCTGTATATTTTGTGGTAATTGCGTTGAGTATTGCCCCACAAATTGTTTATCAATGACTGAAGAATATGAGCTTTCTACGTATGATCGTCACGAATTGAATTATAATCAAATTGCTTTGGGTCGTTTACCATTGGCATTAATTGACGATTACACAATTCGAACAATTTGGAATGTGCCTCAAATCCAAAATGGC
>Kalanchoe_daigremontiana
ATGTTCCCTATGGTAACTGGGTTCATCAATTATGGTCAACAAACAGTACGAGCTGCAAGATACATCGGTCAAGGTTTTATGATTACTTTATCCCACGCAAATCGTTTACCTGTAACAATTCAATATCCTTACGAGAAATTGATCCCATCGGAACGTTTCCGCGGGCGAATTCACTTTGAATTTGATAAATGCATTGCTTGTGAAGTATGTGTTCGCGTATGTCCTATAGATTTACCTGTTGTTGATTGGAAACTACAAACTAGGATCCGAAAGAAACAATTGCTTAATTACAGTATTGATTTTGGAATCTGTATTTTTTGTGGTAATTGCGTTGAGTATTGCCCCACAAATTGTTTATCAATGACTGAAGAATATGAGCTTTCTACGTATGATCGTCACGAATTGAATTATAATCAAATTGCTTTGGGTCGTTTACCATTGGCATTAATTGACGATTACACAATTCGAACCATTTTGAATGTGCCTCAAATAAAAAATGGC
>Kalanchoe_delagoensis
ATGTTCCCTATGGTAACTGGGTTCATCAATTATGGTCAACAAACAGTACGAGCTGCAAGATACATCGGTCAAGGTTTTATGATTACTTTATCCCACGCAAATCGTTTACCTGTAACAATTCAATATCCTTACGAGAAATTGATCCCATCGGAACGTTTCCGCGGGCGAATTCACTTTGAATTTGATAAATGCATTGCTTGTGAAGTATGTGTTCGCGTATGTCCTATAGATTTACCTGTTGTTGATTGGAAACTACAAACTAGGATCCGAAAGAAACAATTGCTTAATTACAGTATTGATTTTGGAATCTGTATTTTTTGTGGTAATTGCGTTGAGTATTGCCCCACAAATTGTTTATCAATGACTGAAGAATATGAGCTTTCTACGTATGATCGTCACGAATTGAATTATAATCAAATTGCTTTGGGTCGTTTACCATTGGCATTAATTGACGATTACACAATTCGAACCATTTTGAATGTGCCTCAAATAAAAAATGGC
>Kalanchoe_fedtschenkoi
ATGTTCCCTATGGTAACTGGGTTCATCAATTATGGTCAACAAACAGTACGAGCTGCAAGATACATCGGTCAAGGTTTTATGATTACTTTATCCCACGCAAATCGTTTACCTGTAACAATTCAATATCCTTACGAGAAATTGATCCCATCGGAACGTTTCCGCGGGCGAATTCACTTTGAATTTGATAAATGCATTGCTTGTGAAGTATGTGTTCGCGTATGTCCTATAGATTTACCTGTTGTTGATTGGAAACTACAAACTAGGATCCGAAAGAAACAATTGCTTAATTACAGTATTGATTTTGGAATCTGTATTTTTTGTGGTAATTGCGTTGAGTATTGCCCCACAAATTGTTTATCAATGACTGAAGAATATGAGCTTTCTACGTATGATCGTCACGAATTGAATTATAATCAAATTGCTTTGGGTCGTTTACCATTGGCATTAATTGACGATTACACAATTCGAACCATTTTGAATGTGCCTCAAATAAAAAATGGC
>Kalanchoe_longiflora
ATGTTCCCTATGGTAACTGGGTTCATCAATTATGGTCAACAAACAGTACGAGCTGCAAGATACATCGGTCAAGGTTTTATGATTACTTTATCCCACGCAAATCGTTTACCTGTAACAATTCAATATCCTTACGAGAAATTGATCCCATCAGAACGTTTTCGCGGGCGAATTCACTTTGAATTTGATAAATGCATTGCTTGTGAAGTATGTGTTCGCGTATGTCCTATAGATTTACCTGTTGTTGATTGGAAACTACAAACTAGGATCCGAAAGAAACAATTGCTTAATTACAGTATTGATTTTGGAATCTGTATATTTTGTGGTAATTGCGTTGAGTATTGCCCCACAAATTGTTTATCAATGACTGAAGAATATGAGCTTTCTACGTATGATCGTCACGAATTGAATTATAATCAAATTGCTTTGGGTCGTTTACCATTGGCATTAATTGACGATTACACAATTCGAACCATTTTGAATGTGCCTCAAATAAAAAATGGC
>Kalanchoe_tomentosa
ATGTTCCCTATGGTAACTGGGTTCATCAATTATGGTCAACAAACAGTACGAGCTGCAAGATACATCGGTCAAGGTTTTATGATTACTTTATCCCACGCAAATCGTTTACCTGTAACAATTCAATATCCTTACGAGAAATTGATCCCATCGGAACGTTTCCGCGGTCGAATTCACTTTGAATTTGATAAATGCATAGCTTGTGAAGTATGTGTTCGCGTATGTCCTATAGATTTACCTGTTGTTGATTGGAAACTACAAACTCGGATCCGAAAGAAACAATTGCTTAATTACAGTATTGATTTTGGAATCTGTATATTTTGTGGTAATTGCGTTGAGTATTGCCCCACAAATTGTTTATCAATGACTGAAGAATATGAGCTTTCTACGTATGATCGTCACGAATTGAATTATAATCAAATTGCTTTGGGTCGTTTACCATTGGCATTAATTGACGATTATACAATTCGAACAATTTTGAATGTGCCTCAAATAAAAAATGTC
>Echeveria_lilacina
ATGTTCCCTATGGTAACTGGGTTCATCAATTATGGTCAACAAACAGTACGAGCTGCAAGGTACATCGGTCAAGGTTTTATGATTACTTTATCCCACGCAAATCGTTTACCTGTAACGATTCAATATCCCTATGAAAAATTGATTCCATCAGAACGTTTCCGCGGTCGAATTCACTTTGAATTTGATAAATGTATTGCTTGTGAAGTATGTGTTCGCGTATGCCCTATAAATTTACCTGTTGTTGATTGGAAACTACAAACTAGGATCCGAAAAAAACAATTGCTTAATTACAGTATTGATTTTGGAATCTGTATATTTTGTGGTAATTGCATTGAGTATTGCCCCACAAATTGTTTATCAATGACTGAAGAATATGAGCTTTCTACGTATGATCGTCACGAATTGAATTATAATCAAATTGCTTTGGGTCGTTTACCATTGGCATTAATTGACGATTACACAATTCGAACAATTTTGAATACGCCTCAAATAAAAAATGGC
>Graptopetalum_amethystinum
ATGTTCCCTATGGTAACTGGGTTCATCAATTATGGTCAACAAACAGTACGAGCTGCAAGGTACATCGGTCAAGGTTTTATGATTACTTTATCCCACGCAAATCGTTTACCTGTAACGATTCAATATCCCTATGAAAAATTGATTCCATCAGAACGTTTCCGCGGTCGAATTCACTTTGAATTTGATAAATGTATTGCTTGTGAAGTATGTGTTCGCGTATGCCCTATAAATTTACCTGTTGTTGATTGGAAACTACAAACTAGGATCCGAAAAAAACAATTGCTTAATTACAGTATTGATTTTGGAATCTGTATATTTTGTGGTAATTGCATTGAGTATTGCCCCACAAATTGTTTATCAATGACTGAAGAATATGAGCTTTCTACGTATGATCGTCACGAATTGAATTATAATCAAATTGCTTTGGGTCGTTTACCATTGGCATTAATTGACGATTACACAATTCGAACAATTTTGAATACGCCTCAAATAAAAAATGGC
>Pachyphytum_compactum
ATGTTCCCTATGGTAACTGAGTTCATCAATTATGGTCAACAAACAGTACGAGCTGCAAGGTACATCGGTCAAGGTTTTATGATTACTTTATCCCACGCAAATCGTTTACCTGTAACGATTCAATATCCCTATGAAAAATTGATTCCATCAGAACGTTTCCGCGGTCGAATTCACTTTGAATTTGATAAATGTATTGCTTGTGAAGTATGTGTTCGCGTATGCCCTATAAATTTACCTGTTGTTGATTGGAAACTACAAACTAGGATCCGAAAAAAACAATTGCTTAATTACAGTATTGATTTTGGAATCTGTATATTTTGTGGTAATTGCGTTGAGTATTGCCCCACAAATTGTTTATCAATGACTGAAGAATATGAGCTTTCTACGTATGATCGTCACGAATTGAATTATAATCAAATTGCTTTGGGTCGTTTACCATTGGCATTAATTGACGATTACACAATTCGAACAATTTTGAATACGCCTCCAATAAAAAATGGC
>Sedum_alfredii
ATGTTCCCTATGGTAACTGGGTTCATCAATTATGGTCAACAAACAGTACGAGCTGCAAGGTACATCGGTCAAGGTTTTATGATTACTTTATCCCACGCAAATCGTTTACCTGTAACGATTCAATATCCTTATGAAAAATTGATTCCATCAGAACGTTTCCGCGGTCGAATTCACTTTGAATTTGATAAATGTATTGCTTGTGAAGTATGTGTTCGCGTATGCCCTATCAATTTACCTGTTGTTGATTGGAAACTACAAACTAGGATCCGAAAAAAACAATTGCTTAATTACAGTATTGATTTTGGAATCTGTATATTTTGTGGTAATTGCGTTGAGTATTGCCCCACAAATTGTTTATCAATGACTGAAGAATATGAGCTTTCTACGTATGATCGTCACGAATTGAATTATAATCAAATTGCTTTGGGTCGTTTACCATTGGCATTAATTGACGATTACACAATTCGACCAATTTTGAATACGACCCAAATAAAAAATGGC
>Sedum_emarginatum
ATGTTCCCTATGGTAACTGGGTTCATCAATTATGGTCAACAAACAGTACGAGCTGCAAGGTACATCGGTCAAGGTTTTATGATTACTTTATCCCACGCAAATCGTTTACCTGTAACGATTCAATATCCTTATGAAAAATTGATTCCATCAGAACGTTTCCGCGGTCGAATTCACTTTGAATTTGATAAATGTATTGCTTGTGAAGTATGTGTTCGCGTATGCCCTATCAATTTACCTGTTGTTGATTGGAAACTACAAACTAGGATCCGAAAAAAACAATTGCTTAATTACAGTATTGATTTTGGAATCTGTATATTTTGTGGTAATTGCATTGAGTATTGCCCCACAAATTGTTTATCAATGACTGAAGAATATGAGCTTTCTACGTATGATCGTCACGAATTGAATTATAATCAAATTGCTTTGGGTCGTTTACCATTGGCATTAATTGACGATTACACAATTCGACCAATTTTGAATACGCCCCAAATAAAAAATGGC
>Sedum_lineare
ATGTTCCCTATGGTAACTGGGTTCATTGAGTATGGTCAACAAACAGTACGAGCTGCAAGGTACATCGGTCAAGGTTTTATGATTACTTTATCCCACGCAAATCGTTTACCTGTAACGATTCAATATCCGTATGAAAAATTGATTCCATCAGAACGTTTCCGCGGTCGAATTCACTTTGAATTTGATAAATGTATTGCTTGTGAAGTATGTGTTCGCGTATGCCCTATAAATTTGCCTGTTGTTGATTGGAAACTACAAACTAGGATCCGAAAAAAACAACTGCTTAATTACAGTATTGATTTTGGAATATGTATATTTTGTGGTAATTGCGTTGAGTATTGCCCCACAAATTGTTTATCAATGACTGAAGAATATGAGCTGTCTACGTATGATCGTCACGAATTGAATTATAATCAAATTGCTTTGGGTCGTTTACCATTGGCATTAATTGACGATTACACAACTCGAACAATTTTGAATACGCCTCGA---AATACAAAA
>Sedum_oryzifolium
ATGTTCCCTATGGTAACTGGGTTCATTGATTATGGTCAACAAACAGTACGAGCTGCAAGGTACATCGGTCAAGGTTTTATGATTACTTTATCCCACGCAAATCGTTTACCTATAACGATTCAATATCCTTATGAAAAATTGATTCCATCAGAACGTTTCCGCGGTCGAATTCATTTTGAATTTGATAAATGTATTGCTTGTGAAGTATGTGTTCGCGTATGCCCTATCAATTTACCTGTTGTTGATTGGAAACTACAAACTAGGATCCGAAAAAAGCAATTGCTTAATTACAGTATAGATTTTGGAATATGTATATTTTGTGGTAATTGCGTTGAGTATTGCCCCACAAATTGTTTATCAATGACTGAAGAATATGAGCTTTCTACCTATGATCGTCACGAATTGAATTATAATCAAATTGCTTTAGGTCGTTTACCATTGGCATTAATTGACGATTACACAATTCGAACAATTTTGAATACGCCTCCAAATAAAAAA---
>Sedum_plumbizincicola
ATGTTCCCTATGGTAACTGGGTTCATCAATTATGGTCAACAAACAGTACGAGCTGCAAGGTACATCGGTCAAGGTTTTATGATTACTTTATCCCACGCAAATCGTTTACCTGTAACGATTCAATATCCTTATGAAAAATTGATTCCATCAGAACGTTTCCGCGGCCGAATTCACTTTGAATTTGATAAATGTATTGCTTGTGAAGTATGTGTTCGCGTATGCCCTATCAATTTACCTGTTGTTGATTGGAAACTACAAACTAGGATCCGAAAAAAACAATTGCTTAATTACAGTATTGATTTTGGAATCTGTATATTTTGTGGTAATTGCGTTGAGTATTGCCCCACAAATTGTTTATCAATGACTGAAGAATATGAGCTTTCTACGTATGATCGTCACGAATTGAATTATAATCAAATTGCTTTGGGTCGTTTACCATTGGCATTAATTGACGATTACACAATTCGACCAATTTTGAATACGACCCAAATAAAAAATGGC
>Sedum_sarmentosum
ATGTTCCCTATGGTAACTGGGTTCATCAATTATGGTCAACAAACAGTACGAGCTGCAAGGTACATCGGTCAAGGTTTTATAATTACTTTATCCCACGCAAATCGTTTACCTGTAACGATTCAATATCCTTATGAAAAATTGATTCCATCAGAACGTTTCCGCGGTCGAATTCACTTTGAATTTGATAAATGTATTGCTTGTGAAGTATGTGTTCGCGTATGCCCTATCAATTTACCTGTTGTTGATTGGAAACTACAAACTAGGATCCGAAAAAAACAATTGCTTAATTACAGTATTGATTTTGGAATCTGTATATTTTGTGGTAATTGCGTTGAGTATTGCCCCACAAATTGTTTATCAATGACTGAAGAATATGAGCTTTCTACGTCTGATCGTCACGAATTGAATTATAATCAAATTGCTTTGGGTCGTTTACCATTGGCATTAATTGACGATTACACAATTCGACCAATTTTGAATACGCCCCAAATAAAAAATGGC
>Sedum_tricarpum
ATGTTCCCTATGGTAACTGGGTTCATCAATTATGGTCAACAAACAGTACGAGCTGCAAGGTACATCGGTCAAGGTTTTATGATTACTTTATCCCACGCAAATCGTTTACCTGTAACGATTCAATATCCTTATGAAAAATTGATTCCATCAGAACGTTTCCGCGGTCGAATTCACTTTGAATTTGATAAATGTATTGCTTGTGAAGTATGTGTTCGCGTATGCCCTATCAATTTACCTGTTGTTGATTGGAAACTACAAACTAGGATCCGAAAAAAACAATTGCTTAATTACAGTATTGATTTTGGAATCTGTATATTTTGTGGTAATTGCGTTGAGTATTGCCCCACAAATTGTTTATCAATGACTGAAGAATATGAGCTTTCTACGTATGATCGTCACGAATTGAATTATAATCAAATTGCTTTGGGTCGTTTACCATTGGCATTAATTGACGATTCCACAATTCGACCAATTTTGAATACGACCCAAATAAAAAATGGC
>Aeonium_arboreum
ATGTTCCCTATGGTAACCGGGTTCATTAATTATGGTCAACAAACGGTACGGGCTGCAAGGTACATCGGTCAAGGTTTTATGATTACTTTATCCCATGCAAATCGTTTACCTGTAACGATTCAATATCCTTATGAGAAATTGATTCCATCAGAACGCTTCCGCGGTCGAATTCACTTTGAATTTGATAAATGTATTGCTTGTGAAGTATGTGTTCGCGTATGCCCAATAGATTTACCTGTTGTTGATTGGAAACTACAAACTAGGATCCGAAAGAAACAATTGCTGAATTACAGTATTGATTTTGGAATCTGTATATTTTGTGGTAATTGTGTTGAGTATTGCCCCACAAATTGTTTATCAATGACTGAAGAATATGAGCTTTCTACGTATGATCGTCACGAATTGAATTATAATCAAATTGCGTTGGGTCGCTTACCATTGGCATTAATTGACGATTACACAATTCGAACAATTTTGAATACGCCTCAAATAAAAAATGGC
>Aeonium_balsamiferum
ATGTTCCCTATGGTAACCGGGTTCATTAATTATGGTCAACAAACGGTACGGGCTGCAAGGTACATCGGTCAAGGTTTTATGATTACTTTATCCCATGCAAATCGTTTACCTGTAACGATTCAATATCCTTATGAGAAATTGATTCCATCAGAACGCTTCCGCGGTCGAATTCACTTTGAATTTGATAAATGTATTGCTTGTGAAGTATGTGTTCGCGTATGCCCAATAGATTTACCTGTTGTTGATTGGAAACTACAAACTAGGATCCGAAAGAAACAATTGCTGAATTACAGTATTGATTTTGGAATCTGTATATTTTGTGGTAATTGTGTTGAGTATTGCCCCACAAATTGTTTATCAATGACTGAAGAATATGAGCTTTCTACGTATGATCGTCACGAATTGAATTATAATCAAATTGCGTTGGGTCGCTTACCATTGGCATTAATTGACGATTACACAATTCGAACAATTTTGAATACGCCTCAAATAAAAAATGGC
>Aeonium_decorum
ATGTTCCCTATGGTAACCGGGTTCATTAATTATGGTCAACAAACGGTACGGGCTGCAAGGTACATCGGTCAAGGTTTTATGATTACTTTATCCCATGCAAATCGTTTACCTGTAACGATTCAATATCCTTATGAGAAATTGATTCCATCAGAACGCTTCCGCGGTCGAATTCACTTTGAATTTGATAAATGTATTGCTTGTGAAGTATGTGTTCGCGTATGCCCAATCGATTTACCTGTTGTTGATTGGAAACTACAAACTAGGATCCGAAAGAAACAATTGCTGAATTACAGTATTGATTTTGGAATCTGTATATTTTGTGGTAATTGTGTTGAGTATTGCCCCACAAATTGTTTATCAATGACTGAAGAATATGAGCTTTCTACGTATGATCGTCACGAATTGAATTATAATCAAATTGCGTTGGGTCGCTTACCATTGGCATTAATTGACGATTACACAATTCGAACAATTTTGAATACGCCTCAAATAAAAAATGGC
>Aeonium_diplocyclum
ATGTTCCCTATGGTAACCGGGTTCATTAATTATGGTCAACAAACGGTACGGGCTGCAAGGTACATCGGTCAAGGTTTTATGATTACTTTATCCCATGCAAATCGTTTACCTGTAACGATTCAATATCCTTATGAGAAATTGATTCCATCAGAACGCTTCCGCGGTCGAATTCACTTTGAATTTGATAAATGTATTGCTTGTGAAGTATGTGTTCGCGTATGCCCAATCGATTTACCTGTTGTTGATTGGAAACTACAAACTAGGATCCGAAAGAAACAATTGCTGAATTACAGTATTGATTTTGGAATCTGTATATTTTGTGGTAATTGTGTTGAGTATTGCCCCACAAATTGTTTATCAATGACTGAAGAATATGAGCTTTCTACGTATGATCGTCACGAATTGAATTATAATCAAATTGCGTTGGGTCGCTTACCATTGGCATTAATTGACGATTACACAATTCGAACAATTTTGAATACGCCTCAAATAAAAAATGGC
>Aeonium_dodrantale
ATGTTCCCTATGGTAACCGGGTTCATTAATTATGGTCAACAAACGGTACGGGCTGCAAGGTACATCGGTCAAGGTTTTATGATTACTTTATCCCATGCAAATCGTTTACCTGTAACGATTCAATATCCTTATGAAAAATTGATTCCATCAGAACGCTTCCGCGGTCGAATTCACTTTGAATTTGATAAATGTATTGCTTGTGAAGTATGTGTTCGCGTATGCCCAATCGATTTACCTGTTGTTGATTGGAAACTACAAACTAGGATCCGAAAGAAACAATTGCTGAATTACAGTATTGATTTTGGAATCTGTATATTTTGTGGTAATTGTGTTGAGTATTGCCCCACAAATTGTTTATCAATGACTGAAGAATATGAGCTTTCTACGTATGATCGTCACGAATTGAATTATAATCAAATTGCGTTGGGTCGCTTACCATTGGCATTAATTGACGATTACACAATTCGAACAATTTTGAATACGCCTCAAATAAAAAATGGC
>Aeonium_nobile
ATGTTCCCTATGGTAACCGGGTTCATTAATTATGGTCAACAAACGGTACGGGCTGCAAGGTACATCGGTCAAGGTTTTATGATTACTTTATCCCATGCAAATCGTTTACCTGTAACGATTCAATATCCTTATGAGAAATTGATTCCATCAGAACGCTTCCGCGGTCGAATTCACTTTGAATTTGATAAATGTATTGCTTGTGAAGTATGTGTTCGCGTATGCCCAATCGATTTACCTGTTGTTGATTGGAAACTACAAACTAGGATCCGAAAGAAACAATTGCTGAATTACAGTATTGATTTTGGAATCTGTATATTTTGTGGTAATTGTGTTGAGTATTGCCCCACAAATTGTTTATCAATGACTGAAGAATATGAGCTTTCTACGTATGATCGTCACGAATTGAATTATAATCAAATTGCGTTGGGTCGCTTACCATTGGCATTAATTGACGATTACACAATTCGAACAATTTTGAATACGCCTCAAATAAAAAATGGC
>Aeonium_saundersii
ATGTTCCCTATGGTAACCGGGTTCATTAATTATGGTCAACAAACGGTACGGGCTGCAAGGTATATCGGTCAAGGTTTTATGATTACTTTATCCCATGCAAATCGTTTACCTGTAACGATTCAATATCCTTATGAGAAATTGATTCCATCAGAACGCTTCCGCGGTCGAATTCACTTTGAATTTGATAAATGTATTGCTTGTGAAGTATGTGTTCGCGTATGCCCAATCGATTTACCTGTTGTTGATTGGAAACTACAAACTAGGATCCGAAAGAAACAATTGCTGAATTACAGTATTGATTTTGGAATCTGTATATTTTGTGGTAATTGTGTTGAGTATTGCCCCACAAATTGTTTATCAATGACTGAAGAATATGAGCTTTCTACGTATGATCGTCACGAATTGAATTATAATCAAATTGCGTTGGGTCGCTTACCATTGGCATTAATTGACGATTACACAATTCGAACAATTTTGAATACGCCTCAAATAAAAAATGGC
>Aeonium_tabuliforme
ATGTTCCCTATGGTAACCGGGTTCATTAATTATGGTCAACAAACGGTACGGGCTGCAAGGTACATCGGTCAAGGTTTTATGATTACTTTATCCCATGCAAATCGTTTACCTGTAACGATTCAATATCCTTATGAGAAATTGATTCCATCAGAACGCTTCCGCGGTCGAATTCACTTTGAATTTGATAAATGTATTGCTTGTGAAGTATGTGTTCGCGTATGCCCAATCAATTTACCTGTTGTTGATTGGAAACTACAAACTAGGATCCGAAAGAAACAATTGCTGAATTACAGTATTGATTTTGGAATCTGTATATTTTGTGGTAATTGTGTTGAGTATTGCCCCACAAATTGTTTATCAATGACTGAAGAATATGAGCTTTCTACGTATGATCGTCACGAATTGAATTATAATCAAATTGCGTTGGGTCGCTTACCATTGGCATTAATTGACGATTACACAATTCGAACAATTTTGAATACGCCTCAAATAAAAAATGGC
>Aeonium_undulatum
ATGTTCCCTATGGTAACCGGGTTCATTAATTATGGTCAACAAACGGTACGGGCTGCAAGGTACATCGGTCAAGGTTTTATGATTACTTTATCCCATGCAAATCGTTTACCTGTAACGATTCAATATCCTTATGAGAAATTGATTCCATCAGAACGCTTCCGCGGTCGAATTCACTTTGAATTTGATAAATGTATTGCTTGTGAAGTATGTGTTCGCGTATGCCCAATAGATTTACCTGTTGTTGATTGGAAACTACAAACTAGGATCCGAAAGAAACAATTGCTGAATTACAGTATTGATTTTGGAATCTGTATATTTTGTGGTAATTGTGTTGAGTATTGCCCCACAAATTGTTTATCAATGACTGAAGAATATGAGCTTTCTACGTATGATCGTCACGAATTGAATTATAATCAAATTGCGTTGGGTCGCTTACCATTGGCATTAATTGACGATTACACAATTCGAACAATTTTGAATACGCCTCAAATAAAAAATGGC
>Monanthes_anagensis
ATGTTCCCTATGGTAACCGGGTTCATTAATTATGGTCAACAAACGGTACGGGCTGCAAGGTACATCGGTCAAGGTTTTATGATTACTTTATCCCATGCAAATCGTTTACCCGTAACGATTCAATATCCTTATGAGAAATTGATTCCATCAGAACGCTTCCGCGGTCGAATTCACTTTGAATTTGATAAATGTATTGCTTGTGAAGTATGTGTTCGCGTATGCCCAATCGATTTACCTGTTGTTGATTGGAAACTACAAACTAGGATCCGAAAGAAACAATTGCTGAATTACAGTATTGATTTTGGAATCTGTATATTTTGTGGTAATTGTGTTGAGTATTGCCCCACGAATTGTTTATCAATGACTGAAGAATATGAGCTTTCTACGTATGATCGTCACGAATTGAATTATAATCAAATTGCGTTGGGTCGCTTACCATTGGCATTAATTGACGATTACACAATTCGAACAATTTTGAATACACCTCAAATAAAAAATGAC
>Monanthes_brachycaulos
ATGTTCCCTATGGTAACCGGGTTCATTAATTATGGTCAACAAACGGTACGGGCTGCAAGGTACATCGGTCAAGGTTTTATGATTACTTTATCCCATGCAAATCGTTTACCCGTAACGATTCAATATCCTTATGAGAAATTAATTCCATCAGAACGCTTCCGCGGTCGAATTCACTTTGAATTTGATAAATGTATTGCTTGTGAAGTATGTGTTCGCGTATGCCCAATCGATTTACCTGTTGTTGATTGGAAACTACAAACTAGGATCCGAAAGAAACAATTGCTGAATTACAGTATTGATTTTGGAATCTGTATATTTTGTGGTAATTGTGTTGAGTATTGCCCCACGAATTGTTTATCAATGACTGAAGAATATGAGCTTTCTACGTATGATCGTCACGAATTGAATTATAATCAAATTGCGTTGGGTCGCTTACCATTGGCATTAATTGACGATTACACAATTCGAACAATTTTGAATACACCTCAAATAAAAAATGAC
>Monanthes_muralis
ATGTTCCCTATGGTAACCGGGTTCATTAATTATGGTCAACAAACGGTACGGGCTGCAAGGTACATCGGTCAAGGTTTTATGATTACTTTATCCCATGCAAATCGTTTACCCGTAACGATTCAATATCCTTATGAGAAATTGATTCCATCAGAACGCTTCCGCGGTCGAATTCACTTTGAATTTGATAAATGTATTGCTTGTGAAGTATGTGTTCGCGTATGCCCAATCGATTTACCTGTTGTTGATTGGAAACTACAAACTAGGATCCGAAAGAAACAATTGCTGAATTACAGTATTGATTTTGGAATCTGTATATTTTGTGGTAATTGTGTTGAGTATTGCCCCACAAATTGTTTATCAATGACTGAAGAATATGAGCTTTCTACGTATGATCGTCACGAATTGAATTATAATCAAATTGCGTTGGGTCGCTTACCATTGGCATTAATTGACGATTACACAATTCGAACAATTTTGAATACACCTCAAATAAAAAGC---
>Monanthes_polyphylla
ATGTTCCCTATGGTAACCGGGTTCATTAATTATGGTCAACAAACGGTACGGGCTGCAAGGTACATCGGCCAAGGTTTTATGATTACTTTATCCCATGCAAATCGTTTACCCGTAACGATTCAATATCCTTATGAGAAATTGATTCCATCAGAACGCTTCCGCGGTCGAATTCACTTTGAATTTGATAAATGTATTGCTTGTGAAGTATGTGTTCGCGTATGCCCAATCGATTTACCTGTTGTTGATTGGAAACTACAAACTAGGATCCGAAAGAAACAATTGCTGAATTACAGTATTGATTTTGGAATCTGTATATTTTGTGGTAATTGTGTTGAGTATTGCCCCACAAATTGTTTATCAATGACTGAAGAATATGAGCTTTCTACGTATGATCGTCACGAATTGAATTATAATCAAATTGCGTTGGGTCGCTTACCATTGGCATTAATTGACGATTACACAATTCGAACAATTTTGAATACACCTCAAATAAAAAATGGC
>Rosularia_alpestris
ATGTTCCCTATGGTAACTGGGTTCATCAATTATGGTCAACAAACAGTACGAGCTGCAAGGTACATCGGTCAAGGTTTTATGATTACTTTATCCCACGCAAATCGTTTACCTGTAACGATTCAATATCCTTATGAGAAATTAATTCCATCAGAACGTTTCCGCGGTCGAATTCACTTTGAATTTGATAAATGCATTGCTTGTGAAGTATGTGTTCGCGTATGCCCAATAGATTTACCTGTTGTTGATTGGAAACTACAAACTAGGATCCGAAAGAAACAATTGCTAAATTACAGTATTGATTTTGGAATCTGTATATTTTGTGGTAATTGCGTTGAGTATTGCCCCACAAATTGTTTATCAATGACTGAAGAATATGAGCTTTCTACGTATGATCGTCATGAATTGAATTATAATCAAATTGCTTTGGGCCGTTTACCATTGGCATTAATTGACGATTACACAATTCGAACAATTTTGAATACGCCTCAAATAAAAAACGGC
>Sempervivum_tectorum
ATGTTCCCTATGGTAACTGGGTTCATCAATTATGGTCAACAAACAGTACGAGCTGCAAGGTACATTGGTCAAGGTTTTATGATTACTTTATCCCACGCAAATCGTTTACCTGTAACCATTCAATATCCTTATGAGAAATTGATTCCATCAGAACGTTTCCGCGGTCGAATTCACTTTGAATTTGATAAATGCATTGCTTGTGAAGTATGTGTTCGCGTATGCCCTATAGATTTACCTGTTGTTGATTGGAAACTACAAACTAGGATCCGAAAGAAACAATTGCTTAATTACAGTATTGATTTTGGAATCTGTATATTTTGTGGTAATTGCGTTGAGTATTGCCCCACAAATTGTTTATCAATGACGGAAGAATATGAGCTTTCTACGTATGATCGTCACGAATTGAATTATAATCAAATTGCTTTGGGTCGTTTACCATTGGCATTAATTGAAGATTACACAATTCGAACAATTTTGAATACGCCTCAAATAAAAAATAAC
>Phedimus_spurius
ATGTTCCCTATGGTAACTGGGTTCATCAATTATGGTGAACAAACAGTACGGGCTGCAAGGTACATCGGTCAAGGTTTTATGATTACTTTATCCCACGCAAATCGTTTACCTGTAACGATTCAATATCCTTATGAGAAATTAATTCCATCAGAGCGTTTCCGCGGTCGAATTCACTTTGAATTTGATAAATGCATTGCTTGTGAAGTATGTGTTCGCGTATGCCCTATAAATTTACCTGTTGTTGATTGGAAACTACAAACTAGGATCCGAAAGAAACAATTGCTTAATTACAGTATTGATTTTGGAATCTGTATATTTTGTGGTAATTGCGTTGAGTATTGCCCCACAAATTGTTTATCAATGACTGAAGAATATGAGCTTTCTACGTATGATCGTCATGAATTGAATTATAATCAAATTGCTTTGGGTCGTTTACCATTGGCATTAATTGACGATTACACAATTCGAACAATTTTGAATGCGCCTCAAATAAAAAATGGC
>Phedimus_aizoon
ATGTTCCCTATGGTAACTGGGTTCATCAATTATGGTGAACAAACAGTACGAGCTGCAAGGTACATCGGTCAAGGTTTTATGATTACTTTATCCCACGCAAATCGTTTACCTGTAACGATTCAATATCCTTATGAGAAATTAATTCCATCAGAGCGTTTCCGCGGTCGAATTCACTTTGAATTTGATAAATGCATTGCTTGTGAAGTATGTGTTCGCGTATGCCCGATAAATTTACCTGTTGTTGATTGGAAACTACAAACTAGGATCCGAAAGAAACAATTGCTTAATTACAGTATTGATTTTGGAATCTGTATATTTTGTGGTAATTGCGTTGAGTATTGCCCCACAAATTGTTTATCAATGACTGAAGAATATGAGCTTTCTACGTATGATCGTCACGAATTGAATTATAATCAAATTGCTTTGGGTCGTTTACCGTTGGCATTAATTGACGATTACACAATTCGAACAATTTCGAATGCGCCTCAAATAAAAAATGGC
>Phedimus_kamtschaticus
ATGTTCCCTATGGTAACTGGGTTCATCAATTATGGTGAACAAACAGTACGAGCTGCAAGGTACATCGGTCAAGGTTTTATGATTACTTTATCCCACGCAAATCGTTTACCTGTAACGATTCAATATCCTTATGAGAAATTAATTCCATCAGAGCGTTTCCGCGGTCGAATTCACTTTGAATTTGATAAATGCATTGCTTGTGAAGTATGTGTTCGCGTATGCCCGATAAATTTACCTGTTGTTGATTGGAAACTACAAACTAGGATCCGAAAGAAACAATTGCTTAATTACAGTATTGATTTTGGAATCTGTATATTTTGTGGTAATTGCGTTGAGTATTGCCCCACAAATTGTTTATCAATGACTGAAGAATATGAGCTTTCTACGTATGATCGTCACGAATTGAATTATAATCAAATTGCTTTGGGTCGTTTACCATTGGCATTAATTGACGATTACACAATTCGAACAATTTCGAATGCGCCTCAAATAAAAAATGGC
>Phedimus_odontophyllus
ATGTTCCCTATGGTAACTGGGTTCATCAATTATGGTGAACAAACAGTACGGGCTGCAAGGTACATCGGTCAAGGTTTTATGATTACTTTATCCCACTCAAATCGTTTACCTGTAACGATTCAATATCCTTATGAGAAATTAATTCCATCAGAGCGTTTCCGCGGTCGAATTCACTTTGAATTTGATAAATGCATTGCTTGTGAAGTATGTGTTCGCGTATGCCCTATAAATTTACCTGTTGTTGATTGGAAACTACAAACTAGGATCCGAAAGAAACAATTGCTTAATTACAGTATTGATTTTGGAATCTGTATATTTTGTGGTAATTGCGTTGAGTATTGCCCCACAAATTGTTTATCAATGACTGAAGAATATGAGCTTTCTACGTATGATCGTCACGAATTGAATTATAATCAAATTGATTTGGGTCGGTTACCATTGGCATTAATTGACGATTACACAATTCGAACAATTTTGAATGCGACTCAAATAAAAAATGTC
>Phedimus_takesimensis
ATGTTCCCTATGGTAACTGGGTTCATCAATTATGGTGAACAAACAGTACGAGCTGCAAGGTACATCGGTCAAGGTTTTATGATTACTTTATCCCACGCAAATCGTTTACCTGTAACGATTCAATATCCTTATGAGAAATTAATTCCATCAGAGCGTTTCCGCGGTCGAATTCACTTTGAATTTGATAAATGCATTGCTTGTGAAGTATGTGTTCGCGTATGCCCGATAAATTTACCTGTTGTTGATTGGAAACTACAAACTAGGATCCGAAAGAAACAATTGCTTAATTACAGTATTGATTTTGGAATCTGTATATTTTGTGGTAATTGCGTTGAGTATTGCCCCACAAATTGTTTATCAATGACTGAAGAATATGAGCTTTCTACGTATGATCGTCACGAATTGAATTATAATCAAATTGCTTTGGGTCGTTTACCATTGGCATTAATTGACGATTACACAATTCGAACAATTTCGAATGCGCCTCAAATAAAAAATGGC
>Phedimus_yangshanicus
ATGTTCCCTATGGTAACTGGGTTCATCAATTATGGTGAACAAACAGTACGGGCTGCAAGGTACATCGGTCAAGGTTTTATGATTACTTTATCCCACTCAAATCGTTTACCTGTAACGATTCAATATCCTTATGAGAAATTAATTCCATCAGAGCGTTTCCGCGGTCGAATTCACTTTGAATTTGATAAATGCATTGCTTGTGAAGTATGTGTTCGCGTATGCCCTATAAATTTACCTGTTGTTGATTGGAAACTACAAACTAGGATCCGAAAGAAACAATTGCTTAATTACAGTATTGATTTTGGAATCTGTATATTTTGTGGTAATTGCGTTGAGTATTGCCCCACAAATTGTTTATCAATGACTGAAGAATATGAGCTTTCTACGTATGATCGTCACGAATTGAATTATAATCAAATTGATTTGGGTCGGTTACCATTGGCATTAATTGACGATTACACAATTCGAACAATTTTGAATGCGACTCAAATAAAAAATGTC
>Rhodiola_bupleuroides
ATGTTCCCTATGGTAACTGGTTTCATCAATTATGGTCAACAAACAGTACGAGCTGCAAGGTATATCGGTCAAGGTTTTATGATTACTTTATCCCACGCAAATCGTTTACCTGTAACGATTCAATATCCTTATGAGAAATTAATTCCATCAGAACGTTTCCGTGGTCGAATTCACTTTGAATTTGATAAATGCATTGCTTGTGAAGTATGTGTTCGCGTATGCCCTATAAATTTACCTGTTGTTGATTGGAAACTACAAACTAGGATCCGAAAGAAACAATTGTTTAATTACAGTATTGATTTTGGAATCTGTATATTTTGTGGTAATTGCGTTGAGTATTGCCCCACAAATTGTTTATCAATGACTGAAGAATATGAGCTTTCTACGTATGATCGTCACGAATTGAATTATAATCAAATTGCTTTGGGTCGTTTACCATTGGCATTAATTGACGATTACACAATTCGAACAATTTTGAATGCGCCTCAAATAAAAAATGGC
>Rhodiola_calliantha
ATGTTCCCTATGGTAACTGGTTTCATCAATTATGGTCAACAAACAGTACGAGCTGCAAGGTATATCGGTCAGGGTTTTATGATTACTTTATCCCACGCAAATCGTTTACCTGTAACGATTCAATATCCTTATGAGAAATTAATTCCATCAGAACGTTTCCGTGGTCGAATTCACTTTGAATTTGATAAATGCATTGCTTGTGAAGTATGTGTTCGCGTATGCCCTATAAATTTACCTGTTGTTGATTGGAAACTACAAACTAGGATCCGAAAGAAACAATTGTTTAATTACAGTATTGATTTTGGAATCTGTATATTTTGTGGTAATTGCGTTGAGTATTGCCCCACAAATTGTTTATCAATGACTGAAGAATATGAGCTTTCTACGTATGATCGTCACGAATTGAATTATAATCAAATTGCTTTGGGTCGTTTACCATTGGCATTAATTGACGATTACACAATTCGAACAATTTTGAATGCGCCTCAAATAAAAAATGGC
>Rhodiola_crenulata
ATGTTCCCTATGGTAACTGGTTTCATCAATTATGGTCAACAAACAGTACGAGCTGCAAGGTATATCGGTCAAGGTTTTATGATTACTTTATCCCACGCAAATCGTTTACCTGTAACGATTCAATATCCTTATGAGAAATTAATTCCATCAGAACGTTTCCGTGGTCGAATTCACTTTGAATTTGATAAATGCATTGCTTGTGAAGTATGTGTTCGCGTATGCCCTATAAATTTACCTGTTGTTGATTGGAAACTACAAACTAGGATCCGAAAGAAACAATTGTTTAATTACAGTATTGATTTTGGAATCTGTATATTTTGTGGTAATTGCATTGAGTATTGCCCCACAAATTGTTTATCAATGACTGAAGAATATGAGCTTTCTACGTATGATCGTCACGAATTGAATTATAATCAAATTGCTTTGGGTCGTTTACCATTGGCATTAATTGACGATTACACAATTCGAACAATTTTGAATGCGCCTCAAATAAAAAATGGC
>Rhodiola_henryi
ATGTTCCCTATGGTAACTGGTTTCATCAATTATGGTCAACAAACAGTACGAGCTGCAAGGTATATCGGTCAAGGTTTTATGATTACTTTATCCCACGCAAATCGTTTACCTGTAACGATTCAATATCCTTATGAGAAATTAATTCCATCAGAACGTTTCCGTGGTCGAATTCACTTTGAATTTGATAAATGCATTGCTTGTGAAGTATGTGTTCGCGTATGCCCTATAAATTTACCTGTTGTTGATTGGAAATTACAAACTAGGATCCGAAAGAAACAATTGTTTAATTACAGTATTGATTTTGGAATCTGTATATTTTGTGGTAATTGCGTTGAGTATTGCCCCACAAATTGTTTATCAATGACTGAAGAATATGAGCTTTCTACGTATGATCGTCACGAATTGAATTATAATCAAATTGCTTTGGGTCGTTTACCATTGGCATTAATTGACGATTACACAATTCGAACAATTTTGAATGCGCCTCAAATAAAAAATGGC
>Rhodiola_himalensis
ATGTTCCCTATGGTAACTGGTTTCATCAATTATGGTCAACAAACAGTACGAGCTGCAAGGTATATCGGTCAAGGTTTTATGATTACTTTATCCCACGCAAATCGTTTACCTGTAACGATTCAATATCCTTATGAGAAATTAATTCCATCAGAACGTTTCCGTGGTCGAATTCACTTTGAATTTGATAAATGCATTGCTTGTGAAGTATGTGTTCGCGTATGCCCTATAAATTTACCTGTTGTTGATTGGAAACTACAAACTAGGATCCGAAAGAAACAATTGTTTAATTACAGTATTGATTTTGGAATCTGTATATTTTGTGGTAATTGCATTGAGTATTGCCCCACAAATTGTTTATCAATGACTGAAGAATATGAGCTTTCTACGTATGATCGTCACGAATTGAATTATAATCAAATTGCTTTGGGTCGTTTACCATTGGCATTAATTGACGATTACACAATTCGAACAATCTGGAATGCGCCTCAAATAAAAAATGGC
>Rhodiola_kirilowii
ATGTTCCCTATGGTAACTGGTTTCATCAATTATGGTCAACAAACAGTACGAGCTGCAAGGTATATCGGTCAAGGTTTTATGATTACTTTATCCCACGCAAATCGTTTACCTGTAACGATTCAATATCCTTATGAGAAATTAATTCCATCAGAACGTTTCCGTGGTCGAATTCACTTTGAATTTGATAAATGCATTGCTTGTGAAGTATGTGTTCGCGTATGCCCTATAAATTTACCTGTTGTTGATTGGAAACTACAAACTAGGATCCGAAAGAAACAATTGTTTAATTACAGTATTGATTTTGGAATCTGTATATTTTGTGGTAATTGCGTTGAGTATTGCCCCACAAATTGTTTATCAATGACTGAAGAATATGAGCTTTCTACGTACGATCGTCACGAATTGAATTATAATCAAATTGCTTTGGGTCGTTTACCATTGGCATTAATTGACGATTACACAATTCGAACAATCTGGAATGCGCCTCAAATAAAAAATGGC
>Rhodiola_rosea
ATGTTCCCTATGGTAACTGGTTTCATCAATTATGGTCAACAAACAGTACGAGCTGCAAGGTATATCGGTCAAGGTTTTATGATTACTTTATCCCACGCAAATCGTTTACCTGTAACGATTCAATATCCTTATGAGAAATTAATTCCATCAGAACGTTTCCGTGGTCGAATTCACTTTGAATTTGATAAATGCATTGCTTGTGAAGTATGTGTTCGCGTATGCCCTATAAATTTACCTGTTGTTGATTGGAAACTACAAACTAGGATCCGAAAGAAACAATTGTTTAATTACAGTATTGATTTTGGAATCTGTATATTTTGTGGTAATTGCGTTGAGTATTGCCCCACAAATTGTTTATCAATGACTGAAGAATATGAGCTTTCTACGTATGATCGTCACGAATTGAATTATAATCAAATTGCTTTGGGTCGTTTACCATTGGCATTAATTGACGATTACACAATTCGAACAATTTTGAATGCGCCTCAAATAAAAAATGGC
>Rhodiola_sacra
ATGTTCCCTATGGTAACTGGTTTCATCAATTATGGTCAACAAACAGTACGAGCTGCAAGGTATATCGGTCAAGGTTTTATGATTACTTTATCCCACGCAAATCGTTTACCTGTAACGATTCAATATCCTTATGAGAAATTAATTCCATCAGAACGTTTCCGTGGTCGAATTCACTTTGAATTTGATAAATGCATTGCTTGTGAAGTATGTGTTCGCGTATGCCCTATAAATTTACCTGTTGTTGATTGGAAACTACAAACTAGGATCCGAAAGAAACAATTGTTTAATTACAGTATTGATTTTGGAATCTGTATATTTTGTGGTAATTGCGTTGAGTATTGCCCCACAAATTGTTTATCAATGACTGAAGAATATGAGCTTTCTACGTATGATCGTCACGAATTGAATTATAATCAAATTGCTTTGGGTCGTTTACCATTGGCATTAATTGACGATTACACAATTCGAACAATCTGGAATGCGCCTCAAATAAAAAATGGC
>Rhodiola_yunnanensis
ATGTTCCCTATGGTAACTGGTTTCATCAATTATGGTCAACAAACAGTACGAGCTGCAAGGTATATCGGTCAAGGTTTTATGATTACTTTATCCCACGCAAATCGTTTACCTGTAACGATTCAATATCCTTATGAGAAATTAATTCCATCAGAACGTTTCCGTGGTCGAATTCACTTTGAATTTGATAAATGCATTGCTTGTGAAGTATGTGTTCGCGTATGCCCTATAAATTTACCTGTTGTTGATTGGAAACTACAAACTAGGATCCGAAAGAAACAATTGTTTAATTACAGTATTGATTTTGGAATCTGTATATTTTGTGGTAATTGCATTGAGTATTGCCCCACAAATTGTTTATCAATGACTGAAGAATATGAGCTTTCTACGTATGATCGTCACGAATTGAATTATAATCAAATTGCTTTGGGTCGTTTACCATTGGCATTAATTGACGATTACACAATTCGAACAATTTTGAATGCGCCTCAAATAAAAAATGGC
>Rhodiola_dumulosa
ATGTTCCCTATGGTAACTGGTTTCATCAATTATGGTCAACAAACAGTACGAGCTGCAAGGTATATCGGTCAAGGTTTTATGATTACTTTATCCCACGCAAATCGTTTACCTGTAACGATTCAATATCCTTATGAGAAATTAATTCCATCAGAACGTTTCCGTGGTCGAATTCACTTTGAATTTGATAAATGCATTGCTTGTGAAGTATGTGTTCGCGTATGCCCTATAAATTTACCTGTTGTTGATTGGAAACTACAAACTAGGATCCGAAAGAAACAATTGTTTAATTACAGTATTGATTTTGGAATCTGTATATTTTGTGGTAATTGCATTGAGTATTGCCCCACAAATTGTTTATCAATGACTGAAGAATATGAGCTTTCTACGTATGATCGTCACGAATTGAATTATAATCAAATTGCTTTGGGTCGTTTACCATTGGCATTAATTGACGATTACACAATTCGAACAATCTGGAATGCGCCTCAAATAAAAAATGGC
>Rhodiola_fastigiata
ATGTTCCCTATGGTAACTGGTTTCATCAATTATGGTCAACAAACAGTACGAGCTGCAAGGTATATCGGTCAAGGTTTTATGATTACTTTATCCCACGCAAATCGTTTACCTGTAACGATTCAATATCCTTATGAGAAATTAATTCCATCAGAACGTTTCCGTGGTCGAATTCACTTTGAATTTGATAAATGCATTGCTTGTGAAGTATGTGTTCGCGTATGCCCTATAAATTTACCTGTTGTTGATTGGAAACTACAAACTAGGATCCGAAAGAAACAATTGTTTAATTACAGTATTGATTTTGGAATCTGTATATTTTGTGGTAATTGCATTGAGTATTGCCCCACAAATTGTTTATCAATGACTGAAGAATATGAGCTTTCTACGTATGATCGTCACGAATTGAATTATAATCAAATTGCTTTGGGTCGTTTACCATTGGCATTAATTGACGATTACACAATTCGAACAATTTTGAATGCGCCTCAAATAAAAAATGGC
>Rhodiola_gelida
ATGTTCCCTAGGGTAACAGGTTTCATCAATTATGGTCAACAAACAGTACGAGCTGCAAGGTATATCGGTCAAGGTTTTATGATTACTTTATCCCACGCAAATCGTTTACCTGTAACGATTCAATATCCTTATGAGAAATTAATTCCATCAGAACGTTTCCGTGGTCGAATTCACTTTGAATTTGATAAATGCATTGCTTGTGAAGTATGTGTTCGCGTATGCCCTATAAATTTACCTGTTATTGATTGGAAACTACAAACTAGGATCCGAAAGAAACAATTGTTTAATTACAGTATTGATTTTGGAATCTGTATATTTTGTGGTAATTGCGTTGAGTATTGCCCCACAAATTGTTTATCAATGACTGAAGAATATGAGCTTTCTACGTATGATCGTCACGAATTGAATTATAATCAAATTGCTTTGGGTCGTTTACCATTGGCATTAATTGACGATTACACAATTCGAACAATTTTGAATGCGCCTCAAATAAAAAATGGC
>Rhodiola_hobsonii
ATGTTCCCTATGGTAACTGGGTTCATCAATTATGGTCAACAAACAGTACGAGCTGCAAGGTATATCGGTCAAGGTTTTATGATTACTTTATCCCACGCAAATCGTTTACCTGTAACGATTCAATATCCTTATGAGAAATTAATTCCATCAGAACGTTTCCGCGGTCGAATTCACTTTGAATTTGATAAATGCATTGCTTGTGAAGTATGTGTTCGCGTATGCCCTATAAATTTACCTGTTGTTGATTGGAAACTACAAACTAGGATCCGAAAGAAACAATTGCTTAATTACAGTATTGATTTTGGAATCTGTATATTTTGTGGTAATTGCATTGAGTATTGCCCCACAAATTGTTTATCAATGACTGAAGAATATGAGCTTTCTACGTATGATCGTCACGAATTGAATTATAATCAAATTGCTTTGGGTCGTTTACCATTGGCATTAATTGACGATTACACAATTCGAACAATTTTGAATGCGCCTCAAATAAAAAATGGC
>Rhodiola_humilis
ATGTTCCCTATGGTAACTGGGTTCATCAATTATGGTCAACAAACAGTACGAGCTGCAAGGTATATCGGTCAAGGTTTTATGATTACTTTATCCCACGCAAATCGTTTACCTGTAACGATTCAATATCCTTATGAGAAATTAATTCCATCAGAACGTTTCCGCGGTCGAATTCACTTTGAATTTGATAAATGCATTGCTTGTGAAGTATGTGTTCGCGTATGCCCTATAAATTTACCTGTTGTTGATTGGAAACTACAAACTAGGATCCGAAAGAAACAATTGCTTAATTACAGTATTGATTTTGGAATCTGTATATTTTGTGGTAATTGCATTGAGTATTGCCCCACAAATTGTTTATCAATGACTGAAGAATATGAGCTTTCTACGTATGATCGTCACGAATTGAATTATAATCAAATTGCTTTGGGTCGTTTACCATTGGCATTAATTGACGATTACACAATTCGAACAATTTTGAATGCGCCTCAAATAAAAAATGGC
>Rhodiola_integrifolia
ATGTTCCCTATGGTAACTGGGTTCATCAATTATGGTCAACAAACAGTACGAGCTACAAGGTATATCGGTCAAGGTTTTATGATTACTTTATCCCACGCAAATCGTTTACCTGTAACGATTCAATATCCTTATGAGAAATTAATTCCATCAGAACGTTTCCGCGGTCGAATTCACTTTGAATTTGATAAATGCATTGCTTGTGAAGTATGTGTTCGCGTATGCCCTATAAATTTACCTGTTGTTGATTGGAAACTACAAACTAGGATCCGAAAGAAACAATTGCTTAATTACAGTATTGATTTTGGAATCTGTATATTTTGTGGTAATTGCGTTGAGTATTGCCCCACAAATTGTTTATCAATGACTGAAGAATATGAGCTTTCTACGTATGATCGTCACGAATTGAATTATAATCAAATTGCTTTGGGTCGTTTACCATTGGCATTAATTGACGATTACACAATTCGAACAATTTTGAATGCGCCTCAAATAAAAAATGGC
>Rhodiola_liciae
ATGTTCCCTATGGTAACTGGGTTCATCAATTATGGTCAACAAACAGTACGAGCTGCAAGGTATATCGGTCAAGGTTTTATGATTACTTTATCCCACGCAAATCGTTTACCTGTAACGATTCAATATCCTTATGAGAAATTAATTCCATCAGAACGTTTCCGCGGTCGAATTCACTTTGAATTTGATAAATGCATTGCTTGTGAAGTATGTGTTCGCGTATGCCCTATAAATTTACCTGTTGTTGATTGGAAACTACAAACTAGGATCCGAAAGAAACAATTGCTTAATTACAGTATTGATTTTGGAATCTGTATATTTTGTGGTAATTGCATTGAGTATTGTCCCACAAATTGTTTATCAATGACTGAAGAATATGAGCTTTCTACGTATGATCGTCACGAATTGAATTATAATCAAATTGCTTTGGGTCGTTTACCATTGGCATTAATTGATGATTACACAATTCGAACAATTTTGAATGCGCCTCAAATAAAAAATGGC
>Rhodiola_macrocarpa
ATGTTCCCTAGGGTAACAGGTTTCATCAATTATGGTCAACAAACAGTACGAGCTGCAAGGTATATCGGTCAAGGTTTTATGATTACTTTATCCCACGCAAATCGTTTACCTGTAACGATTCAATATCCTTATGAGAAATTAATTCCATCAGAACGTTTCCGTGGTCGAATTCACTTTGAATTTGATAAATGCATTGCTTGTGAAGTATGTGTTCGCGTATGCCCTATAAATTTACCTGTTATTGATTGGAAACTACAAACTAGGATCCGAAAGAAACAATTGTTTAATTACAGTATTGATTTTGGAATCTGTATATTTTGTGGTAATTGCATTGAGTATTGCCCCACAAATTGTTTATCAATGACTGAAGAATATGAGCTTTCTACGTATGATCGTCACGAATTGAATTATAATCAAATTGCTTTGGGTCGTTTACCATTGGCATTAATTGACGATTACACAATTCGAACAATTTTGAATGCGCCTCAAATAAAAAATGGC
>Rhodiola_ovatisepala
ATGTTCCCTATGGTAACTGGGTTCATCAATTATGGTCAACAAACAGTACGAGCTGCAAGGTATATCGGTCAAGGTTTTATGATTACTTTATCCCACGCAAATCATTTACCTGTAACGATTCAATATCCTTATGAGAAATTAATTCCATCAGAACGTTTCCGCGGTCGAATTCACTTTGAATTTGATAAATGCATTGCTTGTGAAGTATGTGTTCGCGTATGCCCTATAAATTTACCTGTTGTTGATTGGAAACTACAAACTAGGATCCGAAAGAAACAATTGCTTAATTACAGTATTGATTTTGGAATCTGTATATTTTGTGGTAATTGCATTGAGTATTGCCCCACAAATTGTTTATCAATGACTGAAGAATATGAGCTTTCTACGTATGATCGTCACGAATTGAATTATAATCAAATTGCTTTGGGTCGTTTACCATTGGCATTAATTGACGATTACACAATTCGAACAATTTTGAATGCGCCTCAAATAAAAAATGGC
>Rhodiola_prainii
ATGTTCCCTATGGTAACTGGGTTCATCAATTATGGTCAACAAACAGTACGAGCTGCAAGGTATATCGGTCAAGGTTTTATGATTACTTTATCCCACGCAAATCGTTTACCTGTAACGATTCAATATCCTTATGAGAAATTAATTCCATCAGAACGTTTCCGCGGTCGAATTCACTTTGAATTTGATAAATGCATTGCTTGTGAAGTATGTGTTCGCGTATGCCCTATAAATTTACCTGTTGTTGATTGGAAACTACAAACTAGGATCCGAAAGAAACAATTGCTTAATTACAGTATTGATTTTGGAATCTGTATATTTTGTGGTAATTGCATTGAGTATTGCCCCACAAATTGTTTATCAATGACTGAAGAATATGAGCTTTCTACGTATGATCGTCACGAATTGAATTATAATCAAATTGCTTTGGGTCGTTTACCATTGGCATTAATTGACGATTACACAATTCGAACAATTTTGAATGCGCCTCAAATAAAAAATGGC
>Rhodiola_quadrifida
ATGTTCCCTATGGTAACTGGTTTCATCAATTATGGTCAACAAACAGTACGAGCTGCAAGGTATATCGGTCAAGGTTTTATGATTACTTTATCCCACGCAAATCGTTTACCTGTAACGATTCAATATCCTTATGAGAAATTAATTCCATCAGAACGTTTCCGTGGTCGAATTCACTTTGAATTTGATAAATGCATTGCTTGTGAAGTATGTGTTCGCGTATGCCCTATAAATTTACCTGTTGTTGATTGGAAACTACAAACTAGGATCCGAAAGAAACAATTGTTTAATTACAGTATTGATTTTGGAATCTGTATATTTTGTGGTAATTGCATTGAGTATTGCCCCACAAATTGTTTATCAATGACTGAAGAATATGAGCTTTCTACGTATGATCGTCACGAATTGAATTATAATCAAATTGCTTTGGGTCGTTTACCATTGGCATTAATTGACGATTACACAATTCGAACAATCTGGAATGCGCCTCAAATAAAAAATGGC
>Rhodiola_rhodantha
ATGTTCCCTATGGTAACTGGGTTCATCAATTATGGTCAACAAACAGTACGAGCTGCAAGGTATATCGGTCAAGGTTTTATGATTACTTTATCCCACGCAAATCGTTTACCTGTAACGATTCAATATCCTTATGAGAAATTAATTCCATCAGAACGTTTCCGCGGTCGAATTCACTTTGAATTTGATAAATGCATTGCTTGTGAAGTATGTGTTCGCGTATGCCCTATAAATTTACCTGTTGTTGATTGGAAACTACAAACTAGGATCCGAAAGAAACAATTGCTTAATTACAGTATTGATTTTGGAATCTGTATATTTTGTGGTAATTGCGTTGAGTATTGCCCCACAAATTGTTTATCAATGACTGAAGAATATGAGCTTTCTACGTATGATCGTCACGAATTGAATTATAATCAAATTGCTTTGGGTCGTTTACCATTGGCATTAATTGACGATTACACAATTCGAACAATTTTGAATGCGCCTCAAATAAAAAATGGC
>Rhodiola_sexifolia
ATGTTCCCTATGGTAACTGGGTTCATCAATTATGGTCAACAAACAGTACGAGCTGCAAGGTATATCGGTCAAGGTTTTATGATTACTTTATCCCACGCAAATCGTTTACCTGTAACGATTCAATATCCTTATGAGAAATTAATTCCATCAGAACGTTTCCGCGGTCGAATTCACTTTGAATTTGATAAATGCATTGCTTGTGAAGTATGTGTTCGCGTATGCCCTATAAATTTACCTGTTGTTGATTGGAAACTACAAACTAGGATCCGAAAGAAACAATTGCTTAATTACAGTATTGATTTTGGAATCTGTATATTTTGTGGTAATTGCATTGAGTATTGCCCCACAAATTGTTTATCAATGACTGAAGAATATGAGCTTTCTACGTATGATCGTCACGAATTGAATTATAATCAAATTGCTTTGGGTCGTTTACCATTGGCATTAATTGACGATTACACAATTCGAACAATTTTGAATGCGCCTCAAATAAAAAATGGC
>Rhodiola_sinuata
ATGTTCCCTATGGTAACTGGGTTCATCAATTATGGTCAACAAACAGTACGAGCTGCAAGGTATATCGGTCAAGGTTTTATGATTACTTTATCCCACGCAAATCGTTTACCTGTAACGATTCAATATCCTTATGAGAAATTAATTCCATCAGAACGTTTCCGCGGTCGAATTCACTTTGAATTTGATAAATGCATTGCTTGTGAAGTATGTGTTCGCGTATGCCCTATAAATTTACCTGTTGTTGATTGGAAACTACAAACTAGGATCCGAAAGAAACAATTGCTTAATTACAGTATTGATTTTGGAATCTGTATATTTTGTGGTAATTGCATTGAGTATTGCCCCACAAATTGTTTATCAATGACTGAAGAATATGAGCTTTCTACGTATGATCGTCACGAATTGAATTATAATCAAATTGCTTTGGGTCGTTTACCATTGGCATTAATTGACGATTACACAATTCGAACAATTTTGAATGCGCCTCAAATAAAAAATGGC
>Rhodiola_smithii
ATGTTCCCTATGGTAACTGGGTTCATCAATTATGGTCAACAAACAGTACGAGCTGCAAGGTATATCGGTCAAGGTTTTATGATTACTTTATCCCACGCAAATCGTTTACCTGTAACGATTCAATATCCTTATGAGAAATTAATTTCATCAGAACGTTTCCGCGGTCGAATTCACTTTGAATTTGATAAATGCATTGCTTGTGAAGTATGTGTTCGCGTATGCCCTATAAATTTACCTGTTGTTGATTGGAAACTACAAACTAGGATCCGAAAGAAACAATTGCTTAATTACAGTATTGATTTTGGAATCTGTATATTTTGTGGTAATTGCGTTGAGTATTGTCCCACAAATTGTTTATCAATGACTGAAGAATATGAGCTTTCTACGTATGATCGTCACGAATTGAATTATAATCAAATTGCTTTGGGTCGTTTACCATTGGCATTAATTGATGATTACACAATTCGAACAATTTTGAATGCGCCTCAAATCAAAAATGGC
>Rhodiola_stapfii
ATGTTCCCTATGGTAACTGGGTTCATCAATTATGGTCAACAAACAGTACGAGCTGCAAGGTATATCGGTCAAGGTTTTATGATTACTTTATCCCACGCAAATCGTTTACCTGTAACGATTCAATATCCTTATGAGAAATTAATTCCATCAGAACGTTTCCGCGGTCGAATTCACTTTGAATTTGATAAATGCATTGCTTGTGAAGTATGTGTTCGCGTATGCCCTATAAATTTACCTGTTGTTGATTGGAAACTACAAACTAGGATCCGAAAGAAACAATTGCTTAATTACAGTATTGATTTTGGAATCTGTATATTTTGTGGTAATTGCATTGAGTATTGCCCCACAAATTGTTTATCAATGACTGAAGAATATGAGCTTTCTACGTATGATCGTCACGAATTGAATTATAATCAAATTGCTTTGGGTCGTTTACCATTGGCATTAATTGACGATTACACAATTCGAACAATTTTGAATGCGCCTCAAATAAAAAATGGC
>Rhodiola_subopposita
ATGTTCCCTAGGGTAACAGGTTTCATCAATTATGGTCAACAAACAGTACGAGCTGCAAGGTATATCGGTCAAGGTTTTATGATTACTTTATCCCACGCAAATCGTTTACCTGTAACGATTCAATATCCTTATGAGAAATTAATTCCATCAGAACGTTTCCGTGGTCGAATTCACTTTGAATTTGATAAATGCATTGCTTGTGAAGTATGTGTTCGCGTATGCCCTATAAATTTACCTGTTATTGATTGGAAACTACAAACTAGGATCCGAAAGAAACAATTGTTTAATTACAGTATTGATTTAGGAATCTGTATATTTTGTGGTAATTGCGTTGAGTATTGCCCCACAAATTGTTTATCAATGACTGAAGAATATGAGCTTTCTACGTATGATCGTCACGAATTGAATTATAATCAAATTGCTTTGGGTCGTTTACCATTGGCATTAATTGACGATTACACAATTCGAACAATTTTGAATGCGCCTCAAATAAAAAATGGC
>Rhodiola_tangutica
ATGTTCCCTATGGTAACTGGTTTCATCAATTATGGTCAACAAACAGTACGAGCTGCAAGGTATATCGGTCAAGGTTTTATGATTACTTTATCCCACGCAAATCGTTTACCTGTAACGATTCAATATCCTTATGAGAAATTAATTCCATCAGAACGTTTCCGTGGTCGAATTCACTTTGAATTTGATAAATGCATTGCTTGTGAAGTATGTGTTCGCGTATGCCCTATAAATTTACCTGTTGTTGATTGGAAACTACAAACTAGGATCCGAAAGAAACAATTGTTTAATTACAGTATTGATTTTGGAATCTGTATATTTTGTGGTAATTGCATTGAGTATTGCCCCACAAATTGTTTATCAATGACTGAAGAATATGAGCTCTCTACGTATGATCGTCACGAATTGAATTATAATCAAATTGCTTTGGGTCGTTTACCATTGGCATTAATTGACGATTACACAATTCGAACAATCTGGAATGCGCCTCAAATAAAAAATGGC
>Rhodiola_wallichiana
ATGTTCCCTATGGTAACTGGGTTCATCAATTATGGTCAACAAACAGTACGAGCTGCAAGGTATATCGGTCAAGGTTTTATGATTACTTTATCCCACGCAAATCGTTTACCTGTAACGATTCAATATCCTTATGAGAAATTAATTCCATCAGAACGTTTCCGCGGTCGAATTCACTTTGAATTTGATAAATGCATTGCTTGTGAAGTATGTGTTCGCGTATGCCCTATAAATTTACCTGTTGTTGATTGGAAACTACAAACTAGGATCCGAAAGAAACAATTGCTTAATTACAGTATTGATTTTGGAATCTGTATATTTTGTGGTAATTGCATTGAGTATTGCCCCACAAATTGTTTATCAATGACTGAAGAATATGAGCTTTCTACGTATGATCGTCACGAATTGAATTATAATCAAATTTCTTTGGGTCGTTTACCATTGGCATTAATTGACGATTACACAATTCGAACAATTTTGAATGCGCCTCAAATAAAAAATGGC
>Hylotelephium_ewersii
ATGTTCCCTATGGTAACTGGGTTCATCAATTATGGTCAACAAACAGTACGAGCTGCAAGGTACATCGGTCAAGGTTTTATGATTACTTTATCCCATGCAAATCGTTTACCTGTAACGATTCAATATCCTTATGAGAAATTGATTCCATCAGAACGTTTCCGTGGTCGAATTCACTTTGAATTTGATAAATGCATTGCTTGTGAGGTATGTGTTCGCGTATGCCCTATAGATTTACCTGTTGTTGATTGGAAACTACAAACTAGGATCCGAAAGAAACAATTGCTTAATTACAGTATTGATTTTGGAATCTGTATATTTTGTGGTAATTGCGTTGAGTATTGCCCCACAAATTGTTTATCAATGACTGAAGAATATGAGCTTTCTACGTATGATCGTCACGAATTGAATTATAATCAAATTGCTTTGGGTCGTTTACCATTGGCATTAATTGACGATTACACAATTCGAACAATTTTGAATTCGCCTCAAATAAAAAATAAA
>Hylotelephium_verticillatum
ATGTTCCCTATGGTAACTGGGTTCATCAATTATGGTCAACAAACAGTACGAGCTGCAAGGTACATCGGTCAAGGTTTTATGATTACTTTATCCCATGCAAATCGTTTACCTGTAACGATTCAATATCCTTATGAGAAATTGATTCCATCAGAACGTTTCCGTGGTCGAATTCACTTTGAATTTGATAAATGCATTGCTTGTGAGGTATGTGTTCGCGTATGCCCTATAGATTTACCTGTTGTTGATTGGAAACTACAAACTAGGATCCGAAAGAAACAATTGCTTAATTACAGTATTGATTTTGGAATCTGTATATTTTGTGGTAATTGCGTTGAGTATTGCCCCACAAATTGTTTATCAATGACTGAAGAATATGAGCTTTCTACGTATGATCGTCACGAATTGAATTATAATCAAATTGCTTTGGGTCGTTTACCATTGGCATTAATTGAGGATTACACAATTCGAACAATTTTGAATTCGCCTCAAATAAAAAATGGC
>Hylotelephium_viviparum
ATGTTCCCTATGGTAACTGGGTTCATCAATTATGGTCAACAAACAGTACGAGCTGCAAGGTACATCGGTCAAGGTTTTATGATTACTTTATCCCATGCAAATCGTTTACCTGTAACGATTCAATATCCTTATGAGAAATTGATTCCATCAGAACGTTTCCGTGGTCGAATTCACTTTGAATTTGATAAATGCATTGCTTGTGAGGTATGTGTTCGCGTATGCCCTATAGATTTACCTGTTGTTGATTGGAAACTACAAACTAGGATCCGAAAGAAACAATTGCTTAATTACAGTATTGATTTTGGAATCTGTATATTTTGTGGTAATTGCGTTGAGTATTGCCCCACAAATTGTTTATCAATGACTGAAGAATATGAGCTTTCTACGTATGATCGTCACGAATTGAATTATAATCAAATTGCTTTGGGTCGTTTACCATTGGCATTAATTGACGATTACACAATTCGAACAATTTTGAATTCGCCTCAAATAAAAAATGGC
>Meterostachys_sikokianus
ATGTTCCCTATGGTAACTGGGTTCATCAATTATGGTCAACAAACAGTACGAGCTGCAAGGTACATCGGTCAAGGTTTTATGATTACTTTATCCCACGCAAATCGTTTACCTGTAACGATTCAATATCCTTATGAGAAATTTATTCCATCAGAACGTTTCCGTGGTCGAATTCACTTTGAATTTGATAAATGCATTGCTTGTGAGGTATGTGTTCGCGTATGCCCTATAGATTTACCTGTTGTTGATTGGAAACTACAAACTAGGATCCGAAAGAAACAATTGCTTAATTACAGTATTGATTTTGGAATCTGTATATTTTGTGGTAATTGCATTGAGTATTGCCCCACAAATTGTTTATCAATGACTGAAGAATATGAGCTTTCTACGTATGATCGTCACGAATTGAATTATAATCAAATTGCTTTGGGTCGTTTACCATTGGCATTAATTGACGATTACACAATTCGAACAATTTTGAATTCGCCTCAAAGAAAAAATGGC
>Orostachys_fimbriata
ATGTTCCCTATGGTAACTGGGTTCATCAATTATGGTCAACAAACAGTACGAGCTGCAAGGTACATCGGTCAAGGTTTTATGATTACTTTATCCCACGCAAACCGTTTACCTGTAACGATTCAATATCCTTATGAGAAATTGATTCCATCAGAACGTTTCCGTGGTCGAATTCACTTTGAATTTGATAAATGCATCGCTTGTGAGGTATGTGTTCGCGTATGCCCTATAGATTTACCTGTTGTTGATTGGAAACTACAAACTAGGATCCGAAAGAAACAATTGCTTAATTACAATATTGATTTTGGAATCTGTATATTTTGTGGTAATTGCGTTGAGTATTGCCCCACAAATTGTTTATCGATGACTGAAGAATATGAGCTTTCTACATATGATCGTCACGAATTGAATTATAATCAAATTGCTTTGGGTCGTTTACCATTGGCATTAATTGACGATTACACAATTCGAACAATTTTGAATTCGCCTCAAATAAAAAATGGC
>Orostachys_japonica
ATGTTCCCTATGGTAACTGGGTTCATCAATTATGGTCAACAAACAGTACGAGCTGCAAGGTACATCGGTCAAGGTTTTATGATTACTTTATCCCACGCAAATCGTTTACCTGTAACGATTCAATATCCTTATGAGAAATTGATTCCATCAGAACGTTTCCGTGGTCGAATTCACTTTGAATTTGATAAATGCATTGCTTGTGAGGTATGTGTTCGCGTATGCCCTATAGATTTACCTGTTGTTGATTGGAAACTACAAACTAGGATCCGAAAGAAACAATTGCTTAATTACAGTATTGATTTTGGAATCTGTATATTTTGTGGTAATTGCGTTGAGTATTGCCCCACAAATTGTTTATCAATGACTGAAGAATATGAGCTTTCTACATATGATCGTCACGAATTGAATTATAATCAAATTGCTTTGGGTCGTTTACCATTGGCATTAATTGACGATTACACAATTCGAACAATTTTGAATTCGCCTCAAATAAAAAATGGC
>Orostachys_minuta
ATGTTCCCTATGGTAACTGGGTTCATCAATTATGGTCAACAAACAGTACGAGCTGCAAGGTACATCGGTCAAGGTTTTATGATTACTTTATCCCACGCAAATCGTTTACCTGTAACGATTCAATATCCTTATGAGAAATTGATTCCATCAGAACGTTTCCGTGGTCGAATTCACTTTGAATTTGATAAATGCATTGCTTGTGAGATATGTGTTCGCGTATGCCCTATAGATTTACCTATTGTTGATTGGAAACTACAAACTAGGATCCGAAAGAAACAATTGCTTAATTACAGTATTGATTTTGGAATCTGTATATTTTGTGGTAATTGCGTTGAGTATTGCCCCACAAATTGTTTATCAATGACTGAAGAATATGAGCTTTCTACATATGATCGTCACGAATTGAATTATAATCAAATTGCTTTGGGTCGTTTACCATTGGCATTAATTGACGATTACACAATTCGAACAATTTTGAATTCGCCTCAAATAAAAAATGGC
>Orostachys_iwarenge_f_magna
ATGTTCCCTATGGTAACTGGGTTCATCAATTATGGTCAACAAACAGTACGAGCTGCAAGGTACATCGGTCAAGGTTTTATGATTACTTTATCCCATGCAAATCGTTTACCTGTAACGATTCAATATCCTTATGAGAAATTGATTCCATCAGAACGTTTCCGTGGTCGAATTCACTTTGAATTTGATAAATGCATTGCTTGTGAGGTATGTGTTCGCGTATGCCCTATAGATTTACCTGTTGTTGATTGGAAACTACAAACTAGGATCCGAAAGAAACAATTGCTTAATTACAGTATTGATTTTGGAATCTGTATATTTTGTGGTAATTGCATTGAGTATTGCCCCACAAATTGTTTATCAATGACTGAAGAATATGAGCTTTCTACGTATGATCGTCACGAATTGAATTATAATCAAATTGCTTTGGGTCGTTTACCATTGGCATTAATTGACGATTACACAATTCGAACAATTTTGAATTCGCCTCAAATAAAAAATGGC
>Sinocrassula_densirosulata
ATGTTCCCTATGGTAACTGGGTTCATCAATTATGGTCAACAAACAGTACGAGCTGCAAGGTACATCGGTCAAGGTTTTATGATTACTTTATCCCATGCAAATCGTTTACCTGTAACGATTCAATATCCTTATGAGAAATTGATTCCATCAGAACGTTTCCGTGGTCGAATTCACTTTGAATTTGATAAATGCATTGCTTGTGAGGTATGTGTTCGCGTATGCCCTATGGATTTACCTGTTGTTGATTGGAAACTACAAACTAGGATCCGAAAGAAACAATTGCTTAATTACAGTATTGATTTCGGAATCTGTATATTTTGTGGTAATTGCGTTGAGTATTGCCCCACAAATTGTTTATCAATGACTGAAGAATATGAGCTTTCTACGTATGATCGTCACGAATTGAATTATAATCAAATTGCTTTGGGTCGTTTACCATTGGCATTAATTGACGATTACACAATTCGAACAATTTTGAATTCGCCTCAAATAAAAAATGGC
>Sinocrassula_indica
ATGTTCCCTATGGTAACTGGGTTCATCAATTATGGTCAACAAACAGTACGAGCTGCAAGGTACATCGGTCAAGGTTTTATGATTACTTTATCCCATGCAAATCGTTTACCTGTAACGATTCAATATCCTTATGAGAAATTGATTCCATCAGAACGTTTCCGTGGTCGAATTCACTTTGAATTTGATAAATGCATTGCTTGTGAGGTATGTGTTCGCGTATGCCCTATGGATTTACCTGTTGTTGATTGGAAACTACAAACTAGGATCCGAAAGAAACAATTGCTTAATTACAGTATTGATTTCGGAATCTGTATATTTTGTGGTAATTGCGTTGAGTATTGCCCCACAAATTGTTTATCAATGACTGAAGAATATGAGCTTTCTACGTATGATCGTCACGAATTGAATTATAATCAAATTGCTTTGGGTCGTTTACCATTGGCATTAATTGACGATTACACAATTCGAACAATTTTGAATTCGCCTCAAATAAAAAATGGC
>Umbilicus_rupestris
ATGTTCCCTATGGTAACTGGGTTCATCAATTATGGTCAACAAACAGTACGAGCTGCAAGGTACATCGGTCAAGGTTTTATGATTACTTTATCCCATGCAAATCGTTTACCTGTAACGATTCAATATCCTTATGAGAAATTGATTCCATCAGAGCGTTTCCGCGGTCGAATTCACTTTGAATTTGATAAATGTATTGCTTGTGAAGTATGTGTTCGCGTATGCCCGATAAATTTACCTGTTGTTGATTGGAAACTACAAACTAGGATTCGAAAGAAACAATTGCTTAATTACAGTATTGATTTTGGAATCTGTATATTTTGTGGTAATTGCATTGAGTATTGCCCCACAAATTGTTTATCAATGACTGAAGAATATGAGCTTTCTACCTATGATCGTCACGAATTGAATTATAATCAAATTGCTTTGGGTCGTTTACCATTGGCATTAATTGACGATTACACAATTCGAACAATTTTGAATGCGCCTCAAATAAAAAATGAC
>Myriophyllum_aquaticum
ATGTTCCCTATGGTAACTGGGTTCATGAATTATGGTGAACAAACAATACGAGCTGCAAGGTACATAGGTCAAGGGTTTATGATTACCTTATCCCACGCAAATCGTTTCCCTGTAACAATTCAATATCCTTATGAAAAATTAATCACATCGGAACGTTTCCGTGGTCGAATCCACTTTGAATTTGATAAATGCATTTCTTGTGAAGTATGTGTTCGTGTATGTCCTATAGATTTACCTGTCGTTGATTGGAAATTGGAAAACGGTATTCGAAAAAAAAGATTGCTTAATTATAGTATTGATTTTGGAATCTGTATATTTTGTGGTAACTGTGTTGAGTATTGTCCAACAAATTGTTTATCAATGACTGAAGAATATGAACTTGCTACTTATGATCGTCACGAATTGAATTATAATCAAATTTCTTTAGGGCGTTTACCAATACCAATAATTGAGGATTACACAATTCGACCAATTTTGAACTTTACTCAAATAAAAAATCGG
>Myriophyllum_spicatum
ATGTTCCCTATGGTAACTGGGTTCATGAATTATGGTGAACAAACAATACGAGCTACAAGGTATATAGGTCAAGGGTTTATGATTACCTTATCCCACGCAAATCGTTTCCCTGTAACAATTCAATATCCTTATGACAAATTAATCACATCAGAACGTTTCCGTGGTCGAATCCACTTTGAATTTGATAAATGCATTGCTTGTGAAGTATGTGTTCGTGTATGTCCTATAGATTTACCCGTCGTTGATTGGAAATTGGAAACCGGTATTCGAAAAAAAAGATTGTTTAATTATAGTATTGATTTTGGAATCTGTATATTTTGTGGTAACTGTGTTGAGTATTGTCCAACAAATTGTTTATCAATGACTGAAGAATATGAACTTGCTACTTATGATCGTCATGAATTGAATTATAATCAAATTTCTTTAGGGCGTTTACCAATACCAATAATTGAGGATTACACAATTCGACCAATTTTGAACTTTACTCAAATAAAAAATCGG
>Sempervivum_heuffelii
ATGTTCCCTATGGTAACTGGGTTCATCAATTATGGTCAACAAACAGTACGAGCTGCAAGGTACATCGGTCAAGGTTTTATGATTACTTTATCCCACGCAAATCGTTTACCTGTAACGATTCAATATCCTTATGAGAAATTGATTCCATCAGAACGTTTCCGCGGTCGAATTCACTTTGAATTTGATAAATGCATTGCTTGTGAAGTATGTGTTCGCGTATGCCCTATAGATTTACCTGTTGTTGATTGGAAACTACAAACTAGGATCCGAAAGAAACAATTGCTTAATTACAGTATTGATTTTGGAATCTGTATATTTTGTGGTAATTGCGTTGAGTATTGCCCCACAAATTGTTTATCAATGACGGAAGAATATGAGCTTTCTACGTATGATCGTCACGAATTGAATTATAATCAAATTGCTTTGGGTCGTTTACCATTGGCATTAATTGACGATTACACAATTCGAACAATTTTGAATACGCCTCAAATAAAAAATAAC
>Sempervivum_ciliosum
ATGTTCTCTATGGTAACTGGGTTCATCAATTATGGTCAACAAACAGTACGAGCTGCAAGGTACATTGGTCAAGGTTTTATGATTACTTTATCCCACGCAAATCGTTTACCTGTAACCATTCAATATCCTTATGAGAAATTGATTCCATCAGAACGTTTCCGCGGTCGAATTCACTTTGAATTTGATAAATGCATTGCTTGTGAAGTATGTGTTCGCGTATGCCCTATAGATTTACCTGTTGTTGATTGGAAACTACAAACTAGGATCCGAAAGAAACAATTGCTTAATTACAGTATTGATTTTGGAATCTGTATATTTTGTGGTAATTGCGTTGAGTATTGCCCCACAAATTGTTTATCAATGACGGAAGAATATGAGCTTTCTACGTATGATCGTCACGAATTGAATTATAATCAAATTGCTTTGGGTCGTTTACCATTGGCATTAATTGAAGATTACACAATTCGAACAATTTTGAATACGCCTCAAATAAAAAATAAC
>Sempervivum_funckii
ATGTTCCCTATGGTAACTGGGTTCATCAATTATGGTCAACAAACAGTACGAGCTGCAAGGTACATTGGTCAAGGTTTTATGATTACTTTATCCCACGCAAATCGTTTACCTGTAACGATTCAATATCCTTATGAGAAATTGATTCCATCAGAACGTTTCCGCGGTCGAATTCACTTTGAATTTGATAAATGCATTGCTTGTGAAGTATGTGTTCGCGTATGCCCTATAGATTTACCTGTTGTTGATTGGAAACTACAAACTAGGATCCGAAAGAAACAATTGCTTAATTACAGTATTGATTTTGGAATCTGTATATTTTGTGGTAATTGCGTTGAGTATTGCCCCACAAATTGTTTATCAATGACGGAAGAATATGAGCTTTCTACGTATGATCGTCACGAATTGAATTATAATCAAATTGCTTTGGGTCGTTTACCATTGGCATTAATTGAAGATTACACAATTCGAACAATTTTGAATACGCCTCAAATAAAAAATAAC
>Sempervivum_globiferum_subsp_hirtum
ATGTTCCCTATGGTAACTGGGTTCATCAATTATGGTCAACAAACAGTACGAGCTGCAAGGTACATCGGTCAAGGTTTTATGATTACTTTATCCCACGCAAATCGTTTACCCGTAACGATTCAATATCCTTATGAGAAATTGATTCCATCAGAACGTTTCCGCGGTCGAATTCACTTTGAATTTGATAAATGCATTGCTTGTGAAGTATGTGTTCGCGTATGCCCTATAGATTTACCTGTTGTTGATTGGAAACTACAAACTAGGATCCGAAAGAAACAATTGCTTAATTACAGTATTGATTTTGGAATCTGTATATTTTGTGGTAATTGCGTCGAGTATTGCCCCACAAATTGTTTATCAATGACGGAAGAATATGAGCTTTCTACGTATGATCGTCACGAATTGAATTATAATCAAATTGCTTTGGGTCGTTTACCATTGGCATTAATTGACGATTACACAATTCGAACAATTTTGAATACGCCTCAAATAAAAAATAAC
>Sempervivum_globiferum
ATGTTCCCTATGGTAACTGGGTTCATCAATTATGGTCAACAAACAGTACGAGCTGCAAGGTACATCGGTCAAGGTTTTATGATTACTTTATCCCACGCAAATCGTTTACCCGTAACGATTCAATATCCTTATGAGAAATTGATTCCATCAGAACGTTTCCGCGGTCGAATTCACTTTGAATTTGATAAATGCATTGCTTGTGAAGTATGTGTTCGCGTATGCCCTATAGATTTACCTGTTGTTGATTGGAAACTACAAACTAGGATCCGAAAGAAACAATTGCTTAATTACAGTATTGATTTTGGAATCTGTATATTTTGTGGTAATTGCGTCGAGTATTGCCCCACAAATTGTTTATCAATGACGGAAGAATATGAGCTTTCTACGTATGATCGTCACGAATTGAATTATAATCAAATTGCTTTGGGTCGTTTACCATTGGCATTAATTGACGATTACACAATTCGAACAATTTTGAATACGCCTCAAATAAAAAATAAC
>Sempervivum_calcareum
ATGTTCCCTATGGTAACTGGGTTCATCAATTATGGTCAACAAACAGTACGAGCTGCAAGGTACATTGGTCAAGGTTTTATGATTACTTTATCCCACGCAAATCGTTTACCTGTAACCATTCAATATCCTTATGAGAAATTGATTCCATCAGAACGTTTCCGCGGTCGAATTCACTTTGAATTTGATAAATGCATTGCTTGTGAAGTATGTGTTCGCGTATGCCCTATAGATTTACCTGTTGTTGATTGGAAACTACAAACTAGGATCCGAAAGAAACAATTGCTTAATTACAGTATTGATTTTGGAATCTGTATATTTTGTGGTAATTGCGTTGAGTATTGCCCCACAAATTGTTTATCAATGACGGAAGAATATGAGCTTTCTACGTATGATCGTCACGAATTGAATTATAATCAAATTGCTTTGGGTCGTTTACCATTGGCATTAATTGAAGATTACACAATTCGAACAATTTTGAATACGCCTCAAATAAAAAATAAC
>Sempervivum_arachnoideum
ATGTTCCCTATGGTAACTGGGTTCATCAATTATGGTCAACAAACAGTACGAGCTGCAAGGTACATTGGTCAAGGTTTTATGATTACTTTATCCCACGCAAATCGTTTACCTGTAACGATTCAATATCCTTATGAGAAATTGATTCCATCAGAACGTTTCCGCGGTCGAATTCACTTTGAATTTGATAAATGCATTGCTTGTGAAGTATGTGTTCGCGTATGCCCTATAGATTTACCTGTTGTTGATTGGAAACTACAAACTAGGATCCGAAAGAAACAATTGCTTAATTACAGTATTGATTTTGGAATCTGTATATTTTGTGGTAATTGCGTTGAGTATTGCCCCACAAATTGTTTATCAATGACGGAAGAATATGAGCTTTCTACGTATGATCGTCACGAATTGAATTATAATCAAATTGCTTTGGGTCGTTTACCATTGGCATTAATTGAAGATTACACAATTCGAACAATTTTGAATACGCCTCAAATAAAAAATAAC
