# Supplementary material for: Exploring Plastomic Resources in Sempervivum (Crassulaceae): Implications for Phylogenetics
Source: Genes (Basel). 2024 Mar 30;15(4):441. doi: 10.3390/genes15040441 (PMC11049882; doi:10.3390/genes15040441)
Supplement: Supplementary file 1 [file genes-15-00441-s001.zip › (revised)supplementary files_Junhu Kan/Data S1/ndhJ.fasta]

>Crassula_alstonii
ATGCAGGGTCGTTTGTCTGCTTGGCTCGTGAAGCACGGGTTAGTTCATAGATCTTTGGGCTTCGATTACCAAGGAATAGAGACTTTACAAATAAAGTCTGAGGATTGGCATTCCATTGCTGTCATTTTATATGTATATGGTTACAATTATCTACGTTCCCAATGCGCCTATGATGTAGCACCAGGCGGGCTTTTAGCTAGCGTGTATCATCTTACAAGAATAGAGTATGGTGTAGATCAACCAGAAGAAGTATGCATCAAAGTATTTGTCCCGAGAAAGAGCCCTAGAATTCCTTCTGTTTTCTGGGTTTGGAAAAGTTCCGATTTTCAAGAGCGGGAATCTTATGATATGTTAGGAATTTATTATGATAATCATCCCCGCTTGAAACGTATCTTAATGCCTGAAAGTTGGATAGGATGGCCCTTGCGTAAGGATTATATTGCCCCCAATTTTTATGAAATCCAAGATGCTCAT
>Crassula_columella
ATGCAGGGTCGTTTGTCTGCTTGGCTCGTGAAGCACGGGTTAGTTCATAGATCTTTGGGCTTCGATTACCAAGGAATAGAGACTTTACAAATAAAGTCTGAGGATTGGCATTCCATTGCTGTCATTTTATATGTATATGGTTACAATTATCTACGTTCCCAATGCGCCTATGATGTAGCACCAGGCGGGCTTTTAGCTAGCGTGTATCATCTTACAAGAATAGAGTATGGTGTAGATCAACCAGAAGAAGTATGCATCAAAGTATTTGTCCCGAGAAAGAGCCCTAGAATTCCTTCTGTTTTCTGGGTTTGGAAAAGTTCCGATTTTCAAGAGCGGGAATCTTATGATATGTTAGGAATTTATTATGATAATCATCCCCGCTTGAAACGTATCTTAATGCCTGAAAGTTGGATAGGATGGCCCTTGCGTAAGGATTATATTGCCCCCAATTTTTATGAAATCCAAGATGCTCAT
>Crassula_dejecta
ATGCAGGGTCGTTTGTCTGCTTGGCTCGTGAAGCACGGGTTAGTTCATAGATCTTTGGGCTTCGATTACCAAGGAATAGAGACTTTACAAATAAAGTCTGAGGATTGGCATTCCATTGCTGTCATTTTATATGTATATGGTTACAATTATCTACGTTCCCAATGCGCCTATGATGTAGCACCAGGCGGGCTTTTAGCTAGCGTGTATCATCTTACAAGAATAGAGTATGGTGTAGATCAACCAGAAGAAGTATGCATCAAAGTATTTGTCCCGAGAAAGAGCCCTAGAATTCCTTCTGTTTTCTGGGTTTGGAAAAGTTCCGATTTTCAAGAGCGGGAATCTTATGATATGTTAGGAATTTATTATGATAATCATCCCCGCTTGAAACGTATCTTAATGCCTGAAAGTTGGATAGGATGGCCCTTGCGTAAGGATTATATTGCTCCCAATTTTTATGAAATCCAAGATGCTCAT
>Crassula_mesembryanthoides
ATGCAGGGTCGTTTGTCTGCTTGGCTCGTGAAGCACGGGTTAGTTCATAGATCTTTGGGCTTCGATTACCAAGGAATAGAGACTTTACAAATAAAGTCTGAGGATTGGCATTCCATTGCTGTCATTTTATATGTATATGGTTACAATTATCTACGTTCCCAATGCGCCTATGATGTAGCACCAGGCGGGCTTTTAGCTAGCGTGTATCATCTTACAAGAATAGAGTATGGTGTAGATCAACCAGAAGAAGTATGCATCAAAGTATTTGTCCCGAGAAAGAGCCCTAGAATTCCTTCTGTTTTCTGGGTTTGGAAAAGTTCCGATTTTCAAGAGCGGGAATCTTATGATATGTTAGGAATTTATTATGATAATCATCCCCGCTTGAAACGTATCTTAATGCCTGAAAGTTGGATAGGATGGCCCTTGCGTAAGGATTATATTGCCCCCAATTTTTATGAAATCCAAGATGCTCAT
>Crassula_perforata
ATGCAGGGGCGTTTGTCTGCTTGGCTCGTGAAGCACGGGTTAGTTCATAGATCTTTGGGCTTCGATTACCAAGGAATAGAGACTTTACAAATAAAGTCTGAGGATTGGCATTCCATTGCTGTCATTTTATATGTATATGGTTACAATTATCTACGTTCCCAATGCGCCTATGATGTAGCACCAGGCGGGCTTTTAGCTAGCGTGTATCATCTTACAAGAATAGAGTATGGTGTAGATCAACCAGAAGAAGTATGCATCAAAGTATTTGTCCCGAGAAAGAGCCCTAGAATTCCTTCTGTTTTCTGGGTTTGGAAAAGTTCCGATTTTCAAGAGCGGGAATCTTATGATATGTTAGGAATTTATTATGATAATCATCCCCGCTTGAAACGTATCTTAATGCCTGAAAGTTGGATAGGATGGCCCTTGCGTAAGGATTATATTGCCCCCAATTTTTATGAAATCCAAGATGCTCAT
>Crassula_socialis
ATGCAGGGTCGTTTGTCTGCTTGGCTAGTGAAGCACGGGTTAGTTCATAGATCTTTGGGCTTCGATTACCAAGGAATAGAGACTTTACAAATAAAGTCTGAGGATTGGCATTCCATTGCTGTCATTTTATATGTATATGGTTACAATTATCTACGTTCCCAATGCGCCTATGATGTAGCACCAGGCGGGCTTTTAGCTAGCGTGTATCATCTTACAAGAATAGAGTATGGTGTAGATCAACCAGAAGAAGTATGCATCAAAGTATTTGTCCCGAGAAAGAGCCCTAGAATTCCTTCTGGTTTCTGGGTTTGGAAAAGTTCCGATTTTCAAGAGCGGGAATCTTATGATATGTTAGGAATTTATTATGATAATCATCCCCGCTTGAAACGTATCTTAATGCCTGAAAGTTGGATAGGATGGCCCTTGCGTAAGGATTATATTGCCCCCAATTTTTATGAAATCCAAGATGCTCAT
>Crassula_tecta
ATGCAGGGTCGTTTGTCTGCTTGGCTCGTGAAGCACGGGTTAGTTCATAGATCTTTGGGCTTCGATTACCAAGGAATAGAGACTTTACAAATAAAGTCTGAGGATTGGCATTCCATTGCTGTCATTTTATATGTATATGGTTACAATTATCTACGTTCCCAATGCGCCTATGATGTAGCACCAGGCGGGCTTTTAGCTAGCGTGTATCATCTTACAAGAATAGAGTATGGTGTAGATCAACCAGAAGAAGTATGCATCAAAGTATTTGTCCCGAGAAAGAGCCCTAGAATTCCTTCTGTTTTCTGGGTTTGGAAAAGTTCCGATTTTCAAGAGCGGGAATCTTATGATATGTTAGGAATTTATTATGATAATCATCCCCGCTTGAAACGTATCTTAATGCCTGAAAGTTGGATAGGATGGCCCTTGCGTAAGGATTATATTGCCCCCAATTTTTATGAAATCCAAGATGCTCAT
>Crassula_mesembrianthemopsis
ATGCAGGGTCGTTTGTCTGCTTGGCTCGTGAAGCACGGGTTAGTTCATAGATCTTTGGGCTTCGATTACCAAGGAATAGAGACTTTACAAATAAAGTCTGAGGATTGGCATTCCATTGCTGTCATTTTATATGTATATGGTTACAATTATCTACGTTCCCAATGCGCCTATGATGTAGCACCAGGCGGGCTTTTAGCTAGCGTGTATCATCTTACAAGAATAGAGTATGGTGTAGATCAACCAGAAGAAGTATGCATCAAAGTATTTGTCCCGAGAAAGAGCCCTAGAATTCCTTCTGTTTTCTGGGTTTGGAAAAGTTCCGATTTTCAAGAGCGGGAATCTTATGATATGTTAGGAATTTATTATGATAATCATCCCCGCTTGAAACGTATCTTAATGCCTGAAAGTTGGATAGGATGGCCCTTGCGTAAGGATTATATTGCCCCCAATTTTTATGAAATCCAAGATGCTCAT
>Crassula_deltoidea
ATGCAGGGTCGTTTGTCTGTTTGGCTAGTGAAGCACGGGTTAGTTCATAGATCTTTGGGCTTTGATTACCAAGGAATAGAGACTTTACAAATAAAGTCTGAGGATTGGCATTCCATTGCTGTCATTTTATATGTATATGGTTACAACTATCTACGTTCGCAATGTGCTTATGATGTAGCACCGGGTGGGCTGTTAGCTAGCGTGTATCATCTTACGAGAATAGAGTATGGCGTAGATCAACCAGAAGAGGTATGCATCAAAGTATTTGTCCCGAGGAACAGTCCTCGAATTCCTTCTGTTTTCTGGGTTTGGAAAAGTTCTGATTTTCAAGAGCGGGAATCTTATGATATGTTAGGAATCCATTATGATAATCATCCCCGCTTGAAACGTATCTTGATGCCTGAAAGTTGGATAGGGTGGCCCTTACGTAAGGATTATATTGCCCCCAATTTTTATGAAATCCAAGATGCACAT
>Crassula_expansa_subsp_fragilis
ATGCAGGGTCGTTTGTCTGTTTGGCTAGTGAAGCACGGGTTAGTTCATAGATCTTTGGGCTTTGATTACCAAGGAATAGAGACTTTACAAATAAAGTCTGAGGATTGGCATTCCATTGCTGTCATTTTATATGTATATGGTTACAACTATCTACGTTCGCAATGTGCTTATGATGTAGCACCGGGGGGGCTGTTAGCTAGCGTGTATCATCTTACGAGAATAGAGTATGGCGTAGATCAACCAGAAGAGGTATGCATCAAAGTATTTGTCCCGAGGAACAGTCCTCGAATTCCTTCTGTTTTCTGGGTTTGGAAAAGTTCCGATTTTCAAGAGCGGGAATCTTATGATATGTTAGGAATCTATTATGATAATCATCCCCGCTTGAAACGTATCTTAATGCCTGAAAGTTGGATAGGATGGCCGTTACGTAAGGATTATATTGCCCCTAATTTTTATGAAATCCAAGATGCGCAT
>Crassula_volkensii
ATGCAGGGTCGTTTGTCTGTTTGGCTAGTGAAGCACGGGTTAGTTCATAGATCTTTGGGCTTTGATTACCAAGGAATAGAGACTTTACAAATAAAGTCTGAGGATTGGCATTCCATTGCTGTCATTTTATATGTATATGGTTACAACTATCTACGTTCGCAATGTGCTTATGATGTAGCACCGGGGGGGCTGTTAGCTAGCGTGTATCATCTTACGAGAATAGAGTATGGCGTAGATCAACCAGAAGAGGTATGCATCAAAGTATTTGTCCCGAGGAACAGTCCTCGAATTCCTTCTGTTTTCTGGGTTTGGAAAAGTTCCGATTTTCAAGAGCGGGAATCTTATGATATGTTAGGAATCTATTATGATAATCATCCCCGCTTGAAACGTATCTTAATGCCTGAAAGTTGGATAGGATGGCCGTTACGTAAGGATTATATTGCCCCTAATTTTTATGAAATCCAAGATGCGCAT
>Cotyledon_tomentosa
ATGCAGGGTCATTTGTCCGCTTGGCTAGTCAAGCACGGGTTAGTTCATAGATCTTTGGGCTTTGATTACCAAGGAATAGAGACTTTACAAATAAAGTCCGAGGATTGGCATTCCATTGCTGTCATTTTATATGTATATGGTTACAATTATCTACGTTCCCAATGTGCCTATGATGTAGCACCAGGTGGGATGTTAGCTAGCGTGTATCATCTTACGAGAATAGAGTATGGTGTAGATCAACCAGAAGAGGTATGCATAAAAGTCTTTGTCCCGAGGAAGAGTCCTAGAATTCCGTCTGTTTTCTGGGTTTGGAAAAGTTCAGATTTTCAAGAGCGGGAATCCTATGATATGTTAGGAATCTATTATGATAATCATCCCCGCTTGAAAAGGATCTTAATGCCTGAAAGTTGGATAGGATGGCCCTTACGTAAGGATTATATTGCCCCCAATTTTTATGAAATCCAAGATGCTCAT
>Kalanchoe_daigremontiana
ATGCAGGGTCGTTTGTCCGCTTGGCTAGTCAAGCACGGGTTAGTTCATAGATCTTTGGGCTTTGATTACCAAGGAATAGAGACTTTACAAATAAAGTCCGAGGATTGGCATTCCATTGCTGTCATTTTATATGTATATGGTTACAATTATCTACGTTCCCAATGTGCCTATGATGTAGCACCAGGTGGGATGTTAGCTAGCGTCTATCATCTTACGAGAATAGAGTATGGTGTAGATCAACCGGAAGAGGTATGCATAAAGGTATTTGTCCCGAGGAAGAGTCCTAGAATTCCGTCTGTTTTCTGGGTTTGGAAAAGTTCAGATTTTCAAGAGCGGGAATCTTATGATATGTTAGGAATCTATTATGATAATCATCCCCGCTTGAAACGGATCTTAATGCCTGAAAGTTGGATAGGATGGCCCTTACGTAAGGATTATATTGCCCCCAATTTTTATGAAATCCAAGATGCTCAT
>Kalanchoe_delagoensis
ATGCAGGGTCGTTTGTCCGCTTGGCTAGTCAAGCACGGGTTAGTTCATAGATCTTTGGGCTTTGATTACCAAGGAATAGAGACTTTACAAATAAAGTCCGAGGATTGGCATTCCATTGCTGTCATTTTATATGTATATGGTTACAATTATCTACGTTCCCAATGTGCCTATGATGTAGCACCAGGTGGGATGTTAGCTAGCGTCTATCATCTTACGAGAATAGAGTATGGTGTAGATCAACCGGAAGAGGTATGCATAAAGGTATTTGTCCCGAGGAAGAGTCCTAGAATTCCGTCTGTTTTCTGGGTTTGGAAAAGTTCAGATTTTCAAGAGCGGGAATCTTATGATATGTTAGGAATCTATTATGATAATCATCCCCGCTTGAAACGGATCTTAATGCCTGAAAGTTGGATAGGATGGCCCTTACGTAAGGATTATATTGCCCCCAATTTTTATGAAATCCAAGATGCTCAT
>Kalanchoe_fedtschenkoi
ATGCAGGGTCGTTTGTCCGCTTGGCTAGTCAAGCACGGGTTAGTTCATAGATCTTTGGGCTTTGATTACCAAGGAATAGAGACTTTACAAATAAAGTCCGAGGATTGGCATTCCATTGCTGTCATTTTATATGTATATGGTTACAATTATCTACGTTCCCAATGTGCCTATGATGTAGCACCAGGTGGGATGTTAGCTAGCGTCTATCATCTTACGAGAATAGAGTATGGTGTAGATCAACCGGAAGAGGTATGCATAAAGGTATTTGTCCCGAGGAAGAGTCCTAGAATTCCGTCTGTTTTCTGGGTTTGGAAAAGTTCAGATTTTCAAGAGCGGGAATCTTATGATATGTTAGGAATCTATTATGATAATCATCCCCGCTTGAAACGGATCTTAATGCCTGAAAGTTGGATAGGATGGCCCTTACGTAAGGATTATATTGCCCCCAATTTTTATGAAATCCAAGATGCTCAT
>Kalanchoe_longiflora
ATGCAGGGTCGTTTGTCCGCTTGGCTAGTCAAGCACGGGTTAGTTCATAGATCTTTGGGCTTTGATTACCAAGGAATAGAGACTTTACAAATAAAGTACGAGGATTGGCATTCCATTGCTGTCATTTTATATGTATATGGTTACAATTATCTACGTTCCCAATGTGCCTATGATGTAGCACCAGGTGGGATGTTAGCTAGCGTCTATCATCTTACGAGAATAGAGTATGGTGTAGATCAACCGGAAGAGGTATGCATAAAAGTATTTGTCCCGAGGAAGAGTCCTAGAATTCCGTCTGTTTTCTGGGTTTGGAAAAGTTCAGATTTTCAAGAGCGGGAATCTTATGATATGTTAGGAATCTATTATGATAATCATCCCCGCTTGAAACGGATCTTAATGCCTGAAAGTTGGATAGGATGGCCCTTACGTAAGGATTATATTGCCCCCAATTTTTATGAAATCCAAGATGCTCAT
>Kalanchoe_tomentosa
ATGCAGGGTCGTTTGTCCGCTTGGCTAGTCAAGCACGGGTTAGTTCATAGATCTTTGGGCTTTGATTACCAAGGAATAGAGACTTTACAAATAAAGTCCGAGGATTGGCATTCCATTGCTGTCATTTTATATGTATATGGTTACAATTATCTACGTTCCCAATGTGCCTATGATGTAGCACCAGGTGGGATGTTAGCTAGCGTGTATCATCTTACGAGAATAGAGTATGGTGTAGATCAACCGGAAGAGGTATGCATAAAAGTATTTGTCCCGAGGAAGAGTCCTAGAATTCCGTCTGTTTTCTGGGTTTGGAAAAGTTCAGATTTTCAAGAGCGGGAATCTTATGATATGTTAGGAATCTATTATGATAGTCATCCCCGCTTAAAACGGATCTTAATGCCTGAAAGTTGGATAGGATGGCCCTTACGTAAGGATTATATTGCCCCCAATTTTTATGAAATCCAAGATGCTCAT
>Echeveria_lilacina
ATGCAGGGTCGTTTGTCCGCTTGGCTAGTCAAGCACGGGTTAGTTCATAGATCTTTGGGTTTTGATTACCAAGGAATAGAGACTTTACAAATAAAGTCCGAGGATTGGCATTCTATTGCTGTTATTTTATATGTATATGGTTACAATTATCTACGTTCCCAATGTGCCTATGATGTAGCACCAGGCGGGATGTTAGCTAGCGTATATCATCTTACGAGAATAGAGTATGGTGTAGATCAACCCGAAGAGGTATGCATAAAAGTATTTGTTCCGAGGAAGAGTCCTAGAATTCCCTCGGTTTTCTGGGTTTGGAAAAGTTCAGATTTTCAAGAGCGGGAATCTTATGATATGTTAGGAATATATTATGATAATCATCCCCGCTTGAAACGTATCTTAATGCCTGAAAGTTGGATAGGATGGCCTTTACGTAAGGATTATATTGCTCCTAATTTTTATGAAATCCAAGATGCTCAT
>Graptopetalum_amethystinum
ATGCAGGGTCGTTTGTCCGCTTGGCTAGTCAAGCACGGGTTAGTTCATAGATCTTTGGGTTTTGATTACCAAGGAATAGAGACTTTACAAATAAAGTCCGAGGATTGGCATTCTATTGCTGTTATTTTATATGTATATGGTTACAATTATCTACGTTCCCAATGTGCCTATGATGTAGCACCAGGCGGGATGTTAGCTAGCGTATATCATCTTACGAGAATAGAGTATGGTGTAGATCAACCCGAAGAGGTATGCATAAAAGTATTTGTTCCGAGGAAGAGTCCTAGAATTCCCTCGGTTTTCTGGGTTTGGAAAAGTTCAGATTTTCAAGAGCGGGAATCTTATGATATGTTAGGAATATATTATGATAATCATCCCCGCTTGAAACGTATCTTAATGCCTGAAAGTTGGATAGGATGGCCTTTACGTAAGGATTATATTGCTCCTAATTTTTATGAAATCCAAGATGCTCAT
>Pachyphytum_compactum
ATGCAGGGTCGTTTGTCCGCTTGGCTAGTCAAGCACGGGTTAGTTCATAGATCTTTGGGTTTTGATTACCAAGGAATAGAGACTTTACAAATAAAGTCCGAGGATTGGCATTCTATTGCTGTTATTTTATATGTATATGGTTACAATTATCTACGTTCCCAATGTGCCTATGATGTAGCACCAGGCGGGATGTTAGCTAGCGTATATCATCTTACGAGAATAGAGTATGGTGTAGATCAACCCGAAGAGGTATGCATAAAAGTATTTGTTCCGAGGAAGAGTCCTAGAATTCCCTCGGTTTTCTGGGTTTGGAAAAGTTCAGATTTTCAAGAGCGGGAATCTTATGATATGTTAGGAATATATTATGATAATCATCCCCGCTTGAAACGTATCTTAATGCCTGAAAGTTGGATAGGATGGCCTTTACGTAAGGATTATATTGCTCCTAATTTTTATGAAATCCAAGATGCTCAT
>Sedum_alfredii
ATGCAGGGTCGTTTGTCCGCTTGGCTAGTCAAGCACGGGTTAGTTCATAGATCTTTGGGTTTTGATTACCAAGGAATCGAAACTTTACAAATAAAGTCCGAGGATTGGCATTCTATTGCTGTCATTTTATACGTATACGGTTACAATTATCTACGTTCCCAATGTGCCTATGATGTAGCACCAGGCGGGATGTTAGCTAGCGTATATCATCTTACGAGAATAGAGTATGGTGTAGATCAACCCGAAGAGGTATGCATAAAAGTATTTGTTCCGAGGAAGAGTCCTAGAATTCCCTCGGTTTTCTGGGTTTGGAAAAGTTCAGATTTTCAAGAGCGGGAATCTTATGATATGTTAGGAATATATTATGATAATCATCCCCGCTTGAAACGTATCTTAATGCCTGAAAGTTGGATAGGATGGCCTTTACGTAAGGATTATATTGCTCCCAATTTTTATGAAATCCAAGATGCTCAT
>Sedum_emarginatum
ATGCAGGGTCGTTTGTCCGCTTGGCTAGTCAAGCACGGGTTAGTTCATAGATCTTTGGGTTTTGATTACCAAGGAATAGAAACTTTACAAATAAAGTCCGAAGATTGGCATTCTATTGCTGTCATTTTATACGTATACGGTTACAATTATCTACGTTCCCAATGTGCCTATGATGTAGCACCAGGCGGGATGTTAGCTAGCGTATATCATCTTACGAGAATAGAGTATGGTGTAGATCAACCCGAAGAGGTATGCATAAAAGTATTTGTTCCGAGGAAGAGTCCTAGAATTCCCTCGGTTTTCTGGGTTTGGAAAAGTTCAGATTTTCAAGAGCGGGAATCTTATGATATGTTAGGAATATATTATGATAATCATCCCCGCTTGAAACGTATCTTAATGCCTGAAAGTTGGATAGGATGGCCTTTACGTAAGGATTATATTGCTCCCAATTTTTATGAAATCCAAGATGCTCAT
>Sedum_lineare
ATGCAGGGTCGTTTGTCCGCTTGGCTAGTCAAGCACGGGTTAGTTCATAGATCTTTGGGTTTTGATTACCAAGGAATAGAGACTTTACAAATAAAGTCCGAGGATTGGCATTCTATTGCTGTCATTTTATATGTATATGGTTACAATTATCTACGTTCCCAATGTGCCTATGATGTAGCACCAGGCGGGATGTTAGCTAGCGTATATCATCTTACGAGAATAGAGCATGGTGTAGATCAACCGGAAGCGGTATGCATAAAAGTATTTGTTCCGAGGAAGAGTCCTCGAATTCCCTCGGTTTTCTGGGTTTGGAAAAGTTCCGATTTTCAAGAGCGAGAATCTTATGATATGTTAGGAATATATTATGATAATCATCCCCGCTTGAAACGTATCTTAATGCCTGAAAGTTGGATAGGATGGCCTTTACGTAAGGATTATATTGCTCCCAATTTTTATGAAATCCAAGATGCTCAT
>Sedum_oryzifolium
ATGCAGGGTCGTTTGTCCGCTTGGCTAGTCAAGCACGGGTTAGTTCATAGATCTTTGGGTTTTGATTACCAAGGAATAGAGACTTTACAAATAAAGTCCGAGGATTGGCATTCTATTGCTGTCATTTTATATGTATATGGTTACAATTATCTACGTTCCCAATGTGCCTATGATGTAGCACCAGGCGGGATGTTAGCTAGCGTATATCATCTTACGAGAATAGAGTATGGTGTAGATCAACCCGAAGAGGTATGCATAAAAGTATTTGTTCCGAGGAAGAGTCCTAGAATTCCCTCGGTTTTCTGGGTTTGGAAAAGTTCCGATTTTCAAGAGCGAGAATCTTATGATATGTTAGGAATATATTATGATAATCATCCCCGCTTGAAACGTATCTTAATGCCTGAAAGTTGGCTAGGATGGCCTTTACGTAAGGATTATATTGCTCCCAATTTTTATGAAATCCAAGATGCTCAT
>Sedum_plumbizincicola
ATGCAGGGTCGTTTGTCCGCTTGGCTAGTCAAGCACGGGTTAGTTCATAGATCTTTGGGTTTTGATTACCAAGGAATCGAAACTTTACAAATAAAGTCCGAGGATTGGCATTCTATTGCTGTCATTTTATACGTATACGGTTATAATTATCTACGTTCCCAATGTGCCTATGATGTAGCACCAGGCGGGATGTTAGCTAGCGTATATCATCTTACGAGAATAGAGTATGGTGTAGATCAACCCGAAGAGGTATGCATAAAAGTATTTGTTCCGAGGAAGAGTCCTAGAATTCCCTCGGTTTTCTGGGTTTGGAAAAGTTCAGATTTTCAAGAGCGGGAATCTTATGATATGTTAGGAATATATTATGATAATCATCCCCGCTTGAAACGTATCTTAATGCCTGAAAGTTGGATAGGATGGCCTTTACGTAAGGATTATATTGCTCCCAATTTTTATGAAATCCAAGATGCTCAT
>Sedum_sarmentosum
ATGCAGGGTCGTTTGTCCGCTTGGCTAGTCAAGCACGGGTTAGTTCATAGATCTTTGGGTTTTGATTACCAAGGAATAGAAACTTTACAAATAAAGTCCGAGGATTGGCATTCTATTGCTGTCATTTTATATGTATACGGTTACAATTATCTACGTTCCCAATGTGCCTATGATGTAGCACCAGGCGGGATGTTAGCTAGCGTATATCATCTTACGAGAATAGAGTATGGTGTAGATCAACCCGAAGAGGTATGCATAAAAGTATTTGTTCCGAGGAAGAGTCCTAGAATTCCCTCGGTTTTCTGGGTTTGGAAAAGTTCAGATTTTCAAGAGCGGGAATCTTATGATATGTTAGGAATATATTATGATAATCATCCCCGCTTGAAACGTATCTTAATGCCTGAAAGTTGGATAGGATGGCCTTTACGTAAGGATTATATTGCTCCCAATTTTTATGAAATCCAAGATGCTCAT
>Sedum_tricarpum
ATGCAGGGTCGTTTGTCCGCTTGGCTAGTCAAGCACGGGTTAGTTCATAGATCTTTGGGTTTTGATTACCAAGGAATCGAAACTTTACAAATAAAGTCCGAGGATTGGCATTCTATTGCTGTCATTTTATACGTATACGGTTACAATTATCTACGTTCCCAATGTGCCTATGATGTAGCACCAGGCGGGATGTTAGCTAGCGTATATCATCTTACGAGAATAGAGTATGGTGTAGATCAACCCGAAGAGGTATGCATAAAAGTATTTGTTCCGAGGAAGAGTCCTAGAATTCCCTCGGTTTTCTGGGTTTGGAAAAGTTCAGATTTTCAAGAGCGGGAATCTTATGATATGTTAGGAATATATTATGATAATCATCCCCGCTTGAAACGTATCTTAATGCCTGAAAGTTGGATAGGATGGCCTTTACGTAAGGATTATATTGCTCCCAATTTTTATGAAATCCAAGATGCTCAT
>Aeonium_arboreum
ATGCAGGGTCGTTTGTCCGCTTGGCTAGTCAAGCACGGGTTAGTTCATAGATCTTTGGGTTTTGATTACCAAGGAATAGAAACTTTACAAATAAAGTCCGAGGATTGGCATTCCATCGCTGTCATTTTATATGTATATGGTTACAATTATCTACGTTCCCAATGTGCCTATGATGTAGCACCGGGCGGGATGTTAGCTAGCGTGTATCATCTTACGAGAATAGAGTATGGTGTAGATCAACCCGAAGAGGTATGCATAAAAGTATTTGTTCCGAGGAAGATTCCGCGAATTCCGTCTGTGTTCTGGGTTTGGAAAAGTTCAGATTTTCAAGAGCGGGAATCTTATGATATGTTAGGAATATATTATGATAACCATCCCCGTTTGAAACGTATCTTAATGCCTGAAAGTTGGATCGGATGGCCCTTACGTAAGGATTATATTGCTCCCAATTTTTATGAAATCCAAGATGCTCAT
>Aeonium_balsamiferum
ATGCAGGGTCGTTTGTCCGCTTGGCTAGTCAAGCACGGGTTAGTTCATAGATCTTTGGGTTTTGATTACCAAGGAATAGAAACTTTACAAATAAAGTCCGAGGATTGGCATTCCATCGCTGTCATTTTATATGTATATGGTTACAATTATCTACGTTCCCAATGTGCCTATGATGTAGCACCGGGCGGGATGTTAGCTAGCGTGTATCATCTTACGAGAATAGAGTATGGTGTAGATCAACCCGAAGAGGTATGCATAAAAGTATTTGTTCCGAGGAAGATTCCGCGAATTCCGTCTGTGTTCTGGGTTTGGAAAAGTTCAGATTTTCAAGAGCGGGAATCTTATGATATGTTAGGAATATATTATGATAACCATCCCCGTTTGAAACGTATCTTAATGCCTGAAAGTTGGATCGGATGGCCCTTACGTAAGGATTATATTGCTCCCAATTTTTATGAAATCCAAGATGCTCAT
>Aeonium_decorum
ATGCAGGGTCGTTTGTCCGCTTGGCTAGTCAAGCACGGGTTAGTTCATAGATCTTTGGGTTTTGATTACCAAGGAATAGAAACTTTACAAATAAAGTCCGAGGATTGGCATTCCATCGCTGTCATTTTATATGTATATGGTTACAATTATCTACGTTCCCAATGTGCCTATGATGTAGCACCGGGCGGGATGTTAGCTAGCGTGTATCATCTTACGAGAATAGAGTATGGTGTAGATCAACCCGAAGAGGTATGCATAAAAGTATTTGTTCCGAGGAAGATTCCGCGAATTCCGTCTGTGTTCTGGGTTTGGAAAAGTTCAGATTTTCAAGAGCGGGAATCTTATGATATGTTAGGAATATATTATGATAACCATCCCCGTTTGAAACGTATCTTAATGCCTGAAAGTTGGATCGGATGGCCCTTACGTAAGGATTATATTGCTCCCAATTTTTATGAAATCCAAGATGCTCAT
>Aeonium_diplocyclum
ATGCAGGGTCGTTTGTCCGCTTGGCTAGTCAAGCACGGGTTAGTTCATAGATCTTTGGGTTTTGATTACCAAGGAATAGAAACTTTACAAATAAAGTCCGAGGATTGGCATTCCATTGCTGTCATTTTATATGTATATGGTTACAATTATCTACGTTCCCAATGTGCCTATGATGTAGCACCGGGCGGGATGTTAGCTAGCGTGTATCATCTTACGAGAATAGAGTATGGTGTAGATCAACCCGAAGAGGTATGCATAAAAGTATTTGTTCCGAGGAAGATTCCGCGAATTCCGTCTGTGTTCTGGGTTTGGAAAAGTTCAGATTTTCAAGAGCGGGAATCTTATGATATGTTAGGAATATATTATGATAACCATCCCCGTTTGAAACGTATCTTAATGCCTGAAAGTTGGATCGGATGGCCCTTACGTAAGGATTATATTGCTCCCAATTTTTATGAAATCCAAGATGCTTAT
>Aeonium_dodrantale
ATGCAGGGTCGTTTGTCCGCTTGGCTAGTCAAGCACGGGTTAGTTCATAGATCTTTGGGTTTTGATTACCAAGGAATAGAAACTTTACAAATAAAGTCCGAGGATTGGCATTCCATTGCTGTCATTTTATATGTATATGGTTACAATTATCTACGTTCCCAATGTGCCTATGATGTAGCACCGGGCGGGATGTTAGCTAGCGTGTATCATCTTACGAGAATAGAGTATGGTGTAGATCAACCCGAAGAGGTATGCATAAAAGTATTTGTTCCGAGGAAGATTCCGCGAATTCCGTCTGTGTTCTGGGTTTGGAAAAGTTCAGATTTTCAAGAGCGGGAATCCTATGATATGTTAGGAATATATTATGATAACCATCCCCGTTTGAAACGTATCTTAATGCCTGAAAGTTGGATCGGATGGCCCTTACGTAAGGATTATATTGCTCCCAATTTTTATGAAATCCAAGATGCTCAT
>Aeonium_nobile
ATGCAGGGTCGTTTGTCCGCTTGGCTAGTCAAGCACGGGTTAGTTCATAGATCTTTGGGTTTTGATTACCAAGGAATAGAAACTTTACAAATAAAGTCCGAGGATTGGCATTCCATCGCTGTCATTTTATATGTATATGGTTACAATTATCTACGTTCCCAATGTGCCTATGATGTAGCACCGGGCGGGATGTTAGCTAGCGTGTATCATCTTACGAGAATAGAGTATGGTGTAGATCAACCCGAAGAGGTATGCATAAAAGTATTTGTTCCGAGGAAGATTCCGCGAATTCCGTCTGTGTTCTGGGTTTGGAAAAGTTCAGATTTTCAAGAGCGGGAATCTTATGATATGTTAGGAATATATTATGATAACCATCCCCGTTTGAAACGTATCTTAATGCCTGAAAGTTGGATCGGATGGCCCTTACGTAAGGATTATATTGCTCCCAATTTTTATGAAATCCAAGATGCTCAT
>Aeonium_saundersii
ATGCAGGGTCGTTTGTCCGCTTGGCTAGTCAAGCACGGGTTAGTTCATAGATCTTTGGGTTTTGATTACCAAGGAATAGAAACTTTACAAATAAAGTCCCAGGATTGGCATTCCATTGCTGTCATTTTATATGTATATGGTTACAATTATCTACGTTCCCAATGTGCCTATGATGTAGCACCGGGCGGGATGTTAGCTAGCGTGTATCATCTTACGAGAATAGAGTATGGTGTAGATCAACCCGAAGAGGTATGCATAAAAGTATTTGTTCCGAGGAAGATTCCGCGAATTCCGTCTGTGTTCTGGGTTTGGAAAAGTTCAGATTTTCAAGAGCGGGAATCTTATGATATGTTAGGAATATATTATGATAACCATCCCCGTTTGAAACGTATCTTAATGCCTGAAAGTTGGATCGGATGGCCCTTACGTAAGGATTATATTGCTCCCAATTTTTATGAAATCCAAGATGCTCAT
>Aeonium_tabuliforme
ATGCAGGGTCGTTTGTCCGCTTGGCTAGTCAAGCACGGGTTAGTTCATAGATCTTTGGGTTTTGATTACCAAGGAATAGAAACTTTACAAATAAAGTCCGAGGATTGGCATTCCATCGCTGTCATTTTATATGTATATGGTTACAATTATCTACGTTCCCAATGTGCCTATGATGTAGCACCGGGCGGGATGTTAGCTAGCGTGTATCATCTTACGAGAATAGAGTATGGTGTAGATCAACCCGAAGAGGTATGCATAAAAGTATTTGTTCCGAGGAAGATTCCGCGAATTCCGTCTGTGTTCTGGGTTTGGAAAAGTTCAGATTTTCAAGAGCGGGAATCTTATGATATGTTAGGAATATATTATGATAACCATCCCCGTTTGAAACGTATCTTAATGCCTGAAAGTTGGATCGGATGGCCCTTACGTAAGGATTATATTGCTCCCAATTTTTATGAAATCCAAGATGCTCAT
>Aeonium_undulatum
ATGCAGGGTCGTTTGTCCGCTTGGCTAGTCAAGCACGGGTTAGTTCATAGATCTTTGGGTTTTGATTACCAAGGAATAGAAACTTTACAAATAAAGTCCGAGGATTGGCATTCCATCGCTGTCATTTTATATGTATATGGTTACAATTATCTACGTTCCCAATGTGCCTATGATGTAGCACCGGGCGGGATGTTAGCTAGCGTGTATCATCTTACGAGAATAGAGTATGGTGTAGATCAACCCGAAGAGGTATGCATAAAAGTATTTGTTCCGAGGAAGATTCCGCGAATTCCGTCTGTGTTCTGGGTTTGGAAAAGTTCAGATTTTCAAGAGCGGGAATCTTATGATATGTTAGGAATATATTATGATAACCATCCCCGTTTGAAACGTATCTTAATGCCTGAAAGTTGGATCGGATGGCCCTTACGTAAGGATTATATTGCTCCCAATTTTTATGAAATCCAAGATGCTCAT
>Monanthes_anagensis
ATGCAGGGTCGTTTGTCCGCTTGGCTAGTCAAGCACGGGTTAGTTCATAGATCTTTGGGTTTTGATTACCAAGGAATAGAAACTTTACAAATAAAGTCCGAAGATTGGCATTCCATTGCTGTCATTTTATATGTATATGGTTACAATTATCTACGTTCCCAATGTGCCTATGATGTAGCACCGGGCGGGATGTTAGCTAGCGTGTATCATCTTACGAGAATAGAGTATGGTGTAGATCAACCCGAAGAGGTATGCATAAAAGTATTTGTTCCGAGGAAGATTCCTCGAATTCCGTCTGTGTTCTGGGTTTGGAAAAGTTCAGATTTTCAAGAGCGGGAATCTTATGATATGTTAGGAATATATTATGATAACCATCCCCGTTTGAAACGTATCTTAATGCCTGAAAGTTGGATCGGATGGCCCTTACGTAAGGATTATATTGCTCCCAATTTTTATGAAATCCAAGATGCTCAT
>Monanthes_brachycaulos
ATGCAGGGTCGTTTGTCCGCTTGGCTAGTCAAGCACGGGTTAGTTCATAGATCTTTGGGTTTTGATTACCAAGGAATAGAAACTTTACAAATAAAGTCCGAAGATTGGCATTCCATTGCTGTCATTTTATATGTATATGGTTACAATTATCTACGTTCCCAATGTGCCTATGATGTAGCACCGGGCGGGATGTTAGCTAGCGTGTATCATCTTACGAGAATAGAGTATGGTGTAGATCAACCCGAAGAGGTATGCATAAAAGTATTTGTTCCGAGGAAGATTCCTCGAATTCCGTCTGTGTTCTGGGTTTGGAAAAGTTCAGATTTTCAAGAGCGGGAATCTTATGATATGTTAGGAATATATTATGATAACCATCCCCGTTTGAAACGTATCTTAATGCCTGAAAGTTGGATCGGATGGCCCTTACGTAAGGATTATATTGCTCCCAATTTTTATGAAATCCAAGATGCTCAT
>Monanthes_muralis
ATGCAGGGTCGTTTGTCCGCTTGGCTAGTCAAGCACGGGTTAGTTCATAGATCTTTGGGTTTTGATTACCAAGGAATAGAAACTTTACAAATAAAGTCCGAAGATTGGCATTCCATTGCTGTCATTTTATATGTATATGGTTACAATTATCTACGTTCCCAATGTGCCTATGATGTAGCACCGGGCGGGATGTTAGCTAGCGTGTATCATCTTACGAGAATAGAGTATGGTGTAGATCAACCCGAAGAGGTATGCATAAAAGTATTTGTTCCGAGGAAGATTCCTCGAATTCCGTCTGTGTTCTGGGTTTGGAAAAGTTCAGATTTTCAAGAGCGGGAATCTTATGATATGTTAGGAATATATTATGATAACCATCCCCGTTTGAAACGTATCTTAATGCCTGAAAGTTGGATCGGATGGCCCTTACGTAAGGATTATATTGCTCCCAATTTTTATGAAATCCAAGATGCTCAT
>Monanthes_polyphylla
ATGCAGGGTCGTTTGTCCGCTTGGCTAGTCAAGCACGGGTTAGTTCATAGATCTTTGGGTTTTGATTACCAAGGAATAGAAACTTTACAAATAAAGTCCGAGGATTGGCATTCCATTGCTGTCATTTTATATGTATATGGTTACAATTATCTACGTTCCCAATGTGCCTATGATGTAGCACCGGGCGGGATGTTAGCTAGCGTGTATCATCTTACGAGAATAGAGTATGGTGTAGATCAACCCGAAGAGGTCTGCATAAAAGTATTTGTTCCGAGGAAGATTCCTCGAATTCCGTCTGTGTTCTGGGTTTGGAAAAGTTCAGATTTTCAAGAGCGGGAATCTTATGATATGTTAGGAATATATTATGATAACCATCCCCGTTTGAAACGTATCTTAATGCCTGAAAGTTGGATCGGATGGCCCTTACGTAAGGATTATATTGCTCCCAATTTTTATGAAATCCAAGATGCTCAT
>Rosularia_alpestris
ATGCAGGGTCGTTTGTCCGCTTGGCTAGTCAAGCACGGGTTAGTTCATAGATCTTTGGGTTTTGATTACCAAGGAATAGAGACTTTACAAATAAAGTCCGAGGATTGGCATTCCATTGCTGTCATTTTATATGTATATGGTTACAATTATCTACGTTCCCAATGTGCCTATGATGTAGCCCCAGGCGGGATGTTAGCTAGCGTATATCATCTTACGAGAATAGAGTATGGTGTAGATCAACCCGAAGAGGTATGCATAAAAGTATTTGTTCCGAGGAAGAGTCCTAGAATTCCCTCTGTTTTCTGGGTTTGGAAAAGTTCAGATTTTCAAGAACGGGAATCTTATGATATGTTAGGAATATATTATGATAACCATCCCCGCTTGAAACGCATCTTAATGCCTGAAAGTTGGATAGGATGGCCCTTACGTAAGGATTATATTGCTCCCAATTTTTATGAAATCCAAGATGCTCAT
>Sempervivum_tectorum
ATGCAGGGTCGTTTGTCCGCTTGGCTAGTCAAGCACGGGTTAGTTCATAGATCTTTGGGTTTTGATTACCAAGGAATCGAGACTTTACAAATAAAGTCCGAGGATTGGCATTCCATTGCTGTCATTTTATATGTATATGGTTACAATTATCTACGTTCCCAATGTGCCTATGATGTAGCACCAGGCGGGATGTTAGCTAGCGTGTATCATCTTACGAGAATAGAGTATGGTGTAGATCAACCCGAAGAGGTATGCATAAAAGTATTTGTTCCGAGGAAGAGTCCTAAAATTCCGTCTGTTTTCTGGGTTTGGAAAAGTTCAGATTTTCAAGAGCGGGAATCTTATGATATGTTAGGAATATATTATGATAATCATCCCCGCTTGAAACGTATCTTAATGCCTGAAAGTTGGATAGGATGGCCCTTACGTAAGGATTATATTGCTCCCAATTTTTATGAAATCCAAGATGCTCAT
>Phedimus_spurius
ATGCAGGGTCGTTTGTCCGCTTGGCTAGTCAAGCACGGGTTAGTTCATAGATCTTTGGGCTTTGATTACCAAGGAATAGAGACTTTACAAATAAAGTCCGAGGATTGGCATTCCATTGCTGTCATTTTATATGTATATGGTTACAATTATCTACGTTCCCAATGTGCTTATGATGTAGCACCAGGCGGGATGTTAGCTAGCGTGTATCATCTTACGAGAATAGAGTATGGTGTAGATCAACCAGAAGAGGTATGCATAAAAGTATTTGTCCCGCGGAAGAGTCCTAGAATTCCGTCTGTTTTCTGGGTTTGGAAAAGCTCGGATTTTCAAGAGCGGGAATCTTATGATATGTTAGGAATCTATTATGATAATCATCCCCGCTTGAAACGTATCTTAATGCCTGAAAGTTGGATAGGATGGCCCTTACGTAAAGATTATATTGCCCCCAATTTTTATGAAATCCAAGACGCTCAT
>Phedimus_aizoon
ATGCAGGGTCGTTTGTCCGCTTGGCTAGTCAAGCACGGGTTAGTTCATAGATCTTTGGGCTTTGATTACCAAGGAATAGAGACTTTACAAATAAAGTCCGAGGATTGGCATTCCATTGCTGTCATTTTATATGTATATGGTTACAATTATCTACGTTCCCAATGTGCCTATGATGTAGCACCAGGCGGGATGTTAGCTAGCGTGTATCATCTTACGAGAATAGAGTATGGTGTAGATCAACCAGAAGAGGTATGCATAAAAGTATTTGTTCCGCGGAAGGGTCCTAGAATTCCGTCTGTTTTCTGGGTTTGGAAAAGCTCAGATTTTCAAGAGCGGGAATCTTATGATATGTTAGGAATCTATTATGATAATCATCCCCGCTTGAAACGTATCTTAATGCCTGAAAGTTGGATAGGATGGCCCTTACGTAAAGATTATATTGCCCCCAATTTTTATGAAATCCAAGACGCTCAT
>Phedimus_kamtschaticus
ATGCAGGGTCGTTTGTCCGCTTGGCTAGTCAAGCACGGGTTAGTTCATAGATCTTTGGGCTTTGATTACCAAGGAATAGAGACTTTACAAATAAAGTCCGAGGATTGGCATTCCATTGCTGTCATTTTATATGTATATGGTTACAATTATCTACGTTCCCAATGTGCCTATGATGTAGCACCAGGCGGGATGTTAGCTAGCGTGTATCATCTTACGAGAATAGAGTATGGTGTAGATCAACCAGAAGAGGTATGCATAAAAGTATTTGTTCCGCGGAAGGGTCCTAGAATTCCGTCTGTTTTCTGGGTTTGGAAAAGCTCAGATTTTCAAGAGCGGGAATCTTATGATATGTTAGGAATCTATTATGATAATCATCCCCGCTTGAAACGTATCTTAATGCCTGAAAGTTGGATAGGATGGCCCTTACGTAAAGATTATATTGCCCCCAATTTTTATGAAATCCAAGACGCTCAT
>Phedimus_odontophyllus
ATGCAGGGTCGTTTGTCCGCTTGGCTAGTCAAGCACGGGTTAGTTCATAGATCTTTGGGCTTTGATTACCAAGGAATAGAGACTTTACAAATAAAGTCCGAGGATTGGCATTCCATTGCTGTCATTTTCTATGTATATGGTTACAATTATCTACGTTCCCAATGTGCCTATGATGTAGCACCAGGCGGGATGTTAGCTAGCGTGTATCATCTTACGAGAATAGAGTATGGTGTAGATCAACCAGAAGAGGTATGCATAAAAGTATTTGTCCCACGGAAGAGTCCTAGAATTCCGTCTGTTTTCTGGGTTTGGAAAAGCTCAGATTTTCAAGAGCGGGAATCTTATGATATGTTAGGAATCTATTATGATAATCATCCCCGCTTGAAACGTATCTTAATGCCTGAAAGTTGGATAGGCTGGCCCTTACGTAAAGATTATATTGCCCCCAATTTTTATGAAATCCAAGACGCTCAG
>Phedimus_takesimensis
ATGCAGGGTCGTTTGTCCGCTTGGCTAGTCAAGCACGGGTTAGTTCATAGATCTTTGGGCTTTGATTACCAAGGAATAGAGACTTTACAAATAAAGTCCGAGGATTGGCATTCCATTGCTGTCATTTTATATGTATATGGTTACAATTATCTACGTTCCCAATGTGCCTATGATGTAGCACCAGGCGGGATGTTAGCTAGCGTGTATCATCTTACGAGAATAGAGTATGGTGTAGATCAACCAGAAGAGGTATGCATAAAAGTATTTGTTCCGCGGAAGGGTCCTAGAATTCCGTCTGTTTTCTGGGTTTGGAAAAGCTCAGATTTTCAAGAGCGGGAATCTTATGATATGTTAGGAATCTATTATGATAATCATCCCCGCTTGAAACGTATCTTAATGCCTGAAAGTTGGATAGGATGGCCCTTACGTAAAGATTATATTGCCCCCAATTTTTATGAAATCCAAGACGCTCAT
>Phedimus_yangshanicus
ATGCAGGGTCGTTTGTCCGCTTGGCTAGTCAAGCACGGGTTAGTTCATAGATCTTTGGGCTTTGATTACCAAGGAATAGAGACTTTACAAATAAAGTCCGAGGATTGGCATTCCATTGCTGTCATTTTCTATGTATATGGTTACAATTATCTACGTTCCCAATGTGCCTATGATGTAGCACCAGGCGGGATGTTAGCTAGCGTGTATCATCTTACGAGAATAGAGTATGGTGTAGATCAACCAGAAGAGGTATGCATAAAAGTATTTGTCCCACGGAAGAGTCCTAGAATTCCGTCTGTTTTCTGGGTTTGGAAAAGCTCAGATTTTCAAGAGCGGGAATCTTATGATATGTTAGGAATCTATTATGATAATCATCCCCGCTTGAAACGTATCTTAATGCCTGAAAGTTGGATAGGCTGGCCCTTACGTAAAGATTATATTGCCCCCAATTTTTATGAAATCCAAGACGCTCAG
>Rhodiola_bupleuroides
ATGCATGGTCGTTTGTCCGCTTGGTTAGTCAAGCACGGGTTAGTTCATAGATCTTTGGGCTTTGATTACCAAGGAATAGAGACTTTACAAATAAAGTCCGAGGATTGGCATTCCATTGCTGTCATTTTATATGTATATGGTTACAATTATCTACGTTCCCAATGTGCCTATGATGTAGCACCAGGCGGGATGTTAGCTAGCGTGTATCATCTTACGAGAATAGAGTATGGTGTAGATCAACCAGAAGAGGTATGCATAAAAGTATTTGTCCCGCGTAAGAGTCCTAGAATTCCTTCTGTTTTCTGGGTTTGGAAAAGCTCAGATTTTCAAGAGCGGGAATCTTATGATATGTTAGGAATCTATTATGATAATCATCCCCGCTTGAAACGTATCTTAATGCCTGAAAGTTGGATAGGATGGCCCTTACGTAAGGATTATATTGCCCCCAATTTTTATGAAATCCAAGATCCTCAT
>Rhodiola_calliantha
ATGCATGGTCGTTTGTCCGCTTGGTTAGTCAAGCACGGGTTAGTTCATAGATCTTTGGGCTTTGATTACCAAGGAATAGAGACTTTACAAATAAAGTCCGAGGATTGGCATTCCATTGCTGTCATTTTATATGTATATGGTTACAATTATCTACGTTCCCAATGTGCCTATGATGTAGCACCAGGCGGGATGTTAGCTAGCGTGTATCATCTTACGAGAATAGAGTATGGTGTAGATCAACCAGAAGAGGTATGCATAAAAGTATTTGTCCCGCGTAAGAGTCCTAGAATTCCTTCTGTTTTCTGGGTTTGGAAAAGCTCAGATTTTCAAGAGCGGGAATCTTATGATATGTTAGGAATCTATTATGATAATCATCCCCGCTTGAAACGTATCTTAATGCCTGAAAGTTGGATAGGATGGCCCTTACGTAAGGATTATATTGCCCCCAATTTTTATGAAATCCAAGATCCTCAT
>Rhodiola_crenulata
ATGCAGGGTCGTTTGTCCGCTTGGTTAGTCAAGCACGGGTTAGTTCATAGATCTTTGGGCTTTGATTACCAAGGAATAGAGACTTTACAAATAAAGTCCGAGGATTGGCATTCCATTGCTGTCATTTTATATGTATATGGTTACAATTATCTACGTTCCCAATGTGCCTATGATGTAGCACCAGGCGGGATGTTAGCTAGCGTGTATCATCTTACGAGAATAGAGTATGGTGTAGATCAACCAGAAGAGGTATGCATAAAAGTATTTGTCCCGCGTAAGAGTCCTAGAATTCCTTCTGTTTTCTGGGTTTGGAAAAGCTCAGATTTTCAAGAGCGGGAATCTTATGATATGTTAGGAATCTATTATGATAATCATCCCCGCTTGAAACGTATCTTAATGCCTGAAAGTTGGATAGGATGGCCCTTACGTAAGGATTATATTGCCCCCAATTTTTATGAAATCCAAGATGCTCAT
>Rhodiola_henryi
ATGCAGGGTCGTTTGTCCGCTTGGTTAGTCAAGCACGGGTTAGTTCATAGATCTTTGGGCTTTGATTACCAAGGAATAGAGACTTTACAAATAAAGTCCGAGGATTGGCATTCCATTGCTGTCATTTTATATGTATATGGTTACAATTATCTACGTTCCCAATGTGCCTATGATGTAGCACCAGGCGGGATGTTAGCTAGCGTGTATCATCTTACGAGAATAGAGTATGGTGTAGATCAACCAGAAGAGGTATGCATAAAAGTATTTGTCCCGCGTAAGAGTCCTAGAATTCCTTCTGTTTTCTGGGTTTGGAAAAGCTCAGATTTTCAAGAGCGGGAATCTTATGATATGTTAGGAATCTATTATGATAATCATCCCCGCTTGAAACGTATCTTAATGCCTGAAAGTTGGATAGGATGGCCCTTACGTAAGGATTATATTGCCCCCAATTTTTATGAAATCCAAGATCCTCAT
>Rhodiola_himalensis
ATGCAGGGTCGTTTGTCCGCTTGGTTAGTCAAGCACGGGTTAGTTCATAGATCTTTGGGCTTTGATTACCAAGGAATAGAGACTTTACAAATAAAGTCCGAGGATTGGCATTCCATTGCTGTCATTTTATATGTATATGGTTACAATTATCTACGTTCCCAATGTGCCTATGATGTAGCACCAGGCGGGATGTTAGCTAGCGTGTATCATCTTACGAGAATAGAGTATGGTGTAGATCAACCAGAAGAGGTATGCATAAAAGTATTTGTCCCGCGTAAGAGTCCTAGAATTCCTTCTGTTTTCTGGGTTTGGAAAAGTTCAGATTTTCAAGAGCGGGAATCTTATGATATGTTAGGAATCTATTATGATAATCATCCCCGCTTGAAACGTATCTTAATGCCTGAAAGTTGGATAGGATGGCCCTTACGTAAGGATTATATTGCCCCCAATTTTTATGAAATCCAAGATGCTCAT
>Rhodiola_kirilowii
ATGCAGGGTCGTTTGTCCGCTTGGTTAGTCAAGCACGGGTTAGTTCATAGATCTTTGGGCTTTGATTACCAAGGAATAGAGACTTTACAAATAAAGTCCGAGGATTGGCATTCCATTGCTGTCATTTTATATGTATATGGTTACAATTATCTACGTTCCCAATGTGCCTATGATGTAGCACCAGGCGGGATGTTAGCTAGCGTGTATCATCTTACGAGAATAGAGTATGGTGTAGATCAACCAGAAGAGGTATGCATAAAAGTATTTGTCCCGCGTAAGAGTCCTAGAATTCCTTCTGTTTTCTGGGTTTGGAAAAGTTCAGATTTTCAAGAGCGGGAATCTTATGATATGTTAGGAATCTATTATGATAATCATCCCCGCTTGAAACGTATCTTAATGCCTGAAAGTTGGATAGGATGGCCCTTACGTAAGGATTATATTGCCCCCAATTTTTATGAAATCCAAGATGCTCAT
>Rhodiola_rosea
ATGCAGGGTCGTTTGTCCGCTTGGTTAGTCAAGCACGGGTTAGTTCATAGATCTTTGGGCTTTGATTACCAAGGAATAGAGACTTTACAAATAAAGTCCGAGGATTGGCATTCCATTGCTGTCATTTTATATGTATATGGTTACAATTATCTACGTTCCCAATGTGCCTATGATGTAGCACCAGGCGGGATGTTAGCTAGCGTGTATCATCTTACGAGAATAGAGTATGGTGTAGATCAACCAGAAGAGGTATGCATAAAAGTATTTGTCCCGCGTAAGAGTCCTAGAATTCCTTCTGTTTTCTGGGTTTGGAAAAGCTCAGATTTTCAAGAGCGGGAATCTTATGATATGTTAGGAATCTATTATGATAATCATCCCCGCTTGAAACGTATCTTAATGCCTGAAAGTTGGATAGGATGGCCCTTACGTAAGGATTATATTGCCCCCAATTTTTATGAAATCCAAGATGCTCAT
>Rhodiola_sacra
ATGCAGGGTCGTTTGTCCGCTTGGTTAGTCAAGCACGGGTTAGTTCATAGATCTTTGGGCTTTGATTACCAAGGAATAGAGACTTTACAAATAAAGTCCGAGGATTGGCATTCCATTGCTGTCATTTTATATGTATATGGTTACAATTATCTACGTTCCCAATGTGCCTATGATGTAGCACCAGGCGGGATGTTAGCTAGCGTGTATCATCTTACGAGAATAGAGTATGGTGTAGATCAACCAGAAGAGGTATGCATAAAAGTATTTGTCCCGCGTAAGAGTCCTAGAATTCCTTCTGTTTTCTGGGTTTGGAAAAGTTCAGATTTTCAAGAGCGGGAATCTTATGATATGTTAGGAATCTATTATGATAATCATCCCCGCTTGAAACGTATCTTAATGCCTGAAAGTTGGATAGGATGGCCCTTACGTAAGGATTATATTGCCCCCAATTTTTATGAAATCCAAGATGCTCAT
>Rhodiola_yunnanensis
ATGCAGGGTCGTTTGTCCGCTTGGTTAGTCAAGCACGGGTTAGTTCATAGATCTTTGGGCTTTGATTACCAAGGAATAGAGACTTTACAAATAAAGTCCGAGGATTGGCATTCCATTGCTGTCATTTTATATGTATATGGTTACAATTATCTACGTTCCCAATGTGCCTATGATGTAGCACCAGGCGGGATGTTAGCTAGCGTGTATCATCTTACGAGAATAGAGTATGGTGTAGATCAACCAGAAGAGGTATGCATAAAAGTATTTGTCCCGCGTAAGAGTCCTAGAATTCCTTCTGTTTTCTGGGTTTGGAAAAGCTCAGATTTTCAAGAGCGGGAATCTTATGATATGTTAGGAATCTATTATGATAATCATCCCCGCTTGAAACGTATCTTAATGCCTGAAAGTTGGATAGGATGGCCCTTACGTAAGGATTATATTGCCCCCAATTTTTATGAAATCCAAGATCCTCAT
>Rhodiola_dumulosa
ATGCAGGGTCGTTTGTCCGCTTGGTTAGTCAAGCACGGGTTAGTTCATAGATCTTTGGGCTTTGATTACCAAGGAATAGAGACTTTACAAATAAAGTCCGAGGATTGGCATTCCATTGCTGTCATTTTATATGTATATGGTTACAATTATCTACGTTCCCAATGTGCCTATGATGTAGCACCAGGCGGGATGTTAGCTAGCGTGTATCATCTTACGAGAATAGAGTATGGTGTAGATCAACCAGAAGAGGTATGCATAAAAGTATTTGTCCCGCGTAAGAGTCCTAGAATTCCTTCTGTTTTCTGGGTTTGGAAAAGTTCAGATTTTCAAGAGCGGGAATCTTATGATATGTTAGGAATCTATTATGATAATCATCCCCGCTTGAAACGTATCTTAATGCCTGAAAGTTGGATAGGATGGCCCTTACGTAAGGATTATATTGCCCCCAATTTTTATGAAATCCAAGATGCTCAT
>Rhodiola_fastigiata
ATGCAGGGTCGTTTGTCCGCTTGGTTAGTCAAGCACGGGTTAGTTCATAGATCTTTGGGCTTTGATTACCAAGGAATAGAGACTTTACAAATAAAGTCCGAGGATTGGCATTCCATTGCTGTCATTTTATATGTATATGGTTACAATTATCTACGTTCCCAATGTGCCTATGATGTAGCACCAGGCGGGATGTTAGCTAGCGTGTATCATCTTACGAGAATAGAGTATGGTGTAGATCAACCAGAAGAGGTATGCATAAAAGTATTTGTCCCGCGTAAGAGTCCTAGAATTCCTTCTGTTTTCTGGGTTTGGAAAAGCTCAGATTTTCAAGAGCGGGAATCTTATGATATGTTAGGAATCTATTATGATAATCATCCCCGCTTGAAACGTATCTTAATGCCTGAAAGTTGGATAGGATGGCCCTTACGTAAGGATTATATTGCCCCCAATTTTTATGAAATCCAAGATGCTCAT
>Rhodiola_gelida
ATGCAGGGTCGTTTGTCCGCTTGGTTAGTCAAGCACGGGTTAGTTCATAGATCTTTGGGCTTTGATTACCAAGGAATAGAGACTTTACAAATAAAGTCCGAGGATTGGCATTCTATTGCTGTCATTTTATATGTATATGGTTACAATTATCTACGTTCCCAATGTGCCTATGATGTAGCACCAGGCGGGATGTTAGCTAGCGTGTATCATCTTACGAGAATAGAGTATGGTGTAGATCAACCAGAAGAGGTATGCATAAAAGTATTTGTCCCGCGTAAGAGTCCTAGAATTCCTTCTGTTTTCTGGGTTTGGAAAAGCTCAGATTTTCAAGAGCGGGAATCTTATGATATGTTAGGAATCTATTATGATAATCATCCCCGCTTGAAACGTATCTTAATGCCTGAAAGTTGGATAGGATGGCCCTTACGTAAGGATTATATTGCCCCCAATTTTTATGAAATCCAAGATGCTCAT
>Rhodiola_hobsonii
ATGCAGGGCCGTTTGTCCGCTTGGTTAGTCAAGCACGGGTTAGTTCATAGATCTTTGGGCTTTGATTACCAAGGAATAGAGACTTTACAAATAAAGTCCGAGGATTGGCATTCCATTGCTGTCATTTTATATGTATATGGTTACAATTATCTACGTTCCCAATGTGCCTATGATGTAGCACCAGGCGGGATGTTAGCTAGCGTGTATCATCTTACGAGAATAGAGTATGGTGTAGATCAACCAGAAGAGGTATGCATAAAAGTATTTGTCCCGCGGAAGAGTCCTAGAATTCCTTCTGTTTTCTGGGTTTGGAAAAGCTCAGATTTTCAAGAGCGGGAATCTTATGATATGTTAGGAATCTATTATGATAATCATCCCCGCTTGAAACGTATCTTAATGCCTGAAAGTTGGATAGGATGGCCCTTACGTAAGGATTATATTGCCCCCAATTTTTATGAAATCCAAGATGCTCAT
>Rhodiola_humilis
ATGCAGGGCCGTTTGTCCGCTTGGTTAGTCAAGCACGGGTTAGTTCATAGATCTTTGGGCTTTGATTACCAAGGAATAGAGACTTTACAAATAAAGTCCGAGGATTGGCATTCCATTGCTGTCATTTTATATGTATATGGTTACAATTATCTACGTTCCCAATGTGCCTATGATGTAGCACCAGGCGGGATGTTAGCTAGCGTGTATCATCTTACGAGAATAGAGTATGGTGTAGATCAACCAGAAGAGGTATGCATAAAAGTATTTGTCCCGCGGAAGAGTCCTAGAATTCCTTCTGTTTTCTGGGTTTGGAAAAGCTCAGATTTTCAAGAGCGGGAATCTTATGATATGTTAGGAATCTATTATGATAATCATCCCCGCTTGAAACGTATCTTAATGCCTGAAAGTTGGATAGGATGGCCCTTACGTAAGGATTATATTGCCCCCAATTTTTATGAAATCCAAGATGCTCAT
>Rhodiola_integrifolia
ATGCAGGGTCGTTTGTCCGCTTGGTTAGTCAAGCACGGGTTAGTTCATAGATCTTTGGGCTTTGATTACCAAGGAATAGAGACTTTACAAATAAAGTCCGAGGATTGGCATTCCATTGCTGTCATTTTATATGTATATGGTTACAATTATCTACGTTTCCAATGTGCCTATGATGTAGCACCAGGCGGGATGTTAGCTAGCGTGTATCATCTTACGAGAATAGAGTATGGTGTAGATCAACCAGAAGAGGTATGCATAAAAGTATTTGTCCCGCGGAAGAGTCCTAGAATTCCTTCTGTTTTCTGGGTTTGGAAAAGCTCAGATTTTCAAGAGCGGGAATCTTATGATATGTTAGGAATCTATTATGATAATCATCCCCGCTTGAAACGTATCTTAATGCCTGAAAGTTGGATAGGATGGCCCTTACGTAAGGATTATATTGCCCCCAATTTTTATGAAATCCAAGATGCTCAT
>Rhodiola_liciae
ATGCAGGGCCGTTTGTCCGCTTGGTTAGTCAAGCACGGGTTAGTTCATAGATCTTTGGGCTTTGATTACCAAGGAATAGAGACTTTACAAATAAAGTCCGAGGATTGGCATTCCATTGCTGTCATTTTATATGTATATGGTTACAATTATCTACGTTCCCAATGTGCCTATGATGTAGCACCAGGCGGGATGTTAGCTAGCGTGTATCATCTTACGAGAATAGAGTATGGTGTAGATCAACCAGAAGAGGTATGCATAAAAGTATTTGTCCCGCGGAAGAGTCCTAGAATTCCTTCTGTTTTCTGGGTTTGGAAAAGCTCAGATTTTCAAGAGCGGGAATCTTATGATATGTTAGGAATCTATTATGATAATCATCCCCGCTTGAAACGTATCTTAATGCCTGAAAGTTGGATAGGATGGCCCTTACGTAAGGATTATATTGCCCCCAATTTTTATGAAATCCAAGATGCTCAT
>Rhodiola_macrocarpa
ATGCAGGGTCGTTTGTCCGCTTGGTTAGTCAAGCACGGGTTAGTTCATAGATCTTTGGGCTTTGATTACCAAGGAATAGAGACTTTACAAATAAAGTCCGAGGATTGGCATTCCATTGCTGTCATTTTATATGTATATGGTTACAATTATCTACGTTCCCAATGTGCCTATGATGTAGCACCAGGCGGGATGTTAGCTAGCGTGTATCATCTTACGAGAATAGAGTATGGTGTAGATCAACCAGAAGAGGTATGCATAAAAGTATTTGTCCCGCGTAAGAGTCCTAGAATTCCTTCTGTTTTCTGGGTTTGGAAAAGCTCAGATTTTCAAGAGCGGGAATCTTATGATATGTTAGGAATCTATTATGATAATCACCCCCGCTTGAAACGTATCTTAATGCCTGAAAGTTGGATAGGATGGCCCTTACGTAAGGATTATATTGCCCCCAATTTTTATGAAATCCAAGATGCTCAT
>Rhodiola_ovatisepala
ATGCAGGGCCGTTTGTCCGCTTGGTTAGTCAAGCACGGGTTAGTTCATAGATCTTTGGGCTTTGATTACCAAGGAATAGAGACTTTACAAATAAAGTCCGAGGATTGGCATTCCATTGCTGTCATTTTATATGTATATGGTTACAATTATCTACGTTCCCAATGTGCCTATGATGTAGCACCAGGCGGGATGTTAGCTAGCGTGTATCATCTTACGAGAATAGAGTATGGTGTAGATCAACCAGAAGAGGTATGCATAAAAGTATTTGTCCCGCGGAAGAGTCCTAGAATTCCTTCTGTTTTCTGGGTTTGGAAAAGCTCAGATTTTCAAGAGCGGGAATCTTATGATATGTTAGGAATCTATTATGATAATCATCCCCGCTTGAAACGTATCTTAATGCCTGAAAGTTGGATAGGATGGCCCTTACGTAAGGATTATATTGCCCCCAATTTTTATGAAATCCAAGATGCTCAT
>Rhodiola_prainii
ATGCAGGGCCGTTTGTCCGCTTGGTTAGTCAAGCACGGGTTAGTTCATAGATCTTTGGGCTTTGATTACCAAGGAATAGAGACTTTACAAATAAAGTCCGAGGATTGGCATTCCATTGCTGTCATTTTATATGTATATGGTTACAATTATCTACGTTCCCAATGTGCCTATGATGTAGCACCAGGCGGGATGTTAGCTAGCGTGTATCATCTTACGAGAATAGAGTATGGTGTAGATCAACCAGAAGAGGTATGCATAAAAGTATTTGTCCCGCGGAAGAGTCCTAGAATTCCTTCTGTTTTCTGGGTTTGGAAAAGCTCAGATTTTCAAGAGCGGGAATCTTATGATATGTTAGGAATCTATTATGATAATCATCCCCGCTTGAAACGTATCTTAATGCCTGAAAGTTGGATAGGATGGCCCTTACGTAAGGATTATATTGCCCCCAATTTTTATGAAATCCAAGATGCTCAT
>Rhodiola_quadrifida
ATGCAGGGTCGTTTGTCCGCTTGGTTAGTCAAGCACGGGTTAGTTCATAGATCTTTGGGCTTTGATTACCAAGGAATAGAGACTTTACAAATAAAGTCCGAGGATTGGCATTCCATTGCTGTCATTTTATATGTATATGGTTACAATTATCTACGTTCCCAATGTGCCTATGATGTAGCACCAGGCGGGATGTTAGCTAGCGTGTATCATCTTACGAGAATAGAGTATGGTGTAGATCAACCAGAAGAGGTATGCATAAAAGTATTTGTCCCGCGTAAGAGTCCTAGAATTCCTTCTGTTTTCTGGGTTTGGAAAAGTTCAGATTTTCAAGAGCGGGAATCTTATGATATGTTAGGAATCTATTATGATAATCATCCCCGCTTGAAACGTATCTTAATGCCTGAAAGTTGGATAGGATGGCCCTTACGTAAGGATTATATTGCCCCCAATTTTTATGAAATCCAAGATGCTCAT
>Rhodiola_rhodantha
ATGCAGGGTCGTTTGTCCGCTTGGTTAGTCAAGCACGGGTTAGTTCATAGATCTTTGGGCTTTGATTACCAAGGAATAGAGACTTTACAAATAAAGTCCGAGGATTGGCATTCCATTGCTGTCATTTTATATGTATATGGTTACAATTATCTACGTTTCCAATGTGCCTATGATGTAGCACCAGGCGGGATGTTAGCTAGCGTGTATCATCTTACGAGAATAGAGTATGGTGTAGATCAACCAGAAGAGGTATGCATAAAAGTATTTGTCCCGCGGAAGAGTCCTAGAATTCCTTCTGTTTTCTGGGTTTGGAAAAGCTCAGATTTTCAAGAGCGGGAATCTTATGATATGTTAGGAATCTATTATGATAATCATCCCCGCTTGAAACGTATCTTAATGCCTGAAAGTTGGATAGGATGGCCCTTACGTAAGGATTATATTGCCCCCAATTTTTATGAAATCCAAGATGCTCAT
>Rhodiola_sexifolia
ATGCAGGGCCGTTTGTCCGCTTGGTTAGTCAAGCACGGGTTAGTTCATAGATCTTTGGGCTTTGATTACCAAGGAATAGAGACTTTACAAATAAAGTCCGAGGATTGGCATTCCATTGCTGTCATTTTATATGTATATGGTTACAATTATCTACGTTCCCAATGTGCCTATGATGTAGCACCAGGCGGGATGTTAGCTAGCGTGTATCATCTTACGAGAATAGAGTATGGTGTAGATCAACCAGAAGAGGTATGCATAAAAGTATTTGTCCCGCGGAAGAGTCCTAGAATTCCTTCTGTTTTCTGGGTTTGGAAAAGCTCAGATTTTCAAGAGCGGGAATCTTATGATATGTTAGGAATCTATTATGATAATCATCCCCGCTTGAAACGTATCTTAATGCCTGAAAGTTGGATAGGATGGCCCTTACGTAAGGATTATATTGCCCCCAATTTTTATGAAATCCAAGATGCTCAT
>Rhodiola_sinuata
ATGCAGGGCCGTTTGTCCGCTTGGTTAGTCAAGCACGGGTTAGTTCATAGATCTTTGGGCTTTGATTACCAAGGAATAGAGACTTTACAAATAAAGTCCGAGGATTGGCATTCCATTGCTGTCATTTTATATGTATATGGTTACAATTATCTACGTTCCCAATGTGCCTATGATGTAGCACCAGGCGGGATGTTAGCTAGCGTGTATCATCTTACGAGAATAGAGTATGGTGTAGATCAACCAGAAGAGGTATGCATAAAAGTATTTGTCCCGCGGAAGAGTCCTAGAATTCCTTCTGTTTTCTGGGTTTGGAAAAGCTCAGATTTTCAAGAGCGGGAATCTTATGATATGTTAGGAATCTATTATGATAATCATCCCCGCTTGAAACGTATCTTAATGCCTGAAAGTTGGATAGGATGGCCCTTACGTAAGGATTATATTGCCCCCAATTTTTATGAAATCCAAGATGCTCAT
>Rhodiola_smithii
ATGCAGGGTCGTTTGTCCGCTTGGTTAGTCAAGCACGGGTTAGTTCATAGATCTTTGGGCTTTGATTACCAAGGAATAGAGACTTTACAAATAAAGTCCGAGGATTGGCATTCCATTGCTGTCATTTTATATGTATATGGTTACAATTATCTACGTTCCCAATGTGCCTATGATGTAGCACCAGGCGGGATGTTAGCTAGCGTGTATCATCTTACGAGAATAGAGTATGGTGTAGATCAACCAGAAGAGGTATGCATAAAAGTATTTGTCCCGCGGAAGAGTCCTAGAATTCCTTCTGTTTTCTGGGTTTGGAAAAGCTCAGATTTTCAAGAGCGGGAATCTTATGATATGTTAGGAATCTATTATGATAATCATCCCCGCTTGAAACGTATCTTAATGCCTGAAAGTTGGATAGGATGGCCCTTACGTAAGGATTATATTGCCCCCAATTTTTATGAAATCCAAGATGCTCAT
>Rhodiola_stapfii
ATGCAGGGCCGTTTGTCCGCTTGGTTAGTCAAGCACGGGTTAGTTCATAGATCTTTGGGCTTTGATTACCAAGGAATAGAGACTTTACAAATAAAGTCCGAGGATTGGCATTCCATTGCTGTCATTTTATATGTATATGGTTACAATTATCTACGTTCCCAATGTGCCTATGATGTAGCACCAGGCGGGATGTTAGCTAGCGTGTATCATCTTACGAGAATAGAGTCTGGTGTAGATCAACCAGAAGAGGTATGCATAAAAGTATTTGTCCCGCGGAAGAGTCCTAGAATTCCTTCTGTTTTCTGGGTTTGGAAAAGCTCAGATTTTCAAGAGCGGGAATCTTATGATATGTTAGGAATCTATTATGATAATCATCCCCGCTTGAAACGTATCTTAATGCCTGAAAGTTGGATAGGATGGCCCTTACGTAAGGATTATATTGCCCCCAATTTTTATGAAATCCAAGATGCTCAT
>Rhodiola_subopposita
ATGCAGGGTCGTTTGTCCGCTTGGTTAGTCAAGCACGGGTTAGTTCATAGATCTTTGGGCTTTGATTACCAAGGAATAGAGACTTTACAAATAAAGTCCGAGGATTGGCATTCCATTGCTGTCATTTTATATGTATATGGTTACAATTATCTACGTTCCCAATGTGCCTATGATGTAGCACCAGGCGGGATGTTAGCTAGCGTGTATCATCTTACGAGAATAGAGTATGGTGTAGATCCACCAGAAGAGGTATGCATAAAAGTATTTGTCCCGCGTAAGAGTCCTAGAATTCCTTCTGTTTTCTGGGTTTGGAAAAGCTCAGATTTTCAAGAGCGGGAATCCTATGATATGTTAGGAATCTATTATGATAATCATCCCCGCTTGAAACGTATCTTAATGCCTGAAAGTTGGATAGGATGGCCCTTACGTAAGGATTATATTGCCCCCAATTTTTATGAAATCCAAGATGCTCAT
>Rhodiola_tangutica
ATGCAGGGTCGTTTGTCCGCTTGGTTAGTCAAGCACGGGTTAGTTCATAGATCTTTGGGCTTTGATTACCAAGGAATAGAGACTTTACAAATAAAGTCCGAGGATTGGCATTCCATTGCTGTCATTTTATATGTATATGGTTACAATTATCTACGTTCCCAATGTGCCTATGATGTAGCACCAGGCGGGATGTTAGCTAGCGTGTATCATCTTACGAGAATAGAGTATGGTGTAGATCAACCAGAAGAGGTATGCATAAAAGTATTTGTCCCGCGTAAGAGTCCTAGAATTCCTTCTGTTTTCTGGGTTTGGAAAAGTTCAGATTTTCAAGAGCGGGAATCTTATGATATGTTAGGAATCTATTATGATAATCATCCCCGCTTGAAACGTATCTTAATGCCTGAAAGTTGGATAGGATGGCCCTTACGTAAGGATTATATTGCCCCCAATTTTTATGAAATCCAAGATGCTCAT
>Rhodiola_wallichiana
ATGCAGGGCCGTTTGTCCGCTTGGTTAGTCAAGCACGGGTTAGTTCATAGATCTTTGGGCTTTGATTACCAAGGAATAGAGACTTTACAAATAAAGTCCGAGGATTGGCATTCCATTGCTGTCATTTTATATGTATATGGTTACAATTATCTACGTTCCCAATGTGCCTATGATGTAGCACCAGGCGGGATGTTAGCTAGCGTGTATCATCTTACGAGAATAGAGTATGGTGTAGATCAACCAGAAGAGGTATGCATAAAAGTATTTGTCCCGCGGAAGAGTCCTAGAATTCCTTCTGTTTTCTGGGTTTGGAAAAGCTCAGATTTTCAAGAGCGGGAATCTTATGATATGTTAGGAATCTATTATGATAATCATCCCCGCTTGAAACGTATCTTAATGCCTGAAAGTTGGATAGGATGGCCCTTACGTAAGGATTATATTGCCCCCAATTTTTATGAAATCCAAGATGCTCAT
>Hylotelephium_ewersii
ATGCAGGGTCGTTTGTCCGCTTGGCTAGTCAAGCACGGGTTAGTTCATAGATCTTTGGGCTTTGATTACCAAGGAATAGAGACTTTACAAATAAAGTCCGAGGATTGGCATTCCATTGCTGTTATTTTGTATGTATATGGTTACAATTATCTACGTTCCCAATGTGCCTATGATGTAGCACCAGGCGGGATGTTAGCTAGCGTCTATCATCTTACGAGAATAGAGTATGGTGTAGATCAACCAGAAGAGGTATGCATAAAAGTATTTGTCCCGAGGAAGAGTCCTAGAATTCCGTCTGTTTTCTGGGTTTGGAAAAGTTCAGATTTTCAAGAGCGGGAATCTTATGATATGTTAGGAATCTATTATGATAATCATCCCCGCTTGAAACGTATCTTAATGCCTGAAAGTTGGATAGGATGGCCCTTACGTAAGGATTATATTGCCCCCAATTTTTATGAAATCCAAGATGCCCAT
>Hylotelephium_verticillatum
ATGCAGGGTCGTTTGTCCGCTTGGCTAGTCAAGCACGGGTTAGTTCATAGATCTTTGGGCTTTGATTACCAAGGAATAGAGACTTTACAAATAAAGTCCGAGGATTGGCATTCCATTGCTGTTATTTTGTATGTATATGGTTACAATTATCTACGTTCCCAATGTGCCTATGATGTAGCACCAGGCGGGATGTTAGCTAGCGTCTATCATCTTACGAGAATAGAGTATGGTGTAGATCAACCAGAAGAGGTATGCATAAAAGTATTTGTCCCGAGGAAGAGTCCTAGAATTCCGTCTGTTTTCTGGGTTTGGAAAAGTTCAGATTTTCAAGAGCGGGAATCCTATGATATGTTAGGAATCTATTATGATAATCATCCCCGCTTGAAACGTATCTTAATGCTTGAAAGTTGGATAGGATGGCCCTTACGTAAGGATTATATTGCCCCCAATTTTTATGAAATCCAAGATGCCCAT
>Hylotelephium_viviparum
ATGCAGGGTCGTTTGTCCGCTTGGCTAGTCAAGCACGGGTTAGTTCATAGATCTTTGGGCTTTGATTACCAAGGAATAGAGACTTTACAAATAAAGTCCGAGGATTGGCATTCCATTGCTGTTATTTTGTATGTATATGGTTACAATTATCTACGTTCCCAATGTGCCTATGATGTAGCACCAGGCGGGATGTTAGCTAGCGTCTATCATCTTACGAGAATAGAGTATGGTGTAGATCAACCAGAAGAGGTATGCATAAAAGTATTTGTCCCGAGGAAGAGTCCTAGAATTCCGTCTGTTTTCTGGGTTTGGAAAAGTTCAGATTTTCAAGAGCGGGAATCTTATGATATGTTAGGAATCTATTATGATAATCATCCCCGCTTGAAACGTATCTTAATGCCTGAAAGTTGGATAGGATGGCCCTTACGTAAGGATTATATTGCCCCCAATTTTTATGAAATCCAAGATGCCCAT
>Meterostachys_sikokianus
ATGCAGGGTCGTTTGTCCGCTTGGTTAGTCAAGCACGGGTTAGTTCATAGATCTTTGGGCTTTGATTACCAAGGAATAGAGACTTTACAAATAAAGTCCGAGGATTGGCATTCCATTGCTGTCATTTTGTATGTATATGGTTACAATTATCTACGTTCCCAATGTGCCTATGATGTAGCACCAGGCGGGATGTTAGCTAGCGTCTATCATCTTACGAGAATAGAGTATGGTTTAGATCAACCAGAAGAGGTATGCATAAAAGTATTTGTCCCGAGGAAGAGTCCTAGAATTCCGTCTGTTTTCTGGGTTTGGAAAAGTTCCGATTTTCAAGAGCGGGAATCTTATGATATGTTAGGAATCTATTATGATAATCATCCCCGCTTGAAACGTATCTTAATGCCTGAAAGTTGGATAGGATGGCCCTTACGTAAGGATTATATTGTCCCCAATTTTTATGAAATCCAAGATGCTCAT
>Orostachys_fimbriata
ATGCAGGGTCGTTTGTCCGCTTGGTTAGTAAAGCACGGGTTAGTTCATAGATCTTTGGGCTTTGATTACCAAGGAATAGAGACTTTACAAATAAAGTCCGAGGATTGGCATTCCATTGCTGTCATTTTGTATGTATATGGTTACAATTATCTACGTTCCCAATGTGCCTATGATGTAGCACCAGGCGGGATGTTAGCTAGCGTCTATCATCTTACGAGAATAGAGTATGGTGTAGATCAACCAGAAGAGGTATGCATAAAAGTATTTGTCCCGAGGAAGAGTCCTAGAATTCCGTCTGTTTTCTGGGTGTGGAAAAGTTCAGATTTTCAAGAGCGGGAATCTTATGATATGTTAGGAATCTATTATGATAATCATCCCCGCTTGAAACGTATCTTAATGCCTGAAAGTTGGATAGGATGGCCCTTACGTAAGGATTATATTGCCCCCAATTTTTATGAAATCCAAGATGCTCAT
>Orostachys_japonica
ATGCAGGGTCGTTTGTCCGCTTGGTTAGTCAAGCACGGGTTAGTTCATAGATCTTTGGGCTTTGATTACCAAGGAATAGAGACTTTACAAATAAAGTCCGAGGATTGGCATTCCATTGCTGTCATTTTGTATGTATATGGTTACAATTATCTACGTTCCCAATGTGCCTATGATGTAGCACCAGGCGGGATGTTAGCTAGCGTCTATCATCTTACGAGAATAGAGTATGGTGTAGATCAACCAGAAGAGGTATGCATAAAAGTATTTGTCCCGAGGAAGAGTCCTAGAATTCCGTCTGTTTTCTGGGTGTGGAAAAGTTCAGATTTTCAAGAGCGGGAATCTTATGATATGTTAGGAATCTATTATGATAATCATCCCCGCTTGAAACGTATCTTAATGCCTGAAAGTTGGATAGGATGGCCCTTACGTAAGGATTATATTGCCCCCAATTTTTATGAAATCCAAGATGCTCAT
>Orostachys_minuta
ATGCAGGGTCGTTTGTCCGCTTGGTTAGTCAAGCACGGGTTAGTTCATAGATCTTTGGGCTTTGATTACCAAGGAATAGAGACTTTACAAATAAAGTCCGAGGATTGGCATTCCATTGCTGTCATTTTGTATGTATATGGTTACAATTATCTACGTTCCCAATGTGCCTATGATGTAGCACCAGGCGGGATGTTAGCTAGCGTCTATCATCTTACGAGAATAGAGTATGGTGTAGATCAACCAGAAGAGGTATGCATAAAAGTATTTGTCCCGAGGAAGAGTCCTAGAATTCCGTCTGTTTTCTGGGTGTGGAAAAGTTCAGATTTTCAAGAGCGGGAATCTTATGATATGTTAGGAATCTATTATGATAATCATCCCCGCTTGAAACGTATCTTAATGCCTGAAAGTTGGATAGGATGGCCCTTACGTAAGGATTATATTGCCCCCAATTTTTATGAAATCCAAGATGCTCAT
>Orostachys_iwarenge_f_magna
ATGCAGGGTCGTTTGTCCGCTTGGCTAGTCAAGCACGGGTTAGTTCATAGATCTTTGGGCTTTGATTACCAAGGAATAGAGACTTTACAAATAAAGTCCGAGGATTGGCATTCCATTGCTGTCATTTTGTATGTATATGGTTACAATTATCTACGTTCCCAATGTGCCTATGATGTAGCACCAGGCGGTATGTTAGCTAGCGTCTATCATCTTACGAGAATAGAGTATGGTGTAGATCAACCAGAAGAGGTATGCATAAAAGTATTTGTCCCGAGGAAGAGTCCTAGAATTCCGTCTGTTTTCTGGGTTTGGAAAAGTTCAGATTTTCAAGAGCGGGAATCTTATGATATGTTAGGAATCTTTTATGATAATCATCCCCGCTTGAAACGTATCTTAATGCCTGAAAGTTGGATAGGATGGCCCTTACGTAAGGATTATATTGCCCCCAATTTTTATGAAATCCAAGATGCCCAT
>Sinocrassula_densirosulata
ATGCAGGGTCGTTTGTCCGCTTGGCTAGTCAAGCACGGGTTAGTTCATAGATCTTTGGGCTTTGATTACCAAGGAATAGAGACTTTACAAATAAAGTCCGAGGATTGGCATTCCATTGCTGTCATTTTGTATGTATATGGTTACAATTATCTACGTTCCCAATGTGCCTATGATGTAGCACCAGGCGGGATGTTAGCTAGCGTCTATCATCTTACGAGAATAGAGTATGGTGTAGATCAACCAGAAGAGGTATGCATAAAAGTCTTTGTCCCGAGGAAGAGTCCTAGAATTCCGTCTGTTTTCTGGGTTTGGAAAAGTTCAGATTTTCAAGAGCGGGAATCTTATGATATGTTAGGAATCTATTATGATAATCATCCCCGCTTGAAACGTATCTTAATGCCTGAAAGTTGGATAGGATGGCCCTTACGTAAGGATTATATTGCCCCCAATTTTTATGAAATCCAAGATGCTCAT
>Sinocrassula_indica
ATGCAGGGTCGTTTGTCCGCTTGGCTAGTCAAGCACGGGTTAGTTCATAGATCTTTGGGCTTTGATTACCAAGGAATAGAGACTTTACAAATAAAGTCCGAGGATTGGCATTCCATTGCTGTCATTTTGTATGTATATGGTTACAATTATCTACGTTCCCAATGTGCCTATGATGTAGCACCAGGCGGGATGTTAGCTAGCGTCTATCATCTTACGAGAATAGAGTATGGTGTAGATCAACCAGAAGAGGTATGCATAAAAGTCTTTGTCCCGAGGAAGAGTCCTAGAATTCCGTCTGTTTTCTGGGTTTGGAAAAGTTCAGATTTTCAAGAGCGGGAATCTTATGATATGTTAGGAATCTATTATGATAATCATCCCCGCTTGAAACGTATCTTAATGCCTGAAAGTTGGATAGGATGGCCCTTACGTAAGGATTATATTGCCCCCAATTTTTATGAAATCCAAGATGCTCAT
>Umbilicus_rupestris
ATGCAGGGTCGTTTGTCCGCTTGGCTAGTCAAGCACGGGTTAGTTCATAGATCTTTGGGCTTTGATTACCAAGGAATAGAGACCTTACAAATAAAGTCCGAGGATTGGCATTCCATTGCTGTCATTTTATATGTATATGGTTACAATTATCTACGGTCCCAATGTGCCTATGATGTAGCACCGGGTGGGATGTTAGCTAGCGTGTATCATCTTACGAGAATAGAGTATGGTGTAGATCAACCAGAAGAGGTATGCGTAAAAGTATTTGTCCCGAGGAAGAGTCCTAGAATTCCGTCTGTTTTCTGGGTTTGGAAAAGTTCAGATTTTCAAGAGCGGGAATCTTATGATATGTTAGGAATCTATTATGATAATCATCCCCGCTTGAAACGTATCTTAATGCCTGAAAGTTGGATAGGATGGCCCTTACGTAAGGATTATATTGCCCCCAATTTTTATGAAATCCAAGATGCTCAT
>Myriophyllum_aquaticum
GTACAGGGTCGGTTGTCCGCTTGGCTAGTCAAGCATGGGCTAGTTCATAGATCTTTGGGTTTTGATTACCAAGGAATAGAGACTTTACAAATAAAGCCCGAGGATTGGCATTCCATTGCTGTCATTTTGTATGTATATGGTTACAATTATTTACGTTCCCAATGTGCCTATGATGTAGCACCAGGCGGACTCTTAGCTAGTGTGTATCATCTTACGAGAATAGAGTATGGTATAGATCAACCAGAAGAGGTATGCATAAAAGTATTTACACCCAGAAAGAGTCCTAAAATTCCGTCTGTTTTCTGGGTTTGGAAAAGTGCGGATTTTCAAGAACGGGAATCTTATGATATGTTGGGAATCTATTATCATAATCATCCCCGCCTGAAACGTATCTTAATGCCTGAAAGTTGGATAGGATGGCCCTTACGTAAAGATTATATTTCCCCCAATTTTTATGAAATCCAAGATGCTCAT
>Myriophyllum_spicatum
GTACAGGGTCGGTTGTCCGCTTGGCTAGTCAAGCATGGGCTAGTTCATAGATCTTTGGGTTTTGATTACCAAGGAATAGAGACTTTACAAATAAAGCCCGAGGATTGGCATTCCATTGCTGTCATTTTGTATGTATATGGTTACAATTATTTACGTTCCCAATGTGCCTATGATGTAGCACCAGGCGGACTCTTAGCTAGTGTGTATCATCTTACGAGAATAGAGTATGGTATAGATCAACCAGAAGAGGTATGCATAAAAGTATTTACACCCAGAAAGAGTCCTATAATTCCGTCTGTTTTCTGGGTTTGGAAAAGTGCGGATTTTCAAGAACGGGAATCTTATGATATGTTGGGAATCTATTATCATAATCATCCCCGCCTGAAACGTATCTTAATGCCTGAAAGTTGGATAGGATGGCCCTTACGTAAAGATTATATTTCCCCCAATTTTTATGAAATCCAAGATGCTCAT
>Sempervivum_heuffelii
ATGCAGGGTCGTGTGTCCGCTTGGCTAGTCAAGCACGGGTTAGTTCATAGATCTTTGGGTTTTGATTACCAAGGAATAGAGACTTTACAAATAAAGTCCGAGGATTGGCATTCCATTGCTGTCATTTTATATGTATATGGTTACAATTATCTACGTTCCCAATGTGCCTATGATGTAGCACCAGGCGGGATGTTAGCTAGCGTGTATCATCTTACGAGAATAGAGTATGGTGTAGATCAACCCGAAGAGGTATGCATAAAAGTATTTGTTCCGAGGAAGAGTCCTAAAATTCCGTCTGTTTTCTGGGTTTGGAAAAGTTCAGATTTTCAAGAGCGGGAATCTTATGATATGTTAGGAATATATTATGATAATCATCCCCGCTTGAAACGTATCTTAATGCCTGAAAGTTGGATAGGATGGCCCTTACGTAAGGATTATATTGCTCCCAATTTTTATGAAATCCAAGATGCTCAT
>Sempervivum_ciliosum
ATGCAGGGTCGTTTGTCCGCTTGGCTAGTCAAGCACGGGTTAGTTCATAGATCTTTGGGTTTTGATTACCAAGGAATCGAGACTTTACAAATAAAGTCCGAGGATTGGCATTCCATTGCTGTCATTTTATATGTATATGGTTACAATTATCTACGTTCCCAATGTGCCTATGATGTAGCACCAGGCGGGATGTTAGCTAGCGTGTATCATCTTACGAGAATAGAGTATGGTGTAGATCAACCCGAAGAGGTATGCATAAAAGTATTTGTTCCGAGGAAGAGTCCTAAAATTCCGTCTGTTTTCTGGGTTTGGAAAAGTTCAGATTTTCAAGAGCGGGAATCTTATGATATGTTAGGAATATATTATGATAATCATCCCCGCTTGAAACGTATCTTAATGCCTGAAAGTTGGATAGGATGGCCCTTACGTAAGGATTATATTGCTCCCAATTTTTATGAAATCCAAGATGCTCAT
>Sempervivum_funckii
ATGCAGGGTCGTTTGTCCGCTTGGCTAGTCAAGCACGGGTTAGTTCATAGATCTTTGGGTTTTGATTACCAAGGAATCGAGACTTTACAAATAAAGTCCGAGGATTGGCATTCCATTGCTGTCATTTTATATGTATATGGTTACAATTATCTACGTTCCCAATGTGCCTATGATGTAGCACCAGGCGGGATGTTAGCTAGCGTGTATCATCTTACGAGAATAGAGTATGGTGTAGATCAACCCGAAGAGGTATGCATAAAAGTATTTGTTCCGAGGAAGAGTCCTAAAATTCCGTCTGTTTTCTGGGTTTGGAAAAGTTCAGATTTTCAAGAGCGGGAATCTTATGATATGTTAGGAATATATTATGATAATCATCCCCGCTTGAAACGTATCTTAATGCCTGAAAGTTGGATAGGATGGCCCTTACGTAAGGATTATATTGCTCCCAATTTTTATGAAATCCAAGATGCTCAT
>Sempervivum_globiferum_subsp_hirtum
ATGCAGGGTCGTTTGTCCGCTTGGCTAGTCAAGCACGGGTTAATTCATAGATCTTTGGGTTTTGATTACCAAGGAATAGAGACTTTACAAATAAAGTCCGAGGATTGGCATTCCATTGCTGTCATTTTATATGTATATGGTTACAATTATCTACGTTCCCAATGTGCCTATGATGTAGCACCAGGCGGGATGTTAGCTAGCGTGTATCATCTTACGAGAATAGAGTATGGTGTAGATCAACCCGAAGAGGTATGCATAAAAGTATTTGTTCCGAGGAAGAGTCCTAAAATTCCGTCTGTTTTCTGGGTTTGGAAAAGTTCAGATTTTCAAGAGCGGGAATCTTATGATATGTTAGGAATATATTATGATAATCATCCCCGCTTGAAACGTATCTTAATGCCTGAAAGTTGGATAGGATGGCCCTTACGTAAGGATTATATTGCTCCCAATTTTTATGAAATCCAAGATGCTCAT
>Sempervivum_globiferum
ATGCAGGGTCGTTTGTCCGCTTGGCTAGTCAAGCACGGGTTAATTCATAGATCTTTGGGTTTTGATTACCAAGGAATAGAGACTTTACAAATAAAGTCCGAGGATTGGCATTCCATTGCTGTCATTTTATATGTATATGGTTACAATTATCTACGTTCCCAATGTGCCTATGATGTAGCACCAGGCGGGATGTTAGCTAGCGTGTATCATCTTACGAGAATAGAGTATGGTGTAGATCAACCCGAAGAGGTATGCATAAAAGTATTTGTTCCGAGGAAGAGTCCTAAAATTCCGTCTGTTTTCTGGGTTTGGAAAAGTTCAGATTTTCAAGAGCGGGAATCTTATGATATGTTAGGAATATATTATGATAATCATCCCCGCTTGAAACGTATCTTAATGCCTGAAAGTTGGATAGGATGGCCCTTACGTAAGGATTATATTGCTCCCAATTTTTATGAAATCCAAGATGCTCAT
>Sempervivum_calcareum
ATGCAGGGTCGTTTGTCCGCTTGGCTAGTCAAGCACGGGTTAGTTCATAGATCTTTGGGTTTTGATTACCAAGGAATCGAGACTTTACAAATAAAGTCCGAGGATTGGCATTCCATTGCTGTCATTTTATATGTATATGGTTACAATTATCTACGTTCCCAATGTGCCTATGATGTAGCACCAGGCGGGATGTTAGCTAGCGTGTATCATCTTACGAGAATAGAGTATGGTGTAGATCAACCCGAAGAGGTATGCATAAAAGTATTTGTTCCGAGGAAGAGTCCTAAAATTCCGTCTGTTTTCTGGGTTTGGAAAAGTTCAGATTTTCAAGAGCGGGAATCTTATGATATGTTAGGAATATATTATGATAATCATCCCCGCTTGAAACGTATCTTAATGCCTGAAAGTTGGATAGGATGGCCCTTACGTAAGGATTATATTGCTCCCAATTTTTATGAAATCCAAGATGCTCAT
>Sempervivum_arachnoideum
ATGCAGGGTCGTTTGTCCGCTTGGCTAGTCAAGCACGGGTTAGTTCATAGATCTTTGGGTTTTGATTACCAAGGAATCGAGACTTTACAAATAAAGTCCGAGGATTGGCATTCCATTGCTGTCATTTTATATGTATATGGTTACAATTATCTACGTTCCCAATGTGCCTATGATGTAGCACCAGGCGGGATGTTAGCTAGCGTGTATCATCTTACGAGAATAGAGTATGGTGTAGATCAACCCGAAGAGGTATGCATAAAAGTATTTGTTCCGAGGAAGAGTCCTAAAATTCCGTCTGTTTTCTGGGTTTGGAAAAGTTCAGATTTTCAAGAGCGGGAATCTTATGATATGTTAGGAATATATTATGATAATCATCCCCGCTTGAAACGTATCTTAATGCCTGAAAGTTGGATAGGATGGCCCTTACGTAAGGATTATATTGCTCCCAATTTTTATGAAATCCAAGATGCTCAT
