# Supplementary material for: Exploring Plastomic Resources in Sempervivum (Crassulaceae): Implications for Phylogenetics
Source: Genes (Basel). 2024 Mar 30;15(4):441. doi: 10.3390/genes15040441 (PMC11049882; doi:10.3390/genes15040441)
Supplement: Supplementary file 1 [file genes-15-00441-s001.zip › (revised)supplementary files_Junhu Kan/Data S1/ndhK.fasta]

>Crassula_alstonii
ATGGCGAAAAGGAGCATTGGAATGGTCTTAGCTCCAGAATATTCAGACAATAAAAATCAAAAGAATAAAGTAACAAAAAAAAAGATTGAGATAGTTATGAATTCAAGAGAGTTTCCTTTACTTAATCGAACAACCCAAAATTCAGTTATTTCAACTACATCAAATGATCTTTCCAATTGGTCAAGACTTTCCAGTTTATGGCCGCTTCTCTACGGTACCAGTTGTTGTTTCATTGAATTTGCTTCATTAATAGGTTCACGATTCGACTTCGATCGTTTTGGGCTAGTACCAAGGTCGAGTCCTAGACAAGCGGACCTTATTTTAACAGCGGGTACAGTAACGATGAAAATGGCTCCCTCTTTAGTGAGATTGTATGAGCAAATGCCCGAACCAAAATATGTTATTGCTATGGGGGCCTGTACAATTACAGGGGGGATGTTCAGTACCGATTCTTATAGTACGGTTCGGGGAGTTGATAAGCTCATTCCGGTGGATGTCTATTTGCCGGGCTGTCCACCTAAACCAGAGGCCATTATAGATGCTTTAACAAAACTTCGTAAGAAAATATCTCGAGAAATCTATGAAGATAGAATTAGGTTTCAACAAGGGAGTCGGTGTTTTACTACGAATCATAAGTTTCATGTTGGACGCAGTCCTAATACTGGAAATTATGATCAAGGATTGCTCTATCAATCGCCATATACTTCAGAGATCTCT---------CTTGAAACATTTTTTAAATACAAAAGTTTAGTATCTTCACAAAAATTGGTGAAT---------------------
>Crassula_columella
ATGGCGAAAAGGAGCATTGGAATGGTCTTAGCTCCAGAATATTCAGACAATAAAAATCAAAAGAATAAAGTAACAAAAAAAAAGATTGAGATAGTTATGAATTCAAGAGAGTTTCCTTTACTTAATCGAACAACCCAAAATTCAGTTATTTCAACTACATCAAATGATCTTTCCAATTGGTCAAGACTTTCCAGTTTATGGCCGCTTCTCTACGGTACCAGTTGTTGTTTCATTGAATTTGCTTCATTAATAGGTTCACGATTCGACTTCGATCGTTTTGGGCTAGTACCAAGGTCGAGTCCTAGACAAGCGGACCTTATTTTAACAGCGGGTACAGTAACGATGAAAATGGCTCCCTCTTTAGTGAGATTGTATGAGCAAATGCCCGAACCAAAATATGTTATTGCTATGGGGGCCTGTACAATTACAGGGGGGATGTTCAGTACCGATTCTTATAGTACGGTTCGGGGAGTTGATAAGCTCATTCCGGTGGATGTCTATTTGCCGGGCTGTCCACCTAAACCAGAGGCCATTATAGATGCTTTAACAAAACTTCGTAAGAAAATATCTCGAGAAATCTATGAAGATAGAATTAGGTTTCAACAAGGGAGTCGGTGTTTTACTACGAATCATAAGTTTCATGTTGGACGCAGTCCTAATACTGGAAATTATGATCAAGGATTGCTCTATCAATCGCCATATACTTCAGAGATCTCT---------CTTGAAACATTTTTTAAATACAAAAGTTTAGTATCTTCACAAAAATTGGTGAAT---------------------
>Crassula_dejecta
ATGGCGAAAAGGAGCATTGGAATGGTCTTAGCTCCAGAATATTCAGACAATAAAAAGAAAAAGAATAAAGTAACAAAAAAAAAGATTGAGACAGTTATGAATTCAAGAGAGTTTCCTTTACTTAATCGAACAACCCAAAATTCAGTTATTTCAACTACATCAAATGATCTTTCCAATTGGTCAAGACTTTCCAGTTTATGGCCGCTTCTCTACGGTACCAGTTGTTGTTTCATTGAATTTGCTTCATTAATAGGTTCACGATTCGACTTCGATCGTTTTGGGCTAGTACCAAGGTCGAGTCCTAGACAAGCGGACCTTATTTTAACAGCGGGTACAGTAACGATGAAAATGGCTCCCTCTTTAGTGAGATTATATGAGCAAATGCCCGAACCAAAATATGTTATTGCTATGGGGGCCTGTACAATTACAGGGGGGATGTTCAGTACCGATTCTTATAGTACGGTTCGGGGAGTTGATAAGCTCATTCCGGTGGATGTCTATTTGCCGGGCTGTCCACCTAAACCAGAGGCCATTATAGATGCTTTAACAAAACTTCGTAAGAAAATATCTCGAGAAATCTATGAAGATAGAATTAGGTTTCAACAAGGGAGTCGGTGTTTTACTACGAATCATAAGTTTCATGTTGGACGCAGTCCTCATACTGGAAATTATGATCAAGGATTGCTCTATCAATCGCCATATACTTCAGAGATCTCT---------CTTGAAACATTTTTTAAATACAAAAGTTTAGTATCTTCACAAAAATTGGTGAAT---------------------
>Crassula_mesembryanthoides
ATGGCGAAAAGGAGCATTGGAATGGTCTTAGCTCCAGAATATTCAGACAATAAAAATAAAAAGAATAAAGTAACAAAAAAAAAGATTGAGACAGTTATGAATTCAAGAGAGTTTCCTTTACTTAATCGAACAACCCAAAATTCAGTTATTTCAACTACATCAAATGATCTTTCCAATTGGTCAAGACTTTCCAGTTTATGGCCGCTTCTCTACGGTACCAGTTGTTGTTTCATTGAATTTGCTTCATTAATAGGTTCACGATTCGACTTCGATCGTTTTGGGCTAGTACCAAGGTCGAGTCCTAGACAAGCGGACCTTATTTTAACAGCGGGTACAGTAACGATGAAAATGGCTCCCTCTTTAGTGAGATTATATGAGCAAATGCCCGAACCAAAATATGTTATTGCTATGGGGGCCTGTACAATTACAGGGGGGATGTTCAGTACCGATTCTTATAGTACGGTTCGGGGAGTTGATAAGCTCATTCCGGTGGATGTCTATTTGCCGGGCTGTCCACCTAAACCAGAGGCCATTATAGATGCTTTAACAAAACTTCGTAAGAAAATATCTCGAGAAATCTATGAAGATAGAATTAGGTTTCAACAAGGGAGTCGGTGTTTTACTACGAATCATAAGTTTCATGTTGGACGCAGTCCTCATACTGGAAATTATGATCAAGGATTGCTCTATCAATCGCCATATACTTCAGAGATCTCT---------CTTGAAACATTTTTTAAATACAAAAGTTTAGTATCTTCACAAAAATTGGTGAAT---------------------
>Crassula_perforata
ATGGCGAAAAGGAGCATTGGAATGGTCTTAGCTCCAGAATATTCAGACAATAAAAATAAAAAGAATAAAGTAACAAAAAAAAAGATTGAGACAGTTATGAATTCAAGAGAGTTTCCTTTACTTAATCGAACAACCCAAAATTCAGTTATTTCAACTACATCAAATGATCTTTCCAATTGGTCAAGACTTTCCAGTTTATGGCCGCTTCTCTACGGTACCAGTTGTTGTTTCATTGAATTTGCTTCATTAATAGGTTCACGATTCGACTTCGATCGTTTTGGGCTAGTACCAAGGTCGAGTCCTAGACAAGCGGACCTTATTTTAACAGCGGGTACAGTAACGATGAAAATGGCTCCCTCTTTAGTGAGATTATATGAGCAAATGCCCGAACCAAAATATGTTATTGCTATGGGGGCCTGTACAATTACAGGGGGGATGTTCAGTACCGATTCTTATAGTACGGTTCGGGGAGTTGATAAGCTCATTCCGGTGGATGTCTATTTGCCGGGCTGTCCACCTAAACCAGAGGCCATTATAGATGCTTTAACAAAACTTCGTAAGAAAATATCTCGAGAAATCTATGAAGATAGAATTAGGTTTCAACAAGGGAGTCGGTGTTTTACTACGAATCATAAGTTTCATGTTGGACGCAGTCCTCATACTGGAAATTATGATCAAGGATTGCTCTATCAATCGCCATATACTTCAGAGATCTCT---------CTTGAAACATTTTTTAAATACAAAAGTTTAGTATCTTCACAAAAATTGGTGAAT---------------------
>Crassula_socialis
ATGGCGAAAAGGAGCATTGGAATGGTCTTAGCTCCAGAATATTCAGACAATAAAAATAAAAAGAATAAAGTAACAAAAAAAAAGATTGAGACAGTTATGAATTCAAGAGAGTTTCCTTTACTTAATCGAACAACCCAAAATTCAGTTATTTCAACTACATCAAATGATCTTTCCAATTGGTCAAGACTTTCCAGTTTATGGCCGCTTCTCTACGGTACCAGTTGTTGTTTCATTGAATTTGCTTCATTAATAGGTTCACGATTCGACTTCGATCGTTTTGGGCTAGTACCAAGGTCGAGTCCTAGACAAGCGGACCTTATTTTAACAGCGGGTACAGTAACGATGAAAATGGCTCCCTCTTTAGTGAGATTATATGAGCAAATGCCCGAACCAAAATATGTTATTGCTATGGGGGCCTGTACAATTACAGGGGGGATGTTCAGTACCGATTCTTATAGTACGGTTCGGGGAGTTGATAAGCTCATTCCGGTGGATGTCTATTTGCCGGGCTGTCCACCTAAACCAGAGGCCATTATAGATGCTTTAACAAAACTTCGTAAGAAAATATCTCGAGAAATCTATGAAGATAGAATTAGGTTTCAACAAGGGAGTCGGTGTTTTACTACGAATCATAAGTTTCATGTTGGACGCAGTCCTCATACTGGAAATTATGATCAAGGATTGCTCTATCAATCGCCATATACTTCAGAGATCTCT---------CTTGAAACATTTTTTAAATACAAAAGTTTAGTATCTTCACAAAAATTGGTGAAT---------------------
>Crassula_tecta
ATGGCGAAAAGGAGCATTGGAATGGTCTTAGCTCCAGAATATTCAGACAATAAAAATAAAAAGAATAAAGTAACAAAAAAAAAGATTGAGACAGTTATGAATTCAAGAGAGTTTCCTTTACTTAATCGAACAACCCAAAATTCAGTTATTTCAACTACATCAAATGATCTTTCCAATTGGTCAAGACTTTCCAGTTTATGGCCGCTTCTCTACGGTACCAGTTGTTGTTTCATTGAATTTGCTTCATTAATAGGTTCACGATTCGACTTCGATCGTTTTGGGCTAGTACCAAGGTCGAGTCCTAGACAAGCGGACCTTATTTTAACAGCGGGTACAGTAACGATGAAAATGGCTCCCTCTTTAGTGAGATTATATGAGCAAATGCCCGAACCAAAATATGTTATTGCTATGGGGGCCTGTACAATTACAGGGGGGATGTTCAGTACCGATTCTTATAGTACGGTTCGGGGAGTTGATAAGCTCATTCCGGTGGATGTCTATTTGCCGGGCTGTCCACCTAAACCAGAGGCCATTATAGATGCTTTAACAAAACTTCGTAAGAAAATATCTCGAGAAATCTATGAAGATAGAATTAGGTTTCAACAAGGGAGTCGGTGTTTTACTACGAATCATAAGTTTCATGTTGGACGCAGTCCTCATACTGGAAATTATGATCAAGGATTGCTCTATCAATCGCCATATACTTCAGAGATCTCT---------CTTGAAACATTTTTTAAATACAAAAGTTTAGTATCTTCACAAAAATTGGTGAAT---------------------
>Crassula_mesembrianthemopsis
ATGGCGAAAAGGAGCATTGGAATGGTCTTAGCTCCAGAATATTCAGACAATAAAAATAAAAAGAATAAAGTAACAAAAAAAAAGATTGAGACAGTTATGAATTCAAGAGAGTTTCCTTTACTTAATCGAACAACCCAAAATTCAGTTATTTCAACTACATCAAATGATCTTTCCAATTGGTCAAGACTTTCCAGTTTATGGCCGCTTCTCTACGGTACCAGTTGTTGTTTCATTGAATTTGCTTCATTAATAGGTTCACGATTCGACTTCGATCGTTTTGGGCTAGTACCAAGGTCGAGTCCTAGACAAGCGGACCTTATTTTAACAGCGGGTACAGTAACGATGAAAATGGCTCCCTCTTTAGTGAGATTATATGAGCAAATGCCCGAACCAAAATATGTTATTGCTATGGGGGCCTGTACAATTACAGGGGGGATGTTCAGTACCGATTCTTATAGTACGGTTCGGGGAGTTGATAAGCTCATTCCGGTGGATGTCTATTTGCCGGGCTGTCCACCTAAACCAGAGGCCATTATAGATGCTTTAACAAAACTTCGTAAGAAAATATCTCGAGAAATCTATGAAGATAGAATTAGGTTTCAACAAGGGAGTCGGTGTTTTACTACGAATCATAAGTTTCATGTTGGACGCAGTCCTCATACTGGAAATTATGATCAAGGATTGCTCTATCAATCGCCATATACTTCAGAGATCTCT---------CTTGAAACATTTTTTAAATACAAAAGTTTAGTATCTTCACAAAAATTGGTGAAT---------------------
>Crassula_deltoidea
ATGGCGAAAGGGAGCATTGGAATGGTCTTAGTTCCAGAATATTCCGACAAT------CAAAAGAATAAAGTAACAAAAAAAAAGATTGAGACAGTTATGAATTCCAGAGAGGGTCCTTTACTTAATCGAACAGCCCAAAATTCACTTATTTCAACTACATTAAATGATCTTTCCAATTGGTCAAGACTCTCAAGTTTATGGCCACTTCTCTACGGTACCAGTTGTTGTTTCATTGAATTTGCTTCATTAATAGGTTCACGATTCGACTTCGATCGTTTTGGGCTAGTACCAAGGTCTAGTCCTAGACAAGCGGACCTAATTTTAACAGCGGGTACAGTAACGATGAAAATGGCTCCGTCTTTAGTGAGATTATATGAGCAAATGCCCGAACCAAAATATGTTATTGCTATGGGGGCCTGTACAATTACAGGGGGGATGTTCAGTACCGATTCTTATAGTACGGTTCGGGGAGTTGATAAGCTAATTCCCGTGGATGTCTATTTGCCGGGCTGTCCACCTAAACCAGAGGCCATTATAGATGCTTTAACAAAACTTCGTAAGAAAATATCTCGAGAAATCTATGAAGATAGAATTAGGTCTCAACAAGGGAATCGGTGTTTTACTACGAATCATAAGTTTCATGTTGGACGCAGTCCTCAGACTGGAAATTATGATCAAGGATTGCTCTATCAATCACCATATACTTCGGAGATCTCT---------CTTGAAACATTTTTTAAATACAAAAGTTTAGTATCTTCACAAAAATTGGTGAAT---------------------
>Crassula_expansa_subsp_fragilis
ATGGCGAACGGGAGCATTGGAATGGTCTTAGTTCCAGAATATTCAGACAAT------CCAAAGAATAAAGTAACAAAACAAAAGATTGAGATAGTTATGAATTCCAGAGAGTTTCCTTTACTTAATCGAACAGCCCAAAATTCAGTTATTTCAACTACATTAAATGATCTTTCCAATTGGTCAAGACTCTCCAGTTTATGGCCACTTCTCTACGGTACCAGTTGTTGTTTCATTGAATTTGCTTCATTAATAGGTTCACGATTCGACTTCGATCGTTTTGGGCTAGTACCAAGGTCGAGTCCTAGACAAGCGGACCTAATTTTAACAGCAGGTACAGTAACGATGAAAATGGCTCCGTCTTTAGTGAGATTATATGAACAAATGCCCGAACCAAAATATGTTATTGCTATGGGGGCCTGTACAATTACAGGGGGGATGTTCAGTACCGATTCTTATAGTACGGTTCGGGGAGTTGATAAGCTAATTCCCGTGGATGTCTATTTGCCGGGCTGTCCACCTAAACCAGAGGCCATTATAGATGCTTTAACAAAACTTCGTAAGAAAATATCTCGAGAAATCTATGAAGATAGAATTAGGTCTCAACAAGGGAATCGGTGTTTTACTACGAATCATAAGTTTCATGTTGGACGCAGTCCTCATACTGGAAATTATGATCAAGGATTGCTCTATCAATCACCATATACTTCGGAGATCTCT---------CTTGAAACATTTTTTAAATACAAGAGTTTAGTATCTTCACAAAAATTGGTGAAT---------------------
>Crassula_volkensii
ATGGCGAAAGGGAGCATTGGAATGGTCTTAGTTCCAGAATATTCAGACAAT------CCAAAGAATAAAGTAACAAAACAAAAGATTGAGACAGTTATGAATTCCAGAGAGTTTCCTTTACTTAATCGAACAGCCCAAAATTCAGTTATTTCAACTACATTAAATGATCTTTCCAATTGGTCAAGACTCTCCAGTTTATGGCCACTTCTCTACGGTACCAGTTGTTGTTTCATTGAATTTGCTTCATTAATAGGTTCACGATTCGACTTCGATCGTTTTGGGCTAGTACCAAGGTCGAGTCCTAGACAAGCGGACCTAATTTTAACAGCGGGTACAGTAACGATGAAAATGGCTCCGTCTTTAGTGAGATTATATGAACAAATGCCCGAACCAAAATATGTTATTGCTATGGGGGCCTGTACAATTACAGGGGGGATGTTCAGTACCGATTCTTATAGTACGGTTCGGGGAGTTGATAAGCTAATTCCCGTGGATGTCTATTTGCCGGGCTGTCCACCTAAACCAGAGGCCATTATAGATGCTTTAACAAAACTTCGTAAGAAAATAGCTCGAGAAATCTATGAAGATAGAATTAGGTCTCAACAAGGGAATCGGTGTTTTACTACGAATCATAAGTTTCATGTTGGACGCAGTCCTCATACTGGAAATTATGATCAAGGATTGCTCTATCAATCACCATATACTTCGGAGATCTCT---------CTTGAAACATTTTTTAAATACAAAAGTTTAGTATCTTCACAAAAATTGGTGAAT---------------------
>Cotyledon_tomentosa
ATGGCGAAAAGGAGCATTGGAATGGTCTTAGCTCCAGAATCTTCAGACAAG------AAAAAGAATAAAGTAACAAAAAAAGAGATTGAGACAGTTATGAATTCCATTGAGTTTCCTTTACTTAATCGAACAACCCAAAATTCAGTTATTTCAACTACATCAAATGATCTTTCCAATTGGTCAAGACTTTCCAGTTTATGGCCACTTCTCTACGGTACCAGTTGTTGCTTCATTGAATTTGCTTCATTAATAGGCTCACGATTCGACTTCGATCGTTTTGGACTGGTACCAAGGTCGAGTCCTAGACAAGCAGACCTAATTTTAACAGCGGGTACAGTTACGATGAAAATGGCTCCCTCTTTAGTCAGATTATATGAGCAAATGCCCGAACCAAAATATGTTATTGCTATGGGGGCCTGTACAATTACAGGGGGGATGTTCAGTACCGATTCTTATAGTACGGTTCGGGGAGTTGATAAGCTAATTCCCGTGGATGTCTATTTGCCGGGTTGTCCACCTAAACCAGAGGCCATTATAGATGCTTTAACAAAACTTCGTAAGAAAATATCTCGAGAAATCTATGAAGATAGAATGAGGTCTCAACAAGGGAATCGGTGTTTTACTACCAATCACAAGTTTCATGTTGGACGCAGTACTCATACTGGAAATTATGATCAAGGATTACTCTATCAATCGCCATATACTTCAGAGATCTCT---------CTTGAAACATTTTTAAAATACAAAAGTTTAGTATCTTCACACGAATTGGTGAAT---------------------
>Kalanchoe_daigremontiana
ATGGCGAAAAGGAGCATTGGAATGGTCTTAGCTCCAGAATCTTCAGACAAT------AAAACGAATAAAGTAACAAAAAAAAAGATTGAGACAGTTATGAATTCCATTGAGTTTCCTTTACTTAATCGAACAACCCAAAATTCAGTTATTTCAACTACATCAAATGATCTTTCCAATTGGTCAAGACTTTCCAGTTTATGGCCACTTCTCTATGGTACCAGTTGTTGCTTCATTGAATTTGCTTCATTAATAGGCTCACGATTCGACTTCGATCGTTTTGGACTGGTACCAAGGTCAAGTCCTAGACAAGCAGACCTAATTTTAACAGCGGGTACAGTTACGATGAAAATGGCTCCCTCTTTAGTGAGATTATATGAGCAAATGCCCGAACCAAAATATGTTATTGCTATGGGGGCCTGTACAATTACGGGGGGGATGTTCAGTACCGATTCTTATAGTACGGTTCGGGGAGTTGATAAGCTAATTCCCGTGGATGTCTATTTGCCGGGTTGTCCACCTAAACCGGAGGCCATTATAGATGCTTTAACAAAACTTCGTAAGAAAATATCTCGAGAAATCTATGAAGATAGAATTAGGTCTCAACAAGGGAATCGGTGTTTTACTACCAATCATAAGTTTCATGTTGGACGCAGTACTCATACTGGAAATTATGATCAAGGATTACTCTATCAATCGCCATATACTTCAGAGATCTCT---------CTTGAAACATTTTTTAAATACAAAAGTTTAGTATCTTCACACGAATTGGTGAAT---------------------
>Kalanchoe_delagoensis
ATGGCGAAAAGGAGCATTGGAATGGTCTTAGCTCCAGAATCTTCAGACAAT------AAAAAGAATAAAGTAACAAAAAAAAAGATTGAGACAGTTATGAATTCCATTGAGTTTCCTTTACTTAATCGAACAACCCAAAATTCAGTTATTTCAACTACATCAAATGATCTTTCCAATTGGTCAAGACTTTCCAGTTTATGGCCACTTCTCTATGGTACCAGTTGTTGCTTCATTGAATTTGCTTCATTAATAGGCTCACGATTCGACTTCGATCGTTTTGGACTGGTACCAAGGTCAAGTCCTAGACAAGCAGACCTAATTTTAACAGCGGGTACAGTTACGATGAAAATGGCTCCCTCTTTAGTGAGATTATATGAGCAAATGCCCGAACCAAAATATGTTATTGCTATGGGGGCCTGTACAATTACGGGGGGGATGTTCAGTACCGATTCTTATAGTACGGTTCGGGGAGTTGATAAGCTAATTCCCGTGGATGTCTATTTGCCGGGTTGTCCACCTAAACCGGAGGCCATTATAGATGCTTTAACAAAACTTCGTAAGAAAATATCTCGAGAAATCTATGAAGATAGAATTAGGTCTCAACAAGGGAATCGGTGTTTTACTACCAATCATAAGTTTCATGTTGGACGCAGTACTCATACTGGAAATTATGATCAAGGATTACTCTATCAATCGCCATATACTTCAGAGATCTCT---------CTTGAAACATTTTTTAAATACAAAAGTTTAGTATCTTCACACGAATTGGTGAAT---------------------
>Kalanchoe_fedtschenkoi
ATGGCGAAAAGGAGCATTGGAATGGTCTTAGCTCCAGAATCTTCAGACAAT------AAAAAGAATAAAGTAACAAAAAAAAAGATTGAGACAGTTATGAATTCCATTGAGTTTCCTTTACTTAATCGAACAACCCAAAATTCAGTTATTTCAACTACATCAAATGATCTTTCCAATTGGTCAAGACTTTCCAGTTTATGGCCACTTCTCTATGGTACCAGTTGTTGCTTCATTGAATTTGCTTCATTAATAGGCTCACGATTCGACTTCGATCGTTTTGGACTGGTACCAAGGTCAAGTCCTAGACAAGCAGACCTAATTTTAACAGCGGGTACAGTTACGATGAAAATGGCTCCCTCTTTAGTGAGATTATATGAGCAAATGCCCGAACCAAAATATGTTATTGCTATGGGGGCCTGTACAATTACGGGGGGGATGTTCAGTACCGATTCTTATAGTACGGTTCGGGGAGTTGATAAGCTAATTCCCGTGGATGTCTATTTGCCGGGTTGTCCACCTAAACCGGAGGCCATTATAGATGCTTTAACAAAACTTCGTAAGAAAATATCTCGAGAAATCTATGAAGATAGAATTAGGTCTCAACAAGGGAATCGGTGTTTTACTACCAATCATAAGTTTCATGTTGGACGCAGTACTCATACTGGAAATTATGATCAAGGATTACTCTATCAATCGCCATATACTTCAGAGATCTCT---------CTTGAAACATTTTTTAAATACAAAAGTTTAGTATCTTCACACGAATTGGTGAAT---------------------
>Kalanchoe_longiflora
ATGGCGAAAAGGAGCATTGGAATGGTCTTAGCTCCAGAATCTTCAGACAAT------AAAAAGAATAAAGTAACAAAAAAAAAGATTGAGACAGTTATGAATTCCATTGAGTTTCCTTTACTTAATCGAACAACCCAAAATTCAGTTATTTCAACTACATCAAATGATCTTTCCAATTGGTCAAGACTTTCCAGTTTATGGCCACTTCTCTATGGTACCAGTTGTTGCTTCATTGAATTTGCTTCATTAATAGGCTCACGATTCGACTTCGATCGTTTTGGACTGGTACCAAGGTCAAGTCCTAGACAAGCAGACCTAATTTTAACAGCGGGTACAGTTACGATGAAAATGGCTCCCTCTTTAGTGAGATTATATGAGCAAATGCCCGAACCAAAATATGTTATTGCTATGGGGGCCTGTACAATTACGGGGGGGATGTTCAGTACCGATTCTTATAGTACGGTTCGGGGAGTTGATAAGCTAATTCCCGTGGATGTCTATTTGCCGGGTTGTCCACCTAAACCGGAGGCCATTATAGATGCTTTAACAAAACTTCGTAAGAAAATATCTCGAGAAATCTATGAAGATAGAATTAGGTCTCAACAAGGGAATCGGTGTTTTACTACCAATCACAAGTTTCATGTTGGACGCAGTACTCATACTGGAAATTATGATCAAGGATTACTCTATCAATCACCATATACTTCAGAGATCTCT---------CTTGAAACATTTTTTAAATACAAAAGTTTAGTATCTTCACACGAATTGGTGAAT---------------------
>Kalanchoe_tomentosa
ATGGCGAAAAGGAGCATTGGAATGGTCTTAGCTACAGAATCTTCAGACAAT------AAAAAGAATAAAGTAAGAAAAAAAAAGATTGATACAGTTATGAATTCCATTGAGTTTCCTTTACTTAATCGAACAACCCAAAATTCAGTTATTTCAACTACATCAAATGATCTTTCCAATTGGTCAAGACTTTCCAGTTTATGGCCACTTCTCTACGGTACCAGTTGTTGCTTCATTGAATTTGCTTCATTAATAGGCTCACGATTCGACTTCGATCGTTTTGGACTGGTACCAAGGTCGAGTCCTAGACAAGCAGACCTAATTTTAACAGCGGGTACAGTTACGATGAAAATGGCTCCCTCTTTAGTGAGATTATATGAGCAAATGCCCGAACCAAAATATGTTATTGCTATGGGGGCCTGTACAATTACAGGGGGGATGTTCAGTACCGATTCTTATAGTACGGTTCGGGGAGTTGATAAGCTAATTCCCGTGGATGTCTATTTGCCGGGTTGTCCACCTAAACCGGAGGCCATTATAGATGCTTTAACAAAACTTCGTAAGAAAATATCTCGAGAAATCTATGAAGATAGAATTAGGTCTCAACAAGGGAATCGGTGTTTTACTACCAATCACAAGTTTCATGGTGGACGCAGTACTCATACTGGAAATTATGATCAAGGATTACTCTATCAATCGCCATATACTTCAGAGATCTCT---------CTTGAAACATTTTTCAAATACAAAAGTTTAGTATCTTCACACGAATTGGTGAAT---------------------
>Echeveria_lilacina
ATGGCGAAAAGGAGCGTTGGAATGGTCTTAGCTCCAGAATTTTCCGACAAT------AAAAAGAATAAAGTA---AAAAAAAAGCTTGAGACAGTTATGAATTCCATTGAGTTTCCTTTAGTTAATCAAACAACCCAAAATTCAGTTATTTCAACTACATCAAATGATCTTTCCAATTGGTCAAGACTCTCCAGTTTATGGCCACTTCTCTACGGTACCAGTTGTTGCTTCATTGAATTTGCTTCATTAATAGGCTCACGATTCGACTTTGATCGTTTTGGACTAGTACCAAGATCGAGTCCTAGACAAGCAGACCTAATTTTAACAGCGGGTACAGTTACGATGAAAATGGCTCCCTCCTTAGTGAGATTATATGAGCAAATGCCCGAACCAAAATATGTTATTGCTATGGGGGCCTGTACAATTACAGGGGGAATGTTCAGTACCGATTCTTATAGCACGGTTCGGGGAGTGGATAAACTAATTCCCGTGGATGTCTACTTGCCGGGTTGTCCACCTAAACCGGAGGCCATTATAGATGCTTTAACAAAACTGCGTAAGAAAATTTCTCGAGAAATCTATGAAGATAGAATTAGGTCTCAACAGGGGACTCGGTGTTTTACTACCAATCACAAGTTTGAGGTTGGACGCAGTACTCATACTGGAAATTATGATCAAGGATTACTCTATCAATCGCCATATACGTCAGAGATCTCT---------CTTGAAACATTTTTTAAATACAAAAGTTTAGTATCTTCACACGAATTGCTGAAG---------------------
>Graptopetalum_amethystinum
ATGGCGAAAAGGAGCGTTGGAATGGTCTTAGCTCCAGAATTTTCCGACAAT------AAAAAGAATAAAGTAAAAAAAAAAAAGCTTGAGACAGTTATGAATTCCATTGAGTTTCCTTTAGTTAATCAAACAACCCAAAATTCAGTTATTTCAACTACATCAAATGATCTTTCCAATTGGTCAAGACTCTCCAGTTTATGGCCACTTCTCTACGGTACCAGTTGTTGCTTCATTGAATTTGCTTCATTAATAGGCTCACGATTCGACTTTGATCGTTTTGGACTAGTACCAAGATCGAGTCCTAGACAAGCAGACCTAATTTTAACAGCGGGTACAGTTACGATGAAAATGGCTCCCTCCTTAGTGAGATTATATGAGCAAATGCCCGAACCAAAATATGTTATTGCTATGGGGGCCTGTACAATTACAGGGGGAATGTTCAGTACCGATTCTTATAGCACGGTTCGGGGAGTGGATAAACTAATTCCCGTGGATGTCTACTTGCCGGGTTGTCCACCTAAACCGGAGGCCATTATAGATGCTTTAACAAAACTGCGTAAGAAAATTTCTCGAGAAATCTATGAAGATAGAATTAGGTCTCAACAGGGGACTCGGTGTTTTACTACCAATCACAAGTTTGAGGTTGGACGCAGTACTCATACTGGAAATTATGATCAAGGATTACTCTATCAATCGCCATATACGTCAGAGATCTCT---------CTTGAAACATTTTTTAAATACAAAAGTTTAGTATCTTCACACGAATTGCTGAAG---------------------
>Pachyphytum_compactum
ATGGCGAAAAGGAGCGTTGGAATGGTCTTAGCTCCAGAATTTTCCGACAAT------AAAAAGAATAAAGTAAAAAAAAAAAAGCTTGAGACAGTTATGAATTCCATTGAGTTTCCTTTAGTTAATCAAACAACCCAAAATTCAGTTATTTCAACTACATCAAATGATCTTTCCAATTGGTCAAGACTCTCCAGTTTATGGCCACTTCTCTACGGTACCAGTTGTTGCTTCATTGAATTTGCTTCATTAATAGGCTCACGATTCGACTTTGATCGTTTTGGACTAGTACCAAGATCGAGTCCTAGACAAGCAGACCTAATTTTAACAGCGGGTACAGTTACGATGAAAATGGCTCCCTCCTTAGTGAGATTATATGAGCAAATGCCCGAACCAAAATATGTTATTGCTATGGGGGCCTGTACAATTACAGGGGGAATGTTCAGTACCGATTCTTATAGCACGGTTCGGGGAGTGGATAAACTAATTCCCGTGGATGTCTACTTGCCGGGTTGTCCACCTAAACCGGAGGCCATTATAGATGCTTTAACAAAACTGCGTAAGAAAATTTCTCGAGAAATCTATGAAGATAGAATTAGGTCTCAACAGGGGACTCGGTGTTTTACTACCAATCACAAGTTTGAGGTTGGACGCAGTACTCATACTGGAAATTATGATCAAGGATTACTCTATCAATCGCCATATACGTCAGAGATCTCT---------CTTGAAACATTTTTTAAATACAAAAGTTTAGTATCTTCACACGAATTGCTGAAG---------------------
>Sedum_alfredii
ATGGCGAAAAGGAGCATTGGAATGGTCTTAGCTCCAGAATTTTCAGACAAT------AAAAAGAATAAAGTA---AAAAAAAAGCTTGAGACAGTTATGAATTCCATTGAGTTTCCTTTAGTTAATCGAACAACCCAAAATTCAGTTATTTCAACTACATCAAATGATCTTTCCAATTGGTCAAGACTCTCCAGTTTATGGCCACTTCTCTACGGTACCAGTTGTTGCTTCATTGAATTTGCTTCATTAATAGGCTCACGATTCGACTTTGATCGTTTTGGACTGGTACCAAGATCGAGTCCTAGACAAGCAGACCTAATTTTAACAGCGGGTACCGTTACGATGAAAATGGCTCCCTCTTTAGTGCGATTATATGAGCAAATGCCCGAACCAAAATATGTTATTGCTATGGGGGCCTGTACAATTACAGGGGGAATGTTCAGTACCGATTCTTATAGCACGGTTCGGGGAGTGGATAAACTAATTCCCGTGGATGTCTACTTGCCGGGTTGTCCACCTAAACCGGAGGCCATTATAGATGCTTTAACAAAACTGCGTAAGAAAATTTCTCGAGAAATATATGACGATAGAATTAGGTCTCAACAGGGGAATCGGTGTTTTACTACCAATCACAAGTTTGAGGTTGGACGCAGTACTCATACTGGAAATTATGATCAAGGATTACTGTATCAATCGCCATATACGTCAGAGATCTCT---------CTTGAAACATTTTTTAAATACAAAAGTTTAGTATCTTCACACGAATTGCTGAAG---------------------
>Sedum_emarginatum
ATGGCGAAAAGGAGCATTGGAATGGTCTTAGCTCCAGAATTTTCAGACAAT------AAAAAGAATAAAGTA---AAAAAAAAGCTTGAGACAGTTATGAATTCCATTGAGTTTCCTTTAGTTAATCGAACAACCCAAAATTCAGTTATTTCAACTACATCAAATGATCTTTCCAATTGGTCAAGACTCTCCAGTTTATGGCCACTTCTCTACGGTACCAGTTGTTGCTTCATTGAATTTGCTTCATTAATAGGCTCACGATTCGACTTTGATCGTTTTGGACTGGTACCAAGATCGAGTCCTAGACAAGCAGACCTAATTTTAACAGCGGGTACCGTTACGATGAAAATGGCTCCCTCTTTAGTGAGATTATATGAGCAAATGCCCGAACCAAAATATGTTATTGCTATGGGGGCCTGTACAATTACAGGGGGAATGTTCAGTACCGATTCTTATAGCACGGTTCGGGGAGTGGATAAACTAATTCCCGTGGATGTCTACTTGCCGGGTTGTCCACCTAAACCGGAGGCCGTTATAGATGCTTTAACAAAACTGCGTAAGAAAATTTCTCGAGAAATCTATCACGATAGAATTAGGTCTCAACAGGGGAATCGGTGTTTTACTATCAATCACAAGTTTGAGGTTGGACGCAGTACTCATACTGGAAATTATGATCAAGGATTACTCTATCAATTGCCATATACGTCAGAGATCTCT---------CTTGAAACATTTTTTAAATACAAAAGTTTAGTATCTTCACACGAATTGCTGAAG---------------------
>Sedum_lineare
ATGGCGAAAAGGAGCGTTGGAATGGTCTTAGCTCCAGAATTTTCAGACAAT------AAAACGAATAACATA---AAAAAAAAGCTTGAGACAGTTATGAATTCCATTGAGTTTCCTTTAGTTAATCGAACAACCCAAAATTCAGTTATTTCAACTACATCAAATGATCTTTCCAATTGGTCAAGACTCTCCAGTTTATGGCCACTTCTCTACGGTACCAGTTGTTGCTTCATTGAATTTGCTTCATTAATAGGCTCACGATTCGACTTTGATCGTTTTGGACTAGTACCAAGATCGAGTCCTAGACAAGCAGACCTAATTTTAACAGCAGGTACAGTTACAATGAAAATGGCTCCCTCTTTAGTGAGATTATATGAGCAAATGCCCGAACCAAAATATGTTATTGCTATGGGGGCCTGTACAATTACAGGGGGAATGTTCAGTACCGATTCTTATAGCACTGTTCGGGGAGTGGATAAACTAATTCCCGTGGATGTCTACTTGCCGGGTTGTCCACCTAAACCGGAGGCCATTATAGATGCTTTAACAAAACTGCGTAAGAAAATTTCTCGAGAAATCTATGAAGATAGAATTAGGTCTCAACAGGGGAATCGGTGTTTTACTACCAATCACAAGTTTGAGGTTCGACGCAGTACTCATACTGGAAATTATGATCAAGGATTACGCTATCAATCGCCATATACGTCAGAGATCTCT---------CTTGAAACATTTTTAAAATACAAAAGTTTAGTATCTTCACACGAATTGCTGAAG---------------------
>Sedum_oryzifolium
ATGGCGAAAAGGAGCGTTGGAATGGTCTTAGCTACAGAATTTTCAGACAAT------AAAACGAATAACGTA---AAAAAAAAGCTTGAGACAGTTATGAATTCCATTGAGTTTCCTTTAGTTAATCGAACAACCCAAAATTCAGTTATTTCAACTACATCAAATGATCTTTCCAATTGGTCAAGACTCTCCAGTTTATGGCCACTTCTCTACGGTACCAGTTGTTGCTTCATTGAATTTGCTTCATTAATAGGCTCACGATTCGACTTTGATCGTTTTGGACTAGTACCAAGATCGAGTCCTAGACAAGCAGACCTAATTTTAACAGCAGGTACAGTTACGATGAAAATGGCTCCCTCTTTAGTGAGATTATATGAGCAAATGCCCGAACCAAAATATGTTATTGCTATGGGGGCCTGTACAATTACAGGGGGAATGTTCAGTACCGATTCTTATAGCACTGTTCGGGGAGTGGATAAACTAATTCCCGTGGATGTCTACTTGCCGGGTTGTCCACCTAAACCGGAGGCCATTATAGATGCTTTAATAAAACTGCGTAAGAAAATTTCTCGAGAAATCTATGAAGATAGAATTAGGTCTCAACAGGGGAATCGGTGTTTTACTACCAATCACAAGTTTGAGGTTCGACGCAGTACTCATACTGGAAATTATGATCAAGGATTACTCTATCAATCGCCATATACGTCAGCGATCTCT---------CTTGAAACATTTTTTAAATACAAAAGTTTAGTATCTTCACACGAATTGCTGAAG---------------------
>Sedum_plumbizincicola
ATGGCGAAAAGGAGCATTGGAATGGTCTTAGCTCCAGAATTTTCAGACAAT------AAAAAGAATAAAGTAAAAAAAAAAAAGCTTGAGACAGTTATGAATTCCATTGAGTTTCCTTTAGTTAATCGAACAACCCAAAATTCAGTTATTTCAACTACATCAAATGATCTTTCCAATTGGTCAAGACTCTCCAGTTTATGGCCACTTCTCTACGGTACCAGTTGTTGCTTCATTGAATTTGCTTCATTAATAGGCTCACGATTCGACTTTGATCGTTTTGGACTGGTACCAAGATCGAGTCCTAGACAAGCAGACCTAATTTTAACAGCGGGTACCGTTACGATGAAAATGGCTCCCTCTTTAGTGCGATTATATGAGCAAATGCCCGAACCAAAATATGTTATTGCTATGGGGGCCTGTACAATTACAGGGGGAATGTTCAGTACCGATTCTTATAGCACGGTTCGGGGAGTGGATAAACTAATTCCCGTGGATGTCTACTTGCCGGGTTGTCCACCTAAACCGGAGGCCATTATAGATGCTTTAACAAAACTGCGTAAGAAAATTTCTCGAGAAATATATGACGATAGAATTAGGTCTCAACAGGGGAATCGGTGTTTTACTACCAATCACAAGTTTGAGGTTGGACGCAGTACTCATACTGGAAATTATGATCAAGGATTACTCTATCAATCGCCATATACGTCAGAGATCTCT---------CTTGAAACATTTTTTAAATACAAAAGTTTAGTATCTTCACACGAATTGCTGAAG---------------------
>Sedum_sarmentosum
ATGGCGAAAAGGAGCATTGGAATGGTCTTAGCTCCAGAATTTTCAGACAAT------AAAAAGAATAAAGTAAAAAAAAAAAAGATTGAGACAGTTATGAATTCCATTGAGTTTCCTTTAGTTAATCGAACAACCCAAAATTCAGTTATTTCAACTACATCAAATGATCTTTCCAATTGGTCAAGACTCTCCAGTTTATGGCCACTTCTCTACGGTACCAGTTGCTGCTTCATTGAATTTGCTTCATTAATAGGCTCACGATTCGATTTTGATCGTTTTGGACTGGTACCAAGATCGAGTCCTAGACAAGCAGACCTAATTTTAACAGCGGGTACCGTTACGATGAAAATGGCTCCCTCTTTAGTGAGATTATATGAACAAATGCCCGAACCAAAATATGTTATTGCTATGGGGGCCTGTACAATTACAGGGGGAATGTTCAGTACCGATTCTTATAGCACGGTTCGGGGAGTGGATAAACTAATTCCTGTGGATGTCTACTTGCCGGGTTGTCCACCTAAACCGGAGGCCATTATAGATGCTTTAACAAAACTGCGTAAGAAAATTTCTCGAGAAATCTATGAAGATAGAATTAGGTCTCAACAGGGGAATCGGTGTTTTACTACCAATCACAAGTTTGAGGTTGGACGCAGTACTAATACTGGAAATTATGATCAAGGATTACTCTATCAATCGCCATATACGTCAGAGATCTCT---------CTTGAAACATTTTTTAAATACAAAAGTTTAGTATCTTCACACGAATTGCTGCAG---------------------
>Sedum_tricarpum
ATGGCGAAAAGGAGCATTGGAATGGTCTTAGCTCCAGAATTTTCAGACAAT------AAAAAGAATAAAGTA---AAAAAAAAGCTTGAGACAGTTATGAATTCCATTGAGTTTCCTTTAGTTAATCGAACAACCCAAAATTCAGTTATTTCAACTACATCAAATGATCTTTCCAATTGGTCAAGACTCTCCAGTTTATGGCCACTTCTCTACGGTACCAGTTGTTGCTTCATTGAATTTGCTTCATTAATAGGCTCACGATTCGACTTTGATCGTTTTGGACTGGTACCAAGATCGAGTCCTAGACAAGCAGACCTAATTTTAACAGCGGGTACCGTTACGATGAAAATGGCTCCCTCTTTAGTGCGATTATATGAGCAAATGCCCGAACCAAAATATGTTATTGCTATGGGGGCCTGTACAATTACAGGGGGAATGTTCAGTACCGATTCTTATAGCACGGTTCGGGGAGTGGATAAACTAATTCCCGTGGATGTCTACTTGCCGGGTTGTCCACCTAAACCGGAGGCCATTATAGATGCTTTAACAAAACTGCGTAAGAAAATTTCTCGAGAAATATATGACGATAGAATTAGGTCTCAACAGGGGAATCGGTGTTTTACTACCAATCACAAGTTTGAGGTTGGACGCAGTACTCATACTGGAAATTATGATCAAGGATTACTGTATCAATCGCCATATACGTCAGAGATCTCT---------CTTGAAACATTTTTTAAATACAAAAGTTTAGTATCTTCACACGAATTGCTGAAG---------------------
>Aeonium_arboreum
ATGGCGAAACGGAGCATTGGAATGGTCTTAGCTCCAGAATTTTCAGACAAT------AAAAAGAATAAAGTAAAAAAAACAAAGATTGAGACAGTTATGAATTCCATTGAGTTTCCTTTACTTAATCGAACAGCCCAAAATTCAGTTATTTCAACTACATCAAATGATCTTTCCAATTGGTCAAGACTCTCCAGTTTATGGCCACTTCTTTACGGTACTAGTTGTTGCTTCATTGAATTTGCTTCATTAATAGGCTCACGATTCGACTTCGATCGTTTTGGGCTGGTACCAAGGTCGAGTCCTAGACAAGCCGACCTAATTTTAACAGCGGGTACAGTTACGATGAAAATGGCTCCCTCCTTAGTGAGATTATATGAACAAATGCCCGAACCAAAATATGTTATTGCTATGGGGGCCTGCACAATTACAGGGGGAATGTTCAGTACGGATTCTTATAGTACGGTTCGCGGAGTTGATAAACTAATTCCCGTGGATGTCTATTTGCCGGGTTGTCCACCTAAACCGGAGGCCATTATAGATGCTTTAACAAAACTTCGTAAGAAAATATCCCGAGAAATCTATGAAGATAGAATTAGATCTCAACAAGGGAATCGGTGTTTTACTACCAATCACAAGTTTGAGGTTGGCCGCAGTACTCATACTGGAAATTATGATCGAGGATTACTCTATCAATCGCCATATACTTCAGAGATCTCT---------CTTGAAACATTTTTTAAATACAAAAGTTTAGTATCTTCACACGAATTGGGGAAT---------------------
>Aeonium_balsamiferum
ATGGCGAAACGGAGCATTGGAATGGTCTTAGCTCCAGAATTTTCAGACAAT------AAAAAGAATAAAGTAAAAAAAACAAAGATTGAGACAGTTATGAATTCCATTGAGTTTCCTTTACTTAATCGAACAGCCCAAAATTCAGTTATTTCAACTACATCAAATGATCTTTCCAATTGGTCAAGACTCTCCAGTTTATGGCCACTTCTTTACGGTACTAGTTGTTGCTTCATTGAATTTGCTTCATTAATAGGCTCACGATTCGACTTCGATCGTTTTGGGCTGGTACCAAGGTCGAGTCCTAGACAAGCCGACCTAATTTTAACAGCGGGTACAGTTACGATGAAAATGGCTCCCTCCTTAGTGAGATTATATGAACAAATGCCCGAACCAAAATATGTTATTGCTATGGGGGCCTGCACAATTACAGGGGGAATGTTCAGTACGGATTCTTATAGTACGGTTCGCGGAGTTGATAAACTAATTCCCGTGGATGTCTATTTGCCGGGTTGTCCACCTAAACCGGAGGCCATTATAGATGCTTTAACAAAACTTCGTAAGAAAATATCCCGAGAAATCTATGAAGATAGAATTAGATCTCAACAAGGGAATCGGTGTTTTACTACCAATCACAAGTTTGAGGTTGGCCGCAGTACTCATACTGGAAATTATGATCGAGGATTACTCTATCAATCGCCATATACTTCAGAGATCTCT---------CTTGAAACATTTTTTAAATACAAAAGTTTAGTATCTTCACACGAATTGGGGAAT---------------------
>Aeonium_decorum
ATGGCGAAACGGAGCATTGGAATGGTCTTAGCTCCAGAATTTTCAGACAAT------AAAAAGAATAAAGTAAAAAAAACAAAGATTGAGACAGTTATGAATTCCATTGAGTTTCCTTTACTTAATCGAACAGCCCAAAATTCAGTTATTTCAACTACATCAAATGATCTTTCCAATTGGTCAAGACTCTCCAGTTTATGGCCACTTCTTTACGGTACTAGTTGTTGCTTCATTGAATTTGCTTCATTAATAGGCTCACGATTCGACTTCGATCGTTTTGGGCTGGTACCAAGGTCGAGTCCTAGACAAGCCGACCTAATTTTAACAGCGGGTACAGTTACGATGAAAATGGCTCCCTCCTTAGTGAGATTATATGAACAAATGCCCGAACCAAAATATGTTATTGCTATGGGGGCCTGCACAATTACAGGGGGAATGTTCAGTACGGATTCTTATAGTACGGTTCGCGGAGTTGATAAACTAATTCCCGTGGATGTCTATTTGCCGGGTTGTCCACCTAAACCGGAGGCCATTATAGATGCTTTAACAAAACTTCGTAAGAAAATATCCCGAGAAATCTATGAAGATAGAATTAGATCTCAACAAGGGAATCGGTGTTTTACTACCAATCACAAGTTTGAGGTTGGCCGCAGTACTCATACTGGAAATTATGATCGAGGATTACTCTATCAATCGCCATATACTTCAGAGATCTCT---------CTTGAAACATTTTTTAAATACAAAAGTTTAGTATCTTCACACGAATTGGGGAAT---------------------
>Aeonium_diplocyclum
ATGGCGAAACGGAGCATTGGAATGGTCTTAGCTCCAGAATTTTCAGACAAT------AAAAAGAATAAAGTAAAAAAAACAAAGATTGAGATAGTTATGAATTCCATTGAGTTTCCTTTACTTAATCGAACAGCCCAAAATTCAGTTATTTCAACTACATCAAATGATCTTTCCAATTGGTCAAGACTCTCCAGTTTATGGCCACTTCTTTACGGTACTAGTTGTTGCTTCATTGAATTTGCTTCATTAATAGGCTCACGATTCGACTTCGATCGTTTTGGGCTGGTACCAAGGTCGAGTCCTAGACAAGCCGACCTAATTTTAACAGCGGGTACAGTTACGATGAAAATGGCTCCCTCCTTAGTGAGATTATATGAACAAATGCCCGAACCAAAATATGTTATTGCTATGGGGGCCTGCACAATTACAGGGGGAATGTTCAGTACGGATTCTTATAGTACGGTTCGCGGAGTTGATAAACTAATTCCCGTGGATGTCTATTTGCCGGGTTGTCCACCTAAACCGGAGGCCATTATAGATGCTTTAACAAAACTTCGTAAGAAAATATCCCGAGAAATCTATGAAGATAGAATTAGATCTCAACAAGGGAATCGGTGTTTTACTACCAATCACAAGTTTGAGGTTGGCCGCAGTACTCATACTGGAAATTATGATCGAGGATTACTCTATCAATCGCCATATACTTCAGAGATCTCT---------CTTGAAACATTTTTTAAATACAAAAGTTTAGTATCTTCACACGAATTGGGGAAT---------------------
>Aeonium_dodrantale
ATGGCGAAACGGAGCATTGGAATGGTCTTAGCTCCAGAATTTTCAGACAAT------AAAAAGAATAAAGTAAAAAAAACAAAGAGTGAGACAGTTATGAATTCCATTGAGTTTCCTTTACTTAATCGAACAGCCCAAAATTCAGTTATTTCAACTACATCAAATGATCTTTCCAATTGGTCAAGACTCTCCAGTTTATGGCCACTTCTTTACGGTACTAGTTGTTGCTTCATTGAATTTGCTTCATTAATAGGCTCACGATTCGACTTCGATCGTTTTGGGCTGGTACCAAGGTCGAGTCCTAGACAAGCCGACCTAATTTTAACAGCGGGTACAGTTACGATGAAAATGGCTCCCTCCTTAGTGAGATTATATGAACAAATGCCCGAACCAAAATATGTTATTGCTATGGGGGCCTGCACAATTACAGGGGGAATGTTCAGTACGGATTCTTATAGTACGGTTCGCGGAGTTGATAAACTAATTCCCGTGGATGTCTATTTGCCGGGTTGTCCACCTAAACCGGAGGCCATTATAGATGCTTTAACAAAACTTCGTAAGAAAATATCCCGAGAAATCTATGAAGATAGAATTAGATCTCAACAAGGGAATCGGTGTTTTACTACCAATCACAAGTTTGAGGTTGGCCGCAGTACTCATACTGGAAATTATGATCGAGGATTACTCTATCAATCGCCATATACTTCAGAGATCTCT---------CTTGAAACATTTTTTAAATACAAAAGTTTAGTATCTTCACACGAATTGGGGAAT---------------------
>Aeonium_nobile
ATGGCGAAACGGAGCATTGGAATGGTCTTAGCTCCAGAATTTTCAGACAAT------AAAAAGAATAAAGTAAAAAAAACAAAGATTGAGACAGTTATGAATTCCATTGAGTTTCCTTTACTTAATCGAACAGCCCAAAATTCAGTTATTTCAACTACATCAAATGATCTTTCCAATTGGTCAAGACTCTCCAGTTTATGGCCACTTCTTTACGGTACTAGTTGTTGCTTCATTGAATTTGCTTCATTAATAGGCTCACGATTCGACTTCGATCGTTTTGGGCTGGTACCAAGGTCGAGTCCTAGACAAGCCGACCTAATTTTAACAGCGGGTACAGTTACGATGAAAATGGCTCCCTCCTTAGTGAGATTATATGAACAAATGCCCGAACCAAAATATGTTATTGCTATGGGGGCCTGCACAATTACAGGGGGAATGTTCAGTACGGATTCTTATAGTACGGTTCGCGGAGTTGATAAACTAATTCCCGTGGATGTCTATTTGCCGGGTTGTCCACCTAAACCGGAGGCCATTATAGATGCTTTAACAAAACTTCGTAAGAAAATATCCCGAGAAATCTATGAAGATAGAATTAGATCTCAACAAGGGAATCGGTGTTTTACTACCAATCACAAGTTTGAGGTTGGCCGCAGTACTCATACTGGAAATTATGATCGAGGATTACTCTATCAATCGCCATATACTTCAGAGATCTCT---------CTTGAAACATTTTTTAAATACAAAAGTTTAGTATCTTCACACGAATTGGGGAAT---------------------
>Aeonium_saundersii
ATGGCGAAACGGAGCATTGGAATGGTCTTAGCTCCAGAATTTTCAGACAAT------AAAAAGAATAAAGTAAAAAAAACAAAGATTGAGACAGTTATGAATTCCATTGAGTTTCCTTTACTTAATCGAACAGCCCAAAATTCAGTTATTTCAACTACATCAAATGATCTTTCCAATTGGTCAAGACTCTCCAGTTTATGGCCACTTCTTTACGGTACTAGTTGTTGCTTCATTGAATTTGCTTCATTAATAGGCTCACGATTCGACTTCGATCGTTTTGGGCTGGTACCAAGGTCGAGTCCTAGACAAGCCGACCTAATTTTAACAGCGGGTACAGTTACGATGAAAATGGCTCCCTCCTTAGTGAGATTATATGAACAAATGCCCGAACCAAAATATGTTATTGCTATGGGGGCCTGCACAATTACAGGGGGAATGTTCAGTACGGATTCTTATAGTACGGTTCGCGGAGTTGATAAACTAATTCCCGTGGATGTCTATTTGCCGGGTTGTCCACCTAAACCGGAGGCCATTATAGATGCTTTAACAAAACTTCGTAAGAAAATATCCCGAGAAATCTATGAAGATAGAATTAGATCTCAACAAGGGAATCGGTGTTTTACTACCAATCACAAGTTTGAGGTTGGCCGCAGTACTCATACTGGAAATTATGATCGAGGATTACTCTATCAATCGCCATATACTTCAGAGATCTCT---------CTTGAAACATTTTTTAAATACAAAAGTTTAGTATCTTCACACGAATTGGGGAAT---------------------
>Aeonium_tabuliforme
ATGGCGAAACGGAGCATTGGAATGGTCTTAGCTCCAGAATTTTCAGACAAT------AAAAAGAATAAAGTAAAAAAAACAAAGATTGAGACAGTTATGAATTCCATTGAGTTTCCTTTACTTAATCGAACAGCCCAAAATTCAGTTATTTCAACTACATCAAATGATCTTTCCAATTGGTCAAGACTCTCCAGTTTATGGCCACTTCTTTACGGTACTAGTTGTTGCTTCATTGAATTTGCTTCATTAATAGGCTCACGATTCGACTTCGATCGTTTTGGGCTGGTACCAAGGTCGAGTCCTAGACAAGCCGACCTAATTTTAACAGCGGGTACAGTTACGATGAAAATGGCTCCCTCCTTAGTGAGATTATATGAACAAATGCCCGAACCAAAATATGTTATTGCTATGGGGGCCTGCACAATTACAGGGGGAATGTTCAGTACGGATTCTTATAGTACGGTTCGCGGAGTTGATAAACTAATTCCCGTGGATGTCTATTTGCCGGGTTGTCCACCTAAACCGGAGGCCATTATAGATGCTTTAACAAAACTTCGTAAGAAAATATCCCGAGAAATCTATGAAGATAGAATTAGATCTCAACAAGGGAATCGGTGTTTTACTACCAATCACAAGTTTGAGGTTGGCCGCAGTACTCATACTGGAAATTATGATCGAGGATTACTCTATCAATCGCCATATACTTCAGAGATCTCT---------CTTGAAACATTTTTTAAATACAAAAGTTTAGTATCTTCACACGAATTGGGGAAT---------------------
>Aeonium_undulatum
ATGGCGAAACGGAGCATTGGAATGGTCTTAGCTCCAGAATTTTCAGACAAT------AAAAAGAATAAAGTAAAAAAAACAAAGATTGAGACAGTTATGAATTCCATTGAGTTTCCTTTACTTAATCGAACAGCCCAAAATTCAGTTATTTCAACTACATCAAATGATCTTTCCAATTGGTCAAGACTCTCCAGTTTATGGCCACTTCTTTACGGTACTAGTTGTTGCTTCATTGAATTTGCTTCATTAATAGGCTCACGATTCGACTTCGATCGTTTTGGGCTGGTACCAAGGTCGAGTCCTAGACAAGCCGACCTAATTTTAACAGCGGGTACAGTTACGATGAAAATGGCTCCCTCCTTAGTGAGATTATATGAACAAATGCCCGAACCAAAATATGTTATTGCTATGGGGGCCTGCACAATTACAGGGGGAATGTTCAGTACGGATTCTTATAGTACGGTTCGCGGAGTTGATAAACTAATTCCCGTGGATGTCTATTTGCCGGGTTGTCCACCTAAACCGGAGGCCATTATAGATGCTTTAACAAAACTTCGTAAGAAAATATCCCGAGAAATCTATGAAGATAGAATTAGATCTCAACAAGGGAATCGGTGTTTTACTACCAATCACAAGTTTGAGGTTGGCCGCAGTACTCATACTGGAAATTATGATCGAGGATTACTCTATCAATCGCCATATACTTCAGAGATCTCT---------CTTGAAACATTTTTTAAATACAAAAGTTTAGTATCTTCACACGAATTGGGGAAT---------------------
>Monanthes_anagensis
ATGGCGAAAGGGAGCATTGGAATGGTCTTAGCTCCAGAATTTTCAGACAAT------AAAAAGAATAAAGTAAAAAAAACAAAGATTGAGACAGTTATGAATTCCATTGAGTTTCCTTTACTTAATCGAACAGCCCAAAATTCAGTTATTTCAACTACATCAAATGATCTTTCCAATTGGTCAAGACTCTCCAGTTTATGGCCACTTCTTTACGGTACTAGTTGTTGCTTCATTGAATTTGCTTCATTAATAGGCTCACGATTCGACTTCGATCGTTTTGGGCTGGTACCAAGGTCGAGTCCTAGACAAGCCGACCTAATTTTAACAGCGGGTACAGTTACGATGAAAATGGCTCCCTCCTTAGTGAGATTATATGAACAAATGCCCGAACCAAAATATGTTATTGCGATGGGGGCCTGCACAATTACAGGGGGAATGTTCAGTACGGATTCTTATAGTACGGTTCGCGGAGTTGATAAACTAATTCCCGTGGATGTCTATTTGCCGGGTTGTCCACCTAAACCGGAGGCCATTATAGATGCTTTAACAAAACTTCGTAAGAAAATATCCCGAGAAATCTATGAAGATAGAATTAGATCTCAACAAGGGAATCGGTGTTTTACTACCAATCACAAGTTTGAGGTTGGCCGCAGTACTCATACTGGAAATTATGATCGAGGATTACTCTATCAATCGCCATATACTTCAGAGATCTCT---------CTTGAAACATTTTTTAAATACAAAAGTTTAGTATCTTCACACGAATTGGGGAAT---------------------
>Monanthes_brachycaulos
ATGGCGAAAGGGAGCATTGGAATGGTCTTAGCTCCAGAATTTTCAGACAAT------AAAAAGAATAAAGTAAAAAAAACAAAGATTGAGACAGTTATGAATTCCATTGAGTTTCCTTTACTTAATCGAACAGCCCAAAATTCAGTTATTTCAACTACATCAAATGATCTTTCCAATTGGTCAAGACTCTCCAGTTTATGGCCACTTCTTTACGGTACTAGTTGTTGCTTCATTGAATTTGCTTCATTAATAGGCTCACGATTCGACTTCGATCGTTTTGGGCTGGTACCAAGGTCGAGTCCTAGACAAGCCGACCTAATTTTAACAGCGGGTACAGTTACGATGAAAATGGCTCCCTCCTTAGTGAGATTATATGAACAAATGCCCGAACCAAAATATGTTATTGCGATGGGGGCCTGCACAATTACAGGGGGAATGTTCAGTACGGATTCTTATAGTACGGTTCGCGGAGTTGATAAACTAATTCCCGTGGATGTCTATTTGCCGGGTTGTCCACCTAAACCGGAGGCCATTATAGATGCTTTAACAAAACTTCGTAAGAAAATATCCCGAGAAATCTATGAAGATAGAATTAGATCTCAACAAGGGAATCGGTGTTTTACTACCAATCACAAGTTTGAGGTTGGCCGCAGTACTTATACTGGAAATTATGATCGAGGATTACTCTATCAATCGCCATATACTTCAGAGATCTCT---------CTTGAAACATTTTTTAAATACAAAAGTTTAGTATCTTCACACGAATTGGGGAAT---------------------
>Monanthes_muralis
ATGGCGAAAGGGAGCATTGGAATGGTCTTAGCTCCAGAATTTTCAGACAAT------AAAAAGAATAAAGTAAAAAAAACAAAGATTGAGACAGTTATGAATTCCATTGAGTTTCCTTTACTTAATCGAACAGCCCAAAATTCAGTTATTTCAACTACATCAAATGATCTTTCCAATTGGTCAAGACTCTCCAGTTTATGGCCACTTCTTTACGGTACTAGTTGTTGCTTCATTGAATTTGCTTCATTAATAGGCTCACGATTCGACTTCGATCGTTTTGGGCTGGTACCAAGGTCGAGTCCTAGACAAGCCGACCTAATTTTAACAGCGGGTACAGTTACGATGAAAATGGCTCCCTCCTTAGTGAGATTATATGAACAAATGCCCGAACCAAAATATGTTATTGCTATGGGGGCCTGCACAATTACAGGGGGAATGTTCAGTACGGATTCTTATAGTACGGTTCGCGGAGTTGATAAACTAATTCCCGTGGATGTCTATTTGCCGGGTTGTCCACCTAAACCGGAGGCCATTATAGATGCTTTAACAAAACTTCGTAAGAAAATATCCCGAGAAATCTATGAAGATAGAATTAGATCTCAACAAGGGAATCGGTGTTTTACTACCAATCACAAGTTTGAGGTTGGCCGCAGTACTCATACTGGAAATTATGATCGAGGATTACTCTATCAATCGCCATATACTTCAGAGATCTCT---------CTTGAAACATTTTTTAAATACAAAAGTTTAGTATCTTCACACGAATTGGGGAAT---------------------
>Monanthes_polyphylla
ATGGCGAAAGGGAGCATTGGAATGGTCTTAGCTCCAGAATTTTCAGACAAT------AAAAAGAATAAAGTAAAAAAAACAAAGATTGAGACAGTTATGAATTCCATTGAGTTTCCTTTACTTAATCGAACAGCCCAAAATTCAGTTATTTCAACTACATCAAATGATCTTTCCAATTGGTCAAGACTCTCCAGTTTATGGCCACTTCTTTACGGTACTAGTTGTTGCTTCATTGAATTTGCTTCATTAATAGGCTCACGATTCGACTTCGATCGTTTTGGGCTGGTACCAAGGTCGAGTCCTAGACAAGCCGACCTAATTTTAACAGCGGGTACAGTTACGATGAAAATGGCTCCCTCCTTAGTGAGATTATATGAACAAATGCCCGAACCAAAATATGTTATTGCTATGGGGGCCTGCACAATTACAGGGGGAATGTTCAGTACGGATTCTTATAGTACGGTTCGCGGAGTTGATAAACTAATTCCCGTGGATGTCTATTTGCCGGGTTGTCCACCTAAACCGGAGGCCATTATAGATGCTTTAACAAAACTTCGTAAGAAAATTTCCCGAGAAATCTATGAAGATAGAATTAGATCTCAACAAGGGAATCGGTGTTTTACTACCAATCACAAGTTTGAGGTTGGCCGCAGTACTCATACTGGAAATTATGATCGAGGATTACTCTATCAATCGCCATATACTTCAGAGATCTCT---------CTTGAAACATTTTTTAAATACAAAAGTTTAGTATCTTCACATGAATTGGGGAAT---------------------
>Rosularia_alpestris
ATGGCGAAAAGGAGCATTGGAATGGTCTTAGCTCCAGAATTTTCAGACAAT------AAAAAGAATAAAGTA---AAAAAAAAGCGTGAGATAGTTATGAATTCCATTGAGTTTCCTTTACTTACTCGAACAACCCAAAATTCAGTTATTTCAACTACATCAAACGATCTTTCCAATTGGTCAAGACTCTCCAGTTTATGGCCACTTCTCTACGGTACGAGTTGTTGCTTCATTGAATTTGCTTCATTAATAGGCTCACGATTCGACTTCGATCGTTTTGGACTGGTACCAAGGTCGAGTCCTAGACAAGCAGACCTAATTTTAACAGCGGGTACAGTTACGATGAAAATGGCTCCCTCTTTAGTGAGATTATATGAGCAAATGCCCGAACCAAAGTATGTTATTGCTATGGGGGCCTGTACAATTACAGGGGGAATGTTCAGTACCGATTCTTATAGTACAGTTCGGGGAGTTGATAAACTAATTCCCGTGGATGTCTATTTGCCGGGTTGTCCACCTAAACCTGAGGCCATTATAGATGCTTTAACAAAACTGCGTAAGAAAATTTCTCGAGAAATCTATGAAGATAGAATTAGGTCTCAACAAGGGAATCGGTGTTTTACTACCAATCACAAGTTTGAGGTTGGACGCAGTATTCATACTGGAAATTATGATCAAGGATTACTCTATCAATCGCCATATACTTCAGAGATCTCT---------CTTGAAACATTTTTTAAATACAAAAGTTTAGTATCTTCACACGAATTGCTGAAG---------------------
>Sempervivum_tectorum
ATGGCGAAAAGGAGCATTGGAATGGTCTTAGCTCCAGAATTTTCAGACAAT------AAAAAGAATAAAGTAAAAAAAAAAAAGATTGAGACAGTTATGAATTCCATTGAATTTCCTTTACTTAATCGAACAACCCAAAATTCAGTTATTTCAACTACATCAAACGATCTTTCCAATTGGTCAAGACTCTCCAGTTTATGGCCACTTCTCTACGGTACCAGTTGTTGCTTCATTGAATTTGCTTCATTAATAGGCTCACGATTCGACTTCGATCGTTTTGGACTGGTACCAAGATCGAGTCCTAGACAAGCAGACCTAATTTTAACAGCGGGTACAGTTACGATGAAAATGGCTCCCTCTTTAGTGAGATTATATGAGCAAATGCCCGAACCGAAATATGTTATTGCTATGGGGGCCTGTACAATTACAGGGGGAATGTTCAGTACCGATTCTTATAGTACGGTTCGGGGAGTTGATAAACTAATTCCCGTGGATGTCTATTTGCCGGGTTGTCCACCTAAACCGGAGGCCATTATAGATGCTTTAACAAAACTTCGCAAGAAAATATCTCGAGAAATCTATGAAGATAGAATTAGGTCTCAACAAGGGAATCGGTGTTTTACTACCAATCACAAGTTTGAGGTTGGACGCAGTACTCATACTGGAAATTATGATCAAGGATTACTCTATCAATCGCCATATACTTCAGAGATCTCT---------CTTGAAACATTTTTTAAATACAAAAGTTTAGTCTCTTCACATGAATTGGTGAAT---------------------
>Phedimus_spurius
ATGGCGAAAAGGAGCATTGGAATGGTCTTAGCTCCAGAATCGTCAGACAAT------AACAAAAATAAAGTAACAAAAAAAAAGATTGAGACAGTTATGAATTCCATTGAGTTTCCTTTACTTAATCGAACAACCCAAAATTCAGTTATTTCAACTACATCAAATGATCTTTCCAATTGGTCAAGACTCTCCAGTTTATGGCCACTTCTCTACGGTACCAGTTGTTGCTTCATTGAATTTGCTTCATTAATAGGCTCACGATTCGACTTCGATCGTTTTGGACTGGTACCAAGGTCGAGTCCTAGACAAGCAGACCTAATTTTAACAGCAGGTACAGTTACGATGAAAATGGCTCCTTCTTTAGTGAGATTATATGAGCAAATGCCCGAACCAAAATATGTTATTGCTATGGGGGCCTGTACAATTACAGGGGGAATGTTCAGTACCGATTCTTATAGTACGGTTCGGGGAGTTGATAAGCTAATTCCCGTGGATGTCTATTTGCCGGGTTGTCCACCTAAACCGGAGGCCATTATAGATGCTTTAACAAAACTTCGTAAGAAAATATCTCGAGAAATCTATGAAGATAGAATTAGGTCTCAACAGGGGAATCGGTGTTTTACTACCAATCACAAGTTTAATGTTGGACGAAGTACTCATACGGGAACTTATGATCAAGGATTACTCTATCAATCGCCATATACTTCAGAGATCTCT---------CTTGAAACATTTTTTAAATACAAAAGTTTAGTATCTTCACACGAATTGGTGAAT---------------------
>Phedimus_aizoon
ATGGCGAAAAGGAGCGTTGGAATGGTCTTAGCTCCAGAATCGTCAGACAAT------AACAAAAATAAAGTAACAAAAAAAAAAATTGAGACAGTTATGAATTCCATTGAGTTTCCTTTACTTAATCGAACAACCCAAAATTCAGTTATTTCAACTACATCAAATGATCTTTCCAATTGGTCAAGACTCTCCAGTTTATGGCCACTTCTCTACGGTACCAGTTGTTGCTTCATTGAATTTGCTTCATTAATAGGCTCACGATTCGACTTCGATCGTTTTGGACTGGTACCAAGGTCCAGTCCTAGACAAGCAGACCTAATTTTAACAGCGGGTACAGTTACGATGAAAATGGCTCCTTCTTTAGTAAGATTATATGAGCAAATGCCCGAACCAAAATATGTTATTGCTATGGGGGCCTGTACAATTACAGGGGGAATGTTCAGTACCGATTCTTATAGTACGGTTCGGGGAGTTGATAAGCTAATTCCCGTGGATGTCTATTTGCCGGGTTGTCCACCTAAACCGGAGGCCATTATAGATGCTTTAACAAAACTTCGTAAGAAAATATCTCGAGAAATCTATGAAGATAGAATTAGGTCTCAACAGGGGAATCGGTGTTTTACTACCAATCACAAGTTTAATGTTGGACGCAGTACTCATACGGGAACTTATGATCAAGGATTACTCTATCAATCGCCATATACTTCCGAGATCTCT---------CTTGAAACATTTTTTAAATACAAAAGTTTAGTATCTTCACACGAATTGGTCAAT---------------------
>Phedimus_kamtschaticus
ATGGCGAAAAGGAGCGTTGGAATGGTCTTAGCTCCAGAATCGTCAGACAAT------AACAAAAATAAAGTAACAAAAAAAAAAATTGAGACAGTTATGAATTCCATTGAGTTTCCTTTACTTAATCGAACAACCCAAAATTCAGTTATTTCAACTACATCAAATGATCTTTCCAATTGGTCAAGACTCTCCAGTTTATGGCCACTTCTCTACGGTACCAGTTGTTGCTTCATTGAATTTGCTTCATTAATAGGCTCACGATTCGACTTCGATCGTTTTGGACTGGTACCAAGGTCCAGTCCTAGACAAGCAGACCTAATTTTAACAGCGGGTACAGTTACGATGAAAATGGCTCCTTCTTTAGTAAGATTATATGAGCAAATGCCCGAACCAAAATATGTTATTGCTATGGGGGCCTGTACAATTACAGGGGGAATGTTCAGTACCGATTCTTATAGTACGGTTCGGGGAGTTGATAAGCTAATTCCCGTGGATGTCTATTTGCCGGGTTGTCCACCTAAACCGGAGGCCATTATAGATGCTTTAACAAAACTTCGTAAGAAAATATCTCGAGAAATCTATGAAGATAGAATTAGGTCTCAACAGGGGAATCGGTGTTTTACTACCAATCACAAGTTTAATGTTGGACGCAGTACTCATACGGGAACTTATGATCAAGGATTACTCTATCAATCGCCATATACTTCCGAGATCTCT---------CTTGAAACATTTTTTAAATACAAAAGTTTAGTATCTTCACACGAATTGGTCAAT---------------------
>Phedimus_odontophyllus
ATGGCGAAAAGGAGCATTGGAATGGTCTTAGCTACAGAATCGTCAGACAAT------AACAAAAATAAAGTAACAAAAAAAAAGATTGAGACAGTTATGAATTCTATTGAGTTTCCTTTACTTAATCGAACAATCCAAAATTCAGTTATTTCAACTACATCAAATGATCTTTCCAATTGGTCAAGACTCTCCAGTTTATGGCCACTTCTCTACGGTACCAGTTGTTGCTTCATTGAATTTGCTTCATTAATAAGCTCACGATTCGACTTCGATCGTTTTGGACTGGTACCAAGGTCGAGTCCTAGACAAGCAGACCTAATTTTAACAGCGGGTACAGTTACGATGAAAATGGCTCCTTCTTTAGTGAGATTATATGAGCAAATGCCCGAACCAAAATATGTTATTGCTATGGGGGCCTGTACAATTACAGGGGGAATGTTCAGTACCGATTCTTATAGTACGGTTCGGGGAGTTGATAAACTAATTCCCGTGGATGTCTATTTGCCGGGTTGTCCACCTAAACCGGAGGCCATTATAGATGCTTTAACAAAACTTCGTAAGAAAATATCTCGAGAAATCTATGAAGATAGAATTAGGTCTCAACAGGGGAATCGGTGTTTTATTACCAATCACAAGTTTAATGTTGGACGCAGTACTCATACGGGAACTTATGATCAAGGATTACTCTATCAATCGCCATATACTTCAGAGATCTCT---------CTTGAAACATTTTTAAAATACAAGAGTTTAGTACTTTCACATGAATTGGTGAAT---------------------
>Phedimus_takesimensis
ATGGCGAAAAGGAGCGTTGGAATGGTCTTAGCTCCAGAATCGTCAGACAAT------AACAAAAATAAAGTAACAAAAAAAAAAATTGAGACAGTTATGAATTCCATTGAGTTTCCTTTACTTAATCGAACAACCCAAAATTCAGTTATTTCAACTACATCAAATGATCTTTCCAATTGGTCAAGACTCTCCAGTTTATGGCCACTTCTCTACGGTACCAGTTGTTGCTTCATTGAATTTGCTTCATTAATAGGCTCACGATTCGACTTCGATCGTTTTGGACTGGTACCAAGGTCCAGTCCTAGACAAGCAGACCTAATTTTAACAGCGGGTACAGTTACGATGAAAATGGCTCCTTCTTTAGTAAGATTATATGAGCAAATGCCCGAACCAAAATATGTTATTGCTATGGGGGCCTGTACAATTACAGGGGGAATGTTCAGTACCGATTCTTATAGTACGGTTCGGGGAGTTGATAAGCTAATTCCCGTGGATGTCTATTTGCCGGGTTGTCCACCTAAACCGGAGGCCATTATAGATGCTTTAACAAAACTTCGTAAGAAAATATCTCGAGAAATCTATGAAGATAGAATTAGGTCTCAACAGGGGAATCGGTGTTTTACTACCAATCACAAGTTTAATGTTGGACGCAGTACTCATACGGGAACTTATGATCAAGGATTACTCTATCAATCGCCATATACTTCCGAGATCTCT---------CTTGAAACATTTTTTAAATACAAAAGTTTAGTATCTTCACACGAATTGGTCAAT---------------------
>Phedimus_yangshanicus
ATGGCGAAAAGGAGCATTGGAATGGTCTTAGCTACAGAATCGTCAGACAAT------AACAAAAATAAAGTAACAAAAAAAAAGATTGAGACAGTTATGAATTCTATTGAGTTTCCTTTACTTAATCGAACAATCCAAAATTCAGTTATTTCAACTACATCAAATGATCTTTCCAATTGGTCAAGACTCTCCAGTTTATGGCCACTTCTCTACGGTACCAGTTGTTGCTTCATTGAATTTGCTTCATTAATAAGCTCACGATTCGACTTCGATCGTTTTGGACTGGTACCAAGGTCGAGTCCTAGACAAGCAGACCTAATTTTAACAGCGGGTACAGTTACGATGAAAATGGCTCCTTCTTTAGTGAGATTATATGAGCAAATGCCCGAACCAAAATATGTTATTGCTATGGGGGCCTGTACAATTACAGGGGGAATGTTCAGTACCGATTCTTATAGTACGGTTCGGGGAGTTGATAAACTAATTCCCGTGGATGTCTATTTGCCGGGTTGTCCACCTAAACCGGAGGCCATTATAGATGCTTTAACAAAACTTCGTAAGAAAATATCTCGAGAAATCTATGAAGATAGAATTAGGTCTCAACAGGGGAATCGGTGTTTTATTACCAATCACAAGTTTAATGTTGGACGCAGTACTCATACGGGAACTTATGATCAAGGATTACTCTATCAATCGCCATATACTTCAGAGATCTCT---------CTTGAAACATTTTTAAAATACAAGAGTTTAGTACTTTCACATGAATTGGTGAAT---------------------
>Rhodiola_bupleuroides
ATGGCGAAAAGGAGCATTAGAATGGTCTTAGCTCCAGAATCGTCAGACAAT------AACAAGAATAAAGTAATAAAAAAAAAGATTGAGACAGTTATGAATTCCGTTGAGTTTCCTTTACTTAATCGAACAAGCCAAAATTCAGTTATTTCAACTACATCAAATGATCTTTCCAATTGGTCAAGACTCTCCAGTTTATGGCCACTTCTCTACGGTACCAGTTGTTGCTTCATTGAATTTGCTTCATTAATAGGGTCACGATTCGACTTCGATCGTTTTGGACTGGTACCAAGGTCGAGTCCTAGACAAGCAGACCTAATTTTAACAGCGGGTACAGTTACGATGAAAATGGCTCCTTCTTTAGTGAGATTATATGAGCAAATGCCCGAACCAAAATATGTTATTGCTATGGGGGCCTGTACAATTACAGGGGGAATGTTCAGTACCGATTCTTATAGTACGGTTCGGGGAGTTGATAAGCTAATTCCCGTGGATGTCTATTTGCCGGGTTGTCCACCTAAACCGGAGGCCATTATAGATGCTTTAACAAAACTTCGTAAGAAAATATCTCGAGAAATCTATGAAGATAGAATTAGGTCTCAACAAGGGAATCGGTGTTTTACTACCAATCACAAGTTTAATGTTGGACGCAGTACTCATACGGGAACTTATGATCAAGGATTACTCTATCAATCGCCATATACTTCCGAGATCTCT---------CTTGAAACATTTTTTAAATACAAAAGTTTAGTATCTTCACACGAATTGGTGAAT---------------------
>Rhodiola_calliantha
ATGGCGAAAAGGAGCATTAGAATGGTCTTAGCTCCAGAATCGTCAGACAAT------AACAAGAATAAAGTAATAAAAAAAAAGATTGAGACAGTTATGAATTCCGTTGAGTTTCCTTTACTTAATCGAACAAGCCAAAATTCAGTTATTTCAACTACATCAAATGATCTTTCCAATTGGTCAAGACTCTCCAGTTTATGGCCACTTCTCTACGGTACCAGTTGTTGCTTCATTGAATTTGCTTCATTAATAGGGTCACGATTCGACTTCGATCGTTTTGGACTGGTACCAAGGTCGAGTCCTAGACAAGCAGACCTAATTTTAACAGCGGGTACAGTTACGATGAAAATGGCTCCTTCTTTAGTGAGATTATATGAGCAAATGCCCGAACCAAAATATGTTATTGCTATGGGGGCCTGTACAATTACAGGGGGAATGTTCAGTACCGATTCTTATAGTACGGTTCGGGGAGTTGATAAGCTAATTCCCGTGGATGTCTATTTGCCGGGTTGTCCACCTAAACCGGAGGCCATTATAGATGCTTTAACAAAACTTCGTAAGAAAATATCTCGAGAAATCTATGAAGATAGAATTAGGTCTCAACAAGGGAATCGGTGTTTTACTACCAATCACAAGTTTAATGTTGGACGCAGTACTCATACGGGAACTTATGATCAAGGATTACTCTATCAATCGCCATATACTTCCGAGATCTCT---------CTTGAAACATTTTTTAAATACAAAAGTTTAGTATCTTCACACGAATTGGTGAAT---------------------
>Rhodiola_crenulata
ATGGCGAAAAGGAGCATTAGAATGGTCTTAGCTCCAGAATCGTCAGACAAT------AACAAGAATAAAGTAATAAAAAAAAAGATTGAGACAGTTATGAATTCCGTTGAGTTTCCTTTACTTAATCGAACAAGCCAAAATTCAGTTATTTCAACTACATCAAATGATCTTTCCAATTGGTCAAGACTCTCCAGTTTATGGCCACTTCTCTACGGTACCAGTTGTTGCTTCATTGAATTTGCTTCATTAATAGGGTCACGATTCGACTTCGATCGTTTTGGACTGGTACCAAGGTCGAGTCCTAGACAAGCAGACCTAATTTTAACAGCGGGTACAGTTACGATGAAAATGGCTCCTTCTTTAGTGAGATTATATGAGCAAATGCCCGAACCAAAATATGTTATTGCTATGGGGGCCTGTACAATTACAGGGGGAATGTTCAGTACCGATTCTTATAGTACGGTTCGGGGAGTTGATAAGCTAATTCCCGTGGATGTCTATTTGCCGGGTTGTCCACCTAAACCGGAGGCCATTATAGATGCTTTAACAAAACTTCGTAAGAAAATATCTCGAGAAATCTATGAAGATAGAATTAGGTCTCAACAAGGGAATCGGTGTTTTACTACCAATCACAAGTTTAATGTTGGACGCAGTACTCATACGGGAACTTATGATCAAGGATTACTCTATCAATCGCCATATACTTCCGAGATCTCT---------CTTGAAACATTTTTTAAATACAAAAGTTTAGTATCTTCACACGAATTGGTGAAT---------------------
>Rhodiola_henryi
ATGGCGAAAAGGAGCATTAGAATGGTCTTAGCTCCAGAATCGTCAGACAAT------AACAAGAATAAAGTAATAAAAAAAAAGATTGAGACAGTTATGAATTCCGTTGAGTTTCCTTTACTTAATCGAACAAGCCAAAATTCAGTTATTTCAACTACATCAAATGATCTTTCCAATTGGTCAAGACTCTCCAGTTTATGGCCACTTCTCTACGGTACCAGTTGTTGCTTCATTGAATTTGCTTCATTAATAGGGTCACGATTCGACTTCGATCGTTTTGGACTGGTACCAAGGTCGAGTCCTAGACAAGCAGACCTAATTTTAACAGCGGGTACAGTTACGATGAAAATGGCTCCTTCTTTAGTGAGATTATATGAGCAAATGCCCGAACCAAAATATGTTATTGCTATGGGGGCCTGTACAATTACAGGGGGAATGTTCAGTACCGATTCTTATAGTACGGTTCGGGGAGTTGATAAGCTAATTCCCGTGGATGTCTATTTGCCGGGTTGTCCACCTAAACCGGAGGCCATTATAGATGCTTTAACAAAACTTCGTAAGAAAATATCTCGAGAAATCTATGAAGATAGAATTAGGTCTCAACAAGGGAATCGGTGTTTTACTACCAATCACAAGTTTAATGTTGGACGCAGTACTCATACGGGAACTTATGATCAAGGATTACTCTATCAATCGCCATATACTTCCGAGATCTCT---------CTTGAAACATTTTTTAAATACAAAAGTTTAGTATCTTCACACGAATTGGTGAAT---------------------
>Rhodiola_himalensis
ATGGCGAAAAGGAGCATTAGAATGGTCTTAGCTCCAGAATCGTCAGACAAT------AACAAGAATAAAGTAATAAAAAAAAAGATTGAGACAGTTATGAATTCCGTTGAGTTTCCTTTACTTAATCGAACAAGCCAAAATTCAGTTATTTCAACTACATCAAATGATCTTTCCAATTGGTCAAGACTCTCCAGTTTATGGCCACTTCTCTACGGTACCAGTTGTTGCTTCATTGAATTTGCTTCATTAATAGGGTCACGATTCGACTTCGATCGTTTTGGACTGGTACCAAGGTCGAGTCCTAGACAAGCAGACCTAATTTTAACAGCGGGTACAGTTACGATGAAAATGGCTCCTTCTTTAGTGAGATTATATGAGCAAATGCCCGAACCAAAATATGTTATTGCTATGGGGGCCTGTACAATTACAGGGGGAATGTTCAGTACCGATTCTTATAGTACGGTTCGGGGAGTTGATAAGCTAATTCCCGTGGATGTCTATTTGCCGGGTTGTCCACCTAAACCGGAGGCCATTATAGATGCTTTAACAAAACTTCGTAAGAAAATATCTCGAGAAATCTATGAAGATAGAATTAGGTCTCAACAAGGGAATCGGTGTTTTACTACCAATCACAAGTTTAATGTTGGACGCAGTACTCATACGGGAACTTATGATCAAGGATTACTCTATCAATCGCCATATACTTCCGAGATCTCT---------CTTGAAACATTTTTTAAATACAAAAGTTTAGTATCTTCACACGAATTGGTGAAT---------------------
>Rhodiola_kirilowii
ATGGCGAAAAGGAGCATTAGAATGGTCTTAGCTCCAGAATCGTCAGACAAT------AACAAGAATAAAGTAATAAAAAAAAAGATTGAGACAGTTATGAATTCCGTTGAGTTTCCTTTACTTAATCGAACAAGCCAAAATTCAGTTATTTCAACTACATCAAATGATCTTTCCAATTGGTCAAGACTCTCCAGTTTATGGCCACTTCTCTACGGTACCAGTTGTTGCTTCATTGAATTTGCTTCATTAATAGGGTCACGATTCGACTTCGATCGTTTTGGACTGGTACCAAGGTCGAGTCCTAGACAAGCAGACCTAATTTTAACAGCGGGTACAGTTACGATGAAAATGGCTCCTTCTTTAGTGAGATTATATGAGCAAATGCCCGAACCAAAATATGTTATTGCTATGGGGGCCTGTACAATTACAGGGGGAATGTTCAGTACCGATTCTTATAGTACGGTTCGGGGAGTTGATAAGCTAATTCCCGTGGATGTCTATTTGCCGGGTTGTCCACCTAAACCGGAGGCCATTATAGATGCTTTAACAAAACTTCGTAAGAAAATATCTCGAGAAATCTATGAAGATAGAATTAGGTCTCAACAAGGGAATCGGTGTTTTACTACCAATCACAAGTTTAATGTTGGACGCAGTACTCATACGGGAACTTATGATCAAGGATTACTCTATCAATCGCCATATACTTCCGAGATCTCT---------CTTGAAACATTTTTTAAATACAAAAGTTTAGTATCTTCACACGAATTGGTGAAT---------------------
>Rhodiola_rosea
ATGGCGAAAAGGAGCATTAGAATGGTCTTAGCTCCAGAATCGTCAGACAAT------AACAAGAATAAAGTAATAAAAAAAAAGATTGAGACAGTTATGAATTCTGTTGAGTTTCCTTTACTTAATCGAACAAGCCAAAATTCAGTTATTTCAACTACATCAAATGATCTTTCCAATTGGTCAAGACTCTCCAGTTTATGGCCACTTCTCTACGGTACCAGTTGTTGCTTCATTGAATTTGCTTCATTAATAGGGTCACGATTCGACTTCGATCGTTTTGGACTGGTACCAAGGTCGAGTCCTAGACAAGCAGACCTAATTTTAACAGCGGGTACAGTTACGATGAAAATGGCTCCTTCTTTAGTGAGATTATATGAGCAAATGCCCGAACCAAAATATGTTATTGCTATGGGGGCCTGTACAATTACAGGGGGAATGTTCAGTACCGATTCTTATAGTACGGTTCGGGGAGTTGATAAGCTAATTCCCGTGGATGTCTATTTGCCGGGTTGTCCACCTAAACCGGAGGCCATTATAGATGCTTTAACAAAACTTCGTAAGAAAATATCTCGAGAAATCTATGAAGATAGAATTAGGTCTCAACAAGGGAATCGGTGTTTTACTACCAATCACAAGTTTAATGTTGGACGCAGTACTCATACGGGAACTTATGATCAAGGATTACTCTATCAATCGCCATATACTTCCGAGATCTCT---------CTTGAAACATTTTTTAAATACAAAAGTTTAGTATCTTCACACGAATTGGTGAAT---------------------
>Rhodiola_sacra
ATGGCGAAAAGGAGCATTAGAATGGTCTTAGCTCCAGAATCGTCAGACAAT------AACAAGAATAAAGTAATAAAAAAAAAGATTGAGACAGTTATGAATTCCGTTGAGTTTCCTTTACTTAATCGAACAAGCCAAAATTCAGTTATTTCAACTACATCAAATGATCTTTCCAATTGGTCAAGACTCTCCAGTTTATGGCCACTTCTCTACGGTACCAGTTGTTGCTTCATTGAATTTGCTTCATTAATAGGGTCACGATTCGACTTCGATCGTTTTGGACTGGTACCAAGGTCGAGTCCTAGACAAGCAGACCTAATTTTAACAGCGGGTACAGTTACGATGAAAATGGCTCCTTCTTTAGTGAGATTATATGAGCAAATGCCCGAACCAAAATATGTTATTGCTATGGGGGCCTGTACAATTACAGGGGGAATGTTCAGTACCGATTCTTATAGTACGGTTCGGGGAGTTGATAAGCTAATTCCCGTGGATGTCTATTTGCCGGGTTGTCCACCTAAACCGGAGGCCATTATAGATGCTTTAACAAAACTTCGTAAGAAAATATCTCGAGAAATCTATGAAGATAGAATTAGGTCTCAACAAGGGAATCGGTGTTTTACTACCAATCACAAGTTTAATGTTGGACGCAGTACTCATACGGGAACTTATGATCAAGGATTACTCTATCAATCGCCATATACTTCCGAGATCTCT---------CTTGAAACATTTTTTAAATACAAAAGTTTAGTATCTTCACACGAATTGGTGAAT---------------------
>Rhodiola_yunnanensis
ATGGCGAAAAGGAGCATTAGAATGGTCTTAGCTCCAGAATCGTCAGACAAT------AACAAGAATAAAGTAAAAAAAAAAAAGATTGAGACAGTTATGAATTCCGTTGAGTTTCCTTTACTTAATCGAACAAGCCAAAATTCAGTTATTTCAACTACATCAAATGATCTTTCCAATTGGTCAAGACTCTCCAGTTTATGGCCACTTCTCTACGGTACCAGTTGTTGCTTCATTGAATTTGCTTCATTAATAGGGTCACGATTCGACTTCGATCGTTTTGGACTGGTACCAAGGTCGAGTCCTAGACAAGCAGACCTAATTTTAACAGCGGGTACAGTTACGATGAAAATGGCTCCTTCTTTAGTGAGATTATATGAGCAAATGCCCGAACCAAAATATGTTATTGCTATGGGGGCCTGTACAATTACAGGGGGAATGTTCAGTACCGATTCTTATAGTACGGTTCGGGGAGTTGATAAGCTAATTCCCGTGGATGTCTATTTGCCGGGTTGTCCACCTAAACCGGAGGCCATTATAGATGCTTTAACAAAACTTCGTAAGAAAATATCTCGAGAAATCTATGAAGATAGAATTAGGTCTCAACAAGGGAATCGGTGTTTTACTACCAATCACAAGTTTAATGTTGGACGCAGTACTCATACGGGAACTTATGATCAAGGATTACTCTATCAATCGCCATATACTTCCGAGATCTCT---------CTTGAAACATTTTTGAAATACAAAAGTTTAGTATCTTCACACGAATTGGTGAAT---------------------
>Rhodiola_dumulosa
ATGGCGAAAAGGAGCATTAGAATGGTCTTAGCTCCAGAATCGTCAGACAAT------AACAAGAATAAAGTAATAAAAAAAAAGATTGAGACAGTTATGAATTCCGTTGAGTTTCCTTTACTTAATCGAACAAGCCAAAATTCAGTTATTTCAACTACATCAAATGATCTTTCCAATTGGTCAAGACTCTCCAGTTTATGGCCACTTCTCTACGGTACCAGTTGTTGCTTCATTGAATTTGCTTCATTAATAGGGTCACGATTCGACTTCGATCGTTTTGGACTGGTACCAAGGTCGAGTCCTAGACAAGCAGACCTAATTTTAACAGCGGGTACAGTTACGATGAAAATGGCTCCTTCTTTAGTGAGATTATATGAGCAAATGCCCGAACCAAAATATGTTATTGCTATGGGGGCCTGTACAATTACAGGGGGAATGTTCAGTACCGATTCTTATAGTACGGTTCGGGGAGTTGATAAGCTAATTCCCGTGGATGTCTATTTGCCGGGTTGTCCACCTAAACCGGAGGCCATTATAGATGCTTTAACAAAACTTCGTAAGAAAATATCTCGAGAAATCTATGAAGATAGAATTAGGTCTCAACAAGGGAATCGGTGTTTTACTACCAATCACAAGTTTAATGTTGGACGCAGTACTCATACGGGAACTTATGATCAAGGATTACTCTATCAATCGCCATATACTTCCGAGATCTCT---------CTTGAAACATTTTTTAAATACAAAAGTTTAGTATCTTCACACGAATTGGTGAAT---------------------
>Rhodiola_fastigiata
ATGGCGAAAAGGAGCATTAGAATGGTCTTAGCTCCAGAATCGTCAGACAAT------AACAAGAATAAAGTAATAAAAAAAAAGATTGAGACAGTTATGAATTCCGTTGAGTTTCCTTTACTTAATCGAACAAGCCAAAATTCAGTTATTTCAACTACATCAAATGATCTTTCCAATTGGTCAAGACTCTCCAGTTTATGGCCACTTCTCTACGGTACCAGTTGTTGCTTCATTGAATTTGCTTCATTAATAGGGTCACGATTCGACTTCGATCGTTTTGGACTGGTACCAAGGTCGAGTCCTAGACAAGCAGACCTAATTTTAACAGCGGGTACAGTTACGATGAAAATGGCTCCTTCTTTAGTGAGATTATATGAGCAAATGCCCGAACCAAAATATGTTATTGCTATGGGGGCCTGTACAATTACAGGGGGAATGTTCAGTACCGATTCTTATAGTACGGTTCGGGGAGTTGATAAGCTAATTCCCGTGGATGTCTATTTGCCGGGTTGTCCACCTAAACCGGAGGCCATTATAGATGCTTTAACAAAACTTCGTAAGAAAATATCTCGAGAAATCTATGAAGATAGAATTAGGTCTCAACAAGGGAATCGGTGTTTTACTACCAATCACAAGTTTAATGTTGGACGCAGTACTCATACGGGAACTTATGATCAAGGATTACTCTATCAATCGCCATATACTTCCGAGATCTCT---------CTTGAAACATTTTTTAAATACAAAAGTTTAGTATCTTCACACGAATTGGTGAAT---------------------
>Rhodiola_gelida
ATGGCGAAAAGGAGCATTAGAATGGTCTTAGCTCCAGAATCGTCAGACAAT------AACAAGAATAAAGTAATAAAAAAAAAGATTGAGACAGTTATGAATTCCGTTGAGTTTCCTTTACTTAATCGAACAAGCCAAAATTCAGTTATTTCAACTACATCAAATGATCTTTCCAATTGGTCAAGACTCTCCAGTTTATGGCCACTTCTCTACGGTACCAGTTGTTGCTTCATTGAATTTGCTTCATTAATAGGGTCACGATTCGACTTCGATCGTTTTGGACTGGTACCAAGGTCGAGTCCTAGACAAGCAGACCTAATTTTAACAGCGGGTACAGTTACGATGAAAATGGCTCCTTCTTTAGTGAGATTATATGAGCAAATGCCCGAACCAAAATATGTTATTGCTATGGGGGCCTGTACAATTACAGGGGGAATGTTCAGTACCGATTCTTATAGTACGGTTCGGGGAGTTGATAAGCTAATTCCCGTGGATGTCTATTTGCCGGGTTGTCCACCTAAACCGGAGGCCATTATAGATGCTTTAACAAAACTTCGTAAGAAAATATCTCGAGAAATCTATGAAGATAGAATTAGGTCTCAACAAGGGAATCGGTGTTTTACTACCAATCACAAGTTTAATGTTGGACGCAGTACTCATACGGGAACTTATGATCAAGGATTACTCTATCAATCGCCATATACTTCCGAGATCTCT---------CTTGAAACATTTTTTAAATACAAAAGTTTAGTATCTTCACGCGAATTGGTGAAT---------------------
>Rhodiola_hobsonii
ATGGCGAAAAGGAGCATTGGAATGGTCTTAGCTCCAGAATCGTCAGACAAT------AACAAGAATAAAGTAACAAAAAAAAAGATTGAGACAGTTATGAATTCCGTTGAGTTTCCTTTACTTAATCGAACAAGCCAAAATTCAGTTATTTCAACTACATCAAATGATCTTTCCAATTGGTCAAGACTCTCCAGTTTATGGCCACTTCTCTACGGTACCAGTTGTTGCTTCATTGAATTTGCTTCATTAATAGGGTCACGATTCGACTTCGATCGTTTTGGACTGGTACCAAGGTCGAGTCCTAGACAAGCAGACCTAATTTTAACAGCGGGTACAGTTACGATGAAAATGGCTCCTTCTTTAGTGAGATTATATGAGCAAATGCCCGAACCAAAATATGTTATTGCTATGGGGGCCTGTACAATTACAGGGGGAATGTTCAGTACCGATTCTTATAGTACGGTTCGGGGAGTTGATAAGCTAATTCCCGTGGATGTCTATTTGCCGGGTTGTCCACCTAAACCGGAGGCCCTTATAGATGCTTTAACAAAACTTCGTAAGAAAATATCTCGAGAAATCTATGAAGATAGAATTAGGTCTCAACAAGGGAATCGGTGTTTTACTACCAATCACAAGTTTAATGTTGGACGCAGTACTCATACGGGAACTTATGATCAAGGATTACTCTATCAATCGCCATATACTTCCGAGATCTCT---------CTTGAAACATTTTTTAAATACAAAAGTTTAGTATCTTCACACGAATTGGTGAAT---------------------
>Rhodiola_humilis
ATGGCGAAAAGGAGCATTGGAATGGTCTTAGCTCCAGAATCGTCAGACAAT------AACAAGAATAAAGTAACAAAAAAAAAGATTGAGACAGTTATGAATTCCGTTGAGTTTCCTTTACTTAATCGAACAAGCCAAAATTCAGTTATTTCAACTACATCAAATGATCTTTCCAATTGGTCAAGACTCTCCAGTTTATGGCCACTTCTCTACGGTACCAGTTGTTGCTTCATTGAATTTGCTTCATTAATAGGGTCACGATTCGACTTCGATCGTTTTGGACTGGTACCAAGGTCGAGTCCTAGACAAGCAGACCTAATTTTAACAGCGGGTACAGTTACGATGAAAATGGCTCCTTCTTTAGTGAGATTATATGAGCAAATGCCCGAACCAAAATATGTTATTGCTATGGGGGCCTGTACAATTACAGGGGGAATGTTCAGTACCGATTCTTATAGTACGGTTCGGGGAGTTGATAAGCTAATTCCCGTGGATGTCTATTTGCCGGGTTGTCCACCTAAACCGGAGGCCCTTATAGATGCTTTAACAAAACTTCGTAAGAAAATATCTCGAGAAATCTATGAAGATAGAATTAGGTCTCAACAAGGGAATCGGTGTTTTACTACCAATCACAAGTTTAATGTTGGACGCAGTACTCATACGGGAACTTATGATCAAGGATTACTCTATCAATCGCCATATACTTCCGAGATCTCT---------CTTGAAACATTTTTTAAATACAAAAGTTTAGTATCTTCACACGAATTGGTGAAT---------------------
>Rhodiola_integrifolia
ATGGCGAAAAGGAGCATTGGAATGGTCTTAGCTCCAGAATCGTCAGACAAT------AACAAGAATAAAGTAACAAAAAAAAAGATTGAGACAGTTATGAATTCCGTTGAGTTTCCTTTACTTAATCGAACAAGCCAAAATTCAGTTATTTCAACTACATCAAATGATCTTTCCAATTGGTCAAGACTTTCCAGTTTATGGCCACTTCTCTACGGTACCAGTTGTTGCTTCATTGAATTTGCTTCATTAATAGGGTCACGATTCGACTTCGATCGTTTTGGACTGGTACCAAGGTCGAGTCCTAGACAAGCAGACCTAATTTTAACAGCGGGTACAGTTACGATGAAAATGGCTCCTTCTTTAGTGAGATTATATGAGCAAATGCCCGAACCAAAATATGTTATTGCTATGGGGGCCTGTACAATTACAGGGGGAATGTTCAGTACCGATTCTTATAGTACGGTTCGGGGAGTTGATAAGCTAATTCCCGTGGATGTCTATTTGCCGGGTTGTCCACCTAAACCGGAGGCCATTATAGATGCTTTAACAAAACTTCGTAAGAAAATATCTCGAGAAATCTATGAAGATAGAATTAGGTCTCAACAAGGGAATCGGTGTTTTACTACCAATCACAAGTTTAATGTTGGACGCAGTACTCATACGGGAACTTATGATCAAGGATTACTCTATCAATCGCCATATACTTCCGAGATCTCT---------CTTGAAACATTTTTTAAATACAAAAGTTTAGTATCTTCACACGAATTGGTGAAT---------------------
>Rhodiola_liciae
ATGGCGAAAAGGAGCATTGGAATGGTCTTAGCTCCAGAATCGTCAGACAAT------AACAAGAATAAAGTAACAAAAAAAAAGATTGAGACAGTTATGAATTCCGTTGAGTTTCCTTTACTTAATCGAACAAGCCAAAATTCAGTTATTTCAACTACATCAAATGATCTTTCCAATTGGTCAAGACTCTCCAGTTTATGGCCACTTCTCTACGGTACCAGTTGTTGCTTCATTGAATTTGCTTCATTAATAGGGTCACGATTCGACTTCGATCGTTTTGGACTGGTACCAAGGTCGAGTCCTAGACAAGCAGACCTAATTTTAACAGCGGGTACAGTTACGATGAAAATGGCTCCTTCTTTAGTGAGATTATATGAGCAAATGCCCGAACCAAAATATGTTATTGCTATGGGGGCCTGTACAATTACAGGGGGAATGTTCAGTACCGATTCTTATAGTACGGTTCGGGGAGTTGATAAGCTAATTCCCGTGGATGTCTATTTGCCGGGTTGTCCACCTAAACCGGAGGCCATTATAGATGCTTTAACAAAACTTCGTAAGAAAATATCTCGAGAAATCTATGAAGATAGAATTAGGTCTCAACAAGGGAATCGGTGTTTTACTACCAATCACAAGTTTAATGTTGGACGCAGTACTCATACGGGAACTTATGATCAAGGATTACTCTATCAATCGCCATATACTTCCGAGATCTCT---------CTTGAAACATTTTTTAAATACAAAAGTTTAGTATCTTCACCCGAATTGGTGAAT---------------------
>Rhodiola_macrocarpa
ATGGCGAAAAGGAGCATTAGAATGGTCTTAGCTCCAGAATCGTCAGACAAT------AACAAGAATAAAGTAATAAAAAAAAAGATTGAGACAGTTATGAATTCCGTTGAGTTTCCTTTACTTAATCGAACAAGCCAAAATTCAGTTATTTCAACTACATCAAATGATCTTTCCAATTGGTCAAGACTCTCCAGTTTATGGCCACTTCTCTACGGTACCAGTTGTTGCTTCATTGAATTTGCTTCATTAATAGGGTCACGATTCGACTTCGATCGTTTTGGACTGGTACCAAGGTCGAGTCCTAGACAAGCAGACCTAATTTTAACAGCGGGTACAGTTACGATGAAAATGGCTCCTTCTTTAGTGAGATTATATGAGCAAATGCCCGAACCAAAATATGTTATTGCTATGGGGGCCTGTACAATTACAGGGGGAATGTTCAGTACCGATTCTTATAGTACGGTTCGGGGAGTTGATAAGCTAATTCCCGTGGATGTCTATTTGCCGGGTTGTCCACCTAAACCGGAGGCCATTATAGATGCTTTAACAAAACTTCGTAAGAAAATATCTCGAGAAATCTATGAAGATAGAATTAGGTCTCAACAAGGGAATCGGTGTTTTACTACCAATCACAAGTTTAATGTTGGACGCAGTACTCATACGGGAACTTATGATCAAGGATTACTCTATCAATCGCCATATACTTCCGAGATCTCT---------CTTGAAACATTTTTTAAATACAAAAGTTTAGTATCTTCACACGAATTGGTGAAT---------------------
>Rhodiola_ovatisepala
ATGGCGAAAAGGAGCATTGGAATGGTCTTAGCTCCAGAATCGTCAGACAAT------AACAAGAATAAAGTAACAAAAAAAAAGATTGAGACAGTTATGAATTCCGTTGAGTTTCCTTTACTTAATCGAACAAGCCAAAATTCAGTTATTTCAACTACATCAAATGATCTTTCCAATTGGTCAAGACTCTCCAGTTTATGGCCACTTCTCTACGGTACCAGTTGTTGCTTCATTGAATTTGCTTCATTAATAGGGTCACGATTCGACTTCGATCGTTTTGGACTGGTACCAAGGTCGAGTCCTAGACAAGCAGACCTAATTTTAACAGCGGGTACAGTTACGATGAAAATGGCTCCTTCTTTAGTGAGATTATATGAGCAAATGCCCGAACCAAAATATGTTATTGCTATGGGGGCCTGTACAATTACAGGGGGAATGTTCAGTACCGATTCTTATAGTACGGTTCGGGGAGTTGATAAGCTAATTCCCGTGGATGTCTATTTGCCGGGTTGTCCACCTAAACCGGAGGCCCTTATAGATGCTTTAACAAAACTTCGTAAGAAAATATCTCGAGAAATCTATGAAGATAGAATTAGGTCTCAACAAGGGAATCGGTGTTTTACTACCAATCACAAGTTTAATGTTGGACGCAGTACTCATACGGGAACTTATGATCAAGGATTACTCTATCAATCGCCATATACTTCCGAGATCTCT---------CTTGAAACATTTTTTAAATACAAAAGTTTAGTATCTTCACACGAATTGGTGAAT---------------------
>Rhodiola_prainii
ATGGCGAAAAGGAGCATTGGAATGGTCTTAGCTCCAGAATCGTCAGACAAT------AACAAGAATAAAGTAACAAAAAAAAAGATTGAGACAGTTATGAATTCCGTTGAGTTTCCTTTACTTAATCGAACAAGCCAAAATTCAGTTATTTCAACTACATCAAATGATCTTTCCAATTGGTCAAGACTCTCCAGTTTATGGCCACTTCTCTACGGTACCAGTTGTTGCTTCATTGAATTTGCTTCATTAATAGGGTCACGATTCGACTTCGATCGTTTTGGACTGGTACCAAGGTCGAGTCCTAGACAAGCAGACCTAATTTTAACAGCGGGTACAGTTACGATGAAAATGGCTCCTTCTTTAGTGAGATTATATGAGCAAATGCCCGAACCAAAATATGTTATTGCTATGGGGGCCTGTACAATTACAGGGGGAATGTTCAGTACCGATTCTTATAGTACGGTTCGGGGAGTTGATAAGCTAATTCCCGTGGATGTCTATTTGCCGGGTTGTCCACCTAAACCGGAGGCCCTTATAGATGCTTTAACAAAACTTCGTAAGAAAATATCTCGAGAAATCTATGAAGATAGAATTAGGTCTCAACAAGGGAATCGGTGTTTTACTACCAATCACAAGTTTAATGTTGGACGCAGTACTCATACGGGAACTTATGATCAAGGATTACTCTATCAATCGCCATATACTTCCGAGATCTCT---------CTTGAAACATTTTTTAAATACAAAAGTTTAGTATCTTCACACGAATTGGTGAAT---------------------
>Rhodiola_quadrifida
ATGGCGAAAAGGAGCATTAGAATGGTCTTAGCTCCAGAATCGTCAGACAAT------AACAAGAATAAAGTAATAAAAAAAAAGATTGAGACAGTTATGAATTCCGTTGAGTTTCCTTTACTTAATCGAACAAGCCAAAATTCAGTTATTTCAACTACATCAAATGATCTTTCCAATTGGTCAAGACTCTCCAGTTTATGGCCACTTCTCTACGGTACTAGTTGTTGCTTCATTGAATTTGCTTCATTAATAGGGTCACGATTCGACTTCGATCGTTTTGGACTGGTACCAAGGTCGAGTCCTAGACAAGCAGACCTAATTTTAACAGCGGGTACAGTTACGATGAAAATGGCTCCTTCTTTAGTGAGATTATATGAGCAAATGCCCGAACCAAAATATGTTATTGCTATGGGGGCCTGTACAATTACAGGGGGAATGTTCAGTACCGATTCTTATAGTACGGTTCGGGGAGTTGATAAGCTAATTCCCGTGGATGTCTATTTGCCGGGTTGTCCACCTAAACCGGAGGCCATTATAGATGCTTTAACAAAACTTCGTAAGAAAATATCTCGAGAAATCTATGAAGATAGAATTAGGTCTCAACAAGGGAATCGGTGTTTTACTACCAATCACAAGTTTAATGTTGGACGCAGTACTCATACGGGAACTTATGATCAAGGATTACTCTATCAATCGCCATATACTTCCGAGATCTCT---------CTTGAAACATTTTTTAAATACAAAAGTTTAGTATCTTCACACGAATTGGTGAAT---------------------
>Rhodiola_rhodantha
ATGGCGAAAAGGAGCATTGGAATGGTCTTAGCTCCAGAATCGTCAGACAAT------AACAAGAATAAAGTAACAAAAAAAAAGATTGAGACAGTTATGAATTCCGTTGAGTTTCCTTTACTTAATCGAACAAGCCAAAATTCAGTTATTTCAACTACATCAAATGATCTTTCCAATTGGTCAAGACTTTCCAGTTTATGGCCACTTCTCTACGGTACCAGTTGTTGCTTCATTGAATTTGCTTCATTAATAGGGTCACGATTCGACTTCGATCGTTTTGGACTGGTACCAAGGTCGAGTCCTAGACAAGCAGACCTAATTTTAACAGCGGGTACAGTTACGATGAAAATGGCTCCTTCTTTAGTGAGATTATATGAGCAAATGCCCGAACCAAAATATGTTATTGCTATGGGGGCCTGTACAATTACAGGGGGAATGTTCAGTACCGATTCTTATAGTACGGTTCGGGGAGTTGATAAGCTAATTCCCGTGGATGTCTATTTGCCGGGTTGTCCACCTAAACCGGAGGCCATTATAGATGCTTTAACAAAACTTCGTAAGAAAATATCTCGAGAAATCTATGAAGATAGAATTAGGTCTCAACAAGGGAATCGGTGTTTTACTACCAATCACAAGTTTAATGTTGGACGCAGTACTCATACGGGAACTTATGATCAAGGATTACTCTATCAATCGCCATATACTTCCGAGATCTCT---------CTTGAAACATTTTTTAAATACAAAAGTTTAGTATCTTCACACGAATTGGTGAAT---------------------
>Rhodiola_sexifolia
ATGGCGAAAAGGAGCATTGGAATGGTCTTAGCTCCAGAATCGTCAGACAAT------AACAAGAATAAAGTAACAAAAAAAAAGATTGAGACAGTTATGAATTCCGTTGAGTTTCCTTTACTTAATCGAACAAGCCAAAATTCAGTTATTTCAACTACATCAAATGATCTTTCCAATTGGTCAAGACTCTCCAGTTTATGGCCACTTCTCTACGGTACCAGTTGTTGCTTCATTGAATTTGCTTCATTAATAGGGTCACGATTCGACTTCGATCGTTTTGGACTGGTACCAAGGTCGAGTCCTAGACAAGCAGACCTAATTTTAACAGCGGGTACAGTTACGATGAAAATGGCTCCTTCTTTAGTGAGATTATATGAGCAAATGCCCGAACCAAAATATGTTATTGCTATGGGGGCCTGTACAATTACAGGGGGAATGTTCAGTACCGATTCTTATAGTACGGTTCGGGGAGTTGATAAGCTAATTCCCGTGGATGTCTATTTGCCGGGTTGTCCACCTAAACCGGAGGCCCTTATAGATGCTTTAACAAAACTTCGTAAGAAAATATCTCGAGAAATCTATGAAGATAGAATTAGGTCTCAACAAGGGAATCGGTGTTTTACTACCAATCACAAGTTTAATGTTGGACGCAGTACTCATACGGGAACTTATGATCAAGGATTACTCTATCAATCGCCATATACTTCCGAGATCTCT---------CTTGAAACATTTTTTAAATACAAAAGTTTAGTATCTTCACACGAATTGGTGAAT---------------------
>Rhodiola_sinuata
ATGGCGAAAAGGAGCATTGGAATGGTCTTAGCTCCAGAATCGTCAGACAAT------AACAAGAATAAAGTAACAAAAAAAAAGATTGAGACAGTTATGAATTCCGTTGAGTTTCCTTTACTTAATCGAACAAGCCAAAATTCAGTTATTTCAACTACATCAAATGATCTTTCCAATTGGTCAAGACTCTCCAGTTTATGGCCACTTCTCTACGGTACCAGTTGTTGCTTCATTGAATTTGCTTCATTAATAGGGTCACGATTCGACTTCGATCGTTTTGGACTGGTACCAAGGTCGAGTCCTAGACAAGCAGACCTAATTTTAACAGCGGGTACAGTTACGATGAAAATGGCTCCTTCTTTAGTGAGATTATATGAGCAAATGCCCGAACCAAAATATGTTATTGCTATGGGGGCCTGTACAATTACAGGGGGAATGTTCAGTACCGATTCTTATAGTACGGTTCGGGGAGTTGATAAGCTAATTCCCGTGGATGTCTATTTGCCGGGTTGTCCACCTAAACCGGAGGCCCTTATAGATGCTTTAACAAAACTTCGTAAGAAAATATCTCGAGAAATCTATGAAGATAGAATTAGGTCTCAACAAGGGAATCGGTGTTTTACTACCAATCACAAGTTTAATGTTGGACGCAGTACTCATACGGGAACTTATGATCAAGGATTACTCTATCAATCGCCATATACTTCCGAGATCTCT---------CTTGAAACATTTTTTAAATACAAAAGTTTAGTATCTTCACACGAATTGGTGAAT---------------------
>Rhodiola_smithii
ATGGCGAAACGGAGCATTGGAATGGTCTTAGCTCCAGAATCGTCAGACAAT------AACAAGAAAAAAGTAAAAAAAAAAAAGATTGAGACAGTTATGAATTCCGTTGAGTTTCCTTTACTTAATCGAACAAGCCAAAATTCAGTTATTTCAACTACATCAAATGATCTTTCCAATTGGTCAAGACTCTCCAGTTTATGGCCACTTCTCTACGGTACCAGTTGTTGCTTCATTGAATTTGCTTCATTAATAGGGTCACGATTCGACTTCGATCGGTTTGGACTGGTACCAAGGTCGAGTCCTAGACAAGCAGACCTAATTTTAACAGCGGGTACAGTTACGATGAAAATGGCTCCTTCTTTAGTGAGATTATATGAGCAAATGCCCGAACCAAAATATGTTATTGCTATGGGGGCCTGTACAATTACAGGGGGAATGTTCAGTACCGATTCTTATAGTACGGTTCGGGGAGTTGATAAGCTAATTCCCGTGGATGTCTATTTGCCGGGTTGTCCACCTAAACCGGAGGCCATTATAGATGCTTTAACAAAACTTCGTAAGAAAATATCTCGAGAAATCTATGAAGATAGAATTAGGTCTCAACAAGGGAATCGGTGTTTTACTACCAATCACAAGTTTAATGTTGGACGCAGTACTCATACGGGAACTTATGATCAAGGATTACTCTCTCAATCGCCATATACTTCCGAGATCTCT---------CTTGAAACATTTTTTAAATACAAAAGTTTAGTATCTTCACACGAATTGGTGAAT---------------------
>Rhodiola_stapfii
ATGGCGAAAAGGAGCATTGGAATGGTCTTAGCTCCAGAATCGTCAGACAAT------AACAAGAATAAAGTAATAAAAAAAAAGATTGAGACAGTTATGAATTCCGTTGAGTTTCCTTTACTTAATCGAACAAGCCAAAATTCAGTTATTTCAACTACATCAAATGATCTTTCCAATTGGTCAAGACTCTCCAGTTTATGGCCACTTCTCTACGGTACCAGTTGTTGCTTCATTGAATTTGCTTCATTAATAGGGTCACGATTCGACTTCGATCGTTTTGGACTGGTACCAAGGTCGAGTCCTAGACAAGCAGACCTAATTTTAACAGCGGGTACAGTTACGATGAAAATGGCTCCTTCTTTAGTGAGATTATATGAGCAAATGCCCGAACCAAAATATGTTATTGCTATGGGGGCCTGTACAATTACAGGGGGAATGTTCAGTACCGATTCTTATAGTACGGTTCGGGGAGTTGATAAGCTAATTCCCGTGGATGTCTATTTGCCGGGTTGTCCACCTAAACCGGAGGCCCTTATAGATGCTTTAACAAAACTTCGTAAGAAAATATCTCGAGAAATCTATGAAGATAGAATTAGGTCTCAACAAGGGAATCGGTGTTTTACTACCAATCACAAGTTTAATGTTGGACGCAGTACTCATACGGGAACTTATGATCAAGGATTACTCTATCAATCGCCATATACTTCCGAGATCTCT---------CTTGAAACATTTTTTAAATACAAAAGTTTAGTATCTTCACACGAATTGGTGAAT---------------------
>Rhodiola_subopposita
ATGGCGAAAAGGAGCATTAGAATGGTCTTAGCTCCAGAATCGTCAGACAAT------AACAAGAATAAAGTAATAAAAAAAAAGATTGAGACAGTTATGAATTCCGTTGAGTTTCCTTTACTTAATCGAACAAGCCAAAATTCAGTTATTTCAACTACATCAAATGATCTTTCCAATTGGTCAAGACTCTCCAGTTTATGGCCACTTCTCTACGGTACCAGTTGTTGCTTCATTGAATTTGCTTCATTAATAGGGTCACGATTCGACTTCGATCGTTTTGGACTGGTACCAAGGTCGAGTCCTAGACAAGCAGACCTAATTTTAACAGCGGGTACAGTTACGATGAAAATGGCTCCTTCTTTAGTGAGATTATATGAGCAAATGCCCGAACCAAAATATGTTATTGCTATGGGGGCCTGTACAATTACAGGGGGAATGTTCAGTACCGATTCTTATAGTACGGTTCGGGGAGTTGATAAGCTAATTCCCGTGGATGTCTATTTGCCGGGTTGTCCACCTAAACCGGAGGCCATTATAGATGCTTTAACAAAACTTCGTAAGAAAATATCTCGAGAAATCTATGAAGATAGAATTAGGTCTCAACAAGGGAATCGGTGTTTTACTACCAATCACAAGTTTAATGTTGGACGCAGTACTCATACGGGAACTTATGATCAAGGATTACTCTATCAATCGCCATATACTTCCGAGATCTCT---------CTTGAAACATTTTTTAAATACAAAAGTTTAGTATCTTCACACGAATTGGTGAAT---------------------
>Rhodiola_tangutica
ATGGCGAAAAGGAGCATTAGAATGGTCTTAGCTCCAGAATCGTCAGACAAT------AACAAGAATAAAGTAATAAAAAAAAAGATTGAGACAGTTATGAATTCCGTTGAGTTTCCTTTACTTAATCGAACAAGCCAAAATTCAGTTATTTCAACTACATCAAATGATCTTTCCAATTGGTCAAGACTCTCCAGTTTATGGCCACTTCTCTACGGTACCAGTTGTTGCTTCATTGAATTTGCTTCATTAATAGGGTCACGATTCGACTTCGATCGTTTTGGACTGGTACCAAGGTCGAGTCCTAGACAAGCAGACCTAATTTTAACAGCGGGTACAGTTACGATGAAAATGGCTCCTTCTTTAGTGAGATTATATGAGCAAATGCCCGAACCAAAATATGTTATTGCTATGGGGGCCTGTACAATTACAGGGGGAATGTTCAGTACCGATTCTTATAGTACGGTTCGGGGAGTTGATAAGCTAATTCCCGTGGATGTCTATTTGCCGGGTTGTCCACCTAAACCGGAGGCCATTATAGATGCTTTAACAAAACTTCGTAAGAAAATATCTCGAGAAATCTATGAAGATAGAATTAGGTCTCAACAAGGGAATCGGTGTTTTACTACCAATCACAAGTTTAATGTTGGACGCAGTACTCATACGGGAACTTATGATCAAGGATTACTCTATCAATCGCCATATACTTCCGAGATCTCT---------CTTGAAACATTTTTTAAATACAAAAGTTTAGTATCTTCACACGAATTGGTGAAT---------------------
>Rhodiola_wallichiana
ATGGCGAAAAGGAGCATTGGAATGGTCTTAGCTCCAGAATCGTCAGACAAT------AACAAGAATAAAGTAACAAAAAAAAAGATTGAGACAGTTATGAATTCCGTTGAGTTTCCTTTACTTAATCGAACAAGCCAAAATTCAGTTATTTCAACTACATCAAATGATCTTTCCAATTGGTCAAGACTCTCCAGTTTATGGCCACTTCTCTACGGTACCAGTTGTTGCTTCATTGAATTTGCTTCATTAATAGGGTCACGATTCGACTTCGATCGTTTTGGACTGGTACCAAGGTCGAGTCCTAGACAAGCAGACCTAATTTTAACAGCGGGTACAGTTACGATGAAAATGGCTCCTTCTTTAGTGAGATTATATGAGCAAATGCCCGAACCAAAATATGTTATTGCTATGGGGGCCTGTACAATTACAGGGGGAATGTTCAGTACCGATTCTTATAGTACGGTTCGGGGAGTTGATAAGCTAATTCCCGTGGATGTCTATTTGCCGGGTTGTCCACCTAAACCGGAGGCCATTATAGATGCTTTAACAAAACTTCGTAAGAAAATATCTCGAGAAATCTATGAAGATAGAATTAGGTCTCAACAAGGGAATCGGTGTTTTACTACCAATCACAAGTTTAATGTTGGACGCAGTACTCATACGGGAACTTATGATCAAGGATTACTCTATCAATCGCCATATACTTCCGAGATCTCT---------CTTGAAACATTTTTTAAATACAAAAGTTTAGTATCTTCACACGAATTGGTGAAT---------------------
>Hylotelephium_ewersii
ATGGCGAAAAGGAGCATTGGAATGGTCTTAGCTCCAGAATCTTCAGACAAT------AAAAAGAATAAAGTAACAAAAAAAAAGATTGAGACAGTTATGAATTCCATCGAGTTTCCTTTACTTAATCGAACAACCCAAAATTCAGTTATTTCAACTACATCAAATGATCTTTCCAATTGGTCAAGACTCTCCAGTTTATGGCCACTTCTCTACGGTACCAGTTGTTGCTTCATTGAATTTGCTTCATTAATAGGCTCACGATTCGACTTTGATCGTTTTGGACTGGTACCAAGGTCGAGTCCTAGACAAGCAGACCTAATTTTAACAGCGGGTACAGTTACGATGAAAATGGCTCCCTCTTTAGTGAGATTATATGAGCAAATGCCCGAACCTAAATATGTTATTGCTATGGGGGCCTGTACAATTACAGGGGGAATGTTCAGTACCGATTCTTATAGTACGGTTCGGGGAGTTGATAAGCTAATTCCCGTGGATATCTATTTGCCGGGTTGTCCACCTAAACCGGAAGCCATTATAGATGCTTTAACAAAACTTCGTAAGAAAATATCTCGAGAAATCTATGAAGATAGAATTAGGTCTCAACAAGGGAATCGGTGTTTTACTACCAATCACAAGTTTCATGTTGGACGCAGTACTCATACGGGAAATTATGATCAAGGATTACTCTATCAATCGCCATATACTTCAGAGATCTCT---------CTTGAAACATTTTTTCAATACAAAAGTTTAGTATCTTCACACGAATTGGTGAAT---------------------
>Hylotelephium_verticillatum
ATGGCGAAAAGGAGCATTGGAATGGTCTTAGCTCCAGAATCTTCAGACAAT------AAAAAGAATAAAGTAACAAAAAAAAAGATTGAGACAGTTATGAATTCCATCGAGTTTCCTTTACTTAATCGAACAACCCAAAATTCAGTTATTTCAACTACATCAAATGATCTTTCCAATTGGTCAAGACTCTCCAGTTTATGGCCACTTCTCTACGGTACCAGTTGTTGCTTCATTGAATTTGCTTCATTAATAGGCTCACGATTCGACTTTGATCGTTTTGGACTGGTACCAAGGTCGAGTCCTAGACAAGCAGACCTAATTTTAACAGCGGGTACAGTTACGATGAAAATGGCTCCCTCTTTAGTGAGATTATATGAGCAAATGCCCGAACCTAAATATGTTATTGCTATGGGGGCCTGTACAATTACAGGGGGAATGTTCAGTACCGATTCTTATAGTACGGTTCGGGGAGTTGATAAGCTAATTCCCGTGGATATCTATTTGCCGGGTTGTCCACCTAAACCGGAAGCCATTATAGATGCTTTAACAAAACTTCGTAAGAAAATATCTCGAGAAATCTATGAAGATAGAATTAGGTCTCAACAAGGGAATCGGTGTTTTACTACCAATCACAAGTTTCATGTTGGACGCAGTACTCATACGGGAAATTATGATCAAGGATTACTCTATCAATCGCCATATACTTCAGAGATCTCT---------CTTGAAACATTTTTTCAATACAAAAGTTTAGTATCTTCACACGAATTGGTGAAT---------------------
>Hylotelephium_viviparum
ATGGCGAAAAGGAGCATTGGAATGGTCTTAGCTCCAGAATCTTCAGACAAT------AAAAAGAATAAAGTAACAAAAAAAAAGATTGAGACAGTTATGAATTCCATCGAGTTTCCTTTACTTAATCGAACAACCCAAAATTCAGTTATTTCAACTACATCAAATGATCTTTCCAATTGGTCAAGACTCTCCAGTTTATGGCCACTTCTCTACGGTACCAGTTGTTGCTTCATTGAATTTGCTTCATTAATAGGCTCACGATTCGACTTTGATCGTTTTGGACTGGTACCAAGGTCGAGTCCTAGACAAGCAGACCTAATTTTAACAGCGGGTACAGTTACGATGAAAATGGCTCCCTCTTTAGTGAGATTATATGAGCAAATGCCCGAACCTAAATATGTTATTGCTATGGGGGCCTGTACAATTACAGGGGGAATGTTCAGTACCGATTCTTATAGTACGGTTCGGGGAGTTGATAAGCTAATTCCAGTGGATATCTATTTGCCGGGTTGTCCACCTAAACCGGAAGCCATTATAGATGCTTTAACAAAACTTCGTAAGAAAATATCTCGAGAAATCTATGAAGATAGAATTAGGTCTCAACAAGGGAATCGGTGTTTTACTACCAATCACAAGTTTCATGTTGGACGCAGTACTCATACGGGAAATTATGATCAAGGATTACTCTATCAATCGCCATATACTTCAGAGATCTCT---------CTTGAAACATTTTTTCAATACAAAAGTTTAGTATCTTCACACGAATTGGTGAAT---------------------
>Meterostachys_sikokianus
ATGGCGAAAAGGAGCATTGGAATGGTCTTAGCTACCGAATCTTCAGACAAT------AAAAAGAATAAAGTAACAAAAAAAAAGATTGAGACAGTTATGAATTCCATTGAGTTTCCTTTACTTAATCGAACAACCCAAAATTCAGTTATTTCAACTACATCAAATGATCTTTCCAATTGGTCAAGACTCTCCAGTTTATGGCCACTTCTCTACGGTACCAGTTGTTGCTTCATTGAATTTGCTTCATTAATAGGCTCACGATTCGACTTCGATCGTTTTGGACTGGTACCAAGGTCGAGTCCTAGACAAGCAGACCTAATTTTCACAGCGGGTACAGTTACGATGAAAATGGCTCCCTCTTTAGTGAGATTATATGAGCAAATGCCCGAACCTAAATATGTTATTGCTATGGGGGCCTGTACAATTACAGGGGGAATGTTCAGTACCGATTCTTATAGTACGGTTCGGGGAGTTGATAAGCTAATTCCCGTGGATATCTATTTGCCGGGTTGTCCACCTAAACCGGAAGCCATTATAGATGCTTTAACAAAACTTCGTAAGAAAATATCTCGAGAAATCTATGAAGATAGAATTAGGTCTCAACAAGGGAATCGGTGTTTTACTACCAATCACAAGTTTCATATTGGACGCAGTACTCATACGGGAAATTATGATCAAGGATTACTCTATCAATCGCCATATACTTCAGAAATCTCT---------CTTGAAACATTTTTTCAATACAAAAGTTTAGTATCTTCACACGAATTGGTGAAT---------------------
>Orostachys_fimbriata
ATGGCGAAAAGGAGCATTGGAATGGTCTTAGCTCCAGAATCTTCAGACAAT------AAAAAGAATAAAGTAACAAAAAAAAAGATTGAGACAGTTATGAATTCCATTGAGTTTCCTTTACTTAATCGAACAACCCAAAATTCAGTTATTTCAACTACATCAAATGATTTTTCCAATTGGTCAAGACTCTCCAGTTTATGGCCACTTCTCTACGGTACCAGTTGTTGCTTCATTGAATTTGCTTCATTAATAGGCTCACGATTCGACTTCGATCGTTTTGGACTGGTACCAAGGTCAAGTCCTAGACAAGCAGACCTAATTTTAACAGCGGGTACAGTTACGATGAAAATGGCTCCCTCTTTAGTGAGATTATATGAGCAAATGCCCGAACCTAAATATGTTATTGCTATGGGGGCCTGTACAATTACAGGGGGAATGTTCAGTACCGATTCTTATAGTACGGTTCGGGGAGTTGATAAGCTAATTCCCGTGGATATCTATTTGCCGGGTTGTCCACCTAAACCGGAAGCTATTATAGATGCTTTAACAAAACTTCGTAAGAAAATATCGCGAGAAATCTATGAAGATAGAATTAGGTCTCAACAAGGGAATCGGTGTTTTACTACCAATCACAAGTTTCATGTTGGACGCAGTACTCATACGGGAAATTATGATCAAGGATTACTCTATCAATCGCCATATACTTCAGAAATATCT---------CTTGAAACATTTTTTCAATACAAAAGTTTAGTATCTTCACACGAATTGGTGAAT---------------------
>Orostachys_japonica
ATGGCGAAAAGGAGCATTGGAATGGTCTTAGCTCCAGAATCTTCAGACAAT------AAAAAGAATAAAGTAACAAAAAAAAAGATCGAGACAGTTATGAATTCCATTGAGTTTCCTTTACTTAATCGAACAACCCAAAATTCAGTTATTTCAACTACATCAAATGATCTTTCCAATTGGTCAAGACTCTCCAGTTTATGGCCACTTCTCTACGGTACCAGTTGTTGCTTCATTGAATTTGCTTCATTAATAGGCTCACGATTCGACTTCGATCGTTTTGGACTGGTACCAAGGTCAAGTCCTAGACAAGCAGACCTAATTTTAACAGCGGGTACAGTTACGATGAAAATGGCTCCCTCCTTAGTGAGATTATATGAGCAAATGCCCGAACCTAAATATGTTATTGCTATGGGGGCCTGTACAATTACAGGGGGAATGTTCAGTACCGATTCTTATAGTACGGTTCGGGGAGTTGATAAGCTAATTCCCGTGGATATCTATTTGCCGGGTTGTCCACCTAAACCGGAAGCTATTATAGATGCTTTAACAAAACTTCGTAAGAAAATATCGCGAGAAATCTATGAAGATAGAATTAGGTCTCAACAAGGGAATCGGTGTTTTACTACCAATCACAAGTTTCATGTTGGACGCAGTACTCATACGGGAAATTATGATCAAGGATTACTCTATCAATCGCCATATACTTCAGAAATATCT---------CTTGAAACATTTTTTCAATACAAAAGTTTAGTATCTTCACACGAATTGGTGAAT---------------------
>Orostachys_minuta
ATGGCGAAAAGGAGCATTGGAATGGTCTTAGCTCCAGAATCTTCAGACAAT------AAAAAGAATAAAGTAACAAAAAAAAAGATCGAGACAGTTATGAATTCCATTGAGTTTCCTTTACTTAATCGAACAACCCAAAATTCAGTTATTTCAACTACATCAAATGATCTTTCCAATTGGTCAAGACTCTCCAGTTTATGGCCACTTCTCTACGGTACCAGTTGTTGCTTCATTGAATTTGCTTCATTAATAGGCTCACGATTCGACTTCGATCGTTTTGGACTGGTACCAAGGTCAAGTCCTAGACAAGCAGACCTAATTTTAACAGCGGGTACAGTTACGATGAAAATGGCTCCCTCCTTAGTGAGATTATATGAGCAAATGCCCGAACCTAAATATGTTATTGCTATGGGGGCCTGTACAATTACAGGGGGAATGTTCAGTACCGATTCTTATAGTACGGTTCGGGGAGTTGATAAGCTAATTCCCGTGGATATCTATTTGCCGGGTTGTCCACCTAAACCGGAAGCTATTATAGATGCTTTAACAAAACTTCGTAAGAAAATATCGCGAGAAATCTATGAAGATAGAATTAGGTCTCAACAAGGGAATCGGTGTTTTACTACCAATCACAAGTTTCATGTTGGACGCAGTACTCATACGGGAAATTATGATCAAGGATTACTCTATCAATCGCCATATACTTCAGAAATATCT---------CTTGAAACATTTTTTCAATACAAAAGTTTAGTATCTTCACACGAATTGGTGAAT---------------------
>Orostachys_iwarenge_f_magna
ATGGCGAAAAGGAGCATTGGAATGGTCTTAGCTCCAGAATCTTCAGACAAT------AAAAAGAATAAAGTAACAAAAAAAAAGATTGAGACAGTTATGAATTCCATCGAGTTTCCTTTACTTAATCGAACAACCCAAAATTCAGTTATTTCAACTACATCAAATGATCTTTCCAATTGGTCAAGACTCTCCAGTTTATGGCCACTTCTCTACGGTACCAGTTGTTGCTTCATTGAATTTGCTTCATTAATAGGCTCACGATTCGACTTTGATCGTTTTGGACTGGTACCAAGGTCGAGTCCTAGACAAGCAGACCTAATTTTAACAGCGGGTACAGTTACGATGAAAATGGCTCCCTCTTTAGTGAGATTATATGAGCAAATGCCCGAACCTAAATATGTTATTGCTATGGGGGCCTGTACAATTACAGGGGGAATGTTCAGTACCGATTCTTATAGTACGGTTCGGGGAGTTGATAAGCTAATTCCCGTGGATATCTATTTGCCGGGTTGTCCACCTAAACCGGAAGCCATTATAGATGCTTTAACAAAACTTCGTAAGAAAATATCTCTAGAAATCTATGAAGATAGAATTAGGTCTCAACAAGGGAATCGGTGTTTTACTACCAATCACAAGTTTCATGTTGGACGCAGTACTCATACGGGAAATTATGATCAAGGATTACTCTATCAATCGCCATATACTTCAGAGATCTCT---------CTTGAAACATTTTTTCAATACAAAAGTTTAGTATCTTCACACGAATTGGTGAAT---------------------
>Sinocrassula_densirosulata
ATGGCGAAAAGGAGCATTGGAATGGTCTTAGCTCCAGAATCTTCAGACAAT------AAAAAGAATAAAGTAAGAAAAAAAAAGATTGAGACAGTTATGAATTCCATTGAGTTTCCTTTACTTAATCGAACAACCCAAAATTCAGTTATTTCAACTACATCAAATGATCTTTCCAATTGGTCAAGACTCTCCAGTTTATGGCCACTTCTCTACGGTACCAGTTGTTGCTTCATTGAATTTGCTGCATTAATAGGCTCACGATTCGACTTCGATCGTTTTGGACTGGTACCAAGGTCGAGTCCGAGACAAGCAGACCTAATTTTAACAGCGGGTACAGTTACGATGAAAATGGCTCCCTCTTTAGTTAGATTATATGAGCAAATGCCCGAACCTAAATATGTTATTGCTATGGGGGCCTGTACAATTACAGGGGGAATGTTCAGTACCGATTCTTATAGTACGGTTCGGGGAGTTGATAAGCTAATTCCCGTGGATATCTATTTGCCGGGTTGTCCACCTAAACCGGAAGCCATTATAGATGCTTTAACAAAACTTCGTAAGAAAATATCTCGAGAAATCTATGAAGATAGAATTGGGTTTCAACAAGGGAATCGGTGTTTTACTACCAATCACAAGTTTCATGTTGGACGCAGTACTCATACGGGAAATTATGATCAAGGATTACTCTATCAATCGCCATATACTTCAGAGATCTCT---------CTTGAAACATTTTTTCAATACAAAAGTTTAGTATCGTCACACGAATTGGTGAAT---------------------
>Sinocrassula_indica
ATGGCGAAAAGGAGCATTGGAATGGTCTTAGCTCCAGAATCTTCAGACAAT---------------------------AAAAAGATTGAGACAGTTATGAATTCCATTGAGTTTCCTTTACTTAATCGAACAACCCAAAATTCAGTTATTTCAACTACATCAAATGATCTTTCCAATTGGTCAAGACTCTCCAGTTTATGGCCACTTCTCTACGGTACCAGTTGTTGCTTCATTGAATTTGCTGCATTAATAGGCTCACGATTCGACTTCGATCGTTTTGGACTGGTACCAAGGTCGAGTCCGAGACAAGCAGACCTAATTTTAACAGCGGGTACAGTTACGATGAAAATGGCTCCCTCTTTAGTTAGATTATATGAGCAAATGCCCGAACCTAAATATGTTATTGCTATGGGGGCCTGTACAATTACAGGGGGAATGTTCAGTACCGATTCTTATAGTACGGTTCGGGGAGTTGATAAGCTAATTCCCGTGGATATCTATTTGCCGGGTTGTCCACCTAAACCGGAAGCCATTATAGATGCTTTAACAAAACTTCGTAAGAAAATATCTCGAGAAATCTATGAAGATAGAATTGGGTTTCAACAAGGGAATCGGTGTTTTACTACCAATCACAAGTTTCATGTTGGACGCAGTACTCATACGGGAAATTATGATCAAGGATTACTCTATCAATCGCCATATACTTCAGAGATCTCT---------CTTGAAACATTTTTTCAATACAAAAGTTTAGTATCGTCACACGAATTGGTGAAT---------------------
>Umbilicus_rupestris
ATGGCGAAAAGGAGCATTGGAATGGTCTTAGCTCCAGAATCTTCAGACAAT------AAAAAAAATAAAGTAACAAAAAAAAAGATTGAGATAGTTATGAATTCCATTGAGTTTCCTTTACTTAATCGAACAACCCAAAATTCAGTTATTTCAACTACATCAAATGATCTTTCCAATTGGTCAAGACTCTCCAGTTTATGGCCACTTCTCTACGGTACCAGTTGTTGCTTCATTGAATTTGCTTCATTAATAGGCTCACGATTCGACTTCGATCGGTTTGGACTGGTACCAAGGTCGAGTCCTAGACAAGCAGACCTAATTTTAACAGCGGGTACAGTTACGATGAAAATGGCTCCCTCTTTAGTGAGATTATATGAGCAAATGCCTGAACCAAAATATGTTATTGCTATGGGGGCCTGTACAATTACAGGGGGAATGTTCAGTACCGATTCTTATAGTACGGTTCGGGGAGTTGATAAGCTAATTCCCGTGGATGTCTATTTGCCAGGTTGTCCACCTAAACCGGAGGCCATTATAGATGCTTTAACAAAACTTCGTAAGAAAATATCTCGAGAAATCTATGAAGATAGAATTCGGTCTCAACAAGGGAATCGGTGTTTTATTACCAATCACAAGTTTCATGTTGCACGCAGTACTCATACGGGAAATTATGATCAAGGATTATTCTATCAATCGCCATATACGTCAGAGATCTCT---------CTTGAAACATTTTTTAAATACAAAAGTTTAGTATCTTCACACGAATTGGTGAAT---------------------
>Myriophyllum_aquaticum
ATGGCGAAAGGGAGCATTGGAATGGTCTTAGCTCTGGAATATTCAGACAAT------AAAAAGAATAAAGTAACAAAAAAGAAGATTGAGAAAGTTCTAAATTCCATTGAGTTTCCCTTACTCGATCGAACAACCCAAAATTCAGTTATTTCAACTACATCAAATGATCTTTCAAATTGGTCAAGACTCTCCAGTTTATGGCCGCTTCTCTATGGTACTAGTTGTTGCTTCATTGAATTTGCTTCATTACTAGGCGCACGATTCGACTTTGATCGTTATGGACTAGTACCAAGATCCAGTCCTAGACAAGCAGACTTAATTTTAACAGCTGGTACAGTAACAATGAAAATGGCTCCTTCTTTAGTGCGATTATATGAGCAAATGCCTGAACCAAAATATGTTATTGCTATGGGAGCATGTACAATTACAGGGGGGATGTTCAGTACCGATTCTTATACTACGGTTCGTGGAGTCGATAAACTAATTCCTGTGGATGTCTATTTGCCCGGCTGTCCACCTAAACCAGAGGCAGTTATAGATGCTATAACAAAACTTCGTAAGAAAATATCTCGAGAAATATATGAAGATAGAATTAGGTCTCAACAGGAGAGTCGGTATTTTACTACCAATCACAAATTTCATGCTGGACGCAGTATCCATACTGGAAATTATGATCAAGGATTACTCTATCAACGGCCATCTACTTCAGAGATCCCT---------CTTGAAACATTTTTCAAATACAAAAATTCAGTATCTTCCCATGAATTAGTGAATAAGGCAGGATTCTTTTGTACA
>Myriophyllum_spicatum
ATGGCGAAAGGGAGCCTTGGAATGGTCTTAGCTCTGGAATATTCAGACAAT------------------------AAAAAGAAGATTGAGAAAGTTCTAAATTCCATTGAGTTTCCCTTACTCGATCGAACAACCCAAATTTCAGTTATTTCAACTACATCAAATGATCTTTCAAATTGGTCAAGACTCTCCAGTTTATGGCCGCTTCTCTATGGTACTAGTTGTTGCTTCATTGAATTTGCTTCATTACTAGGCGCACGATTCGACTTTGATCGTTATGGACTAGTACCAAGATCGAGTCCTAGACAAGCAGACTTAATTTTAACAGCTGGTACAGTAACAATGAAAATGGCTCCTTCTTTAGTGCGATTATATGAGCAAATGCCTGAACCAAAATATGTTATTGCTATGGGAGCATGTACAATTACAGGGGGAATGTTCAGTACCGATTCTTATACTACGGTTCGTGGAGTCGATAAACTAATTCCTGTGGATGTCTATTTGCCGGGCTGTCCACCTAAACCAGAGGCAGTTATAGATGCTATAACAAAACTTCGTAAGAAAATATCTCGAGAAATATATGAAGATAGAATTAGGTCTCAACAGGAGAGTCGGTATTTTACTACCAATCACAAATTTCATGATGGACGCAGTATCCATACTGGAAATTATGATCAAGGATTACTCTATCAACGGCCATCTACTTCAGAGATTTCAGAGATCCCTCTTGAAACATTTTTCAAATACAAAAATTCAGTATCTTCCCATGAATTAGTGAATAAGGCAGGATTCATTTGTACA
>Sempervivum_heuffelii
ATGGCGAAAAGGAGCATTGGAATGGTCTTAGCTCCAGAATTTTCAGACAAT------AAAAAGAATAAAGTAAAAAAAAAAGAGATTGAGACAGTTATGAATTCCATTGAATTTCCTTTACTTAATCGAACAACCCAAAATTCAGTTATTTCAACTACATCAAATGATCTTTCCAATTGGTCAAGACTCTCCAGTTTATGGCCACTTCTCTACGGTACCAGTTGTTGCTTCATTGAATTTGCTTCATTAATAGGCTCACGATTCGACTTCGATCGTTTTGGACTGGTACCAAGATCGAGTCCTAGACAAGCAGACCTAATTTTAACAGCGGGTACAGTTACGATGAAAATGGCTCCCTCTTTAGTGAGATTATATGAGCAAATGCCCGAACCGAAATATGTTATTGCTATGGGGGCCTGTACAATTACAGGGGGAATGTTCAGTACCGATTCTTATAGTACGGTTCGGGGAGTTGATAAACTAATTCCCGTGGATGTCTATTTGCCGGGTTGTCCACCTAAACCGGAGGCCATTATAGATGCTTTAACAAAACTTCGCAAGAAAATATCTCGAGAAATCTATGAAGATAGAATTAGGTCTCAACAAGGGAATCGGTGTTTTACTACCAATCACAAGTTTGAGGTTGGACGCAGTACTCATACTGGAAATTATGATCAAGGATTACTCTATCAATCGCCATATACTTCAGAGATCTCT---------CTTGAAACATTTTTTAAATACAAAAGTTTAGTATCTTCACATGAATTGGTGAAT---------------------
>Sempervivum_ciliosum
ATGGCGAAAAGGAGCATTGGAATGGTCTTAGCTCCAGAATTTTCAGACAAT------AAAAAGAATAAAGTAAAAAAAAAAAAGATTGAGACAGTTATGAATTCCATTGAATTTCCTTTACTTAATCGAACAACCCAAAATTCAGTTATTTCAACTACATCAAACGATCTTTCCAATTGGTCAAGACTCTCCAGTTTATGGCCACTTCTCTACGGTACCAGTTGTTGCTTCATTGAATTTGCTTCATTAATAGGCTCACGATTCGACTTCGATCGTTTTGGACTGGTACCAAGATCGAGTCCTAGACAAGCAGACCTAATTTTAACAGCGGGTACAGTTACGATGAAAATGGCTCCCTCTTTAGTGAGATTATATGAGCAAATGCCCGAACCGAAATATGTTATTGCTATGGGGGCCTGTACAATTACAGGGGGAATGTTCAGTACCGATTCTTATAGTACGGTTCGGGGAGTTGATAAACTAATTCCCGTGGATGTCTATTTGCCGGGTTGTCCACCTAAACCGGAGGCCATTATAGATGCTTTAACAAAACTTCGCAAGAAAATATCTCGAGAAATCTATGAAGATAGAATTAGGTCTCAACAAGGGAATCGGTGTTTTACTACCAATCACAAGTTTGAGGTTGGACGCAGTACTCATACTGGAAATTATGATCAAGGATTACTCTATCAATCGCCATATACTTCAGAGATCTCT---------CTTGAAACATTTTTTAAATACAAAAGTTTAGTCTCTTCACATGAATTGGTGAAT---------------------
>Sempervivum_funckii
ATGGCGAAAAGGAGCATTGGAATGGTCTTAGCTCCAGAATTTTCAGACAAT------AAAAAGAATAAAGTAAAAAAAAAAAAGATTGAGACAGTTATGAATTCCATTGAATTTCCTTTACTTAATCGAACAACCCAAAATTCAGTTATTTCAACTACATCAAACGATCTTTCCAATTGGTCAAGACTCTCCAGTTTATGGCCACTTCTCTACGGTACCAGTTGTTGCTTCATTGAATTTGCTTCATTAATAGGCTCACGATTCGACTTCGATCGTTTTGGACTGGTACCAAGATCGAGTCCTAGACAAGCAGACCTAATTTTAACAGCGGGTACAGTTACGATGAAAATGGCTCCCTCTTTAGTGAGATTATATGAGCAAATGCCCGAACCGAAATATGTTATTGCTATGGGGGCCTGTACAATTACAGGGGGAATGTTCAGTACCGATTCTTATAGTACGGTTCGGGGAGTTGATAAACTAATTCCCGTGGATGTCTATTTGCCGGGTTGTCCACCTAAACCGGAGGCCATTATAGATGCTTTAACAAAACTTCGCAAGAAAATATCTCGAGAAATCTATGAAGATAGAATTAGGTCTCAACAAGGGAATCGGTGTTTTACTACCAATCACAAGTTTGAGGTTGGACGCAGTACTCATACTGGAAATTATGATCAAGGATTACTCTATCAATCGCCATATACTTCAGAGATCTCT---------CTTGAAACATTTTTTAAATACAAAAGTTTAGTCTCTTCACATGAATTGGTGAAT---------------------
>Sempervivum_globiferum_subsp_hirtum
ATGGCGAAAAGGAGCATTGGAATGGTCTTAGCTCCAGAATTTTCAGACAAT------AAAAAGAATAAAGTAAAAAAAAAAGAGATTGAGACAGTTATGAATTCCATTGAATTTCCTTTACTTAATCGAACAACCCAAAATTCAGTTATTTCAACTACATCAAATGATCTTTCCAATTGGTCAAGACTCTCCAGTTTATGGCCACTTCTCTACGGTACCAGTTGTTGCTTCATTGAATTTGCTTCATTAATAGGCTCACGATTCGACTTCGATCGTTTTGGACTGGTACCAAGATCGAGTCCTAGACAAGCAGACCTAATTTTAACAGCGGGTACAGTTACGATGAAAATGGCTCCCTCTTTAGTGAGATTATATGAGCAAATGCCCGAACCGAAATATGTTATTGCTATGGGGGCCTGTACAATTACAGGGGGAATGTTCAGTACCGATTCTTATAGTACGGTTCGGGGAGTTGATAAACTAATTCCCGTGGATGTCTATTTGCCGGGTTGTCCACCTAAACCGGAGGCCATTATAGATGCTTTAACAAAACTTCGCAAGAAAATATCTCGAGAAATCTATGAAGATAGAATTAGGTCTCAACAAGGGAATCGGTGTTTTACTACCAATCACAAGTTTGAGGTTGGACGCAGTACTCATACTGGAAATTATGATCAAGGATTACTCTATCAATCGCCATATACTTCAGAGATCTCT---------CTTGAAACATTTTTTAAATACAAAAGTTTAGTATCTTCACATGAATTGGTGAAT---------------------
>Sempervivum_globiferum
ATGGCGAAAAGGAGCATTGGAATGGTCTTAGCTCCAGAATTTTCAGACAAT------AAAAAGAATAAAGTAAAAAAAAAAGAGATTGAGACAGTTATGAATTCCATTGAATTTCCTTTACTTAATCGAACAACCCAAAATTCAGTTATTTCAACTACATCAAATGATCTTTCCAATTGGTCAAGACTCTCCAGTTTATGGCCACTTCTCTACGGTACCAGTTGTTGCTTCATTGAATTTGCTTCATTAATAGGCTCACGATTCGACTTCGATCGTTTTGGACTGGTACCAAGATCGAGTCCTAGACAAGCAGACCTAATTTTAACAGCGGGTACAGTTACGATGAAAATGGCTCCCTCTTTAGTGAGATTATATGAGCAAATGCCCGAACCGAAATATGTTATTGCTATGGGGGCCTGTACAATTACAGGGGGAATGTTCAGTACCGATTCTTATAGTACGGTTCGGGGAGTTGATAAACTAATTCCCGTGGATGTCTATTTGCCGGGTTGTCCACCTAAACCGGAGGCCATTATAGATGCTTTAACAAAACTTCGCAAGAAAATATCTCGAGAAATCTATGAAGATAGAATTAGGTCTCAACAAGGGAATCGGTGTTTTACTACCAATCACAAGTTTGAGGTTGGACGCAGTACTCATACTGGAAATTATGATCAAGGATTACTCTATCAATCGCCATATACTTCAGAGATCTCT---------CTTGAAACATTTTTTAAATACAAAAGTTTAGTATCTTCACATGAATTGGTGAAT---------------------
>Sempervivum_calcareum
ATGGCGAAAAGGAGCATTGGAATGGTCTTAGCTCCAGAATTTTCAGACAAT------AAAAAGAATAAAGTAAAAAAAAAAAAGATTGAGACAGTTATGAATTCCATTGAATTTCCTTTACTTAATCGAACAACCCAAAATTCAGTTATTTCAACTACATCAAACGATCTTTCCAATTGGTCAAGACTCTCCAGTTTATGGCCACTTCTCTACGGTACCAGTTGTTGCTTCATTGAATTTGCTTCATTAATAGGCTCACGATTCGACTTCGATCGTTTTGGACTGGTACCAAGATCGAGTCCTAGACAAGCAGACCTAATTTTAACAGCGGGTACAGTTACGATGAAAATGGCTCCCTCTTTAGTGAGATTATATGAGCAAATGCCCGAACCGAAATATGTTATTGCTATGGGGGCCTGTACAATTACAGGGGGAATGTTCAGTACCGATTCTTATAGTACGGTTCGGGGAGTTGATAAACTAATTCCCGTGGATGTCTATTTGCCGGGTTGTCCACCTAAACCGGAGGCCATTATAGATGCTTTAACAAAACTTCGCAAGAAAATATCTCGAGAAATCTATGAAGATAGAATTAGGTCTCAACAAGGGAATCGGTGTTTTACTACCAATCACAAGTTTGAGGTTGGACGCAGTACTCATACTGGAAATTATGATCAAGGATTACTCTATCAATCGCCATATACTTCAGAGATCTCT---------CTTGAAACATTTTTTAAATACAAAAGTTTAGTCTCTTCACATGAATTGGTGAAT---------------------
>Sempervivum_arachnoideum
ATGGCGAAAAGGAGCATTGGAATGGTCTTAGCTCCAGAATTTTCAGACAAT------AAAAAGAATAAAGTAAAAAAAAAAAAGATTGAGACAGTTATGAATTCCATTGAATTTCCTTTACTTAATCGAACAACCCAAAATTCAGTTATTTCAACTACATCAAACGATCTTTCCAATTGGTCAAGACTCTCCAGTTTATGGCCACTTCTCTACGGTACCAGTTGTTGCTTCATTGAATTTGCTTCATTAATAGGCTCACGATTCGACTTCGATCGTTTTGGACTGGTACCAAGATCGAGTCCTAGACAAGCAGACCTAATTTTAACAGCGGGTACAGTTACGATGAAAATGGCTCCCTCTTTAGTGAGATTATATGAGCAAATGCCCGAACCGAAATATGTTATTGCTATGGGGGCCTGTACAATTACAGGGGGAATGTTCAGTACCGATTCTTATAGTACGGTTCGGGGAGTTGATAAACTAATTCCCGTGGATGTCTATTTGCCGGGTTGTCCACCTAAACCGGAGGCCATTATAGATGCTTTAACAAAACTTCGCAAGAAAATATCTCGAGAAATCTATGAAGATAGAATTAGGTCTCAACAAGGGAATCGGTGTTTTACTACCAATCACAAGTTTGAGGTTGGACGCAGTACTCATACTGGAAATTATGATCAAGGATTACTCTATCAATCGCCATATACTTCAGAGATCTCT---------CTTGAAACATTTTTTAAATACAAAAGTTTAGTCTCTTCACATGAATTGGTGAAT---------------------
