# Supplementary material for: Exploring Plastomic Resources in Sempervivum (Crassulaceae): Implications for Phylogenetics
Source: Genes (Basel). 2024 Mar 30;15(4):441. doi: 10.3390/genes15040441 (PMC11049882; doi:10.3390/genes15040441)
Supplement: Supplementary file 1 [file genes-15-00441-s001.zip › (revised)supplementary files_Junhu Kan/Data S1/petB.fasta]

>Crassula_alstonii
ATGAGTCTCAATAAAGTGTATGATTGGTTCGAAGAACGTCTCGAGATTCAGGCGATCGCAGATGATATAACTAGTAAATACGTTCCTCCCCATGTCAATATCTTTTATTGTTTAGGAGGAATTACGCTTACCTGTTTTTTAGTACAAGTAGCTACCGGATTTGCTATGACTTTTTACTACCGTCCAACTGTTACTGAGGCTTTTTCTTCTGTTCAATACATAATGACTGAAGCTAATTTTGGTTGGTTAATACGATCAGTTCATCGATGGTCGGCAAGTATGATGGTCCTAATGATGATCCTGCATGTATTTCGTGTTTATCTCACTGGCGGATTTAAAAGGCCCCGTGAATTAACTTGGGTTACGGGTGTGGTTCTGGGTGTATTGACTGCATCTTTTGGTGTAACTGGGTATTCTTTACCCTGGGACCAAATAGGTTATTGGGCAGTCAAAATTGTAACAGGTGTACCTGACGCTATTCCTGTAATAGGATCCCCTTTAGTAGAGTTATTACGCGGAAGTGCAAGTGTGGGCCAATCTACTTTAACTCGGTTTTATAGTTTACACACCTTTGTATTACCCCTTCTTACTGCCGTGTTTATGTTAATGCACTTCCTAATGATACGTAAACAAGGTATTTCTGGCCCTTTA
>Crassula_columella
ATGAGT------AAAGTGTATGATTGGTTCGAAGAACGTCTCGAGATTCAGGCGATCGCAGATGATATAACTAGTAAATACGTTCCTCCCCATGTCAATATCTTTTATTGTTTAGGAGGAATTACGCTTACCTGTTTTTTAGTACAAGTAGCTACCGGATTTGCTATGACTTTCTACTACCGTCCAACTGTTACTGAGGCTTTTTCTTCTGTTCAATACATAATGACTGAAGCTAATTTTGGTTGGTTAATACGATCAGTTCATCGATGGTCGGCAAGTATGATGGTCCTAATGATGATCCTGCATGTATTTCGTGTTTATCTCACTGGCGGATTTAAAAGGCCCCGTGAATTAACTTGGGTTACAGGTGTGGTTCTGGGTGTATTGACTGCATCTTTTGGTGTAACTGGGTATTCTTTACCCTGGGACCAAATAGGTTATTGGGCAGTCAAAATTGTAACAGGTGTACCTGACGCTATTCCTGTAATAGGATCCCCTTTAGTAGAGTTATTACGCGGAAGTGCAAGTGTGGGCCAATCTACTTTAACTCGGTTTTATAGTTTACACACCTTTGTATTACCCCTTCTTACTGCCGTGTTTATGTTAATGCACTTCCTAATGATACGTAAACAAGGTATTTCTGGCCCTTTA
>Crassula_dejecta
ATGAGTCTCAATAAAGTGTATGATTGGTTCGAAGAACGTCTCGAGATTCAGGCGATCGCAGATGATATAACTAGTAAATACGTTCCTCCCCATGTCAATATATTTTATTGTTTAGGAGGAATTACGCTTACCTGTTTTTTAGTACAAGTAGCTACCGGATTTGCTATGACTTTTTACTACCGTCCAACTGTTACTGAGGCTTTTTCTTCTGTTCAATACATAATGACTGAAGCTAATTTTGGTTGGTTAATACGATCAGTTCATCGATGGTCGGCAAGTATGATGGTCCTAATGATGATCCTGCATGTATTTCGTGTTTATCTCACTGGCGGATTTAAAAGGCCCCGTGAATTAACTTGGGTTACAGGTGTGGTTCTGGGTGTATTGACTGCATCTTTTGGTGTAACTGGGTATTCTTTACCTTGGGACCAAATAGGTTATTGGGCAGTCAAAATTGTAACAGGTGTACCTGACGCTATTCCTGTAATAGGATCCCCTTTAGTGGAGTTATTACGCGGAAGTGCAAGTGTGGGCCAATCTACTTTAACTCGGTTTTATAGTTTACACACCTTTGTATTACCCCTTCTTACTGCCGTGTTTATGTTAATGCACTTCCTAATGATACGTAAACAAGGTATTTCTGGCCCTTTA
>Crassula_mesembryanthoides
ATGAGTCTCAATAAAGTGTATGATTGGTTCGAAGAACGTCTCGAGATTCAGGCGATCGCAGATGATATAACTAGTAAATACGTTCCTCCCCATGTCAATATATTTTATTGTTTAGGAGGAATTACGCTTACCTGTTTTTTAGTACAAGTAGCTACCGGATTTGCTATGACTTTTTACTACCGTCCAACTGTTACTGAGGCTTTTTCTTCTGTTCAATACATAATGACTGAAGCTAATTTTGGTTGGTTAATACGATCAGTTCATCGATGGTCGGCAAGTATGATGGTCCTAATGATGATCCTGCATGTATTTCGTGTTTATCTCACTGGTGGATTTAAAAGGCCCCGTGAATTAACTTGGGTTACAGGTGTGGTTCTGGGTGTATTGACTGCATCTTTTGGTGTAACTGGGTATTCTTTACCTTGGGACCAAATAGGTTATTGGGCAGTCAAAATTGTAACAGGTGTACCTGACGCTATTCCTGTAATAGGATCCCCTTTAGTAGAGTTATTACGCGGAAGTGCAAGTGTGGGCCAATCTACTTTAACTCGGTTTTATAGTTTACACACCTTTGTATTACCCCTTCTTACTGCCGTGTTTATGTTAATGCACTTCCTAATGATACGTAAACAAGGTATTTCTGGCCCTTTA
>Crassula_perforata
ATGAGTCTCAATAAAGTGTATGATTGGTTCGAAGAACGTCTCGAGATTCAGGCGATCGCAGATGATATAACTAGTAAATACGTTCCTCCCCATGTCAATATATTTTATTGTTTAGGAGGAATTACGCTTACCTGTTTTTTAGTACAAGTAGCTACCGGATTTGCTATGACTTTTTACTACCGTCCAACTGTTACTGAGGCTTTTTCTTCTGTTCAATACATAATGACTGAAGCTAATTTTGGTTGGTTAATACGATCAGTTCATCGATGGTCGGCAAGTATGATGGTCCTAATGATGATCCTGCATGTATTTCGTGTTTATCTCACTGGCGGATTTAAAAGGCCCCGTGAATTAACTTGGGTTACAGGTGTGGTTCTGGGTGTATTGACTGCATCTTTTGGTGTAACTGGATATTCTTTACCTTGGGACCAAATAGGTTATTGGGCAGTCAAAATTGTAACAGGTGTACCTGACGCTATTCCTGTAATAGGATCCCCTTTAGTAGAGTTATTACGCGGAAGTGCAAGTGTGGGTCAATCTACTTTAACTCGGTTTTATAGTTTACACACCTTTGTATTACCCCTTCTTACTGCTGTGTTTATGTTAATGCACTTCCTAATGATACGTAAACAAGGTATTTCTGGCCCTTTA
>Crassula_socialis
ATGAGTCTCAATAAAGTGTATGATTGGTTCGAAGAACGTCTCGAGATTCAGGCGATCGCAGATGATATAACTAGTAAATACGTTCCTCCCCATGTCAATATATTTTATTGTTTAGGAGGAATTACGCTTACCTGTTTTTTAGTACAAGTAGCTACCGGATTTGCTATGACTTTTTACTACCGTCCAACTGTTACTGAGGCTTTTTCTTCTGTTCAATACATAATGACTGAAGCTAATTTTGGTTGGTTAATACGATCCGTTCATCGATGGTCGGCAAGTATGATGGTCCTAATGATGATCCTGCATGTATTTCGTGTTTATCTCACTGGCGGATTTAAAAGGCCCCGTGAATTAACTTGGGTTACAGGTGTGGTTCTGGGTGTATTGACTGCATCTTTTGGTGTAACTGGGTATTCTTTACCTTGGGACCAAATAGGTTATTGGGCAGTCAAAATTGTAACAGGTGTACCTGACGCGATTCCTGTAATAGGATCCCCTTTAGTAGAGTTATTACGCGGAAGTGCAAGTGTGGGCCAATCTACTTTAACTCGGTTTTATAGTTTACACACCTTTGTATTACCCCTTCTTACTGCCGTGTTTATGTTAATGCACTTCCTAATGATACGTAAACAAGGTATTTCTGGCCCTTTA
>Crassula_tecta
ATGAGTCTCAATAAAGTGTATGATTGGTTCGAAGAACGTCTCGAGATTCAGGCGATCGCAGATGATATAACTAGTAAATACGTTCCTCCCCATGTCAATATATTTTATTGTTTAGGAGGAATTACGCTTACCTGTTTTTTAGTACAAGTAGCTACCGGATTTGCTATGACTTTTTACTACCGTCCAACTGTTACTGAGGCTTTTTCTTCTGTTCAATACATAATGACTGAAGCTAATTTTGGTTGGTTAATACGATCAGTTCATCGATGGTCGGCAAGTATGATGGTCCTAATGATGATCCTGCATGTATTTCGTGTTTATCTCACTGGCGGATTTAAAAGGCCCCGTGAATTAACTTGGGTTACAGGCGTGGTTCTGGGTGTATTGACTGCATCTTTTGGTGTAACTGGGTATTCTTTACCTTGGGACCAAATAGGTTATTGGGCAGTCAAAATTGTAACAGGTGTACCTGACGCTATTCCTGTAATAGGATCCCCTTTAGTAGAGTTATTACGCGGAAGTGCAAGTGTGGGCCAATCTACTTTAACTCGGTTTTATAGTTTACACACCTTTGTATTACCCCTTCTTACTGCCGTGTTTATGTTAATGCACTTCCTAATGATACGTAAACAAGGTATTTCTGGCCCTTTA
>Crassula_mesembrianthemopsis
ATGAGT------AAAGTGTATGATTGGTTCGAAGAACGTCTCGAGATTCAGGCGATCGCAGATGATATAACTAGTAAATACGTTCCTCCCCATGTCAATATATTTTATTGTTTAGGAGGAATTACGCTTACCTGTTTTTTAGTACAAGTAGCTACCGGATTTGCTATGACTTTTTACTACCGTCCAACTGTTACTGAGGCTTTTTCTTCTGTTCAATACATAATGACTGAAGCTAATTTTGGTTGGTTAATACGATCAGTTCATCGATGGTCGGCAAGTATGATGGTCCTAATGATGATCCTGCATGTATTTCGTGTTTATCTCACTGGCGGATTTAAAAGGCCCCGTGAATTAACTTGGGTTACAGGTGTGGTTCTGGGTGTATTGACTGCATCTTTTGGTGTAACTGGGTATTCTTTACCTTGGGACCAAATAGGTTATTGGGCAGTCAAAATTGTAACAGGTGTACCTGACGCTATTCCTGTAATAGGATCCCCTTTAGTAGAGTTATTACGCGGAAGTGCAAGTGTGGGCCAATCTACTTTAACTCGGTTTTATAGTTTACACACCTTTGTATTACCCCTTCTTACTGCCGTGTTTATGTTAATGCACTTCCTAATGATACGTAAACAAGGTATTTCTGGCCCTTTA
>Crassula_deltoidea
ATGAGT------AAAGTGTATGATTGGTTCGAAGAACGTCTCGAGATTCAAGCGATTGCAGATGATATAACTAGTAAATACGTTCCCCCTCATGTCAATATATTTTATTGTTTAGGAGGAATTACGCTTACCTGTTTTTTAGTACAAGTAGCTACAGGATTTGCTATGACTTTTTACTACCGTCCAACTGTTACGGAGGCTTTTTCTTCTGTTCAATACATAATGACTGAAGCTAACTTTGGTTGGTTAATCCGATCAGTTCATCGATGGTCGGCAAGTATGATGGTCCTAATGATGATCCTACATGTATTTCGTGTTTATCTAACGGGTGGATTTAAAAGACCCCGTGAATTAACTTGGGTTACAGGTGTGGTTCTGGGTGTATTAACTGCATCTTTTGGTGTAACTGGATATTCCTTACCTTGGGACCAAATAGGTTATTGGGCAGTAAAAATTGTAACAGGTGTACCTGACGCTATTCCAGTAATTGGATCTCCTTTAGTCGAGTTATTGCGCGGAAGTGCGAGTGTGGGCCAATCTACTTTGACTCGGTTTTATAGTTTACACACCTTTGTATTACCCCTTCTTACTGCCGTATTTATGTTAATGCACTTCCTAATGATACGTAAGCAAGGTATTTCTGGCCCTTTA
>Crassula_expansa_subsp_fragilis
ATGAGT------AAAGTGTATGATTGGTTCGAAGAACGTCTCGAGATTCAAGCGATTGCAGATGATATAACTAGTAAATACGTTCCTCCCCATGTCAATATATTTTATTGTTTAGGAGGAATTACGCTTACCTGTTTTTTAGTACAAGTAGCTACAGGATTTGCTATGACTTTTTACTACCGTCCAACTGTTACGGAGGCTTTTTCTTCTGTTCAATACATAATGACTGAAGCTAACTTTGGTTGGTTAATCCGATCAGTTCATCGATGGTCGGCAAGTATGATGGTCCTAATGATGATTCTACATGTATTTCGTGTTTATCTAACGGGTGGATTTAAAAGACCCCGTGAATTAACTTGGGTTACAGGCGTGGTTCTAGGTGTATTGACTGCATCTTTTGGTGTAACTGGATATTCCTTACCTTGGGACCAAATAGGTTATTGGGCAGTAAAAATTGTAACGGGTGTACCTGACGCTATTCCAGTAATAGGATCTCCTTTAGTCGAGTTATTGCGCGGAAGTGCGAGTGTGGGCCAATCTACTTTGACTCGGTTTTATAGTTTACACACCTTTGTATTACCCCTTCTTACTGCCGTATTTATGTTAATGCACTTCCTAATGATACGTAAGCAAGGTATTTCTGGCCCTTTA
>Crassula_volkensii
ATGAGT------AAAGTGTATGATTGGTTCGAAGAACGTCTCGAGATTCAAGCGATTGCAGATGATATAACTAGTAAATACGTTCCTCCCCATGTCAATATATTTTATTGTTTAGGAGGAATTACGCTTACCTGTTTTTTAGTACAAGTAGCTACAGGATTTGCTATGACTTTTTACTACCGTCCAACTGTTACGGAGGCTTTTTCTTCTGTTCAATACATAATGACTGAAGCTAACTTTGGTTGGTTAATCCGATCAGTTCATCGATGGTCGGCAAGTATGATGGTCCTAATGATGATTCTACATGTATTTCGTGTTTATCTAACGGGTGGATTTAAAAGACCCCGTGAATTAACTTGGGTTACAGGCGTGGTTCTGGGTGTATTGACTGCATCTTTTGGTGTAACTGGATATTCCTTACCTTGGGACCAAATAGGTTATTGGGCAGTAAAAATTGTAACGGGTGTACCTGACGCTATTCCAGTAATAGGATCCCCTTTAGTCGAGTTATTGCGCGGAAGTGCGAGTGTGGGTCAATCTACTTTGACTCGGTTTTATAGTTTACACACCTTTGTATTACCCCTTCTTACTGCCGTATTTATGTTAATGCACTTCCTAATGATACGTAAGCAAGGTATTTCTGGCCCTTTA
>Cotyledon_tomentosa
ATGAGTCTCAATAAAGTGTATGATTGGTTCGAAGAACGTCTCGAGATTCAGGCGATTGCAGATGATATAACTAGTAAATACGTTCCTCCCCATGTCAACATATTTTATTGTTTAGGAGGAATTACGCTTACCTGTTTTTTAGTACAAGTAGCTACAGGATTTGCTATGACTTTTTACTACCGTCCGACTGTTACTGAGGCTTTTTCTTCTGTTCAATACATAATGACTGAGGCTAACTTTGGTTGGTTAATCCGATCCGTTCATCGATGGTCGGCAAGTATGATGGTCCTAATGATGATCCTGCACGTATTTCGTGTTTATCTCACCGGTGGGTTTAAAAGACCCCGCGAATTAACTTGGGTTACAGGTGTGGTTCTGGCTGTATTGACTGCATCTTTTGGTGTAACTGGTTATTCCTTACCTTGGGACCAAATAGGTTATTGGGCAGTCAAAATTGTAACAGGCGTACCTGACGCTATTCCTGTAATAGGATCTCCTTTAGTAGAGTTATTACGCGGAAGTGCGAGTGTGGGCCAATCCACTTTGACTCGGTTTTATAGTTTACACACTTTTGTATTACCCCTTCTGACTGCCGTATTTATGTTAATGCACTTTCCAATGATACGTAAACAAGGTATTTCTGGCCCTTTA
>Kalanchoe_daigremontiana
ATGAGTCTCAATAAAGTGTATGATTGGTTCGAAGAACGTCTCGAGATTCAGGCGATTGCAGATGATATAACTAGTAAATACGTTCCTCCCCATGTCAACATATTTTATTGTTTAGGAGGAATTACACTTACCTGTTTTTTAGTACAAGTAGCTACAGGATTTGCTATGACTTTTTACTACCGTCCGACCGTTACTGAGGCTTTTTCTTCTGTTCAATACATAATGACTGAAGCTAACTTTGGTTGGTTAATCCGATCGGTTCATCGATGGTCGGCAAGTATGATGGTCCTAATGATGATCCTGCACGTATTTCGTGTTTATCTCACCGGTGGGTTTAAAAGACCCCGCGAATTAACTTGGGTTACAGGTGTGGTTCTGGCTGTATTGACCGCATCTTTTGGTGTAACTGGTTATTCCTTACCTTGGGACCAAATAGGTTATTGGGCAGTCAAAATTGTAACAGGCGTACCTGACGCTATTCCTGTAATAGGATCTCCTTTAGTAGAGTTATTACGCGGAAGTGCGAGTGTGGGCCAATCCACTTTGACTCGGTTTTATAGTTTACACACTTTTGTATTACCCCTTCTTACTGCCGTATTTATGTTAATGCACTTTTCAATGATACGTAAACAAGGTATTTCTGGCCCTTTA
>Kalanchoe_delagoensis
ATGAGTCTCAATAAAGTGTATGATTGGTTCGAAGAACGTCTCGAGATTCAGGCGATTGCAGATGATATAACTAGTAAATACGTTCCTCCCCATGTCAACATATTTTATTGTTTAGGAGGAATTACACTTACCTGTTTTTTAGTACAAGTAGCTACAGGATTTGCTATGACTTTTTACTACCGTCCGACCGTTACTGAGGCTTTTTCTTCTGTTCAATACATAATGACTGAAGCTAACTTTGGTTGGTTAATCCGATCGGTTCATCGATGGTCGGCAAGTATGATGGTCCTAATGATGATCCTGCACGTATTTCGTGTTTATCTCACCGGTGGGTTTAAAAGACCCCGCGAATTAACTTGGGTTACAGGTGTGGTTCTGGCTGTATTGACCGCATCTTTTGGTGTAACTGGTTATTCCTTACCTTGGGACCAAATAGGTTATTGGGCAGTCAAAATTGTAACAGGCGTACCTGACGCTATTCCTGTAATAGGATCTCCTTTAGTAGAGTTATTACGCGGAAGTGCGAGTGTGGGCCAATCCACTTTGACTCGGTTTTATAGTTTACACACTTTTGTATTACCCCTTCTTACTGCCGTATTTATGTTAATGCACTTTTCAATGATACGTAAACAAGGTATTTCTGGCCCTTTA
>Kalanchoe_fedtschenkoi
ATGAGTCTCAATAAAGTGTATGATTGGTTCGAAGAACGTCTCGAGATTCAGGCGATTGCAGATGATATAACTAGTAAATACGTTCCTCCCCATGTCAACATATTTTATTGTTTAGGAGGAATTACACTTACCTGTTTTTTAGTACAAGTAGCTACAGGATTTGCTATGACTTTTTACTACCGTCCGACCGTTACTGAGGCTTTTTCTTCTGTTCAATACATAATGACTGAAGCTAACTTTGGTTGGTTAATCCGATCGGTTCATCGATGGTCGGCAAGTATGATGGTCCTAATGATGATCCTGCACGTATTTCGTGTTTATCTCACCGGTGGGTTTAAAAGACCCCGCGAATTAACTTGGGTTACAGGTGTGGTTCTGGCTGTATTGACCGCATCTTTTGGTGTAACTGGTTATTCCTTACCTTGGGACCAAATAGGTTATTGGGCAGTCAAAATTGTAACAGGCGTACCTGACGCTATTCCTGTAATAGGATCTCCTTTAGTAGAGTTATTACGCGGAAGTGCGAGTGTGGGCCAATCCACTTTGACTCGGTTTTATAGTTTACACACTTTTGTATTACCCCTTCTTACTGCCGTATTTATGTTAATGCACTTTTCAATGATACGTAAACAAGGTATTTCTGGCCCTTTA
>Kalanchoe_longiflora
ATGAGTCTCAATAAAGTGTATGATTGGTTCGAAGAACGTCTCGAGATTCAGGCGATTGCAGATGATATAACTAGTAAATACGTTCCTCCCCATGTCAACATATTTTATTGTTTAGGAGGAATTACACTTACCTGTTTTTTAGTACAAGTAGCTACAGGATTTGCTATGACTTTTTACTACCGTCCGACCGTTACTGAGGCTTTTTCTTCTGTTCAATACATAATGACTGAAGCTAACTTTGGTTGGTTAATCAGATCGGTTCATCGATGGTCGGCAAGTATGATGGTCCTAATGATGATCCTGCACGTATTTCGTGTTTATCTCACCGGTGGGTTTAAAAGACCGCGCGAATTAACTTGGGTTACAGGTGTGGTTCTGGCTGTATTGACTGCATCTTTTGGTGTAACTGGTTATTCCTTACCTTGGGACCAAATAGGTTATTGGGCAGTCAAAATTGTAACAGGCGTACCTGACGCTATTCCTGTAATAGGATCTCCCTTAGTAGAGTTATTACGGGGAAGTGCGAGTGTGGGCCAATCCACTTTGACTCGGTTTTATAGTTTACACACTTTTGTATTACCCCTTCTTACTGCCGTATTTATGTTAATGCACTTTTCAATGATACGTAAACAAGGTATTTCTGGCCCTTTA
>Kalanchoe_tomentosa
ATGAGTCTCAATAAAGTGTATGATTGGTTCGAAGAACGTCTCGAGATTCAGGCGATTGCAGATGATATAACTAGTAAATACGTTCCTCCCCATGTCAACATATTTTATTGTTTAGGAGGAATTACGCTTACCTGTTTTTTAGTACAAGTAGCTACAGGATTTGCTATGACTTTTTACTACCGTCCGACTGTTACTGAGGCTTTTTCTTCTGTTCAATACATAATGACTGAAGCTAACTTTGGTTGGTTAATCCGATCGGTTCATCGATGGTCGGCAAGTATGATGGTCCTAATGATGATACTGCACGTATTTCGTGTTTATCTCACCGGTGGGTTTAAAAGACCCCGCGAATTAACTTGGGTTACAGGTGTGGTTCTGGCTGTATTGACTGCATCTTTTGGTGTAACTGGTTATTCCTTACCTTGGGACCAAATAGGTTATTGGGCAGTCAAAATTGTAACAGGCGTACCTGACGCTATTCCTGTAATAGGATCTCCTTTAGTAGAGTTATTACGCGGAAGTGCGAGTGTGGGCCAATCCACTTTGACTCGGTTTTATAGTTTACACACTTTTGTATTACCCCTTCTTACTGCCGTATTTATGTTAATGCACTTTTCAATGATACGTAAACAAGGTATTTCTGGCCCTTTA
>Echeveria_lilacina
ATGAGTCTCAATAAAGTGTATGATTGGTTCGAAGAACGTCTCGAGATTCAGGCGATTGCAGATGATATAACTAGTAAATACGTTCCTCCCCATGTCAACATATTTTATTGTCTCGGAGGAATTACGCTTACCTGTTTTTTAGTACAAGTAGCTACAGGATTTGCTATGACTTTTTACTACCGTCCGACTGTTACTGAGGCTTTTTCTTCGGTTCAATATATCATGACTGAAGCTAACTTTGGGTGGTTAATCCGATCGGTTCATCGATGGTCGGCAAGTATGATGGTCCTAATGATGATCCTGCACGTATTTCGTGTTTATCTCACCGGTGGGTTTAAAAGACCCCGCGAATTAACTTGGGTTACAGGTGTGGTTCTGGCTGTATTGACCGCATCTTTTGGTGTAACCGGTTATTCCTTACCTTGGGACCAAATAGGTTATTGGGCAGTCAAAATTGTAACAGGCGTACCCGACGCTATTCCTGTAATAGGATCGCCTTTAGTAGAGTTACTACGTGGAAGTGCGAGTGTGGGCCAATCCACTTTAACCCGGTTTTATAGTTTACACACTTTCGTATTACCCCTTCTTACTGCTGTATTTATGTTAATGCACTTTCCAATGATACGTAAACAAGGTATTTCTGGTCCTTTA
>Graptopetalum_amethystinum
ATGAGTCTCAATAAAGTGTATGATTGGTTCGAAGAACGTCTCGAGATTCAGGCGATTGCAGATGATATAACTAGTAAATACGTTCCTCCCCATGTCAACATATTTTATTGTCTCGGAGGAATTACGCTTACCTGTTTTTTAGTACAAGTAGCTACAGGATTTGCTATGACTTTTTACTACCGTCCGACTGTTACTGAGGCTTTTTCTTCGGTTCAATATATCATGACTGAAGCTAACTTTGGGTGGTTAATCCGATCGGTTCATCGATGGTCGGCAAGTATGATGGTCCTAATGATGATCCTGCACGTATTTCGTGTTTATCTCACCGGTGGGTTTAAAAGACCCCGCGAATTAACTTGGGTTACAGGTGTGGTTCTGGCTGTATTGACCGCATCTTTTGGTGTAACCGGTTATTCCTTACCTTGGGACCAAATAGGTTATTGGGCAGTCAAAATTGTAACAGGCGTACCCGACGCTATTCCTGTAATAGGATCGCCTTTAGTAGAGTTACTACGTGGAAGTGCGAGTGTGGGCCAATCCACTTTAACCCGGTTTTATAGTTTACACACTTTTGTATTACCCCTTCTTACTGCTGTATTTATGTTAATGCACTTTCCAATGATACGTAAACAAGGTATTTCTGGTCCTTTA
>Pachyphytum_compactum
ATGAGTCTCAATAAAGTGTATGATTGGTTCGAAGAACGTCTCGAGATTCAGGCGATTGCAGATGATATAACTAGTAAATACGTTCCTCCCCATGTCAACATATTTTATTGTCTCGGAGGAATTACGCTTACCTGTTTTTTAGTACAAGTAGCTACAGGATTTGCTATGACTTTTTACTACCGTCCGACTGTTACTGAGGCTTTTTCTTCGGTTCAATATATCATGACTGAAGCTAACTTTGGGTGGTTAATCCGATCGGTTCATCGATGGTCGGCAAGTATGATGGTCCTAATGATGATCCTGCACGTATTTCGTGTTTATCTCACCGGTGGGTTTAAAAGACCCCGCGAATTAACTTGGGTTACAGGTGTGGTTCTGGCTGTATTGACCGCATCTTTTGGTGTAACCGGTTATTCCTTACCTTGGGACCAAATAGGTTATTGGGCAGTCAAAATTGTAACAGGCGTACCCGACGCTATTCCTGTAATAGGATCGCCTTTAGTAGAGTTACTACGTGGAAGTGCGAGTGTGGGCCAATCCACTTTAACCCGGTTTTATAGTTTACACACTTTTGTATTACCCCTTCTTACTGCTGTATTTATGTTAATGCACTTTCCAATGATACGTAAACAAGGTATTTCTGGTCCTTTA
>Sedum_alfredii
ATGAGT------AAAGTGTATGATTGGTTCGAAGAACGTCTCGAGATTCAGGCGATTGCAGATGATATAACTAGTAAATACGTTCCTCCCCATGTCAACATATTTTATTGTCTCGGAGGAATTACGCTTACCTGTTTTTTAGTACAAGTAGCTACAGGATTTGCTATGACTTTTTACTACCGTCCTACTGTTACTGAGGCTTTTTCGTCTGTTCAATATATAATGACTGAAGCTAACTTTGGGTGGTTAATCCGATCGGTTCATCGATGGTCGGCAAGTATGATGGTCCTAATGATGATCCTGCACGTATTTCGTGTTTATCTCACCGGTGGGTTTAAAAGACCCCGTGAATTAACCTGGGTTACAGGTGTGGTTCTGGCTGTATTAACCGCATCTTTTGGTGTAACCGGTTATTCCTTACCTTGGGACCAAATAGGTTATTGGGCAGTCAAAATTGTAACAGGCGTACCCGACGCTATTCCTGTAATAGGATCACCTTTAGTAGAGTTATTACGTGGAAGTGCGAGTGTGGGCCAATCCACGTTAACCCGGTTTTATAGTTTACACACTTTTGTATTACCCCTTCTTACTGCTGTATTTATGTTAATGCACTTTCCAATGATACGTAAACAAGGTATTTCTGGTCCTTTA
>Sedum_emarginatum
ACGAGTCTCAATAAAGTGTATGATTGGTTCGAAGAACGTCTCGAGATTCAGGCGATTGCAGATGATATAACTAGTAAATACGTTCCTCCCCATGTCAACATATTTTATTGTCTCGGAGGAATTACGCTTACCTGTTTTTTAGTACAAGTAGCTACAGGATTTGCTATGACTTTTTACTACCGTCCGACTGTTACTGAGGCTTTTTCGTCTGTTCAATATATAATGACTGAAGCTAACTTTGGGTGGTTAATCCGATCGGTTCATCGATGGTCGGCAAGTATGATGGTCCTAATGATGATTCTGCACGTATTTCGTGTTTATCTCACCGGTGGGTTTAAAAGACCCCGTGAATTAACTTGGGTTACAGGTGTGGTTCTGGCTGTATTGACCGCATCTTTTGGTGTAACCGGTTATTCCTTACCTTGGGACCAAATAGGTTATTGGGCAGTCAAAATTGTAACAGGCGTACCCGACGCTATTCCTGTAATAGGATCGCCTTTAGTAGAGTTATTACGTGGAAGTGCGAGTGTGGGCCAATCCACTTTAACCCGTTTTTATAGTTTACACACTTTTGTATTACCCCTTCTTACTGCTGTATTTATGTTAATGCACTTTCCAATGATACGTAAACAAGGTATTTCTGGTCCTTTA
>Sedum_lineare
ATGAGTCTCAATAAAGTATATGATTGGTTCGAAGAACGTCTCGAGATTCAGGCGATTGCAGATGATATAACTAGTAAATATGTTCCTCCCCATGTCAACATATTTTATTGTCTCGGAGGAATTACGCTTACCTGTTTTTTAGTACAAGTAGCTACAGGGTTTGCTATGACTTTTTACTACCGTCCGACTGTTACTGAGGCTTTTTCTTCTGTTCAATATATCATGACTGAAGCGAACTTTGGGTGGTTAATCCGATCGGTTCATCGATGGTCGGCAAGTATGATGGTCCTAATGATGATCCTGCACGTATTTCGTGTTTATCTCACCGGTGGGTTTAAAAGACCCCGCGAATTAACTTGGGTTACAGGTGTGGTTCTGGCTGTATTGACCGCATCTTTTGGTGTAACCGGTTATTCCTTACCTTGGGACCAAATAGGTTATTGGGCAGTCAAAATTGTAACAGGCGTACCCGACGCTATTCCTGTAATAGGATCGCCTTTAGTAGAGCTATTACGTGGAAGTGCGAGTGTGGGCCAATCCACTTTAACCCGCTTTTATAGTTTACACACTTTTGTATTACCCCTTCTTACTGCTGTATTTATGTTAATGCACTTTCCAATGATACGTAAACAAGGTATTTCTGGTCCTTTA
>Sedum_oryzifolium
ATGAGTCTCAATAAAGTATATGATTGGTTCGAAGAACGTCTTGAGATTCAGGCGATTGCAGATGATATAACTAGTAAATATGTTCCTCCCCATGTCAACATATTTTATTGTCTCGGAGGAATTACGCTTACCTGTTTTTTAGTACAAGTAGCTACAGGATTTGCTATGACTTTTTACTACCGTCCGACTGTTACTGAGGCTTTTTCTTCTGTTCAATATATCATGACTGAAGCTAACTTTGGGTGGTTAATCCGATCGGTTCATCGGTGGTCGGCAAGTATGATGGTCCTAATGATGATCCTGCACGTATTTCGTGTTTATCTCACCGGTGGGTTTAAAAGACCCCGCGAATTAACTTGGGTTACAGGTGTGGTTCTGGCTGTATTGACCGCATCTTTTGGTGTAACCGGTTATTCCTTACCTTGGGACCAAATAGGTTATTGGGCAGTCAAAATTGTAACAGGCGTACCCGACGCTATTCCTGTAATAGGATCGCCTTTAGTAGAGCTATTACGTGGAAGCGCGAGTGTCGGCCAATCCACTTTAACCCGCTTTTATAGTTTACACACTTTTGTATTACCCCTTCTTACTGCTGTATTTATGTTAATGCACTTTCCAATGATACGTAAACAAGGTATTTCTGGTCCTTTA
>Sedum_plumbizincicola
ATGAGTCTCAATAAAGTGTATGATTGGTTCGAAGAACGTCTCGAGATTCAGGCGATTGCAGATGATATAACTAGTAAATACGTTCCTCCCCATGTCAACATATTTTATTGTCTCGGAGGAATTACGCTTACCTGTTTTTTAGTACAAGTAGCTACAGGATTTGCTATGACTTTTTACTACCGTCCTACTGTTACTGAGGCTTTTTCGTCTGTTCAATATATAATGACTGAAGCTAACTTTGGGTGGTTAATCCGATCGGTTCATCGATGGTCGGCAAGTATGATGGTACTAATGATGATCCTGCACGTATTTCGTGTTTATCTCACCGGTGGGTTTAAAAGACCCCGTGAATTAACCTGGGTTACAGGTGTGGTTCTGGCTGTATTGACCGCATCTTTTGGTGTAACCGGTTATTCCTTACCTTGGGACCAAATAGGTTATTGGGCAGTCAAAATTGTAACAGGCGTACCCGACGCTATTCCTGTAATAGGATCGCCTTTAGTAGAGTTATTACGTGGAAGTGCGAGTGTGGGCCAATCCACTTTAACCCGGTTTTATAGTTTACACACTTTTGTATTACCCCTTCTTACTGCTGTATTTATGTTAATGCACTTTCCAATGATACGTAAACAAGGTATTTCTGGTCCTTTA
>Sedum_sarmentosum
ATGAGTCTCAATAAAGTGTATGATTGGTTCGAAGAACGTCTCGAGATTCAGGCGATTGCAGATGATATAACTAGTAAATACGTTCCTCCCCATGTCAACATATTTTATTGTCTCGGAGGAATTACGCTTACCTGTTTTTTAGTACAAGTAGCTACAGGATTTGCTATGACTTTTTACTACCGTCCCACTGTTACGGAGGCTTTTTCGTCTGTTGAATATATAATGACTGAAGCTAACTTTGGGTGGTTAATCCGATCGGTTCATCGATGGTCGGCAAGTATGATGGTCCTAATGATGATCCTGCACGTATTTCGTGTTTATCTCACCGGTGGGTTTAAAAGACCCCGTGAATTAACTTGGGTTACAGGTGTGGTTCTGGCTGTATTGACCGCATCTTTTGGTGTAACCGGTTATTCCTTACCTTGGGACCAAATAGGTTATTGGGCAGTCAAAATTGTAACAGGCGTACCCGACGCTATTCCTGTAATAGGATCGCCTTTAGTAGAGTTATTACGTGGAAGTGCGAGTGTGGGCCAATCCACTTTAACCCGGTTTTATAGTTTACACACTTTTGTATTACCTCTTCTTACTGCTGTATTTATGTTAATGCACTTTCCAATGATACGTAAACAAGGTATTTCTGGTCCTTTA
>Sedum_tricarpum
ATGAGTCTCAATAAAGTGTATGATTGGTTCGAAGAACGTCTCGAGATTCAGGCGATTGCAGATGATATAACTAGTAAATACGTTCCTCCCCATGTCAACATATTTTATTGTCTCGGAGGAATTACGCTTACCTGTTTTTTAGTACAAGTAGCTACAGGATTTGCTATGACTTTTTACTACCGTCCTACTGTTACTGAGGCTTTTTCGTCTGTTCAATATATAATGACTGAAGCTAACTTTGGGTGGTTAATCCGATCGGTTCATCGATGGTCGGCAAGTATGATGGTCCTAATGATGATCCTGCACGTATTTCGTGTTTATCTCACCGGTGGGTTTAAAAGACCCCGTGAATTAACCTGGGTTACAGGTGTGGTTCTGGCTGTATTAACCGCATCTTTTGGTGTAACCGGTTATTCCTTACCTTGGGACCAAATAGGTTATTGGGCAGTCAAAATTGTAACAGGCGTACCCGACGCTATTCCTGTAATAGGATCACCTTTAGTAGAGTTATTACGTGGAAGTGCGAGTGTGGGCCAATCCACGTTAACCCGGTTTTATAGTTTACACACTTTTGTATTACCCCTTCTTACTGCTGTATTTATGTTAATGCACTTTCCAATGATACGTAAACAAGGTATTTCTGGTCCTTTA
>Aeonium_arboreum
ATGAGTCTCAATAAAGTGTATGATTGGTTCGAAGAACGTCTCGAGATTCAGGCGATTGCAGATGATATAACTAGTAAATACGTTCCTCCCCATGTCAACATATTTTATTGTCTAGGAGGAATTACGCTTACCTGTTTTTTAGTACAAGTAGCTACAGGATTTGCTATGACTTTTTACTACCGCCCGACTGTTACTGAGGCGTTTTCTTCTGTTCAATATATCATGACTGAAGCCAACTTTGGTTGGTTAATCCGATCGGTTCATCGATGGTCGGCAAGTATGATGGTCCTAATGATGATCCTGCACGTATTTCGTGTTTATCTCACCGGTGGGTTTAAAAGACCCCGCGAATTAACTTGGGTTACAGGTGTGGTTCTGGCTGTATTGACTGCATCTTTTGGTGTAACCGGTTATTCCTTACCTTGGGATCAAATAGGTTATTGGGCAGTCAAAATTGTAACAGGCGTACCTGACGCTATTCCTGTAATAGGATCCCCTTTAGTAGAGTTATTACGGGGAAGTGCGAGTGTGGGCCAATCCACTTTAACCCGGTTTTATAGTTTACACACTTTTGTATTACCTCTTCTTACTGCCGTATTTATGTTAATGCACTTCCCAATGATACGTAAACAGGGGATTTCTGGCCCTTTA
>Aeonium_balsamiferum
ATGAGT------AAAGTGTATGATTGGTTCGAAGAACGTCTCGAGATTCAGGCGATTGCAGATGATATAACTAGTAAATACGTTCCTCCCCATGTCAACATATTTTATTGTCTAGGAGGAATTACGCTTACCTGTTTTTTAGTACAAGTAGCTACAGGATTTGCTATGACTTTTTACTACCGCCCGACTGTTACTGAGGCGTTTTCTTCTGTTCAATATATCATGACTGAAGCCAACTTTGGTTGGTTAATCCGATCGGTTCATCGATGGTCGGCAAGTATGATGGTCCTAATGATGATCCTGCACGTATTTCGTGTTTATCTCACCGGTGGGTTTAAAAGACCCCGCGAATTAACTTGGGTTACAGGTGTGGTTCTGGCTGTATTGACTGCATCTTTTGGTGTAACCGGTTATTCCTTACCTTGGGATCAAATAGGTTATTGGGCAGTCAAAATTGTAACAGGCGTACCTGACGCTATTCCTGTAATAGGATCCCCTTTAGTAGAGTTATTACGGGGAAGTGCGAGTGTGGGCCAATCCACTTTAACCCGGTTTTATAGTTTACACACTTTTGTATTACCTCTTCTTACTGCCGTATTTATGTTAATGCACTTCCCAATGATACGTAAACAGGGGATTTCTGGCCCTTTA
>Aeonium_decorum
ATGAGT------AAAGTGTATGATTGGTTCGAAGAACGTCTCGAGATTCAGGCGATTGCAGATGATATAACTAGTAAATACGTTCCTCCCCATGTCAACATATTTTATTGTCTAGGAGGAATTACGCTTACCTGTTTTTTAGTACAAGTAGCTACAGGATTTGCTATGACTTTTTACTACCGCCCGACTGTTACTGAGGCGTTTTCTTCTGTTCAATATATCATGACTGAAGCCAACTTTGGTTGGTTAATCCGATCGGTTCATCGATGGTCGGCAAGTATGATGGTCCTAATGATGATCCTGCACGTATTTCGTGTTTATCTCACCGGTGGGTTTAAAAGACCCCGCGAATTAACTTGGGTTACAGGTGTGGTTCTGGCTGTATTGACTGCATCTTTTGGTGTAACCGGTTATTCCTTACCTTGGGATCAAATAGGTTATTGGGCAGTCAAAATTGTAACAGGCGTACCTGACGCTATTCCTGTAATAGGATCCCCTTTAGTAGAGTTATTACGGGGAAGTGCGAGTGTGGGCCAATCCACTTTAACCCGGTTTTATAGTTTACACACTTTTGTATTACCTCTTCTTACTGCCGTATTTATGTTAATGCACTTCCCAATGATACGTAAACAGGGGATTTCTGGCCCTTTA
>Aeonium_diplocyclum
ATGAGT------AAAGTGTATGATTGGTTCGAAGAACGTCTCGAGATTCAGGCGATTGCAGATGATATAACTAGTAAATACGTTCCTCCCCATGTCAACATATTTTATTGTCTAGGAGGAATTACGCTTACCTGTTTTTTAGTACAAGTAGCTACAGGATTTGCTATGACTTTTTACTACCGCCCGACTGTTACTGAGGCGTTTTCTTCTGTTCAATATATCATGACTGAAGCCAACTTTGGTTGGTTAATCCGATCGGTTCATCGATGGTCGGCAAGTATGATGGTCCTAATGATGATCTTGCACGTATTTCGTGTTTATCTCACCGGTGGGTTTAAAAGACCCCGCGAATTAACTTGGGTTACAGGTGTGGTTCTGGCTGTATTGACTGCATCTTTTGGTGTAACCGGTTATTCCTTACCTTGGGATCAAATAGGTTATTGGGCAGTCAAAATTGTAACAGGCGTACCTGACGCTATTCCTGTAATAGGATCCCCTTTAGTAGAGTTATTACGGGGAAGTGCGAGTGTGGGCCAATCCACTTTAACCCGGTTTTATAGTTTACACACTTTTGTATTACCTCTTCTTACTGCCGTATTTATGTTAATGCACTTCCCAATGATACGTAAACAGGGGATTTCTGGCCCTTTA
>Aeonium_dodrantale
ATGAGT------AAAGTGTATGATTGGTTCGAAGAACGTCTCGAGATTCAGGCGATTGCAGATGATATAACTAGTAAATACGTTCCTCCCCATGTCAACATATTTTATTGTCTAGGAGGAATTACGCTTACCTGTTTTTTAGTACAAGTAGCTACAGGATTTGCTATGACTTTTTACTACCGCCCGACTGTTACTGAGGCGTTTTCTTCTGTTCAATATATCATGACTGAAGCCAACTTTGGTTGGTTAATCCGATCGGTTCATCGATGGTCGGCAAGTATGATGGTCCTAATGATGATCTTGCACGTATTTCGTGTTTATCTCACCGGTGGGTTTAAAAGACCCCGCGAATTAACTTGGGTTACAGGTGTGGTTCTGGCTGTATTGACTGCATCTTTTGGTGTAACCGGTTATTCCTTACCTTGGGATCAAATAGGTTATTGGGCAGTCAAAATTGTAACAGGCGTACCTGACGCTATTCCTGTAATAGGATCCCCTTTAGTAGAGTTATTACGGGGAAGTGCGAGTGTGGGCCAATCCACTTTAACCCGGTTTTATAGTTTACACACTTTTGTATTACCTCTTCTTACTGCCGTATTTATGTTAATGCACTTCCCAATGATACGTAAACAGGGGATTTCTGGCCCTTTA
>Aeonium_nobile
ATGAGT------AAAGTGTATGATTGGTTCGAAGAACGTCTCGAGATTCAGGCGATTGCAGATGATATAACTAGTAAATACGTTCCTCCCCATGTCAACATATTTTATTGTCTAGGAGGAATTACGCTTACCTGTTTTTTAGTACAAGTAGCTACAGGATTTGCTATGACTTTTTACTACCGCCCGACTGTTACTGAGGCGTTTTCTTCTGTTCAATATATCATGACTGAAGCCAACTTTGGTTGGTTAATCCGATCGGTTCATCGATGGTCGGCAAGTATGATGGTCCTAATGATGATCCTGCACGTATTTCGTGTTTATCTCACCGGTGGGTTTAAAAGACCCCGCGAATTAACTTGGGTTACAGGTGTGGTTCTGGCTGTATTGACTGCATCTTTTGGTGTAACCGGTTATTCCTTACCTTGGGATCAAATAGGTTATTGGGCAGTCAAAATTGTAACAGGCGTACCTGACGCTATTCCTGTAATAGGATCCCCTTTAGTAGAGTTATTACGGGGAAGTGCGAGTGTGGGCCAATCCACTTTAACCCGGTTTTATAGTTTACACACTTTTGTATTACCTCTTCTTACTGCCGTATTTATGTTAATGCACTTCCCAATGATACGTAAACAGGGGATTTCTGGCCCTTTA
>Aeonium_saundersii
ATGAGT------AAAGTGTATGATTGGTTCGAAGAACGTCTCGAGATTCAGGCGATTGCAGATGATATAACTAGTAAATACGTTCCTCCCCATGTCAACATATTTTATTGTCTAGGAGGAATTACGCTTACCTGTTTTTTAGTACAAGTAGCTACAGGATTTGCTATGACTTTTTACTACCGCCCGACTGTTACTGAGGCGTTTTCTTCTGTTCAATATATCATGACTGAAGCCAACTTTGGTTGGTTAATCCGATCGGTTCATCGATGGTCGGCAAGTATGATGGTCCTAATGATGATCCTGCACGTATTTCGTGTTTATCTCACCGGTGGGTTTAAAAGACCCCGCGAATTAACTTGGGTTACAGGTGTGGTTCTGGCTGTATTGACTGCATCTTTTGGTGTAACCGGTTATTCCTTACCTTGGGATCAAATAGGTTATTGGGCAGTCAAAATTGTAACAGGCGTACCTGACGCTATTCCTGTAATAGGATCCCCTTTAGTAGAGTTATTACGGGGAAGTGCGAGTGTGGGCCAATCCACTTTAACCCGGTTTTATAGTTTACACACTTTTGTATTACCTCTTCTTACTGCCGTATTTATGTTAATGCACTTCCCAATGATACGTAAACAGGGGATTTCTGGCCCTTTA
>Aeonium_tabuliforme
ATGAGT------AAAGTGTATGATTGGTTCGAAGAACGTCTCGAGATTCAGGCGATTGCAGATGATATAACTAGTAAATACGTTCCTCCCCATGTCAACATATTTTATTGTCTAGGAGGAATTACGCTTACCTGTTTTTTAGTACAAGTAGCTACAGGATTTGCTATGACTTTTTACTACCGCCCGACTGTTACTGAGGCGTTTTCTTCTGTTCAATATATCATGACTGAAGCCAACTTTGGTTGGTTAATCCGATCGGTTCATCGATGGTCGGCAAGTATGATGGTCCTAATGATGATCCTGCACGTATTTCGTGTTTATCTCACCGGTGGGTTTAAAAGACCCCGCGAATTAACTTGGGTTACAGGTGTGGTTCTGGCTGTATTGACTGCATCTTTTGGTGTAACCGGTTATTCCTTACCTTGGGATCAAATAGGTTATTGGGCAGTCAAAATTGTAACAGGCGTACCTGACGCTATTCCTGTAATAGGATCCCCTTTAGTAGAGTTATTACGGGGAAGTGCGAGTGTGGGCCAATCCACTTTAACCCGGTTTTATAGTTTACACACTTTTGTATTACCTCTTCTTACTGCCGTATTTATGTTAATGCACTTCCCAATGATACGTAAACAGGGGATTTCTGGCCCTTTA
>Aeonium_undulatum
ATGAGT------AAAGTGTATGATTGGTTCGAAGAACGTCTCGAGATTCAGGCGATTGCAGATGATATAACTAGTAAATACGTTCCTCCCCATGTCAACATATTTTATTGTCTAGGAGGAATTACGCTTACCTGTTTTTTAGTACAAGTAGCTACAGGATTTGCTATGACTTTTTACTACCGCCCGACTGTTACTGAGGCGTTTTCTTCTGTTCAATATATCATGACTGAAGCCAACTTTGGTTGGTTAATCCGATCGGTTCATCGATGGTCGGCAAGTATGATGGTCCTAATGATGATCCTGCACGTATTTCGTGTTTATCTCACCGGTGGGTTTAAAAGACCCCGCGAATTAACTTGGGTTACAGGTGTGGTTCTGGCTGTATTGACTGCATCTTTTGGTGTAACCGGTTATTCCTTACCTTGGGATCAAATAGGTTATTGGGCAGTCAAAATTGTAACAGGCGTACCTGACGCTATTCCTGTAATAGGATCCCCTTTAGTAGAGTTATTACGGGGAAGTGCGAGTGTGGGCCAATCCACTTTAACCCGGTTTTATAGTTTACACACTTTTGTATTACCTCTTCTTACTGCCGTATTTATGTTAATGCACTTCCCAATGATACGTAAACAGGGGATTTCTGGCCCTTTA
>Monanthes_anagensis
ATGAGT------AAAGTGTATGATTGGTTCGAAGAACGTCTCGAGATTCAGGCGATTGCAGATGATATAACTAGTAAATATGTTCCTCCCCATGTCAACATATTTTATTGTCTAGGAGGAATTACGCTTACCTGTTTTTTAGTCCAAGTAGCTACAGGATTTGCTATGACTTTTTACTACCGCCCGACTGTTACTGAGGCGTTTTCTTCTGTTCAATATATCATGACTGAAGCCAACTTTGGTTGGTTAATCCGATCGGTTCATCGATGGTCGGCAAGTATGATGGTCCTAATGATGATCCTGCATGTATTTCGTGTTTATCTCACCGGTGGGTTTAAAAGACCCCGCGAATTAACTTGGGTTACAGGTGTGGTTCTGGCTGTATTGACTGCATCTTTTGGTGTAACCGGTTATTCCTTACCTTGGGATCAAATAGGTTATTGGGCAGTCAAAATTGTAACAGGCGTACCTGACGCTATTCCTGTAATAGGATCCCCTTTAGTAGAGTTATTACGGGGAAGTGCAAGTGTGGGCCAATCCACTTTAACCCGGTTTTATAGTTTACACACTTTTGTATTACCTCTTCTTACTGCCGTATTTATGTTAATGCACTTCCCAATGATACGTAAACAGGGGATTTCTGGCCCGTTA
>Monanthes_brachycaulos
ATGAGT------AAAGTGTATGATTGGTTCGAAGAACGTCTCGAGATTCAGGCGATTGCAGATGATATAACTAGTAAATATGTTCCTCCCCATGTCAACATATTTTATTGTCTAGGAGGAATTACGCTTACCTGTTTTTTAGTCCAAGTAGCTACAGGATTTGCTATGACTTTTTACTACCGCCCGACTGTTACTGAGGCGTTTTCTTCTGTTCAATATATCATGACTGAAGCCAACTTTGGTTGGTTAATCCGATCGGTTCATCGATGGTCGGCAAGTATGATGGTCCTAATGATGATCCTGCATGTATTTCGTGTTTATCTCACCGGTGGGTTTAAAAGACCCCGCGAATTAACTTGGGTTACAGGTGTGGTTCTGGCTGTATTGACTGCATCTTTTGGTGTAACCGGTTATTCCTTACCTTGGGATCAAATAGGTTATTGGGCAGTCAAAATTGTAACAGGCGTACCTGACGCTATTCCTGTAATAGGATCCCCTTTAGTAGAGTTATTACGGGGAAGTGCAAGTGTGGGCCAATCCACTTTAACCCGGTTTTATAGTTTACACACTTTTGTATTACCTCTTCTTACTGCCGTATTTATGTTAATGCACTTCCCAATGATACGTAAACAGGGGATTTCTGGCCCGTTA
>Monanthes_muralis
ATGAGT------AAAGTGTATGATTGGTTCGAAGAACGTCTCGAGATTCAGGCGATTGCAGATGATATAACTAGTAAATATGTTCCTCCCCATGTCAACATATTTTATTGTCTAGGAGGAATTACGCTTACCTGTTTTTTAGTCCAAGTAGCTACAGGATTTGCTATGACTTTTTACTACCGCCCGACTGTTACTGAGGCGTTTTCTTCTGTTCAATATATCATGACTGAAGCCAACTTTGGTTGGTTAATCCGATCGGTTCATCGATGGTCGGCAAGTATGATGGTCCTAATGATGATCCTGCATGTATTTCGTGTTTATCTCACCGGTGGGTTTAAAAGACCCCGCGAATTAACTTGGGTTACAGGTGTGGTTCTGGCTGTATTGACTGCATCTTTTGGTGTAACCGGTTATTCCTTACCTTGGGATCAAATAGGTTATTGGGCAGTCAAAATTGTAACAGGCGTACCTGACGCTATTCCTGTAATAGGATCCCCTTTAGTAGAGTTATTACGGGGAAGTGCAAGTGTGGGCCAATCCACTTTAACCCGGTTTTATAGTTTACACACTTTTGTATTACCTCTTCTTACTGCCGTATTTATGTTAATGCACTTCCCAATGATACGTAAACAGGGGATTTCTGGCCCGTTA
>Monanthes_polyphylla
ATGAGT------AAAGTGTATGATTGGTTCGAAGAACGTCTCGAGATTCAGGCGATTGCAGATGATATAACTAGTAAATACGTTCCTCCCCATGTCAACATATTTTATTGTCTAGGAGGAATTACGCTTACCTGTTTTTTAGTCCAAGTAGCTACAGGATTTGCTATGACTTTTTACTACCGCCCGACTGTTACTGAGGCGTTTTCTTCTGTTCAATATATCATGACTGAAGCCAACTTTGGTTGGTTAATCCGATCGGTTCATCGATGGTCGGCAAGTATGATGGTCTTAATGATGATCCTGCACGTATTTCGTGTTTATCTCACCGGTGGGTTTAAAAGACCCCGCGAATTAACTTGGGTTACAGGTGTGGTTCTGGCTGTATTGACTGCATCTTTTGGTGTAACCGGTTATTCCTTACCTTGGGATCAAATAGGTTATTGGGCAGTCAAAATTGTAACAGGCGTACCTGACGCTATTCCTGTAATAGGATCCCCTTTAGTAGAGTTATTACGGGGAAGTGCGAGTGTGGGCCAATCCACTTTAACCCGGTTTTATAGTTTACACACTTTTGTATTACCTCTTCTTACTGCCGTATTTATGTTAATGCACTTCCCAATGATACGTAAACAGGGGATTTCTGGCCCGTTA
>Rosularia_alpestris
ATGAGTCTCAATAAAGTGTATGATTGGTTCGAAGAACGTCTCGAGATTCAGGCGATTGCAGATGATATAACTAGTAAATATGTTCCTCCCCATGTCAACATATTTTATTGTCTAGGAGGAATTACGCTTACCTGTTTTTTAGTACAAGTAGCTACAGGATTTGCTATGACTTTTTACTACCGTCCGACTGTTACTGAGGCTTTTTCTTCTGTTCAATATATCATGACTGAAGCTAACTTTGGTTGGTTAATCCGATCGGTTCATCGATGGTCGGCAAGTATGATGGTCCTAATGATGATCCTGCACGTATTTCGTGTTTATCTCACCGGTGGGTTTAAAAGACCCCGCGAATTAACTTGGGTTACAGGTGTGGTTCTGGCTGTATTGACTGCATCTTTTGGTGTAACCGGTTATTCCTTACCTTGGGACCAAATAGGTTATTGGGCAGTAAAAATTGTAACAGGCGTACCTGACGCTATTCCTGTAATAGGATCGCCTTTAGTAGAGTTATTACGTGGAAGTGCGAGTGTGGGCCAATCCACTTTAACCCGATTTTATAGTTTACACACTTTTGTATTACCCCTTCTTACTGCCGTATTTATGTTAATGCACTTCCCAATGATACGTAAACAAGGTATTTCGGGCCCTTTA
>Sempervivum_tectorum
ATGAGTCTCAATAAAGTGTATGATTGGTTCGAAGAACGTCTCGAGATTCAGGCGATTGCAGATGATATAACTAGTAAATACGTTCCTCCCCATGTCAACATATTTTATTGTCTAGGAGGAATTACGCTTACCTGTTTTTTAGTACAAGTAGCTACAGGATTTGCTATGACTTTTTACTACCGTCCGACTGTTACTGAGGCTTTTTCTTCTGTTCAATATATCATGACTGAAGCTAACTTTGGTTGGTTAATCCGATCGGTTCATCGATGGTCGGCAAGTATGATGGTCCTAATGATGATCCTGCACGTATTTCGTGTTTATCTCACCGGTGGGTTTAAAAGACCCCGCGAATTAACTTGGGTTACAGGTGTGGTTCTGGCTGTATTGACTGCATCTTTTGGTGTAACCGGTTATTCCTTACCTTGGGACCAAATAGGTTATTGGGCAGTCAAAATTGTAACAGGCGTACCTGACGCTATTCCTTTAATAGGATCTCCTTTAGTAGAGTTATTACGTGGAAGTGCGAGTGTGGGCCAATCCACTTTAACCCGGTTTTATAGTTTACACACTTTTGTATTACCCCTTCTTACTGCCGTATTTATGTTAATGCACTTCCCAATGATACGTAAACAAGGTATTTCTGGCCCTTTA
>Phedimus_spurius
ATGAGTCTCAATAAAGTGTATGATTGGTTCGAAGAACGTCTCGAGATTCAGGCGATTGCAGATGATATAACTAGTAAATATGTTCCTCCTCATGTCAACATATTTTATTGTCTAGGAGGAATTACGCTTACTTGTTTTTTAGTACAAGTAGCTACAGGATTTGCTATGACTTTTTACTACCGTCCGACTGTTACTGAGGCTTTTTCTTCTGTTCAATACATAATGACTGAAGCTAACTTTGGTTGGTTAATCCGATCGGTTCATCGATGGTCGGCAAGTATGATGGTCCTAATGATGATCCTGCACGTATTTCGTGTTTATCTAACCGGTGGGTTTAAAAGACCCCGCGAATTAACTTGGGTTACAGGTGTGGTTCTGGCTGTATTGACTGCATCTTTTGGTGTAACTGGTTATTCCTTACCTTGGGACCAAATAGGTTATTGGGCAGTCAAAATTGTAACAGGCGTACCTGACGCTATTCCTGTAATAGGATCTCCTTTAGTAGAGTTATTACGTGGAAGTGCGAGTGTGGGCCAATCCACTTTGACTCGGTTTTATAGTTTACACACTTTTGTATTACCTCTTCTTACTGCCGTATTTATGTTAATGCACTTCCCAATGATACGTAAACAAGGTATTTCTGGCCCTTTA
>Phedimus_aizoon
ATGAGTCTCAATAAAGTGTATGATTGGTTCGAAGAACGTCTCGAGATTCAGGCGATTGCAGATGATATAACTAGTAAATATGTTCCTCCTCATGTCAACATATTTTATTGTCTAGGAGGAATTACGCTTACTTGTTTTTTAGTACAAGTAGCTACAGGATTTGCTATGACTTTTTACTACCGTCCAACTGTTACTGAGGCTTTTTCTTCTGTTCAATACATAATGACTGAAGCTAACTTTGGTTGGTTAATCCGATCGGTTCATCGATGGTCGGCAAGTATGATGGTCCTAATGATGATCCTGCACGTATTTCGTGTTTATCTAACCGGTGGGTTTAAAAGACCCCGCGAATTAACTTGGGTTACAGGTGTGGTTCTGGCTGTATTGACTGCATCTTTTGGTGTAACTGGTTATTCCTTACCTTGGGACCAAATAGGTTATTGGGCAGTCAAAATTGTAACAGGAGTACCTGACGCTATTCCTGTAATAGGATCCCCTTTAGTAGAGTTATTACGTGGAAGTGCAAGTGTGGGCCAATCCACTTTGACTCGGTTTTATAGTTTACACACTTTTGTCTTACCCCTTCTTACTGCGGTATTTATGTTAATGCACTTCCCAATGATACGTAAACAAGGTATTTCTGGTCCTTTA
>Phedimus_kamtschaticus
ATGAGTCTCAATAAAGTGTATGATTGGTTCGAAGAACGTCTCGAGATTCAGGCGATTGCAGATGATATAACTAGTAAATATGTTCCTCCTCATGTCAACATATTTTATTGTCTAGGAGGAATTACGCTTACTTGTTTTTTAGTACAAGTAGCTACAGGATTTGCTATGACTTTTTACTACCGTCCAACTGTTACTGAGGCTTTTTCTTCTGTTCAATACATAATGACTGAAGCTAACTTTGGTTGGTTAATCCGATCGGTTCATCGATGGTCGGCAAGTATGATGGTCCTAATGATGATCCTGCACGTATTTCGTGTTTATCTAACCGGTGGGTTTAAAAGACCCCGCGAATTAACTTGGGTTACAGGTGTGGTTCTGGCTGTATTGACTGCATCTTTTGGTGTAACTGGTTATTCCTTACCTTGGGACCAAATAGGTTATTGGGCAGTCAAAATTGTAACAGGAGTACCTGACGCTATTCCTGTAATAGGATCCCCTTTAGTAGAGTTATTACGTGGAAGTGCAAGTGTGGGCCAATCCACTTTGACTCGGTTTTATAGTTTACACACTTTTGTCTTACCCCTTCTTACTGCCGTATTTATGTTAATGCACTTCCCAATGATACGTAAACAAGGTATTTCTGGTCCTTTA
>Phedimus_odontophyllus
ATGAGTCTCAATAAAGTGTATGATTGGTTCGAAGAACGTCTCGAGATTCAGGCGATTGCAGATGATATAACTAGTAAATATGTTCCTCCTCATGTCAACATATTTTATTGTCTAGGAGGAATTACGCTTACCTGTTTTTTAGTACAAGTAGCTACAGGATTTGCTATGACTTTTTACTACCGTCCGACTGTTACTGAGGCTTTTTCTTCGGTTCAATACATAATGACTGAAGCTAACTTTGGTTGGTTAATTCGATCGGTTCATCGATGGTCGGCAAGTATGATGGTTCTAATGATGATCCTGCACGTATTTCGTGTTTATCTAACCGGTGGGTTTAAAAGACCCCGCGAATTAACTTGGGTTACAGGTGTGGTTCTGGCTGTATTGACTGCATCTTTTGGTGTAACTGGTTATTCCTTACCTTGGGACCAAATAGGTTATTGGGCAGTCAAAATTGTAACAGGCGTACCTGACGCTATTCCTGTAATAGGATCTCCTTTAGTAGAGTTATTACGTGGAAGTGCGAGTGTGGGCCAATCCACTTTGACTCGGTTTTATAGTTTACACACTTTTGTATTACCTCTTCTTACTGCCGTATTTATGTTAATGCACTTCCCAATGATACGTAAACAGGGTATTTCTGGCCCTTTA
>Phedimus_takesimensis
ATGAGTCTCAATAAAGTGTATGATTGGTTCGAAGAACGTCTCGAGATTCAGGCGATTGCAGATGATATAACTAGTAAATATGTTCCTCCTCATGTCAACATATTTTATTGTCTAGGAGGAATTACGCTTACTTGTTTTTTAGTACAAGTAGCTACAGGATTTGCTATGACTTTTTACTACCGTCCAACTGTTACTGAGGCTTTTTCTTCTGTTCAATACATAATGACTGAAGCTAACTTTGGTTGGTTAATCCGATCGGTTCATCGATGGTCGGCAAGTATGATGGTCCTAATGATGATCCTGCACGTATTTCGTGTTTATCTAACCGGTGGGTTTAAAAGACCCCGCGAATTAACTTGGGTTACAGGTGTGGTTCTGGCTGTATTGACTGCATCTTTTGGTGTAACTGGTTATTCCTTACCTTGGGACCAAATAGGTTATTGGGCAGTCAAAATTGTAACAGGAGTACCTGACGCTATTCCTGTAATAGGATCCCCTTTAGTAGAGTTATTACGTGGAAGTGCAAGTGTGGGCCAATCCACTTTGACTCGGTTTTATAGTTTACACACTTTTGTCTTACCCCTTCTTACTGCCGTATTTATGTTAATGCACTTCCCAATGATACGTAAACAAGGTATTTCTGGTCCTTTA
>Phedimus_yangshanicus
ATGAGTCTCAATAAAGTGTATGATTGGTTCGAAGAACGTCTCGAGATTCAGGCGATTGCAGATGATATAACTAGTAAATATGTTCCTCCTCATGTCAACATATTTTATTGTCTAGGAGGAATTACGCTTACCTGTTTTTTAGTACAAGTAGCTACAGGATTTGCTATGACTTTTTACTACCGTCCGACTGTTACTGAGGCTTTTTCTTCGGTTCAATACATAATGACTGAAGCTAACTTTGGTTGGTTAATTCGATCGGTTCATCGATGGTCGGCAAGTATGATGGTTCTAATGATGATCCTGCACGTATTTCGTGTTTATCTAACCGGTGGGTTTAAAAGACCCCGCGAATTAACTTGGGTTACAGGTGTGGTTCTGGCTGTATTGACTGCATCTTTTGGTGTAACTGGTTATTCCTTACCTTGGGACCAAATAGGTTATTGGGCAGTCAAAATTGTAACAGGCGTACCTGACGCTATTCCTGTAATAGGATCTCCTTTAGTAGAGTTATTACGTGGAAGTGCGAGTGTGGGCCAATCCACTTTGACTCGGTTTTATAGTTTACACACTTTTGTATTACCTCTTCTTACTGCCGTATTTATGTTAATGCACTTCCCAATGATACGTAAACAGGGTATTTCTGGCCCTTTA
>Rhodiola_bupleuroides
ATGAGTCTCAATAAAGTGTATGATTGGTTCGAAGAACGTCTCGAGATTCAGGCGATTGCAGATGATATAACTAGTAAATATGTTCCTCCTCATGTCAACATATTTTATTGTCTAGGAGGAATTACGCTTACTTGTTTTTTAGTACAAGTAGCTACAGGATTTGCTATGACTTTTTACTACCGTCCGACTGTTACTGAGGCTTTTTCTTCTGTTCAATACATAATGACTGAAGCTAACTTTGGTTGGTTAATCCGATCGGTTCATCGATGGTCGGCAAGTATGATGGTCCTAATGATGATCCTGCACGTATTTCGTGTTTATCTAACCGGTGGGTTTAAAAGACCCCGTGAATTAACTTGGGTTACAGGTGTGGTTCTGGCTGTATTGACTGCATCTTTTGGTGTAACTGGTTATTCCTTACCTTGGGACCAAATAGGTTATTGGGCAGTAAAAATTGTAACAGGCGTACCTGACGCTATTCCTGTAATAGGATCTCCTTTAGTAGAGTTATTACGTGGAAGTGCGAGTGTAGGCCAATCCACTTTGACTCGGTTTTATAGTTTACACACTTTTGTATTACCCCTTCTTACTGCCGTATTTATGTTAATGCACTTCCCAATGATACGTAAACAGGGTATTTCTGGCCCTTTA
>Rhodiola_calliantha
ATGAGTCTCAATAAAGTGTATGATTGGTTCGAAGAACGTCTCGAGATTCAGGCGATTGCAGATGATATAACTAGTAAATATGTTCCTCCTCATGTCAACATATTTTATTGTCTAGGAGGAATTACGCTTACTTGTTTTTTAGTACAAGTAGCTACAGGATTTGCTATGACTTTTTACTACCGTCCGACTGTTACTGAGGCTTTTTCTTCTGTTCAATACATAATGACTGAAGCTAACTTTGGTTGGTTAATCCGATCGGTTCATCGATGGTCGGCAAGTATGATGGTCCTAATGATGATCCTGCACGTATTTCGTGTTTATCTAACCGGTGGGTTTAAAAGACCCCGTGAATTAACTTGGGTTACAGGTGTGGTTCTGGCTGTATTGACTGCATCTTTTGGTGTAACTGGTTATTCCTTACCTTGGGACCAAATAGGTTATTGGGCAGTAAAAATTGTAACAGGCGTACCTGACGCTATTCCTGTAATAGGATCTCCTTTAGTAGAGTTATTACGTGGAAGTGCGAGTGTAGGCCAATCCACTTTGACTCGGTTTTATAGTTTACACACTTTTGTATTACCCCTTCTTACTGCCGTATTTATGTTAATGCACTTCCCAATGATACGTAAACAGGGTATTTCTGGCCCTTTA
>Rhodiola_crenulata
ATGAGTCTCAATAAAGTGTATGATTGGTTCGAAGAACGTCTCGAGATTCAGGCGATTGCAGATGATATAACTAGTAAATATGTTCCTCCTCATGTCAACATATTTTATTGTCTAGGAGGAATTACGCTTACTTGTTTTTTAGTACAAGTAGCTACAGGATTTGCTATGACTTTTTACTACCGTCCGACTGTTACTGAGGCTTTTTCTTCTGTTCAATACATAATGACTGAAGCTAACTTTGGTTGGTTAATCCGATCGGTTCATCGATGGTCGGCAAGTATGATGGTCCTAATGATGATCCTGCACGTATTTCGTGTTTATCTAACCGGTGGGTTTAAAAGACCCCGTGAATTAACTTGGGTTACAGGTGTGGTTCTGGCTGTATTGACTGCATCTTTTGGTGTAACTGGTTATTCCTTACCTTGGGACCAAATAGGTTATTGGGCAGTAAAAATTGTAACAGGCGTACCTGACGCTATTCCTGTAATAGGATCTCCTTTAGTAGAGTTATTACGTGGAAGTGCGAGTGTGGGCCAATCCACTTTGACTCGGTTTTATAGTTTACACACTTTTGTATTACCCCTTCTTACTGCCGTATTTATGTTAATGCACTTCCCAATGATACGTAAACAGGGTATTTCTGGCCCTTTA
>Rhodiola_henryi
ATGAGTCTCAATAAAGTGTATGATTGGTTCGAAGAACGTCTCGAGATTCAGGCGATTGCAGATGATATAACTAGTAAATATGTTCCTCCTCATGTCAACATATTTTATTGTCTAGGAGGAATTACGCTTACTTGTTTTTTAGTACAAGTAGCTACAGGATTTGCTATGACTTTTTACTACCGTCCGACTGTTACTGAGGCTTTTTCTTCTGTTCAATACATAATGACTGAAGCTAACTTTGGTTGGTTAATCCGATCGGTTCATCGATGGTCGGCAAGTATGATGGTCCTAATGATGATCCTGCACGTATTTCGTGTTTATCTAACCGGTGGGTTTAAAAGACCCCGTGAATTAACTTGGGTTACAGGTGTGGTTCTGGCTGTATTGACTGCATCTTTTGGTGTAACTGGTTATTCCTTACCTTGGGACCAAATAGGTTATTGGGCAGTAAAAATTGTAACAGGCGTACCTGACGCTATTCCTGTAATAGGATCTCCTTTAGTAGAGTTATTACGTGGAAGTGCGAGTGTGGGCCAATCCACTTTGACTCGGTTTTATAGTTTACACACTTTTGTATTACCCCTTCTTACTGCCGTATTTATGTTAATGCACTTCCCAATGATACGTAAACAGGGTATTTCTGGCCCTTTA
>Rhodiola_himalensis
ATGAGTCTCAATAAAGTGTATGATTGGTTCGAAGAACGTCTCGAGATTCAGGCGATTGCAGATGATATAACTAGTAAATATGTTCCTCCTCATGTCAACATATTTTATTGTCTAGGAGGAATTACGCTTACTTGTTTTTTAGTACAAGTAGCTACAGGATTTGCTATGACTTTTTACTACCGTCCGACTGTTACTGAGGCTTTTTCTTCTGTTCAATACATAATGACTGAAGCTAACTTTGGTTGGTTAATCCGATCGGTTCATCGATGGTCGGCAAGTATGATGGTCCTAATGATGATCCTGCACGTATTTCGTGTTTATCTAACCGGTGGGTTTAAAAGACCCCGTGAATTAACTTGGGTTACAGGTGTGGTTCTGGCTGTATTGACTGCATCTTTTGGTGTAACTGGTTATTCCTTACCTTGGGACCAAATAGGTTATTGGGCAGTAAAAATTGTAACAGGCGTACCTGACGCTATTCCTGTAATAGGATCTCCTTTAGTAGAGTTATTACGTGGAAGTGCGAGTGTGGGCCAATCCACTTTGACTCGGTTTTATAGTTTACACACTTTTGTATTACCCCTTCTTACTGCCGTATTTATGTTAATGCACTTCCCAATGATACGTAAACAGGGTATTTCTGGCCCTTTA
>Rhodiola_kirilowii
ATGAGTCTCAATAAAGTGTATGATTGGTTCGAAGAACGTCTCGAGATTCAGGCGATTGCAGATGATATAACTAGTAAATATGTTCCTCCTCATGTCAACATATTTTATTGTCTAGGAGGAATTACGCTTACTTGTTTTTTAGTACAAGTAGCTACAGGATTTGCTATGACTTTTTACTACCGTCCGACTGTTACTGAGGCTTTTTCTTCTGTTCAATACATAATGACTGAAGCTAACTTTGGTTGGTTAATCCGATCGGTTCATCGATGGTCGGCAAGTATGATGGTCCTAATGATGATCCTGCACGTATTTCGTGTTTATCTAACCGGTGGGTTTAAAAGACCCCGTGAATTAACTTGGGTTACAGGTGTGGTTCTGGCTGTATTGACTGCATCTTTTGGTGTAACTGGTTATTCCTTACCTTGGGACCAAATAGGTTATTGGGCAGTAAAAATTGTAACAGGCGTACCTGACGCTATTCCTGTAATAGGATCTCCTTTAGTAGAGTTATTACGTGGAAGTGCGAGTGTGGGCCAATCCACTTTGACTCGGTTTTATAGTTTACACACTTTTGTATTACCCCTTCTTACTGCCGTATTTATGTTAATGCACTTCCCAATGATACGTAAACAGGGTATTTCTGGCCCTTTA
>Rhodiola_rosea
ATGAGTCTCAATAAAGTGTATGATTGGTTCGAAGAACGTCTTGAGATTCAGGCGATTGCAGATGATATAACTAGTAAATATGTTCCTCCTCATGTCAACATATTTTATTGTCTAGGAGGAATTACGCTTACTTGTTTTTTAGTACAAGTAGCTACAGGATTTGCTATGACTTTTTACTACCGTCCGACTGTTACTGAGGCTTTTTCTTCTGTTCAATACATAATGACTGAAGCTAACTTTGGTTGGTTAATCCGATCGGTTCATCGATGGTCGGCAAGTATGATGGTCCTAATGATGATCCTGCACGTATTTCGTGTTTATCTAACCGGTGGGTTTAAAAGACCCCGTGAATTAACTTGGGTTACAGGTGTGGTTCTGGCTGTATTGACTGCATCTTTTGGTGTAACTGGTTATTCCTTACCTTGGGACCAAATAGGTTATTGGGCAGTAAAAATTGTAACAGGCGTACCTGACGCTATTCCTGTAATAGGATCTCCTTTAGTAGAGTTATTACGTGGAAGTGCGAGTGTGGGCCAATCCACTTTGACTCGGTTTTATAGTTTACACACTTTTGTATTACCCCTTCTTACTGCCGTATTTATGTTAATGCACTTCCCAATGATACGTAAACAGGGTATTTCTGGCCCTTTA
>Rhodiola_sacra
ATGAGTCTCAATAAAGTGTATGATTGGTTCGAAGAACGTCTCGAGATTCAGGCGATTGCAGATGATATAACTAGTAAATATGTTCCTCCTCATGTCAACATATTTTATTGTCTAGGAGGAATTACGCTTACTTGTTTTTTAGTACAAGTAGCTACAGGATTTGCTATGACTTTTTACTACCGTCCGACTGTTACTGAGGCTTTTTCTTCTGTTCAATACATAATGACTGAAGCTAACTTTGGTTGGTTAATCCGATCGGTTCATCGATGGTCGGCAAGTATGATGGTCCTAATGATGATCCTGCACGTATTTCGTGTTTATCTAACCGGTGGGTTTAAAAGACCCCGTGAATTAACTTGGGTTACAGGTGTGGTTCTGGCTGTATTGACTGCATCTTTTGGTGTAACTGGTTATTCCTTACCTTGGGACCAAATAGGTTATTGGGCAGTAAAAATTGTAACAGGCGTACCTGACGCTATTCCTGTAATAGGATCTCCTTTAGTAGAGTTATTACGTGGAAGTGCGAGTGTGGGCCAATCCACTTTGACTCGGTTTTATAGTTTACACACTTTTGTATTACCCCTTCTTACTGCCGTATTTATGTTAATGCACTTCCCAATGATACGTAAACAGGGTATTTCTGGCCCTTTA
>Rhodiola_yunnanensis
ATGAGTCTCAATAAAGTGTATGATTGGTTCGAAGAACGTCTCGAGATTCAGGCGATTGCAGATGATATAACTAGTAAATATGTTCCTCCTCATGTCAACATATTTTATTGTCTAGGAGGAATTACGCTTACTTGTTTTTTAGTACAAGTAGCTACAGGATTTGCTATGACTTTTTACTACCGTCCGACTGTTACTGAGGCTTTTTCTTCTGTTCAATACATAATGACTGAAGCTAACTTTGGTTGGTTAATCCGATCGGTTCATCGATGGTCGGCAAGTATGATGGTCCTAATGATGATCCTGCACGTATTTCGTGTTTATCTAACCGGTGGGTTTAAAAGACCCCGTGAATTAACTTGGGTTACAGGTGTGGTTCTGGCTGTATTGACTGCATCTTTTGGTGTAACTGGTTATTCCTTACCTTGGGACCAAATAGGTTATTGGGCAGTAAAAATTGTAACAGGCGTACCTGACGCTATTCCTGTAATAGGATCTCCTTTAGTAGAGTTATTACGTGGAAGTGCGAGTGTGGGCCAATCCACTTTGACTCGGTTTTATAGTTTACACACTTTTGTATTACCCCTTCTTACTGCCGTATTTATGTTAATGCACTTCCCAATGATACGTAAACAGGGTATTTCTGGCCCTTTA
>Rhodiola_dumulosa
ATGAGTCTCAATAAAGTGTATGATTGGTTCGAAGAACGTCTCGAGATTCAGGCGATTGCAGATGATATAACTAGTAAATATGTTCCTCCTCATGTCAACATATTTTATTGTCTAGGAGGAATTACGCTTACTTGTTTTTTAGTACAAGTAGCTACAGGATTTGCTATGACTTTTTACTACCGTCCGACTGTTACTGAGGCTTTTTCTTCTGTTCAATACATAATGACTGAAGCTAACTTTGGTTGGTTAATCCGATCGGTTCATCGATGGTCGGCAAGTATGATGGTCCTAATGATGATCCTGCACGTATTTCGTGTTTATCTAACCGGTGGGTTTAAAAGACCCCGTGAATTAACTTGGGTTACAGGTGTGGTTCTGGCTGTATTGACTGCATCTTTTGGTGTAACTGGTTATTCCTTACCTTGGGACCAAATAGGTTATTGGGCAGTAAAAATTGTAACAGGCGTACCTGACGCTATTCCTGTAATAGGATCTCCTTTAGTAGAGTTATTACGTGGAAGTGCGAGTGTGGGCCAATCCACTTTGACTCGGTTTTATAGTTTACACACTTTTGTATTACCCCTTCTTACTGCCGTATTTATGTTAATGCACTTCCCAATGATACGTAAACAGGGTATTTCTGGCCCTTTA
>Rhodiola_fastigiata
ATGAGTCTCAATAAAGTGTATGATTGGTTCGAAGAACGTCTCGAGATTCAGGCGATTGCAGATGATATAACTAGTAAATATGTTCCTCCTCATGTCAACATATTTTATTGTCTAGGAGGAATTACGCTTACTTGTTTTTTAGTACAAGTAGCTACAGGATTTGCTATGACTTTTTACTACCGTCCGACTGTTACTGAGGCTTTTTCTTCTGTTCAATACATAATGACTGAAGCTAACTTTGGTTGGTTAATCCGATCGGTTCATCGATGGTCGGCAAGTATGATGGTCCTAATGATGATCCTGCACGTATTTCGTGTTTATCTAACCGGTGGGTTTAAAAGACCCCGTGAATTAACTTGGGTTACAGGTGTGGTTCTGGCTGTATTGACTGCATCTTTTGGTGTAACTGGTTATTCCTTACCTTGGGACCAAATAGGTTATTGGGCAGTAAAAATTGTAACAGGCGTACCTGACGCTATTCCTGTAATAGGATCTCCTTTAGTAGAGTTATTACGTGGAAGTGCGAGTGTGGGCCAATCCACTTTGACTCGGTTTTATAGTTTACACACTTTTGTATTACCCCTTCTTACTGCCGTATTTATGTTAATGCACTTCCCAATGATACGTAAACAGGGTATTTCTGGCCCTTTA
>Rhodiola_gelida
ATGAGTCTCAATAAAGTGTATGATTGGTTCGAAGAACGTCTCGAGATTCAGGCGATTGCAGATGATATAACTAGTAAATATGTTCCTCCTCATGTCAACATATTTTATTGTCTAGGAGGAATTACGCTTACTTGTTTTTTAGTACAAGTAGCTACAGGATTTGCTATGACTTTTTACTACCGTCCGACTGTTACTGAGGCTTTTTCTTCTGTTCAATACATAATGACTGAAGCTAACTTTGGTTGGTTAATCCGATCGGTTCATCGATGGTCGGCAAGTATGATGGTCCTAATGATGATCCTGCACGTATTTCGTGTTTATCTAACCGGTGGGTTTAAAAGACCCCGTGAATTAACTTGGGTTACAGGTGTGGTTCTGGCTGTATTGACTGCATCTTTTGGTGTAACTGGTTATTCCTTACCTTGGGACCAAATAGGTTATTGGGCAGTAAAAATTGTAACAGGCGTACCTGACGCTATTCCTGTAATAGGATCTCCTTTAGTAGAGTTATTACGTGGAAGTGCGAGTGTGGGCCAATCCACTTTGACTCGGTTTTATAGTTTACACACTTTTGTATTACCCCTTCTTACTGCCGTATTTATGTTAATGCACTTCCCAATGATACGTAAACAGGGTATTTCTGGCCCTTTA
>Rhodiola_hobsonii
ATGAGTCTCAATAAAGTGTATGATTGGTTCGAAGAACGTCTTGAGATTCAGGCGATTGCAGATGATATAACTAGTAAATATGTTCCTCCTCATGTCAACATATTTTATTGTCTAGGAGGAATTACGCTTACTTGTTTTTTAGTACAAGTAGCTACAGGATTTGCTATGACTTTTTACTACCGTCCGACTGTTACTGAGGCTTTTTCTTCTGTTCAATACATAATGACTGAAGCTAACTTTGGTTGGTTAATCCGATCGGTTCATCGATGGTCGGCAAGTATGATGGTCCTAATGATGATCCTGCACGTATTTCGTGTTTATCTAACCGGTGGGTTTAAAAGACCCCGCGAATTAACTTGGGTTACAGGTGTGGTTCTGGCTGTATTGACTGCATCTTTTGGTGTAACTGGTTATTCCTTACCTTGGGACCAAATAGGTTATTGGGCAGTAAAAATTGTAACAGGCGTACCTGACGCTATTCCTGTAATAGGATCTCCTTTAGTAGAGTTATTACGTGGAAGTGCGAGTGTGGGCCAATCCACTTTGACTCGGTTTTATAGTTTACACACTTTTGTATTACCCCTTCTTACTGCCGTATTTATGTTAATGCACTTCCCAATGATACGTAAACAGGGTATTTCTGGCCCTTTA
>Rhodiola_humilis
ATGAGTCTCAATAAAGTGTATGATTGGTTCGAAGAACGTCTCGAGATTCAGGCGATTGCAGATGATATAACTAGTAAATATGTTCCTCCTCATGTCAACATATTTTATTGTCTAGGAGGAATTACGCTTACTTGTTTTTTAGTACAAGTAGCTACAGGATTTGCTATGACTTTTTACTACCGTCCGACTGTTACTGAGGCTTTTTCTTCTGTTCAATACATAATGACTGAAGCTAACTTTGGTTGGTTAATCCGATCGGTTCATCGATGGTCGGCAAGTATGATGGTCCTAATGATGATCCTGCACGTATTTCGTGTTTATCTAACCGGTGGGTTTAAAAGACCCCGTGAATTAACTTGGGTTACAGGTGTGGTTCTGGCTGTATTGACTGCATCTTTTGGTGTAACTGGTTATTCCTTACCTTGGGACCAAATAGGTTATTGGGCAGTAAAAATTGTAACAGGCGTACCTGACGCTATTCCTGTAATAGGATCTCCTTTAGTAGAGTTATTACGTGGAAGTGCGAGTGTGGGCCAATCCACTTTGACTCGGTTTTATAGTTTACACACTTTTGTATTACCCCTTCTTACTGCCGTATTTATGTTAATGCACTTCCCAATGATACGTAAACAGGGTATTTCTGGCCCTTTA
>Rhodiola_integrifolia
ATGAGTCTCAATAAAGTGTATGATTGGTTCGAAGAACGTCTCGAGATTCAGGCGATTGCAGATGATATAACTAGTAAATATGTTCCTCCTCATGTCAACATATTTTATTGTCTAGGAGGAATTACGCTTACTTGTTTTTTAGTACAAGTAGCTACAGGATTTGCTATGACTTTTTACTACCGTCCGACTGTTACTGAGGCTTTTTCTTCTGTTCAATACATAATGACTGAAGCTAACTTTGGTTGGTTAATCCGATCGGTTCATCGATGGTCGGCAAGTATGATGGTCCTAATGATGATCCTGCACGTATTTCGTGTTTATCTAACCGGTGGGTTTAAAAGACCCCGTGAATTAACTTGGGTTACAGGTGTGGTTCTGGCTGTATTGACTGCATCTTTTGGTGTAACTGGTTATTCCTTACCTTGGGACCAAATAGGTTATTGGGCAGTAAAAATTGTAACAGGCGTACCTGACGCTATTCCTGTAATAGGATCCCCTTTAGTAGAGTTATTACGTGGAAGTGCGAGTGTGGGCCAATCCACTTTGACTCGGTTTTATAGTTTACACACTTTTGTATTACCCCTTCTTACTGCCGTATTTATGTTAATGCACTTCCCAATGATACGTAAACAGGGTATTTCTGGCCCTTTA
>Rhodiola_liciae
ATGAGTCTCAATAAAGTGTATGATTGGTTCGAAGAACGTCTCGAGATTCAGGCGATTGCAGATGATATAACTAGTAAATATGTTCCTCCTCATGTCAACATATTTTATTGTCTAGGAGGAATTACGCTTACTTGTTTTTTAGTACAAGTAGCTACAGGATTTGCTATGACTTTTTACTACCGTCCGACTGTTACTGAGGCTTTTTCTTCTGTTCAATACATAATGACTGAAGCTAACTTTGGTTGGTTAATCCGATCGGTTCATCGATGGTCGGCAAGTATGATGGTCCTAATGATGATCCTGCACGTATTTCGTGTTTATCTAACCGGTGGGTTTAAAAGACCCCGTGAATTAACTTGGGTTACAGGTGTGGTTCTGGCTGTATTGACTGCATCTTTTGGTGTAACTGGTTATTCCTTACCTTGGGACCAAATAGGTTATTGGGCAGTCAAAATTGTAACAGGCGTACCTGACGCTATTCCTGTAATAGGATCTCCTTTAGTAGAGTTATTACGTGGAAGTGCGAGTGTGGGCCAATCCACTTTGACTCGGTTTTATAGTTTACACACTTTTGTATTACCCCTTCTTACTGCCGTATTTATGTTAATGCACTTCCCAATGATACGTAAACAGGGTATTTCTGGCCCTTTA
>Rhodiola_macrocarpa
ATGAGTCTCAATAAAGTGTATGATTGGTTCGAAGAACGTCTCGAGATTCAGGCGATTGCAGATGATATAACTAGTAAATATGTTCCTCCTCATGTCAACATATTTTATTGTCTAGGAGGAATTACGCTTACTTGTTTTTTAGTACAAGTAGCTACAGGATTTGCTATGACTTTTTACTACCGTCCGACTGTTACTGAGGCTTTTTCTTCTGTTCAATACATAATGACTGAAGCTAACTTTGGTTGGTTAATCCGATCGGTTCATCGATGGTCGGCAAGTATGATGGTCCTAATGATGATCCTGCACGTATTTCGTGTTTATCTAACCGGTGGGTTTAAAAGACCCCGTGAATTAACTTGGGTTACAGGTGTGGTTCTGGCTGTATTGACTGCATCTTTTGGTGTAACTGGTTATTCCTTACCTTGGGACCAAATAGGTTATTGGGCAGTAAAAATTGTAACAGGCGTACCTGACGCTATTCCTGTAATAGGATCTCCTTTAGTAGAGTTATTACGTGGAAGTGCGAGTGTGGGCCAATCCACTTTGACTCGGTTTTATAGTTTACACACTTTTGTATTACCCCTTCTTACTGCCGTATTTATGTTAATGCACTTCCCAATGATACGTAAACAGGGTATTTCTGGCCCTTTA
>Rhodiola_ovatisepala
ATGAGTCTCAATAAAGTGTATGATTGGTTCGAAGAACGTCTCGAGATTCAGGCGATTGCAGATGATATAACTAGTAAATATGTTCCTCCTCATGTCAACATATTTTATTGTCTAGGAGGAATTACGCTTACTTGTTTTTTAGTACAAGTAGCTACAGGATTTGCTATGACTTTTTACTACCGTCCGACTGTTACTGAGGCTTTTTCTTCTGTTCAATACATAATGACTGAAGCTAACTTTGGTTGGTTAATCCGATCGGTTCATCGATGGTCGGCAAGTATGATGGTCCTAATGATGATCCTGCACGTATTTCGTGTTTATCTAACCGGTGGGTTTAAAAGACCCCGTGAATTAACTTGGGTTACAGGTGTGGTTCTGGCTGTATTGACTGCATCTTTTGGTGTAACTGGTTATTCCTTACCTTGGGACCAAATAGGTTATTGGGCAGTAAAAATTGTAACAGGCGTACCTGACGCTATTCCTGTAATAGGATCTCCTTTAGTAGAGTTATTACGTGGAAGTGCGAGTGTGGGCCAATCCACTTTGACTCGGTTTTATAGTTTACACACTTTTGTATTACCCCTTCTTACTGCCGTATTTATGTTAATGCACTTCCCAATGATACGTAAACAGGGTATTTCTGGCCCTTTA
>Rhodiola_prainii
ATGAGTCTCAATAAAGTGTATGATTGGTTCGAAGAACGTCTCGAGATTCAGGCGATTGCAGATGATATAACTAGTAAATATGTTCCTCCTCATGTCAACATATTTTATTGTCTAGGAGGAATTACGCTTACTTGTTTTTTAGTACAAGTAGCTACAGGATTTGCTATGACTTTTTACTACCGTCCGACTGTTACTGAGGCTTTTTCTTCTGTTCAATACATAATGACTGAAGCTAACTTTGGTTGGTTAATCCGATCGGTTCATCGATGGTCGGCAAGTATGATGGTCCTAATGATGATCCTGCACGTATTTCGTGTTTATCTAACCGGTGGGTTTAAAAGACCCCGTGAATTAACTTGGGTTACAGGTGTGGTTCTGGCTGTATTGACTGCATCTTTTGGTGTAACTGGTTATTCCTTACCTTGGGACCAAATAGGTTATTGGGCAGTAAAAATTGTAACAGGCGTACCTGACGCTATTCCTGTAATAGGATCTCCTTTAGTAGAGTTATTACGTGGAAGTGCGAGTGTGGGCCAATCCACTTTGACTCGGTTTTATAGTTTACACACTTTTGTATTACCCCTTCTTACTGCCGTATTTATGTTAATGCACTTCCCAATGATACGTAAACAGGGTATTTCTGGCCCTTTA
>Rhodiola_quadrifida
ATGAGTCTCAATAAAGTGTATGATTGGTTCGAAGAACGTCTCGAGATTCAGGCGATTGCAGATGATATAACTAGTAAATATGTTCCTCCTCATGTCAACATATTTTATTGTCTAGGAGGAATTACGCTTACTTGTTTTTTAGTACAAGTAGCTACAGGATTTGCTATGACTTTTTACTACCGTCCGACTGTTACTGAGGCTTTTTCTTCTGTTCAATACATAATGACTGAAGCTAACTTTGGTTGGTTAATCCGATCGGTTCATCGATGGTCGGCAAGTATGATGGTCCTAATGATGATCCTGCACGTATTTCGTGTTTATCTAACCGGTGGGTTTAAAAGACCCCGTGAATTAACTTGGGTTACAGGTGTGGTTCTGGCTGTATTGACTGCATCTTTTGGTGTAACTGGTTATTCCTTACCTTGGGACCAAATAGGTTATTGGGCAGTAAAAATTGTAACAGGCGTACCTGACGCTATTCCTGTAATAGGATCTCCTTTAGTAGAGTTATTACGTGGAAGTGCGAGTGTGGGCCAATCCACTTTGACTCGGTTTTATAGTTTACACACTTTTGTATTACCCCTTCTTACTGCCGTATTTATGTTAATGCACTTCCCAATGATACGTAAACAGGGTATTTCTGGCCCTTTA
>Rhodiola_rhodantha
ATGAGTCTCAATAAAGTGTATGATTGGTTCGAAGAACGTCTCGAGATTCAGGCGATTGCAGATGATATAACTAGTAAATATGTTCCTCCTCATGTCAACATATTTTATTGTCTAGGAGGAATTACGCTTACTTGTTTTTTAGTACAAGTAGCTACAGGATTTGCTATGACTTTTTACTACCGTCCGACTGTTACTGAGGCTTTTTCTTCTGTTCAATACATAATGACTGAAGCTAACTTTGGTTGGTTAATCCGATCGGTTCATCGATGGTCGGCAAGTATGATGGTCCTAATGATGATCCTGCACGTATTTCGTGTTTATCTAACCGGTGGGTTTAAAAGACCCCGTGAATTAACTTGGGTTACAGGTGTGGTTCTGGCTGTATTGACTGCATCTTTTGGTGTAACTGGTTATTCCTTACCTTGGGACCAAATAGGTTATTGGGCAGTAAAAATTGTAACAGGCGTACCTGACGCTATTCCTGTAATAGGATCCCCTTTAGTAGAGTTATTACGTGGAAGTGCGAGTGTGGGCCAATCCACTTTGACGCGGTTTTATAGTTTACACACTTTTGTATTACCCCTTCTTACTGCCGTATTTATGTTAATGCACTTCCCAATGATACGTAAACAGGGTATTTCTGGCCCTTTA
>Rhodiola_sexifolia
ATGAGTCTCAATAAAGTGTATGATTGGTTCGAAGAACGTCTCGAGATTCAGGCGATTGCAGATGATATAACTAGTAAATATGTTCCTCCTCATGTCAACATATTTTATTGTCTAGGAGGAATTACGCTTACTTGTTTTTTAGTACAAGTAGCTACAGGATTTGCTATGACTTTTTACTACCGTCCGACTGTTACTGAGGCTTTTTCTTCTGTTCAATACATAATGACTGAAGCTAACTTTGGTTGGTTAATCCGATCGGTTCATCGATGGTCGGCAAGTATGATGGTCCTAATGATGATCCTGCACGTATTTCGTGTTTATCTAACCGGTGGGTTTAAAAGACCCCGTGAATTAACTTGGGTTACAGGTGTGGTTCTGGCTGTATTGACTGCATCTTTTGGTGTAACTGGTTATTCCTTACCTTGGGACCAAATAGGTTATTGGGCAGTAAAAATTGTAACAGGCGTACCTGACGCTATTCCTGTAATAGGATCTCCTTTAGTAGAGTTATTACGTGGAAGTGCGAGTGTGGGCCAATCCACTTTGACTCGGTTTTATAGTTTACACACTTTTGTATTACCCCTTCTTACTGCCGTATTTATGTTAATGCACTTCCCAATGATACGTAAACAGGGTATTTCTGGCCCTTTA
>Rhodiola_sinuata
ATGAGTCTCAATAAAGTGTATGATTGGTTCGAAGAACGTCTCGAGATTCAGGCGATTGCAGATGATATAACTAGTAAATATGTTCCTCCTCATGTCAACATATTTTATTGTCTAGGAGGAATTACGCTTACTTGTTTTTTAGTACAAGTAGCTACAGGATTTGCTATGACTTTTTACTACCGTCCGACTGTTACTGAGGCTTTTTCTTCTGTTCAATACATAATGACTGAAGCTAACTTTGGTTGGTTAATCCGATCGGTTCATCGATGGTCGGCAAGTATGATGGTCCTAATGATGATCCTGCACGTATTTCGTGTTTATCTAACCGGTGGGTTTAAAAGACCCCGTGAATTAACTTGGGTTACAGGTGTGGTTCTGGCTGTATTGACTGCATCTTTTGGTGTAACTGGTTATTCCTTACCTTGGGACCAAATAGGTTATTGGGCAGTAAAAATTGTAACAGGCGTACCTGACGCTATTCCTGTAATAGGATCTCCTTTAGTAGAGTTATTACGTGGAAGTGCGAGTGTGGGCCAATCCACTTTGACTCGGTTTTATAGTTTACACACTTTTGTATTACCCCTTCTTACTGCCGTATTTATGTTAATGCACTTCCCAATGATACGTAAACAGGGTATTTCTGGCCCTTTA
>Rhodiola_smithii
ATGAGTCTCAATAAAGTGTATGATTGGTTCGAAGAACGTCTCGAGATTCAGGCGATTGCAGATGATATAACTAGTAAATATGTTCCTCCTCATGTCAACATATTTTATTGTCTAGGCGGAATTACGCTTACTTGTTTTTTAGTACAAGTAGCTACAGGATTTGCTATGACTTTTTACTACCGTCCGACTGTTACTGAGGCTTTTTCTTCTGTTCAATACATAATGACCGAAGCTAACTTTGGTTGGTTAATCCGATCGGTTCATCGATGGTCGGCAAGTATGATGGTCCTAATGATGATCCTGCACGTATTTCGTGTTTATCTAACCGGTGGGTTTAAAAGACCCCGTGAATTAACTTGGGTTACAGGTGTGGTTCTGGCTGTATTGACTGCATCTTTTGGTGTAACTGGTTATTCCTTACCTTGGGACCAAATAGGTTATTGGGCAGTAAAAATTGTAACAGGCGTACCTGACGCTATTCCTGTAATAGGATCTCCTTTAGTAGAGTTATTACGTGGAAGTGCGAGTGTGGGCCAATCCACTTTGACTCGGTTTTATAGTTTACACACTTTTGTATTACCCCTTCTTACTGCCGTATTTATGTTAATGCACTTCCCAATGATACGTAAACAGGGTATTTCTGGCCCTTTA
>Rhodiola_stapfii
ATGAGTCTCAATAAAGTGTATGATTGGTTCGAAGAACGTCTCGAGATTCAGGCGATTGCAGATGATATAACTAGTAAATATGTTCCTCCTCATGTCAACATATTTTATTGTCTAGGAGGAATTACGCTTACTTGTTTTTTAGTACAAGTAGCTACAGGATTTGCTATGACTTTTTACTACCGTCCGACTGTTACTGAGGCTTTTTCTTCTGTTCAATACATAATGACTGAAGCTAACTTTGGTTGGTTAATCCGATCGGTTCATCGATGGTCGGCAAGTATGATGGTCCTAATGATGATCCTGCACGTATTTCGTGTTTATCTAACCGGTGGGTTTAAAAGACCCCGTGAATTAACTTGGGTTACAGGTGTGGTTCTGGCTGTATTGACTGCATCTTTTGGTGTAACTGGTTATTCCTTACCTTGGGACCAAATAGGTTATTGGGCAGTAAAAATTGTAACAGGCGTACCTGACGCTATTCCTGTAATAGGATCTCCTTTAGTAGAGTTATTACGTGGAAGTGCGAGTGTGGGCCAATCCACTTTGACTCGGTTTTATAGTTTACACACTTTTGTATTACCCCTTCTTACTGCCGTATTTATGTTAATGCACTTCCCAATGATACGTAAACAGGGTATTTCTGGCCCTTTA
>Rhodiola_subopposita
ATGAGTCTCAATAAAGTGTATGATTGGTTCGAAGAACGTCTCGAGATTCAGGCGATTGCAGATGATATAACTAGTAAATATGTTCCTCCTCATGTCAACATATTTTATTGTCTAGGAGGAATTACGCTTACTTGTTTTTTAGTACAAGTAGCTACAGGATTTGCTATGACTTTTTACTACCGTCCGACTGTTACTGAGGCTTTTTCTTCTGTTCAATACATAATGACTGAAGCTAACTTTGGTTGGTTAATCCGATCGGTTCATCGATGGTCGGCAAGTATGATGGTCCTAATGATGATCCTGCACGTATTTCGTGTTTATCTAACCGGTGGGTTTAAAAGACCCCGTGAATTAACTTGGGTTACAGGTGTGGTTCTGGCTGTATTGACTGCATCTTTTGGTGTAACTGGTTATTCCTTACCTTGGGACCAAATAGGTTATTGGGCAGTAAAAATTGTAACAGGCGTACCTGACGCTATTCCTGTAATAGGATCTCCTTTAGTAGAGTTATTACGTGGAAGTGCGAGTGTGGGCCAATCCACTTTGACTCGGTTTTATAGTTTACACACTTTTGTATTACCCCTTCTTACTGCCGTATTTATGTTAATGCACTTCCCAATGATACGTAAACAGGGTATTTCTGGCCCTTTA
>Rhodiola_tangutica
ATGAGTCTCAATAAAGTGTATGATTGGTTCGAAGAACGTCTCGAGATTCAGGCGATTGCAGATGATATAACTAGTAAATATGTTCCTCCTCATGTCAACATATTTTATTGTCTAGGAGGAATTACGCTTACTTGTTTTTTAGTACAAGTAGCTACAGGATTTGCTATGACTTTTTACTACCGTCCGACTGTTACTGAGGCTTTTTCTTCTGTTCAATACATAATGACTGAAGCTAACTTTGGTTGGTTAATCCGATCGGTTCATCGATGGTCGGCAAGTATGATGGTCCTAATGATGATCCTGCACGTATTTCGTGTTTATCTAACCGGTGGGTTTAAAAGACCCCGTGAATTAACTTGGGTTACAGGTGTGGTTCTGGCTGTATTGACTGCATCTTTTGGTGTAACTGGTTATTCCTTACCTTGGGACCAAATAGGTTATTGGGCAGTAAAAATTGTAACAGGCGTACCTGACGCTATTCCTGTAATAGGATCTCCTTTAGTAGAGTTATTACGTGGAAGTGCGAGTGTGGGCCAATCCACTTTGACTCGGTTTTATAGTTTACACACTTTTGTATTACCCCTTCTTACTGCCGTATTTATGTTAATGCACTTCCCAATGATACGTAAACAGGGTATTTCTGGCCCTTTA
>Rhodiola_wallichiana
ATGAGTCTCAATAAAGTGTATGATTGGTTCGAAGAACGTCTCGAGATTCAGGCGATTGCAGATGATATAACTAGTAAATATGTTCCTCCTCATGTCAACATATTTTATTGTCTAGGAGGAATTACGCTTACTTGTTTTTTAGTACAAGTAGCTACAGGATTTGCTATGACTTTTTACTACCGTCCGACTGTTACTGAGGCTTTTTCTTCTGTTCAATACATAATGACTGAAGCTAACTTTGGTTGGTTAATCCGATCGGTTCATCGATGGTCGGCAAGTATGATGGTCCTAATGATGATCCTGCACGTATTTCGTGTTTATCTAACCGGTGGGTTTAAAAGACCCCGTGAATTAACTTGGGTTACAGGTGTGGTTCTGGCTGTATTGACTGCATCTTTTGGTGTAACTGGTTATTCCTTACCTTGGGACCAAATAGGTTATTGGGCAGTAAAAATTGTAACAGGCGTACCTGACGCTATTCCTGTAATAGGATCTCCTTTAGTAGAGTTATTACGTGGAAGTGCGAGTGTGGGCCAATCCACTTTGACTCGGTTTTATAGTTTACACACTTTTGTATTACCCCTTCTTACTGCCGTATTTATGTTAATGCACTTCCCAATGATACGTAAACAGGGTATTTCTGGCCCTTTA
>Hylotelephium_ewersii
ATGAGTCTCAATAAAGTGTATGATTGGTTCGAAGAACGTCTCGAGATTCAGGCGATTGCAGATGATATAACTAGTAAATACGTTCCTCCCCATGTCAACATATTTTATTGTCTAGGAGGAATTACGCTTACCTGTTTTTTAGTACAAGTAGCTACAGGATTTGCTATGACTTTTTACTACCGTCCAACTGTTACTGAGGCTTTTTCTTCTGTTCAATACATAATGACTGAAGCTAACTTTGGTTGGTTAATCCGATCGGTTCATCGATGGTCGGCAAGTATGATGGTCCTAATGATGATCCTCCACGTATTTCGTGTTTATCTTACCGGTGGCTTTAAAAGACCCCGCGAATTAACTTGGGTTACAGGTGTGGTTCTGGCTGTATTGACTGCATCTTTTGGTGTAACTGGTTATTCCTTACCTTGGGACCAAATAGGTTATTGGGCAGTCAAAATTGTAACAGGCGTACCTGACGCTATTCCTGTAATAGGATCTCCTTTAGTAGAGTTATTACGTGGAAGTGCGAGTGTGGGCCAATCCACTTTGACTCGGTTTTATAGTTTACACACTTTTGTATTACCCCTTCTTACTGCCGTATTTATGTTAATGCACTTCCCAATGATACGTAAACAAGGTATTTCTGGCCCTTTA
>Hylotelephium_verticillatum
ATGAGTCTCAATAAAGTGTATGATTGGTTCGAAGAACGTCTCGAGATTCAGGCGATTGCAGATGATATAACTAGTAAATACGTTCCTCCCCATGTCAACATATTTTATTGTCTAGGAGGAATTACGCTTACCTGTTTTTTAGTACAAGTAGCTACAGGATTTGCTATGACTTTTTACTACCGTCCAACTGTTACTGAGGCTTTTTCTTCTGTTCAATACATAATGACTGAAGCTAACTTTGGTTGGTTAATCCGATCGGTTCATCGATGGTCGGCAAGTATGATGGTCCTAATGATGATCCTCCACGTATTTCGTGTTTATCTTACCGGTGGCTTTAAAAGACCCCGCGAATTAACTTGGGTTACAGGTGTGGTTCTGGCTGTATTGACTGCATCTTTTGGTGTAACTGGTTATTCCTTACCTTGGGACCAAATAGGTTATTGGGCAGTCAAAATTGTAACAGGCGTACCTGACGCTATTCCTGTAATAGGATCTCCTTTAGTAGAGTTATTACGTGGAAGTGCGAGTGTGGGCCAATCCACTTTGACTCGGTTTTATAGTTTACACACTTTTGTATTACCCCTTCTTACTGCCGTATTTATGTTAATGCACTTCCCAATGATACGTAAACAAGGTATTTCTGGCCCTTTA
>Hylotelephium_viviparum
ATGAGTCTCAATAAAGTGTATGATTGGTTCGAAGAACGTCTCGAGATTCAGGCGATTGCAGATGATATAACTAGTAAATACGTTCCTCCCCATGTCAACATATTTTATTGTCTAGGAGGAATTACGCTTACCTGTTTTTTAGTACAAGTAGCTACAGGATTTGCTATGACTTTTTACTACCGTCCAACTGTTACTGAGGCTTTTTCTTCTGTTCAATACATAATGACTGAAGCTAACTTTGGTTGGTTAATCCGATCGGTTCATCGATGGTCGGCAAGTATGATGGTCCTAATGATGATCCTCCACGTATTTCGTGTTTATCTTACCGGTGGCTTTAAAAGACCCCGCGAATTAACTTGGGTTACAGGTGTGGTTCTGGCTGTATTGACTGCATCTTTTGGTGTAACTGGTTATTCCTTACCTTGGGACCAAATAGGTTATTGGGCAGTCAAAATTGTAACAGGCGTACCTGACGCTATTCCTGTAATAGGATCTCCTTTAGTAGAGTTATTACGTGGAAGTGCGAGTGTGGGCCAATCCACTTTGACTCGGTTTTATAGTTTACACACTTTTGTATTACCCCTTCTTACTGCCGTATTTATGTTAATGCACTTCCCAATGATACGTAAACAAGGTATTTCTGGCCCTTTA
>Meterostachys_sikokianus
ATGAGTCTCAATAAAGTGTATGATTGGTTCGAAGAACGTCTCGAGATTCAGGCGATTGCAGATGATATAACTAGTAAATACGTTCCTCCCCATGTCAACATATTTTATTGTCTAGGAGGAATTACCCTTACCTGTTTTTTAGTACAAGTAGCTACAGGATTTGCTATGACTTTTTACTACCGTCCGACTGTTACTGAGGCTTTTTCTTCTGTTCAATACATAATGACTGAAGCTAACTTTGGTTGGTTAATCCGATCGGTTCATCGATGGTCGGCAAGTATGATGGTCCTAATGATGATCCTGCACGTATTTCGTGTTTATCTTACCGGTGGGTTTAAAAGACCCCGCGAATTAACTTGGGTTACAGGTGTGGTTCTGGCTGTATTGACTGCATCTTTTGGTGTAACTGGTTATTCCTTACCTTGGGACCAAATAGGTTATTGGGCAGTCAAAATTGTAACAGGCGTACCTGACGCTATTCCTGTAATAGGATCTCCTTTAGTCGAGTTATTACGTGGAAGTGCGAGTGTGGGCCAATCCACTTTGACTCGGTTTTATAGTTTACATACTTTTGTATTACCCCTTCTTACTGCCGTATTTATGTTAATGCACTTCCCAATGATACGTAAACAAGGTATTTCTGGCCCTTTA
>Orostachys_fimbriata
ATGAGTCTCAATAAAGTGTATGATTGGCTCGAAGAACGTCTCGAGATTCAGGCGATTGCAGATGATATAACTAGTAAATATGTTCCTCCCCATGTCAACATATTTTATTGTCTAGGAGGAATAACCCTTACCTGTTTTTTAGTACAAGTAGCTACAGGATTTGCTATGACTTTTTACTACCGTCCGACTGTTACTGAGGCTTTTTCTTCTGTTCAATACATAATGACTGAAGCTAACTTTGGTTGGTTAATCCGATCGGTTCATCGATGGTCGGCAAGTATGATGGTCCTAATGATGATCCTGCACGTATTTCGTGTTTATCTTACCGGTGGGTTTAAAAGACCCCGCGAATTAACTTGGGTTACAGGTGTGGTTCTGGCTGTATTGACTGCATCTTTTGGTGTAACTGGTTATTCCTTACCTTGGGACCAAATAGGTTATTGGGCAGTCAAAATTGTAACAGGCGTACCTGACGCTATTCCTGTAATAGGATCTCCTTTAGTAGAGTTATTACGTGGAAGTGCGAGTGTGGGCCAATCCACTTTGACTCGGTTTTATAGTTTACATACTTTTGTATTACCCCTTCTTACTGCCGTATTTATGTTAATGCACTTCCCAATGATACGTAAACAAGGTATTTCTGGCCCTTTA
>Orostachys_japonica
ATGAGTCTCAATAAAGTGTATGATTGGTTCGAAGAACGTCTCGAGATTCAGGCGATTGCAGATGATATAACTAGTAAATACGTTCCTCCCCATGTCAACATATTTTATTGTCTAGGAGGAATAACCCTTACCTGTTTTTTAGTACAAGTAGCTACAGGATTTGCTATGACTTTTTACTACCGTCCGACTGTTACTGAGGCTTTTTCTTCTGTTCAATACATAATGACTGAAGCTAACTTTGGTTGGTTAATCCGATCGGTTCATCGATGGTCGGCAAGTATGATGGTCCTAATGATGATCCTGCACGTATTTCGTGTTTATCTTACCGGTGGGTTTAAAAGACCCCGCGAATTAACTTGGGTTACAGGTGTGGTTCTGGCTGTATTGACTGCATCTTTTGGTGTAACTGGTTATTCCTTACCTTGGGACCAAATAGGTTATTGGGCAGTCAAAATTGTAACAGGCGTACCTGACGCTATTCCTGTAATAGGATCTCCTTTAGTAGAGTTATTACGTGGAAGTGCGAGTGTGGGCCAATCCACTTTGACTCGGTTTTATAGTTTACATACTTTTGTATTACCCCTTCTTACTGCCGTATTTATGTTAATGCACTTCCCAATGATACGTAAACAAGGTATTTCTGGCCCTTTA
>Orostachys_minuta
ATGAGTCTCAATAAAGTGTATGATTGGTTCGAAGAACGTCTCGAGATTCAGGCGATTGCAGATGATATAACTAGTAAATACGTTCCTCCCCATGTCAACATATTTTATTGTCTAGGAGGAATAACCCTTACCTGTTTTTTAGTACAAGTAGCTACAGGATTTGCTATGACTTTTTACTACCGTCCGACTGTTACTGAGGCTTTTTCTTCTGTTCAATACATAATGACTGAAGCTAACTTTGGTTGGTTAATCCGATCGGTTCATCGATGGTCGGCAAGTATGATGGTCCTAATGATGATCCTGCACGTATTTCGTGTTTATCTTACCGGTGGGTTTAAAAGACCCCGCGAATTAACTTGGGTTACAGGTGTGGTTCTGGCTGTATTGACTGCATCTTTTGGTGTAACTGGTTATTCCTTACCTTGGGACCAAATAGGTTATTGGGCAGTCAAAATTGTAACAGGCGTACCTGACGCTATTCCTGTAATAGGATCTCCTTTAGTAGAGTTATTACGTGGAAGTGCGAGTGTGGGCCAATCCACTTTGACTCGGTTTTATAGTTTACATACTTTTGTATTACCCCTTCTTACTGCCGTATTTATGTTAATGCACTTCCCAATGATACGTAAACAAGGTATTTCTGGCCCTTTA
>Orostachys_iwarenge_f_magna
ATGAGTCTCAATAAAGTGTATGATTGGTTCGAAGAACGTCTCGAGATTCAGGCGATTGCAGATGATATAACTAGTAAATACGTTCCTCCCCATGTCAACATATTTTATTGTCTAGGAGGAATTACGCTTACCTGTTTTTTAGTACAAGTAGCTACAGGATTTGCTATGACTTTTTACTACCGTCCGACTGTTACTGAGGCTTTTTCTTCTGTTCAATACATAATGACTGAAGCTAACTTTGGTTGGTTAATCCGATCGGTTCATCGATGGTCGGCAAGTATGATGGTCCTAATGATGATCCTGCACGTATTTCGTGTTTATCTTACCGGTGGGTTTAAAAGACCCCGCGAATTAACTTGGGTTACAGGTGTGGTTCTGGCTGTATTGACTGCATCTTTTGGTGTAACTGGTTATTCCTTACCTTGGGACCAAATAGGTTATTGGGCAGTCAAAATTGTAACAGGCGTACCTGACGCTATTCCTGTAATAGGATCTCCTTTAGTAGAGTTATTACGTGGAAGTGCGAGTGTGGGCCAATCCACTTTGACTCGGTTTTATAGTTTACACACTTTTGTATTACCCCTTCTTACTGCCGTATTTATGTTAATGCACTTCCCAATGATACGTAAACAAGGTATTTCTGGCCCTTTA
>Sinocrassula_densirosulata
ATGAGTCTCAATAAAGTCTATGATTGGTTCGAAGAACGTCTCGAGATTCAGGCGATTGCAGATGATATAACTAGTAAATATGTTCCTCCCCATGTCAACATATTTTATTGTCTAGGAGGAATTACGCTTACCTGTTTTTTAGTACAAGTAGCTACAGGATTTGCTATGACTTTTTACTACCGTCCGACTGTTACTGAGGCTTTTTCTTCTGTTCAATACATAATGACTGAAGCTAACTTTGGTTGGTTAATCCGATCGGTTCATCGATGGTCGGCAAGTATGATGGTCCTAATGATGATCCTGCACGTATTTCGTGTTTATCTTACCGGTGGGTTTAAAAGACCCCGCGAATTAACTTGGGTTACAGGTGTGGTTCTGGCTGTATTGACTGCATCTTTTGGTGTAACTGGTTATTCCTTACCTTGGGACCAAATAGGTTATTGGGCAGTCAAAATTGTAACAGGTGTACCTGACGCTATTCCTGTAATAGGATCCCCTTTAGTAGAGTTATTACGTGGAAGTGCGAGTGTGGGCCAATCCACTTTGACTCGGTTTTATAGTTTACACACTTTTGTATTACCCCTTCTTACTGCCGTATTTATGTTAATGCACTTCCCAATGATACGTAAACAAGGTATTTCTGGCCCTTTA
>Sinocrassula_indica
ATGAGTCTCAATAAAGTCTATGATTGGTTCGAAGAACGTCTCGAGATTCAGGCGATTGCAGATGATATAACTAGTAAATATGTTCCTCCCCATGTCAACATATTTTATTGTCTAGGAGGAATTACGCTTACCTGTTTTTTAGTACAAGTAGCTACAGGATTTGCTATGACTTTTTACTACCGTCCGACTGTTACTGAGGCTTTTTCTTCTGTTCAATACATAATGACTGAAGCTAACTTTGGTTGGTTAATCCGATCGGTTCATCGATGGTCGGCAAGTATGATGGTCCTAATGATGATCCTGCACGTATTTCGTGTTTATCTTACCGGTGGGTTTAAAAGACCCCGCGAATTAACTTGGGTTACAGGTGTGGTTCTGGCTGTATTGACTGCATCTTTTGGTGTAACTGGTTATTCCTTACCTTGGGACCAAATAGGTTATTGGGCAGTCAAAATTGTAACAGGTGTACCTGACGCTATTCCTGTAATAGGATCCCCTTTAGTAGAGTTATTACGTGGAAGTGCGAGTGTGGGCCAATCCACTTTGACTCGGTTTTATAGTTTACACACTTTTGTATTACCCCTTCTTACTGCCGTATTTATGTTAATGCACTTCCCAATGATACGTAAACAAGGTATTTCTGGCCCTTTA
>Umbilicus_rupestris
ATGAGTCTCAATAAAGTGTATGATTGGTTCGAAGAACGTCTCGAGATTCAGGCGATTGCAGATGATATAACTAGTAAATACGTTCCTCCCCATGTCAACATATTTTATTGTCTAGGAGGAATTACGCTTACCTGTTTTTTAGTACAAGTAGCTACAGGATTTGCTATGACTTTTTACTACCGTCCGACTGTTACTGAGGCTTTTTCTTCTGTTCAATACATAATGACTGAAGCTAACTTTGGTTGGTTAATCCGATCGGTTCATCGATGGTCGGCAAGTATGATGGTACTAATGATGATCCTACACGTATTTCGTGTTTATCTCACCGGTGGGTTTAAAAGACCCCGCGAATTAACTTGGGTTACAGGTGTGGTTCTGGCTGTATTGACTGCATCTTTTGGTGTAACTGGTTATTCCTTACCTTGGGACCAAATAGGTTATTGGGCAGTCAAAATTGTAACAGGCGTACCTGACGCTATTCCTGTAATAGGATCCCCTTTAGTAGAGTTATTACGTGGAAGTGCGAGTGTGGGCCAATCCACTTTGACTCGGTTTTATAGTTTACACACTTTTGTATTACCCCTTCTTACTGCCGTATTTATGTTAATGCATTTCCCAATGATACGTAAACAAGGTATTTCTGGCCCTTTA
>Myriophyllum_aquaticum
ATGAGT------AAAGTCTATGATTGGTTCGAAGAACGTCTCGAGATTCAGGCAATTGCAGATGATATAACTAGTAAATACGTTCCTCCTCATGTCAACATATTTTATTGTCTAGGGGGAATTACGCTTACTTGTTTTTTAGTACAAGTAGCTACGGGGTTTGCTATGACTTTTTACTACCGGCCGACTGTTACTGAGGCTTTTGCTTCTGTTCAATACATAATGACTGAGGCTAACTTTGGTTGGTTAATTCGATCAGTTCATCGCTGGTCGGCAAGTATGATGGTCCTAATGATGATCTTGCACGTATTTCGTGTGTATCTCACCGGTGGATTTAAAAAACCTCGAGAATTGACTTGGGTTACAGGTGTGGTTCTGGGTGTATTGACCGCATCTTTTGGCGTAACTGGTTATTCCTTACCTCGGGACCAAGTTGGGTACTGGGCAGTCAAAATTGTAACAGGCGTACCTGACGCTATTCCTGTAATAGGATCACCTTTGGTAGAGTTATTACGTGGAAGTGCCAGTGTGGGACAATCCACTTTGACTCGTTTTTATAGTTTACACACTTTTGTATTACCGCTCCTTACCGCCGTATTTATGTTAATGCACTTCCCAATGATACGTAAGCAAGGAATTTCTGGTCCTTTA
>Myriophyllum_spicatum
ATGAGT------AAAGTCTATGATTGGTTCGAAGAACGTCTCGAGATTCAGGCAATTGCAGATGATATAACTAGTAAATACGTTCCTCCTCATGTCAACATATTTTATTGTCTAGGGGGAATTACGCTTACTTGTTTTTTAGTACAAGTAGCTACGGGGTTTGCTATGACTTTTTACTACCGGCCGACTGTTACTGAGGCTTTTGTTTCTGTTCAATACATAATGACTGAGGCTAACTTTGGTTGGTTAATTCGATCAGTTCATCGCTGGTCGGCAAGTATGATGGTCCTAATGATGATCTTGCACGTATTTCGTGTCTATCTGACCGGTGGATTTAAAAAACCTAGAGAATTGACTTGGGTTACAGGTGTGGTTCTGGGTGTATTGACCGCATCTTTTGGCGTAACTGGTTATTCCTTACCTCGGGACCAAGTTGGGTACTGGGCAGTCAAAATTGTAACAGGCGTACCTGACGCTATTCCTGTAATAGGATCACCTTTGGTAGAGTTATTACGTGGAAGTGCGAGTGTGGGACAATCCACTTTGACTCGTTTTTATAGTTTACACACTTTTGTATTACCCCTTCTTACCGCCGTATTTATGTTAATGCACTTCCCAATGATACGTAAGCAAGGAATTTCTGGTCCTTTA
>Sempervivum_heuffelii
ATGAGTCTCAATAAAGTGTATGATTGGTTCGAAGAACGTCTCGAGATTCAGGCGATTGCAGATGATATAACTAGTAAATACGTTCCTCCCCATGTCAACATATTTTATTGTCTAGGAGGAATTACGCTTACCTGTTTTTTAGTACAAGTAGCTACAGGATTTGCTATGACTTTTTACTACCGTCCGACTGTTACTGAGGCTTTTTCTTCTGTTCAATATATCATGACTGAAGCTAACTTTGGTTGGTTAATCCGATCGGTTCATCGATGGTCGGCAAGTATGATGGTCCTAATGATGATCCTGCACGTATTTCGTGTTTATCTCACCGGTGGGTTTAAAAGACCCCGCGAATTAACTTGGGTTACAGGTGTGGTTCTGGCTGTATTGACTGCATCTTTTGGTGTAACCGGTTATTCCTTACCTTGGGACCAAATAGGTTATTGGGCAGTCAAAATTGTAACAGGCGTACCTGACGCTATTCCTTTAATAGGATCTCCTTTAGTAGAGTTATTACGTGGAAGTGCGAGTGTGGGCCAATCCACTTTAACCCGGTTTTATAGTTTACACACTTTTGTATTACCCCTTCTTACTGCCGTATTTATGTTAATGCACTTCCCAATGATACGTAAACAAGGTATTTCTGGCCCTTTA
>Sempervivum_ciliosum
ATGAGTCTCAATAAAGTGTATGATTGGTTCGAAGAACGTCTCGAGATTCAGGCGATTGCAGATGATATAACTAGTAAATACGTTCCTCCCCATGTCAACATATTTTATTGTCTAGGAGGAATTACGCTTACCTGTTTTTTAGTACAAGTAGCTACAGGATTTGCTATGACTTTTTACTACCGTCCGACTGTTACTGAGGCTTTTTCTTCTGTTCAATATATCATGACTGAAGCTAACTTTGGTTGGTTAATCCGATCGGTTCATCGATGGTCGGCAAGTATGATGGTCCTAATGATGATCCTGCACGTATTTCGTGTTTATCTCACCGGTGGGTTTAAAAGACCCCGCGAATTAACTTGGGTTACAGGTGTGGTTCTGGCTGTATTGACTGCATCTTTTGGTGTAACCGGTTATTCCTTACCTTGGGACCAAATAGGTTATTGGGCAGTCAAAATTGTAACAGGCGTACCTGACGCTATTCCTTTAATAGGATCTCCTTTAGTAGAGTTATTACGTGGAAGTGCGAGTGTGGGCCAATCCACTTTAACCCGGTTTTATAGTTTACACACTTTTGTATTACCCCTTCTTACTGCCGTATTTATGTTAATGCACTTCCCAATGATACGTAAACAAGGTATTTCTGGCCCTTTA
>Sempervivum_calcareum
ATGAGTCTCAATAAAGTGTATGATTGGTTCGAAGAACGTCTCGAGATTCAGGCGATTGCAGATGATATAACTAGTAAATACGTTCCTCCCCATGTCAACATATTTTATTGTCTAGGAGGAATTACGCTTACCTGTTTTTTAGTACAAGTAGCTACAGGATTTGCTATGACTTTTTACTACCGTCCGACTGTTACTGAGGCTTTTTCTTCTGTTCAATATATCATGACTGAAGCTAACTTTGGTTGGTTAATCCGATCGGTTCATCGATGGTCGGCAAGTATGATGGTCCTAATGATGATCCTGCACGTATTTCGTGTTTATCTCACCGGTGGGTTTAAAAGACCCCGCGAATTAACTTGGGTTACAGGTGTGGTTCTGGCTGTATTGACTGCATCTTTTGGTGTAACCGGTTATTCCTTACCTTGGGACCAAATAGGTTATTGGGCAGTCAAAATTGTAACAGGCGTACCTGACGCTATTCCTTTAATAGGATCTCCTTTAGTAGAGTTATTACGTGGAAGTGCGAGTGTGGGCCAATCCACTTTAACCCGGTTTTATAGTTTACACACTTTTGTATTACCCCTTCTTACTGCCGTATTTATGTTAATGCACTTCCCAATGATACGTAAACAAGGTATTTCTGGCCCTTTA
>Sempervivum_arachnoideum
ATGAGTCTCAATAAAGTGTATGATTGGTTCGAAGAACGTCTCGAGATTCAGGCGATTGCAGATGATATAACTAGTAAATACGTTCCTCCCCATGTCAACATATTTTATTGTCTAGGAGGAATTACGCTTACCTGTTTTTTAGTACAAGTAGCTACAGGATTTGCTATGACTTTTTACTACCGTCCGACTGTTACTGAGGCTTTTTCTTCTGTTCAATATATCATGACTGAAGCTAACTTTGGTTGGTTAATCCGATCGGTTCATCGATGGTCGGCAAGTATGATGGTCCTAATGATGATCCTGCACGTATTTCGTGTTTATCTCACCGGTGGGTTTAAAAGACCCCGCGAATTAACTTGGGTTACAGGTGTGGTTCTGGCTGTATTGACTGCATCTTTTGGTGTAACCGGTTATTCCTTACCTTGGGACCAAATAGGTTATTGGGCAGTCAAAATTGTAACAGGCGTACCTGACGCTATTCCTTTAATAGGATCTCCTTTAGTAGAGTTATTACGTGGAAGTGCGAGTGTGGGCCAATCCACTTTAACCCGGTTTTATAGTTTACACACTTTTGTATTACCCCTTCTTACTGCCGTATTTATGTTAATGCACTTCCCAATGATACGTAAACAAGGTATTTCTGGCCCTTTA
>Sempervivum_funckii
ATGAGT------AAAGTGTATGATTGGTTCGAAGAACGTCTCGAGATTCAGGCGATTGCAGATGATATAACTAGTAAATACGTTCCTCCCCATGTCAACATATTTTATTGTCTAGGAGGAATTACGCTTACCTGTTTTTTAGTACAAGTAGCTACAGGATTTGCTATGACTTTTTACTACCGTCCGACTGTTACTGAGGCTTTTTCTTCTGTTCAATATATCATGACTGAAGCTAACTTTGGTTGGTTAATCCGATCGGTTCATCGATGGTCGGCAAGTATGATGGTCCTAATGATGATCCTGCACGTATTTCGTGTTTATCTCACCGGTGGGTTTAAAAGACCCCGCGAATTAACTTGGGTTACAGGTGTGGTTCTGGCTGTATTGACTGCATCTTTTGGTGTAACCGGTTATTCCTTACCTTGGGACCAAATAGGTTATTGGGCAGTCAAAATTGTAACAGGCGTACCTGACGCTATTCCTTTAATAGGATCTCCTTTAGTAGAGTTATTACGTGGAAGTGCGAGTGTGGGCCAATCCACTTTAACCCGGTTTTATAGTTTACACACTTTTGTATTACCCCTTCTTACTGCCGTATTTATGTTAATGCACTTCCCAATGATACGTAAACAAGGTATTTCTGGCCCTTTA
>Sempervivum_globiferum_subsp_hirtum
ATGAGT------AAAGTGTATGATTGGTTCGAAGAACGTCTCGAGATTCAGGCGATTGCAGATGATATAACTAGTAAATACGTTCCTCCCCATGTCAACATATTTTATTGTCTAGGAGGAATTACGCTTACCTGTTTTTTAGTACAAGTAGCTACAGGATTTGCTATGACTTTTTACTACCGTCCGACTGTTACTGAGGCTTTTTCTTCTGTTCAATATATCATGACTGAAGCTAACTTTGGTTGGTTAATCCGATCGGTTCATCGATGGTCGGCAAGTATGATGGTCCTAATGATGATCCTGCACGTATTTCGTGTTTATCTCACCGGTGGGTTTAAAAGACCCCGCGAATTAACTTGGGTTACAGGTGTGGTTCTGGCTGTATTGACTGCATCTTTTGGTGTAACCGGTTATTCCTTACCTTGGGACCAAATAGGTTATTGGGCAGTCAAAATTGTAACAGGCGTACCTGACGCTATTCCTTTAATAGGATCTCCTTTAGTAGAGTTATTACGTGGAAGTGCGAGTGTGGGCCAATCCACTTTAACCCGGTTTTATAGTTTACACACTTTTGTATTACCCCTTCTTACTGCCGTATTTATGTTAATGCACTTCCCAATGATACGTAAACAAGGTATTTCTGGCCCTTTA
>Sempervivum_globiferum
ATGAGT------AAAGTGTATGATTGGTTCGAAGAACGTCTCGAGATTCAGGCGATTGCAGATGATATAACTAGTAAATACGTTCCTCCCCATGTCAACATATTTTATTGTCTAGGAGGAATTACGCTTACCTGTTTTTTAGTACAAGTAGCTACAGGATTTGCTATGACTTTTTACTACCGTCCGACTGTTACTGAGGCTTTTTCTTCTGTTCAATATATCATGACTGAAGCTAACTTTGGTTGGTTAATCCGATCGGTTCATCGATGGTCGGCAAGTATGATGGTCCTAATGATGATCCTGCACGTATTTCGTGTTTATCTCACCGGTGGGTTTAAAAGACCCCGCGAATTAACTTGGGTTACAGGTGTGGTTCTGGCTGTATTGACTGCATCTTTTGGTGTAACCGGTTATTCCTTACCTTGGGACCAAATAGGTTATTGGGCAGTCAAAATTGTAACAGGCGTACCTGACGCTATTCCTTTAATAGGATCTCCTTTAGTAGAGTTATTACGTGGAAGTGCGAGTGTGGGCCAATCCACTTTAACCCGGTTTTATAGTTTACACACTTTTGTATTACCCCTTCTTACTGCCGTATTTATGTTAATGCACTTCCCAATGATACGTAAACAAGGTATTTCTGGCCCTTTA
