# Supplementary material for: Exploring Plastomic Resources in Sempervivum (Crassulaceae): Implications for Phylogenetics
Source: Genes (Basel). 2024 Mar 30;15(4):441. doi: 10.3390/genes15040441 (PMC11049882; doi:10.3390/genes15040441)
Supplement: Supplementary file 1 [file genes-15-00441-s001.zip › (revised)supplementary files_Junhu Kan/Data S1/petD.fasta]

>Crassula_alstonii
ATGGGAGTA------ACAAAAAAACCTGACTTGAATGATCCTGTATTACGAGCGAAATTAGCTAAAGGGATGGGGCATAATTATTACGGAGAACCTGCATGGCCTAATGATCTTTTATATATTTTTCCAGTGGTCATTTTAGGTACTATTGCGTGTAACGTAGGATTAGCGGTTCTAGAACCATCAATGATTGGTGAACCCGCGGATCCATTTGCAACTCCTTTGGAAATATTACCGGAATGGTATTTCTTTCCGGTATTTCAAATACTTCGGACCGTACCCAATAAGTTATTAGGTGTTCTTTTAATGGTTTCAGTACCGGCGGGATTATTAACAGTACCTTTTTTGGAGAATGTTAATAAATTCCAAAACCCATTTCGTCGTCCTGTAGCAACAACAGTCTTTTTGATTGGTACTGTAGTGGCCCTTTGGTTGGGTATTGGAGCAACGTTACCTATTGATAAATCCTTAACTTTAGGTCTTTTT---------------------
>Crassula_columella
ATGGGAGTA------ACAAAAAAACCTGACTTGAATGATCCTGTATTACGAGCTAAATTAGCTAAAGGGATGGGGCATAATTATTACGGAGAACCTGCATGGCCTAATGATCTTTTATATATTTTTCCAGTGGTCATTTTAGGTACTATTGCGTGTAACGTAGGATTAGCGGTTCTAGAACCATCAATGATTGGTGAACCCGCGGATCCATTTGCAACTCCTTTGGAAATATTACCGGAATGGTATTTCTTTCCGGTATTTCAAATACTTCGGACCGTACCCAATAAGTTATTAGGTGTTCTTTTAATGGTTTCAGTACCGGCGGGATTATTAACAGTACCTTTTTTGGAGAATGTTAATAAATTCCAAAACCCATTTCGTCGTCCTGTAGCAACAACGGTCTTTTTGATTGGTACTGTAGTGGCCCTTTGGTTGGGTATTGGAGCAACGTTACCTATTGATAAATCCTTAACTTTAGGTCTTTTT---------------------
>Crassula_dejecta
ATGGGAGTA------ACAAAAAAACCTGACTTGAATGATCCTGTATTACGAGCTAAATTAGCTAAAGGGATGGGGCATAATTATTACGGAGAACCTGCATGGCCTAATGATCTTTTATATATTTTTCCAGTGGTCATTTTAGGTACTATTGCGTGTAACGTAGGATTAGCGGTTCTAGAACCATCAATGATTGGTGAACCCGCGGATCCATTTGCAACTCCTTTGGAAATATTACCGGAATGGTATTTCTTTCCGGTATTTCAAATACTTCGGACCGTACCCAATAAGTTATTAGGTGTTCTTTTAATGGTTTCAGTACCGGCGGGATTATTAACAGTACCTTTTTTGGAGAATGTTAATAAATTCCAAAACCCATTTCGTCGTCCTGTAGCAACAACGGTCTTTTTGATTGGTACTGTAGCGGCCCTTTGGTTGGGTATTGGAGCAACGTTACCTATTGATAAATCCTTAACTTTAGGTCTTTTT---------------------
>Crassula_mesembryanthoides
ATGGGAGTA------ACAAAAAAACCTGACTTGAATGATCCTGTATTACGAGCTAAATTAGCTAAAGGGATGGGGCATAATTATTACGGAGAACCTGCATGGCCTAATGATCTTTTATATATTTTTCCAGTGGTCATTTTAGGTACTATTGCGTGTAACGTAGGATTAGCGGTTCTAGAACCATCAATGATTGGTGAACCCGCGGATCCATTTGCAACTCCTTTGGAAATATTACCGGAATGGTATTTCTTTCCGGTATTTCAAATACTTCGGACCGTACCCAATAAGTTATTAGGTGTTCTTTTAATGGTTTCAGTACCGGCGGGATTATTAATAGTCCCTTTTTTGGAGAATGTTAATAAATTCCAAAACCCATTTCGTCGTCCTGTAGCAACAACGGTCTTTTTGATTGGTACTGTAGCGGCCCTTTGGTTGGGTATTGGAGCAACTTTACCTATTGATAAATCCTTAACTTTAGGTCTTTTT---------------------
>Crassula_perforata
ATGGGAGTG------ACAAAAAAACCTGACTTGAATGATCCTGTATTACGAGCTAAATTAGCTAAAGGGATGGGGCATAATTATTACGGAGAACCTGCATGGCCTAATGATCTTTTATATATTTTTCCAGTGGTCATTTTAGGTACTATTGCGTGTAACGTAGGATTAGCGGTTCTAGAACCATCAATGATTGGTGAACCCGCGGATCCATTTGCAACTCCTTTGGAAATATTACCGGAATGGTATTTCTTTCCGGTATTTCAAATACTTCGGACCGTACCCAATAAGTTATTAGGTGTTCTTTTAATGGTTTCAGTACCAGCGGGATTATTAACAGTACCTTTTTTAGAGAATGTTAATAAATTCCAAAACCCATTTCGTCGTCCTGTCGCAACAACGGTCTTTTTGATTGGTACTGTAGCGGCCCTTTGGTTGGGTATTGGAGCAACGTTACCTATTGATAAATCCTTAACTTTAGGTCTTTTT---------------------
>Crassula_socialis
ATGGGAGTA------ACAAAAAAACCTGACTTGAATGATCCTGTATTACGAGCTAAATTAGCTAAAGGGATGGGGCATAATTATTACGGAGAACCTGCATGGCCTAATGATCTTTTATATATTTTTCCAGTGGTCATTTTAGGTACTATTGCGTGTAACGTAGGATTAGCGGTTCTAGAACCATCAATGATTGGTGAACCCGCGGATCCATTTGCAACTCCTTTGGAAATATTACCGGAATGGTATTTCTTTCCGGTATTTCAAATACTTCGGACCGTACCCAATAAGTTATTAGGTGTTCTTTTAATGGTTTCAGTACCGGCGGGATTATTAACAGTACCTTTTTTGGAGAATGTTAATAAATTCCAAAACCCATTTCGTCGTCCTGTAGCAACAACGGTCTTTTTGATTGGTACTGTAGCGGCCCTTTGGTTAGGTATTGGAGCAACGTTACCTATTGATAAATCCTTAACTTTAGGTCTTTTT---------------------
>Crassula_tecta
ATGGGAGTA------ACAAAAAAACCTGACTTGAATGATCCTGTATTACGAGCTAAATTAGCTAAAGGGATGGGGCATAATTATTACGGAGAACCTGCATGGCCTAATGATCTTTTATATATTTTTCCAGTGGTCATTTTAGGTACTATTGCGTGTAACGTAGGATTAGCGGTTCTAGAACCATCAATGATTGGTGAACCCGCGGATCCATTTGCAACTCCTTTGGAAATATTACCGGAATGGTATTTCTTTCCGGTATTTCAAATACTTCGGACCGTACCCAATAAGTTATTAGGTGTTCTTTTAATGGTTTCAGTACCGGCGGGATTATTAACAGTACCTTTTTTGGAGAATGTTAATAAATTCCAAAACCCATTTCGTCGTCCTGTAGCAACAACGGTCTTTTTGATTGGTACTGTAGCGGCCCTTTGGTTGGGTATTGGAGCAACGTTACCTATTGATAAATCCTTAACTTTAGGTCTTTTT---------------------
>Crassula_mesembrianthemopsis
ATGGGAGTA------ACAAAAAAACCTGACTTGAATGATCCTGTATTACGAGCTAAATTAGCTAAAGGGATGGGGCATAATTATTACGGAGAACCTGCATGGCCTAATGATCTTTTATATATTTTTCCAGTGGTCATTTTAGGTACTATTGCGTGTAACGTAGGATTAGCGGTTCTAGAACCATCAATGATTGGTGAACCCGCGGATCCATTTGCAACTCCTTTGGAAATATTACCGGAATGGTATTTCTTTCCGGTATTTCAAATACTTCGGACCGTACCCAATAAGTTATTAGGTGTTCTTTTAATGGTTTCAGTACCGGCGGGATTATTAACAGTACCTTTTTTGGAGAATGTTAATAAATTCCAAAACCCATTTCGTCGTCCTGTAGCAACAACGGTCTTTTTGATTGGTACTGTAGCGGCCCTTTGGTTGGGTATTGGAGCAACGTTACCTATTGATAAATCCTTAACTTTAGGTCTTTTT---------------------
>Crassula_deltoidea
ATGGGAGTA------ACAAAAAAACCTGACTTGAATGATCCTGTATTACGAGCGAAATTAGCTAAAGGGATGGGGCATAATTATTATGGAGAACCCGCATGGCCTAATGATCTTTTATATATTTTTCCAGTAGTTATTTTAGGCACTATTGCGTGTAACGTAGGATTAGCGGTTCTAGAACCATCAATGGTTGGTGAACCCGCGGATCCATTTGCAACTCCTTTGGAAATACTACCGGAATGGTATTTCTTTCCGGTATTTCAAATACTTCGGACCGTACCCAATAAGTTATTAGGCGTTCTTTTAATGGCTTCAGTACCAGCGGGATTGTTAACAGTGCCTTTTTTGGAGAATGTTAATAAATTTCAAAACCCATTTCGTCGTCCTGTAGCAACAACTGTCTTTTTGGTTGGCACTGTAGCGGCTCTTTGGTTGGGTATTGGAGCAACGTTACCGATTGATAAATCCCTAACTTTAGGTCTTTTT---------------------
>Crassula_expansa_subsp_fragilis
ATGGGAGTA------ACAAAAAAACCAGACTTGAATGATCCTGTATTACGAGCGAAATTAGCTAAAGGGATGGGGCATAATTATTACGGAGAACCCGCGTGGCCTAATGATCTTTTATATATTTTTCCAGTAGTCATTTTAGGTACTATTGCGTGTAACGTAGGATTAGCGGTTTTAGAACCATCAATGGTTGGTGAACCCGCGGATCCATTTGCAACTCCTTTGGAAATACTACCGGAATGGTATTTCTTTCCGGTATTTCAAATACTTCGGACCGTACCCAATAAATTATTAGGCGTTCTTTTAATGGCTTCAGTACCCGCGGGATTATTAACAGTGCCTTTTTTGGAGAATGTTAATAAATTCCAAAACCCATTTCGTCGTCCTGTAGCAACAACTGTCTTTTTGGTTGGTACTGTAGTGGCTCTTTGGTTGGGTATTGGAGCAACGTTACCTATTGATAAATCCCTAACTTTAGGTCTTTTT---------------------
>Crassula_volkensii
ATGGGAGTA------ACAAAAAAACCAGACTTGAATGATCCTGTATTACGAGCGAAATTAGCTAAAGGGATGGGGCATAATTATTACGGAGAACCCGCGTGGCCTAATGATCTTTTATATATTTTTCCAGTAGTCATTTTAGGTACTATTGCGTGTAACGTAGGATTAGCGGTTTTAGAACCATCAATGGTTGGTGAACCCGCGGATCCATTTGCAACTCCTTTGGAAATACTACCGGAATGGTATTTCTTTCCGGTATTTCAAATACTTCGGACCGTACCCAATAAGTTATTAGGCGTTCTTTTAATGGCTTCAGTACCAGCGGGATTATTAACAGTGCCTTTTTTGGAGAATGTTAATAAATTCCAAAACCCCTTTCGTCGTCCTGTAGCAACAACTGTCTTTTTGGTTGGTACTGTAGTGGCTCTTTGGTTGGGTATTGGAGCAACGTTACCTATTGATAAATCCCTAACTTTAGGTCTTTTT---------------------
>Cotyledon_tomentosa
ATGGGAGTG------ACAAAAAAACCTGACTTGAATGATCCTGTATTAAGAGCGAAATTGGCTAAAGGGATGGGCCATAATTATTACGGAGAACCTGCATGGCCCAACGATCTTTTATATATTTTTCCAGTAGTCATTTTAGGTACTATTGCGTGTAACGTAGGATTAGCAGTTCTAGAACCATCAATGATTGGTGAACCCGCCGATCCATTTGCAACTCCTTTGGAAATATTACCTGAATGGTATTTCTTTCCGGTATTTCAAATACTTCGTACAGTACCCAATAAGTTATTAGGGGTTCTTTTAATGGTTTCAGTACCTGCGGGATTATTAACAGTACCTTTTTTGGAGAATGTTAATAAATTTCAAAATCCATTTCGTCGTCCAGTAGCAACAACTGTCTTTTTGATTGGTACTGTAGCGGCCCTTTGGTTGGGTATTGGAGCAACGTTACCTATTGATAAATCCCTAACTTTAGGTCTTTTT---------------------
>Kalanchoe_daigremontiana
ATGGGAGTG------ACAAAAAAACCTGACTTGAATGATCCTGTATTAAGAGCTAAATTGGCTAAAGGGATGGGCCATAATTATTACGGAGAACCTGCATGGCCCAACGATCTTTTATATATTTTTCCAGTAGTCATTTTAGGTACTATTGCGTGTAACGTAGGATTAGCGGTTCTAGAACCATCAATGATTGGTGAACCCGCCGATCCATTTGCAACTCCTTTGGAAATATTACCTGAATGGTATTTCTTTCCGGTATTTCAAATACTTCGTACAGTACCCAATAAGTTATTAGGGGTTCTTTTAATGGTTTCAGTACCTGCGGGATTATTAACAGTACCTTTTTTGGAAAATGTTAATAAATTTCAAAATCCATTTCGTCGTCCAGTAGCAACAACTGTCTTTTTGATTGGTACTGTAGCGGCCCTTTGGTTGGGTATTGGAGCAACGTTACCTATTGATAAATCCCTAACTTTAGGTCTTTTT---------------------
>Kalanchoe_delagoensis
ATGGGAGTG------ACAAAAAAACCTGACTTGAATGATCCTGTATTAAGAGCTAAATTGGCTAAAGGGATGGGCCATAATTATTACGGAGAACCTGCATGGCCCAACGATCTTTTATATATTTTTCCAGTAGTCATTTTAGGTACTATTGCGTGTAACGTAGGATTAGCGGTTCTAGAACCATCAATGATTGGTGAACCCGCCGATCCATTTGCAACTCCTTTGGAAATATTACCTGAATGGTATTTCTTTCCGGTATTTCAAATACTTCGTACAGTACCCAATAAGTTATTAGGGGTTCTTTTAATGGTTTCAGTACCTGCGGGATTATTAACAGTACCTTTTTTGGAAAATGTTAATAAATTTCAAAATCCATTTCGTCGTCCAGTAGCAACAACTGTCTTTTTGATTGGTACTGTAGCGGCCCTTTGGTTGGGTATTGGAGCAACGTTACCTATTGATAAATCCCTAACTTTAGGTCTTTTT---------------------
>Kalanchoe_fedtschenkoi
ATGGGAGTG------ACAAAAAAACCTGACTTGAATGATCCTGTATTAAGAGCTAAATTGGCTAAAGGGATGGGCCATAATTATTACGGAGAACCTGCATGGCCCAACGATCTTTTATATATTTTTCCAGTAGTCATTTTAGGTACTATTGCGTGTAACGTAGGATTAGCGGTTCTAGAACCATCAATGATTGGTGAACCCGCCGATCCATTTGCAACTCCTTTGGAAATATTACCTGAATGGTATTTCTTTCCGGTATTTCAAATACTTCGTACAGTACCCAATAAGTTATTAGGGGTTCTTTTAATGGTTTCAGTACCTGCGGGATTATTAACAGTACCTTTTTTGGAAAATGTTAATAAATTTCAAAATCCATTTCGTCGTCCAGTAGCAACAACTGTCTTTTTGATTGGTACTGTAGCGGCCCTTTGGTTGGGTATTGGAGCAACGTTACCTATTGATAAATCCCTAACTTTAGGTCTTTTT---------------------
>Kalanchoe_longiflora
ATGGGAGTG------ACAAAAAAACCTGACTTGAATGATCCTGTATTAAGAGCTAAATTGGCTAAAGGGATGGGCCACAATTATTACGGAGAACCTGCATGGCCCAACGATCTTTTATATATTTTTCCAGTAGTCATTTTAGGTACTATTGCGTGTAACGTAGGATTAGCGGTTCTAGAACCATCAATGATTGGTGAACCCGCCGATCCATTTGCAACTCCTTTGGAAATATTACCTGAATGGTATTTCTTTCCGGTATTTCAAATACTTCGTACAGTACCCAATAAGTTATTAGGGGTTCTTTTAATGGTTTCAGTACCTGCGGGATTATTAACAGTACCTTTTTTGGAAAATGTTAATAAATTTCAAAATCCATTTCGTCGTCCAGTAGCAACAACTGTCTTTTTGATTGGTACTGTAGCGGCCCTTTGGTTGGGTATTGGAGCAACGTTACCTATTGATAAATCCCTAACTTTAGGTCTTTTT---------------------
>Kalanchoe_tomentosa
ATGGGAGTG------ACAAAAAAACCTGACTTGAATGATCCTGTATTAAGAGCTAAATTGGCTAAAGGGATGGGCCATAATTATTACGGAGAACCTGCATGGCCCAACGATCTTTTATATATTTTTCCAGTAGTCATTTTAGGTACTATTGCGTGTAACGTAGGATTAGCGGTTCTAGAACCATCAATGATTGGTGAACCCGCCGATCCATTTGCAACTCCTTTGGAAATATTACCTGAATGGTATTTCTTTCCGGTATTTCAAATACTTCGTACAGTACCCAATAAGTTATTAGGGGTTCTTTTAATGGTTTCAGTACCTGCGGGATTATTAACAGTACCTTTTTTGGAGAATGTTAATAAATTTCAAAACCCATTTCGTCGTCCAGTAGCAACAACTGTCTTTTTGATTGGTACTGTAGCGGCCCTTTGGTTGGGTATTGGAGCAACGTTACCTATTGATAAATCCCTAACTTTAGGTCTTTTT---------------------
>Echeveria_lilacina
ATGGGAGTA------ACAAAAAAACCTGACTTGAATGATCCTGTATTAAGAGCTAAATTGGCTAAAGGGATGGGCCATAATTATTACGGAGAACCTGCATGGCCTAATGATCTTTTATATATTTTTCCAGTAGTCATTTTAGGCACTATTGCATGTAACGTAGGATTAGCGGTTTTAGAGCCATCAATGATTGGTGAACCCGCCGATCCGTTTGCAACTCCTTTGGAAATATTACCGGAATGGTATTTCTTTCCAGTATTTCAAATACTTCGTACAGTACCCAATAAGTTATTAGGTGTTCTTTTAATGGTTTCAGTACCTGCGGGATTATTAACAGTACCTTTTTTGGAGAATGTTAATAAATTTCAAAACCCATTTCGACGTCCAGTAGCAACAACTGTCTTTTTGATTGGTACTGTAGTGGCCCTTTGGTTGGGTGTTGGAGCAACGTTACCTATTGATAAATCCCTAACTTTAGGTCTTTTT---------------------
>Graptopetalum_amethystinum
ATCCCAATA------ACAAAAAAACCTGACTTGAATGATCCTGTATTAAGAGCTAAATTGGCTAAAGGGATGGGCCATAATTATTACGGAGAACCTGCATGGCCTAATGATCTTTTATATATTTTTCCAGTAGTCATTTTAGGCACTATTGCATGTAACGTAGGATTAGCGGTTTTAGAGCCATCAATGATTGGTGAACCCGCCGATCCGTTTGCAACTCCTTTGGAAATATTACCGGAATGGTATTTCTTTCCAGTATTTCAAATACTTCGTACAGTACCCAATAAGTTATTAGGTGTTCTTTTAATGGTTTCAGTACCTGCGGGATTATTAACAGTACCTTTTTTGGAGAATGTTAATAAATTTCAAAACCCATTTCGACGTCCAGTAGCAACAACTGTCTTTTTGATTGGTACTGTAGTGGCCCTTTGGTTGGGTGTTGGAGCAACGTTACCTATTGATAAATCCCTAACTTTAGGTCTTTTT---------------------
>Pachyphytum_compactum
ATCCCAATA------ACAAAAAAACCTGACTTGAATGATCCTGTATTAAGAGCTAAATTGGCTAAAGGGATGGGCCATAATTATTACGGAGAACCTGCATGGCCTAATGATCTTTTATATATTTTTCCAGTAGTCATTTTAGGCACTATTGCATGTAACGTAGGATTAGCGGTTTTAGAGCCATCAATGATTGGTGAACCCGCCGATCCGTTTGCAACTCCTTTGGAAATATTACCGGAATGGTATTTCTTTCCAGTATTTCAAATACTTCGTACAGTACCCAATAAGTTATTAGGTGTTCTTTTAATGGTTTCAGTACCTGCGGGATTATTAACAGTACCTTTTTTGGAGAATGTTAATAAATTTCAAAACCCATTTCGACGTCCAGTAGCAACAACTGTCTTTTTGATTGGTACTGTAGTGGCCCTTTGGTTGGGTGTTGGAGCAACGTTACCTATTGATAAATCCCTAACTTTAGGTCTTTTT---------------------
>Sedum_alfredii
ATGGGAGTA------ACAAAAAAACCTGACTTGAATGATCCTGTATTAAGAGCTAAATTGGCTAAAGGGATGGGCCATAATTATTACGGAGAACCTGCATGGCCTAATGATCTTTTATATATTTTTCCAGTAGTCATTTTAGGCACGATTGCATGTAACGTAGGATTAGCGGTTTTAGAGCCATCAATGATTGGTGAACCCGCCGATCCGTTTGCAACTCCTTTGGAAATATTACCGGAATGGTATTTCTTTCCAGTATTTCAAATACTTCGTACAGTACCCAATAAGTTATTAGGTGTTCTTTTAATGGTTTCAGTACCTGCGGGATTATTAACAGTACCTTTTTTGGAGAATGTTAATAAATTTCAAAACCCATTTCGACGTCCAGTAGCAACAACTGTCTTTTTGATTGGTACTGTAGTGGCCCTTTGGTTGGGTGTTGGAGCAACGTTACCTATTGATAAATCCCTAACTTTAGGTCTTTTT---------------------
>Sedum_emarginatum
ATCCCAATA------ACAAAAAAACCTGACTTGAATGATCCTGTATTAAGAGCTAAATTGGCTAAAGGGATGGGCCATAATTATTACGGAGAACCTGCATGGCCTAATGATCTTTTATATATTTTTCCAGTAGTCATTTTAGGCACGATTGCATGTAACGCGGGATTAGCGGTTTTAGAGCCATCAATGATTGGTGAACCCGCCGATCCGTTTGCAACTCCTTTGGAAATATTACCGGAATGGTATTTCTTTCCAGTATTTCAAATACTTCGTACAGTACCCAATAAGTTATTAGGTGTTCTTTTAATGGTTTCAGTACCTGCGGGATTATTAACAGTACCTTTTTTGGAGAATGTTAATAAATTTCAAAACCCATTTCGACGTCCAGTAGCAACAACTGTCTTTTTGATTGGTACTGTAGTGGCCCTTTGGTTGGGTGTTGGAGCAACGTTACCTATTGATAAATCCCTAACTTTAGGTCTTTTT---------------------
>Sedum_lineare
ATGGGAGTG------ACAAAAAAACCTGACTTGAATGATCCTGTATTAAGAGCTAAATTGGCTAAAGGGATGGGCCATAATTATTACGGAGAACCTGCATGGCCTAATGATCTTTTATATATTTTTCCAGTAGTCATTTTAGGGACTATTGCATGTAACGTAGGATTAGCGGTTTTAGAGCCATCAATGATTGGTGAACCCGCCGATCCGTTTGCAACTCCTTTGGAAATATTACCGGAATGGTATTTCTTTCCAGTATTTCAAATACTTCGTACAGTACCCAATAAGTTATTAGGTGTTCTTTTAATGGTTTCAGTACCTGCGGGATTATTAACAATACCTTTTTTGGAGAATGTTAATAAATTTCAAAACCCATTTCGACGTCCAGTAGCAACAACTGTCTTTTTGATTGGTACTGTAGTGGCCCTTTGGTTGGGTGTTGGAGCAACGTTACCTATTGATAAATCCCTAACTTTAGGTCTTTTT---------------------
>Sedum_oryzifolium
ATGGGAGTG------ACAAAAAAACCTGACTTGAATGATCCTGTATTAAGAGCTAAATTGGCTAAAGGGATGGGCCATAATTATTACGGAGAACCCGCATGGCCTAATGATCTTTTATATATTTTTCCAGTAGTCATTTTAGGCACTATTGCATGTAACGTAGGATTAGCGGTTTTAGAGCCATCAATGATTGGTGAACCCGCAGATCCGTTTGCAACTCCTTTGGAAATATTACCGGAATGGTATTTTTTTCCAGTATTTCAAATACTTCGTACAGTACCCAATAAGTTATTAGGTGTTCTTTTAATGGTTTCAGTACCTGCGGGATTATTAACAGTACCTTTTTTGGAGAATGTTAATAAATTTCAAAACCCATTTCGACGTCCAGTAGCAACAACTGTCTTTTTGATTGGTACTGTAGTGGCCCTTTGGTTGGGTGTTGGAGCAACGTTACCTATTGATAAATCCCTAACTTTGGGTCTTTTT---------------------
>Sedum_plumbizincicola
ATGGGAGTG------ACAAAAAAACCTGACTTGAATGATCCTGTATTAAGAGCTAAATTGGCTAAAGGGATGGGCCATAATTATTACGGAGAACCTGCATGGCCTAATGATCTTTTATATATTTTTCCAGTAGTCATTTTAGGCACGATTGCATGTAACGTAGGATTCGCGGTTTTAGAGCCATCAATGATTGGTGAACCCGCCGATCCGTTTGCAACTCCTTTGGAAATATTACCGGAATGGTATTTCTTTCCAGTATTTCAAATACTTCGTACAGTACCCAATAAGTTATTAGGTGTTCTTTTAATGGTTTCAGTACCTGCGGGATTATTAACAGTACCTTTTTTGGAGAATGTTAATAAATTTCAAAACCCATTTCGACGTCCAGTAGCAACAACTGTCTTTTTGATTGGTACTGTAGTGGCCCTTTGGTTGGGTGTTGGAGCAACGTTACCTATTGATAAATCCCTAACTTTAGGTCTTTTT---------------------
>Sedum_sarmentosum
ATGGGAGTG------ACAAAAAAACCTGACTTGAATGATCCTGTATTAAGAGCTAAATTGGCTAAAGGGATGGGCCATAATTATTACGGAGAACCTGCATGGCCTAATGATCTTTTATATATTTTTCCAGTAGTCATTTTAGGCACGATTGCATGTAACGTAGGATTAGCGGTTTTAGAGCCATCAATGATTGGTGAACCCGCCGATCCGTTTGCAACTCCTTTGGAAATATTACCAGAATGGTATTTCTTTCCAGTATTTCAAATACTTCGTACAGTACCCAATAAGTTATTAGGTGTTCTTTTAATGGTTTCAGTACCCGCGGGATTATTAACAGTACCTTTTTTGGAGAATGTTAATAAATTTCAAAACCCATTTCGACGTCCAGTAGCAACAACTGTCTTTTTGATTGGTACTGTAGTGGCCCTTTGGTTGGGTGTTGGAGCAACATTACCTATTGATAAATCCCTAACTTTAGGTCTTTTT---------------------
>Sedum_tricarpum
ATGGGAGTG------ACAAAAAAACCTGACTTGAATGATCCTGTATTAAGAGCTAAATTGGCTAAAGGGATGGGCCATAATTATTACGGAGAACCTGCATGGCCTAATGATCTTTTATATATTTTTCCAGTAGTCATTTTAGGCACGATTGCATGTAACGTAGGATTAGCGGTTTTAGAGCCATCAATGATTGGTGAACCCGCCGATCCGTTTGCAACTCCTTTGGAAATATTACCGGAATGGTATTTCTTTCCAGTATTTCAAATACTTCGTACAGTACCCAATAAGTTATTAGGTGTTCTTTTAATGGTTTCAGTACCTGCGGGATTATTAACAGTACCTTTTTTGGAGAATGTTAATAAATTTCAAAACCCATTTCGACGTCCAGTAGCAACAACTGTCTTTTTGATTGGTACTGTAGTGGCCCTTTGGTTGGGTGTTGGAGCAACGTTACCTATTGATAAATCCCTAACTTTAGGTCTTTTT---------------------
>Aeonium_arboreum
ATGGGAGTG------ACAAAAAAACCTGACTTGAATGATCCTGTATTGAGAGCTAAATTGGCTAAAGGAATGGGCCATAATTATTACGGAGAACCGGCATGGCCCAATGATCTGTTATATATTTTTCCAGTAGTAATTTTAGGAACTATTGCGTGTAACGTAGGATTAGCGGTTTTAGAACCATCAATGATTGGTGAACCCGCCGACCCGTTTGCAACTCCTTTGGAAATATTACCGGAATGGTATTTCTTTCCAGTATTTCAAATACTTCGTACAGTACCTAATAAGTTATTAGGTGTTCTTTTAATGGTTTCAGTACCTGCGGGATTATTAACAGTACCTTTTTTGGAGAATGTTAATAAATTTCAAAACCCATTTCGTCGTCCAGTAGCAACAACTGTATTTTTGATTGGTACTGTAGCGGCCCTTTGGTTGGGTATTGGAGCAACGTTACCTATTGATAAATCCCTAACTTTGGGTCTTTTT---------------------
>Aeonium_balsamiferum
ATGGGAGTA------ACAAAAAAACCTGACTTGAATGATCCTGTATTGAGAGCTAAATTGGCTAAAGGAATGGGCCATAATTATTACGGAGAACCGGCATGGCCCAATGATCTGTTATATATTTTTCCAGTAGTAATTTTAGGAACTATTGCGTGTAACGTAGGATTAGCGGTTTTAGAACCATCAATGATTGGTGAACCCGCCGACCCGTTTGCAACTCCTTTGGAAATATTACCGGAATGGTATTTCTTTCCAGTATTTCAAATACTTCGTACAGTACCTAATAAGTTATTAGGTGTTCTTTTAATGGTTTCAGTACCTGCGGGATTATTAACAGTACCTTTTTTGGAGAATGTTAATAAATTTCAAAACCCATTTCGTCGTCCAGTAGCAACAACTGTATTTTTGATTGGTACTGTAGCGGCCCTTTGGTTGGGTATTGGAGCAACGTTACCTATTGATAAATCCCTAACTTTGGGTCTTTTT---------------------
>Aeonium_decorum
ATGGGAGTA------ACAAAAAAACCTGACTTGAATGATCCTGTATTGAGAGCTAAATTGGCTAAAGGAATGGGCCATAATTATTACGGAGAACCGGCATGGCCCAATGATCTGTTATATATTTTTCCAGTAGTAATTTTAGGAACTATTGCGTGTAACGTAGGATTAGCGGTTTTAGAACCATCAATGATTGGTGAACCCGCCGACCCGTTTGCAACTCCTTTGGAAATATTACCGGAATGGTATTTCTTTCCAGTATTTCAAATACTTCGTACAGTACCTAATAAGTTATTAGGTGTTCTTTTAATGGTTTCAGTACCTGCGGGATTATTAACAGTACCTTTTTTGGAGAATGTTAATAAATTTCAAAACCCATTTCGTCGTCCAGTAGCAACAACTGTATTTTTGATTGGTACTGTAGCGGCCCTTTGGTTGGGTATTGGAGCAACGTTACCTATTGATAAATCCCTAACTTTGGGTCTTTTT---------------------
>Aeonium_diplocyclum
ATGGGAGTA------ACAAAAAAACCTGACTTGAATGATCCTGTATTGAGAGCTAAATTGGCTAAAGGAATGGGCCATAATTATTACGGAGAACCGGCATGGCCCAATGATCTGTTATATATTTTTCCAGTAGTAATTTTAGGAACTATTGCGTGTAACGTAGGATTAGCGGTTTTAGAACCATCAATGATTGGTGAACCCGCCGACCCGTTTGCAACTCCTTTGGAAATATTACCGGAATGGTATTTCTTTCCAGTATTTCAAATACTTCGTACAGTACCTAATAAGTTATTAGGTGTTCTTTTAATGGTTTCAGTACCTGCGGGATTATTAACAGTACCTTTTTTGGAGAATGTTAATAAATTTCAAAACCCATTTCGTCGTCCAGTAGCAACAACTGTATTTTTGATTGGTACTGTAGCGGCCCTTTGGTTGGGTATTGGAGCAACGTTACCTATTGATAAATCCCTAACTTTGGGTCTTTTT---------------------
>Aeonium_dodrantale
ATGGGAGTA------ACAAAAAAACCTGACTTGAATGATCCTGTATTGAGAGCTAAATTGGCTAAAGGGATGGGCCATAATTATTACGGAGAACCGGCATGGCCCAATGATCTGTTATATATTTTTCCAGTAGTAATTTTAGGAACTATTGCGTGTAACGTAGGATTAGCGGTTTTAGAACCATCAATGATTGGTGAACCCGCCGACCCGTTTGCAACTCCTTTGGAAATATTACCGGAATGGTATTTCTTTCCAGTATTTCAAATACTTCGTACAGTACCTAATAAGTTATTAGGTGTTCTTTTAATGGTTTCAGTACCTGCGGGATTATTAACAGTACCTTTTTTGGAGAATGTTAATAAATTTCAAAACCCATTTCGTCGTCCAGTAGCAACAACTGTATTTTTGATTGGTACTGTAGCGGCCCTTTGGTTGGGTATTGGAGCAACGTTACCTATTGATAAATCCCTAACTTTGGGTCTTTTT---------------------
>Aeonium_nobile
ATGGGAGTA------ACAAAAAAACCTGACTTGAATGATCCTGTATTGAGAGCTAAATTGGCTAAAGGAATGGGCCATAATTATTACGGAGAACCGGCATGGCCCAATGATCTGTTATATATTTTTCCAGTAGTAATTTTAGGAACTATTGCGTGTAACGTAGGATTAGCGGTTTTAGAACCATCAATGATTGGTGAACCCGCCGACCCGTTTGCAACTCCTTTGGAAATATTACCGGAATGGTATTTCTTTCCAGTATTTCAAATACTTCGTACAGTACCTAATAAGTTATTAGGTGTTCTTTTAATGGTTTCAGTACCTGCGGGATTATTAACAGTACCTTTTTTGGAGAATGTTAATAAATTTCAAAACCCATTTCGTCGTCCAGTAGCAACAACTGTATTTTTGATTGGTACTGTAGCGGCCCTTTGGTTGGGTATTGGAGCAACGTTACCTATTGATAAATCCCTAACTTTGGGTCTTTTT---------------------
>Aeonium_saundersii
ATGGGAGTA------ACAAAAAAACCTGACTTGAATGATCCTGTATTGAGAGCTAAATTGGCTAAAGGAATGGGCCATAATTATTATGGAGAACCGGCATGGCCCAATGATCTGTTATATATTTTTCCAGTAGTAATTTTAGGAACTATTGCGTGTAACGTAGGATTAGCGGTTTTAGAACCATCAATGATTGGTGAACCCGCCGACCCGTTTGCAACTCCTTTGGAAATATTACCGGAATGGTATTTCTTTCCAGTATTTCAAATACTTCGTACAGTACCTAATAAGTTATTAGGTGTTCTTTTAATGGTTTCAGTACCTGCGGGATTATTAACAGTACCTTTTTTGGAGAATGTTAATAAATTTCAAAACCCATTTCGTCGTCCAGTAGCAACAACTGTATTTTTGATTGGTACTGTAGCGGCCCTTTGGTTGGGTATTGGAGCAACGTTACCTATTGATAAATCCCTAACTTTGGGTCTTTTT---------------------
>Aeonium_tabuliforme
ATGGGAGTA------ACAAAAAAACCTGACTTGAATGATCCTGTATTGAGAGCTAAATTGGCTAAAGGAATGGGCCATAATTATTACGGAGAACCGGCATGGCCCAATGATCTGTTATATATTTTTCCAGTAGTAATTTTAGGAACTATTGCGTGTAACGTAGGATTAGCGGTTTTAGAACCATCAATGATTGGTGAACCCGCCGACCCGTTTGCAACTCCTTTGGAAATATTACCGGAATGGTATTTCTTTCCAGTATTTCAAATACTTCGTACAGTACCTAATAAGTTATTAGGTGTTCTTTTAATGGTTTCAGTACCTGCGGGATTATTAACAGTACCTTTTTTGGAGAATGTTAATAAATTTCAAAACCCATTTCGTCGTCCAGTAGCAACAACTGTATTTTTGATTGGTACTGTAGCGGCCCTTTGGTTGGGTATTGGAGCAACGTTACCTATTGATAAATCCCTAACTTTGGGTCTTTTT---------------------
>Aeonium_undulatum
ATGGGAGTA------ACAAAAAAACCTGACTTGAATGATCCTGTATTGAGAGCTAAATTGGCTAAAGGAATGGGCCATAATTATTACGGAGAACCGGCATGGCCCAATGATCTGTTATATATTTTTCCAGTAGTAATTTTAGGAACTATTGCGTGTAACGTAGGATTAGCGGTTTTAGAACCATCAATGATTGGTGAACCCGCCGACCCGTTTGCAACTCCTTTGGAAATATTACCGGAATGGTATTTCTTTCCAGTATTTCAAATACTTCGTACAGTACCTAATAAGTTATTAGGTGTTCTTTTAATGGTTTCAGTACCTGCGGGATTATTAACAGTACCTTTTTTGGAGAATGTTAATAAATTTCAAAACCCATTTCGTCGTCCAGTAGCAACAACTGTATTTTTGATTGGTACTGTAGCGGCCCTTTGGTTGGGTATTGGAGCAACGTTACCTATTGATAAATCCCTAACTTTGGGTCTTTTT---------------------
>Monanthes_anagensis
ATGGGAGTA------ACAAAAAAACCTGACTTGAATGATCCTGTATTGAGAGCTAAATTGGCTAAAGGAATGGGCCATAATTATTACGGAGAACCGGCATGGCCCAATGATCTGTTATATATTTTTCCAGTAGTAATTTTAGGAACTATTGCGTGTAACGTAGGATTAGCGGTTTTAGAACCATCAATGATTGGTGAACCCGCCGACCCGTTTGCAACTCCGTTGGAAATATTACCGGAATGGTATTTCTTTCCAGTATTTCAAATACTTCGTACAGTACCTAATAAGTTATTAGGTGTTCTTTTAATGGTTTCAGTACCTGCGGGATTATTAACAGTACCTTTTTTGGAGAATGTTAATAAATTTCAAAATCCATTTCGTCGTCCAGTAGCAACAACTGTATTTTTGATTGGTACTGTAGCGGCCCTTTGGTTGGGTATTGGAGCAACGTTACCTATTGATAAATCCCTAACTTTGGGTCTTTTT---------------------
>Monanthes_brachycaulos
ATGGGAGTA------ACAAAAAAACCTGACTTGAATGATCCTGTATTGAGAGCTAAATTGGCTAAAGGAATGGGCCATAATTATTACGGAGAACCGGCATGGCCCAATGATCTGTTATATATTTTTCCAGTAGTAATTTTAGGAACTATTGCGTGTAACGTAGGATTAGCGGTTTTAGAACCATCAATGATTGGTGAACCCGCCGACCCGTTTGCAACTCCGTTGGAAATATTACCGGAATGGTATTTCTTTCCAGTATTTCAAATACTTCGTACAGTACCTAATAAGTTATTAGGTGTTCTTTTAATGGTTTCAGTACCTGCGGGATTATTAACAGTACCTTTTTTGGAGAATGTTAATAAATTTCAAAATCCATTTCGTCGTCCAGTAGCAACAACTGTATTTTTGATTGGTACTGTAGCGGCCCTTTGGTTGGGTATTGGAGCAACGTTACCTATTGATAAATCCCTAACTTTGGGTCTTTTT---------------------
>Monanthes_muralis
ATGGGAGTA------ACAAAAAAACCTGACTTGAATGATCCTGTATTGAGAGCTAAATTGGCTAAAGGAATGGGCCATAATTATTACGGAGAACCGGCATGGCCCAATGATCTGTTATATATTTTTCCAGTAGTAATTTTAGGAACTATTGCGTGTAACGTAGGATTAGCGGTTTTAGAACCATCAATGATTGGTGAACCCGCCGACCCGTTTGCAACTCCGTTGGAAATATTACCGGAATGGTATTTCTTTCCAGTATTTCAAATACTTCGTACAGTACCTAATAAGTTATTAGGTGTTCTTTTAATGGTTTCAGTACCTGCGGGATTATTAACAGTACCTTTTTTGGAGAATGTTAATAAATTTCAAAATCCATTTCGTCGTCCAGTAGCAACAACTGTATTTTTGATTGGTACTGTAGCGGCCCTTTGGTTGGGTATTGGAGCAACGTTACCTATTGATAAATCCCTAACTTTGGGTCTTTTT---------------------
>Monanthes_polyphylla
ATGGGAGTA------ACAAAAAAACCTGACTTGAATGATCCTGTATTGAGAGCTAAATTGGCGAAAGGAATGGGCCATAATTATTACGGAGAACCGGCATGGCCCAATGATCTGTTATATATTTTTCCAGTAGTAATTTTAGGAACTATTGCGTGTAACGTAGGATTAGCGGTTTTAGAACCATCAATGATTGGTGAACCCGCCGACCCGTTTGCAACTCCGTTAGAAATATTACCGGAATGGTATTTCTTTCCAGTATTTCAAATACTTCGTACAGTACCTAATAAGTTATTAGGTGTTCTTTTAATGGTTTCAGTACCTGCGGGATTATTAACAGTACCTTTTTTGGAGAATGTTAATAAATTTCAAAACCCATTTCGTCGTCCAGTAGCAACAACTGTATTTTTGATTGGTACTGTAGCGGCCCTTTGGTTGGGTATTGGAGCAACGTTACCTATTGATAAATCCCTAACTTTGGGTCTTTTT---------------------
>Rosularia_alpestris
ATGGGAGTG------ACAAAAAAACCTGACTTGAATGATCCTGTATTAAGAGCTAAATTGGCTAAAGGGATGGGCCATAATTATTACGGGGAACCTGCATGGCCCAATGATCTTTTATATATTTTTCCAGTAGTCATTTTAGGCACTATTGCGTGTAATGTAGGATTAGCGGTTTTAGAACCATCAATGATTGGTGAACCCGCCGATCCGTTTGCAACTCCTTTGGAAATATTACCTGAATGGTATTTTTTTCCAGTATTTCAAATACTTCGTACAGTACCCAATAAGTTATTAGGTGTTCTTTTAATGGTTTCAGTACCTGCGGGATTATTAACAGTACCTTTTTTGGAGAATGTTAATAAATTTCAAAACCCATTTCGTCGTCCAGTAGCAACAACTGTCTTTTTGATTGGTACTGTAGCGGCCCTTTGGTTGGGTATTGGAGCAACGTTACCTATTGATAAATCCCTAACTTTAGGTCTTTTT---------------------
>Sempervivum_tectorum
ATGGGAGTA------ACAAAAAAACCTGACTTGAATGATCCTGTATTAAGAGCTAAATTGGCTAAAGGGATGGGCCATAATTATTACGGAGAACCTGCATGGCCCAATGATCTTTTATATATTTTTCCAGTAGTCATTTTAGGCACTATTGCGTGTAACGTAGGATTAGCGGTTTTAGAACCATCAATGATTGGTGAACCCGCCGATCCATTTGCAACTCCTTTGGAAATATTACCTGAATGGTATTTCTTTCCAGTATTTCAAATACTTCGTACAGTACCCAATAAGTTATTAGGTGTTCTTTTAATGGTTTCAGTACCTGCGGGATTATTAACAGTACCTTTTTTGGAGAATGTTAATAAATTTCAAAACCCATTTCGTCGTCCAGTAGCAACAACTGTCTTTTTGATTGGTACTGTAGCGGCCCTTTGGTTGGGTATTGGAGCAACATTACCTATTGATAAATCCCTAACTTTAGGTCTTTTT---------------------
>Phedimus_spurius
ATGGGAGTG------ACAAAAAAACCTGACTTGAATGATCCTGTATTAAGAGCTAAATTGGCTAAAGGGATGGGCCATAATTATTACGGAGAACCTGCATGGCCCAATGATCTTTTATATATTTTTCCAGTAGTCATTTTAGGTACTATTGCGTGTAACGTAGGATTAGCGGTTTTAGAACCATCAATGATTGGTGAACCCGCCGATCCATTTGCAACTCCTTTAGAAATATTACCTGAATGGTATTTCTTTCCGGTATTTCAAATACTTCGTACAGTACCCAATAAGTTATTAGGTGTTCTTTTAATGGTTTCAGTACCTGCGGGATTATTAACAGTACCCTTTTTGGAGAATGTTAATAAATTTCAAAACCCATTTCGTCGTCCAGTAGCAACAACTGTCTTTTTGCTTGGTACTGTAGTGGCCCTTTGGTTGGGTATTGGAGCAACCTTACCTATTGATAAATCCCTAACTTTAGGCCTTTTT---------------------
>Phedimus_aizoon
ATGGGAGTG------ACAAAAAAACCTGACTTGAATGATCCTGTATTAAGAGCTAAATTGGCTAAAGGGATGGGCCATAATTATTACGGAGAACCCGCATGGCCCAACGATCTCTTATATATTTTTCCAGTAGTCATTTTAGGTACTATTGCGTGTAACGTAGGATTAGCGGTTTTAGAACCATCAATGATTGGCGAACCCGCCGATCCATTTGCAACTCCTTTAGAAATATTACCTGAATGGTATTTCTTTCCGGTATTTCAAATACTTCGTACAGTACCCAATAAGTTATTAGGTGTTCTTTTAATGGTTTCAGTACCTACGGGATTATTAACAGTACCCTTTTTGGAGAATATTAATAAATTTCAAAACCCATTTCGTCGTCCAGTAGCAACAACTGTCTTTTTGCTTGGTACTGTAGCGGCCCTTTGGTTGGGTATTGGAGCAACGTTACCTATTGATAAATCCCTAACTTTAGGTCTTTTT---------------------
>Phedimus_kamtschaticus
ATCCCAATA------ACAAAAAAACCTGACTTGAATGATCCTGTATTAAGAGCTAAATTGGCTAAAGGGATGGGCCATAATTATTACGGAGAACCCGCATGGCCCAACGATCTCTTATATATTTTTCCAGTAGTCATTTTAGGTACTATTGCGTGTAACGTAGGATTAGCGGTTTTAGAACCATCAATGATTGGTGAACCCGCCGATCCATTTGCAACTCCTTTAGAAATATTACCTGAATGGTATTTCTTTCCGGTATTTCAAATACTTCGTACAGTACCCAATAAGTTATTAGGTGTTCTTTTAATGGTTTCAGTACCTACGGGATTATTAACAGTACCCTTTTTGGAGAATATTAATAAATTTCAAAACCCATTTCGTCGTCCAGTAGCAACAACTGTCTTTTTGCTTGGTACTGTAGCGGCCCTTTGGTTGGGTATTGGAGCAACGTTACCTATTGATAAATCCCTAACTTTAGGTCTTTTT---------------------
>Phedimus_odontophyllus
ATGGGAGTG------ACAAAAAAACCTGACTTGAATGATCCTGTATTAAGAGCTAAATTGGCTAAAGGGATGGGCCATAATTATTACGGAGAACCTGCATGGCCCAATGATCTTTTATATATTTTTCCGGTAGTCATTTTAGGTACTATTGCGTGTAACGTAGGATTAGCGGTTTTAGAACCATCAATGATTGGTGAACCCGCGGATCCATTTGCAACTCCTTTAGAAATATTACCTGAATGGTATTTCTTTCCGGTATTTCAAATACTTCGTACAGTACCCAATAAGTTATTAGGTGTTCTTTTAATGGTTTCAGTACCCGCGGGATTATTAACAGTACCCTTTTTGGAGAATGTTAATAAATTTCAAAACCCATTTCGCCGTCCAGTAGCAACAACTGTCTTTTTGCTTGGTACTGTAGTGGCCCTTTGGTTGGGTATTGGAGCAACCTTACCTATTGATAAATCCCTAACTTTAGGTCTTTTT---------------------
>Phedimus_takesimensis
ATCCCAATA------ACAAAAAAACCTGACTTGAATGATCCTGTATTAAGAGCTAAATTGGCTAAAGGGATGGGCCATAATTATTACGGAGAACCCGCATGGCCCAACGATCTCTTATATATTTTTCCAGTAGTCATTTTAGGTACTATTGCGTGTAACGTAGGATTAGCGGTTTTAGAACCATCAATGATTGGTGAACCCGCCGATCCATTTGCAACTCCTTTAGAAATATTACCTGAATGGTATTTCTTTCCGGTATTTCAAATACTTCGTACAGTACCCAATAAGTTATTAGGTGTTCTTTTAATGGTTTCAGTACCTACGGGATTATTAACAGTACCCTTTTTGGAGAATATTAATAAATTTCAAAACCCATTTCGTCGTCCCGTAGCAACAACTGTCTTTTTGCTTGGTACTGTAGCGGCCCTTTGGTTGGGTATTGGAGCAACGTTACCTATTGATAAATCCCTAACTTTAGGTCTTTTT---------------------
>Phedimus_yangshanicus
ATGGGAGTG------ACAAAAAAACCTGACTTGAATGATCCTGTATTAAGAGCTAAATTGGCTAAAGGGATGGGCCATAATTATTACGGAGAACCTGCATGGCCCAATGATCTTTTATATATTTTTCCGGTAGTCATTTTAGGTACTATTGCGTGTAACGTAGGATTAGCGGTTTTAGAACCATCAATGATTGGTGAACCCGCGGATCCATTTGCAACTCCTTTAGAAATATTACCTGAATGGTATTTCTTTCCGGTATTTCAAATACTTCGTACAGTACCCAATAAGTTATTAGGTGTTCTTTTAATGGTTTCAGTACCCGCGGGATTATTAACAGTACCCTTTTTGGAGAATGTTAATAAATTTCAAAACCCATTTCGCCGTCCAGTAGCAACAACTGTCTTTTTGCTTGGTACTGTAGTGGCCCTTTGGTTGGGTATTGGAGCAACCTTACCTATTGATAAATCCCTAACTTTAGGTCTTTTT---------------------
>Rhodiola_bupleuroides
ATGGGAGTG------ACAAAAAAACCTGACTTGAATGATCCTGTATTAAGAGCTAAATTGGCTAAAGGGATGGGCCATAATTATTACGGAGAACCTGCATGGCCCAATGATCTTTTATATATTTTTCCAGTAGTAATTTTAGGTACTATTGCGTGTAACGTAGGATTAGCGGTTTTAGAACCATCAATGATTGGTGAACCCGCCGATCCGTTTGCAACTCCTTTGGAAATATTACCTGAATGGTATTTCTTTCCGGTATTTCAAATACTTCGTACAGTACCCAATAAGTTATTAGGTGTTCTTTTAATGGTTTCAGTACCTGCGGGATTATTAACAGTACCCTTTTTGGAGAATGTTAATAAATTTCAAAACCCATTTCGTCGTCCAGTAGCAACAACTGTCTTTTTGATTGGTACTGTAGCGGCCCTTTGGTTGGGTATTGGAGCAACGTTACCTATTGATAAATCCCTAACTTTAGGTCTTTTT---------------------
>Rhodiola_calliantha
ATGGGAGTG------ACAAAAAAACCTGACTTGAATGATCCTGTATTAAGAGCTAAATTGGCTAAAGGGATGGGCCATAATTATTACGGAGAACCTGCATGGCCCAATGATCTTTTATATATTTTTCCAGTAGTAATTTTAGGTACTATTGCGTGTAACGTAGGATTAGCGGTTTTAGAACCATCAATGATTGGTGAACCCGCCGATCCGTTTGCAACTCCTTTGGAAATATTACCTGAATGGTATTTCTTTCCGGTATTTCAAATACTTCGTACAGTACCCAATAAGTTATTAGGTGTTCTTTTAATGGTTTCAGTACCTGCGGGATTATTAACAGTACCCTTTTTGGAGAATGTTAATAAATTTCAAAACCCATTTCGTCGTCCAGTAGCAACAACTGTCTTTTTGATTGGTACTGTAGCGGCCCTTTGGTTGGGTATTGGAGCAACGTTACCTATTGATAAATCCCTAACTTTAGGTCTTTTT---------------------
>Rhodiola_crenulata
ATGGGAGTG------ACAAAAAAACCTGACTTGAATGATCCTGTATTAAGAGCTAAATTGGCTAAAGGGATGGGCCATAATTATTACGGAGAACCTGCATGGCCCAATGATCTTTTATATATTTTTCCAGTAGTAATTTTAGGTACTATTGCGTGTAACGTAGGATTAGCGGTTTTAGAACCATCAATGATTGGTGAACCCGCCGATCCGTTTGCAACTCCTTTGGAAATATTACCTGAATGGTATTTCTTTCCGGTATTTCAAATACTTCGTACAGTACCCAATAAGTTATTAGGTGTTCTTTTAATGGTTTCAGTACCTGCGGGATTATTAACAGTACCCTTTTTGGAGAATGTTAATAAATTTCAAAACCCATTTCGTCGTCCAGTAGCAACAACTGTCTTTTTGATTGGTACTGTAGCGGCCCTTTGGTTGGGTATTGGAGCAACGTTACCTATTGATAAATCCCTAACTTTAGGTCTTTTT---------------------
>Rhodiola_henryi
ATGGGAGTG------ACAAAAAAACCTGACTTGAATGATCCTGTATTAAGAGCTAAATTGGCTAAAGGGATGGGCCATAATTATTACGGAGAACCTGCATGGCCCAATGATCTTTTATATATTTTTCCAGTAGTAATTTTAGGTACTATTGCGTGTAACGTAGGATTAGCGGTTTTAGAACCATCAATGATTGGTGAACCCGCCGATCCATTTGCAACTCCTTTGGAAATATTACCTGAATGGTATTTCTTTCCGGTATTTCAAATACTTCGTACAGTACCCAATAAGTTATTAGGTGTTCTTTTAATGGTTTCAGTACCTGCGGGATTATTAACAGTACCCTTTTTGGAGAATGTTAATAAATTTCAAAACCCATTTCGTCGTCCAGTAGCAACAACTGTCTTTTTGATTGGTACTGTAGCGGCCCTTTGGTTGGGTATTGGAGCAACGTTACCTATTGATAAATCCCTAACTTTAGGTCTTTTT---------------------
>Rhodiola_himalensis
ATGGGAGTG------ACAAAAAAACCTGACTTGAATGATCCTGTATTAAGAGCTAAATTGGCTAAAGGGATGGGCCATAATTATTACGGAGAACCCGCATGGCCCAATGATCTTTTATATATTTTTCCAGTAGTAATTTTAGGTACTATTGCGTGTAACGTAGGATTAGCGGTTTTAGAACCATCAATGATTGGTGAACCCGCCGATCCGTTTGCAACTCCTTTGGAAATATTACCTGAATGGTATTTCTTTCCGGTATTTCAAATACTTCGTACAGTACCCAATAAGTTATTAGGTGTTCTTTTAATGGTTTCAGTACCTGCGGGATTATTAACAGTACCCTTTTTGGAGAATGTTAATAAATTTCAAAACCCATTTCGTCGTCCAGTAGCAACAACTGTCTTTTTGATTGGTACTGTAGCGGCCCTTTGGTTGGGTATTGGAGCAACGTTACCTATTGATAAATCCCTAACTTTAGGTCTTTTT---------------------
>Rhodiola_kirilowii
ATGGGAGTG------ACAAAAAAACCTGACTTGAATGATCCTGTATTAAGAGCTAAATTGGCTAAAGGGATGGGCCATAATTATTACGGAGAACCCGCATGGCCCAATGATCTTTTATATATTTTTCCAGTAGTAATTTTAGGTACTATTGCGTGTAACGTAGGATTAGCGGTTTTAGAACCATCAATGATTGGTGAACCCGCCGATCCGTTTGCAACTCCTTTGGAAATATTACCTGAATGGTATTTCTTTCCGGTATTTCAAATACTTCGTACAGTACCCAATAAGTTATTAGGTGTTCTTTTAATGGTTTCAGTACCTGCGGGATTATTAACAGTACCCTTTTTGGAGAATGTTAATAAATTTCAAAACCCATTTCGTCGTCCAGTAGCAACAACTGTCTTTTTGATTGGTACTGTAGCGGCCCTTTGGTTGGGTATTGGAGCAACGTTACCTATTGATAAATCCCTAACTTTAGGTCTTTTT---------------------
>Rhodiola_rosea
ATGGGAGTG------ACAAAAAAACCTGACTTGAATGATCCTGTATTAAGAGCTAAATTGGCTAAAGGGATGGGCCATAATTATTACGGAGAACCTGCATGGCCCAATGATCTTTTATATATTTTTCCAGTAGTAATTTTAGGTACTATTGCGTGTAACGTAGGATTAGCGGTTTTAGAACCATCAATGATTGGTGAACCCGCCGATCCGTTTGCAACTCCTTTGGAAATATTACCTGAATGGTATTTCTTTCCGGTATTTCAAATACTTCGTACAGTACCCAATAAGTTATTAGGTGTTCTTTTAATGGTTTCAGTACCTGCGGGATTATTAACAGTACCCTTTTTGGAGAATGTTAATAAATTTCAAAACCCATTTCGTCGTCCAGTAGCAACAACTGTCTTTTTGATTGGTACTGTAGCGGCCCTTTGGTTGGGTATTGGAGCAACGTTACCTATTGATAAATCCCTAACTTTAGGTCTTTTT---------------------
>Rhodiola_sacra
ATGGGAGTG------ACAAAAAAACCTGACTTGAATGATCCTGTATTAAGAGCTAAATTGGCTAAAGGGATGGGCCATAATTATTACGGAGAACCCGCATGGCCCAATGATCTTTTATATATTTTTCCAGTAGTAATTTTAGGTACTATTGCGTGTAACGTAGGATTAGCGGTTTTAGAACCATCAATGATTGGTGAACCCGCCGATCCGTTTGCAACTCCTTTGGAAATATTACCTGAATGGTATTTCTTTCCGGTATTTCAAATACTTCGTACAGTACCCAATAAGTTATTAGGTGTTCTTTTAATGGTTTCAGTACCTGCGGGATTATTAACAGTACCCTTTTTGGAGAATGTTAATAAATTTCAAAACCCATTTCGTCGTCCAGTAGCAACAACTGTCTTTTTGATTGGTACTGTAGCGGCCCTTTGGTTGGGTATTGGAGCAACGTTACCTATTGATAAATCCCTAACTTTAGGTCTTTTT---------------------
>Rhodiola_yunnanensis
ATGGGAGTG------ACAAAAAAACCTGACTTGAATGATCCTGTATTAAGAGCTAAATTGGCTAAAGGGATGGGCCATAATTATTACGGAGAACCTGCATGGCCCAATGATCTTTTATATATTTTTCCAGTAGTAATTTTTGGTACTATTGCGTGTAACGTAGGATTAGCGGTTTTAGAACCATCAATGATTGGTGAACCCGCCGATCCGTTTGCAACTCCTTTGGAAATATTACCTGAATGGTATTTCTTTCCGGTATTTCAAATACTTCGTACAGTACCCAATAAGTTATTAGGTGTTCTTTTAATGGTTTCAGTACCTGCGGGATTATTAACAGTACCCTTTTTGGAGAATGTTAATAAATTTCAAAACCCATTTCGTCGTCCAGTAGCAACAACTGTCTTTTTGATTGGTACTGTAGCGGCCCTTTGGTTGGGTATTGGAGCAACGTTACCTATTGATAAATCCCTAACTTTAGGTCTTTTT---------------------
>Rhodiola_dumulosa
ATGGGAGTA------ACAAAAAAACCTGACTTGAATGATCCTGTATTAAGAGCTAAATTGGCTAAAGGGATGGGCCATAATTATTACGGAGAACCCGCATGGCCCAATGATCTTTTATATATTTTTCCAGTAGTAATTTTAGGTACTATTGCGTGTAACGTAGGATTAGCGGTTTTAGAACCATCAATGATTGGTGAACCCGCCGATCCGTTTGCAACTCCTTTGGAAATATTACCTGAATGGTATTTCTTTCCGGTATTTCAAATACTTCGTACAGTACCCAATAAGTTATTAGGTGTTCTTTTAATGGTTTCAGTACCTGCGGGATTATTAACAGTACCCTTTTTGGAGAATGTTAATAAATTTCAAAACCCATTTCGTCGTCCAGTAGCAACAACTGTCTTTTTGATTGGTACTGTAGCGGCCCTTTGGTTGGGTATTGGAGCAACGTTACCTATTGATAAATCCCTAACTTTAGGTCTTTTT---------------------
>Rhodiola_fastigiata
ATGGGAGTG------ACAAAAAAACCTGACTTGAATGATCCTGTATTAAGAGCTAAATTGGCTAAAGGGATGGGCCATAATTATTACGGAGAACCTGCATGGCCCAATGATCTTTTATATATTTTTCCAGTAGTAATTTTAGGTACTATTGCGTGTAACGTAGGATTAGCGGTTTTAGAACCATCAATGATTGGTGAACCCGCCGATCCGTTTGCAACTCCTTTGGAAATATTACCTGAATGGTATTTCTTTCCGGTATTTCAAATACTTCGTACAGTACCCAATAAGTTATTAGGTGTTCTTTTAATGGTTTCAGTACCTGCGGGATTATTAACAGTACCCTTTTTGGAGAATGTTAATAAATTTCAAAACCCATTTCGTCGTCCAGTAGCAACAACTGTCTTTTTGATTGGTACTGTAGCGGCCCTTTGGTTGGGTATTGGAGCAACGTTACCTATTGATAAATCCCTAACTTTAGGTCTTTTT---------------------
>Rhodiola_gelida
ATGGGAGTG------ACAAAAAAACCTGACTTGAATGATCCTGTATTAAGAGCTAAATTGGCTAAAGGGATGGGCCATAATTATTACGGAGAACCTGCATGGCCCAATGATCTTTTATATATTTTTCCAGTAGTAATTTTAGGTACTATTGCGTGTAACGTAGGATTAGCGGTTTTAGAACCATCAATGATTGGTGAACCCGCCGATCCGTTTGCAACTCCTTTGGAAATATTACCTGAATGGTATTTCTTTCCGGTATTTCAAATACTTCGTACAGTACCCAATAAGTTATTAGGTGTTCTTTTAATGGTTTCAGTACCTGCGGGATTATTAACAGTACCCTTTTTGGAGAATGTTAATAAATTTCAAAACCCATTTCGTCGTCCAGTAGCAACAACTGTCTTTTTGATTGGTACTGTAGCGGCCCTTTGGTTGGGTATTGGAGCAACGTTACCTATTGATAAATCCCTAACTTTAGGTCTTTTT---------------------
>Rhodiola_hobsonii
ATGGGAGTG------ACAAAAAAACCTGACTTGAATGATCCTGTATTAAGAGCTAAATTGGCTAAAGGGATGGGCCATAATTATTACGGAGAACCTGCATGGCCCAATGATCTTTTATATATTTTTCCAGTAGTAATTTTAGGTACTATTGCGTGTAACGTAGGATTAGCGGTTTTAGAACCATCAATGATTGGTGAACCCGCCGATCCGTTTGCAACTCCTTTGGAAATATTACCTGAATGGTATTTCTTTCCGGTATTTCAAATACTTCGTACAGTACCCAATAAGTTATTAGGTGTTCTTTTAATGGTTTCAGTACCTGCGGGATTATTAACAGTACCCTTTTTGGAGAATGTTAATAAATTTCAAAACCCATTTCGTCGTCCAGTAGCAACAACTGTTTTTTTGATTGGTACTGTAGCGGCCCTTTGGTTGGGTATTGGAGCAACGTTACCTATTGATAAATCCCTAACTTTAGGTCTTTTT---------------------
>Rhodiola_humilis
ATGGGAGTG------ACAAAAAAACCTGACTTGAATGATCCTGTATTAAGAGCTAAATTGGCTAAAGGGATGGGCCATAATTATTACGGAGAACCTGCATGGCCCAATGATCTTTTATATATTTTTCCAGTAGTAATTTTAGGTACTATTGCGTGTAACGTAGGATTAGCGGTTTTAGAACCATCAATGATTGGTGAACCCGCCGATCCGTTTGCAACTCCTTTGGAAATATTACCTGAATGGTATTTCTTTCCGGTATTTCAAATACTTCGTACAGTACCCAATAAGTTATTAGGTGTTCTTTTAATGGTTTCAGTACCTGCGGGATTATTAACAGTACCCTTTTTGGAGAATGTTAATAAATTTCAAAACCCATTTCGTCGTCCAGTAGCAACAACTGTTTTTTTGATTGGTACTGTAGCGGCCCTTTGGTTGGGTATTGGAGCAACGTTACCTATTGATAAATCCCTAACTTTAGGTCTTTTT---------------------
>Rhodiola_integrifolia
ATGGGAATG------ACAAAAAAACCTGACTTGAATGATCCTGTATTAAGAGCTAAATTGGCTAAAGGGATGGGCCATAATTATTACGGAGAACCTGCATGGCCCAATGATCTTTTATATATTTTTCCAGTAGTAATTTTAGGTACTATTGCGTGTAACGTAGGATTAGCGGTTTTAGAACCATCAATGATTGGTGAACCCGCCGATCCGTTTGCAACTCCTTTGGAAATATTACCTGAATGGTATTTCTTTCCGGTATTTCAAATACTTCGTACAGTACCCAATAAGTTATTAGGTGTTCTTTTAATGGTTTCAGTACCTGCGGGATTATTAACAGTACCCTTTTTGGAGAATGTTAATAAATTTCAAAACCCATTTCGTCGTCCAGTAGCAACAACTGTCTTTTTGATTGGTACTGTAGCGGCCCTTTGGTTGGGTATTGGAGCAACGTTACCTATTGATAAATCCCTAACTTTAGGTCTTTTT---------------------
>Rhodiola_liciae
ATGGGAGTG------ACAAAAAAACCTGACTTGAATGATCCTGTATTAAGAGCTAAATTGGCTAAAGGGATGGGCCATAATTATTACGGAGAACCTGCATGGCCCAATGATCTTTTATATATTTTTCCAGTAGTAATTTTAGGTACTATTGCGTGTAACGTAGGATTAGCGGTTTTAGAACCATCAATGATTGGTGAACCCGCCGATCCATTTGCAACTCCTTTGGAAATATTACCTGAATGGTATTTCTTTCCGGTATTTCAAATACTTCGTACAGTACCCAATAAGTTATTAGGTGTTCTTTTAATGGTTTCAGTACCTGCGGGATTATTAACAGTACCCTTTTTGGAGAATGTTAATAAATTTCAAAACCCATTTCGTCGTCCAGTAGCAACAACTGTCTTTTTGATTGGTACTGTAGCGGCCCTTTGGTTGGGTATTGGAGCAACGTTACCTATTGATAAATCCCTAACTTTAGGTCTTTTT---------------------
>Rhodiola_macrocarpa
ATGGGAGTG------ACAAAAAAACCTGACTTGAATGATCCTGTATTAAGAGCTAAATTGGCTAAAGGGATGGGCCATAATTATTACGGAGAACCTGCATGGCCCAATGATCTTTTATATATTTTTCCAGTAGTAATTTTAGGTACTATTGCGTGTAACGTAGGATTAGCGGTTTTAGAACCATCAATGATTGGTGAACCCGCCGATCCGTTTGCAACTCCTTTGGAAATATTACCTGAATGGTATTTCTTTCCGGTATTTCAAATACTTCGTACAGTACCCAATAAGTTATTAGGTGTTCTTTTAATGGTTTCAGTACCTGCGGGATTATTAACAGTACCCTTTTTGGAGAATGTTAATAAATTTCAAAACCCATTTCGTCGTCCAGTAGCAACAACTGTCTTTTTGATTGGTACTGTAGCGGCCCTTTGGTTGGGTATTGGAGCAACGTTACCTATTGATAAATCCCTAACTTTAGGTCTTTTT---------------------
>Rhodiola_ovatisepala
ATGGGAGTG------ACAAAAAAACCTGACTTGAATGATCCTGTATTAAGAGCTAAATTGGCTAAAGGGATGGGCCATAATTATTACGGAGAACCTGCATGGCCCAATGATCTTTTATATATTTTTCCAGTAGTAATTTTAGGTACTATTGCGTGTAACGTAGGATTAGCGGTTTTAGAACCATCAATGATTGGTGAACCCGCCGATCCGTTTGCAACTCCTTTGGAAATATTACCTGAATGGTATTTCTTTCCGGTATTTCAAATACTTCGTACAGTACCCAATAAGTTATTAGGTGTTCTTTTAATGGTTTCAGTACCTGCGGGATTATTAACAGTACCCTTTTTGGAGAATGTTAATAAATTTCAAAACCCATTTCGTCGTCCAGTAGCAACAACTGTTTTTTTGATTGGTACTGTAGCGGCCCTTTGGTTGGGTATTGGAGCAACGTTACCTATTGATAAATCCCTAACTTTAGGTCTTTTT---------------------
>Rhodiola_prainii
ATGGGAGTG------ACAAAAAAACCTGACTTGAATGATCCTGTATTAAGAGCTAAATTGGCTAAAGGGATGGGCCATAATTATTACGGAGAACCTGCATGGCCCAATGATCTTTTATATATTTTTCCAGTAGTAATTTTAGGTACTATTGCGTGTAACGTAGGATTAGCGGTTTTAGAACCATCAATGATTGGTGAACCCGCCGATCCGTTTGCAACTCCTTTGGAAATATTACCTGAATGGTATTTCTTTCCGGTATTTCAAATACTTCGTACAGTACCCAATAAGTTATTAGGTGTTCTTTTAATGGTTTCAGTACCTGCGGGATTATTAACAGTACCCTTTTTGGAGAATGTTAATAAATTTCAAAACCCATTTCGTCGTCCAGTAGCAACAACTGTTTTTTTGATTGGTACTGTAGCGGCCCTTTGGTTGGGTATTGGAGCAACGTTACCTATTGATAAATCCCTAACTTTAGGTCTTTTT---------------------
>Rhodiola_quadrifida
ATGGGAGTG------ACAAAAAAACCTGACTTGAATGATCCTGTATTAAGAGCTAAATTGGCTAAAGGGATGGGCCATAATTATTACGGAGAACCCGCATGGCCCAATGATCTTTTATATATTTTTCCAGTAGTAATTTTAGGTACTATTGCGTGTAACGTAGGATTAGCGGTTTTAGAACCATCAATGATTGGTGAACCCGCCGATCCGTTTGCAACTCCTTTGGAAATATTACCTGAATGGTATTTCTTTCCGGTATTTCAAATACTTCGTACAGTACCCAATAAGTTATTAGGTGTTCTTTTAATGGTTTCAGTACCTGCGGGATTATTAACAGTACCCTTTTTGGAGAATGTTAATAAATTTCAAAACCCATTTCGTCGTCCAGTAGCAACAACTGTCTTTTTGATTGGTACTGTAGCGGCCCTTTGGTTGGGTATTGGAGCAACGTTACCTATTGATAAATCCCTAACTTTAGGTCTTTTT---------------------
>Rhodiola_rhodantha
ATGGGAGTG------ACAAAAAAACCTGACTTGAATGATCCTGTATTAAGAGCTAAATTGGCTAAAGGGATGGGCCATAATTATTACGGAGAACCTGCATGGCCCAATGATCTTTTATATATTTTTCCAGTAGTAATTTTAGGTACTATTGCGTGTAACGTAGGATTAGCGGTTTTAGAACCATCAATGATTGGTGAACCCGCCGATCCGTTTGCAACTCCTTTGGAAATATTACCTGAATGGTATTTCTTTCCGGTATTTCAAATACTTCGTACAGTACCCAATAAGTTATTAGGTGTTCTTTTAATGGTTTCAGTACCTGCGGGATTATTAACAGTACCCTTTTTGGAGAATGTTAATAAATTTCAAAACCCATTTCGTCGTCCCGTAGCAACAACTGTCTTTTTGATTGGTACTGTAGCGGCCCTTTGGTTGGGTATTGGAGCAACGTTACCTATTGATAAATCCCTAACTTTAGGTCTTTTT---------------------
>Rhodiola_sexifolia
ATGGGAGTG------ACAAAAAAACCTGACTTGAATGATCCTGTATTAAGAGCTAAATTGGCTAAAGGGATGGGCCATAATTATTACGGAGAACCTGCATGGCCCAATGATCTTTTATATATTTTTCCAGTAGTAATTTTAGGTACTATTGCGTGTAACGTAGGATTAGCGGTTTTAGAACCATCAATGATTGGTGAACCCGCCGATCCGTTTGCAACTCCTTTGGAAATATTACCTGAATGGTATTTCTTTCCGGTATTTCAAATACTTCGTACAGTACCCAATAAGTTATTAGGTGTTCTTTTAATGGTTTCAGTACCTGCGGGATTATTAACAGTACCCTTTTTGGAGAATGTTAATAAATTTCAAAACCCATTTCGTCGTCCAGTAGCAACAACTGTTTTTTTGATTGGTACTGTAGCGGCCCTTTGGTTGGGTATTGGAGCAACGTTACCTATTGATAAATCCCTAACTTTAGGTCTTTTT---------------------
>Rhodiola_sinuata
ATGGGAGTG------ACAAAAAAACCTGACTTGAATGATCCTGTATTAAGAGCTAAATTGGCTAAAGGGATGGGCCATAATTATTACGGAGAACCTGCATGGCCCAATGATCTTTTATATATTTTTCCAGTAGTAATTTTAGGTACTATTGCGTGTAACGTAGGATTAGCGGTTTTAGAACCATCAATGATTGGTGAACCCGCCGATCCGTTTGCAACTCCTTTGGAAATATTACCTGAATGGTATTTCTTTCCGGTATTTCAAATACTTCGTACAGTACCCAATAAGTTATTAGGTGTTCTTTTAATGGTTTCAGTACCTGCGGGATTATTAACAGTACCCTTTTTGGAGAATGTTAATAAATTTCAAAACCCATTTCGTCGTCCAGTAGCAACAACTGTTTTTTTGATTGGTACTGTAGCGGCCCTTTGGTTGGGTATTGGAGCAACGTTACCTATTGATAAATCCCTAACTTTAGGTCTTTTT---------------------
>Rhodiola_smithii
ATGGGAGTG------ACAAAAAAACCTGACTTGAATGATCCTGTATTAAGAGCTAAATTGGCTAAAGGGATGGGCCATAATTATTACGGAGAACCTGCATGGCCCAATGATCTTTTATATATTTTTCCAGTAGTAATTTTAGGTACTATTGCGTGTAACGTAGGATTAGCGGTTTTAGAACCATCAATGATTGGTGAACCCGCCGATCCGTTTGCAACTCCTTTGGAAATATTACCTGAATGGTATTTCTTTCCGGTATTTCAAATACTTCGTACAGTACCCAATAAGTTATTAGGTGTTCTTTTAATGGTTTCAGTACCTGCGGGATTATTAACAGTACCCTTTTTGGAGAATGTTAATAAATTTCAAAACCCATTTCGTCGTCCAGTAGCAACAACTGTCTTTTTGATTGGTACTGTAGCGGCCCTTTGGTTGGGTATTGGAGCAACGTTACCTATTGATAAATCCCTAACTTTAGGTCTTTTT---------------------
>Rhodiola_stapfii
ATGGGAGTG------ACAAAAAAACCTGACTTGAATGATCCTGTATTAAGAGCTAAATTGGCTAAAGGGATGGGCCATAATTATTACGGAGAACCTGCATGGCCCAATGATCTTTTATATATTTTTCCAGTAGTAATTTTAGGTACTATTGCGTGTAACGTAGGATTAGCGGTTTTAGAACCATCAATGATTGGTGAACCCGCCGATCCATTTGCAACTCCTTTGGAAATATTACCTGAATGGTATTTCTTTCCGGTATTTCAAATACTTCGTACAGTACCCAATAAGTTATTAGGTGTTCTTTTAATGGTTTCAGTACCTGCGGGATTATTAACAGTACCCTTTTTGGAGAATGTTAATAAATTTCAAAACCCATTTCGTCGTCCAGTAGCAACAACTGTTTTTTTGATTGGTACTGTAGCGGCCCTTTGGTTGGGTATTGGAGCAACGTTACCTATTGATAAATCCCTAACTTTAGGTCTTTTT---------------------
>Rhodiola_subopposita
ATGGGAGTA------ACAAAAAAACCTGACTTGAATGATCCTGTATTAAGAGCTAAATTGGCTAAAGGGATGGGCCATAATTATTACGGAGAACCTGCATGGCCCAATGATCTTTTATATATTTTTCCAGTAGTAATTTTAGGTACTATTGCGTGTAACGTAGGATTAGCGGTTTTAGAACCATCAATGATTGGTGAACCCGCCGATCCGTTTGCAACTCCTTTGGAAATATTACCTGAATGGTATTTCTTTCCGGTATTTCAAATACTTCGTACAGTACCCAATAAGTTATTAGGTGTTCTTTTAATGGTTTCAGTACCTGCGGGATTATTAACAGTACCCTTTTTGGAGAATGTTAATAAATTTCAAAACCCATTTCGTCGTCCAGTAGCAACAACTGTCTTTTTGATTGGTACTGTAGCGGCCCTTTGGTTGGGTATTGGAGCAACGTTACCTATTGATAAATCCCTAACTTTAGGTCTTTTT---------------------
>Rhodiola_tangutica
ATGGGAGTG------ACAAAAAAACCTGACTTGAATGATCCTGTATTAAGAGCTAAATTGGCTAAAGGGATGGGCCATAATTATTACGGAGAACCCGCATGGCCCAATGATCTTTTATATATTTTTCCAGTAGTAATTTTAGGTACTATTGCGTGTAACGTAGGATTAGCGGTTTTAGAACCATCAATGATTGGTGAACCCGCCGATCCGTTTGCAACTCCTTTGGAAATATTACCTGAATGGTATTTCTTTCCGGTATTTCAAATACTTCGTACAGTACCCAATAAGTTATTAGGTGTTCTTTTAATGGTTTCAGTACCTGCGGGATTATTAACAGTACCCTTTTTGGAGAATGTTAATAAATTTCAAAACCCATTTCGTCGTCCAGTAGCAACAACTGTCTTTTTGATTGGTACTGTAGCGGCCCTTTGGTTGGGTATTGGAGCAACGTTACCTATTGATAAATCCCTAACTTTAGGTCTTTTT---------------------
>Rhodiola_wallichiana
ATGGGAGTG------ACAAAAAAACCTGACTTGAATGATCCTGTATTAAGAGCTAAATTGGCTAAAGGGATGGGCCATAATTATTACGGAGAACCTGCATGGCCCAATGATCTTTTATATATTTTTCCAGTAGTAATTTTAGGTACTATTGCGTGTAACGTAGGATTAGCGGTTTTAGAACCATCAATGATTGGTGAACCCGCCGATCCGTTTGCAACTCCTTTGGAAATATTACCTGAATGGTATTTCTTTCCGGTATTTCAAATACTTCGTACAGTACCCAATAAGTTATTAGGTGTTCTTTTAATGGTTTCAGTACCTGCGGGATTATTAACAGTACCCTTTTTGGAGAATGTTAATAAATTTCAAAACCCATTTCGTCGTCCAGTAGCAACAACTGTCTTTTTGATTGGTACTGTAGCGGCCCTTTGGTTGGGTATTGGAGCAACGTTACCTATTGATAAATCCCTAACTTTAGGTCTTTTT---------------------
>Hylotelephium_ewersii
ATGGGAGTG------ACAAAAAAACCTGACTTGAATGATCCTGTATTAAGAGCTAAATTGGCTAAAGGGATGGGCCATAATTATTACGGAGAACCTGCATGGCCCAATGATCTTTTATATATTTTTCCAGTAGTTATTTTAGGTACTATTGCATGTAACGTAGGATTAGCGGTTTTAGAACCATCAATGATTGGTGAACCCGCCGATCCATTTGCAACTCCTTTGGAAATATTACCTGAATGGTATTTCTTTCCGGTATTTCAAATACTTCGTACAGTACCCAATAAGTTATTGGGTGTTCTTTTAATGGTTTCAGTACCTGCGGGATTATTAACAGTACCCTTTTTGGAGAATGTTAATAAATTTCAAAACCCATTTCGTCGTCCAGTAGCAACAACGGTCTTTTTGATTGGTACTGTAGCGGCCCTTTGGTTAGGTATTGGAGCAACGTTACCTATTGATAAATCCCTAACTTTAGGTCTTTTT---------------------
>Hylotelephium_verticillatum
ATGGGAGTA------ACAAAAAAACCTGACTTGAATGATCCTGTATTAAGAGCTAAATTGGCTAAAGGGATGGGCCATAATTATTACGGAGAACCTGCATGGCCCAATGATCTTTTATATATTTTTCCAGTAGTTATTTTAGGTACTATTGCATGTAACGTAGGATTAGCGGTTTTAGAACCATCAATGATTGGTGAACCCGCCGATCCATTTGCAACTCCTTTGGAAATATTACCTGAATGGTATTTCTTTCCGGTATTTCAAATACTTCGTACAGTACCCAATAAGTTATTGGGTGTTCTTTTAATGGTTTCAGTACCTGCGGGATTATTAACAGTACCCTTTTTGGAGAATGTTAATAAATTTCAAAACCCATTTCGTCGTCCAGTAGCAACAACGGTCTTTTTGATTGGTACTGTAGCGGCCCTTTGGTTAGGTATTGGAGCAACGTTACCTATTGATAAATCCCTAACGTTAGGTCTTTTT---------------------
>Hylotelephium_viviparum
ATGGGA---------ACAAAAAAACCTGACTTGAATGATCCTGTATTAAGAGCTAAATTGGCTAAAGGGATGGGCCATAATTATTACGGAGAACCTGCATGGCCCAATGATCTTTTATATATTTTTCCAGTAGTTATTTTAGGTACTATTGCATGTAACGTAGGATTAGCGGTTTTAGAACCATCAATGATTGGTGAACCCGCCGATCCATTTGCAACTCCTTTGGAAATATTACCTGAATGGTATTTCTTTCCGGTATTTCAAATACTTCGTACAGTACCCAATAAGTTATTGGGTGTTCTTTTAATGGTTTCAGTACCTGCGGGATTATTAACAGTACCCTTTTTGGAGAATGTTAATAAATTTCAAAACCCATTTCGTCGTCCAGTAGCAACAACGGTCTTTTTGATTGGTACTGTAGCGGCCCTTTGGTTAGGTATTGGAGCAACGTTACCTATTGATAAATCCCTAACGTTAGGTCTTTTT---------------------
>Meterostachys_sikokianus
ATGGGAGTG------ACAAAAAAACCTGACTTGAATGATCCTGTATTAAGAGCTAAATTGGCTAAAGGGATGGGCCATAATTATTACGGAGAACCTGCATGGCCCAATGATCTTTTATATATTTTTCCAGTAGTTATTTTAGGTACTATTGCATGTAACGTAGGATTAGCGGTTTTAGAACCATCAATGATTGGTGAACCCGCCGATCCGTTTGCAACTCCTTTGGAAATATTACCTGAATGGTATTTCTTTCCGGTATTTCAAATACTTCGTACAGTACCCAATAAGTTATTGGGTGTTCTTTTAATGGTTTCAGTACCTGCGGGATTATTAACAGTACCCTTTTTGGAGAATGTTAATAAATTTCAAAACCCATTTCGTCGTCCAGTAGCAACAACGGTCTTTTTGATTGGTACTGTAGCGGCCCTTTGGTTGGGTATTGGAGCAACGTTACCTATTGATAAATCCCTAACTTTAGGTCTTTTT---------------------
>Orostachys_fimbriata
ATGGGAGTG------ACAAAAAAACCTGACTTGAATGATCCTGTATTAAGAGCTAAATTGGCTAAAGGGATGGGCCATAATTATTACGGAGAACCTGCATGGCCCAATGATCTTTTATATATTTTTCCAGTAGTTATTTTAGGTACTATTGCATGTAACGTAGGATTAGCGGTTTTAGAACCATCAATGATTGGTGAACCCGCCGATCCATTTGCAACTCCTTTGGAAATATTACCGGAATGGTATTTCTTTCCGGTATTTCAAATACTTCGTACAGTACCCAATAAGTTATTGGGTGTTCTTTTAATGGTTTCAGTACCTGCGGGATTATTAACAGTACCCTTTTTGGAGAATGTTAATAAATTTCAAAACCCATTTCGTCGTCCAGTAGCAACAACGGTCTTTTTGATTGGTACTGTAGCGGCCCTTTGGTTGGGTATTGGAGCAACGTTACCTATTGAGAAATCCCTAACTTTAGGTCTTTTT---------------------
>Orostachys_japonica
ATGGGAGTG------ACAAAAAAACCTGACTTGAATGATCCTGTATTAAGAGCTAAATTGGCTAAAGGGATGGGCCATAATTATTACGGAGAACCCGCATGGCCCAACGATCTTTTATATATTTTTCCAGTAGTTATTTTCGGTACTATTGCATGTAACGTAGGATTAGCGGTTTTAGAACCATCAATGATTGGTGAACCCGCCGATCCGTTTGCAACTCCTTTGGAAATATTACCTGAATGGTATTTCTTTCCGGTATTTCAAATACTTCGTACAGTACCCAATAAGTTATTGGGTGTTCTTTTAATGGTTTCAGTACCTGTGGGATTATTAACAGTACCTTTTTTGGAGAATGTTAATAAATTTCAAAACCCATTTCGTCGTCCAGTAGCAACAACGGTCTTTTTGATTGGTACTGTAGCGGCCCTTTGGTTGGGTATTGGAGCAACGTTACCTATTGATAAATCCCTAACTTTAGGTCTTTTT---------------------
>Orostachys_minuta
ATGGGAGTG------ACAAAAAAACCTGACTTGAATGATCCTGTATTAAGAGCTAAATTGGCTAAAGGGATGGGCCATAATTATTACGGAGAACCCGCATGGCCCAATGATCTTTTATATATTTTTCCAGTAGTTATTTTCGGTACTATTGCATGTAACGTAGGATTAGCGGTTTTAGAACCATCGATGATTGGTGAACCCGCCGATCCGTTTGCAACTCCTTTGGAAATATTACCTGAATGGTATTTCTTTCCGGTATTTCAAATACTTCGTACAGTACCCAATAAGTTATTGGGTGTTCTTTTAATGGTTTCAGTACCTGTGGGATTATTAACAGTACCTTTTTTGGAGAATGTTAATAAATTTCAAAACCCATTTCGTCGTCCAGTAGCAACAACGGTCTTTTTGATTGGTACTGTAGCGGCCCTTTGGTTGGGTATTGGAGCAACGTTACCTATTGATAAATCCCTAACTTTAGGTCTTTTT---------------------
>Orostachys_iwarenge_f_magna
ATGGGAGTG------ACAAAAAAACCTGACTTGAATGATCCTGTATTAAGAGCTAAATTGGCTAAAGGGATGGGCCATAATTATTACGGAGAACCTGCATGGCCCAATGATCTTTTATATATTTTTCCAGTAGTTATTTTAGGTACTATTGCATGTAACGTAGGATTAGCGGTTTTAGAACCATCAATGATTGGTGAACCCGCCGATCCGTTTGCAACTCCTTTGGAAATATTACCTGAATGGTATTTCTTTCCGGTATTTCAAATACTTCGTACCGTACCCAATAAGTTATTGGGTGTTCTTTTAATGGTTTCAGTACCTGCGGGATTATTAACAGTACCCTTTTTGGAGAATGTTAATAAATTTCAAAACCCATTTCGTCGTCCAGTAGCAACAACGGTCTTTTTGATTGGTACTGTAGCGGCCCTTTGGTTAGGTATTGGAGCAACATTACCTATTGATAAATCCCTAACTTTAGGTCTTTTT---------------------
>Sinocrassula_densirosulata
ATGGGAGTG------ACAAAAAAACCTGACTTGAATGATCCTGTATTACGAGCTAAATTGGCTAAAGGGATGGGCCATAATTATTACGGAGAACCTGCATGGCCCAATGATCTTTTATATATTTTTCCAGTAGTTATTTTAGGTACTATTGCATGTAACGTAGGATTAGCAGTTTTAGAACCATCAATGATTGGTGAACCCGCCGATCCGTTTGCAACTCCTTTGGAAATATTACCTGAATGGTATTTCTTTCCGGTATTTCAAATACTTCGTACAGTACCCAATAAGTTATTGGGTGTTCTTTTAATGGTTTCAGTACCTGCGGGATTATTAACAGTACCCTTTTTGGAGAATGTTAATAAATTTCAAAACCCATTTCGTCGTCCAGTAGCAACAACGGTCTTTTTGATTGGTACTGTAGCAGCCCTTTGGTTGGGTATTGGAGCCACGTTACCTATTGATAAATCCCTAACTTTAGGTCTTTTT---------------------
>Sinocrassula_indica
ATGGGAGTG------ACAAAAAAACCTGACTTGAATGATCCTGTATTACGAGCTAAATTGGCTAAAGGGATGGGCCATAATTATTACGGAGAACCTGCATGGCCCAATGATCTTTTATATATTTTTCCAGTAGTTATTTTAGGTACTATTGCATGTAACGTAGGATTAGCAGTTTTAGAACCATCAATGATTGGTGAACCCGCCGATCCGTTTGCAACTCCTTTGGAAATATTACCTGAATGGTATTTCTTTCCGGTATTTCAAATACTTCGTACAGTACCCAATAAGTTATTGGGTGTTCTTTTAATGGTTTCAGTACCTGCGGGATTATTAACAGTACCCTTTTTGGAGAATGTTAATAAATTTCAAAACCCATTTCGTCGTCCAGTAGCAACAACGGTCTTTTTGATTGGTACTGTAGCAGCCCTTTGGTTGGGTATTGGAGCAACGTTACCTATTGATAAATCCCTAACTTTAGGTCTTTTT---------------------
>Umbilicus_rupestris
ATGGGAGTG------ACAAAAAAACCTGACTTGAATGATCCTGTATTAAGAGCTAAATTGGCTAAAGGGATGGGCCATAATTATTACGGAGAACCTGCATGGCCCAATGATCTTTTATATATTTTTCCAGTAGTTATTTTAGGTACTATTGCGTGTAACGTAGGATTAGCGGTTTTAGAACCATCAATGATTGGTGAACCCGCCGATCCATTTGCAACTCCTTTGGAAATATTACCCGAATGGTATTTCTTCCCGGTATTTCAAATACTTCGTACAGTACCCAATAAGTTATTAGGTGTTCTTTTAATGGTTTCAGTCCCTGCGGGATTATTAACAGTACCCTTTTTGGAGAATGTTAATAAATTTCAAAACCCATTTCGTCGTCCAGTAGCAACAACTGTCTTTTTGATTGGTACTGTAGCGGCCCTTTGGTTGGGTATTGGAGCAACGTTACCTATTGATAAATCCCTAACTTTAGGTCTTTTTAAAATTGAT------------
>Myriophyllum_aquaticum
ATGGGAGTCCTAATAACAAAAAAACCTGACTTGAATGATCCTGTATTAAGAGCTAAATTGGCTAAAGGTATGGGCCATAATTATTATGGAGAACCCGCATGGCCAAATGATCTTTTATATATTTTTCCAGTAGTCATTTTAGGTACTATTGCATGTAACGTAGGCTTAGCGGTTTTAGAACCATCAATGATTGGTGAACCCGCCGATCCATTTGCAACTCCTTTGGAAATATTACCTGAATGGTATTTCTTTCCTGTATTTCAAATGCTTCGTACAGTACCCAATAAGTTATTGGGTGTTCTTTTAATGGTTTCAGTACCTGCGGGATTATTAACAGTACCTTTTTTGGAGAATGTTAATAAATTTCAAAATCCATTTCGTCGCCCCGTAGCAACAACTGTCTTTTTGATTGGTACTATCGTGGCCCTTTGGTTAGGTATTGGAGCAACCTTGCCGATTGATAAATCCCTAACTTTAGGTCTTTTTCAAATTGATTCAATTGTGAAA
>Myriophyllum_spicatum
ATGGGAGTCCCAATAACAAAAAAACCTGACTTGAATGATCCTGTATTAAGAGCTAAATTGGCTAAAGGTATGGGCCATAATTATTATGGAGAACCCGCATGGCCAAATGATCTTTTATATATTTTTCCAGTAGTCATTTTAGGTACTATTGCATGTAACGTAGGCTTAGCGGTTTTAGAACCATCAATGATTGGTGAACCCGCCGATCCGTTTGCAACTCCTTTGGAAATATTACCAGAATGGTATTTCTTTCCTGTATTTCAAATGCTTCGTACAGTACCCAATAAGTTATTGGGTGTTCTTTTAATGGTTTCAGTACCTGCAGGATTATTAACAGTACCTTTTTTGGAGAATGTTAATAAATTTCAAAATCCATTTCGTCGTCCAGTAGCAACAACGGTCTTTTTGATTGGCACTATCGTGGCCCTTTGGTTAGGTATTGGAGCAACCTTGCCAATTGATAAATCCCTAACTTTAGGTCTTTTTCAAATTGATTCAATTGTGAAA
>Sempervivum_heuffelii
ATGGGAGTA------ACAAAAAAACCTGACTTGAATGATCCTGTATTAAGAGCTAAATTGGCTAAAGGGATGGGCCATAATTATTACGGAGAACCTGCATGGCCCAATGATCTTTTATATATTTTTCCAGTAGTCATTTTAGGCACTATTGCGTGTAACGTAGGATTAGCGGTTTTAGAACCATCAATGATTGGTGAACCCGCCGATCCGTTTGCAACTCCTTTGGAAATATTACCTGAATGGTATTTCTTTCCAGTATTTCAAATACTTCGTACAGTACCCAATAAGTTATTAGGTGTTCTTTTAATGGTTTCAGTACCTGCGGGATTATTAACAGTACCTTTTTTGGAGAATGTTAATAAATTTCAAAACCCATTTCGTCGTCCAGTAGCAACAACTGTCTTTTTGATTGGTACTGTAGCGGCCCTTTGGTTGGGTATTGGAGCAACATTACCTATTGATAAATCCCTAACTTTAGGTCTTTTT---------------------
>Sempervivum_ciliosum
ATGGGAGTA------ACAAAAAAACCTGACTTGAATGATCCTGTATTAAGAGCTAAATTGGCTAAAGGGATGGGCCATAATTATTACGGAGAACCTGCATGGCCCAATGATCTTTTATATATTTTTCCAGTAGTCATTTTAGGCACTATTGCGTGTAACGTAGGATTAGCGGTTTTAGAACCATCAATGATTGGTGAACCCGCCGATCCATTTGCAACTCCTTTGGAAATATTACCTGAATGGTATTTCTTTCCAGTATTTCAAATACTTCGTACAGTACCCAATAAGTTATTAGGTGTTCTTTTAATGGTTTCAGTACCTGCGGGATTATTAACAGTACCTTTTTTGGAGAATGTTAATAAATTTCAAAACCCATTTCGTCGTCCAGTAGCAACAACTGTCTTTTTGATTGGTACTGTAGCGGCCCTTTGGTTGGGTATTGGAGCAACATTACCTATTGATAAATCCCTAACTTTAGGTCTTTTT---------------------
>Sempervivum_funckii
ATGGGAGTA------ACAAAAAAACCTGACTTGAATGATCCTGTATTAAGAGCTAAATTGGCTAAAGGGATGGGCCATAATTATTACGGAGAACCTGCATGGCCCAATGATCTTTTATATATTTTTCCAGTAGTCATTTTAGGCACTATTGCGTGTAACGTAGGATTAGCGGTTTTAGAACCATCAATGATTGGTGAACCCGCCGATCCATTTGCAACTCCTTTGGAAATATTACCTGAATGGTATTTCTTTCCAGTATTTCAAATACTTCGTACAGTACCCAATAAGTTATTAGGTGTTCTTTTAATGGTTTCAGTACCTGCGGGATTATTAACAGTACCTTTTTTGGAGAATGTTAATAAATTTCAAAACCCATTTCGTCGTCCAGTAGCAACAACTGTCTTTTTGATTGGTACTGTAGCGGCCCTTTGGTTGGGTATTGGAGCAACATTACCTATTGATAAATCCCTAACTTTAGGTCTTTTT---------------------
>Sempervivum_globiferum_subsp_hirtum
ATGGGAGTA------ACAAAAAAACCTGACTTGAATGATCCTGTATTAAGAGCTAAATTGGCTAAAGGGATGGGCCATAATTATTACGGAGAACCTGCATGGCCCAATGATCTTTTATATATTTTTCCAGTAGTCATTTTAGGCACTATTGCGTGTAACGTAGGATTAGCGGTTTTAGAACCATCAATGATTGGTGAACCCGCCGATCCGTTTGCAACTCCTTTGGAAATATTACCTGAATGGTATTTCTTTCCAGTATTTCAAATACTTCGTACAGTACCCAATAAGTTATTAGGTGTTCTTTTAATGGTTTCAGTACCTGCGGGATTGTTAACAGTACCTTTTTTGGAGAATGTTAATAAATTTCAAAACCCATTTCGTCGTCCAGTAGCAACAACTGTCTTTTTGATTGGTACTGTAGCGGCCCTTTGGTTGGGTATTGGAGCAACATTACCTATTGATAAATCCCTAACTTTAGGTCTTTTT---------------------
>Sempervivum_globiferum
ATGGGAGTA------ACAAAAAAACCTGACTTGAATGATCCTGTATTAAGAGCTAAATTGGCTAAAGGGATGGGCCATAATTATTACGGAGAACCTGCATGGCCCAATGATCTTTTATATATTTTTCCAGTAGTCATTTTAGGCACTATTGCGTGTAACGTAGGATTAGCGGTTTTAGAACCATCAATGATTGGTGAACCCGCCGATCCGTTTGCAACTCCTTTGGAAATATTACCTGAATGGTATTTCTTTCCAGTATTTCAAATACTTCGTACAGTACCCAATAAGTTATTAGGTGTTCTTTTAATGGTTTCAGTACCTGCGGGATTGTTAACAGTACCTTTTTTGGAGAATGTTAATAAATTTCAAAACCCATTTCGTCGTCCAGTAGCAACAACTGTCTTTTTGATTGGTACTGTAGCGGCCCTTTGGTTGGGTATTGGAGCAACATTACCTATTGATAAATCCCTAACTTTAGGTCTTTTT---------------------
>Sempervivum_calcareum
ATGGGAGTA------ACAAAAAAACCTGACTTGAATGATCCTGTATTAAGAGCTAAATTGGCTAAAGGGATGGGCCATAATTATTACGGAGAACCTGCATGGCCCAATGATCTTTTATATATTTTTCCAGTAGTCATTTTAGGCACTATTGCGTGTAACGTAGGATTAGCGGTTTTAGAACCATCAATGATTGGTGAACCCGCCGATCCATTTGCAACTCCTTTGGAAATATTACCTGAATGGTATTTCTTTCCAGTATTTCAAATACTTCGTACAGTACCCAATAAGTTATTAGGTGTTCTTTTAATGGTTTCAGTACCTGCGGGATTATTAACAGTACCTTTTTTGGAGAATGTTAATAAATTTCAAAACCCATTTCGTCGTCCAGTAGCAACAACTGTCTTTTTGATTGGTACTGTAGCGGCCCTTTGGTTGGGTATTGGAGCAACATTACCTATTGATAAATCCCTAACTTTAGGTCTTTTT---------------------
>Sempervivum_arachnoideum
ATGGGAGTA------ACAAAAAAACCTGACTTGAATGATCCTGTATTAAGAGCTAAATTGGCTAAAGGGATGGGCCATAATTATTACGGAGAACCTGCATGGCCCAATGATCTTTTATATATTTTTCCAGTAGTCATTTTAGGCACTATTGCGTGTAACGTAGGATTAGCGGTTTTAGAACCATCAATGATTGGTGAACCCGCCGATCCATTTGCAACTCCTTTGGAAATATTACCTGAATGGTATTTCTTTCCAGTATTTCAAATACTTCGTACAGTACCCAATAAGTTATTAGGTGTTCTTTTAATGGTTTCAGTACCTGCGGGATTATTAACAGTACCTTTTTTGGAGAATGTTAATAAATTTCAAAACCCATTTCGTCGTCCAGTAGCAACAACTGTCTTTTTGATTGGTACTGTAGCGGCCCTTTGGTTGGGTATTGGAGCAACATTACCTATTGATAAATCCCTAACTTTAGGTCTTTTT---------------------
