# Supplementary material for: Exploring Plastomic Resources in Sempervivum (Crassulaceae): Implications for Phylogenetics
Source: Genes (Basel). 2024 Mar 30;15(4):441. doi: 10.3390/genes15040441 (PMC11049882; doi:10.3390/genes15040441)
Supplement: Supplementary file 1 [file genes-15-00441-s001.zip › (revised)supplementary files_Junhu Kan/Data S1/petN.fasta]

>Crassula_alstonii
ATGGATATAGTAAGTCTTGCTTGGGCTGCTTTAATGGTAGTCTTTACATTTTCCCTTTCACTGGTAGTGTGGGGACGAAGTGGACTC
>Crassula_columella
ATGGATATAGTAAGTCTTGCTTGGGCTGCTTTAATGGTAGTCTTTACATTTTCCCTTTCACTGGTAGTGTGGGGACGAAGTGGACTC
>Crassula_dejecta
ATGGATATAGTAAGTCTTGCTTGGGCTGCTTTAATGGTAGTCTTTACATTTTCCCTTTCACTGGTAGTGTGGGGACGAAGTGGACTC
>Crassula_mesembryanthoides
ATGGATATAGTAAGTCTTGCTTGGGCTGCTTTAATGGTAGTCTTTACATTTTCCCTTTCACTGGTAGTGTGGGGACGAAGTGGACTC
>Crassula_perforata
ATGGATATAGTAAGTCTTGCTTGGGCTGCTTTAATGGTAGTCTTTACATTTTCCCTTTCACTGGTAGTGTGGGGACGAAGTGGACTC
>Crassula_socialis
ATGGATATAGTAAGTCTTGCTTGGGCTGCTTTAATGGTAGTCTTTACATTTTCCCTTTCACTGGTAGTGTGGGGACGAAGTGGACTC
>Crassula_tecta
ATGGATATAGTAAGTCTTGCTTGGGCTGCTTTAATGGTAGTCTTTACATTTTCCCTTTCACTGGTAGTGTGGGGACGAAGTGGACTC
>Crassula_mesembrianthemopsis
ATGGATATAGTAAGTCTTGCTTGGGCTGCTTTAATGGTAGTCTTTACATTTTCCCTTTCACTGGTAGTGTGGGGACGAAGTGGACTC
>Crassula_deltoidea
ATGGATATAGTAAGTCTTGCTTGGGCTGCTTTAATGGTAGTCTTTACATTTTCCCTTTCACTGGTAGTGTGGGGAAGGAGTGGACTC
>Crassula_expansa_subsp_fragilis
ATGGATATAGTAAGTCTTGCTTGGGCTGCTTTAATGGTAGTCTTTACATTTTCCCTTTCACTGGTAGTGTGGGGAAGGAGTGGACTC
>Crassula_volkensii
ATGGATATAGTAAGTCTTGCTTGGGCTGCTTTAATGGTAGTCTTTACATTTTCCCTTTCACTGGTAGTGTGGGGAAGGAGTGGACTC
>Cotyledon_tomentosa
ATGGATATAGTAAGTCTTGCGTGGGCTGCTTTAATGGTAGTCTTTACATTTTCCCTTTCACTCGTAGTGTGGGGACGAAGTGGACTC
>Kalanchoe_daigremontiana
ATGGATATAGTAAGTCTTGCGTGGGCTGCTTTAATGGTAGTCTTTACATTTTCCCTTTCACTCGTAGTGTGGGGACGAAGTGGACTC
>Kalanchoe_delagoensis
ATGGATATAGTAAGTCTTGCGTGGGCTGCTTTAATGGTAGTCTTTACATTTTCCCTTTCACTCGTAGTGTGGGGACGAAGTGGACTC
>Kalanchoe_fedtschenkoi
ATGGATATAGTAAGTCTTGCGTGGGCTGCTTTAATGGTAGTCTTTACATTTTCCCTTTCACTCGTAGTGTGGGGACGAAGTGGACTC
>Kalanchoe_longiflora
ATGGATATAGTAAGTCTTGCGTGGGCTGCTTTAATGGTAGTCTTTACATTTTCCCTTTCACTCGTAGTGTGGGGACGAAGTGGACTC
>Kalanchoe_tomentosa
ATGGATATAGTAAGTCTTGCGTGGGCTGCTTTAATGGTAGTCTTTACATTTTCCCTTTCACTCGTAGTGTGGGGACGAAGTGGACTC
>Echeveria_lilacina
ATGGATATAGTAAGTCTTGCTTGGGCTGGTTTAATGGTAGTCTTTACATTTTCCCTTTCACTAGTAGTATGGGGACGAAGTGGACTC
>Graptopetalum_amethystinum
ATGGATATAGTAAGTCTTGCTTGGGCTGGTTTAATGGTAGTCTTTACATTTTCCCTTTCACTAGTAGTATGGGGACGAAGTGGACTC
>Pachyphytum_compactum
ATGGATATAGTAAGTCTTGCTTGGGCTGGTTTAATGGTAGTCTTTACATTTTCCCTTTCACTAGTAGTATGGGGACGAAGTGGACTC
>Sedum_alfredii
ATGGATATAGTAAGTCTTGCTTGGGCTGGTTTAATGGTAGTCTTTACATTTTCCCTTTCACTAGTAGTATGGGGACGAAGTGGACTC
>Sedum_emarginatum
ATGGATATAGTAAGTCTTGCTTGGGCTGGTTTAATGGTAGTCTTTACATTTTCCCTTTCACTAGTAGTATGGGGACGAAGTGGACTC
>Sedum_lineare
ATGGATATAGTAAGTCTGGCTTGGGCTGGTTTAATGGTAGTCTTTACATTTTCCCTTTCACTAGTAGTATGGGGACGAAGTGGGCTC
>Sedum_oryzifolium
ATGGATATAGTAAGTCTTGCTTGGGCTGGTTTAATGGTAGTCTTTACATTTTCCCTTTCACTAGTAGTATGGGGACGAAGTGGACTC
>Sedum_plumbizincicola
ATGGATATAGTAAATCTTGCTTGGGCTGGTTTAATGGTAGTCTTTACATTTTCCCTTTCACTAGTAGTATGGGGACGAAGTGGACTC
>Sedum_sarmentosum
ATGGATATAGTAAGTCTTGCTTGGGCTGGTTTAATGGTAGTCTTTACATTTTCCCTTTCACTAGTAGTATGGGGACGAAGTGGACTC
>Sedum_tricarpum
ATGGATATAGTAAGTCTTGCTTGGGCTGGTTTAATGGTAGTCTTTACATTTTCCCTTTCACTAGTAGTATGGGGACGAAGTGGACTC
>Aeonium_arboreum
ATGGATATAGTAAGTCTTGCTTGGGCTGCTTTAATGGTAGTCTTTACATTTTCCCTTTCACTAGTAGTGTGGGGACGAAGTGGACTC
>Aeonium_balsamiferum
ATGGATATAGTAAGTCTTGCTTGGGCTGCTTTAATGGTAGTCTTTACATTTTCCCTTTCACTAGTAGTGTGGGGACGAAGTGGACTC
>Aeonium_decorum
ATGGATATAGTAAGTCTTGCTTGGGCTGCTTTAATGGTAGTCTTTACATTTTCCCTTTCACTAGTAGTGTGGGGACGAAGTGGACTC
>Aeonium_diplocyclum
ATGGATATAGTAAGTCTTGCTTGGGCTGCTTTAATGGTAGTCTTTACATTTTCCCTTTCACTAGTAGTGTGGGGACGAAGTGGACTC
>Aeonium_dodrantale
ATGGATATAGTAAGTCTTGCTTGGGCTGCTTTAATGGTAGTCTTTACATTTTCCCTTTCACTAGTAGTGTGGGGACGAAGTGGACTC
>Aeonium_nobile
ATGGATATAGTAAGTCTTGCTTGGGCTGCTTTAATGGTAGTCTTTACATTTTCCCTTTCACTAGTAGTGTGGGGACGAAGTGGACTC
>Aeonium_saundersii
ATGGATATAGTAAGTCTTGCTTGGGCTGCTTTAATGGTAGTCTTTACATTTTCCCTTTCACTAGTAGTGTGGGGACGAAGTGGACTC
>Aeonium_tabuliforme
ATGGATATAGTAAGTCTTGCTTGGGCTGCTTTAATGGTAGTCTTTACATTTTCCCTTTCACTAGTAGTGTGGGGACGAAGTGGACTC
>Aeonium_undulatum
ATGGATATAGTAAGTCTTGCTTGGGCTGCTTTAATGGTAGTCTTTACATTTTCCCTTTCACTAGTAGTGTGGGGACGAAGTGGACTC
>Monanthes_anagensis
ATGGATATAGTAAGTCTTGCTTGGGCTGCTTTAATGGTAGTCTTTACATTTTCCCTTTCACTAGTAGTGTGGGGACGAAGTGGACTC
>Monanthes_brachycaulos
ATGGATATAGTAAGTCTTGCTTGGGCTGCTTTAATGGTAGTCTTTACATTTTCCCTTTCACTAGTAGTGTGGGGACGAAGTGGACTC
>Monanthes_muralis
ATGGATATAGTAAGTCTTGCTTGGGCTGCTTTAATGGTAGTCTTTACATTTTCCCTTTCACTAGTAGTGTGGGGACGAAGTGGACTC
>Monanthes_polyphylla
ATGGATATAGTAAGTCTTGCTTGGGCTGCTTTAATGGTAGTCTTTACATTTTCCCTTTCACTAGTAGTGTGGGGACGAAGTGGACTC
>Rosularia_alpestris
ATGGATATAGTAAGTCTTGCTTGGGCTGCTTTAATGGTAGTCTTTACATTTTCCCTTTCACTAGTAGTGTGGGGACGAAGTGGACTC
>Sempervivum_tectorum
ATGGATATAGTAAGTCTTGCTTGGGCTGCTTTAATGGTAGTCTTTACATTTTCCCTTTCACTAGTAGTGTGGGGACGAAGTGGACTC
>Phedimus_spurius
ATGGATATAGTAAGTCTTGCTTGGGCTGCTTTAATGGTAGTCTTTACATTTTCCCTTTCACTCGTAGTGTGGGGACGAAGTGGACTC
>Phedimus_aizoon
ATGGATATAGTAAGTCTTGCTTGGGCTGCTTTAATGGTAGTCTTTACATTTTCCCTTTCACTCGTAGTGTGGGGACGAAGTGGACTC
>Phedimus_kamtschaticus
ATGGATATAGTAAGTCTTGCTTGGGCTGCTTTAATGGTAGTCTTTACATTTTCCCTTTCACTCGTAGTGTGGGGACGAAGTGGACTC
>Phedimus_odontophyllus
ATGGATATAGTAAGTCTTGCTTGGGCTGCTTTAATGGTAGTCTTTACATTTTCCCTTTCACTCGTAGTGTGGGGACGAAGTGGACTC
>Phedimus_takesimensis
ATGGATATAGTAAGTCTTGCTTGGGCTGCTTTAATGGTAGTCTTTACATTTTCCCTTTCACTCGTAGTGTGGGGACGAAGTGGACTC
>Phedimus_yangshanicus
ATGGATATAGTAAGTCTTGCTTGGGCTGCTTTAATGGTAGTCTTTACATTTTCCCTTTCACTCGTAGTGTGGGGACGAAGTGGACTC
>Rhodiola_bupleuroides
ATGGATATAGTAAGTCTTGCTTGGGCTGCTTTAATGGTAGTCTTTACATTTTCCCTTTCACTCGTAGTGTGGGGACGAAGTGGACTC
>Rhodiola_calliantha
ATGGATATAGTAAGTCTTGCTTGGGCTGCTTTAATGGTAGTCTTTACATTTTCCCTTTCACTCGTAGTGTGGGGACGAAGTGGACTC
>Rhodiola_crenulata
ATGGATATAGTAAGTCTTGCTTGGGCTGCTTTAATGGTAGTCTTTACATTTTCCCTTTCACTCGTAGTGTGGGGACGAAGTGGACTC
>Rhodiola_henryi
ATGGATATAGTAAGTCTTGCTTGGGCTGCTTTAATGGTAGTCTTTACATTTTCCCTTTCACTCGTAGTGTGGGGACGAAGTGGACTC
>Rhodiola_himalensis
ATGGATATAGTAAGTCTTGCTTGGGCTGCTTTAATGGTAGTCTTTACATTTTCCCTTTCACTCGTAGTGTGGGGACGAAGTGGACTC
>Rhodiola_kirilowii
ATGGATATAGTAAGTCTTGCTTGGGCTGCTTTAATGGTAGTCTTTACATTTTCCCTTTCACTCGTAGTGTGGGGACGAAGTGGACTC
>Rhodiola_rosea
ATGGATATAGTAAGTCTTGCTTGGGCTGCTTTAATGGTAGTCTTTACATTTTCCCTTTCACTCGTAGTGTGGGGACGAAGTGGACTC
>Rhodiola_sacra
ATGGATATAGTAAGTCTTGCTTGGGCTGCTTTAATGGTAGTCTTTACATTTTCCCTTTCACTCGTAGTGTGGGGACGAAGTGGACTC
>Rhodiola_yunnanensis
ATGGATATAGTAAGTCTTGCTTGGGCTGCTTTAATGGTAGTCTTTACATTTTCCCTTTCACTCGTAGTGTGGGGACGAAGTGGACTC
>Rhodiola_dumulosa
ATGGATATAGTAAGTCTTGCTTGGGCTGCTTTAATGGTAGTCTTTACATTTTCCCTTTCACTCGTAGTGTGGGGACGAAGTGGACTC
>Rhodiola_fastigiata
ATGGATATAGTAAGTCTTGCTTGGGCTGCTTTAATGGTAGTCTTTACATTTTCCCTTTCACTCGTAGTGTGGGGACGAAGTGGACTC
>Rhodiola_gelida
ATGGATATAGTAAGTCTTGCTTGGGCTGCTTTAATGGTAGTCTTTACATTTTCCCTTTCACTCGTAGTGTGGGGACGAAGTGGACTC
>Rhodiola_hobsonii
ATGGATATAGTAAGTCTTGCTTGGGCTGCTTTAATGGTAGTCTTTACATTTTCCCTTTCACTCGTAGTGTGGGGACGAAGTGGACTC
>Rhodiola_humilis
ATGGATATAGTAAGTCTTGCTTGGGCTGCTTTAATGGTAGTCTTTACATTTTCCCTTTCACTCGTAGTGTGGGGACGAAGTGGACTC
>Rhodiola_integrifolia
ATGGATATAGTAAGTCTTGCTTGGGCTGCTTTAATGGTAGTCTTTACATTTTCCCTTTCACTCGTAGTGTGGGGACGAAGTGGACTC
>Rhodiola_liciae
ATGGATATAGTAAGTCTTGCTTGGGCTGCTTTAATGGTAGTCTTTACATTTTCCCTTTCACTCGTAGTGTGGGGACGAAGTGGACTC
>Rhodiola_macrocarpa
ATGGATATAGTAAGTCTTGCTTGGGCTGCTTTAATGGTAGTCTTTACATTTTCCCTTTCACTCGTAGTGTGGGGACGAAGTGGACTC
>Rhodiola_ovatisepala
ATGGATATAGTAAGTCTTGCTTGGGCTGCTTTAATGGTAGTCTTTACATTTTCCCTTTCACTCGTAGTGTGGGGACGAAGTGGACTC
>Rhodiola_prainii
ATGGATATAGTAAGTCTTGCTTGGGCTGCTTTAATGGTAGTCTTTACATTTTCCCTTTCACTCGTAGTGTGGGGACGAAGTGGACTC
>Rhodiola_quadrifida
ATGGATATAGTAAGTCTTGCTTGGGCTGCTTTAATGGTAGTCTTTACATTTTCCCTTTCACTCGTAGTGTGGGGACGAAGTGGACTC
>Rhodiola_rhodantha
ATGGATATAGTAAGTCTTGCTTGGGCTGCTTTAATGGTAGTCTTTACATTTTCCCTTTCACTCGTAGTGTGGGGACGAAGTGGACTC
>Rhodiola_sexifolia
ATGGATATAGTAAGTCTTGCTTGGGCTGCTTTAATGGTAGTCTTTACATTTTCCCTTTCACTCGTAGTGTGGGGACGAAGTGGACTC
>Rhodiola_sinuata
ATGGATATAGTAAGTCTTGCTTGGGCTGCTTTAATGGTAGTCTTTACATTTTCCCTTTCACTCGTAGTGTGGGGACGAAGTGGACTC
>Rhodiola_smithii
ATGGATATAGTAAGTCTTGCTTGGGCTGCTTTAATGGTAGTCTTTACATTTTCCCTTTCACTCGTAGTGTGGGGACGAAGTGGACTC
>Rhodiola_stapfii
ATGGATATAGTAAGTCTTGCTTGGGCTGCTTTAATGGTAGTCTTTACATTTTCCCTTTCACTCGTAGTGTGGGGACGAAGTGGACTC
>Rhodiola_subopposita
ATGGATATAGTAAGTCTTGCTTGGGCTGCTTTAATGGTAGTCTTTACATTTTCCCTTTCACTCGTAGTGTGGGGACGAAGTGGACTC
>Rhodiola_tangutica
ATGGATATAGTAAGTCTTGCTTGGGCTGCTTTAATGGTAGTCTTTACATTTTCCCTTTCACTCGTAGTGTGGGGACGAAGTGGACTC
>Rhodiola_wallichiana
ATGGATATAGTAAGTCTTGCTTGGGCTGCTTTAATGGTAGTCTTTACATTTTCCCTTTCACTCGTAGTGTGGGGACGAAGTGGACTC
>Hylotelephium_ewersii
ATGGATATAGTAAGTCTTGCTTGGGCTGCTTTAATGGTAATCTTTACATTTTCCCTTTCACTCGTAGTGTGGGGACGAAGTGGACTC
>Hylotelephium_verticillatum
ATGGATATAGTAAGTCTTGCTTGGGCTGCTTTAATGGTAATCTTTACATTTTCCCTTTCACTCGTAGTGTGGGGACGAAGTGGACTC
>Hylotelephium_viviparum
ATGGATATAGTAAGTCTTGCTTGGGCTGCTTTAATGGTAATCTTTACATTTTCCCTTTCACTCGTAGTGTGGGGACGAAGTGGACTC
>Meterostachys_sikokianus
ATGGATATAGTAAGTCTTGCTTGGGCTGCTTTAATGGTAATCTTTACATTTTCCCTTTCACTCGTAGTGTGGGGACGAAGTGGACTC
>Orostachys_fimbriata
ATGGATATAGTAAGTCTTGCTTGGGCTGCTTTAATGGTAATCTTTACATTTTCCCTTTCACTCGTAGTGTGGGGACGAAGTGGACTC
>Orostachys_japonica
ATGGATATAGTAAGTCTTGCTTGGGCTGCTTTAATGGTAATCTTTACATTTTCCCTTTCACTCGTAGTGTGGGGACGAAGTGGACTC
>Orostachys_minuta
ATGGATATAGTAAGTCTTGCTTGGGCTGCTTTAATGGTAATCTTTACATTTTCCCTTTCACTCGTAGTGTGGGGACGAAGTGGACTC
>Orostachys_iwarenge_f_magna
ATGGATATAGTAAGTCTTGCTTGGGCTGCTTTAATGGTAATCTTTACATTTTCCCTTTCACTCGTAGTGTGGGGACGAAGTGGACTC
>Sinocrassula_densirosulata
ATGGATATAGTAAGTCTTGCTTGGGCTGCTTTAATGGTAATCTTTACATTTTCCCTTTCACTCGTAGTGTGGGGACGAAGTGGACTC
>Sinocrassula_indica
ATGGATATAGTAAGTCTTGCTTGGGCTGCTTTAATGGTAATCTTTACATTTTCCCTTTCACTCGTAGTGTGGGGACGAAGTGGACTC
>Umbilicus_rupestris
ATGGATATAGTAAGTCTTGCTTGGGCTGCTTTAATGGTAATCTTTACATTTTCCCTTTCACTCGTAGTGTGGGGACGAAGTGGACTC
>Myriophyllum_aquaticum
ATGGATATAGTAAGTCTCGCTTGGGCTGCTTTAATGGTAGTCTTTACATTTTCCCTTTCACTCGTAGTATGGGGAAGAAGTGGACTC
>Myriophyllum_spicatum
ATGGATATAGTAAGTCTCGCTTGGGCTGCTTTAATGGTAGTCTTTACATTTTCCCTTTCACTCGTAGTATGGGGAAGAAGTGGACTC
>Sempervivum_heuffelii
ATGGATATAGTAAGTCTTGCTTGGGCTGCTTTAATGGTAGTCTTTACATTTTCCCTTTCACTAGTAGTGTGGGGACGAAGTGGACTC
>Sempervivum_ciliosum
ATGGATATAGTAAGTCTTGCTTGGGCTGCTTTAATGGTAGTCTTTACATTTTCCCTTTCACTAGTAGTGTGGGGACGAAGTGGACTC
>Sempervivum_funckii
ATGGATATAGTAAGTCTTGCTTGGGCTGCTTTAATGGTAGTCTTTACATTTTCCCTTTCACTAGTAGTGTGGGGACGAAGTGGACTC
>Sempervivum_globiferum_subsp_hirtum
ATGGATATAGTAAGTCTTGCTTGGGCTGCTTTAATGGTAGTCTTTACATTTTCCCTTTCACTAGTAGTGTGGGGACGAAGTGGACTC
>Sempervivum_globiferum
ATGGATATAGTAAGTCTTGCTTGGGCTGCTTTAATGGTAGTCTTTACATTTTCCCTTTCACTAGTAGTGTGGGGACGAAGTGGACTC
>Sempervivum_calcareum
ATGGATATAGTAAGTCTTGCTTGGGCTGCTTTAATGGTAGTCTTTACATTTTCCCTTTCACTAGTAGTGTGGGGACGAAGTGGACTC
>Sempervivum_arachnoideum
ATGGATATAGTAAGTCTTGCTTGGGCTGCTTTAATGGTAGTCTTTACATTTTCCCTTTCACTAGTAGTGTGGGGACGAAGTGGACTC
