# Supplementary material for: Exploring Plastomic Resources in Sempervivum (Crassulaceae): Implications for Phylogenetics
Source: Genes (Basel). 2024 Mar 30;15(4):441. doi: 10.3390/genes15040441 (PMC11049882; doi:10.3390/genes15040441)
Supplement: Supplementary file 1 [file genes-15-00441-s001.zip › (revised)supplementary files_Junhu Kan/Data S1/psaA.fasta]

>Crassula_alstonii
ATGATTATTCGTTCGCCGGAACCAGAAGTAAAAATTTTGGTAGATAGGGATCCTGTAAAAACTTCTTTCGAGGAATGGGCCAGACCAGGTCATTTCTCAAGAACAATAGCTAAGGGCCCTGATACTACCACTTGGATCTGGAACCTACATGCTGATGCTCACGATTTCGATAGTCATACTAGTGATTTGGAGGAGATCTCTCGAAAAGTATTTAGTGCGCATTTCGGCCAACTCTCCATTATCTTTCTTTGGCTGAGTGGCATGTATTTCCACGGTGCTCGTTTTTCCAATTATGAAGCATGGCTAAGTGATCCTACTCACATTCGACCTAGTGCTCAGGTGGTTTGGCCAATAGTGGGCCAAGAAATATTGAATGGTGATGTAGGTGGGGGGTTTCGAGGAATACAAATAACCTCTGGTTTTTTTCAAATTTGGCGAGCATCCGGAATAACCAGTGAATTACAACTCTATTGTACCGCAATCGGTGCATTGGTTTTTGCAGCCTTAATGCTTTTTGCTGGTTGGTTCCACTATCACAAAGCTGCGCCCAAATTGGCTTGGTTCCAAGACGTAGAATCTATGTTGAATCACCATTTAGCGGGGTTACTAGGACTAGGGTCTCTTTCGTGGGCGGGACATCAAGTACATGTATCTTTGCCGATTAACCAATTTTTAAACGCGGGAGTAGATCCGAAAGAGATCCCACTTCCTCACGAATTTATCTTAAATCGTGATCTTTTGGCTCAACTTTATCCCAGTTTTGCTGAGGGAGCAACTCCTTTTTTTACCTTGAATTGGTCAAAATATGCAGAATTTCTTACTTTTCGTGGAGGATTAGATCCAGTAACTGGAGGTCTATGGCTGACCGATATTGCACACCATCATTTAGCTATTGCAATTCTGTTTCTGATAGCAGGTCACATGTATAGGACCAATTGGGGAATCGGGCACGGTCTAAAAGATATTTTAGAAGCGCATAAAGGTCCATTTACAGGCCAGGGCCATAAAGGACTATATGAGATTCTAACAACGTCATGGCATGCTCAGTTATCTCTTAACCTTGCTATGTTAGGCTCTTTAACCATTGTTGTAGCTCATCATATGTATTCCATGCCACCTTATCCATATTTAGCTACTGACTATGGTACACAACTGTCATTGTTCACACATCACATGTGGATTGGCGGCTTTCTCATAGTTGGTGCTGCAGCGCATGCAGCGATTTTTATGGTAAGAGACTATGATCCAACTACTAGATACAACGATCTATTAGATCGTGTCCTTCGACATCGTGATGCAATAATATCACATCTTAACTGGGTATGTATATTTCTGGGTTTTCATAGCTTTGGTTTGTATATTCATAATGATACCATGAGTGCTTTAGGGCGTCCCCAAGATATGTTTTCAGATACCGCTATACAATTACAACCGGTTTTCGCTCAATGGATACAAAATACCCATGCTTTAGCACCGGGTGCAACGGCTCCGGGTGCAACAACTGGCACCAGTTTGACTTGGGGAGGGGGTGATTTAGTAGCAGTAGGCGGCAAAGTCGCTTTGTTACCTATTCCACTAGGAACCGCAGATTTTTTGGTACATCATATTCATGCATTTACGATTCATGTAACAGTGTTGATACTCCTGAAAGGTGTTCTATTTGCACGGAGTTCTCGTTTGATACCAGATAAAGCAAATCTTGGTTTTCGTTTCCCTTGTGATGGACCTGGAAGAGGAGGGACATGTCAAGTATCCGCTTGGGATCATGTCTTCTTAGGGCTATTCTGGATGTATAATGCAATTTCGGTGGTAATATTCCATTTCAGTTGGAAAATGCAGTCAGATGTTTGGGGTAGTATAAGTGATCAAGGGGTAGTAACTCATATTACGGGAGGAAACTTTGCCCAGAGTTCTATTACTATTAATGGGTGGCTACGTGATTTCTTATGGGCACAGGCGTCTCAGGTAATTCAGTCTTATGGTTCGTCATTATCTGCATATGGACTTTTTTTCCTAGGTGCTCATTTTGTATGGGCTTTTAGTTTAATGTTTCTATTCAGCGGGCGCGGTTATTGGCAAGAACTTATTGAATCCATTGTTTGGGCTCATAATAAATTAAAAGTTGCTCCTGCTACTCAGCCTAGAGCCTTGAGCATTGTACAAGGACGTGCTGTAGGAGTAACCCATTACCTTCTGGGTGGAATTGCCACAACATGGGCATTCTTCTTAGCAAGAATTATTGCAGTAGGA
>Crassula_columella
ATGATTATTCGTTCGCCGGAACCAGAAGTAAAAATTTTGGTAGATAGGGATCCTGTAAAAACTTCTTTCGAGGAATGGGCCAGACCAGGTCATTTCTCAAGAACAATAGCTAAGGGCCCTGATACTACCACTTGGATCTGGAACCTACATGCTGATGCTCACGATTTCGATAGTCATACTAGTGATTTGGAGGAGATCTCTCGAAAAGTATTTAGTGCGCATTTCGGCCAACTCTCCATTATCTTTCTTTGGCTGAGTGGCATGTATTTCCACGGTGCTCGTTTTTCCAATTATGAAGCATGGCTAAGTGATCCTACTCACATTCGACCTAGTGCTCAGGTGGTTTGGCCAATAGTGGGCCAAGAAATATTGAATGGTGATGTAGGTGGGGGGTTTCGAGGAATACAAATAACCTCTGGTTTTTTTCAAATTTGGCGAGCATCCGGAATAACCAGTGAATTACAACTCTATTGTACCGCAATCGGTGCATTGGTTTTTGCAGCCTTAATGCTTTTTGCTGGTTGGTTCCACTATCACAAAGCTGCGCCCAAATTGGCTTGGTTCCAAGACGTAGAATCTATGTTGAATCACCATTTAGCGGGGTTACTAGGACTAGGGTCTCTTTCGTGGGCGGGACATCAAGTACATGTATCTTTGCCGATTAACCAATTTTTAAACGCGGGAGTAGATCCGAAAGAGATCCCACTTCCTCACGAATTTATCTTAAATCGTGATCTTTTGGCTCAACTTTATCCCAGTTTTGCTGAGGGAGCAACTCCTTTTTTTACCTTGAATTGGTCAAAATATGCAGAATTTCTTACTTTTCGTGGAGGATTAGATCCAGTAACTGGAGGTCTATGGCTGACCGATATTGCACACCATCATTTAGCTATTGCAATTCTGTTTCTGATAGCAGGTCACATGTATAGGACCAATTGGGGAATCGGGCACGGTCTAAAAGATATTTTAGAAGCGCATAAAGGTCCATTTACAGGCCAGGGCCATAAAGGACTATATGAGATTCTAACAACGTCATGGCATGCTCAGTTATCTCTTAACCTTGCTATGTTAGGCTCTTTAACCATTGTTGTAGCTCATCATATGTATTCCATGCCACCTTATCCATATTTAGCTACTGACTATGGTACACAACTGTCATTGTTCACACATCACATGTGGATTGGCGGCTTTCTCATAGTTGGTGCTGCAGCGCATGCAGCGATTTTTATGGTAAGAGACTATGATCCAACTACTAGATACAACGATCTATTAGATCGTGTCCTTAGACATCGTGATGCAATAATATCACATCTTAACTGGGTATGTATATTTCTGGGTTTTCATAGCTTTGGTTTGTATATTCATAATGATACCATGAGTGCTTTAGGGCGTCCCCAAGATATGTTTTCAGATACCGCTATACAATTACAACCGGTTTTCGCTCAATGGATACAAAATACCCATGCTTTAGCACCGGGTGCAACGGCTCCGGGTGCAACAACTGGCACCAGTTTGACTTGGGGAGGGGGTGATTTAGTAGCAGTAGGCGGCAAAGTCGCTTTGTTACCTATTCCACTAGGAACCGCAGATTTTTTGGTACATCATATTCATGCATTTACGATTCATGTAACAGTGTTGATACTCCTGAAAGGTGTTCTATTTGCACGGAGTTCTCGTTTGATACCCGATAAAGCAAATCTTGGTTTTCGTTTCCCTTGTGATGGACCTGGAAGAGGAGGGACATGTCAAGTATCCGCTTGGGATCATGTCTTCTTAGGGCTATTCTGGATGTATAATGCAATTTCGGTGGTAATATTCCATTTCAGTTGGAAAATGCAGTCAGATGTTTGGGGTAGTATAAGTGATCAAGGGGTAGTAACTCATATTACGGGAGGAAACTTTGCCCAGAGTTCTATTACTATTAATGGGTGGCTACGTGATTTCTTATGGGCACAGGCGTCTCAGGTAATTCAGTCTTATGGTTCGTCATTATCTGCATATGGACTTTTTTTCCTAGGTGCTCATTTTGTATGGGCTTTTAGTTTAATGTTTCTATTCAGCGGGCGCGGTTATTGGCAAGAACTTATTGAATCCATTGTTTGGGCTCATAATAAATTAAAAGTTGCTCCTGCTACTCAGCCTAGAGCCTTGAGCATTGTACAAGGACGTGCTGTAGGAGTAACCCATTACCTTCTGGGTGGAATTGCCACAACATGGGCATTCTTCTTAGCAAGAATTATTGCAGTAGGA
>Crassula_dejecta
ATGATTATTCGTTCGCCGGAACCAGAAGTAAAAATTTTGGTAGATAGGGATCCTGTAAAAACTTCTTTCGAGGAATGGGCCAGACCAGGTCATTTCTCAAGAACAATAGCTAAGGGCCCTGATACTACCACTTGGATCTGGAACCTACATGCTGATGCTCACGATTTCGATAGTCATACTAGTGATTTGGAGGAGATCTCTCGAAAAGTATTTAGTGCGCATTTCGGCCAACTCTCCATTATCTTTCTTTGGCTGAGTGGCATGTATTTCCACGGTGCTCGTTTTTCCAATTATGAAGCATGGCTAAGTGATCCTACTCACATTCGACCTAGTGCTCAGGTGGTTTGGCCAATAGTGGGCCAAGAAATATTGAATGGTGATGTAGGTGGGGGGTTTCGAGGAATACAAATAACCTCTGGTTTTTTTCAAATTTGGCGAGCATCCGGAATAACCAGTGAATTACAACTCTATTGTACCGCAATCGGTGCATTGGTTTTTGCAGCCTTAATGCTTTTTGCTGGTTGGTTCCACTATCACAAAGCTGCGCCCAAATTGGCTTGGTTCCAAGACGTAGAATCTATGTTGAATCACCATTTAGCGGGGTTACTAGGACTAGGGTCTCTTTCGTGGGCGGGACATCAAGTACATGTATCTTTGCCGATTAACCAATTTTTAAACGCGGGAGTAGATCCGAAAGAGATCCCACTTCCTCACGAATTTATCTTAAATCGTGATCTTTTGGCTCAACTTTATCCCAGTTTTGCTGAGGGAGCAACTCCTTTTTTTACCTTGAATTGGTCAAAATATACAGAATTTCTTACTTTTCGTGGAGGATTAGATCCAGTAACTGGAGGTCTATGGCTGACCGATATTGCACACCATCATTTAGCTATTGCAATTCTGTTTCTGATAGCAGGTCACATGTATAGGACCAATTGGGGCATCGGGCACGGTCTAAAAGATATTTTAGAAGCGCATAAAGGTCCATTTACAGGCCAGGGCCATAAAGGACTCTATGAGATTCTAACAACGTCATGGCATGCTCAGTTATCTCTTAACCTTGCTATCTTAGGCTCTTTAACCATTGTTGTAGCTCATCATATGTATTCCATGCCACCTTATCCATATTTAGCTACTGACTATGGTACACAACTGTCATTGTTCACACATCACATGTGGATTGGCGGCTTTCTCATAGTTGGTGCTGCAGCGCATGCAGCGATTTTTATGGTAAGAGACTATGATCCAACTACTAGATACAACGATCTATTAGATCGTGTCCTTAGACATCGTGATGCAATAATATCACATCTTAACTGGGTATGTATATTTCTGGGTTTTCATAGCTTTGGTTTGTATATTCATAATGATACCATGAGTGCTTTAGGGCGTCCCCAAGATATGTTTTCAGATACCGCTATACAATTACAACCGGTTTTCGCTCAATGGATACAAAATACCCATGCTTTAGCACCGGGTGCAACGGCTCCGGGTGCAACAACTGGCACCAGTTTGACTTGGGGAGGGGGTGATTTAGTAGCAGTAGGCGGCAAAGTCGCTTTGTTACCTATTCCACTAGGAACCGCAGATTTTTTGGTACATCATATTCATGCATTTACGATTCATGTAACAGTGTTGATACTCCTGAAAGGTGTTCTATTTGCACGGAGTTCTCGTTTGATACCAGATAAAGCAAATCTTGGTTTTCGTTTCCCTTGTGATGGACCTGGAAGAGGAGGGACATGTCAAGTATCCGCTTGGGATCATGTCTTCTTAGGGCTATTCTGGATGTATAATGCAATTTCGGTGGTAATATTCCATTTCAGTTGGAAAATGCAGTCAGATGTTTGGGGTAGTATAAGTGATCAAGGGGTAGTAACTCATATTACGGGAGGAAACTTTGCCCAGAGTTCTATTACTATTAATGGGTGGCTACGTGATTTCTTATGGGCACAGGCGTCTCAGGTAATTCAGTCTTATGGTTCGTCATTATCTGCATATGGACTTTTTTTCCTAGGTGCTCATTTTGTATGGGCTTTTAGTTTAATGTTTCTATTCAGCGGGCGCGGTTATTGGCAAGAACTTATTGAATCCATTGTTTGGGCTCATAATAAATTAAAAGTTGCTCCTGCTACTCAGCCTAGAGCCTTGAGCATTGTACAAGGACGTGCTGTAGGAGTAACCCATTACCTTCTGGGTGGAATTGCCACAACATGGGCATTCTTCTTAGCAAGAATTATTGCAGTAGGA
>Crassula_mesembryanthoides
ATGATTATTCGTTCGCCGGAACCAGAAGTAAAAATTTTGGTAGATAGGGATCCTGTAAAAACTTCTTTCGAGGAATGGGCCAGACCAGGTCATTTCTCAAGAACAATAGCTAAGGGCCCTGATACTACCACTTGGATCTGGAACCTACATGCTGATGCTCACGATTTCGATAGTCATACTAGTGATTTGGAGGAGATCTCTCGAAAAGTATTTAGTGCGCATTTCGGCCAACTCTCCATTATCTTTCTTTGGCTGAGTGGCATGTATTTCCACGGTGCTCGTTTTTCCAATTATGAAGCATGGCTAAGTGATCCTACTCACATTCGACCTAGTGCTCAGGTGGTTTGGCCAATAGTGGGCCAAGAAATATTGAATGGTGATGTAGGTGGGGGGTTTCGAGGAATACAAATAACCTCTGGTTTTTTTCAAATTTGGCGAGCATCCGGAATAACCAGTGAATTACAACTCTATTGTACCGCAATCGGTGCATTGGTTTTTGCAGCCTTAATGCTTTTTGCTGGTTGGTTCCACTATCACAAAGCTGCGCCCAAATTGGCTTGGTTCCAAGACGTAGAATCTATGTTGAATCACCATTTAGCGGGGTTACTAGGACTAGGGTCTCTTTCGTGGGCGGGACATCAAGTACATGTATCTTTGCCGATTAACCAATTTTTAAACGCGGGAGTAGATCCGAAAGAGATCCCACTTCCTCACGAATTTATCTTAAATCGTGATCTTTTGGCTCAACTTTATCCCAGTTTTGCTGAGGGAGCAACTCCTTTTTTTACCTTGAATTGGTCAAAATATACAGAATTTCTTACTTTTCGTGGAGGATTAGATCCAGTAACTGGAGGTCTATGGCTGACCGATATTGCACACCATCATTTAGCTATTGCAATTCTGTTTCTGATAGCAGGTCACATGTATAGGACCAATTGGGGCATCGGGCACGGTCTAAAAGATATTTTAGAAGCGCATAAAGGTCCATTTACAGGCCAGGGCCATAAAGGACTATATGAGATTCTAACAACGTCATGGCATGCTCAGTTATCTCTTAACCTTGCTATGTTAGGCTCTTTAACCATTGTTGTAGCTCATCATATGTATTCCATGCCACCTTATCCATATTTAGCTACTGACTATGGTACACAACTGTCATTGTTCACACATCACATGTGGATTGGCGGCTTTCTCATAGTTGGTGCTGCAGCGCATGCAGCGATTTTTATGGTAAGAGACTATGATCCAACTACTAGATACAACGATCTATTAGATCGTGTCCTTAGACATCGTGATGCAATAATATCACATCTTAACTGGGTATGTATATTTCTGGGTTTTCATAGCTTTGGTTTGTATATTCATAATGATACCATGAGTGCTCTAGGGCGTCCCCAAGATATGTTTTCAGATACCGCTATACAATTACAACCGGTTTTCGCTCAATGGATACAAAATACCCATGCTTTAGCACCGGGTGCAACGGCTCCGGGTGCAACAACTGGCACCAGTTTGACTTGGGGAGGGGGTGATTTAGTAGCAGTAGGCGGCAAAGTCGCTTTGTTACCTATTCCACTAGGAACCGCAGATTTTTTGGTACATCATATTCATGCATTTACGATTCATGTAACAGTGTTGATACTCCTGAAAGGTGTTCTATTTGCACGGAGTTCTCGTTTGATACCAGATAAAGCAAATCTTGGTTTTCGTTTCCCTTGTGATGGACCTGGAAGAGGAGGGACATGTCAAGTATCCGCTTGGGATCATGTCTTCTTAGGGCTATTCTGGATGTATAATGCAATTTCGGTGGTAATATTCCATTTCAGTTGGAAAATGCAGTCAGATGTTTGGGGTAGTATAAGTGATCAAGGGGTAGTAACTCATATTACGGGAGGAAACTTTGCCCAGAGTTCTATTACTATTAATGGGTGGCTACGTGATTTCTTATGGGCACAGGCGTCTCAGGTAATTCAGTCTTATGGTTCGTCATTATCTGCATATGGACTTTTTTTCCTAGGTGCTCATTTTGTATGGGCTTTTAGTTTAATGTTTCTATTCAGCGGGCGCGGTTATTGGCAAGAACTTATTGAATCCATTGTTTGGGCTCATAATAAATTAAAAGTTGCTCCTGCTACTCAGCCTAGAGCCTTGAGCATTGTACAAGGACGTGCTGTAGGAGTAACCCATTACCTTCTGGGTGGAATTGCCACAACATGGGCATTCTTCTTAGCAAGAATTATTGCAGTAGGA
>Crassula_perforata
ATGATTATTCGTTCGCCGGAACCAGAAGTAAAAATTTTGGTAGATAGGGATCCTGTAAAAACTTCTTTCGAGGAATGGGCCAGACCAGGTCATTTCTCAAGAACAATAGCTAAGGGCCCTGATACTACCACTTGGATCTGGAACCTACATGCTGATGCTCACGATTTCGATAGTCATACTAGTGATTTGGAGGAGATCTCTCGAAAAGTATTTAGTGCGCATTTCGGCCAACTCTCCATTATCTTTCTTTGGCTGAGTGGCATGTATTTCCACGGTGCTCGTTTTTCCAATTATGAAGCATGGCTAAGTGATCCTACTCACATTCGACCTAGTGCTCAGGTGGTTTGGCCAATAGTGGGCCAAGAAATATTGAATGGTGATGTAGGTGGGGGGTTTCGAGGAATACAAATAACCTCTGGTTTTTTTCAAATTTGGCGAGCATCCGGAATAACCAGTGAATTACAACTCTATTGTACCGCAATCGGTGCATTGGTTTTTGCAGCCTTAATGCTTTTTGCTGGTTGGTTCCACTATCACAAAGCTGCGCCCAAATTGGCTTGGTTCCAAGACGTAGAATCTATGTTGAATCACCATTTAGCGGGGTTACTAGGACTAGGGTCTCTTTCGTGGGCGGGACATCAAGTACATGTATCTTTGCCGATTAACCAATTTTTAAACGCGGGAGTAGATCCGAAAGAGATCCCACTTCCTCACGAATTTATCTTAAATCGTGATCTTTTGGCTCAACTTTATCCCAGTTTTGCTGAGGGAGCAACTCCTTTTTTTACCTTGAATTGGTCAAAATATACAGAATTTCTTACTTTTCGTGGAGGATTAGATCCAGTAACTGGAGGTCTATGGCTGACCGATATTGCACACCATCATTTAGCTATTGCAATTCTGTTTCTGATAGCAGGTCACATGTATAGGACCAATTGGGGCATCGGGCACGGTCTAAAAGATATTTTAGAAGCGCATAAAGGTCCATTTACAGGCCAGGGCCATAAAGGACTATATGAGATTCTAACAACGTCATGGCATGCTCAGTTATCTCTTAACCTTGCTATGTTAGGCTCTTTAACCATTGTTGTAGCTCATCATATGTATTCCATGCCACCTTATCCATATTTAGCTACTGACTATGGTACACAACTGTCATTGTTCACACATCACATGTGGATTGGCGGCTTTCTCATCGTTGGTGCTGCAGCGCATGCAGCGATTTTTATGGTAAGAGACTATGATCCAACTACTAGATACAACGATCTATTAGATCGTGTCCTTAGACATCGTGATGCAATAATATCACATCTTAACTGGGTATGTATATTTCTGGGTTTTCATAGCTTTGGTTTGTATATTCATAATGATACCATGAGTGCTTTAGGGCGTCCCCAAGATATGTTTTCAGATACCGCTATACAATTACAACCGGTTTTCGCTCAATGGATACAAAATACCCATGCTTTAGCACCGGGTGCAACGGCTCCGGGTGCAACAACTGGCACCAGTTTGACTTGGGGAGGGGGTGATTTAGTAGCAGTAGGCGGCAAAGTCGCTTTGTTACCTATTCCACTAGGAACCGCAGATTTTTTGGTACATCATATTCATGCATTTACGATTCATGTAACAGTGTTGATACTACTGAAAGGTGTTCTATTTGCACGGAGTTCTCGTTTGATACCAGATAAAGCTAATCTTGGTTTTCGTTTCCCTTGTGATGGACCTGGAAGAGGAGGGACATGTCAAGTATCCGCTTGGGATCATGTCTTCTTAGGGCTATTCTGGATGTATAATGCAATTTCGGTGGTAATATTCCATTTCAGTTGGAAAATGCAGTCAGATGTTTGGGGTAGTATAAGTGATCAAGGGGTAGTAACTCATATTACGGGAGGAAACTTTGCCCAGAGTTCTATTACTATTAATGGGTGGCTACGTGATTTCTTATGGGCACAGGCGTCTCAGGTAATTCAGTCTTATGGTTCGTCATTATCTGCATATGGACTTTTTTTCCTAGGTGCTCATTTTGTATGGGCTTTTAGTTTAATGTTTCTATTCAGCGGGCGCGGTTATTGGCAAGAACTTATTGAATCCATTGTTTGGGCTCATAATAAATTAAAAGTTGCTCCTGCTACTCAGCCTAGAGCCTTGAGCATTGTACAAGGACGTGCTGTAGGAGTAACCCATTACCTTCTGGGTGGAATTGCCACAACATGGGCATTCTTCTTAGCAAGAATTATTGCAGTAGGA
>Crassula_socialis
ATGATTATTCGTTCGCCGGAACCAGAAGTAAAAATTTTGGTAGATAGGGATCCTGTAAAAACTTCTTTCGAGGAATGGGCCAGACCAGGTCATTTCTCAAGAACAATAGCTAAGGGCCCTGATACTACCACTTGGATCTGGAACCTACATGCTGATGCTCACGATTTCGATAGTCATACTAGTGATTTGGAGGAGATCTCTCGAAAAGTATTTAGTGCGCATTTCGGCCAACTCTCCATTATCTTTCTTTGGCTGAGTGGCATGTATTTCCACGGTGCTCGTTTTTCCAATTATGAAGCATGGCTAAGTGATCCTACTCACATTCGACCTAGTGCTCAGGTGGTTTGGCCAATAGTGGGCCAAGAAATATTGAATGGTGATGTAGGTGGGGGGTTTCGAGGAATACAAATAACCTCTGGTTTTTTTCAAATTTGGCGAGCATCCGGAATAACCAGTGAATTACAACTCTATTGTACCGCAATCGGTGCATTGGTTTTTGCAGCCTTAATGCTTTTTGCTGGTTGGTTCCACTATCACAAAGCTGCGCCCAAATTGGCTTGGTTCCAAGACGTAGAATCTATGTTGAATCACCATTTAGCGGGGTTACTAGGACTAGGGTCTCTTTCGTGGGCGGGACATCAAGTACATGTATCTTTGCCGATTAACCAATTTTTAAACGCGGGAGTAGATCCGAAAGAGATCCCACTTCCTCACGAATTTATCTTAAATCGTGATCTTTTGGCTCAACTTTATCCCAGTTTTGCTGAGGGAGCAACTCCTTTTTTTACCTTGAATTGGTCAAAATATACAGAATTTCTTACTTTTCGTGGAGGATTAGATCCAGTAACTGGAGGTCTATGGCTGACCGATATTGCACACCATCATTTAGCTATTGCAATTCTGTTTCTGATAGCAGGTCACATGTATAGGACCAATTGGGGCATCGGGCACGGTCTAAAAGATATTTTAGAAGCGCATAAAGGTCCATTTACAGGCCAGGGCCATAAAGGACTATATGAGATTCTAACAACGTCATGGCATGCTCAGTTATCTCTTAACCTTGCTATGTTAGGCTCTTTAACCATTGTTGTAGCTCATCATATGTATTCCATGCCACCTTATCCATATTTAGCTACTGACTATGGTACACAACTGTCATTGTTCACACATCACATGTGGATTGGCGGCTTTCTCATAGTTGGTGCTGCAGCGCATGCAGCGATTTTTATGGTAAGAGACTATGATCCAACTACTAGATACAACGATCTATTAGATCGTGTCCTTAGACATCGTGATGCAATAATATCACATCTTAACTGGGTATGTATATTTCTGGGTTTTCATAGCTTTGGTTTGTATATTCATAATGATACCATGAGTGCTTTAGGGCGTCCCCAAGATATGTTTTCAGATACCGCTATACAATTACAACCGGTTTTCGCTCAATGGATACAAAATACCCATGCTTTAGCACCGGGTGCAACGGCTCCGGGTGCAACAACTGGCACCAGTTTGACTTGGGGAGGGGGTGATTTAGTAGCAGTAGGCGGCAAAGTCGCTTTGTTACCTATTCCACTAGGAACCGCAGATTTCTTGGTACATCATATTCATGCATTTACGATTCATGTAACAGTGTTGATACTCCTGAAAGGTGTTCTATTTGCACGGAGTTCTCGTTTGATACCAGATAAAGCAAATCTTGGTTTTCGTTTCCCTTGTGATGGACCTGGAAGAGGAGGGACATGTCAAGTATCCGCTTGGGATCATGTCTTCTTAGGGCTATTCTGGATGTATAATGCAATTTCGGTGGTAATATTCCATTTCAGTTGGAAAATGCAGTCAGATGTTTGGGGTAGTATAAGTGATCAAGGGGTAGTAACTCATATTACGGGAGGAAACTTTGCCCAGAGTTCTATTACTATTAATGGGTGGCTACGTGATTTCTTATGGGCACAGGCGTCTCAGGTAATTCAGTCTTATGGTTCGTCATTATCTGCATATGGACTTTTTTTCCTAGGTGCTCATTTTGTATGGGCTTTTAGTTTAATGTTTCTATTCAGCGGGCGCGGTTATTGGCAAGAACTTATTGAATCCATTGTTTGGGCTCATAATAAATTAAAAGTTGCTCCTGCTACTCAGCCTAGAGCCTTGAGCATTGTACAAGGACGTGCTGTAGGAGTAACCCATTACCTTCTGGGTGGAATTGCCACAACATGGGCATTCTTCTTAGCAAGAATTATTGCAGTAGGA
>Crassula_tecta
ATGATTATTCGTTCGCCGGAACCAGAAGTAAAAATTTTGGTAGATAGGGATCCTGTAAAAACTTCTTTCGAGGAATGGGCTAGACCAGGTCATTTCTCAAGAACAATAGCTAAGGGCCCTGATACTACCACTTGGATCTGGAACCTACATGCTGATGCTCACGATTTCGATAGTCATACTAGTGATTTGGAGGAGATCTCTCGAAAAGTATTTAGTGCGCATTTCGGCCAACTCTCCATTATCTTTCTTTGGCTGAGTGGCATGTATTTCCACGGTGCTCGTTTTTCCAATTATGAAGCATGGCTAAGTGATCCTACTCACATTCGACCTAGTGCTCAGGTGGTTTGGCCAATAGTGGGCCAAGAAATATTGAATGGTGATGTAGGTGGGGGGTTTCGAGGAATACAAATAACCTCTGGTTTTTTTCAAATTTGGCGAGCATCCGGAATAACCAGTGAATTACAACTCTATTGTACCGCAATCGGTGCATTGGTTTTTGCAGCCTTAATGCTTTTTGCTGGTTGGTTCCACTATCACAAAGCTGCGCCCAAATTGGCTTGGTTCCAAGACGTAGAATCTATGTTGAATCACCATTTAGCGGGGTTACTAGGACTAGGGTCTCTTTCGTGGGCGGGACATCAAGTACATGTATCTTTGCCGATTAACCAATTTTTAAACGCGGGAGTAGATCCGAAAGAGATCCCACTTCCTCACGAATTTATCTTAAATCGTGATCTTTTGGCTCAACTTTATCCCAGTTTTGCTGAGGGAGCAACTCCTTTTTTTACCTTGAATTGGTCAAAATATACAGAATTTCTTACTTTTCGTGGAGGCTTAGATCCAGTAACTGGAGGTCTATGGCTGACCGATATTGCACACCATCATTTAGCTATTGCAATTCTGTTTCTGATAGCGGGTCACATGTATAGGACCAATTGGGGCATCGGGCACGGTCTAAAAGATATTTTAGAAGCGCATAAAGGTCCATTTACAGGCCAGGGCCATAAAGGACTATATGAGATTCTAACAACGTCATGGCATGCTCAGTTATCTCTTAACCTTGCTATGTTAGGCTCTTTAACCATTGTTGTAGCTCATCATATGTATTCCATGCCACCTTATCCATATTTAGCTACTGACTATGGTACACAACTGTCATTGTTCACACATCACATGTGGATTGGCGGCTTTCTCATAGTTGGTGCTGCAGCGCATGCAGCGATTTTTATGGTAAGAGACTATGATCCAACTACTAGATACAACGATCTATTAGATCGTGTCCTTAGACATCGTGATGCAATAATATCACATCTTAACTGGGTATGTATATTTCTGGGTTTTCATAGCTTTGGTTTGTATATTCATAATGATACCATGAGTGCTTTAGGGCGTCCCCAAGATATGTTTTCAGATACCGCTATACAATTACAACCGGTTTTCGCTCAATGGATACAAAATACCCATGCTTTAGCACCGGGTGCAACGGCTCCGGGTGCAACAACTGGCACTAGTTTGACTTGGGGAGGGGGTGATTTAGTAGCAGTAGGCGGCAAAGTCGCTTTGTTACCTATTCCACTAGGAACCGCAGATTTTTTGGTACATCATATTCATGCATTTACGATTCATGTAACAGTGTTGATACTCCTGAAAGGTGTTCTATTTGCACGGAGTTCTCGTTTGATACCAGATAAAGCAAATCTTGGTTTTCGTTTCCCTTGTGATGGACCTGGAAGAGGAGGGACATGTCAAGTATCCGCTTGGGATCATGTCTTCTTAGGGCTATTCTGGATGTATAATGCAATTTCGGTGGTAATATTCCATTTCAGTTGGAAAATGCAGTCAGATGTTTGGGGTAGTATAAGTGATCAAGGGGTAGTAACTCATATTACGGGAGGAAACTTTGCCCAGAGTTCTATTACTATTAATGGGTGGCTACGTGATTTCTTATGGGCGCAGGCGTCTCAGGTAATTCAGTCTTATGGTTCGTCATTATCTGCATATGGACTTTTTTTCCTAGGTGCTCATTTTGTATGGGCTTTTAGTTTAATGTTTCTATTCAGCGGGCGCGGTTATTGGCAAGAACTTATTGAATCCATTGTTTGGGCTCATAATAAATTAAAAGTTGCTCCTGCTACTCAGCCTAGAGCCTTGAGCATTGTACAAGGACGTGCTGTAGGAGTAACCCATTACCTTCTGGGTGGAATTGCCACAACATGGGCATTCTTCTTAGCAAGAATTATTGCAGTAGGA
>Crassula_mesembrianthemopsis
ATGATTATTCGTTCGCCGGAACCAGAAGTAAAAATTTTGGTAGATAGGGATCCTGTAAAAACTTCTTTCGAGGAATGGGCTAGACCAGGTCATTTCTCAAGAACAATAGCTAAGGGCCCTGATACTACCACTTGGATCTGGAACCTACATGCTGATGCTCACGATTTCGATAGTCATACTAGTGATTTGGAGGAGATCTCTCGAAAAGTATTTAGTGCGCATTTCGGCCAACTCTCCATTATCTTTCTTTGGCTGAGTGGCATGTATTTCCACGGTGCTCGTTTTTCCAATTATGAAGCATGGCTAAGTGATCCTACTCACATTCGACCTAGTGCTCAGGTGGTTTGGCCAATAGTGGGCCAAGAAATATTGAATGGTGATGTAGGTGGGGGGTTTCGAGGAATACAAATAACCTCTGGTTTTTTTCAAATTTGGCGAGCATCCGGAATAACCAGTGAATTACAACTCTATTGTACCGCAATCGGTGCATTGGTTTTTGCAGCCTTAATGCTTTTTGCTGGTTGGTTCCACTATCACAAAGCTGCGCCCAAATTGGCTTGGTTCCAAGACGTAGAATCTATGTTGAATCACCATTTAGCGGGGTTACTAGGACTAGGGTCTCTTTCGTGGGCGGGACATCAAGTACATGTATCTTTGCCGATTAACCAATTTTTAAACGCGGGAGTAGATCCGAAAGAGATCCCACTTCCTCACGAATTTATCTTAAATCGTGATCTTTTGGCTCAACTTTATCCCAGTTTTGCTGAGGGAGCAACTCCTTTTTTTACCTTGAATTGGTCAAAATATACAGAATTTCTTACTTTTCGTGGAGGCTTAGATCCAGTAACTGGAGGTCTATGGCTGACCGATATTGCACACCATCATTTAGCTATTGCAATTCTGTTTCTGATAGCGGGTCACATGTATAGGACCAATTGGGGCATCGGGCACGGTCTAAAAGATATTTTAGAAGCGCATAAAGGTCCATTTACAGGCCAGGGCCATAAAGGACTATATGAGATTCTAACAACGTCATGGCATGCTCAGTTATCTCTTAACCTTGCTATGTTAGGCTCTTTAACCATTGTTGTAGCTCATCATATGTATTCCATGCCACCTTATCCATATTTAGCTACTGACTATGGTACACAACTGTCATTGTTCACACATCACATGTGGATTGGCGGCTTTCTCATAGTTGGTGCTGCAGCGCATGCAGCGATTTTTATGGTAAGAGACTATGATCCAACTACTAGATACAACGATCTATTAGATCGTGTCCTTAGACATCGTGATGCAATAATATCACATCTTAACTGGGTATGTATATTTCTGGGTTTTCATAGCTTTGGTTTGTATATTCATAATGATACCATGAGTGCTTTAGGGCGTCCCCAAGATATGTTTTCAGATACCGCTATACAATTACAACCGGTTTTCGCTCAATGGATACAAAATACCCATGCTTTAGCACCGGGTGCAACGGCTCCGGGTGCAACAACTGGCACTAGTTTGACTTGGGGAGGGGGTGATTTAGTAGCAGTAGGCGGCAAAGTCGCTTTGTTACCTATTCCACTAGGAACCGCAGATTTTTTGGTACATCATATTCATGCATTTACGATTCATGTAACAGTGTTGATACTCCTGAAAGGTGTTCTATTTGCACGGAGTTCTCGTTTGATACCAGATAAAGCAAATCTTGGTTTTCGTTTCCCTTGTGATGGACCTGGAAGAGGAGGGACATGTCAAGTATCCGCTTGGGATCATGTCTTCTTAGGGCTATTCTGGATGTATAATGCAATTTCGGTGGTAATATTCCATTTCAGTTGGAAAATGCAGTCAGATGTTTGGGGTAGTATAAGTGATCAAGGGGTAGTAACTCATATTACGGGAGGAAACTTTGCCCAGAGTTCTATTACTATTAATGGGTGGCTACGTGATTTCTTATGGGCGCAGGCGTCTCAGGTAATTCAGTCTTATGGTTCGTCATTATCTGCATATGGACTTTTTTTCCTAGGTGCTCATTTTGTATGGGCTTTTAGTTTAATGTTTCTATTCAGCGGGCGCGGTTATTGGCAAGAACTTATTGAATCCATTGTTTGGGCTCATAATAAATTAAAAGTTGCTCCTGCTACTCAGCCTAGAGCCTTGAGCATTGTACAAGGACGTGCTGTAGGAGTAACCCATTACCTTCTGGGTGGAATTGCCACAACATGGGCATTCTTCTTAGCAAGAATTATTGCAGTAGGA
>Crassula_deltoidea
ATGATTATTCGTTCGCCGGAACCAGAAGTAAAAATTTTGGTAGATAGGGATCCTGTAAAAACTTCTTTTGAGGAATGGGCCAGACCGGGTCATTTCTCAAGAACAATAGCTAAGGGCCCTGATACTACCACTTGGATCTGGAACCTACATGCTGATGCTCACGATTTCGATAGCCATACCAGTGATTTGGAGGAGATCTCTCGAAAAGTATTTAGTGCGCATTTCGGCCAACTCTCCATTATCTTTCTTTGGCTGAGTGGCATGTATTTCCACGGTGCTCGTTTTTCCAATTATGAAGCATGGCTAAGTGATCCTACTCACATTCGACCTAGTGCCCAGGTGGTTTGGCCAATAGTGGGCCAAGAGATATTGAACGGTGACGTAGGCGGGGGGTTTCGAGGAATACAAATAACCTCTGGGTTTTTTCAAATTTGGCGAGCATCTGGAATAACTAGTGAATTACAACTCTATTGTACTGCAATTGGTGCATTGGTCTTTGCAGCCTTAATGCTTTTTGCTGGTTGGTTCCATTATCACAAAGCTGCGCCTAAATTGGCTTGGTTTCAAGACGTAGAATCCATGTTGAATCACCATTTAGCGGGGTTACTAGGACTTGGGTCTCTTTCGTGGGCAGGACATCAAGTACATGTATCTTTACCAATTAACCAATTTCTAAACGCTGGAGTAGATCCTAAAGAGATCCCACTTCCTCACGAATTTATCTTAAATCGTGATCTTTTGGCTCAACTTTACCCGAGTTTTGCTGAGGGAGCAACTCCGTTTTTTACCCTGAATTGGTCAAAATATACAGAATTTCTTACGTTTCGTGGAGGATTAGATCCAGTAACGGGAGGTCTATGGCTGACCGATATTGCACACCATCATTTAGCTATTGCAATTCTTTTTCTGATAGCGGGTCACATGTATAGGACAAATTGGGGCATCGGGCACGGGCTAAAAGATATTTTAGAAGCACATAAGGGTCCATTTACAGGCCAGGGCCATAAAGGCCTATATGAGATTCTAACAACGTCATGGCACGCTCAGTTATCTCTTAACCTGGCTATGTTAGGCTCTTTAACTATTATTGTAGCTCATCATATGTATGCCATGCCTCCTTATCCATATTTAGCTACTGACTATGGTACACAGCTGTCATTGTTCACACATCACATGTGGATTGGTGGCTTTCTCATAGTTGGTGCTGCCGCGCATGCAGCGATTTTTATGGTCAGAGATTATGATCCAACTACTAGATACAACGATCTATTAGATCGTGTCCTTAGACATCGTGATGCAATAATATCCCATCTTAACTGGGTATGTATATTTCTAGGTTTTCACAGCTTTGGTTTGTATATTCATAATGATACCATGAGCGCTTTAGGGCGCCCCCAAGATATGTTTTCAGATACCGCTATACAATTACAACCTGTTTTCGCTCAGTGGATACAAAACACTCACGCTTTAGCACCTAGTGCAACGGCCCCCGGTGCAACAACTGGCACCAGTTTGACTTGGGGAGGAGGCGATTTAGTAGCAGTAGGGGGCAAAGTAGCTTTGTTACCTATTCCATTAGGAACCGCAGACTTTTTGGTACATCATATTCATGCATTTACGATTCATGTCACGGTGTTGATACTCCTTAAAGGGGTTCTATTTGCACGGAGTTCTCGTTTGATACCAGATAAAGCAAATCTCGGTTTTCGTTTCCCTTGTGATGGGCCTGGAAGAGGGGGGACATGTCAAGTATCCGCTTGGGATCATGTCTTCTTAGGGCTATTCTGGATGTATAATGCAATTTCGGTAGTAATATTCCATTTCAGCTGGAAAATGCAGTCAGATGTTTGGGGTAGTATAAGTGATCAGGGGGTAGTAACTCATATTACGGGAGGAAACTTTGCCCAGAGTTCCATTACTATTAATGGTTGGCTCCGCGATTTCTTATGGGCCCAGGCGTCCCAGGTAATTCAGTCTTATGGTTCTTCATTATCCGCATATGGACTCTTTTTCCTAGGTGCTCATTTTGTATGGGCTTTTAGTTTAATGTTTCTATTCAGCGGGCGCGGTTATTGGCAAGAACTTATTGAATCCATTGTTTGGGCGCATAATAAATTAAAAGTTGCTCCTGCTACTCAGCCTAGAGCCTTGAGCATTGTACAAGGACGTGCTGTAGGAGTAACCCATTACCTTCTGGGTGGAATTGCCACAACATGGGCATTCTTCTTAGCAAGAATTATTGCAGTAGGA
>Crassula_expansa_subsp_fragilis
ATGATTATTCGTTCGCCGGAACCAGAAGTAAAAATTTTGGTAGATAGGGATCCTGTAAAAACTTCTTTTGAGGAATGGGCTAGACCGGGTCATTTCTCAAGAACAATAGCTAAGGGCCCTGATACTACTACTTGGATCTGGAACCTACATGCTGATGCTCACGATTTCGATAGCCATACCAGTGATTTGGAGGAGATCTCTCGAAAAGTATTTAGTGCGCATTTCGGCCAACTCTCCATTATCTTTCTTTGGCTGAGTGGCATGTATTTCCACGGTGCTCGTTTTTCCAATTATGAAGCATGGCTAAGTGATCCTACTCACATTCGACCTAGTGCCCAGGTGGTTTGGCCAATAGTGGGCCAAGAGATATTGAACGGTGACGTAGGCGGGGGATTTCGAGGAATACAAATAACCTCTGGGTTTTTTCAAATTTGGCGAGCATCTGGAATAACTAGTGAATTACAACTCTATTGTACTGCAATCGGTGCATTGGTCTTTGCCGCCTTAATGCTTTTTGCTGGTTGGTTCCATTATCACAAAGCTGCACCTAAATTGGCTTGGTTTCAAGACGTAGAATCCATGTTGAATCACCATTTAGCGGGGTTACTGGGACTTGGGTCTCTTTCGTGGGCGGGACATCAAGTACATGTATCTTTACCAATTAACCAATTTCTAAACGCTGGAGTAGATCCTAAAGAGATCCCACTTCCTCACGAATTTATCTTAAATCGTGATCTTTTGGCTCAACTTTACCCGAGTTTTGCTGAGGGAGCAACTCCATTTTTTACCTTGAATTGGTCAAAATATACAGAATTTCTTACGTTTCGTGGAGGATTAGATCCAGTAACAGGAGGTCTATGGCTGACCGATATTGCACACCATCATTTAGCTATTGCAATTCTTTTTCTGATAGCGGGTCACATGTATAGGACCAATTGGGGCATCGGGCATGGTCTAAAAGATATTTTAGAAGCACATAAGGGGCCATTTACAGGCCAGGGACATAAAGGCCTATATGAGATTCTAACAACGTCATGGCACGCTCAGTTATCTCTTAACCTGGCTATGTTAGGCTCTTTAACTATTATTGTAGCTCATCATATGTATGCCATGCCTCCTTATCCATATTTAGCTACTGACTATGGTACACAACTGTCATTGTTCACACATCACATGTGGATTGGGGGCTTTCTCATAGTTGGTGCTGCCGCGCATGCAGCGATTTTTATGGTCAGAGATTATGATCCAACTACTAGATACAACGATCTATTAGATCGTGTCCTTAGACATCGTGATGCAATAATATCCCATCTTAACTGGGTATGTATATTTCTAGGTTTTCACAGCTTTGGTTTGTATATTCATAATGATACCATGAGCGCTTTAGGGCGCCCCCAAGATATGTTTTCAGATACCGCTATACAATTACAACCTGTTTTCGCTCAGTGGATACAAAACACCCACGCTTTAGCACCTAGTGCAACGGCCCCCGGTGCAACAACTGGCACCAGTTTGACTTGGGGAGGAGGCGATTTAGTAGCAGTAGGGGGCAAAGTTGCTTTGTTACCTATTCCATTAGGAACCGCCGATTTTTTGGTACATCATATTCATGCATTTACGATTCATGTCACGGTGTTGATACTCCTTAAAGGGGTTCTATTTGCTCGGAGTTCTCGTTTGATACCAGATAAAGCCAATCTCGGTTTTCGTTTCCCGTGTGATGGACCTGGAAGAGGGGGTACATGTCAAGTATCCGCTTGGGATCATGTCTTCTTAGGGCTATTCTGGATGTATAATGCAATTTCGGTAGTAATCTTCCATTTCAGCTGGAAAATGCAGTCAGATGTTTGGGGTAGTATAAGTGATCAGGGGGTAGTAACTCATATTACGGGAGGAAACTTTGCCCAGAGTTCTATTACTATTAATGGTTGGCTCCGCGATTTCTTATGGGCACAGGCGTCCCAGGTAATTCAGTCTTATGGTTCTTCATTATCTGCATATGGACTCTTTTTCCTAGGTGCTCATTTTGTATGGGCTTTTAGTTTAATGTTTCTATTCAGCGGGCGCGGTTATTGGCAAGAACTTATTGAATCCATTGTTTGGGCGCATAATAAATTAAAAGTTGCTCCTGCTACTCAGCCTAGAGCCTTGAGCATTGTACAAGGACGTGCTGTAGGAGTAACCCATTACCTTCTGGGTGGAATTGCCACAACATGGGCATTCTTCTTAGCAAGAATTATTGCAGTAGGA
>Crassula_volkensii
ATGATTATTCGTTCGCCGGAACCAGAAGTAAAAATTTTGGTAGATAGGGATCCTGTAAAAACTTCTTTTGAGGAATGGGCTAGACCGGGTCATTTCTCAAGAACAATAGCTAAGGGCCCTGATACTACTACTTGGATCTGGAACCTACATGCCGATGCTCACGATTTCGATAGCCATACCAGTGATTTGGAGGAGATCTCTCGAAAAGTATTTAGTGCGCATTTCGGCCAACTCTCCATTATCTTTCTTTGGCTGAGTGGCATGTATTTCCACGGTGCTCGTTTTTCCAATTATGAAGCATGGCTAAGTGATCCTACTCACATTCGACCTAGTGCCCAGGTGGTTTGGCCAATAGTGGGCCAAGAGATATTGAACGGTGACGTAGGCGGGGGATTTCGAGGAATACAAATAACCTCTGGGTTTTTTCAAATTTGGCGAGCATCTGGAATAACTAGTGAATTACAACTCTATTGTACTGCAATCGGTGCATTGGTCTTTGCCGCCTTAATGCTTTTTGCTGGTTGGTTCCATTATCACAAAGCTGCACCTAAATTGGCTTGGTTTCAAGACGTAGAATCCATGTTGAATCACCATTTAGCGGGGTTACTGGGACTTGGGTCTCTTTCGTGGGCGGGACATCAAGTACATGTATCTTTACCAATTAACCAATTTCTAAACGCTGGAGTAGATCCTAAAGAGATCCCACTTCCTCACGAATTTATCTTAAATCGTGATCTTTTGGCTCAACTTTACCCGAGTTTTGCTGAGGGAGCAACTCCATTTTTTACCTTGAATTGGTCAAAATATACAGAATTTCTTACGTTTCGTGGAGGATTAGATCCAGTAACAGGAGGTCTATGGCTGACCGATATTGCACACCATCATTTAGCTATTGCAATTCTTTTTCTGATAGCGGGTCACATGTATAGGACCAATTGGGGCATCGGGCATGGTCTAAAAGATATTTTAGAAGCACATAAGGGTCCATTTACAGGCCAGGGACATAAAGGCCTATATGAGATTCTAACAACGTCATGGCACGCTCAGTTATCTCTTAACCTAGCTATGTTAGGCTCTTTAACTATTATTGTAGCTCATCATATGTATGCCATGCCTCCTTATCCATATTTAGCTACTGACTATGGTACACAACTGTCATTGTTCACACATCACATGTGGATTGGGGGCTTTCTCATAGTTGGTGCTGCCGCGCATGCAGCGATTTTTATGGTCAGAGATTATGATCCAACTACTAGATACAACGATCTATTAGATCGTGTCCTTAGACATCGTGATGCAATAATATCCCATCTTAACTGGGTATGTATATTTCTAGGTTTTCACAGCTTTGGTTTGTATATTCATAATGATACCATGAGCGCTTTAGGGCGCCCCCAAGATATGTTTTCAGATACCGCTATACAATTACAACCTGTTTTCGCTCAGTGGATACAAAACACCCACGCTTTAGCACCTAGTGCAACGGCCCCCGGTGCAACAACTGGCACCAGTTTGACTTGGGGAGGAGGCGATTTAGTAGCAGTAGGGGGCAAAGTTGCTTTGTTACCTATTCCATTAGGAACCGCCGATTTTTTGGTACATCATATTCATGCATTTACAATTCATGTCACGGTGTTGATACTCCTTAAAGGGGTTCTATTTGCTCGGAGTTCTCGTTTGATACCAGATAAAGCCAATCTCGGTTTTCGTTTCCCGTGTGATGGGCCTGGAAGAGGGGGTACATGTCAAGTATCCGCTTGGGATCATGTCTTCTTAGGGCTATTCTGGATGTATAATGCAATTTCGGTAGTAATATTCCATTTCAGCTGGAAAATGCAGTCAGATGTTTGGGGTAGTATAAGTGATCAGGGGGTAGTAACTCATATTACGGGAGGAAACTTTGCCCAGAGTTCTATTACTATTAATGGTTGGCTCCGCGATTTCTTATGGGCACAGGCGTCCCAGGTAATTCAGTCTTATGGTTCTTCATTATCTGCCTATGGACTCTTTTTCCTAGGTGCTCATTTTGTATGGGCTTTTAGTTTAATGTTTCTATTCAGCGGGCGCGGTTATTGGCAAGAACTTATTGAATCCATTGTTTGGGCGCATAATAAATTAAAAGTTGCTCCTGCTACTCAGCCTAGAGCCTTGAGCATTGTACAAGGACGTGCTGTAGGAGTAACCCATTACCTTCTGGGTGGAATTGCCACAACATGGGCATTCTTCTTAGCAAGAATTATTGCAGTAGGA
>Cotyledon_tomentosa
ATGATTATTCGTTCGCCGGAACCAGAAGTAAAAATTTTGGTAGATAGGGATCCTGTAAAAACTTCTTTCGAGGAATGGGCCAGACCCGGTCATTTCTCAAGAACAATAGCTAAGGGCCCTGATACTACCACTTGGATCTGGAACCTACATGCTGATGCTCACGATTTCGATAGCCATACCAGTGATTTGGAGGAGATCTCTCGAAAAGTATTTAGTGCTCATTTCGGCCAACTCTCCATTATCTTTCTTTGGCTAAGTGGCATGTATTTCCACGGTGCTCGTTTTTCCAATTATGAAGCATGGCTAAGTGATCCTACTCACATTGGACCTAGTGCCCAGGTGGTTTGGCCAATAGTGGGCCAAGAAATATTGAATGGTGATGTAGGCGGGGGGTTTCGAGGAATCCAAATAACCTCTGGTTTTTTTCAAATTTGGCGAGCATCTGGAATAACTAGTGAATTACAACTCTATTGTACCGCAATCGGTGCATTGATCTTTTCAGCCTTAATGCTTTTTGCTGGTTGGTTCCATTATCACAAAGCTGCGCCAAAATTGGCTTGGTTCCAAGACGTAGAATCTATGTTGAATCACCATTTAGCGGGGTTACTAGGACTTGGGTCTCTTTCGTGGGCGGGACATCAAGTACATGTATCTTTACCGATTAACCAATTTCTAAACGCTGGAGTAGATCCTAAAGAGATCCCACTTCCTCACGAATTTATCTTAAATCGGGATCTTTTGGCTCAACTTTATCCAAGTTTTGCTGAGGGAGCAACTCCTTTTTTTACCTTGAATTGGTCAAAATATACAGAATTTCTTACTTTTCGTGGAGGATTAGATCCAGTAACAGGGGGTCTATGGCTGACCGATATTGCACACCATCATTTAGCTATTGCAATTCTTTTTCTGATAGCGGGTCACATGTATAGGACCAATTGGGGCATCGGGCATGGTCTAAAAGATATTTTAGAGGCGCATAAAGGTCCATTTACAGGCCAGGGCCATAAAGGCCTATATGAGATCCTAACAACGTCATGGCATGCTCAGTTATCTCTTAATCTCGCTATGTTAGGCTCTTTAACCATTGTTGTAGCTCATCATATGTATTCGATGCCACCTTATCCATATCTAGCTACTGACTATGGTACACAACTTTCATTGTTCACACATCACATGTGGATTGGTGGCTTTCTCATAGTTGGTGCTGCCGCGCATGCAGCCATTTTTATGGTAAGAGACTATGATCCAACTATTAGATACAACGATCTATTAGATCGTGTCCTTAGACATCGCGATGCAATAATCTCACATCTTAACTGGGTATGTATATTTCTCGGTTTTCACAGTTTTGGTTTGTATATTCATAATGATACCATGAGCGCTTTAGGGCGGCCCCAAGATATGTTTTCAGATACCGCTATTCAATTACAACCTGTTTTTGCTCAATGGATACAAAACACCCATGCTTTAGCACCTGGTGCAACGGCTCCTGGTGCAACAACAGGCACCAGTTTGACTTGGGGAGGGGGTGATTTAGTAGCAGTAGGTGGCAAGGTAGCTTTGTTACCTATTCCATTAGGAACCGCAGATTTTTTGGTACATCACATTCATGCCTTTACGATTCATGTAACGGTGTTGATACTCCTGAAAGGGGTTCTATTTGCACGGAGTTCTCGTTTGATACCAGATAAAGCAAATCTTGGTTTTCGTTTCCCTTGTGATGGACCTGGAAGAGGGGGGACATGTCAAGTATCCGCTTGGGATCATGTCTTCTTAGGGCTATTCTGGATGTATAATTCCATTTCGGTAGTAATATTCCATTTCAGTTGGAAAATGCAGTCAGATGTTTGGGGTAGTATAAGTGATCAAGGGGTAGTCACTCATATCACGGGAGGAAACTTTGCCCAGAGTTCCATTACTATTAATGGGTGGCTTCGCGATTTCTTATGGGCACAGGCGTCACAGGTAATTCAGTCTTATGGTTCTTCATTATCTGCATATGGTCTTTTTTTCCTAGGTGCTCATTTTGTATGGGCTTTTAGTTTAATGTTTCTATTCAGCGGGCGCGGTTATTGGCAAGAACTTATTGAATCCATTGTTTGGGCTCATAATAAATTAAAAGTTGCTCCTGCTACTCAGCCTCGAGCCTTGAGCATTGTACAAGGACGTGCTGTAGGAGTAACCCATTACCTTCTGGGTGGAATTGCCACAACATGGGCATTCTTCTTAGCAAGAATTATTGCAGTAGGA
>Kalanchoe_daigremontiana
ATGATTATTCGTTCGCCGGAACCAGAAGTAAAAATTTTGGTAGATAGGGATCCTGTAAAAACTTCTTTCGAGGAATGGGCCAGACCCGGTCATTTCTCAAGAACAATAGCTAAGGGCCCTGATACTACCACTTGGATCTGGAACCTACATGCTGATGCTCACGATTTCGATAGCCATACCAGTGATTTGGAGGAGATCTCTCGAAAAGTATTTAGTGCTCATTTCGGCCAACTCTCCATTATCTTTCTTTGGCTGAGTGGCATGTATTTCCACGGTGCTCGTTTTTCCAATTATGAAGCATGGCTAAGTGATCCTACTCACATTGGACCTAGTGCCCAGGTGGTTTGGCCAATAGTGGGCCAAGAAATATTGAATGGTGACGTAGGCGGGGGGTTTCGAGGAATCCAAATAACCTCTGGTTTTTTTCAAATTTGGCGAGCATCTGGAATAACTAGTGAATTACAACTCTATTGTACCGCAATCGGTGCATTGATCTTTGCAGCCTTAATGCTTTTTGCTGGTTGGTTCCATTATCACAAAGCTGCGCCAAAATTGGCTTGGTTCCAAGACGTAGAATCTATGTTGAATCACCATTTAGCGGGGTTACTAGGACTTGGGTCTCTTTCGTGGGCGGGACATCAAGTACATGTATCTTTACCGATTAACCAATTTCTAAACGCTGGAGTAGATCCTAAAGAGATCCCACTTCCTCACGAATTTATCTTAAATCGGGATCTTTTGGCTCAACTTTATCCGAGTTTTGCTGAGGGAGCAACTCCTTTTTTTACCTTGAATTGGTCAAAATATACAGAATTTCTTACTTTTCGTGGAGGATTAGATCCAGTAACTGGGGGTCTATGGCTGACCGATATTGCACACCATCATTTAGCTATTGCAATTCTTTTTCTGATAGCGGGTCACATGTATAGGACCAATTGGGGCATCGGGCATGGTCTAAAAGATATTTTAGAGGCGCATAAAGGTCCATTTACAGGCCAGGGCCATAAAGGTCTATATGAGATCCTAACAACGTCATGGCATGCTCAGTTATCTCTTAATCTCGCTATGTTAGGCTCTTTAACCATTGTTGTAGCTCATCATATGTATTCCATGCCACCTTATCCATATCTAGCTACTGACTATGGTACACAACTTTCATTGTTCACACATCACATGTGGATTGGTGGCTTTCTCATAGTTGGTGCTGCCGCGCATGCAGCCATTTTTATGGTAAGAGACTATGATCCAACTATTAGATACAACGATCTATTAGATCGTGTCCTTAGACATCGCGATGCAATAATATCACATCTTAACTGGGTATGTATATTTCTCGGTTTTCACAGTTTTGGGTTGTATATTCATAATGATACCATGAGCGCTTTAGGGCGGCCTCAAGATATGTTTTCAGATACCGCTATTCAATTACAACCTGTTTTTGCTCAATGGATACAAAACACCCATGCTTTAGCACCTGGTGCAACGGCTCCTGGTGCAACAACAGGCACCAGTTTGACTTGGGGAGGGGGTGATTTAGTAGCAGTAGGTGGCAAGGTAGCTTTGTTACCTATTCCATTAGGAACCGCAGATTTTTTGGTACATCACATTCATGCCTTTACGATTCATGTAACGGTGTTGATACTCCTGAAAGGGGTTCTATTTGCACGGAGTTCTCGTTTGATACCAGATAAAGCAAATCTCGGTTTTCGTTTCCCTTGTGATGGACCTGGAAGAGGGGGGACATGTCAAGTATCCGCTTGGGATCATGTCTTCTTAGGGCTATTCTGGATGTATAATTCAATTTCGGTAGTAATATTCCATTTCAGTTGGAAAATGCAGTCAGATGTTTGGGGTAGTATAAGTGATCAAGGGGTAGTAACTCATATCACGGGAGGAAACTTTGCCCAGAGTTCCATTACTATTAATGGGTGGCTTCGCGATTTCTTATGGGCACAGGCGTCACAGGTAATTCAGTCTTATGGTTCTTCATTATCTGCATATGGTCTTTTTTTCCTAGGTGCTCATTTTGTATGGGCTTTTAGTTTAATGTTTCTATTCAGCGGGCGCGGTTATTGGCAAGAACTTATAGAATCCATTGTTTGGGCTCATAATAAATTAAAAGTTGCTCCTGCTACTCAGCCTCGAGCCTTGAGCATTGTACAAGGACGTGCTGTAGGAGTAACCCATTACCTTCTGGGTGGAATTGCCACAACATGGGCATTCTTCTTAGCAAGAATTATTGCAGTAGGA
>Kalanchoe_delagoensis
ATGATTATTCGTTCGCCGGAACCAGAAGTAAAAATTTTGGTAGATAGGGATCCTGTAAAAACTTCTTTCGAGGAATGGGCCAGACCCGGTCATTTCTCAAGAACAATAGCTAAGGGCCCTGATACTACCACTTGGATCTGGAACCTACATGCTGATGCTCACGATTTCGATAGCCATACCAGTGATTTGGAGGAGATCTCTCGAAAAGTATTTAGTGCTCATTTCGGCCAACTCTCCATTATCTTTCTTTGGCTGAGTGGCATGTATTTCCACGGTGCTCGTTTTTCCAATTATGAAGCATGGCTAAGTGATCCTACTCACATTGGACCTAGTGCCCAGGTGGTTTGGCCAATAGTGGGCCAAGAAATATTGAATGGTGACGTAGGCGGGGGGTTTCGAGGAATCCAAATAACCTCTGGTTTTTTTCAAATTTGGCGAGCATCTGGAATAACTAGTGAATTACAACTCTATTGTACCGCAATCGGTGCATTGATCTTTGCAGCCTTAATGCTTTTTGCTGGTTGGTTCCATTATCACAAAGCTGCGCCAAAATTGGCTTGGTTCCAAGACGTAGAATCTATGTTGAATCACCATTTAGCGGGGTTACTAGGACTTGGGTCTCTTTCGTGGGCGGGACATCAAGTACATGTATCTTTACCGATTAACCAATTTCTAAACGCTGGAGTAGATCCTAAAGAGATCCCACTTCCTCACGAATTTATCTTAAATCGGGATCTTTTGGCTCAACTTTATCCGAGTTTTGCTGAGGGAGCAACTCCTTTTTTTACCTTGAATTGGTCAAAATATACAGAATTTCTTACTTTTCGTGGAGGATTAGATCCAGTAACTGGGGGTCTATGGCTGACCGATATTGCACACCATCATTTAGCTATTGCAATTCTTTTTCTGATAGCGGGTCACATGTATAGGACCAATTGGGGCATCGGGCATGGTCTAAAAGATATTTTAGAGGCGCATAAAGGTCCATTTACAGGCCAGGGCCATAAAGGTCTATATGAGATCCTAACAACGTCATGGCATGCTCAGTTATCTCTTAATCTCGCTATGTTAGGCTCTTTAACCATTGTTGTAGCTCATCATATGTATTCCATGCCACCTTATCCATATCTAGCTACTGACTATGGTACACAACTTTCATTGTTCACACATCACATGTGGATTGGTGGCTTTCTCATAGTTGGTGCTGCCGCGCATGCAGCCATTTTTATGGTAAGAGACTATGATCCAACTATTAGATACAACGATCTATTAGATCGTGTCCTTAGACATCGCGATGCAATAATATCACATCTTAACTGGGTATGTATATTTCTCGGTTTTCACAGTTTTGGTTTGTATATTCATAATGATACCATGAGCGCTTTAGGGCGGCCTCAAGATATGTTTTCAGATACCGCTATTCAATTACAACCTGTTTTTGCTCAATGGATACAAAACACCCATGCTTTAGCACCTGGTGCAACGGCTCCTGGTGCAACAACAGGCACCAGTTTGACTTGGGGAGGGGGTGATTTAGTAGCAGTAGGTGGCAAGGTAGCTTTGTTACCTATTCCATTAGGAACCGCAGATTTTTTGGTACATCACATTCATGCCTTTACGATTCATGTAACGGTGTTGATACTCCTGAAAGGGGTTCTATTTGCACGGAGTTCTCGTTTGATACCAGATAAAGCAAATCTCGGTTTTCGTTTCCCTTGTGATGGACCTGGAAGAGGGGGGACATGTCAAGTATCCGCTTGGGATCATGTCTTCTTAGGGCTATTCTGGATGTATAATTCAATTTCGGTAGTAATATTCCATTTCAGTTGGAAAATGCAGTCAGATGTTTGGGGTAGTATAAGTGATCAAGGGGTAGTAACTCATATCACGGGAGGAAACTTTGCCCAGAGTTCCATTACTATTAATGGGTGGCTTCGCGATTTCTTATGGGCACAGGCGTCACAGGTAATTCAGTCTTATGGTTCTTCATTATCTGCATATGGTCTTTTTTTCCTAGGTGCTCATTTTGTATGGGCTTTTAGTTTAATGTTTCTATTCAGCGGGCGCGGTTATTGGCAAGAACTTATTGAATCCATTGTTTGGGCTCATAATAAATTAAAAGTTGCTCCTGCTACTCAGCCTCGAGCCTTGAGCATTGTACAAGGACGTGCTGTAGGAGTAACCCATTACCTTCTGGGTGGAATTGCCACAACATGGGCATTCTTCTTAGCAAGAATTATTGCAGTAGGA
>Kalanchoe_fedtschenkoi
ATGATTATTCGTTCGCCGGAACCAGAAGTAAAAATTTTGGTAGATAGGGATCCTGTAAAAACTTCTTTCGAGGAATGGGCCAGACCCGGTCATTTCTCAAGAACAATAGCTAAGGGCCCTGATACTACCACTTGGATCTGGAACCTACATGCTGATGCTCACGATTTCGATAGCCATACCAGTGATTTGGAGGAGATCTCTCGAAAAGTATTTAGTGCTCATTTCGGCCAACTCTCCATTATCTTTCTTTGGCTGAGTGGCATGTATTTCCACGGTGCTCGTTTTTCCAATTATGAAGCATGGCTAAGTGATCCTACTCACATTGGACCTAGTGCCCAGGTGGTTTGGCCAATAGTGGGCCAAGAAATATTGAATGGTGACGTAGGCGGGGGGTTTCGAGGAATCCAAATAACCTCTGGTTTTTTTCAAATTTGGCGAGCATCTGGAATAACTAGTGAATTACAACTCTATTGTACCGCAATCGGTGCATTGATCTTTGCAGCCTTAATGCTTTTTGCTGGTTGGTTCCATTATCACAAAGCTGCGCCAAAATTGGCTTGGTTCCAAGACGTAGAATCTATGTTGAATCACCATTTAGCGGGGTTACTAGGACTTGGGTCTCTTTCGTGGGCGGGACATCAAGTACATGTATCTTTACCGATTAACCAATTTCTAAACGCTGGAGTAGATCCTAAAGAGATCCCACTTCCTCACGAATTTATCTTAAATCGGGATCTTTTGGCTCAACTTTATCCGAGTTTTGCTGAGGGAGCAACTCCTTTTTTTACCTTGAATTGGTCAAAATATACAGAATTTCTTACTTTTCGTGGAGGATTAGATCCAGTAACTGGGGGTCTATGGCTGACCGATATTGCACACCATCATTTAGCTATTGCAATTCTTTTTCTGATAGCGGGTCACATGTATAGGACCAATTGGGGCATCGGGCATGGTCTAAAAGATATTTTAGAGGCGCATAAAGGTCCATTTACAGGCCAGGGCCATAAAGGTCTATATGAGATCCTAACAACGTCATGGCATGCTCAGTTATCTCTTAATCTCGCTATGTTAGGCTCTTTAACCATTGTTGTAGCTCATCATATGTATTCCATGCCACCTTATCCATATCTAGCTACTGACTATGGTACACAACTTTCATTGTTCACACATCACATGTGGATTGGTGGCTTTCTCATAGTTGGTGCTGCCGCGCATGCAGCCATTTTTATGGTAAGAGACTATGATCCAACTATTAGATACAACGATCTATTAGATCGTGTCCTTAGACATCGCGATGCAATAATATCACATCTTAACTGGGTATGTATATTTCTCGGTTTTCACAGTTTTGGTTTGTATATTCATAATGATACCATGAGCGCTTTAGGGCGGCCTCAAGATATGTTTTCAGATACCGCTATTCAATTACAACCTGTTTTTGCTCAATGGATACAAAACACCCATGCTTTAGCACCTGGTGCAACGGCTCCTGGTGCAACAACAGGCACCAGTTTGACTTGGGGAGGGGGTGATTTAGTAGCAGTAGGTGGCAAGGTAGCTTTGTTACCTATTCCATTAGGAACCGCAGATTTTTTGGTACATCACATTCATGCCTTTACGATTCATGTAACGGTGTTGATACTCCTGAAAGGGGTTCTATTTGCACGGAGTTCTCGTTTGATACCAGATAAAGCAAATCTCGGTTTTCGTTTCCCTTGTGATGGACCTGGAAGAGGGGGGACATGTCAAGTATCCGCTTGGGATCATGTCTTCTTAGGGCTATTCTGGATGTATAATTCAATTTCGGTAGTAATATTCCATTTCAGTTGGAAAATGCAGTCAGATGTTTGGGGTAGTATAAGTGATCAAGGGGTAGTAACTCATATCACGGGAGGAAACTTTGCCCAGAGTTCCATTACTATTAATGGGTGGCTTCGCGATTTCTTATGGGCACAGGCGTCACAGGTAATTCAGTCTTATGGTTCTTCATTATCTGCATATGGTCTTTTTTTCCTAGGTGCTCATTTTGTATGGGCTTTTAGTTTAATGTTTCTATTCAGCGGGCGCGGTTATTGGCAAGAACTTATTGAATCCATTGTTTGGGCTCATAATAAATTAAAAGTTGCTCCTGCTACTCAGCCTCGAGCCTTGAGCATTGTACAAGGACGTGCTGTAGGAGTAACCCATTACCTTCTGGGTGGAATTGCCACAACATGGGCATTCTTCTTAGCAAGAATTATTGCAGTAGGA
>Kalanchoe_longiflora
ATGATTATTCGTTCGCCGGAACCAGAAGTAAAAATTTTGGTAGATAGGGATCCTGTAAAAACTTCTTTCGAGGAATGGGCCAGACCCGGTCATTTCTCAAGAACAATAGCTAAGGGCCCTGATACTACCACTTGGATCTGGAACCTACATGCTGATGCTCACGATTTCGATAGCCATACCAGTGATTTGGAGGAGATCTCTCGAAAAGTATTTAGTGCTCATTTCGGCCAACTCTCCATTATCTTTCTTTGGCTGAGTGGCATGTATTTCCACGGTGCTCGTTTTTCCAATTATGAAGCATGGCTAAGTGATCCTACTCACATTGGACCTAGTGCCCAGGTGGTTTGGCCAATAGTGGGCCAAGAAATATTGAATGGTGACGTAGGCGGGGGGTTTCGAGGAATCCAAATAACCTCTGGTTTTTTTCAAATTTGGCGAGCATCTGGAATAACTAGTGAATTACAACTCTATTGTACCGCAATCGGTGCATTGATCTTTGCAGCCTTAATGCTTTTTGCTGGTTGGTTCCATTATCACAAAGCTGCGCCAAAATTGGCTTGGTTCCAAGACGTAGAATCTATGTTGAATCACCATTTAGCGGGGTTACTAGGACTTGGGTCTCTTTCGTGGGCGGGACATCAAGTACATGTATCTTTACCGATTAACCAATTTCTAAACGCTGGAGTAGATCCTAAAGAGATCCCACTTCCTCACGAATTTATCTTAAATCGGGATCTTTTGGCTCAACTTTATCCGAGTTTTGCTGAGGGAGCAACTCCTTTTTTTACCTTGAATTGGTCAAAATATACAGAATTTCTTACTTTTCGTGGAGGATTAGATCCAGTAACTGGGGGTCTATGGCTGACCGATATTGCACACCATCATTTAGCTATTGCAATTCTTTTTCTGATAGCGGGTCACATGTATAGGACCAATTGGGGCATCGGGCATGGTCTAAAAGATATTTTAGAGGCGCATAAAGGTCCATTTACAGGCCAGGGCCATAAAGGTCTATATGAGATCCTAACAACGTCATGGCATGCTCAGTTATCTCTTAATCTCGCTATGTTAGGCTCTTTAACCATTGTTGTAGCTCATCATATGTATTCCATGCCACCTTATCCATATCTAGCTACTGACTATGGTACACAACTTTCATTGTTCACACATCACATGTGGATTGGTGGCTTTCTCATAGTTGGTGCTGCCGCGCATGCAGCCATTTTTATGGTAAGAGACTATGATCCAACTATTAGATACAACGATCTATTAGATCGTGTCCTTAGACATCGCGATGCAATAATATCACATCTTAACTGGGTATGTATATTTCTCGGTTTTCACAGTTTTGGTTTGTATATTCATAATGATACCATGAGCGCTTTAGGGCGGCCTCAAGATATGTTTTCAGATACCGCTATTCAATTACAACCTGTTTTTGCTCAATGGATACAAAACACCCATGCTTTAGCACCTGGTGCAACGGCTCCTGGTGCAACAACAGGCACCAGTTTGACTTGGGGAGGGGGTGATTTAGTAGCAGTAGGTGGCAAGGTAGCTTTGTTACCTATTCCATTAGGAACCGCAGATTTTTTGGTACATCACATTCATGCCTTTACGATTCATGTAACGGTGTTGATACTCCTGAAAGGGGTTCTATTTGCACGGAGTTCTCGTTTGATACCAGATAAAGCAAATCTCGGTTTTCGCTTCCCTTGTGATGGACCTGGAAGAGGGGGGACATGTCAAGTATCCGCTTGGGATCATGTCTTCTTAGGGCTATTCTGGATGTATAATTCAATTTCGGTAGTAATATTCCATTTCAGTTGGAAAATGCAGTCAGATGTTTGGGGTAGTATAAGTGATCAAGGGGTAGTAACTCATATCACGGGAGGAAACTTTGCCCAGAGTTCCATTACTATTAATGGGTGGCTTCGCGATTTCTTATGGGCACAGGCGTCACAGGTAATTCAGTCTTATGGTTCTTCATTATCTGCATATGGTCTTTTTTTCCTAGGTGCTCATTTTGTATGGGCTTTTAGTTTAATGTTTCTATTCAGCGGGCGCGGTTATTGGCAAGAACTTATTGAATCCATTGTTTGGGCTCATAATAAATTAAAAGTTGCTCCTGCTACTCAGCCTCGAGCCTTGAGCATTGTACAAGGACGTGCTGTAGGAGTAACCCATTACCTTCTGGGTGGAATTGCCACAACATGGGCATTCTTCTTAGCAAGAATTATTGCAGTAGGA
>Kalanchoe_tomentosa
ATGATTATTCGTTCGCCGGAACCAGAAGTAAAAATTTTGGTAGATAGGGATCCTGTAAAAACTTCTTTCGAGGAATGGGCCAGACCCGGTCATTTCTCAAGAACACTAGCTAAGGGCCCTGATACTACCACTTGGATCTGGAACCTACATGCTGATGCTCACGATTTCGATAGCCATACCAGTGATTTGGAGGAGATCTCTCGAAAAGTATTTAGTGCTCATTTCGGCCAACTCTCCATTATCTTTCTTTGGCTGAGTGGCATGTATTTCCACGGTGCTCGTTTTTCCAATTATGAAGCATGGCTAAGTGATCCTACTCACATTGGACCTAGTGCCCAGGTGGTTTGGCCAATAGTGGGCCAAGAAATATTGAATGGTGACGTAGGCGGGGGGTTTCGAGGAATCCAAATAACCTCTGGTTTTTTTCAAATTTGGCGAGCATCTGGAATAACTAGTGAATTACAACTCTATTGTACCGCAATCGGTGCATTGATCTTTGCAGCCTTAATGCTTTTTGCTGGTTGGTTCCATTATCACAAAGCTGCGCCAAAATTGGCTTGGTTCCAAGACGTAGAATCTATGTTAAATCACCATTTAGCGGGGTTACTAGGACTTGGGTCTCTTTCGTGGGGGGGACATCAAGTACATGTATCTTTACCGATTAACCAATTTCTAAACGCTGGAGTAGATCCTAAAGAGATCCCACTTCCTCACGAATTTATCTTTAATCGGGATCTTTTGGCTCAACTTTATCCGAGTTTTGCTGAGGGAGCAACTCCTTTTTTTACCTTGAATTGGTCAAAATATACAGAATTTCTTACTTTTCGTGGAGGATTAGATCCAGTAACAGGGGGTCTATGGCTGACCGATATTGCACACCATCATTTAGCTATTGCAATTCTTTTTCTGATAGCGGGTCACATGTATAGGACCAATTGGGGCATCGGGCATGGTCTAAAAGATATTTTAGAGGCGCATAAAGGTCCATTTACAGGCCAGGGCCATAAAGGTCTATATGAGATCTTAACAACGTCATGGCATGCTCAGTTATCTCTTAATCTCGCTATGTTAGGCTCTTTAACCATTGTTGTAGCTCATCATATGTATTCCATGCCACCTTATCCATATCTAGCTACTGACTATGGTACACAACTTTCATTGTTCACACATCACATGTGGATTGGTGGCTTTCTCATAGTTGGTGCTGCCGCGCATGCAGCCATTTTTATGGTAAGAGACTATGATCCAACTATTAGATACAACGATCTATTAGATCGTGTCCTTAGACATCGCGATGCAATAATATCACATCTTAACTGGGTATGTATATTTCTCGGTTTTCACAGTTTTGGTTTGTATATTCATAATGATACCATGAGCGCTTTAGGGCGGCCCCAAGATATGTTTTCAGATACCGCTATTCAATTACAACCTGTTTTTGCTCAATGGATACAAAACACCCATGCTTTAGCACCTGGTGCAACGGCTCCTGGTGCAACAACAGGCACCAGTTTGACTTGGGGAGGGGGTGATTTAGTAGCAGTAGGTGGCAAGGTAGCTTTGTTACCTATTCCATTAGGAACCGCAGATTTTTTGGTACATCACATTCATGCCTTTACGATTCATGTAACGGTGTTGATACTCCTGAAAGGGGTTCTATTTGCACGGAGTTCTCGTTTGATACCAGATAAAGCAAATCTCGGTTTTCGTTTCCCTTGTGATGGACCTGGAAGAGGGGGGACATGTCAAGTATCCGCTTGGGATCATGTCTTCTTAGGGCTATTCTGGATGTATAATTCAATTTCGGTAGTAATATTCCATTTCAGTTGGAAAATGCAGTCAGATGTTTGGGGTAGTATAAGTGATCAAGGGGTAGTAACTCATATCACGGGAGGAAACTTTGCCCAGAGTTCCATTACTATTAATGGGTGGCTTCGCGATTTCTTATGGGCACAGGCGTCACAGGTAATTCAGTCTTATGGTTCTTCATTATCTGCATATGGTCTTTTTTTCCTAGGTGCTCATTTTGTATGGGCTTTTAGTTTAATGTTTCTATTCAGCGGGCGCGGTTATTGGCAAGAACTTATTGAATCCATTGTTTGGGCTCATAATAAATTAAAAGTTGCTCCTGCTACTCAGCCTCGAGCCTTGAGCATTGTACAAGGACGTGCTGTAGGAGTAACCCATTACCTTCTGGGTGGAATTGCCACAACATGGGCATTCTTCTTAGCAAGAATTATTGCAGTAGGA
>Echeveria_lilacina
ATGATTATTCGTTCGCCGGAACCAGAAGTAAAAATTTTGGTAGATAGGGATCCTGTAAAAACTTCTTTCGAGGAATGGGCCAGACCCGGGCATTTCTCAAGAACACTAGCTAAGGGCCCTGATACTACCACTTGGATCTGGAACCTACATGCTGATGCTCACGATTTCGATAGCCATACCAGTGATTTGGAGGAGATCTCTCGAAAAGTATTTAGTGCTCATTTCGGCCAACTCTCCATTATCTTTCTTTGGCTGAGTGGCATGTATTTCCACGGTGCTCGTTTTTCCAATTATGAAGCATGGCTAAGTGATCCTACTCACATTAGACCTAGTGCCCAGGTGGTTTGGCCAATAGTGGGCCAAGAAATATTGAATGGTGACGTAGGTGGGGGGTTTCGAGGAATACAAATAACCTCTGGTTTTTTTCAACTTTGGCGAGCATCTGGAATAACTAGTGAATTACAACTCTATTGTACTGCAATCGGTGCATTGATCTTTGCAGCCTTAATGCTTTTTGCTGGTTGGTTCCATTATCACAAAGCTGCGCCAAAATTGGCTTGGTTTCAAGACGTAGAATCCATGTTGAATCACCATTTAGCGGGGTTACTAGGACTTGGGTCTCTTTCGTGGGCGGGACATCAAGTACATGTATCTTTACCGATTAATCAATTTCTAAACGCTGGAGTAGATCCTAAAGAGATACCACTTCCGCACGAATTTATCTTAAATCGGGATCTTTTGGCTCAACTTTATCCGAGTTTTGCTGAGGGAGCAACTCCTTTTTTTACCTTGAATTGGTCAAAATATACGGAATTTCTTACTTTTCGTGGAGGATTAGATCCAGTAACAGGGGGTCTATGGCTGACCGATATTGCACACCATCATTTAGCTATTGCAATTCTTTTTCTGATAGCGGGTCACATGTATAGAACCAATTGGGGCATCGGGCATGGTCTAAAAGATATTTTAGAGGCGCATAAAGGTCCGTTTACAGGCCAGGGACATAAGGGCCTATATGAGATCCTAACAACGTCATGGCATGCTCAATTATCTCTGAATCTCGCTATGTTAGGCTCGTTAACCATTGTTGTAGCTCATCATATGTACTCCATGCCACCTTATCCATATCTAGCTACTGACTATGGTACACAACTTTCATTGTTCACCCATCACATGTGGATTGGTGGCTTTCTCATAGTTGGGGCTGCCGCGCATGCAGCTATTTTTATGGTAAGAGACTATGATCCAACTATTAGATATAATGATCTATTAGATCGTGTCCTTAGACATCGCGATGCAATAATATCACACCTTAACTGGGTATGTATATTTCTTGGTTTTCACAGTTTTGGTTTGTATATTCATAATGATACCATGAGCGCTTTAGGGCGGCCCCAGGATATGTTTTCAGATACCGCTATCCAATTACAACCCGTTTTTGCTCAATGGATACAAAATACCCATGCTTTAGCACCTAGTGCAACGGCTCCTGGTGCAACAACAGGCACCAGTTTGACTTGGGGAGGGGGTGATTTAGTAGCAGTAGGCGGCAAAGTAGCTTTATTACCTATTCCATTAGGAACTGCAGATTTCTTGGTACATCACATTCATGCATTTACGATTCATGTAACGGTGTTGATACTCCTGAAAGGGGTTCTATTTGCACGGAGTTCTCGTTTGATACCAGATAAAGCAAATCTCGGTTTTCGGTTCCCTTGTGATGGACCTGGAAGAGGGGGGACATGTCAAGTATCCGCTTGGGATCATGTCTTCTTAGGGCTATTCTGGATGTATAATGCAATTTCGGTAGTAATATTCCATTTCAGTTGGAAAATGCAGTCAGATGTTTGGGGTAGTATAAGTGATCAAGGGGTAGTAACTCATATCACGGGGGGCAACTTTGCCCAGAGTTCCATTACTATTAATGGGTGGCTCCGCGATTTCTTATGGGCACAGGCGTCACAGGTAATTCAGTCTTATGGTTCTTCATTATCGGCATATGGTCTTTTTTTCCTAGGTGCTCATTTTGTGTGGGCTTTTAGTTTAATGTTTCTATTCAGCGGGCGCGGTTATTGGCAAGAACTTATTGAATCCATTGTTTGGGCTCATAATAAATTAAAAGTTGCTCCTGCTACTCAGCCTAGAGCCTTGAGCATTGTACAAGGACGTGCTGTAGGAGTAACCCATTACCTTCTGGGTGGAATTGCCACAACATGGGCATTCTTCTTAGCACGAATTATTGCAGTAGGA
>Graptopetalum_amethystinum
ATGATTATTCGTTCGCCGGAACCAGAAGTAAAAATTTTGGTAGATAGGGATCCTGTAAAAACTTCTTTCGAGGAATGGGCCAGACCCGGGCATTTCTCAAGAACACTAGCTAAGGGCCCTGATACTACCACTTGGATCTGGAACCTACATGCTGATGCTCACGATTTCGATAGCCATACCAGTGATTTGGAGGAGATCTCTCGAAAAGTATTTAGTGCTCATTTCGGCCAACTCTCCATTATCTTTCTTTGGCTGAGTGGCATGTATTTCCACGGTGCTCGTTTTTCCAATTATGAAGCATGGCTAAGTGATCCTACTCACATTAGACCTAGTGCCCAGGTGGTTTGGCCAATAGTGGGCCAAGAAATATTGAATGGTGACGTAGGCGGGGGGTTTCGAGGAATACAAATAACCTCTGGTTTTTTTCAACTTTGGCGAGCATCTGGAATAACTAGTGAATTACAACTCTATTGTACTGCAATCGGTGCATTGATCTTTGCAGCCTTAATGCTTTTTGCTGGTTGGTTCCATTATCACAAAGCTGCGCCAAAATTGGCTTGGTTTCAAGACGTAGAATCCATGTTGAATCACCATTTAGCGGGGTTACTAGGACTTGGGTCTCTTTCGTGGGCGGGACATCAAGTACATGTATCTTTACCGATTAATCAATTTCTAAACGCTGGAGTAGATCCTAAAGAGATACCACTTCCGCACGAATTTATCTTAAATCGGGATCTTTTGGCTCAACTTTATCCGAGTTTTGCTGAGGGAGCAACTCCTTTTTTTACCTTGAATTGGTCAAAATATACGGAATTTCTTACTTTTCGTGGAGGATTAGATCCAGTAACAGGGGGTCTATGGCTGACCGATATTGCACACCATCATTTAGCTATTGCAATTCTTTTTCTGATAGCGGGTCACATGTATAGAACCAATTGGGGCATCGGGCATGGTCTAAAAGATATTTTAGAGGCGCATAAAGGTCCGTTTACAGGCCAGGGACATAAGGGCCTATATGAGATCCTAACAACGTCATGGCATGCTCAATTATCTCTGAATCTCGCTATGTTAGGCTCGTTAACCATTGTTGTAGCTCATCATATGTACTCCATGCCACCTTATCCATATCTAGCTACTGACTATGGTACACAACTTTCATTGTTCACCCATCACATGTGGATTGGTGGCTTTCTCATAGTTGGGGCTGCCGCGCATGCAGCTATTTTTATGGTAAGAGACTATGATCCAACTATTAGATATAATGATCTATTAGATCGTGTCCTTAGACATCGCGATGCAATAATATCACACCTTAACTGGGTATGTATATTTCTTGGTTTTCACAGTTTTGGTTTGTATATTCATAATGATACCATGAGCGCTTTAGGGCGGCCCCAGGATATGTTTTCAGATACCGCTATCCAATTACAACCCGTTTTTGCTCAATGGATACAAAACACCCATGCTTTAGCACCTAGTGCAACGGCTCCTGGTGCAACAACAGGCACCAGTTTGACTTGGGGAGGGGGTGATTTAGTAGCAGTAGGCGGCAAAGTAGCTTTATTACCTATTCCATTAGGAACTGCAGATTTCTTGGTACATCACATTCATGCATTTACGATTCATGTAACGGTGTTGATACTCCTGAAAGGGGTTCTATTTGCACGGAGTTCTCGTTTGATACCAGATAAAGCAAATCTCGGTTTTCGGTTCCCTTGTGATGGACCTGGAAGAGGGGGGACATGTCAAGTATCCGCTTGGGATCATGTCTTCTTAGGGCTATTCTGGATGTATAATGCAATTTCGGTAGTAATATTCCATTTCAGTTGGAAAATGCAGTCAGATGTTTGGGGTAGTATAAGTGATCAAGGGGTAGTAACTCATATCACGGGAGGCAACTTTGCCCAGAGTTCCATTACTATTAATGGGTGGCTCCGCGATTTCTTATGGGCACAGGCGTCACAGGTAATTCAGTCTTATGGTTCTTCATTATCGGCATATGGTCTTTTTTTCCTAGGTGCTCATTTTGTGTGGGCTTTTAGTTTAATGTTTCTATTCAGCGGGCGCGGTTATTGGCAAGAACTTATTGAATCCATTGTTTGGGCTCATAATAAATTAAAAGTTGCTCCTGCTACTCAGCCTAGAGCCTTGAGCATTGTACAAGGACGTGCTGTAGGAGTAACCCATTACCTTCTGGGTGGAATTGCCACAACATGGGCATTCTTCTTAGCAAGAATTATTGCAGTAGGA
>Pachyphytum_compactum
ATGATTATTCGTTCGCCGGAACCAGAAGTAAAAATTTTGGTAGATAGGGATCCTGTAAAAACTTCTTTCGAGGAATGGGCCAGACCCGGGCATTTCTCAAGAACACTAGCTAAGGGCCCTGATACTACCACTTGGATCTGGAACCTACATGCTGATGCTCACGATTTCGATAGCCATACCAGTGATTTGGAGGAGATCTCTCGAAAAGTATTTAGTGCTCATTTCGGCCAACTCTCCATTATCTTTCTTTGGCTGAGTGGCATGTATTTCCACGGTGCTCGTTTTTCCAATTATGAAGCATGGCTAAGTGATCCTACTCACATTAGACCTAGTGCCCAGGTGGTTTGGCCAATAGTGGGCCAAGAAATATTGAATGGTGACGTAGGCGGGGGGTTTCGAGGAATACAAATAACCTCTGGTTTTTTTCAACTTTGGCGAGCATCTGGAATAACTAGTGAATTACAACTCTATTGTACTGCAATCGGTGCATTGATCTTTGCAGCCTTAATGCTTTTTGCTGGTTGGTTCCATTATCACAAAGCTGCGCCAAAATTGGCTTGGTTTCAAGACGTAGAATCCATGTTGAATCACCATTTAGCGGGGTTACTAGGACTTGGGTCTCTTTCGTGGGCGGGACATCAAGTACATGTATCTTTACCGATTAATCAATTTCTAAACGCTGGAGTAGATCCTAAAGAGATACCACTTCCGCACGAATTTATCTTAAATCGGGATCTTTTGGCTCAACTTTATCCGAGTTTTGCTGAGGGAGCAACTCCTTTTTTTACCTTGAATTGGTCAAAATATACGGAATTTCTTACTTTTCGTGGAGGATTAGATCCAGTAACAGGGGGTCTATGGCTGACCGATATTGCACACCATCATTTAGCTATTGCAATTCTTTTTCTGATAGCGGGTCACATGTATAGAACCAATTGGGGCATCGGGCATGGTCTAAAAGATATTTTAGAGGCGCATAAAGGTCCGTTTACAGGCCAGGGACATAAGGGCCTATATGAGATCCTAACAACGTCATGGCATGCTCAATTATCTCTGAATCTCGCTATGTTAGGCTCGTTAACCATTGTTGTAGCTCATCATATGTACTCCATGCCACCTTATCCATATCTAGCTACTGACTATGGTACACAACTTTCATTGTTCACCCATCACATGTGGATTGGTGGCTTTCTCATAGTTGGGGCTGCCGCGCATGCAGCTATTTTTATGGTAAGAGACTATGATCCAACTATTAGATATAATGATCTATTAGATCGTGTCCTTAGACATCGCGATGCAATAATATCACACCTTAACTGGGTATGTATATTTCTTGGTTTTCACAGTTTTGGTTTGTATATTCATAATGATACCATGAGCGCTTTAGGGCGGCCCCAGGATATGTTTTCAGATACCGCTATCCAATTACAACCCGTTTTTGCTCAATGGATACAAAACACCCATGCTTTAGCACCTAGTGCAACGGCTCCTGGTGCAACAACAGGCACCAGTTTGACTTGGGGAGGGGGTGATTTAGTAGCAGTAGGCGGCAAAGTAGCTTTATTACCTATTCCATTAGGAACTGCAGATTTCTTGGTACATCACATTCATGCATTTACGATTCATGTAACGGTGTTGATACTCCTGAAAGGGGTTCTATTTGCACGGAGTTCTCGTTTGATACCAGATAAAGCAAATCTCGGTTTTCGGTTCCCTTGTGATGGACCTGGAAGAGGGGGGACATGTCAAGTATCCGCTTGGGATCATGTCTTCTTAGGGCTATTCTGGATGTATAATGCAATTTCGGTAGTAATATTCCATTTCAGTTGGAAAATGCAGTCAGATGTTTGGGGTAGTATAAGTGATCAAGGGGTAGTAACTCATATCACGGGAGGCAACTTTGCCCAGAGTTCCATTACTATTAATGGGTGGCTCCGCGATTTCTTATGGGCACAGGCGTCACAGGTAATTCAGTCTTATGGTTCTTCATTATCGGCATATGGTCTTTTTTTCCTAGGTGCTCATTTTGTGTGGGCTTTTAGTTTAATGTTTCTATTCAGCGGGCGCGGTTATTGGCAAGAACTTATTGAATCCATTGTTTGGGCTCATAATAAATTAAAAGTTGCTCCTGCTACTCAGCCTAGAGCCTTGAGCATTGTACAAGGACGTGCTGTAGGAGTAACCCATTACCTTCTGGGTGGAATTGCCACAACATGGGCATTCTTCTTAGCAAGAATTATTGCAGTAGGA
>Sedum_alfredii
ATGATTATTCGTTCGCCGGAACCAGAAGTAAAAATTTTGGTAGATAGGGATCCTGTAAAAACTTCTTTCGAGGAATGGGCCAGACCCGGGCATTTCTCAAGAACACTAGCTAAGGGCCCGGATACTACCACTTGGATCTGGAACCTACATGCTGATGCTCACGATTTCGATAGCCATACCAGTGATTTGGAGGAGATCTCTCGAAAAGTATTTAGTGCTCATTTCGGACAACTCTCCATTATCTTTCTTTGGCTGAGTGGCATGTATTTCCACGGTGCTCGTTTTTCCAATTATGAAGCATGGCTAAGTGATCCTACTCACATTAGACCTAGTGCCCAGGTGGTTTGGCCAATAGTGGGCCAAGAAATATTGAATGGTGACGTAGGCGGGGGGTTTCGAGGAATACAAATAACTTCTGGGTTTTTTCAACTTTGGCGGGCATCTGGAATAACTAGTGAATTACAACTCTATTGTACTGCAATCGGTGCATTGATCTTTGGAGCCTTAATGCTTTTTGCTGGTTGGTTCCATTATCACAAAGCTGCGCCAAAATTGGCTTGGTTCCAAGACGTAGAATCCATGTTGAATCACCATTTAGCGGGGTTACTAGGACTTGGGTCTCTTTCGTGGGCGGGACATCAAGTACATGTATCCTTACCGATTAATCAATTTCTAAACGCTGGAGTAGATCCTAAAGAGATACCACTTCCGCACGAATTTATCTTAAATCGGGATCTTTTGGCTCAACTTTATCCGAGTTTTGCTGAGGGAGCAACTCCTTTTTTTACCTTGAATTGGTCAAAATATACGGAATTTCTTACTTTTCGTGGAGGATTAGATCCAGTAACAGGGGGTCTATGGCTGACCGATATTGCACACCATCATTTAGCTATTGCAATTCTTTTTCTGATAGCGGGTCACATGTATAGAACCAATTGGGGCATCGGGCATGGTCTAAAAGATATTTTAGAGGCACATAAAGGTCCATTTACAGGCCAGGGACATAAGGGCCTATATGAGATCCTAACAACGTCATGGCATGCTCAATTATCTCTGAATCTCGCTATGTTAGGCTCGTTAACCATTGTTGTAGCTCATCATATGTACTCCATGCCACCTTATCCATATCTAGCTACTGACTATGGTACACAACTTTCATTGTTCACCCATCACATGTGGATTGGTGGCTTTCTCATCGTTGGTGCTGCCGCGCATGCAGCTATTTTTATGGTAAGAGACTATGATCCAACTATTAGATATAATGATCTATTAGATCGTGTCCTTAGACATCGCGATGCAATAATATCACACCTTAACTGGGTATGTATATTTCTTGGTTTTCACAGTTTTGGTTTGTATATTCATAATGATACCATGAGCGCTTTAGGGCGGCCCCAGGATATGTTTTCAGATACCGCTATCCAATTACAACCCGTTTTTGCTCAATGGATACAAAACACCCATGCTTTAGCACCGAGTGCAACGGCTCCTGGTGCAACAACAGGCACCAGTTTGACTTGGGGAGGGGGCGATTTAGTAGCAGTAGGTGGCAAAGTAGCTTTATTACCTATTCCATTAGGAACTGCAGATTTCTTGGTACATCACATTCATGCATTTACAATTCATGTAACCGTCTTGATACTCCTGAAAGGGGTTCTATTTGCGCGGAGTTCTCGTTTGATACCAGATAAAGCAAATCTCGGTTTTCGGTTCCCTTGTGATGGACCGGGAAGAGGGGGGACATGTCAAGTATCCGCTTGGGATCATGTCTTCTTAGGGCTATTCTGGATGTATAATGCAATTTCGATAGTAATATTCCATTTCAGTTGGAAAATGCAGTCAGATGTTTGGGGTAGTATAAGTGATCAAGGGGTAGTAACTCATATCACGGGAGGCAACTTTGCCCAGAGTTCCATTACTATTAATGGGTGGCTCCGCGATTTCTTATGGGCACAGGCGTCACAGGTAATTCAGTCTTATGGTTCTTCATTATCAGCATATGGTCTTTTTTTCCTAGGTGCTCATTTTGTGTGGGCTTTTAGTTTAATGTTTCTATTCAGCGGGCGCGGTTATTGGCAAGAACTTATTGAATCCATTGTTTGGGCTCATAATAAATTAAAAGTTGCTCCTGCTACTCAGCCTAGAGCCTTGAGCATTGTACAAGGACGTGCTGTAGGAGTAACCCATTACCTTCTGGGTGGAATTGCCACAACATGGGCATTCTTCTTAGCAAGAATTATTGCAGTAGGA
>Sedum_emarginatum
ATGATTATTCGTTCGCCGGAACCAGAAGTAAAAATTTTGGTAGATAGGGATCCTGTAAAAACTTCTTTCGAGGAATGGGCCAAACCCGGGCATTTCTCAAGAACACTAGCTAAGGGCCCGGATACTACCACTTGGATCTGGAACCTACATGCTGATGCTCACGATTTCGATAGCCATACCAGTGATTTGGAGGAGATCTCTCGAAAAGTATTTAGTGCTCATTTCGGACAACTCTCCATTATCTTTCTTTGGCTGAGTGGCATGTATTTCCACGGTGCTCGTTTTTCCAATTATGAAGCATGGCTAAGTGATCCTACTCACATTAGACCTAGTGCCCAAGTGGTTTGGCCAATAGTGGGCCAAGAAATATTGAATGGTGACGTAGGCGGGGGGTTTCGAGGAATACAAATAACTTCTGGGTTTTTTCAACTTTGGCGGGCATCTGGAATAACTAGTGAATTACAACTCTATTGTACTGCAATCGGTGCATTGATCTTTGCAGCCTTAATGCTTTTTGCCGGTTGGTTCCATTATCACAAAGCTGCGCCAAAATTGGCTTGGTTTCAACACGTAGAATCCATGTTGAATCACCATTTAGCGGGGTTACTAGGACTTGGGTCTCTTTCGTGGGCGGGACATCAAGTACATGTATCTTTACCGATTAATCAATTTCTAAACGCTGGAGTAGATCCTAAAGAGATACCACTTCCGCACGAATTTATCTTAAATCGGGATCTTTTGGCTCAACTTTATCCGAGTTTTGCTGAGGGAGCAACTCCTTTTTTTACCTTGAATTGGTCAAAATATACAGAATTTCTTACTTTTCGTGGAGGATTAGATCCAGTAACAGGGGGTCTATGGCTGACCGATATTGCACATCATCATTTAGCTATTGCAATTCTTTTTCTGATAGCGGGTCACATGTATAGAACCAATTGGGGCATCGGTCATGGTCTAAAAGATATTTTAGAGGCACATAAAGGTCCATTTACAGGCCAGGGACATAAGGGCCTATATGAGATCCTAACAACGTCATGGCATGCTCAATTATCTCTGAATCTCGCTATGTTAGGCTCGTTAACCATTGTTGTAGCTCATCATATGTACTCCATGCCACCTTATCCATATCTAGCTACTGACTATGGTACACAACTTTCATTGTTCACCCATCACATGTGGATTGGTGGCTTTCTCATCGTTGGTGCTGCCGCGCATGCAGCTATTTTTATGGTAAGAGACTATGATCCAACTATTAGATATAATGATCTATTAGATCGTGTCCTTAGACATCGCGATGCAATAATATCACACCTTAACTGGGTATGTATATTTCTTGGTTTTCACAGTTTTGGTTTGTATATTCATAATGATACCATGAGCGCTTTAGGGCGGCCCCAGGATATGTTTTCAGATACCGCTATCCAATTACAACCCGTTTTTGCTCAATGGATACAAAACACCCATGCTTTAGCACCTAGTGCAACGGCTCCTGGTGCAACAACAGGCACCAGTTTGACTTGGGGAGGGGGCGATTTAGTAGCAGTAGGTGGCAAAGTAGCTTTATTACCTATTCCATTAGGAACTGCGGATTTCTTGGTACATCACATTCATGCATTTACAATTCATGTAACGGTCTTGATACTCCTGAAAGGGGTTCTATTTGCCCGGAGTTCTCGTTTGATACCAGATAAAGCAAATCTCGGTTTTCGGTTCCCTTGTGATGGACCTGGAAGAGGGGGGACATGTCAAGTATCCGCTTGGGATCATGTCTTTTTAGGGCTATTCTGGATGTATAATGCAATTTCGGTAGTAATATTCCATTTCAGTTGGAAAATGCAGTCAGATGTTTGGGGTAGTATAAGTGATCAAGGGGTAGTAACTCATATCACGGGAGGCAACTTTGCTCAGAGTTCCATTACTATTAATGGGTGGCTCCGCGATTTCTTATGGGCACAGGCGTCACAGGTAATTCAGTCTTATGGTTCTTCATTATCAGCATATGGTCTTTTTTTCCTAGGTGCTCATTTTTTGTGGGCTTTTAGTTTAATGTTTCTATTCAGCGGGCGCGGTTATTGGCAAGAACTTATTGAATCCATTGTTTGGGCTCATAATAAATTAAAAGTTGCTCCTGCTACTCAGCCTAGAGCCTTGAGCATTGTACAAGGACGTGCTGTAGGAGTAACCCATTACCTTCTGGGTGGAATTGCCACAACATGGGCATTCTTCTTAGCAAGAATTATTGCAGTAGGA
>Sedum_lineare
ATGATTATTCGTTCGCCGGAACCAGAAGTAAAAATTTTGGTAGATAGGGATCCTGTAAAAACTTCTTTCGAGGAATGGGCCAGACCCGGGCATTTCTCACGAACCCTAGCTAAGGGCCCTGATACTACCACTTGGATCTGGAACCTACATGCTGATGCTCACGATTTCGATAGCCATACCAGTGATTTGGAGGAGATCTCTCGAAAAGTATTTAGTGCTCATTTCGGGCAACTCTCCATTATCTTTCTTTGGCTGAGTGGCATGTATTTCCACGGTGCTCGTTTTTCCAATTATGAAGCATGGCTAAGTGATCCTACTCACATTAGACCTAGTGCCCAGGTGGTTTGGCCAATAGTAGGCCAAGAAATATTGAATGGTGACGTAGGCGGGGGGTTTCGAGGAATACAAATAACCTCTGGTTTTTTTCAACTTTGGCGAGCATCTGGAATAACTAGTGAATTACAACTCTATTGTACTGCAATCAGTGCATTGATCTTTGCAGCCTTAATGCTTTTTGCTGGTTGGTTCCATTATCACAAAGCTGCGCCAAAATTGGCTTGGTTCCAAGACGTAGAATCCATGTTGAATCACCATTTAGCGGGGTTACTAGGACTTGGGTCTCTTTCGTGGGCGGGACATCAAGTACATGTATCTTTACCGATTAATCAATTTCTAAATGCTGGAGTAGATCCTAAAGAGATACCACTTCCGCACGAATTTATCTTAAATCGGGATCTTTTGGCTCAACTTTATCCGAGTTTTGCTGAGGGAGCAACTCCTTTTTTTACCTTGAATTGGTCAAAATATACGGAATTTCTTACTTTTCGTGGAGGATTAGATCCAGTAACAGGGGGTCTATGGCTGACCGATATTGCACACCATCATTTAGCTATTGCAATTCTTTTTCTGATAGCGGGTCACATGTATAGAACCAATTGGGGCATCGGGCATGGTCTAAAAGATATTTTAGAGGCGCATAAAGGTCCATTTACAGGACAGGGACATAAGGGCCTATATGAGATCCTAACAACGTCATGGCATGCTCAATTATCTCTGAATCTCGCTATGTTAGGCTCGTTAACCATTGTTGTAGCTCATCATATGTACGCCATGCCACCTTATCCATATCTAGCTACTGACTATGGTACACAACTTTCATTGTTCACCCATCACATGTGGATTGGTGGCTTTCTCATAGTTGGTGCTGCCGCGCATGCAGCTATTTTTATGGTAAGAGACTATGATCCAACTATTAGATATAATGATCTATTAGATCGTGTCCTTAGACATCGCGATGCAATAATATCACACCTTAACTGGGTATGTATATTTCTTGGTTTTCACAGTTTTGGTTTGTATATTCATAATGATACCATGAGCGCTTTAGGGCGGCCCCAGGATATGTTTTCAGATACCGCTATCCAATTACAACCCGTTTTTGCTCAATGGATACAAAACACCCATGCTTTAGCACCTAGTGCAACGGCTCCTAGTGCAACAACAGGCACCAGTTTGACTTGGGGAGGGGGTGATTTAGTAGCAGTAGGTGGCAAAGTAGCTTTATTACCGATTCCATTAGGAACTGCGGATTTCTTGGTACATCACATTCATGCATTTACGATTCATGTAACGGTGTTGATACTACTGAAAGGGGTTCTATTTGCACGGAGTTCTCGTTTGATACCAGATAAAGCAAATCTCGGGTTTCGGTTCCCTTGTGATGGACCTGGAAGAGGAGGGACATGTCAAGTATCCGCTTGGGATCATGTCTTCTTAGGACTATTCTGGATGTATAATGCAATTTCGGTAGTAATATTCCATTTCAGTTGGAAAATGCAGTCAGATGTTTGGGGTAGTATAAGTGATCAAGGGGTAGTAACTCATATCACGGGAGGCAACTTTGCCCAGAGTTCCATTACTATTAATGGGTGGCTCCGCGATTTCTTATGGGCACAGGCGTCACAGGTAATTCAGTCTTATGGTTCTTCATTATCGGCATATGGTCTCTTTTTCCTAGGTGCTCATTTTGTGTGGGCTTTTAGTTTAATGTTTCTATTCAGCGGGCGCGGTTATTGGCAAGAACTTATTGAATCCATTGTTTGGGCTCATAATAAATTAAAAGTTGCTCCTGCTACTCAGCCTAGAGCCTTGAGCATTGTACAAGGACGTGCTGTAGGAGTAACCCATTACCTTCTGGGTGGAATTGCCACAACATGGGCATTCTTCTTAGCAAGAATTATTGCAGTAGGA
>Sedum_oryzifolium
ATGATTATTCGTTCGCCGGAACCAGAAGTAAAAATTTTGGTAGATAGGGATCCTGTAAAAACTTCTTTCGAGGAATGGGCCAGACCCGGGCATTTCTCAAGAACACTAGCTAAGGGCCCTGATACTACCACTTGGATCTGGAACCTACATGCTGATGCTCACGATTTCGATAGCCATACCAGTGATTTGGAGGAGATCTCTCGAAAAGTATTTAGTGCTCATTTCGGCCAACTCTCCATTATCTTTCTTTGGCTGAGTGGCATGTATTTCCACGGTGCTCGTTTTTCCAATTATGAAGCATGGCTAAGTGATCCTACTCACATTAGACCTAGTGCCCAGGTGGTTTGGCCAATAGTGGGACAAGAAATATTGAATGGTGACGTAGGCGGGGGGTTTCGAGGAATACAAATAACCTCTGGTTTTTTTCAACTTTGGCGAGCATCTGGAATAACTAGTGAATTACAACTCTATTGTACTGCAATCGGTGCATTGATCTTTGCAGCCTTAATGCTTTTTGCTGGTTGGTTCCATTATCACAAAGCTGCGCCAAAATTGGCTTGGTTCCAAGACGTAGAATCCATGTTGAATCACCATTTAGCGGGGTTACTGGGACTTGGGTCTCTTTCGTGGGCGGGCCATCAAGTACATGTATCTTTACCGATTAATCAATTTCTAAACGCTGGAGTCGATCCTAAAGAGATACCACTTCCGCACGAATTTATCTTAAATCGGGATCTTTTGGCTCAACTTTATCCGAGTTTTGCTGAGGGAGCAACTCCTTTTTTTACCTTGAATTGGTCAAAATATACGGAATTTCTTACTTTTCGTGGAGGATTAGATCCAGTAACAGGGGGTCTATGGTTGACCGATATTGCACACCATCATTTAGCTATTGCAATTCTTTTTCTGATAGCGGGTCACATGTATAGAACCAATTGGGGCATCGGGCATGGTCTAAAAGATATTTTAGAAGCGCATAAAGGTCCATTTACAGGCCAGGGACATAAGGGCCTATATGAGATCCTAACAACGTCATGGCATGCTCAATTAGCTCTGAATCTTGCTATGTTAGGCTCCTTAACCATTGTTGTAGCTCATCATATGTACGCCATGCCACCTTATCCATATCTAGCTACTGACTATGGTACACAACTTTCATTGTTCACCCATCACATGTGGATTGGTGGCTTTCTCATAGTTGGTGCTGCCGCGCATGCAGCTATTTTTATGGTAAGAGACTATGATCCAACTATTAGATATAATGATCTATTAGATCGTGTCCTTAGACATCGCGATGCAATAATATCACACCTTAACTGGGTATGTATATTTCTTGGTTTTCACAGTTTTGGTTTGTATATTCATAATGATACCATGAGCGCTTTAGGTCGGCCCCAGGATATGTTTTCAGATACCGCTATCCAATTACAACCCGTTTTTGCTCAATGGATACAAAACACCCATGCTTTAGCACCTAGTGCAACAGCTCCTGGTGCAACAACAGGCACCAGTTTGACTTGGGGAGGGGGTGATTTAGTAGCAGTAGGTGGCAAGGTAGCTTTATTACCGATTCCATTAGGAACTGCAGATTTCTTGGTACATCACATTCATGCATTTACGATTCATGTAACGGTGTTGATACTACTGAAAGGGGTTCTATTTGCACGGAGTTCTCGTTTGATACCAGATAAAGCAAATCTCGGTTTTCGGTTCCCTTGTGATGGACCTGGAAGAGGAGGGACATGTCAAGTATCCGCTTGGGATCATGTCTTCTTAGGGCTATTCTGGATGTATAATGCAATTTCGGTAGTAATATTCCATTTCAGTTGGAAAATGCAGTCAGATGTTTGGGGTAGTATAAGTGATCAAGGGGTAGTAACTCATATCACGGGAGGCAACTTTGCCCAGAGTTCCATTACTATTAATGGGTGGCTTCGCGATTTCTTATGGGCACAGGCGTCACAGGTAATTCAGTCTTATGGTTCTTCATTATCGGCATATGGTCTCTTTTTCCTAGGTGCTCATTTTGTGTGGGCTTTTAGTTTAATGTTTCTATTCAGCGGGCGCGGTTATTGGCAAGAACTTATTGAATCCATTGTTTGGGCTCATAATAAATTAAAAGTTGCTCCTGCTACTCAGCCTAGAGCCTTGAGCATTGTACAAGGACGTGCTGTAGGAGTAACCCATTACCTTCTGGGTGGAATTGCCACAACATGGGCATTCTTCTTAGCAAGAATTATTGCAGTAGGA
>Sedum_plumbizincicola
ATGATTATTCGTTCGCCGGAACCAGAAGTAAAAATTTTGGTAGATAGGGATCCTGTAAAAACTTCTTTCGAGGAATGGGCCAGACCCGGGCATTTCTCAAGAACACTAGCTAAGGGCCCGGATACTACCACTTGGATCTGGAACCTACATGCTGATGCTCACGATTTCGATAGCCATACCAGTGATTTGGAGGAGATCTCTCGAAAAGTATTTAGTGCTCATTTCGGACAACTCTCTATTATCTTTCTTTGGCTGAGTGGCATGTATTTCCACGGTGCTCGTTTTTCCAATTATGAAGCATGGCTAAGTGATCCTACTCACATTAGACCTAGTGCCCAGGTGGTTTGGCCAATAGTGGGCCAAGAAATATTGAATGGTGACGTAGGCGGGGGGTTTCGAGGAATACAAATAACTTCTGGGTTTTTTCAACTTTGGCGGGCATCTGGAATAACTAGTGAATTACAACTCTATTGTACTGCAATCGGTGCATTGATCTTTGCAGCCTTAATGCTTTTTGCTGGTTGGTTCCATTATCACAAAGCTGCGCCAAAATTGGCTTGGTTCCAAGACGTAGAATCCATGTTGAATCACCATTTAGCGGGGTTACTAGGACTTGGGTCTCTTTCGTGGGCGGGACATCAAGTACATGTATCCTTACCGATTAATCAATTTCTAAACGCTGGAGTAGATCCTAAAGAGATACCACTTCCACACGAATTTATCTTAAATCGGGATCTTTTGGCTCAACTTTTTCCGAGTTTTGCTGAGGGAGCAACTCCTTTTTTTACCTTGAATTGGTCAAAATATACGGAATTTCTTACTTTTCGTGGAGGATTAGATCCAGTAACAGGGGGTCTATGGCTGACCGATATTGCACACCATCATTTAGCTATTGCAATTCTTTTTCTGATAGCGGGTCACATGTATAGAACTAATTGGGGCATCGGGCATGGTCTAAAAGATATTTTAGAGGCACATAAAGGTCCATTTACAGGCCAGGGACATAAGGGCCTATATGAGATCCTAACAACGTCATGGCATGCTCAATTATCTCTGAATCTCGCTATGTTAGGCTCGTTAACCATTGTTGTAGCTCATCATATGTACTCCATGCCACCTTATCCATATCTAGCTACTGACTATGGTACACAACTTTCATTGTTCACCCATCACATGTGGATTGGTGGCTTTCTCATCGTTGGTGCTGCCGCGCATGCAGCTATTTTTATGGTAAGAGACTATGATCCAACTATTAGATATAATGATCTATTAGATCGTGTCCTTAGACATCGCGATGCAATAATATCACACCTTAACTGGGTATGTATATTTCTTGGTTTTCACAGTTTTGGTTTGTATATTCATAATGATACCATGAGCGCTTTAGGGCGGCCCCAGGATATGTTTTCAGATACCGCTATCCAATTACAACCCGTTTTTGCTCAATGGATACAAAACACCCATGCTTTAGCACCGAGTGCAACGGCTCCTGGTGCAACAACAGGCACCAGTTTGACTTGGGGAGGGGGCGATTTAGTAGCAGTAGGTGGCAAAGTAGCTTTATTACCTATTCCATTAGGAACTGCAGATTTCTTGGTACATCACATTCATGCATTTACAATTCATGTAACCGTCTTGATACTCCTGAAAGGGGTTCTATTTGCGCGGAGTTCTCGTTTGATACCAGATAAAGCAAATCTCGGTTTTCGGTTCCCTTGTGATGGACCGGGAAGAGGGGGGACATGTCAAGTATCCGCTTGGGATCATGTCTTCTTAGGGCTATTCTGGATGTATAATGCAATTTCGATAGTAATATTCCATTTCAGTTGGAAAATGCAGTCAGATGTTTGGGGTAGTATAAGTGATCAAGGGGTAGTAACTCATATCACGGGAGGCAACTTTGCCCAGAGTTCCATTACTATTAATGGGTGGCTCCGCGATTTCTTATGGGCACAGGCGTCACAGGTAATTCAGTCTTATGGTTCTTCATTATCAGCATATGGTCTTTTTTTCCTAGGTGCTCATTTTGTGTGGGCTTTTAGTTTAATGTTTCTATTCAGCGGGCGCGGTTATTGGCAAGAACTTATTGAATCCATTGTTTGGGCTCATAATAAATTAAAAGTTGCTCCTGCTACTCAGCCTAGAGCCTTGAGCATTGTACAAGGACGTGCTGTAGGAGTAACCCATTACCTTCTGGGTGGAATTGCCACAACATGGGCATTCTTCTTAGCAAGAATTATTGCAGTAGGA
>Sedum_sarmentosum
ATGATTATTCGTTCGCCGGAACCAGAAGTAAAAATTTTGGTAGATAGGGATCCTGTAAAAACTTCTTTCGAGGAATGGGCCAGACCCGGGCATTTCTCAAGAACACTAGCTAAGGGCCCGGATACTACCACTTGGATCTGGAACCTACATGCTGATGCTCACGATTTCGATAGCCATACTAGTGATTTGGAGGAGATCTCTCGAAAAGTATTTAGTGCTCATTTCGGACAACTCTCCATTATCTTTCTTTGGCTGAGTGGCATGTATTTCCACGGTGCTCGTTTTTCCAATTATGAAGCATGGCTAAGTGATCCTACTCATATTAGACCTAGTGCCCAGGTGGTTTGGCCAATAGTGGGCCAAGAAATATTGAATGGTGACGTAGGCGGGGGGTTTCGAGGAATACAAATAACTTCGGGATTTTTTCAACTTTGGCGGGCATCTGGAATAACTAGTGAATTACAACTTTATTGTACTGCAATCGGTGCATTGATCTTTGCAGCCTTAATGCTTTTTGCTGGTTGGTTCCATTATCACAAAGCTGCGCCAAAATTGGCTTGGTTCCAAGACGTAGAATCCATGTTGAATCACCATTTAGCGGGGTTACTAGGACTTGGGTCTCTTTCGTGGGCGGGACATCAAGTACATGTATCTTTACCGATTAATCAATTTCTAAACGCTGGAGTAGATCCTAAAGAGATACCACTTCCACACGAATTTATCTTAAATCGGGATCTTTTGGCTCAACTTTATCCGAGTTTTGCTGAGGGAGCAACTCCGTTTTTTACCTTGAATTGGTCAAAATATACAGAATTTCTTACTTTTCGTGGAGGATTAGATCCAGTAACAGGGGGTCTATGGCTGACCGATATTGCACACCATCATTTAGCTATTGCAATTCTTTTTCTGATAGCGGGTCACATGTATAGAACCAATTGGGGCATCGGGCATGGTCTAAAAGATATTTTAGAGGCACATAAAGGTCCATTTACAGGCCAGGGACATAAGGGCCTATATGAGATCCTAACAACGTCATGGCATGCTCAATTATCTCTGAATCTCGCTATGTTAGGCTCGCTAACCATTGTTGTAGCTCATCATATGTACTCCATGCCACCTTATCCATATCTAGCTACTGACTATGGTACACAACTTTCATTGTTCACCCATCACATGTGGATTGGTGGCTTTCTCATCGTTGGTGCTGCCGCGCATGCAGCTATTTTTATGGTAAGAGACTATGATCCAACTATTAGATATAATGATCTATTAGATCGTGTACTTAGACATCGCGATGCAATAATATCACACCTTAACTGGGTATGTATCTTTCTTGGTTTTCACAGTTTTGGTTTGTATATTCATAATGATACCATGAGCGCTTTAGGGCGGCCCCAGGATATGTTTTCAGATACCGCTATCCAATTACAACCCGTTTTTGCTCAATGGATACAAAACACCCATGCTTTAGCACCTAGTGCAACGGCTCCTGGTGCAACAACAGGCACCAGTTTAACTTGGGGAGGGGGCGATTTAGTAGCAGTAGGTGGCAAAGTAGCTTTATTACCTATTCCATTAGGAACTGCGGATTTCTTGGTACATCACATTCATGCATTTACGATTCATGTAACGGTCTTGATACTTCTGAAAGGGGTTCTATTTGCGCGGAGTTCTCGTTTGATACCCGATAAAGCAAATCTCGGTTTTCGGTTCCCTTGTGATGGACCTGGAAGAGGGGGGACATGTCAAGTATCCGCTTGGGATCATGTCTTCTTAGGGCTATTCTGGATGTATAATGCAATTTCGGTAGTAATATTTCATTTCAGTTGGAAAATGCAGTCAGATGTTTGGGGTAGTATAAGTGATCAAGGGGTAGTAACTCATATCACGGGAGGCAACTTTGCCCAGAGTTCCCTTACTATTAATGGTTGGCTCCGCGATTTCTTATGGGCACAGGCGTCACAGGTAATTCAGTCTTATGGTTCTTCATTATCGGCCTATGGTCTTTTTTTCCTAGGTGCTCATTTTGTGTGGGCTTTTAGTTTAATGTTTCTATTCAGCGGACGCGGTTATTGGCAAGAACTTATTGAATCCATTGTTTGGGCTCATAATAAATTAAAAGTTGCTCCTGCTACTCAGCCTAGAGCCTTGAGCATTGTACAAGGACGTGCTGTAGGAGTAACCCATTACCTTCTGGGTGGAATTGCCACAACATGGGCATTCTTCTTAGCAAGAATTATTGCAGTAGGA
>Sedum_tricarpum
ATGATTATTCGTTCGCCGGAACCAGAAGTAAAAATTTTGGTAGATAGGGATCCTGTAAAAACTTCTTTCGAGGAATGGGCCAGACCCGGGCATTTCTCAAGAACACTAGCTAAGGGCCCGGATACTACCACTTGGATCTGGAACCTACATGCTGATGCTCACGATTTCGATAGCCATACCAGTGATTTGGAGGAGATCTCTCGAAAAGTATTTAGTGCTCATTTCGGACAACTCTCCATTATCTTTCTTTGGCTGAGTGGCATGTATTTCCACGGTGCTCGTTTTTCCAATTATGAAGCATGGCTAAGTGATCCTACTCACATTAGACCTAGTGCCCAGGTGGTTTGGCCAATAGTGGGCCAAGAAATATTGAATGGTGACGTAGGCGGGGGGTTTCGAGGAATACAAATAACTTCTGGGTTTTTTCAACTTTGGCGGGCATCTGGAATAACTAGTGAATTACAACTCTATTGTACTGCAATCGGTGCATTGATCTTTGCAGCCTTAATGCTTTTTGCTGGTTGGTTCCATTATCACAAAGCTGCGCCAAAATTGGCTTGGTTCCAAGACGTAGAATCCATGTTGAATCACCATTTAGCGGGGTTACTAGGACTTGGGTCTCTTTCGTGGGCGGGACATCAAGTACATGTATCCTTACCGATTAATCAATTTCTAAACGCTGGAGTAGATCCTAAAGAGATACCACTTCCGCACGAATTTATCTTAAATCGGGATCTTTTGGCTCAACTTTATCCGAGTTTTGCTGAGGGAGCAACTCCTTTTTTTACCTTGAATTGGTCAAAATATACGGAATTTCTTACTTTTCGTGGAGGATTAGATCCAGTAACAGGGGGTCTATGGCTGACCGATATTGCACACCATCATTTAGCTATTGCAATTCTTTTTCTGATAGCGGGTCACATGTATAGAACCAATTGGGGCATCGGGCATGGTCTAAAAGATATTTTAGAGGCACATAAAGGTCCATTTACAGGCCAGGGACATAAGGGCCTATATGAGATCCTAACAACGTCATGGCATGCTCAATTATCTCTGAATCTCGCTATGTTAGGCTCGTTAACCATTGTTGTAGCTCATCATATGTACTCCATGCCACCTTATCCATATCTAGCTACTGACTATGGTACACAACTTTCATTGTTCACCCATCACATGTGGATTGGTGGCTTTCTCATCGTTGGTGCTGCCGCGCATGCAGCTATTTTTATGGTAAGAGACTATGATCCAACTATTAGATATAATGATCTATTAGATCGTGTCCTTAGACATCGCGATGCAATAATATCACACCTTAACTGGGTATGTATATTTCTTGGTTTTCACAGTTTTGGTTTGTATATTCATAATGATACCATGAGCGCTTTAGGGCGGCCCCAGGATATGTTTTCAGATACCGCTATCCAATTACAACCCGTTTTTGCTCAATGGATACAAAACACCCATGCTTTAGCACCGAGTGCAACGGCTCCTGGTGCAACAACAGGCACCAGTTTGACTTGGGGAGGGGGCGATTTAGTAGCAGTAGGTGGCAAAGTAGCTTTATTACCTATTCCATTAGGAACTGCAGATTTCTTGGTACATCACATTCATGCATTTACAATTCATGTAACCGTCTTGATACTCCTGAAAGGGGTTCTATTTGCGCGGAGTTCTCGTTTGATACCAGATAAAGCAAATCTCGGTTTTCGGTTCCCTTGTGATGGACCGGGAAGAGGGGGGACATGTCAAGTATCCGCTTGGGATCATGTCTTCTTAGGGCTATTCTGGATGTATAATGCAATTTCGATAGTAATATTCCATTTCAGTTGGAAAATGCAGTCAGATGTTTGGGGTAGTATAAGTGATCAAGGGGTAGTAACTCATATCACGGGAGGCAACTTTGCCCAGAGTTCCATTACTATTAATGGGTGGCTCCGCGATTTCTTATGGGCACAGGCGTCACAGGTAATTCAGTCTTATGGTTCTTCATTATCAGCATATGGTCTTTTTTTCCTAGGTGCTCATTTTGTGTGGGCTTTTAGTTTAATGTTTCTATTCAGCGGGCGCGGTTATTGGCAAGAACTTATTGAATCCATTGTTTGGGCTCATAATAAATTAAAAGTTGCTCCTGCTACTCAGCCTAGAGCCTTGAGCATTGTACAAGGACGTGCTGTAGGAGTAACCCATTACCTTCTGGGTGGAATTGCCACAACATGGGCATTCTTCTTAGCAAGAATTATTGCAGTAGGA
>Aeonium_arboreum
ATGATTATTCGTTCGCCGGAACCAGAAGTAAAAATTTTGGTAGATAGGGATCCTGTAAAAACTTCTTTCGAGGAATGGGCCAGACCCGGTCATTTCTCAAGAACAATAGCTAAGGGCCCTGATACTACCACTTGGATCTGGAACCTACATGCTGATGCTCACGATTTCGATAGCCATACCAGTGATTTGGAGGAGATCTCTCGAAAAGTATTTAGTGCTCATTTCGGCCAACTCTCCATCATCTTTCTTTGGCTGAGTGGCATGTATTTCCATGGTGCTCGTTTTTCCAATTATGAAGCATGGCTAAGTGATCCTACTCACATTAGACCTAGTGCCCAGGTGGTTTGGCCAATAGTGGGCCAAGAAATATTGAATGGTGACGTAGGCGGGGGGTTTCGAGGAATACAAATAACCTCTGGTTTTTTTCAAATTTGGCGAGCATCCGGAATAACTAGTGAATTACAACTCTATTGTACCGCAATCGGTGCATTGATCTTTGCAGCCTTAATGCTTTTTGCTGGTTGGTTCCATTATCACAAAGCTGCGCCAAAATTGGCTTGGTTCCAAGACGTAGAATCCATGTTGAATCACCATTTAGCAGGGTTACTAGGACTTGGGTCTCTTTCGTGGGCAGGACATCAAGTACATGTATCGTTACCGATTAATCAATTTCTAAACGCTGGAGTAGATCCTAAAGAGATACCACTTCCTCACGAATTTATCTTAAATCGGGATCTTTTGGCTCAACTTTATCCGAGTTTTGCTGAGGGAGCAACTCCTTTTTTTACCTTGAATTGGTCAAAATATACGGAATTTCTTACTTTTCGTGGAGGATTAGATCCAGTAACAGGGGGTCTATGGCTGACCGATATTGCACACCATCATTTAGCTATTGCAATTCTTTTTCTGATAGCGGGTCACATGTATCGGACCAATTGGGGCATCGGGCATGGTCTAAAAGATATTTTAGAGGCGCATAAAGGGCCATTTACAGGCCAGGGCCATAAAGGCCTATATGAGATCCTAACAACGTCATGGCATGCTCAATTATCTCTTAATCTCGCGATGTTAGGCTCGTTAACCATTGTTGTAGCTCATCATATGTATTCCATGCCACCTTATCCATATCTAGCTACTGACTATGGTACACAACTCTCATTGTTCACACATCACATGTGGATTGGTGGCTTTCTCATAGTTGGTGCTGCTGCGCATGCAGCCATTTTTATGGTAAGAGACTATGATCCAACTATTAGATACAACGATCTATTAGATCGTGTCCTTCGACATCGCGACGCAATAATATCACATCTTAATTGGGTATGTATATTTCTTGGTTTTCATAGTTTTGGTTTGTATATTCATAATGATACCATGAGCGCTTTAGGGCGGCCCCAAGATATGTTTTCAGATACCGCTATACAATTACAACCCGTTTTTGCTCAATGGATACAAAACACTCATGCTTTAGCACCTAGTGCAACGGCTCCTGGTGCAACAACAGGCACAAGTTTGACTTGGGGAGGGGGTGATTTAGTAGCAGTAGGTGGCAAGGTAGCTTTGTTACCTATTCCATTAGGAACCGCAGATTTCTTGGTACATCACATTCATGCATTTACGATTCATGTAACGGTGTTGATACTCCTGAAAGGGGTTCTATTTGCACGGAGTTCTCGTTTGATACCAGATAAAGCAAATCTAGGTTTTCGGTTCCCTTGTGATGGGCCTGGAAGAGGGGGAACATGTCAAGTATCCGCTTGGGATCATGTCTTCTTAGGGCTATTCTGGATGTATAATGCAATTTCGGTAGTAATATTCCATTTCAGTTGGAAAATGCAGTCAGATGTTTGGGGTAGTATAAGTGATCAAGGGGTAGTAACTCATATCACGGGAGGAAACTTTGCGCAGAGTTCCATTACTATTAATGGGTGGCTTCGCGATTTCTTATGGGCACAGGCGTCACAGGTAATTCAGTCTTATGGTTCTTCATTATCTGCATATGGTCTTTTTTTCCTAGGTGCTCATTTTGTATGGGCTTTTAGTTTAATGTTTCTATTCAGCGGGCGCGGTTATTGGCAAGAACTTATTGAATCCATTGTTTGGGCTCATAATAAATTAAAAGTTGCTCCTGCTACTCAGCCTAGAGCCTTGAGCATTGTACAAGGACGTGCTGTAGGAGTAACCCATTACCTTCTGGGTGGAATTGCCACAACATGGGCATTCTTCTTAGCAAGAATTATTGCAGTAGGA
>Aeonium_balsamiferum
ATGATTATTCGTTCGCCGGAACCAGAAGTAAAAATTTTGGTAGATAGGGATCCTGTAAAAACTTCTTTCGAGGAATGGGCCAGACCCGGTCATTTCTCAAGAACAATAGCTAAGGGCCCTGATACTACCACTTGGATCTGGAACCTACATGCTGATGCTCACGATTTCGATAGCCATACCAGTGATTTGGAGGAGATCTCTCGAAAAGTATTTAGTGCTCATTTCGGCCAACTCTCCATCATCTTTCTTTGGCTGAGTGGCATGTATTTCCATGGTGCTCGTTTTTCCAATTATGAAGCATGGCTAAGTGATCCTACTCACATTAGACCTAGTGCCCAGGTGGTTTGGCCAATAGTGGGCCAAGAAATATTGAATGGTGACGTAGGCGGGGGGTTTCGAGGAATACAAATAACCTCTGGTTTTTTTCAAATTTGGCGAGCATCCGGAATAACTAGTGAATTACAACTCTATTGTACCGCAATCGGTGCATTGATCTTTGCAGCCTTAATGCTTTTTGCTGGTTGGTTCCATTATCACAAAGCTGCGCCAAAATTGGCTTGGTTCCAAGACGTAGAATCCATGTTGAATCACCATTTAGCAGGGTTACTAGGACTTGGGTCTCTTTCGTGGGCAGGACATCAAGTACATGTATCGTTACCGATTAATCAATTTCTAAACGCTGGAGTAGATCCTAAAGAGATACCACTTCCTCACGAATTTATCTTAAATCGGGATCTTTTGGCTCAACTTTATCCGAGTTTTGCTGAGGGAGCAACTCCTTTTTTTACCTTGAATTGGTCAAAATATACGGAATTTCTTACTTTTCGTGGAGGATTAGATCCAGTAACAGGGGGTCTATGGCTGACCGATATTGCACACCATCATTTAGCTATTGCAATTCTTTTTCTGATAGCGGGTCACATGTATCGGACCAATTGGGGCATCGGGCATGGTCTAAAAGATATTTTAGAGGCGCATAAAGGGCCATTTACAGGCCAGGGCCATAAAGGCCTATATGAGATCCTAACAACGTCATGGCATGCTCAATTATCTCTTAATCTCGCGATGTTAGGCTCGTTAACCATTGTTGTAGCTCATCATATGTATTCCATGCCACCTTATCCATATCTAGCTACTGACTATGGTACACAACTCTCATTGTTCACACATCACATGTGGATTGGTGGCTTTCTCATAGTTGGTGCTGCTGCGCATGCAGCCATTTTTATGGTAAGAGACTATGATCCAACTATTAGATACAACGATCTATTAGATCGTGTCCTTCGACATCGCGACGCAATAATATCACATCTTAATTGGGTATGTATATTTCTTGGTTTTCATAGTTTTGGTTTGTATATTCATAATGATACCATGAGCGCTTTAGGGCGGCCCCAAGATATGTTTTCAGATACCGCTATACAATTACAACCCGTTTTTGCTCAATGGATACAAAACACTCATGCTTTAGCACCTAGTGCAACGGCTCCTGGTGCAACAACAGGCACAAGTTTGACTTGGGGAGGGGGTGATTTAGTAGCAGTAGGTGGCAAGGTAGCTTTGTTACCTATTCCATTAGGAACCGCAGATTTCTTGGTACATCACATTCATGCATTTACGATTCATGTAACGGTGTTGATACTCCTGAAAGGGGTTCTATTTGCACGGAGTTCTCGTTTGATACCAGATAAAGCAAATCTAGGTTTTCGGTTCCCTTGTGATGGGCCTGGAAGAGGGGGAACATGTCAAGTATCCGCTTGGGATCATGTCTTCTTAGGGCTATTCTGGATGTATAATGCAATTTCGGTAGTAATATTCCATTTCAGTTGGAAAATGCAGTCAGATGTTTGGGGTAGTATAAGTGATCAAGGGGTAGTAACTCATATCACGGGAGGAAACTTTGCGCAGAGTTCCATTACTATTAATGGGTGGCTTCGCGATTTCTTATGGGCACAGGCGTCACAGGTAATTCAGTCTTATGGTTCTTCATTATCTGCATATGGTCTTTTTTTCCTAGGTGCTCATTTTGTATGGGCTTTTAGTTTAATGTTTCTATTCAGCGGGCGCGGTTATTGGCAAGAACTTATTGAATCCATTGTTTGGGCTCATAATAAATTAAAAGTTGCTCCTGCTACTCAGCCTAGAGCCTTGAGCATTGTACAAGGACGTGCTGTAGGAGTAACCCATTACCTTCTGGGTGGAATTGCCACAACATGGGCATTCTTCTTAGCAAGAATTATTGCAGTAGGA
>Aeonium_decorum
ATGATTATTCGTTCGCCGGAACCAGAAGTAAAAATTTTGGTAGATAGGGATCCTGTAAAAACTTCTTTCGAGGAATGGGCCAGACCCGGTCATTTCTCAAGAACAATAGCTAAGGGCCCTGATACTACCACTTGGATCTGGAACCTACATGCTGATGCTCACGATTTCGATAGCCATACCAGTGATTTGGAGGAGATCTCTCGAAAAGTATTTAGTGCTCATTTCGGCCAACTCTCCATCATCTTTCTTTGGCTGAGTGGCATGTATTTCCATGGTGCTCGTTTTTCCAATTATGAAGCATGGCTAAGTGATCCTACTCACATTAGACCTAGTGCCCAGGTGGTTTGGCCAATAGTGGGCCAAGAAATATTGAATGGTGACGTAGGCGGGGGGTTTCGAGGAATACAAATAACCTCTGGTTTTTTTCAAATTTGGCGAGCATCCGGAATAACTAGTGAATTACAACTCTATTGTACCGCAATCGGTGCATTGATCTTTGCAGCCTTAATGCTTTTTGCTGGTTGGTTCCATTATCACAAAGCTGCGCCAAAATTGGCTTGGTTCCAAGACGTAGAATCCATGTTGAATCACCATTTAGCAGGGTTACTAGGACTTGGGTCTCTTTCGTGGGCAGGACATCAAGTACATGTATCGTTACCGATTAATCAATTTCTAAACGCTGGAGTAGATCCTAAAGAGATACCACTTCCTCACGAATTTATCTTAAATCGGGATCTTTTGGCTCAACTTTATCCGAGTTTTGCTGAGGGAGCAACTCCTTTTTTTACCTTGAATTGGTCAAAATATACGGAATTTCTTACTTTTCGTGGAGGATTAGATCCAGTAACAGGGGGTCTATGGCTGACCGATATTGCACACCATCATTTAGCTATTGCAATTCTTTTTCTGATAGCGGGTCACATGTATCGGACCAATTGGGGCATCGGGCATGGTCTAAAAGATATTTTAGAGGCGCATAAAGGGCCATTTACAGGCCAGGGCCATAAAGGCCTATATGAGATCCTAACAACGTCATGGCATGCTCAATTATCTCTTAATCTCGCGATGTTAGGCTCGTTAACCATTGTTGTAGCTCATCATATGTATTCCATGCCACCTTATCCATATCTAGCTACTGACTATGGTACACAACTCTCATTGTTCACACATCACATGTGGATTGGTGGCTTTCTCATAGTTGGTGCTGCTGCGCATGCAGCCATTTTTATGGTAAGAGACTATGATCCAACTATTAGATACAACGATCTATTAGATCGTGTCCTTCGACATCGCGACGCAATAATATCACATCTTAATTGGGTATGTATATTTCTTGGTTTTCATAGTTTTGGTTTGTATATTCATAATGATACCATGAGCGCTTTAGGGCGGCCCCAAGATATGTTTTCAGATACCGCTATACAATTACAACCCGTTTTTGCTCAATGGATACAAAACACTCATGCTTTAGCACCTAGTGCAACGGCTCCTGGTGCAACAACAGGCACAAGTTTGACTTGGGGAGGGGGTGATTTAGTAGCAGTAGGTGGCAAGGTAGCTTTGTTACCTATTCCATTAGGAACCGCAGATTTCTTGGTACATCACATTCATGCATTTACGATTCATGTAACGGTGTTGATACTCCTGAAAGGGGTTCTATTTGCACGGAGTTCTCGTTTGATACCAGATAAAGCAAATCTAGGTTTTCGGTTCCCTTGTGATGGGCCTGGAAGAGGGGGAACATGTCAAGTATCCGCTTGGGATCATGTCTTCTTAGGGCTATTCTGGATGTATAATGCAATTTCGGTAGTAATATTCCATTTCAGTTGGAAAATGCAGTCAGATGTTTGGGGTAGTATAAGTGATCAAGGGGTAGTAACTCATATCACGGGAGGAAACTTTGCGCAGAGTTCCATTACTATTAATGGGTGGCTTCGCGATTTCTTATGGGCACAGGCGTCACAGGTAATTCAGTCTTATGGTTCTTCATTATCTGCATATGGTCTTTTTTTCCTAGGTGCTCATTTTGTATGGGCTTTTAGTTTAATGTTTCTATTCAGCGGGCGCGGTTATTGGCAAGAACTTATTGAATCCATTGTTTGGGCTCATAATAAATTAAAAGTTGCTCCTGCTACTCAGCCTAGAGCCTTGAGCATTGTACAAGGACGTGCTGTAGGAGTAACCCATTACCTTCTGGGTGGAATTGCCACAACATGGGCATTCTTCTTAGCAAGAATTATTGCAGTAGGA
>Aeonium_diplocyclum
ATGATTATTCGTTCGCCGGAACCAGAAGTAAAAATTTTGGTAGATAGGGATCCTGTAAAAACTTCTTTCGAGGAATGGGCCAGACCCGGTCATTTCTCAAGAACAATAGCTAAGGGCCCTGATACTACCACTTGGATCTGGAACCTACATGCTGATGCTCACGATTTCGATAGCCATACCAGTGATTTGGAGGAGATCTCTCGAAAAGTATTTAGTGCTCATTTCGGCCAACTCTCCATCATCTTTCTTTGGTTGAGTGGCATGTATTTCCATGGTGCTCGTTTTTCCAATTATGAAGCATGGCTAAGTGATCCTACTCACATTAGACCTAGTGCCCAGGTGGTTTGGCCAATAGTGGGCCAAGAAATATTGAATGGTGACGTAGGCGGGGGGTTTCGAGGAATACAAATAACCTCTGGTTTTTTTCAAATTTGGCGAGCATCCGGAATAACTAGTGAATTACAACTCTATTGTACTGCAATCGGTGCATTGATCTTTGCAGCCTTAATGCTTTTTGCTGGTTGGTTCCATTATCACAAAGCTGCGCCAAAATTGGCTTGGTTCCAAGACGTAGAATCCATGTTGAATCACCATTTAGCGGGGTTACTAGGACTTGGGTCTCTTTCGTGGGCAGGACATCAAGTACATGTATCGTTACCGATTAATCAATTTCTAAACGCTGGAGTAGATCCTAAAGAGATACCACTTCCTCACGAATTTATCTTAAATCGGGATCTTTTGGCTCAACTTTATCCGAGTTTTGCTGAGGGAGCAACTCCTTTTTTTACCTTGAATTGGTCAAAATATACGGAATTTCTTACTTTTCGTGGAGGATTAGATCCAGTAACAGGGGGTCTATGGCTGACCGATATTGCACACCATCATTTAGCTATTGCAATTCTTTTTCTGATAGCGGGTCACATGTATCGGACCAATTGGGGCATCGGGCATGGTCTAAAAGATATTTTAGAGGCGCATAAAGGGCCATTTACAGGCCAGGGCCATAAAGGCCTATATGAGATCTTAACAACGTCATGGCATGCTCAATTATCTCTTAATCTCGCGATGTTAGGCTCGTTAACCATTGTTGTAGCTCATCATATGTATTCCATGCCACCTTATCCATATCTAGCTACTGACTATGGTACACAACTCTCATTGTTCACACATCACATGTGGATTGGTGGCTTTCTCATAGTTGGTGCTGCTGCGCATGCAGCCATTTTTATGGTAAGAGACTATGATCCAACTATTAGATATAACGATCTATTAGATCGTGTCCTTCGACATCGCGACGCAATAATATCACATCTTAATTGGGTATGTATATTTCTTGGTTTTCATAGTTTTGGTTTGTATATTCATAATGATACCATGAGCGCTTTAGGGCGGCCCCAAGATATGTTTTCAGATACCGCTATACAATTACAACCCGTTTTTGCTCAATGGATACAAAACACTCATGCTTTAGCACCTAGTGCAACGGCTCCTGGTGCAACAACAGGCACAAGTTTGACTTGGGGAGGGGGTGATTTAGTAGCAGTAGGTGGCAAGGTAGCTTTGTTACCTATTCCATTAGGAACCGCAGATTTCTTGGTACATCACATTCATGCATTTACGATTCATGTAACGGTGTTGATACTCCTGAAAGGGGTTCTATTTGCACGGAGTTCTCGTTTGATACCAGATAAAGCAAATCTAGGTTTTCGGTTCCCTTGTGATGGGCCTGGAAGAGGGGGAACATGTCAAGTATCCGCTTGGGATCATGTCTTCTTAGGGCTATTCTGGATGTATAATGCAATTTCGGTAGTAATATTCCATTTCAGTTGGAAAATGCAGTCAGATGTTTGGGGTAGTATAAGTGATCAAGGGGTAGTAACTCATATCACGGGAGGAAACTTTGCGCAGAGTTCCATTACTATTAATGGGTGGCTTCGCGATTTCTTATGGGCACAGGCGTCACAGGTAATTCAGTCTTATGGTTCTTCATTATCTGCATATGGTCTTTTTTTCCTAGGTGCTCATTTTGTATGGGCTTTTAGTTTAATGTTTCTATTCAGCGGGCGCGGTTATTGGCAAGAACTTATTGAATCCATTGTTTGGGCTCATAATAAATTAAAAGTTGCTCCTGCTACTCAGCCTAGAGCCTTGAGCATTGTACAAGGACGTGCTGTAGGAGTAACCCATTACCTTCTGGGTGGAATTGCCACAACATGGGCATTCTTCTTAGCAAGAATTATTGCAGTAGGA
>Aeonium_dodrantale
ATGATTATTCGTTCGCCGGAACCAGAAGTAAAAATTTTGGTAGATAGGGATCCTGTAAAAACTTCTTTCGAGGAATGGGCCAGACCCGGTCATTTCTCAAGAACAATAGCTAAGGGCCCTGATACTACCACTTGGATCTGGAACCTACATGCTGATGCTCACGATTTCGATAGCCATACCAGTGATTTGGAGGAGATCTCTCGAAAAGTATTTAGTGCTCATTTCGGCCAACTCTCCATCATCTTTCTTTGGCTGAGTGGCATGTATTTCCATGGTGCTCGTTTTTCCAATTATGAAGCATGGCTAAGTGATCCTACTCACATTAGACCTAGTGCCCAGGTGGTTTGGCCAATAGTGGGCCAAGAAATATTGAATGGTGACGTAGGCGGGGGGTTTCGAGGAATACAAATAACCTCTGGTTTTTTTCAAATTTGGCGAGCATCCGGAATAACTAGTGAATTACAACTCTATTGTACTGCAATCGGTGCATTGATCTTTGCAGCCTTAATGCTTTTTGCTGGTTGGTTCCATTATCACAAAGCTGCGCCAAAATTGGCTTGGTTCCAAGACGTAGAATCCATGTTGAATCACCATTTAGCGGGGTTACTAGGACTTGGGTCTCTTTCGTGGGCAGGACATCAAGTACATGTATCGTTACCGATTAATCAATTTCTAAACGCTGGAGTAGATCCTAAAGAGATACCACTTCCTCACGAATTTATCTTAAATCGGGATCTTTTGGCTCAACTTTATCCGAGTTTTGCTGAGGGAGCAACTCCTTTTTTTACCTTGAATTGGTCAAAATATACGGAATTTCTTACTTTTCGTGGAGGATTAGATCCAGTAACAGGGGGTCTATGGCTGACCGATATTGCACACCATCATTTAGCTATTGCAATTCTTTTTCTGATAGCGGGTCACATGTATCGGACCAATTGGGGCATCGGGCATGGTCTAAAAGATATTTTAGAGGCGCATAAAGGGCCATTTACAGGCCAGGGCCATAAAGGCCTATATGAGATCCTAACAACGTCATGGCATGCTCAATTATCTCTTAATCTCGCGATGTTAGGCTCGTTAACCATTGTTGTAGCTCATCATATGTATTCCATGCCACCTTATCCATATCTAGCTACTGACTATGGTACACAACTCTCATTGTTCACACATCACATGTGGATTGGTGGCTTTCTCATAGTTGGTGCTGCTGCGCATGCAGCCATTTTTATGGTAAGAGACTATGATCCAACTATTAGATATAACGATCTATTAGATCGTGTCCTTCGACATCGCGACGCAATAATATCACATCTTAATTGGGTATGTATATTTCTTGGTTTTCATAGTTTTGGTTTGTATATTCATAATGATACCATGAGCGCTTTAGGGCGGCCCCAAGATATGTTTTCAGATACCGCTATACAATTACAACCCGTTTTTGCTCAATGGATACAAAACACTCATGCTTTAGCACCTAGTGCAACGGCTCCTGGTGCAACAACAGGCACAAGTTTGACTTGGGGAGGGGGTGATTTAGTAGCAGTAGGTGGCAAGGTAGCTTTGTTACCTATTCCATTAGGAACCGCAGATTTCTTGGTACATCACATTCATGCATTTACGATTCATGTAACGGTGTTGATACTCCTGAAAGGGGTTCTATTTGCACGGAGTTCTCGTTTGATACCAGATAAAGCAAATCTAGGTTTTCGGTTCCCTTGTGATGGGCCTGGAAGAGGGGGAACATGTCAAGTATCCGCTTGGGATCATGTCTTCTTAGGGCTATTCTGGATGTATAATGCAATTTCGGTAGTAATATTCCATTTCAGTTGGAAAATGCAGTCAGATGTTTGGGGTAGTATAAGTGATCAAGGGGTAGTAACTCATATCACGGGAGGAAACTTTGCGCAGAGTTCCATTACTATTAATGGGTGGCTTCGCGATTTCTTATGGGCACAGGCGTCACAGGTAATTCAGTCTTATGGTTCTTCATTATCTGCATATGGTCTTTTTTTCCTAGGTGCTCATTTTGTATGGGCTTTTAGTTTAATGTTTCTATTCAGCGGGCGCGGTTATTGGCAAGAACTTATTGAATCCATTGTTTGGGCTCATAATAAATTAAAAGTTGCTCCTGCTACTCAGCCTAGAGCCTTGAGCATTGTACAAGGACGTGCTGTAGGAGTAACCCATTACCTTCTGGGTGGAATTGCCACAACATGGGCATTCTTCTTAGCAAGAATTATTGCAGTAGGA
>Aeonium_nobile
ATGATTATTCGTTCGCCGGAACCAGAAGTCAAAATTTTGGTAGATAGGGATCCTGTAAAAACTTCTTTCGAGGAATGGGCCAGACCCGGTCATTTCTCAAGAACAATAGCTAAGGGCCCTGATACTACCACTTGGATCTGGAACCTACATGCTGATGCTCACGATTTCGATAGCCATACCAGTGATTTGGAGGAGATCTCTCGAAAAGTATTTAGTGCTCATTTCGGCCAACTCTCCATCATCTTTCTTTGGCTGAGTGGCATGTATTTCCATGGTGCTCGTTTTTCCAATTATGAAGCATGGCTAAGTGATCCTACTCACATTAGACCTAGTGCCCAGGTGGTTTGGCCAATAGTGGGCCAAGAAATATTGAATGGTGACGTAGGCGGGGGGTTTCGAGGAATACAAATAACCTCTGGTTTTTTTCAAATTTGGCGAGCATCCGGAATAACTAGTGAATTACAACTCTATTGTACCGCAATCGGTGCATTGATCTTTGCAGCCTTAATGCTTTTTGCTGGTTGGTTCCATTATCACAAAGCTGCGCCAAAATTGGCTTGGTTCCAAGACGTAGAATCCATGTTGAATCACCATTTAGCAGGGTTACTAGGACTTGGGTCTCTTTCGTGGGCAGGACATCAAGTACATGTATCGTTACCGATTAATCAATTTCTAAACGCTGGAGTAGATCCTAAAGAGATACCACTTCCTCACGAATTTATCTTAAATCGGGATCTTTTGGCTCAACTTTATCCGAGTTTTGCTGAGGGAGCAACTCCTTTTTTTACCTTGAATTGGTCAAAATATACGGAATTTCTTACTTTTCGTGGAGGATTAGATCCAGTAACAGGGGGTCTATGGCTGACCGATATTGCACACCATCATTTAGCTATTGCAATTCTTTTTCTGATAGCGGGTCACATGTATCGGACCAATTGGGGCATCGGGCATGGTCTAAAAGATATTTTAGAGGCGCATAAAGGGCCATTTACAGGCCAGGGCCATAAAGGCCTATATGAGATCCTAACAACGTCATGGCATGCTCAATTATCTCTTAATCTCGCGATGTTAGGCTCGTTAACCATTGTTGTAGCTCATCATATGTATTCCATGCCACCTTATCCATATCTAGCTACTGACTATGGTACACAACTCTCATTGTTCACACATCACATGTGGATTGGTGGCTTTCTCATAGTTGGTGCTGCTGCGCATGCAGCCATTTTTATGGTAAGAGACTATGATCCAACTATTAGATACAACGATCTATTAGATCGTGTCCTTCGACATCGCGACGCAATAATATCACATCTTAATTGGGTATGTATATTTCTTGGTTTTCATAGTTTTGGTTTGTATATTCATAATGATACCATGAGCGCTTTAGGGCGGCCCCAAGATATGTTTTCAGATACCGCTATACAATTACAACCCGTTTTTGCTCAATGGATACAAAACACTCATGCTTTAGCACCTAGTGCAACGGCTCCTGGTGCAACAACAGGCACAAGTTTGACTTGGGGAGGGGGTGATTTAGTAGCAGTAGGTGGCAAGGTAGCTTTGTTACCTATTCCATTAGGAACCGCAGATTTCTTGGTACATCACATTCATGCATTTACGATTCATGTAACGGTGTTGATACTCCTGAAAGGGGTTCTATTTGCACGGAGTTCTCGTTTGATACCAGATAAAGCAAATCTAGGTTTTCGGTTCCCTTGTGATGGGCCTGGAAGAGGGGGAACATGTCAAGTATCCGCTTGGGATCATGTCTTCTTAGGGCTATTCTGGATGTATAATGCAATTTCGGTAGTAATATTCCATTTCAGTTGGAAAATGCAGTCAGATGTTTGGGGTAGTATAAGTGATCAAGGGGTAGTAACTCATATCACGGGAGGAAACTTTGCGCAGAGTTCCATTACTATTAATGGGTGGCTTCGCGATTTCTTATGGGCACAGGCGTCACAGGTAATTCAGTCTTATGGTTCTTCATTATCTGCATATGGTCTTTTTTTCCTAGGTGCTCATTTTGTATGGGCTTTTAGTTTAATGTTTCTATTCAGCGGGCGCGGTTATTGGCAAGAACTTATTGAATCCATTGTTTGGGCTCATAATAAATTAAAAGTTGCTCCTGCTACTCAGCCTAGAGCCTTGAGCATTGTACAAGGACGTGCTGTAGGAGTAACCCATTACCTTCTGGGTGGAATTGCCACAACATGGGCATTCTTCTTAGCAAGAATTATTGCAGTAGGA
>Aeonium_saundersii
ATGATTATTCGTTCGCCGGAACCAGAAGTAAAAATTTTGGTAGATAGGGATCCTGTAAAAACTTCTTTCGAGGAATGGGCCAGACCCGGTCATTTCTCAAGAACAATAGCTAAGGGCCCTGATACTACCACTTGGATCTGGAACCTACATGCTGATGCTCACGATTTCGATAGCCATACCAGTGATTTGGAGGAGATCTCTCGAAAAGTATTTAGTGCTCATTTCGGCCAACTCTCCATCATCTTTCTTTGGCTGAGTGGCATGTATTTCCATGGTGCTCGTTTTTCCAATTATGAAGCATGGCTAAGTGATCCTACTCACATTAGACCTAGTGCCCAGGTGGTTTGGCCAATAGTGGGCCAAGAAATATTGAATGGTGACGTAGGCGGGGGGTTTCGAGGAATACAAATAACCTCTGGTTTTTTTCAAATTTGGCGAGCATCCGGAATAACTAGTGAATTACAACTCTATTGTACCGCAATCGGTGCATTGATCTTTGCAGCCTTAATGCTTTTTGCTGGTTGGTTCCATTATCACAAAGCTGCGCCAAAATTGGCTTGGTTCCAAGACGTAGAATCCATGTTGAATCACCATTTAGCGGGGTTACTAGGACTTGGGTCTCTTTCGTGGGCAGGACATCAAGTACATGTATCGTTACCGATTAATCAATTTCTAAACGCTGGAGTAGATCCTAAAGAGATACCACTTCCTCACGAATTTATCTTAAATCGGGATCTTTTGGCTCAACTTTATCCGAGTTTTGCTGAGGGAGCAACTCCTTTTTTTACCTTGAATTGGTCAAAATATACGGAATTTCTTACTTTTCGTGGAGGATTAGATCCAGTAACAGGGGGTCTATGGCTGACCGATATTGCACACCATCATTTAGCTATTGCAATTCTTTTTCTGATAGCGGGTCACATGTATCGGACCAATTGGGGCATCGGGCATGGTCTAAAAGATATTTTAGAGGCGCATAAAGGGCCATTTACAGGCCAGGGCCATAAAGGCCTATATGAGATCCTAACAACGTCATGGCATGCTCAATTATCTCTTAATCTCGCGATGTTAGGCTCGTTAACCATTGTTGTAGCTCATCATATGTATTCCATGCCACCTTATCCATATCTAGCTACTGACTATGGTACACAACTCTCATTGTTCACACATCACATGTGGATTGGTGGCTTTCTCATAGTTGGTGCTGCTGCGCATGCAGCCATTTTTATGGTAAGAGACTATGATCCAACTATTAGATACAACGATCTATTAGATCGTGTCCTTCGACATCGCGACGCAATAATATCACATCTTAATTGGGTATGTATATTTCTTGGTTTTCATAGTTTTGGTTTGTATATTCATAATGATACCATGAGCGCTTTAGGGCGGCCCCAAGATATGTTTTCAGATACCGCTATACAATTACAACCCGTTTTTGCTCAATGGATACAAAACACTCATGCTTTAGCACCTAGTGCAACGGCTCCTGGTGCAACAACAGGCACAAGTTTGACTTGGGGAGGGGGTGATTTAGTAGCAGTAGGTGGCAAGGTAGCTTTGTTACCTATTCCATTAGGAACCGCAGATTTCTTGGTACATCACATTCATGCATTTACGATTCATGTAACGGTGTTGATACTCCTGAAAGGGGTTCTATTTGCACGGAGTTCTCGTTTGATACCAGATAAAGCAAATCTAGGTTTTCGGTTCCCTTGTGATGGGCCTGGAAGAGGGGGAACATGTCAAGTATCCGCTTGGGATCATGTCTTCTTAGGGCTCTTCTGGATGTATAATGCAATTTCGGTAGTAATATTCCATTTCAGTTGGAAAATGCAGTCAGATGTTTGGGGTAGTATAAGTGATCAAGGGGTAGTAACTCATATCACGGGAGGAAACTTTGCGCAGAGTTCCATTACTATTAATGGGTGGCTTCGCGATTTCTTATGGGCACAGGCGTCACAGGTAATTCAGTCTTATGGTTCTTCATTATCTGCATATGGTCTTTTTTTCCTAGGTGCTCATTTTGTATGGGCTTTTAGTTTAATGTTTCTATTCAGCGGGCGCGGTTATTGGCAAGAACTTATTGAATCCATTGTTTGGGCTCATAATAAATTAAAAGTTGCTCCTGCTACTCAGCCTAGAGCCTTGAGCATTGTACAAGGACGTGCTGTAGGAGTAACCCATTACCTTCTGGGTGGAATTGCCACAACATGGGCATTCTTCTTAGCAAGAATTATTGCAGTAGGA
>Aeonium_tabuliforme
ATGATTATTCGTTCGCCGGAACCAGAAGTAAAAATTTTGGTAGATAGGGATCCTGTAAAAACTTCTTTCGAGGAATGGGCCAGACCCGGTCATTTCTCAAGAACAATAGCTAAGGGCCCTGATACTACCACTTGGATCTGGAACCTACATGCTGATGCTCACGATTTCGATAGCCATACCAGTGATTTGGAGGAGATCTCTCGAAAAGTATTTAGTGCTCATTTCGGCCAACTCTCCATCATCTTTCTTTGGCTGAGTGGCATGTATTTCCATGGTGCTCGTTTTTCCAATTATGAAGCATGGCTAAGTGATCCTACTCACATTAGACCTAGTGCCCAGGTGGTTTGGCCAATAGTGGGCCAAGAAATATTGAATGGTGACGTAGGCGGGGGGTTTCGAGGAATACAAATAACCTCTGGTTTTTTTCAAATTTGGCGAGCATCCGGAATAACTAGTGAATTACAACTCTATTGTACCGCAATCGGTGCATTGATCTTTGCAGCCTTAATGCTTTTTGCTGGTTGGTTCCATTATCACAAAGCTGCGCCAAAATTGGCTTGGTTCCAAGACGTAGAATCCATGTTGAATCACCATTTAGCAGGGTTACTAGGACTTGGGTCTCTTTCGTGGGCAGGACATCAAGTACATGTATCGTTACCGATTAATCAATTTCTAAACGCTGGAGTAGATCCTAAAGAGATACCACTTCCTCACGAATTTATCTTAAATCGGGATCTTTTGGCTCAACTTTATCCGAGTTTTGCTGAGGGAGCAACTCCTTTTTTTACCTTGAATTGGTCAAAATATACGGAATTTCTTACTTTTCGTGGAGGATTAGATCCAGTAACAGGGGGTCTATGGCTGACCGATATTGCACACCATCATTTAGCTATTGCAATTCTTTTTCTGATAGCGGGTCACATGTATCGGACCAATTGGGGCATCGGGCATGGTCTAAAAGATATTTTAGAGGCGCATAAAGGGCCATTTACAGGCCAGGGCCATAAAGGCCTATATGAGATCCTAACAACGTCATGGCATGCTCAATTATCTCTTAATCTCGCGATGTTAGGCTCGTTAACCATTGTTGTAGCTCATCATATGTATTCCATGCCACCTTATCCATATCTAGCTACTGACTATGGTACACAACTCTCATTGTTCACACATCACATGTGGATTGGTGGCTTTCTCATAGTTGGTGCTGCTGCGCATGCAGCCATTTTTATGGTAAGAGACTATGATCCAACTATTAGATACAACGATCTATTAGATCGTGTCCTTCGACATCGCGACGCAATAATATCACATCTTAATTGGGTATGTATATTTCTTGGTTTTCATAGTTTTGGTTTGTATATTCATAATGATACCATGAGCGCTTTAGGGCGGCCCCAAGATATGTTTTCAGATACCGCTATACAATTACAACCCGTTTTTGCTCAATGGATACAAAACACTCATGCTTTAGCACCTAGTGCAACGGCTCCTGGTGCAACAACAGGCACAAGTTTGACTTGGGGAGGGGGTGATTTAGTAGCAGTAGGTGGCAAGGTAGCTTTGTTACCTATTCCATTAGGAACCGCAGATTTCTTGGTACATCACATTCATGCATTTACGATTCATGTAACGGTGTTGATACTCCTGAAAGGGGTTCTATTTGCACGGAGTTCTCGTTTGATACCAGATAAAGCAAATCTAGGTTTTCGGTTCCCTTGTGATGGGCCTGGAAGAGGGGGAACATGTCAAGTATCCGCTTGGGATCATGTCTTCTTAGGGCTATTCTGGATGTATAATGCAATTTCGGTAGTAATATTCCATTTCAGTTGGAAAATGCAGTCAGATGTTTGGGGTAGTATAAGTGATCAAGGGGTAGTAACTCATATCACGGGAGGAAACTTTGCGCAGAGTTCCATTACTATTAATGGGTGGCTTCGCGATTTCTTATGGGCACAGGCATCACAGGTAATTCAGTCTTATGGTTCTTCATTATCTGCATATGGTCTTTTTTTCCTAGGTGCTCATTTTGTATGGGCTTTTAGTTTAATGTTTCTATTCAGCGGGCGCGGTTATTGGCAAGAACTTATTGAATCCATTGTTTGGGCTCATAATAAATTAAAAGTTGCTCCTGCTACTCAGCCTAGAGCCTTGAGCATTGTACAAGGACGTGCTGTAGGAGTAACCCATTACCTTCTGGGTGGAATTGCCACAACATGGGCATTCTTCTTAGCAAGAATTATTGCAGTAGGA
>Aeonium_undulatum
ATGATTATTCGTTCGCCGGAACCAGAAGTAAAAATTTTGGTAGATAGGGATCCTGTAAAAACTTCTTTCGAGGAATGGGCCAGACCCGGTCATTTCTCAAGAACAATAGCTAAGGGCCCTGATACTACCACTTGGATCTGGAACCTACATGCTGATGCTCACGATTTCGATAGCCATACCAGTGATTTGGAGGAGATCTCTCGAAAAGTATTTAGTGCTCATTTCGGCCAACTCTCCATCATCTTTCTTTGGCTGAGTGGCATGTATTTCCATGGTGCTCGTTTTTCCAATTATGAAGCATGGCTAAGTGATCCTACTCACATTAGACCTAGTGCCCAGGTGGTTTGGCCAATAGTGGGCCAAGAAATATTGAATGGTGACGTAGGCGGGGGGTTTCGAGGAATACAAATAACCTCTGGTTTTTTTCAAATTTGGCGAGCATCCGGAATAACTAGTGAATTACAACTCTATTGTACCGCAATCGGTGCATTGATCTTTGCAGCCTTAATGCTTTTTGCTGGTTGGTTCCATTATCACAAAGCTGCGCCAAAATTGGCTTGGTTCCAAGACGTAGAATCCATGTTGAATCACCATTTAGCAGGGTTACTAGGACTTGGGTCTCTTTCGTGGGCAGGACATCAAGTACATGTATCGTTACCGATTAATCAATTTCTAAACGCTGGAGTAGATCCTAAAGAGATACCACTTCCTCACGAATTTATCTTAAATCGGGATCTTTTGGCTCAACTTTATCCGAGTTTTGCTGAGGGAGCAACTCCTTTTTTTACCTTGAATTGGTCAAAATATACGGAATTTCTTACTTTTCGTGGAGGATTAGATCCAGTAACAGGGGGTCTATGGCTGACCGATATTGCACACCATCATTTAGCTATTGCAATTCTTTTTCTGATAGCGGGTCACATGTATCGGACCAATTGGGGCATCGGGCATGGTCTAAAAGATATTTTAGAGGCGCATAAAGGGCCATTTACAGGCCAGGGCCATAAAGGCCTATATGAGATCCTAACAACGTCATGGCATGCTCAATTATCTCTTAATCTCGCGATGTTAGGCTCGTTAACCATTGTTGTAGCTCATCATATGTATTCCATGCCACCTTATCCATATCTAGCTACTGACTATGGTACACAACTCTCATTGTTCACACATCACATGTGGATTGGTGGCTTTCTCATAGTTGGTGCTGCTGCGCATGCAGCCATTTTTATGGTAAGAGACTATGATCCAACTATTAGATACAACGATCTATTAGATCGTGTCCTTCGACATCGCGACGCAATAATATCACATCTTAATTGGGTATGTATATTTCTTGGTTTTCATAGTTTTGGTTTGTATATTCATAATGATACCATGAGCGCTTTAGGGCGGCCCCAAGATATGTTTTCAGATACCGCTATACAATTACAACCCGTTTTTGCTCAATGGATACAAAACACTCATGCTTTAGCACCTAGTGCAACGGCTCCTGGTGCAACAACAGGCACAAGTTTGACTTGGGGAGGGGGTGATTTAGTAGCAGTAGGTGGCAAGGTAGCTTTGTTACCTATTCCATTAGGAACCGCAGATTTCTTGGTACATCACATTCATGCATTTACGATTCATGTAACGGTGTTGATACTCCTGAAAGGGGTTCTATTTGCACGGAGTTCTCGTTTGATACCAGATAAAGCAAATCTAGGTTTTCGGTTCCCTTGTGATGGGCCTGGAAGAGGGGGAACATGTCAAGTATCCGCTTGGGATCATGTCTTCTTAGGGCTATTCTGGATGTATAATGCAATTTCGGTAGTAATATTCCATTTCAGTTGGAAAATGCAGTCAGATGTTTGGGGTAGTATAAGTGATCAAGGGGTAGTAACTCATATCACGGGAGGAAACTTTGCGCAGAGTTCCATTACTATTAATGGGTGGCTTCGCGATTTCTTATGGGCACAGGCGTCACAGGTAATTCAGTCTTATGGTTCTTCATTATCTGCATATGGTCTTTTTTTCCTAGGTGCTCATTTTGTATGGGCTTTTAGTTTAATGTTTCTATTCAGCGGGCGCGGTTATTGGCAAGAACTTATTGAATCCATTGTTTGGGCTCATAATAAATTAAAAGTTGCTCCTGCTACTCAGCCTAGAGCCTTGAGCATTGTACAAGGACGTGCTGTAGGAGTAACCCATTACCTTCTGGGTGGAATTGCCACAACATGGGCATTCTTCTTAGCAAGAATTATTGCAGTAGGA
>Monanthes_anagensis
ATGATTATTCGTTCGCCGGAACCAGAAGTAAAAATTTTGGTAGATAGGGATCCTGTAAAAACTTCTTTCGAGGAATGGGCCAGACCCGGTCATTTCTCAAGAACAATAGCTAAAGGCCCTGATACTACCACTTGGATCTGGAACCTACATGCTGATGCTCACGATTTCGATAGCCATACCAGTGATTTGGAGGAGATCTCTCGAAAAGTATTTAGTGCTCATTTCGGCCAACTCTCCATTATCTTTCTTTGGCTGAGTGGTATGTATTTCCATGGTGCTCGTTTTTCCAATTATGAAGCATGGCTAAGTGATCCTACTCACATTAGACCTAGTGCCCAGGTGGTTTGGCCAATAGTGGGCCAAGAAATATTGAATGGTGACGTAGGCGGGGGGTTTCGAGGAATACAAATAACCTCTGGTTTTTTTCAAATTTGGCGAGCATCCGGAATAACTAGTGAATTACAACTCTATTGTACCGCAATCGGTGCATTGATCTTTGCAGCCTTAATGCTTTTTGCTGGTTGGTTCCATTATCACAAAGCTGCGCCAAAATTGGCTTGGTTCCAAGACGTAGAATCCATGTTGAATCACCATTTAGCGGGGTTACTGGGACTTGGGTCTCTTTCGTGGGCCGGACATCAAGTACATGTATCGTTACCGATTAATCAATTTCTAAACGCTGGAGTAGATCCTAAAGAGATACCACTTCCTCACGAATTTATCTTAAATCGGGATCTTTTGGCTCAACTTTATCCGAGTTTTGCTGAGGGAGCAACTCCTTTTTTTACCTTGAATTGGTCAAAATATACGGAATTTCTTACTTTTCGTGGAGGATTAGATCCAGTAACAGGGGGTCTATGGCTGACCGATATTGCACATCATCATTTAGCTATTGCAATTCTTTTTCTGATAGCGGGTCACATGTATCGGACCAATTGGGGCATCGGGCATGGTCTAAAAGATATTTTAGAGGCGCATAAAGGGCCATTTACAGGCCAGGGCCATAAAGGCCTATATGAGATCCTAACAACGTCATGGCATGCTCAATTATCTCTTAATCTCGCGATGTTAGGCTCGTTAACCATTGTTGTAGCTCATCATATGTATTCCATGCCACCTTATCCATATCTAGCTACTGACTATGGTACACAACTCTCATTGTTCACACATCACATGTGGATTGGTGGCTTTCTCATAGTTGGTGCTGCTGCGCATGCAGCCATTTTTATGGTAAGAGACTATGATCCAACTATTAGATACAACGATCTATTAGACCGTGTCCTTCGACATCGCGACGCAATAATATCACATCTTAATTGGGTATGTATATTTCTTGGTTTTCATAGTTTTGGTTTGTATATTCATAATGATACCATGAGCGCTTTAGGGCGGCCCCAAGATATGTTTTCAGATACCGGTATACAATTACAACCCGTTTTTGCTCAATGGATACAAAACACTCATGCTTTAGCACCTAGTGCAACGGCTCCTGGTGCAACAACAGGCACAAGTTTGACTTGGGGAGGGGGTGATTTAGTAGCAGTAGGTGGCAAGGTAGCTTTGTTACCTATTCCATTAGGAACCGCAGATTTCTTGGTACATCACATTCATGCATTTACAATTCATGTAACGGTGTTAATACTCCTGAAAGGGGTTCTATTTGCACGGAGTTCTCGTTTGATACCAGATAAAGCAAATCTAGGTTTTCGGTTCCCTTGTGATGGTCCTGGAAGAGGGGGAACATGTCAAGTATCCGCTTGGGATCATGTCTTCTTAGGGCTATTCTGGATGTATAATGCAATTTCGGTAGTAATATTCCATTTCAGTTGGAAAATGCAGTCAGATGTTTGGGGTAGTATAAGTGATCAAGGGGTAGTAACTCATATCACGGGAGGAAACTTTGCGCAGAGTTCCATTACTATTAATGGGTGGCTTCGCGATTTCTTATGGGCACAGGCATCACAGGTAATTCAGTCTTATGGTTCTTCATTATCTGCATATGGTCTTTTTTTCTTAGGTGCTCATTTTGTATGGGCTTTTAGTTTAATGTTTCTATTCAGCGGGCGCGGTTATTGGCAAGAACTTATTGAATCCATTGTTTGGGCTCATAATAAATTAAAAGTTGCTCCTGCTACTCAGCCTAGAGCCTTGAGCATTGTACAAGGACGTGCTGTAGGAGTAACCCATTACCTTCTGGGTGGAATTGCCACAACATGGGCATTCTTCTTAGCAAGAATTATTGCAGTAGGA
>Monanthes_brachycaulos
ATGATTATTCGTTCGCCGGAACCAGAAGTAAAAATTTTGGTAGATAGGGATCCTGTAAAAACTTCTTTCGAGGAATGGGCCAGACCCGGTCATTTCTCAAGAACAATAGCTAAAGGCCCTGATACTACCACTTGGATCTGGAACCTACATGCTGATGCTCACGATTTCGATAGCCATACCAGTGATTTGGAGGAGATCTCTCGAAAAGTATTTAGTGCTCATTTCGGCCAACTCTCCATTATCTTTCTTTGGCTGAGTGGTATGTATTTCCATGGTGCTCGTTTTTCCAATTATGAAGCATGGCTAAGTGATCCTACTCACATTAGACCTAGTGCCCAGGTGGTTTGGCCAATAGTGGGCCAAGAAATATTGAATGGTGACGTAGGCGGGGGGTTTCGAGGAATACAAATAACCTCTGGTTTTTTTCAAATTTGGCGAGCATCCGGAATAACTAGTGAATTACAACTCTATTGTACCGCAATCGGTGCATTGATCTTTGCAGCCTTAATGCTTTTTGCTGGTTGGTTCCATTATCACAAAGCTGCGCCAAAATTGGCTTGGTTCCAAGACGTAGAATCCATGTTGAATCACCATTTAGCGGGGTTACTAGGACTTGGGTCTCTTTCGTGGGCCGGACATCAAGTACATGTATCGTTACCGATTAATCAATTTCTAAACGCTGGAGTAGATCCTAAAGAGATACCACTTCCTCACGAATTTATCTTAAATCGGGATCTTTTGGCTCAACTTTATCCGAGTTTTGCTGAGGGAGCAACTCCTTTTTTTACCTTGAATTGGTCAAAATATACGGAATTTCTTACTTTTCGTGGAGGATTAGATCCAGTAACAGGGGGTCTATGGCTGACCGATATTGCACACCATCATTTAGCTATTGCAATTCTTTTTCTGATAGCGGGTCACATGTATCGGACCAATTGGGGCATCGGGCATGGTCTAAAAGATATTTTAGAGGCGCATAAAGGGCCATTTACAGGCCAGGGCCATAAAGGCCTATATGAGATCCTAACAACGTCATGGCATGCTCAATTATCTCTTAATCTCGCGATGTTAGGCTCGTTAACCATTGTTGTAGCTCATCATATGTATTCCATGCCACCTTATCCATATCTAGCTACTGACTATGGTACACAACTCTCATTGTTCACACATCACATGTGGATTGGTGGCTTTCTCATAGTTGGTGCTGCTGCGCATGCAGCCATTTTTATGGTAAGAGACTATGATCCAACTATTAGATACAACGATCTATTAGACCGTGTCCTTCGACATCGCGACGCAATAATATCACATCTTAATTGGGTATGTATATTTCTTGGTTTTCATAGTTTTGGTTTGTATATTCATAATGATACCATGAGCGCTTTAGGGCGGCCCCAAGATATGTTTTCAGATACCGGTATACAATTACAACCCGTTTTTGCTCAATGGATACAAAACACTCATGCTTTAGCACCTAGTGCAACGGCTCCTGGTGCAACAACAGGCACAAGTTTGACTTGGGGAGGGGGTGATTTAGTAGCAGTAGGTGGCAAGGTAGCTTTGTTACCTATTCCATTAGGAACCGCAGATTTCTTGGTACATCACATTCATGCATTTACAATTCATGTAACGGTGTTAATACTCCTGAAAGGGGTTCTATTTGCACGGAGTTCTCGTTTGATACCAGATAAAGCAAATCTAGGTTTTCGGTTCCCTTGTGATGGTCCTGGAAGAGGGGGAACATGTCAAGTATCCGCTTGGGATCATGTCTTCTTAGGGCTATTCTGGATGTATAATGCAATTTCGGTAGTAATATTCCATTTCAGTTGGAAAATGCAGTCAGATGTTTGGGGTAGTATAAGTGATCAAGGGGTAGTAACTCATATCACGGGAGGAAACTTTGCGCAGAGTTCCATTACTATTAATGGGTGGCTTCGCGATTTCTTATGGGCACAGGCATCACAGGTAATTCAGTCTTATGGTTCTTCATTATCTGCATATGGTCTTTTTTTCTTAGGTGCTCATTTTGTATGGGCTTTTAGTTTAATGTTTCTATTCAGCGGGCGCGGTTATTGGCAAGAACTTATTGAATCCATTGTTTGGGCTCATAATAAATTAAAAGTTGCTCCTGCTACTCAGCCTAGAGCCTTGAGCATTGTACAAGGACGTGCTGTAGGAGTAACCCATTACCTTCTGGGTGGAATTGCCACAACATGGGCATTCTTCTTAGCAAGAATTATTGCAGTAGGA
>Monanthes_muralis
ATGATTATTCGTTCGCCGGAACCAGAAGTAAAAATTTTGGTAGATAGGGATCCTGTAAAAACTTCTTTCGAGGAATGGGCCAGACCCGGTCATTTCTCAAGAACAATAGCTAAAGGCCCTGATACTACCACTTGGATCTGGAACCTACATGCTGATGCTCACGATTTCGATAGCCATACCAGTGATTTGGAGGAGATCTCTCGAAAAGTATTTAGTGCTCATTTCGGCCAACTCTCCATTATCTTTCTTTGGCTGAGTGGTATGTATTTCCATGGTGCTCGTTTTTCCAATTATGAAGCATGGCTAAGTGATCCTACTCACATTAGACCTAGTGCCCAGGTGGTTTGGCCAATAGTGGGCCAAGAAATATTGAATGGTGACGTAGGCGGGGGGTTTCGAGGAATACAAATAACCTCTGGTTTTTTTCAAATTTGGCGAGCATCTGGAATAACTAGTGAATTACAACTCTATTGTACCGCAATCGGTGCATTGATCTTTGCAGCCTTAATGCTTTTTGCTGGTTGGTTCCATTATCACAAAGCTGCGCCAAAATTGGCTTGGTTCCAAGACGTAGAATCCATGTTGAATCACCATTTAGCGGGGTTACTAGGACTTGGGTCTCTTTCGTGGGCCGGACATCAAGTACATGTATCGTTACCGATTAATCAATTTCTAAACGCTGGAGTAGATCCTAAAGAGATACCACTTCCTCACGAATTTATCTTAAATCGGGATCTTTTGGCTCAACTTTATCCGAGTTTTGCTGAGGGAGCAACTCCTTTTTTTACCTTGAATTGGTCAAAATATACGGAATTTCTTACTTTTCGTGGAGGATTAGATCCAGTAACAGGGGGTCTATGGCTGACCGATATTGCACACCATCATTTAGCTATTGCAATTCTTTTTCTGATAGCGGGTCACATGTATCGGACCAATTGGGGCATCGGGCATGGTCTAAAAGATATTTTAGAGGCGCATAAAGGGCCATTTACAGGCCAGGGCCATAAAGGCCTATATGAGATCCTAACAACGTCATGGCATGCTCAATTATCTCTTAATCTCGCGATGTTAGGCTCGTTAACCATTGTTGTAGCTCATCATATGTATTCCATGCCACCTTATCCATATCTAGCTACTGACTATGGTACACAACTCTCATTGTTCACACATCACATGTGGATTGGTGGCTTTCTCATAGTTGGTGCTGCTGCGCATGCAGCCATTTTTATGGTAAGAGACTATGATCCAACTATTAGATACAACGATCTATTAGACCGTGTCCTTCGACATCGCGACGCAATAATATCACATCTTAATTGGGTATGTATATTTCTTGGTTTTCATAGTTTTGGTTTGTATATTCATAATGATACCATGAGCGCTTTAGGGCGGCCCCAAGATATGTTTTCAGATACCGGTATACAATTACAACCCGTTTTTGCTCAATGGATACAAAACACTCATGCTTTAGCACCTAGTGCAACGGCTCCTGGTGCAACAACAGGCACAAGTTTGACTTGGGGAGGGGGTGATTTAGTAGCAGTAGGTGGCAAGGTAGCTTTGTTACCTATTCCATTAGGAACCGCAGATTTCTTGGTACATCACATTCATGCATTTACAATTCATGTAACGGTGTTAATACTCCTGAAAGGGGTTCTATTTGCACGGAGTTCTCGTTTGATACCAGATAAAGCAAATCTAGGTTTTCGGTTCCCTTGTGATGGTCCTGGAAGAGGGGGAACATGTCAAGTATCCGCTTGGGATCATGTCTTCTTAGGGCTATTCTGGATGTATAATGCAATTTCGGTAGTAATATTCCATTTCAGTTGGAAAATGCAGTCAGATGTTTGGGGTAGTATAAGTGATCAAGGGGTAGTAACTCATATCACGGGAGGAAACTTTGCGCAGAGTTCCATTACTATTAATGGGTGGCTTCGCGATTTCTTATGGGCACAGGCATCACAGGTAATTCAGTCTTATGGTTCTTCATTATCTGCATATGGTCTTTTTTTCTTAGGTGCTCATTTTGTATGGGCTTTTAGTTTAATGTTTCTATTCAGCGGGCGCGGTTATTGGCAAGAACTTATTGAATCCATTGTTTGGGCTCATAATAAATTAAAAGTTGCTCCTGCTACTCAGCCTAGAGCCTTGAGCATTGTACAAGGACGTGCTGTAGGAGTAACCCATTACCTTCTGGGTGGAATTGCCACAACATGGGCATTCTTCTTAGCAAGAATTATTGCAGTAGGA
>Monanthes_polyphylla
ATGATTATTCGTTCGCCGGAACCAGAAGTAAAAATTTTGGTAGATAGGGATCCTGTAAAAACTTCTTTCGAGGAATGGGCCAGACCCGGTCATTTCTCAAGAACAATAGCTAAAGGCCCTGATACTACCACTTGGATCTGGAACCTACATGCTGATGCTCACGATTTCGATAGCCATACCAGTGATTTGGAGGAGATCTCTCGAAAAGTATTTAGTGCTCATTTCGGCCAACTCTCCATTATCTTTCTTTGGCTGAGTGGCATGTATTTCCATGGTGCTCGTTTTTCCAATTATGAAGCATGGCTAAGTGATCCTACTCACATTAGACCTAGTGCCCAGGTGGTTTGGCCAATAGTGGGCCAAGAAATATTGAATGGTGACGTAGGCGGGGGGTTTCGAGGAATACAAATAACCTCTGGTTTTTTTCAAATTTGGCGAGCATCCGGAATAACTAGTGAATTACAACTCTATTGTACCGCAATCGGTGCATTGATCTTTGCAGCCTTAATGCTTTTTGCTGGTTGGTTCCATTATCACAAAGCTGCGCCAAAATTGGCTTGGTTCCAAGACGTAGAATCCATGTTGAATCACCATTTAGCGGGGTTACTAGGACTTGGGTCTCTTTCGTGGGCAGGACATCAAGTACATGTATCGTTACCGATTAATCAATTTCTAAACGCTGGAGTAGATCCTAAAGAGATACCACTTCCTCACGAATTTATCTTAAATCGGGATCTTTTGGCTCAACTTTATCCGAGTTTTGCTGAGGGAGCAACTCCTTTTTTTACCTTGAATTGGTCAAAATATACGGAATTTCTTACTTTTCGTGGAGGATTAGATCCAGTAACAGGGGGTCTATGGCTGACCGATATTGCACACCATCATTTAGCTATTGCAATTCTTTTTCTGATAGCGGGTCACATGTATCGGACCAATTGGGGCATCGGGCATGGTCTAAAAGATATTTTAGAGGCGCATAAAGGGCCATTTACAGGCCAGGGCCATAAAGGCCTATATGAGATCCTAACAACGTCATGGCATGCTCAATTATCTCTTAATCTCGCGATGTTAGGCTCGTTAACCATTGTTGTAGCTCATCATATGTATTCCATGCCACCTTATCCATATCTAGCTACTGACTATGGTACACAACTCTCATTGTTCACACATCACATGTGGATTGGTGGCTTTCTCATAGTTGGTGCTGCTGCGCATGCAGCCATTTTTATGGTAAGAGACTATGATCCAACTATTCGATACAACGATCTATTAGATCGTGTCCTTCGACATCGCGACGCAATAATATCACATCTTAATTGGGTATGTATATTTCTTGGTTTTCATAGTTTTGGTTTGTATATTCATAATGATACCATGAGCGCTTTAGGGCGGCCCCAAGATATGTTTTCAGATACCGCTATACAATTACAACCCGTTTTTGCTCAATGGATACAAAACACTCATGCTTTAGCACCTAGTGCAACGGCTCCTGGTGCAACAACAGGCACAAGTTTGACTTGGGGAGGGGGTGATTTAGTAGCAGTAGGTGGCAAGGTAGCTTTGTTACCTATTCCATTAGGAACCGCAGATTTCTTGGTACATCACATTCATGCATTTACGATTCATGTAACGGTATTGATACTCCTGAAAGGGGTTCTATTTGCACGGAGTTCTCGTTTGATACCAGATAAAGCAAATCTAGGTTTTCGGTTCCCTTGTGATGGGCCTGGAAGAGGGGGAACATGTCAAGTATCCGCTTGGGATCATGTCTTCTTAGGGCTATTCTGGATGTATAATGCAATTTCGGTAGTAATATTCCATTTCAGTTGGAAAATGCAGTCAGATGTTTGGGGTAGTATAAATGATCAAGGGGTAGTAACTCATATCACGGGAGGAAACTTTGCGCAGAGTTCCATTACTATTAATGGGTGGCTTCGCGATTTCTTATGGGCACAGGCATCACAGGTAATTCAGTCTTATGGTTCTTCATTATCTGCATATGGTCTTTTTTTCCTAGGTGCTCATTTTGTATGGGCTTTTAGTTTAATGTTTCTATTCAGCGGGCGCGGTTATTGGCAAGAACTTATTGAATCCATTGTTTGGGCTCATAATAAATTAAAAGTTGCTCCTGCTACTCAGCCTAGAGCCTTGAGCATTGTACAAGGACGTGCTGTAGGAGTAACCCATTACCTTCTGGGTGGAATTGCCACAACATGGGCATTCTTCTTAGCAAGAATTATTGCAGTAGGA
>Rosularia_alpestris
ATGATTATTCGTTCGCCGGAACCAGAAGTAAAAATTTTGGTAGATAGGGATCCTGTAAAAACTTCTTTCGAGGAATGGGCCAGACCCGGTCATTTCTCAAGAACACTAGCTAAGGGCCCTGATACTACCACTTGGATCTGGAACCTACATGCTGATGCTCACGATTTCGATAGCCATACCAGTGATTTGGAGGAGATCTCTCGAAAAGTATTTAGTGCTCATTTCGGCCAACTCTCCATTATCTTTCTTTGGCTGAGTGGCATGTATTTCCACGGTGCTCGTTTTTCCAATTATGAAGCATGGCTAAGTGATCCTACTCACATTAGACCTAGTGCCCAGGTAGTTTGGCCAATAGTGGGCCAAGAAATATTGAATGGTGACGTAGGCGGGGGGTTTCGAGGAATACAAATAACCTCTGGTTTTTTTCAAATTTGGCGAGCATCTGGAATAACTAGTGAATTACAACTCTATTGTACCGCAATCGGTGCATTGATCTTTGCAGCCTTAATGCTTTTTGCTGGTTGGTTCCATTATCACAAAGCTGCGCCAAAATTGGCTTGGTTCCAAGACGTAGAATCCATGTTGAATCACCATTTAGCGGGGTTACTAGGACTTGGGTCTCTTTCGTGGGCGGGACATCAAGTACACGTATCTTTACCGATTAATCAATTTCTAAACGCTGGAGTAGATCCTAAAGAGATACCACTTCCTCACGAATTTATCTTAAATCGGGATCTTTTGGCTCAACTTTATCCGAGTTTTGCTGAGGGAGCAACTCCTTTTTTTACCTTGAATTGGTCAAAATATACGGAATTTCTTACTTTTCGTGGAGGATTAGATCCAGTAACAGGGGGTCTATGGCTGACCGATATTGCACACCATCATTTAGCTATTGCAATTCTTTTTCTGATAGCGGGTCACATGTATAGGACCAATTGGGGCATCGGGCATGGTCTAAAAGATATTTTAGAGGCGCATAAAGGTCCATTTACAGGCCAGGGACATAAAGGCCTGTATGAGATCCTAACAACGTCATGGCATGCTCAATTATCTCTTAATCTCGCTATGTTAGGCTCGTTAACCATTGTTGTAGCTCATCATATGTATTCCATGCCACCTTATCCATATCTAGCTACTGACTATGGTACACAACTTTCATTGTTCACACATCACATGTGGATTGGTGGCTTTCTCATAGTTGGTGCTGCCGCGCATGCAGCCATTTTTATGGTAAGAGACTATGATCCAACTATTAGATACAACGATCTATTAGATCGTGTCCTTAGACATCGCGATGCAATAATATCACATCTTAACTGGGTATGTATATTTCTTGGTTTTCACAGTTTTGGTTTGTATATTCATAATGATACCATGAGTGCTTTAGGGCGGCCCCAGGATATGTTTTCAGATACCGCTATCCAATTACAACCCGTTTTTGCTCAATGGATACAAAACACCCATGCTTTAGCACCTAGTGCAACGGCGCCTGGTGCAACAACAGGCACCAGTTTGACTTGGGGAGGGGGTGATTTAGTAGCAGTAGGTGGCAAAGTAGCTTTGTTACCTATTCCATTAGGAACCGCAGATTTCTTGGTACATCACATTCATGCATTTACGATTCATGTAACGGTGTTGATACTCCTGAAAGGGGTTCTATTTGCACGGAGTTCTCGTTTGATACCAGATAAAGCAAATCTCGGTTTTCGGTTCCCTTGTGATGGACCTGGAAGAGGGGGGACATGTCAAGTATCTGCTTGGGATCATGTCTTCTTAGGGCTATTCTGGATGTATAATGCAATTTCGGTAGTAATATTCCATTTCAGTTGGAAAATGCAGTCAGATGTTTGGGGTAGTATAAGTGATCAAGGGGTAGTAACTCATATCACGGGAGGAAACTTTGCCCAGAGTTCCATTACTATTAATGGGTGGCTCCGCGATTTCTTATGGGCACAGGCGTCACAGGTAATTCAGTCTTATGGTTCTTCATTATCTGCATATGGTCTTTTTTTCCTAGGTGCTCATTTTGTATGGGCTTTTAGTTTAATGTTTCTATTCAGCGGGCGCGGTTATTGGCAAGAACTTATTGAATCCATTGTTTGGGCTCATAATAAATTAAAAGTTGCTCCTGCTACTCAGCCTAGAGCCTTGAGCATTGTACAAGGACGTGCTGTAGGAGTAACCCATTACCTTCTGGGTGGAATTGCCACAACATGGGCATTCTTCTTAGCAAGAATTATTGCAGTAGGA
>Sempervivum_tectorum
ATGATTATTCGTTCGCCGGAACCAGAAGTAAAAATTTTGGTAGATAGGGATCCTGTAAAAACTTCTTTCGAGGAATGGGCCAGACCCGGTCATTTCTCAAGAACAATAGCTAAGGGCCCTGATACTACCACTTGGATCTGGAACCTACATGCTGATGCTCACGATTTCGATAGCCATACCAGTGATTTGGAGGAGATCTCTCGAAAAGTATTTAGTGCTCATTTCGGCCAACTCTCCATTATCTTTCTTTGGCTGAGTGGCATGTATTTCCACGGTGCTCGTTTTTCCAATTATGAAGCATGGCTAAGTGATCCTACTCACATTCGACCTAGTGCCCAGGTGGTTTGGCCAATAGTGGGCCAAGAAATATTGAATGGTGACGTAGGCGGGGGGTTTCGAGGAATACAAATAACCTCTGGTTTTTTTCAAATTTGGCGAGCATCTGGAATAACTAGTGAATTACAACTCTATTGTACCGCAATTGGTGCATTGATCTTTGCAGCCTTAATGCTTTTTGCTGGTTGGTTCCATTATCACAAAGCTGCGCCAAAATTGGCTTGGTTCCAAGACGTAGAATCCATGTTAAATCACCATTTAGCGGGGTTACTAGGACTTGGGTCTCTTTCGTGGGCGGGACATCAAGTACATGTATCTTTACCAATTAATCAATTTCTAAACGCTGGAGTAGATCCTAAAGAGATACCACTTCCTCACGAATTTATCTTAAATCGGGATCTTTTGGCTCAACTTTATCCGAGTTTTGCTGAGGGAGCAACTCCTTTTTTTACCTTGAATTGGTCAAAATATGCGGAATTTCTTACTTTTCGTGGAGGATTAGATCCAGTAACAGGGGGTCTATGGCTGACCGATATTGCACATCATCATTTAGCTATTGCAATTCTTTTTCTGATAGCGGGTCACATGTATAGGACCAATTGGGGCATCGGGCATGGTCTAAAAGATATTTTAGAGGCACATAAAGGTCCATTTACAGGCCAGGGCCATAAAGGCCTATATGAGATCCTAACAACGTCATGGCATGCTCAATTATCTCTTAATCTCGCTATGTTAGGCTCGTTAACCATTGTTGTAGCTCATCATATGTATTCCATGCCACCTTATCCATATCTAGCTACTGACTATGGTACACAACTTTCATTGTTCACACATCACATGTGGATTGGTGGCTTTCTCATAGTTGGTGCTGCGGCGCATGCAGCCATTTTTATGGTAAGAGACTATGATCCAACTATTAGATACAACGATCTATTAGATCGTGTCCTTAGACATCGCGATGCAATAATATCACATCTTAACTGGGTATGTATATTTCTTGGTTTTCACAGTTTTGGTTTGTATATTCATAATGATACCATGAGCGCTTTAGGGCGGCCCCAAGATATGTTTTCAGATACCGCTATCCAATTACAACCCGTTTTTGCTCAATGGATACAAAACACCCATGCTTTAGCACCTAGTGCAACGGCTCCTGGTGCAACAACAGGCACCAGTTTGACTTGGGGAGGGGGTGATTTAGTAGCAGTAGGTGGCAAAGTAGCTTTGTTACCGATTCCATTAGGAACCGCAGATTTCTTGGTACATCACATTCATGCATTTACGATTCATGTAACGGTGTTGATACTCCTGAAAGGGGTTCTATTTGCACGGAGTTCTCGTTTGATACCAGATAAAGCAAATCTCGGTTTTCGGTTCCCTTGTGATGGACCTGGAAGAGGGGGGACATGTCAAGTATCCGCTTGGGATCATGTCTTCTTAGGGCTATTCTGGATGTATAATGCAATTTCGGTAGTAATATTCCATTTCAGTTGGAAAATGCAGTCAGATGTTTGGGGTAGTATAAGTGATCAAGGGGTAGTAACTCATATCACGGGAGGAAACTTTGCCCAGAGTTCCATTACTATTAATGGGTGGCTCCGCGATTTCTTATGGGCACAGGCGTCACAGGTAATTCAGTCTTATGGTTCTTCATTATCTGCATATGGTCTTTTTTTCCTAGGTGCTCATTTTGTATGGGCTTTTAGTTTAATGTTTCTATTCAGCGGGCGCGGTTATTGGCAAGAACTTATTGAATCCATTGTTTGGGCTCATAATAAATTAAAAGTTGCTCCTGCTACTCAGCCTAGAGCCTTGAGCATTGTACAAGGACGTGCTGTAGGAGTAACCCATTACCTTCTGGGTGGAATTGCCACAACATGGGCATTCTTCTTAGCAAGAATTATTGCAGTAGGA
>Phedimus_spurius
ATGATTATTCGTTCGCCGGAACCAGAAGTAAAAATTTTGGTAGATAGGGATCCTGTAAAAACTTCTTTCGAGGAATGGGCCAAACCCGGTCATTTCTCAAGAACACTAGCTAAGGGCCCTGATACTACCACTTGGATCTGGAACCTACATGCTGATGCTCACGATTTCGATAGTCATACCAGTGATTTGGAGGAGATCTCTCGAAAAGTATTTAGTGCTCATTTCGGCCAACTCTCCATTATCTTTCTTTGGCTGAGTGGCATGTATTTCCACGGTGCTCGTTTTTCCAATTATGAAGCATGGCTAAGTGATCCTACTCACATTGGACCTAGTGCCCAGGTGGTTTGGCCAATAGTGGGCCAAGAAATATTGAACGGTGACGTAGGCGGGGGGTTTCGAGGAATACAAATAACCTCCGGTTTTTTTCAAATTTGGAGAGCATCTGGAATAACTAGTGAATTACAACTCTATTGTACCGCAATCGGTGCATTGATCTTTTCAGCCTTAATGCTTTTTGCTGGTTGGTTCCATTATCACAAAGCTGCGCCAAAATTGGCTTGGTTCCAAGACGTAGAATCCATGTTGAATCACCATTTAGCGGGGTTACTAGGACTTGGGTCTCTTTCGTGGGCGGGACATCAAGTACATGTATCTTTACCGATTAACCAATTTCTAAACGCCGGAGTAGATCCTAAAGAGATCCCGCTTCCTCACGAATTTATCTTAAATCGGGATCTTTTGGCTCAACTTTATCCGAGTTTTGCTGAGGGAGCAACTCCTTTTTTTACTTTGAATTGGTCAAAATATACGGAATTTCTTACTTTTCGTGGAGGATTAGATCCAGTAACAGGGGGTCTATGGCTGACTGATATTGCACACCATCATTTAGCTATTGCAATTCTTTTTCTGATAGCGGGTCACATGTATAGGACCAATTGGGGCATCGGGCATGGTCTAAAAGATATTTTAGAGGCGCATAAAGGCCCATTTACAGGCCAGGGCCATAAAGGCCTATATGAGATCCTAACAACGTCATGGCATGCTCAATTATCTCTTAATCTCGCTATGTTAGGCTCGTTAACCATTGTTGTAGCTCATCATATGTATTCCATGCCACCTTATCCATATCTAGCTACTGACTATGGGACACAACTTTCATTGTTCACACATCACATGTGGATTGGTGGCTTTCTCATAGTTGGTGCTGCCGCGCATGCAGCCATTTTTATGGTAAGAGACTATGATCCAACTATTAGATACAATGATCTATTAGATCGTGTCCTTAGACATCGCGATGCAATAATATCCCATCTTAACTGGGTATGTATATTTCTTGGTTTTCACAGTTTTGGTTTGTATATTCATAATGATACCATGAGCGCTTTAGGGCGGCCCCAAGATATGTTTTCCGATACGGCTATCCAATTACAACCGGTTTTTGCTCAATGGATACAAAACACCCATGCTTTAGCACCTAGTGCAACGGCTCCTGGTGCAACAACAGGCACTAGTTTGACTTGGGGAGGAGGTGATTTAGTAGCAGTAGGTGGCAAAGTAGCTTTGTTACCTATTCCATTAGGAACCGCAGATTTTTTGGTACATCACATTCATGCGTTTACGATTCATGTAACAGTCTTGATACTTCTGAAAGGGGTTCTATTTGCACGGAGTTCTCGTTTGATACCAGATAAAGCAAATCTCGGTTTTCGTTTCCCTTGTGATGGACCTGGAAGAGGGGGGACATGTCAAGTATCCGCTTGGGATCATGTCTTCTTAGGGCTATTCTGGATGTATAATGCAATTTCGGTAGTAATATTCCATTTCAGTTGGAAAATGCAGTCAGATGTTTGGGGCAGTATAAGTGATCAGGGGGTAGTAACTCATATCACGGGAGGAAACTTTGCCCAGAGTTCCATTACTATTAATGGGTGGCTCCGTGATTTCTTATGGGCACAGGCGTCACAGGTAATTCAGTCTTATGGTTCTTCATTATCTGCATATGGTCTTTTTTTCCTAGGTGCTCATTTTGTATGGGCTTTTAGTTTAATGTTTCTATTCAGCGGGCGTGGTTATTGGCAAGAACTTATTGAATCCATTGTTTGGGCTCATAATAAATTAAAAGTTGCTCCTGCTACTCAGCCTAGAGCCTTGAGCATTGTACAAGGACGTGCTGTAGGAGTAACCCATTACCTTCTGGGTGGAATTGCCACAACATGGGCATTCTTCTTAGCAAGAATTATTGCAGTAGGA
>Phedimus_aizoon
ATGATTATTCGTTCGCCGGAACCAGAAGTAAAAATTTTGGTAGATAGGGATCCTGTAAAAACTTCTTTCGAGGAATGGGCCAGACCCGGTCATTTCTCAAGAACATTAGCTAAGGGCCCTGATACTACCACTTGGATCTGGAACTTACATGCTGATGCTCACGATTTCGATAGCCATACCAGTGATTTGGAGGAGATCTCTCGAAAAGTATTTAGTGCTCATTTCGGCCAACTCTCCATTATCTTTCTTTGGCTGAGTGGCATGTATTTCCACGGTGCTCGTTTTTCCAATTATGAAGCATGGCTAAGTGATCCTACTCACATTGGACCTAGTGCCCAGGTGGTTTGGCCAATAGTGGGCCAAGAAATATTAAACGGTGACGTAGGCGGGGGGTTTCGAGGAATACAAATAACCTCTGGTTTTTTTCAAATTTGGCGAGCATCTGGAATAACTAGTGAATTACAACTCTATTGTACCGCAATCGGTGCATTGATCTTTTCAGCCTTAATGCTTTTTGCTGGTTGGTTCCATTATCACAAAGCTGCGCCAAAATTGGCTTGGTTCCAAGACGTAGAATCCATGTTGAATCACCATTTAGCGGGGTTACTAGGACTTGGGTCTCTTTCGTGGGCGGGACATCAAGTACATGTATCTTTACCGATTAACCAATTTCTAAACGCTGGAGTAGATCCTAAAGAGATCCCACTTCCTCACGAATTTATCTTAAATCGGGATCTTTTGGCTCAACTTTATCCGAGTTTTGCTGAGGGAGCAACCCCTTTTTTTACTTTGAATTGGTCAAAATATACGGAATTTCTTACTTTTCGTGGAGGATTAGATCCAGTAACAGGGGGTCTATGGCTGACTGATATTGCACACCATCATTTAGCTATTGCAATTCTTTTTCTGATAGCGGGTCACATGTATAGGACCAATTGGGGCATCGGGCATGGTCTAAAAGATATTTTAGAGGCGCATAAAGGCCCATTTACAGGCCAGGGCCATAAAGGCCTATATGAGATCCTAACAACGTCATGGCATGCTCAATTATCTCTTAATCTCGCTATGTTAGGCTCGTTAACCATTGTTGTAGCTCATCATATGTATTCCATGCCACCTTATCCATATCTAGCTACTGACTATGGTACACAACTTTCATTGTTCACACATCACATGTGGATTGGTGGCTTTCTCATAGTTGGTGCTGCCGCGCATGCAGCCATTTTTATGGTAAGAGACTATGATCCAACTATTAGATACAACGATCTATTAGATCGTGTCCTTAGACATCGCGATGCAATAATATCACATCTTAACTGGGTATGTATATTTCTTGGTTTTCACAGTTTTGGTTTGTATATTCATAATGATACCATGAGCGCTTTAGGGCGGCCCCAAGATATGTTTTCAGATACCGCTATCCAATTACAACCGGTTTTTGCTCAATGGATACAAAACACCCATGCTTTAGCACCTAGTGCAACGGCTCCTGGTGCAACAACAGGCACTAGTTTGACTTGGGGAGGCGGTGATTTAGTAGCAGTAGGTGGCAAAGTAGCTTTGTTACCTATTCCATTAGGAACCGCAGATTTTTTGGTACATCACATTCATGCATTTACGATTCATGTAACGGTGTTGATACTCCTGAAAGGGGTTCTATTTGCACGGAGTTCGCGTTTGATACCAGATAAAGCAAATCTCGGTTTTCGTTTCCCTTGTGATGGACCTGGAAGAGGGGGGACATGTCAAGTATCCGCTTGGGATCATGTCTTCTTAGGGCTATTCTGGATGTATAATGCAATTTCGGTAGTAATATTCCATTTCAGTTGGAAAATGCAGTCAGATGTTTGGGGCAGTATAAGTGATCAAGGGGTAGTAACTCATATCACGGGAGGAAACTTTGCCCAGAGTTCCATTACTATTAATGGGTGGCTCCGCGATTTCTTATGGGCACAGGCGTCACAGGTAATTCAGTCTTATGGTTCTTCATTATCTGCATATGGTCTTTTTTTCCTAGGTGCTCATTTTGTATGGGCTTTTAGTTTAATGTTTCTATTCAGCGGGCGTGGTTATTGGCAAGAACTTATTGAATCCATTGTTTGGGCTCATAATAAATTAAAAGTTGCTCCTGCTACTCAGCCTAGAGCCTTGAGCATTGTACAAGGACGTGCTGTAGGAGTAACCCATTACCTTCTGGGTGGAATTGCCACAACATGGGCATTCTTCTTAGCAAGAATTATTGCAGTAGGA
>Phedimus_kamtschaticus
ATGATTATTCGTTCGCCGGAACCAGAAGTAAAAATTTTGGTAGATAGGGATCCTGTAAAAACTTCTTTCGAGGAATGGGCCAGACCCGGTCATTTCTCAAGAACATTAGCTAAGGGCCCTGATACTACCACTTGGATCTGGAACTTACATGCTGATGCTCACGATTTCGATAGCCATACCAGTGATTTGGAGGAGATCTCTCGAAAAGTATTTAGTGCTCATTTCGGCCAACTCTCCATTATCTTTCTTTGGCTGAGTGGCATGTATTTCCACGGTGCTCGTTTTTCCAATTATGAAGCATGGCTAAGTGATCCTACTCACATTGGACCTAGTGCCCAGGTGGTTTGGCCAATAGTGGGCCAAGAAATATTAAACGGTGACGTAGGCGGGGGGTTTCGAGGAATACAAATAACCTCTGGTTTTTTTCAAATTTGGCGAGCATCTGGAATAACTAGTGAATTACAACTCTATTGTACTGCAATCGGTGCATTGATCTTTTCAGCCTTAATGCTTTTTGCTGGTTGGTTCCATTATCACAAAGCTGCGCCAAAATTGGCTTGGTTCCAAGACGTAGAATCCATGTTGAATCACCATTTAGCGGGGTTACTAGGACTTGGGTCTCTTTCGTGGGCGGGACATCAAGTACATGTATCTTTACCGATTAACCAATTTCTAAACGCTGGAGTAGATCCTAAAGAGATCCCACTTCCTCACGAATTTATCTTAAATCGGGATCTTTTGGCTCAACTTTATCCGAGTTTTGCTGAGGGAGCAACCCCTTTTTTTACTTTGAATTGGTCAAAATATACGGAATTTCTTACTTTTCGTGGAGGATTAGATCCAGTAACAGGGGGTCTATGGCTGACTGATATTGCACACCATCATTTAGCTATTGCAATTCTTTTTCTGATAGCGGGTCACATGTATAGGACCAATTGGGGCATCGGGCATGGTCTAAAAGATATTTTAGAGGCGCATAAAGGCCCATTTACAGGCCAGGGCCATAAAGGCCTATATGAGATCCTAACAACGTCATGGCATGCTCAATTATCTCTTAATCTCGCTATGTTAGGCTCGTTAACCATTGTTGTAGCTCATCATATGTATTCCATGCCACCTTATCCATATCTAGCTACTGACTATGGTACACAACTTTCATTGTTCACACATCACATGTGGATTGGTGGCTTTCTCATAGTTGGTGCTGCCGCGCATGCAGCCATTTTTATGGTAAGAGACTATGATCCAACTATTAGATACAACGATCTATTAGATCGTGTCCTTAGACATCGCGATGCAATAATATCACATCTTAACTGGGTATGTATATTTCTTGGTTTTCACAGTTTTGGTTTGTATATTCATAATGATACCATGAGCGCTTTAGGGCGGCCCCAAGATATGTTTTCAGATACCGCTATCCAATTACAACCGGTTTTTGCTCAATGGATACAAAACACCCATGCTTTAGCACCTAGTGCAACGGCTCCTGGTGCAACAACAGGCACTAGTTTGACTTGGGGAGGCGGTGATTTAGTAGCAGTAGGTGGCAAAGTAGCTTTGTTACCTATTCCATTAGGAACCGCAGATTTTTTGGTACATCACATTCATGCATTTACGATTCATGTAACGGTGTTGATACTCCTGAAAGGGGTTCTATTTGCACGGAGTTCGCGTTTGATACCAGATAAAGCAAATCTCGGTTTTCGTTTCCCTTGTGATGGACCTGGAAGAGGGGGGACATGTCAAGTATCCGCTTGGGATCATGTCTTCTTAGGGCTATTCTGGATGTATAATGCAATTTCGGTAGTAATATTCCATTTCAGTTGGAAAATGCAGTCAGATGTTTGGGGCAGTATAAGTGATCAAGGGGTAGTAACTCATATCACGGGAGGAAACTTTGCCCAGAGTTCCATTACTATTAATGGGTGGCTCCGCGATTTCTTATGGGCACAGGCGTCACAGGTAATTCAGTCTTATGGTTCTTCATTATCTGCATATGGTCTTTTTTTCCTAGGTGCTCATTTTGTATGGGCTTTTAGTTTAATGTTTCTATTCAGCGGGCGTGGTTATTGGCAAGAACTTATTGAATCCATTGTTTGGGCTCATAATAAATTAAAAGTTGCTCCTGCTACTCAGCCTAGAGCCTTGAGCATTGTACAAGGACGTGCTGTAGGAGTAACCCATTACCTTCTGGGTGGAATTGCCACAACATGGGCATTCTTCTTAGCAAGAATTATTGCAGTAGGA
>Phedimus_odontophyllus
ATGATTATTCGTTCGCCGGAACCAGAAGTCAAAATTTTGGTAGATAGGGATCCTGTAAAAACTTCTTTCGAGGAATGGGCCAGACCCGGTCATTTCTCAAGAACACTAGCTAAGGGCCCTGATACTACCACTTGGATCTGGAACCTACATGCTGATGCTCACGATTTCGATAGTCATACCAGTGATTTGGAGGAGATCTCTCGAAAAGTATTTAGTGCTCATTTCGGCCAACTCTCGATTATCTTTCTTTGGCTGAGTGGCATGTATTTCCACGGTGCTCGTTTTTCGAATTATGAAGCATGGCTAAGTGATCCTACTCACATTGGACCTAGTGCCCAGGTGGTTTGGCCAATAGTGGGCCAAGAAATATTGAACGGTGACGTAGGCGGGGGGTTTCGAGGAATACAAATAACCTCCGGTTTTTTTCAAATTTGGCGAGCATCTGGAATAACTAGTGAATTACAACTCTATTGTACCGCAATCGGCGCATTGATCTTTTCCGCCTTAATGCTTTTTGCTGGTTGGTTCCATTATCACAAAGCTGCGCCAAAATTGGCTTGGTTCCAAGACGTAGAATCCATGTTGAATCACCATTTAGCGGGGTTACTAGGACTTGGGTCTCTTTCGTGGGCGGGACATCAAGTACATGTATCGTTACCGATTAACCAATTTCTAAACGCTGGAGTAGATCCTAAAGAGATCCCACTTCCTCACGAATTTATCTTAAATCGGGATCTTTTGGCTCAACTTTATCCGAGTTTTGCTGAGGGAGCAACTCCTTTTTTTACTTTGAATTGGTCAAAATATACGGAATTTCTTACTTTTCGTGGAGGATTAGATCCAGTAACAGGGGGTCTATGGCTAACTGATATTGCACACCATCATTTAGCTATTGCAATTCTTTTTCTGATAGCGGGTCACATGTATAGGACCAATTGGGGCATCGGGCATGGTCTAAAAGATATTTTAGAGGCGCATAAAGGCCCATTTACAGGCCAGGGCCATAAAGGCCTATATAAGATCCTAACAACGTCATGGCATGCTCAATTATCTCTTAATCTCGCTATGTTAGGCTCGTTAACCATTGTTGTAGCTCATCATATGTATTCCATGCCACCTTATCCATATCTAGCTACTGACTATGGTACACAACTTTCATTGTTCACACATCACATGTGGATTGGTGGCTTTCTCATAGTTGGTGCTGCCGCGCATGCAGCCATTTTTATGGTAAGAGACTATGATCCAACTATTAGATACAACGATCTATTAGATCGTGTCCTTAGACATCGCGATGCAATAATATCACATCTTAACTGGGTATGTATATTTCTTGGTTTTCACAGTTTTGGTTTGTATATTCATAATGATACCATGAGCGCTTTAGGGCGGCCCCAAGATATGTTTTCAGATACCGCTATCCAATTACAACCGGTTTTTGCTCAATGGATACAAAACACCCATGCTTTAGCACCTAGTGCAACGGCTCCTGGTGCAATAACAGGCACTAGTTTGACTTGGGGAGGAGGTGATTTAGTAGCAGTAGGTGGCAAAGTAGCTTTGTTACCTATTCCATTAGGAACCGCGGATTTTTTGGTACATCACATTCATGCATTTACGATTCATGTAACGGTGTTGATACTCCTGAAAGGGGTTCTATTTGCACGGAGTTCTCGTTTGATACCCGATAAAGCGAATCTCGGTTTTCGTTTCCCTTGTGATGGACCTGGAAGAGGGGGGACATGTCAAGTATCCGCTTGGGATCATGTCTTCTTAGGGCTATTCTGGATGTATAATGCAATTTCGGTAGTAATATTCCATTTCAGTTGGAAAATGCAGTCAGATGTTTGGGGCAGTATAAGTGATCAAGGGGTAGTAACTCATATCACGGGAGGAAACTTTGCCCAGAGTTCCATTACTATTAATGGGTGGCTCCGCGATTTCTTATGGGCACAGGCGTCACAGGTAATTCAGTCTTATGGTTCTTCATTATCTGCATATGGTCTTTTTTTCCTAGGTGCTCATTTTGTATGGGCTTTTAGTTTAATGTTTCTATTCAGCGGGCGTGGTTATTGGCAAGAACTTATTGAATCCATTGTTTGGGCTCATAATAAATTAAAAGTTGCTCCTGCTACTCAGCCTAGAGCCTTGAGCATTGTACAAGGACGTGCTGTAGGAGTAACCCATTACCTTCTGGGTGGAATTGCCACAACATGGGCATTCTTCTTAGCAAGAATTATTGCAGTAGGA
>Phedimus_takesimensis
ATGATTATTCGTTCGCCGGAACCAGAAGTAAAAATTTTGGTAGATAGGGATCCTGTAAAAACTTCTTTCGAGGAATGGGCCAGACCCGGTCATTTCTCAAGAACATTAGCTAAGGGCCCTGATACTACCACTTGGATCTGGAACTTACATGCTGATGCTCACGATTTCGATAGCCATACCAGTGATTTGGAGGAGATCTCTCGAAAAGTATTTAGTGCTCATTTCGGCCAACTCTCCATTATCTTTCTTTGGCTGAGTGGCATGTATTTCCACGGTGCTCGTTTTTCCAATTATGAAGCATGGCTAAGTGATCCTACTCACATTGGACCTAGTGCCCAGGTGGTTTGGCCAATAGTGGGCCAAGAAATATTAAACGGTGACGTAGGCGGGGGGTTTCGAGGAATACAAATAACCTCTGGTTTTTTTCAAATTTGGCGAGCATCTGGAATAACTAGTGAATTACAACTCTATTGTACCGCAATCGGTGCATTGATCTTTTCAGCCTTAATGCTTTTTGCTGGTTGGTTCCATTATCACAAAGCTGCGCCAAAATTGGCTTGGTTCCAAGACGTAGAATCCATGTTGAATCACCATTTAGCGGGGTTACTAGGACTTGGGTCTCTTTCGTGGGCGGGACATCAAGTACATGTATCTTTACCGATTAACCAATTTCTAAACGCTGGAGTAGATCCTAAAGAGATCCCACTTCCTCACGAATTTATCTTAAATCGGGATCTTTTGGCTCAACTTTATCCGAGTTTTGCTGAGGGAGCAACCCCTTTTTTTACTTTGAATTGGTCAAAATATACGGAATTTCTTACTTTTCGTGGAGGATTAGATCCAGTAACAGGGGGTCTATGGCTGACTGATATTGCACACCATCATTTAGCTATTGCAATTCTTTTTCTGATAGCGGGTCACATGTATAGGACCAATTGGGGCATCGGGCATGGTCTAAAAGATATTTTAGAGGCGCATAAAGGCCCATTTACAGGCCAGGGCCATAAAGGCCTATATGAGATCCTAACAACGTCATGGCATGCTCAATTATCTCTTAATCTCGCTATGTTAGGCTCGTTAACCATTGTTGTAGCTCATCATATGTATTCCATGCCACCTTATCCATATCTAGCTACTGACTATGGTACACAACTTTCATTGTTCACACATCACATGTGGATTGGTGGCTTTCTCATAGTTGGTGCTGCCGCGCATGCAGCCATTTTTATGGTAAGAGACTATGATCCAACTATTAGATACAACGATCTATTAGATCGTGTCCTTAGACATCGCGATGCAATAATATCACATCTTAACTGGGTATGTATATTTCTTGGTTTTCACAGTTTTGGTTTGTATATTCATAATGATACCATGAGCGCTTTAGGGCGGCCCCAAGATATGTTTTCAGATACCGCTATCCAATTACAACCGGTTTTTGCTCAATGGATACAAAACACCCATGCTTTAGCACCTAGTGCAACGGCTCCTGGTGCAACAACAGGCACTAGTTTGACTTGGGGAGGCGGTGATTTAGTAGCAGTAGGTGGCAAAGTAGCTTTGTTACCTATTCCATTAGGAACCGCAGATTTTTTGGTACATCACATTCATGCATTTACGATTCATGTAACGGTGTTGATACTCCTGAAAGGGGTTCTATTTGCACGGAGTTCGCGTTTGATACCAGATAAAGCAAATCTCGGTTTTCGTTTCCCTTGTGATGGACCTGGAAGAGGGGGGACATGTCAAGTATCCGCTTGGGATCATGTCTTCTTAGGGCTATTCTGGATGTATAATGCAATTTCGGTAGTAATATTCCATTTCAGTTGGAAAATGCAGTCAGATGTTTGGGGCAGTATAAGTGATCAAGGGGTAGTAACTCATATCACGGGAGGAAACTTTGCCCAGAGTTCCATTACTATTAATGGGTGGCTCCGCGATTTCTTATGGGCACAGGCGTCACAGGTAATTCAGTCTTATGGTTCTTCATTATCTGCATATGGTCTTTTTTTCCTAGGTGCTCATTTTGTATGGGCTTTTAGTTTAATGTTTCTATTCAGCGGGCGTGGTTATTGGCAAGAACTTATTGAATCCATTGTTTGGGCTCATAATAAATTAAAAGTTGCTCCTGCTACTCAGCCTAGAGCCTTGAGCATTGTACAAGGACGTGCTGTAGGAGTAACCCATTACCTTCTGGGTGGAATTGCCACAACATGGGCATTCTTCTTAGCAAGAATTATTGCAGTAGGA
>Phedimus_yangshanicus
ATGATTATTCGTTCGCCGGAACCAGAAGTCAAAATTTTGGTAGATAGGGATCCTGTAAAAACTTCTTTCGAGGAATGGGCCAGACCCGGTCATTTCTCAAGAACACTAGCTAAGGGCCCTGATACTACCACTTGGATCTGGAACCTACATGCTGATGCTCACGATTTCGATAGTCATACCAGTGATTTGGAGGAGATCTCTCGAAAAGTATTTAGTGCTCATTTCGGCCAACTCTCGATTATCTTTCTTTGGCTGAGTGGCATGTATTTCCACGGTGCTCGTTTTTCGAATTATGAAGCATGGCTAAGTGATCCTACTCACATTGGACCTAGTGCCCAGGTGGTTTGGCCAATAGTGGGCCAAGAAATATTGAACGGTGACGTAGGCGGGGGGTTTCGAGGAATACAAATAACCTCCGGTTTTTTTCAAATTTGGCGAGCATCTGGAATAACTAGTGAATTACAACTCTATTGTACCGCAATCGGCGCATTGATCTTTTCCGCCTTAATGCTTTTTGCTGGTTGGTTCCATTATCACAAAGCTGCGCCAAAATTGGCTTGGTTCCAAGACGTAGAATCCATGTTGAATCACCATTTAGCGGGGTTACTAGGACTTGGGTCTCTTTCGTGGGCGGGACATCAAGTACATGTATCGTTACCGATTAACCAATTTCTAAACGCTGGAGTAGATCCTAAAGAGATCCCACTTCCTCACGAATTTATCTTAAATCGGGATCTTTTGGCTCAACTTTATCCGAGTTTTGCTGAGGGAGCAACTCCTTTTTTTACTTTGAATTGGTCAAAATATACGGAATTTCTTACTTTTCGTGGAGGATTAGATCCAGTAACAGGGGGTCTATGGCTAACTGATATTGCACACCATCATTTAGCTATTGCAATTCTTTTTCTGATAGCGGGTCACATGTATAGGACCAATTGGGGCATCGGGCATGGTCTAAAAGATATTTTAGAGGCGCATAAAGGCCCATTTACAGGCCAGGGCCATAAAGGCCTATATAAGATCCTAACAACGTCATGGCATGCTCAATTATCTCTTAATCTCGCTATGTTAGGCTCGTTAACCATTGTTGTAGCTCATCATATGTATTCCATGCCACCTTATCCATATCTAGCTACTGACTATGGTACACAACTTTCATTGTTCACACATCACATGTGGATTGGTGGCTTTCTCATAGTTGGTGCTGCCGCGCATGCAGCCATTTTTATGGTAAGAGACTATGATCCAACTATTAGATACAACGATCTATTAGATCGTGTCCTTAGACATCGCGATGCAATAATATCACATCTTAACTGGGTATGTATATTTCTTGGTTTTCACAGTTTTGGTTTGTATATTCATAATGATACCATGAGCGCTTTAGGGCGGCCCCAAGATATGTTTTCAGATACCGCTATCCAATTACAACCGGTTTTTGCTCAATGGATACAAAACACCCATGCTTTAGCACCTAGTGCAACGGCTCCTGGTGCAATAACAGGCACTAGTTTGACTTGGGGAGGAGGTGATTTAGTAGCAGTAGGTGGCAAAGTAGCTTTGTTACCTATTCCATTAGGAACCGCGGATTTTTTGGTACATCACATTCATGCATTTACGATTCATGTAACGGTGTTGATACTCCTGAAAGGGGTTCTATTTGCACGGAGTTCTCGTTTGATACCCGATAAAGCGAATCTCGGTTTTCGTTTCCCTTGTGATGGACCTGGAAGAGGGGGGACATGTCAAGTATCCGCTTGGGATCATGTCTTCTTAGGGCTATTCTGGATGTATAATGCAATTTCGGTAGTAATATTCCATTTCAGTTGGAAAATGCAGTCAGATGTTTGGGGCAGTATAAGTGATCAAGGGGTAGTAACTCATATCACGGGAGGAAACTTTGCCCAGAGTTCCATTACTATTAATGGGTGGCTCCGCGATTTCTTATGGGCACAGGCGTCACAGGTAATTCAGTCTTATGGTTCTTCATTATCTGCATATGGTCTTTTTTTCCTAGGTGCTCATTTTGTATGGGCTTTTAGTTTAATGTTTCTATTCAGCGGGCGTGGTTATTGGCAAGAACTTATTGAATCCATTGTTTGGGCTCATAATAAATTAAAAGTTGCTCCTGCTACTCAGCCTAGAGCCTTGAGCATTGTACAAGGACGTGCTGTAGGAGTAACCCATTACCTTCTGGGTGGAATTGCCACAACATGGGCATTCTTCTTAGCAAGAATTATTGCAGTAGGA
>Rhodiola_bupleuroides
ATGATTATTCGTTCGCCGGAACCAGAAGTAAAAATTTTGGTAGATAGGGATCCTGTAAAAACTTCTTTCGAGGAATGGGCCAGACCCGGTCATTTCTCAAGAACACTAGCTAAGGGCCCTGATACTACCACTTGGATCTGGAACCTACATGCTGATGCTCACGATTTCGATAGCCATACCAGTGATTTGGAGGAGATCTCTCGAAAAGTATTTAGTGCTCATTTCGGCCAACTCTCCATTATCTTTCTTTGGCTGAGTGGCATGTATTTCCACGGTGCTCGTTTTTCCAATTATGAAGCATGGCTAAGTGATCCTACTCACATTGGACCTAGTGCCCAGGTGGTTTGGCCAATAGTGGGCCAAGAAATATTGAATGGTGACGTAGGCGGGGGGTTTCGAGGAATACAAATAACCTCTGGGTTTTTTCAAATTTGGCGAGCATCTGGAATAACTAGTGAATTACAACTCTATTGTACCGCAATCGGTGCATTGATCTTTTCAGCCTTAATGCTTTTTGCTGGTTGGTTCCATTATCACAAAGCTGCGCCAAAATTGGCTTGGTTCCAAGACGTAGAATCCATGTTGAATCACCATTTAGCGGGGTTACTAGGACTTGGGTCTCTTTCGTGGGCGGGACATCAAGTACATGTATCTTTACCGATTAACCAATTTCTAAACGCTGGAGTAGATCCTAAAGAGATCCCACTTCCTCACGAATTTATCTTAAATCGGGATCTTTTGGCTCAACTTTATCCGAGTTTTGCTGAGGGAGCAACTCCTTTTTTTACCTTGAATTGGTCAAAATATACTGAATTTCTTACTTTTCGTGGAGGATTAGATCCAGTAACAGGGGGTCTATGGCTGACTGATATTGCACACCATCATTTAGCTATTGCAATTCTTTTTCTGATAGCGGGTCACATGTATAGGACCAATTGGGGCATCGGGCATGGTCTAAAAGATATTTTAGAGGCGCATAAAGGCCCATTTACAGGCCAGGGCCATAAAGGCCTATATGAGATCCTAACAACGTCATGGCATGCTCAATTATCTCTTAATCTCGCTATGTTAGGCTCGTTAACCATTGTTGTAGCTCATCATATGTATGCCATGCCACCTTATCCATATCTAGCTACTGACTATGGTACACAACTTTCATTGTTCACACATCACATGTGGATTGGGGGCTTTCTCATAGTTGGTGCTGCCGCGCATGCAGCTATTTTTATGGTAAGAGACTATGATCCAACTATTAGATACAACGATCTATTAGATCGTGTCCTTAGACATCGCGATGCAATAATATCACATCTTAACTGGGTATGTATATTTCTTGGTTTTCACAGTTTTGGTTTGTATATTCATAATGATACCATGAGCGCTTTAGGGCGGCCCCAAGATATGTTTTCAGATACCGCTATCCAATTACAACCGGTTTTTGCTCAATGGATACAAAACACCCATGCTTTAGCACCTAGTGCAACGGCTCCTGGTGCAACAACAGGCACTAGTTTGACTTGGGGAGGAGGTGATTTAGTAGCAGTAGGTGGCAAAGTCGCTTTGTTACCTATTCCATTAGGAACCGCAGATTTTTTGGTACATCACATTCATGCATTTACGATTCATGTAACGGTGTTGATACTCCTGAAAGGGGTTCTATTTGCACGGAGTTCTCGTTTGATACCAGATAAAGCAAATCTCGGTTTTCGTTTCCCTTGTGATGGACCTGGAAGAGGGGGGACATGTCAAGTATCCGCTTGGGATCATGTCTTCTTAGGGCTATTCTGGATGTATAATGCAATTTCGGTAGTAATATTCCATTTCAGTTGGAAAATGCAGTCAGATGTTTGGGGCAGTATAAGTGATCAAGGGGTAGTAACTCATATCACGGGAGGAAACTTTGCCCAGAGTTCCATTACTATTAATGGGTGGCTCCGCGATTTCTTATGGGCACAGGCGTCACAGGTAATTCAGTCTTATGGTTCTTCATTATCTGCATATGGTCTTTTTTTCCTAGGTGCTCATTTTGTATGGGCTTTTAGTTTAATGTTTCTATTCAGCGGGCGTGGTTATTGGCAAGAACTTATTGAATCCATTGTTTGGGCTCATAATAAATTAAAAGTTGCTCCTGCTACTCAGCCTAGAGCCTTGAGCATTGTACAAGGACGTGCTGTAGGAGTAACCCATTACCTTCTGGGTGGAATTGCCACAACATGGGCATTCTTCTTAGCAAGAATTATTGCAGTAGGA
>Rhodiola_calliantha
ATGATTATTCGTTCGCCGGAACCAGAAGTAAAAATTTTGGTAGATAGGGATCCTGTAAAAACTTCTTTCGAGGAATGGGCCAGACCCGGTCATTTCTCAAGAACACTAGCTAAGGGCCCTGATACTACCACTTGGATCTGGAACCTACATGCTGATGCTCACGATTTCGATAGCCATACCAGTGATTTGGAGGAGATCTCTCGAAAAGTATTTAGTGCTCATTTCGGCCAACTCTCCATTATCTTTCTTTGGCTGAGTGGCATGTATTTCCACGGTGCTCGTTTTTCCAATTATGAAGCATGGCTAAGTGATCCTACTCACATTGGACCTAGTGCCCAGGTGGTTTGGCCAATAGTGGGCCAAGAAATATTGAATGGTGACGTAGGCGGGGGGTTTCGAGGAATACAAATAACCTCTGGTTTTTTTCAAATTTGGCGAGCATCTGGAATAACTAGTGAATTACAACTCTATTGTACCGCAATCGGTGCATTGATCTTTTCAGCCTTAATGCTTTTTGCTGGTTGGTTCCATTATCACAAAGCTGCGCCAAAATTGGCTTGGTTCCAAGACGTAGAATCCATGTTGAATCACCATTTAGCGGGGTTACTAGGACTTGGGTCTCTTTCGTGGGCGGGACATCAAGTACATGTATCTTTACCGATTAACCAATTTCTAAACGCTGGAGTAGATCCTAAAGAGATCCCACTTCCTCACGAATTTATCTTAAATCGGGATCTTTTGGCTCAACTTTATCCGAGTTTTGCTGAGGGAGCAACTCCTTTTTTTACCTTGAATTGGTCAAAATATACTGAATTTCTTACTTTTCGTGGAGGATTAGATCCAGTAACAGGGGGTCTATGGCTGACTGATATTGCACACCATCATTTAGCTATTGCAATTCTTTTTCTGATAGCGGGTCACATGTATAGGACCAATTGGGGCATCGGGCATGGTCTAAAAGATATTTTAGAGGCGCATAAAGGCCCATTTACAGGCCAGGGCCATAAAGGCCTATATGAGATCCTAACAACGTCATGGCATGCTCAATTATCTCTTAATCTCGCTATGTTAGGCTCGTTAACCATTGTTGTAGCTCATCATATGTATGCCATGCCACCTTATCCATATCTAGCTACTGACTATGGTACACAACTTTCATTGTTCACACATCACATGTGGATTGGGGGCTTTCTCATAGTTGGTGCTGCCGCGCATGCAGCTATTTTTATGGTAAGAGACTATGATCCAACTATTAGATACAACGATCTATTAGATCGTGTCCTTAGACATCGCGATGCAATAATATCACATCTTAACTGGGTATGTATATTTCTTGGTTTTCACAGTTTTGGTTTGTATATTCATAATGATACCATGAGCGCTTTAGGGCGGCCCCAAGATATGTTTTCAGATACCGCTATCCAATTACAACCGGTTTTTGCTCAATGGATACAAAACACCCATGCTTTAGCACCTAGTGCAACGGCTCCTGGTGCAACAACAGGCACTAGTTTGACTTGGGGAGGAGGTGATTTAGTAGCAGTAGGTGGCAAAGTCGCTTTGTTACCTATTCCATTAGGAACCGCAGATTTTTTGGTACATCACATTCATGCATTTACGATTCATGTAACGGTGTTGATACTCCTGAAAGGGGTTCTATTTGCACGGAGTTCTCGTTTGATACCAGATAAAGCAAATCTCGGTTTTCGTTTCCCTTGTGATGGACCTGGAAGAGGGGGGACATGTCAAGTATCCGCTTGGGATCATGTCTTCTTAGGGCTATTCTGGATGTATAATGCAATTTCGGTAGTAATATTCCATTTCAGTTGGAAAATGCAGTCAGATGTTTGGGGCAGTATAAGTGATCAAGGGGTAGTAACTCATATCACGGGAGGAAACTTTGCCCAGAGTTCCATTACTATTAATGGGTGGCTCCGCGATTTCTTATGGGCACAGGCGTCACAGGTAATTCAGTCTTATGGTTCTTCATTATCTGCATATGGTCTTTTTTTCCTAGGTGCTCATTTTGTATGGGCTTTTAGTTTAATGTTTCTATTCAGCGGGCGTGGTTATTGGCAAGAACTTATTGAATCCATTGTTTGGGCTCATAATAAATTAAAAGTTGCTCCTGCTACTCAGCCTAGAGCCTTGAGCATTGTACAAGGACGTGCTGTAGGAGTAACCCATTACCTTCTGGGTGGAATTGCCACAACATGGGCATTCTTCTTAGCAAGAATTATTGCAGTAGGA
>Rhodiola_crenulata
ATGATTATTCGTTCGCCGGAACCAGAAGTAAAAATTTTGGTAGATAGGGATCCTGTAAAAACTTCTTTCGAGGAATGGGCCAGACCCGGTCATTTCTCAAGAACACTAGCTAAGGGCCCTGATACTACCACTTGGATCTGGAACCTACATGCTGATGCTCACGATTTCGATAGCCATACCAGTGATTTGGAGGAGATCTCCCGAAAAGTATTTAGTGCTCATTTCGGCCAACTCTCCATTATCTTTCTTTGGCTGAGTGGCATGTATTTCCACGGTGCTCGTTTTTCCAATTATGAAGCATGGCTAAGTGATCCTACTCACATTGGACCTAGTGCCCAGGTGGTTTGGCCAATAGTGGGCCAAGAAATATTGAATGGTGACGTAGGCGGGGGGTTTCGAGGAATACAAATAACCTCTGGTTTTTTTCAAATTTGGCGAGCATCTGGAATAACTAGTGAATTACAACTCTATTGTACCGCAATCGGTGCATTGATCTTTTCAGCCTTAATGCTTTTTGCTGGTTGGTTCCATTATCACAAAGCTGCGCCAAAATTGGCTTGGTTCCAAGACGTAGAATCCATGTTGAATCACCATTTAGCGGGGTTACTAGGACTTGGGTCTCTTTCGTGGGCGGGACATCAAGTACATGTATCTTTACCGATTAACCAATTTCTAAACGCTGGAGTAGATCCTAAAGAGATCCCACTTCCTCACGAATTTATCTTAAATCGGGATCTTTTGGCTCAACTTTATCCGAGTTTTGCTGAGGGAGCAACTCCTTTTTTTACCTTGAATTGGTCAAAATATACGGAATTTCTTACTTTTCGTGGAGGATTAGATCCAGTAACAGGGGGTCTATGGCTGACTGATATTGCACACCATCATTTAGCTATTGCAATTCTTTTTCTGATAGCGGGTCACATGTATAGGACCAATTGGGGCATCGGGCATGGTCTAAAAGATATTTTAGAGGCGCATAAAGGCCCATTTACAGGCCAGGGCCATAAAGGCCTATATGAGATCCTAACAACGTCATGGCATGCTCAATTATCTCTTAATCTCGCTATGTTAGGCTCGTTAACCATTGTTGTAGCTCATCATATGTATGCCATGCCACCTTATCCATATCTAGCTACTGACTATGGTACACAACTTTCATTGTTCACACATCACATGTGGATTGGGGGCTTTCTCATAGTTGGTGCTGCCGCGCATGCAGCTATTTTTATGGTAAGAGACTATGATCCAACTATTAGATACAACGATCTATTAGATCGTGTCCTTAGACATCGCGATGCAATAATATCACATCTTAACTGGGTATGTATATTTCTTGGTTTTCACAGTTTTGGTTTGTATATTCATAATGATACCATGAGCGCTTTAGGGCGGCCCCAAGATATGTTTTCAGATACCGCTATCCAATTACAACCGGTTTTTGCTCAATGGATACAAAACACCCATGCTTTAGCACCTAGTGCAACGGCTCCTGGTGCAACAACAGGCACTAGTTTGACTTGGGGAGGAGGTGATTTAGTAGCAGTAGGTGGCAAAGTCGCTTTGTTACCTATTCCATTAGGAACCGCAGATTTTTTGGTACATCACATTCATGCATTTACGATTCATGTAACGGTGTTGATACTCCTGAAAGGGGTTCTATTTGCACGGAGTTCTCGTTTGATACCAGATAAAGCAAATCTCGGTTTTCGTTTCCCTTGTGATGGACCTGGAAGAGGGGGGACATGTCAAGTATCCGCTTGGGATCATGTCTTCTTAGGGCTATTCTGGATGTATAATGCAATTTCGGTAGTAATATTCCATTTCAGTTGGAAAATGCAGTCAGATGTTTGGGGCAGTATAAGTGATCAAGGGGTAGTAACTCATATCACGGGAGGAAACTTTGCCCAGAGTTCCATTACTATTAATGGGTGGCTCCGCGATTTCTTATGGGCACAGGCGTCACAGGTAATTCAGTCTTATGGTTCTTCATTATCTGCATATGGTCTTTTTTTCCTAGGTGCTCATTTTGTATGGGCTTTTAGTTTAATGTTTCTATTCAGCGGGCGTGGTTATTGGCAAGAACTTATTGAATCCATTGTTTGGGCTCATAATAAATTAAAAGTTGCTCCTGCTACTCAGCCTAGAGCCTTGAGCATTGTACAAGGACGTGCTGTAGGAGTAACCCATTACCTTCTGGGTGGAATTGCCACAACATGGGCATTCTTCTTAGCAAGAATTATTGCAGTAGGA
>Rhodiola_henryi
ATGATTATTCGTTCGCCGGAACCAGAAGTAAAAATTTTGGTAGATAGGGATCCTGTAAAAACTTCTTTCGAGGAATGGGCCAGACCCGGTCATTTCTCAAGAACACTAGCTAAGGGCCCTGATACTACCACTTGGATCTGGAACCTACATGCTGATGCTCACGATTTCGATAGCCATACCAGTGATTTGGAGGAGATCTCTCGAAAAGTATTTAGTGCTCATTTCGGCCAACTCTCCATTATCTTTCTTTGGCTGAGTGGCATGTATTTCCACGGTGCTCGTTTTTCCAATTATGAAGCATGGCTAAGTGATCCTACTCACATTGGACCTAGTGCCCAGGTGGTTTGGCCAATAGTGGGCCAAGAAATATTGAATGGTGACGTAGGCGGGGGGTTTCGAGGAATACAAATAACCTCTGGTTTTTTTCAAATTTGGCGAGCATCTGGAATAACTAGTGAATTACAACTCTATTGTACCGCAATCGGTGCATTGATCTTTTCAGCCTTAATGCTTTTTGCTGGTTGGTTCCATTATCACAAAGCTGCGCCAAAATTGGCTTGGTTCCAAGACGTAGAATCCATGTTGAATCACCATTTAGCGGGGTTACTAGGACTTGGGTCTCTTTCGTGGGCGGGACATCAAGTACATGTATCTTTACCGATTAACCAATTTCTAAACGCTGGAGTAGATCCTAAAGAGATCCCACTTCCTCACGAATTTATCTTAAATCGGGATCTTTTGGCTCAACTTTATCCGAGTTTTGCTGAGGGAGCAACTCCTTTTTTTACCTTGAATTGGTCAAAATATACTGAATTTCTTACTTTTCGTGGAGGATTAGATCCAGTAACAGGGGGTCTATGGCTGACTGATATTGCACACCATCATTTAGCTATTGCAATTCTTTTTCTGATAGCGGGTCACATGTATAGGACCAATTGGGGCATCGGGCATGGTCTAAAAGATATTTTAGAGGCGCATAAAGGCCCATTTACAGGCCAGGGCCATAAAGGCCTATATGAGATCCTAACAACGTCATGGCATGCTCAATTATCTCTTAATCTCGCTATGTTAGGCTCGTTAACCATTGTTGTAGCTCATCATATGTATGCCATGCCACCTTATCCATATCTAGCTACTGACTATGGTACACAACTTTCATTGTTCACACATCACATGTGGATTGGGGGCTTTCTCATAGTTGGTGCTGCCGCGCATGCAGCTATTTTTATGGTAAGAGACTATGATCCAACTATTAGATACAACGATCTATTAGATCGTGTCCTTAGACATCGCGATGCAATAATATCACATCTTAACTGGGTATGTATATTTCTTGGTTTTCACAGTTTTGGTTTGTATATTCATAATGATACCATGAGCGCTTTAGGGCGGCCCCAAGATATGTTTTCAGATACCGCTATCCAATTACAACCGGTTTTTGCTCAATGGATACAAAACACCCATGCTTTAGCACCTAGTGCAACGGCTCCTGGTGCAACAACAGGCACTAGTTTGACTTGGGGAGGGGGTGATTTAGTAGCAGTAGGTGGCAAAGTCGCTTTGTTACCTATTCCATTAGGAACCGCAGATTTTTTGGTACATCACATTCATGCATTTACGATTCATGTAACGGTGTTGATACTCCTGAAAGGGGTTCTATTTGCACGGAGTTCTCGTTTGATACCAGATAAAGCAAATCTCGGTTTTCGTTTCCCTTGTGATGGACCTGGAAGAGGGGGGACATGTCAAGTATCCGCTTGGGATCATGTCTTCTTAGGGCTATTCTGGATGTATAATGCAATTTCGGTAGTAATATTCCATTTCAGTTGGAAAATGCAGTCAGATGTTTGGGGCAGTATAAGTGATCAAGGGGTAGTAACTCATATCACGGGAGGAAACTTTGCCCAGAGTTCCATTACTATTAATGGGTGGCTCCGCGATTTCTTATGGGCACAGGCGTCACAGGTAATTCAGTCTTATGGTTCTTCATTATCTGCATATGGTCTTTTTTTCCTAGGTGCTCATTTTGTATGGGCTTTTAGTTTAATGTTTCTATTCAGCGGGCGTGGTTATTGGCAAGAACTTATTGAATCCATTGTTTGGGCTCATAATAAATTAAAAGTTGCTCCTGCTACTCAGCCTAGAGCCTTGAGCATTGTACAAGGACGTGCTGTAGGAGTAACCCATTACCTTCTGGGTGGAATTGCCACAACATGGGCATTCTTCTTAGCAAGAATTATTGCAGTAGGA
>Rhodiola_himalensis
ATGATTATTCGTTCGCCGGAACCAGAAGTAAAAATTTTGGTAGATAGGGATCCTGTAAAAACTTCTTTCGAGGAATGGGCCAGACCCGGTCATTTCTCAAGAACACTAGCTAAGGGCCCTGATACTACCACTTGGATCTGGAACCTACATGCTGATGCTCACGATTTCGATAGCCATACCAGTGATTTGGAGGAGATCTCTCGAAAAGTATTTAGTGCTCATTTCGGCCAACTCTCCATTATCTTTCTTTGGCTGAGTGGCATGTATTTCCACGGTGCTCGTTTTTCCAATTATGAAGCATGGCTAAGTGATCCTACTCACATTGGACCTAGTGCCCAAGTGGTTTGGCCAATAGTGGGCCAAGAAATATTGAATGGTGACGTAGGCGGGGGGTTTCGAGGAATACAAATAACCTCTGGTTTTTTTCAAATTTGGCGAGCATCTGGAATAACTAGTGAATTACAACTCTATTGTACCGCAATCGGTGCATTGATCTTTTCAGCCTTAATGCTTTTTGCTGGTTGGTTCCATTATCACAAAGCTGCGCCAAAATTGGCTTGGTTCCAAGACGTAGAATCCATGTTGAATCACCATTTAGCGGGGTTACTAGGACTTGGGTCTCTTTCGTGGGCGGGACATCAAGTACATGTATCTTTACCGATTAACCAATTTCTAAACGCTGGAGTAGATCCTAAAGAGATCCCACTTCCTCACGAATTTATCTTAAATCGGGATCTTTTGGCTCAACTTTATCCGAGTTTTGCTGAGGGAGCAACTCCTTTTTTTACCTTGAATTGGTCAAAATATACGGAATTTCTTACTTTTCGTGGAGGATTAGATCCAGTAACAGGGGGTCTATGGCTGACTGATATTGCACACCATCATTTAGCTATTGCAATTCTTTTTCTGATAGCGGGTCACATGTATAGGACCAATTGGGGCATCGGGCATGGTCTAAAAGATATTTTAGAGGCGCATAAAGGCCCATTTACAGGCCAGGGCCATAAAGGCCTATATGAGATCCTAACAACGTCATGGCATGCTCAATTATCTCTTAATCTCGCTATGTTAGGCTCGTTAACCATTGTTGTAGCTCATCATATGTATGCCATGCCACCTTATCCATATCTAGCTACTGACTATGGTACACAACTTTCATTGTTCACACATCACATGTGGATTGGGGGCTTTCTCATAGTTGGTGCTGCCGCGCATGCAGCTATTTTTATGGTAAGAGACTATGATCCAACTATTAGATACAACGATCTATTAGATCGTGTCCTTAGACATCGCGATGCAATAATATCACATCTTAACTGGGTATGTATATTTCTTGGTTTTCACAGTTTTGGTTTGTATATTCATAATGATACCATGAGCGCTTTAGGGCGGCCCCAAGATATGTTTTCAGATACCGCTATCCAATTACAACCGGTTTTTGCTCAATGGATACAAAACACCCATGCTTTAGCACCTAGTGCAACGGCTCCTGGTGCAACAACAGGCACTAGTTTGACTTGGGGAGGAGGTGATTTAGTAGCAGTAGGTGGCAAAGTCGCTTTGTTACCTATTCCATTAGGAACCGCAGATTTTTTGGTACATCACATTCATGCATTTACGATTCATGTAACGGTGTTGATACTCCTGAAAGGGGTTCTATTTGCACGGAGTTCTCGTTTGATACCAGATAAAGCAAATCTCGGTTTTCGTTTCCCTTGTGATGGACCTGGAAGAGGGGGGACATGTCAAGTATCCGCTTGGGATCATGTCTTCTTAGGGCTATTCTGGATGTATAATGCAATTTCGGTAGTAATATTCCATTTCAGTTGGAAAATGCAGTCAGATGTTTGGGGCAGTATAAGTGATCAAGGGGTAGTAACTCATATCACGGGAGGAAACTTTGCCCAGAGTTCCATTACTATTAATGGGTGGCTCCGCGATTTCTTATGGGCACAGGCGTCACAGGTAATTCAGTCTTATGGTTCTTCATTATCTGCATATGGTCTTTTTTTCCTAGGTGCTCATTTTGTATGGGCTTTTAGTTTAATGTTTCTATTCAGCGGGCGTGGTTATTGGCAAGAACTTATTGAATCCATTGTTTGGGCTCATAATAAATTAAAAGTTGCTCCTGCTACTCAGCCTAGAGCCTTGAGCATTGTACAAGGACGTGCTGTAGGAGTAACCCATTACCTTCTGGGTGGAATTGCCACAACATGGGCATTCTTCTTAGCAAGAATTATTGCAGTAGGA
>Rhodiola_kirilowii
ATGATTATTCGTTCGCCGGAACCAGAAGTAAAAATTTTGGTAGATAGGGATCCTGTAAAAACTTCTTTCGAGGAATGGGCCAGACCCGGTCATTTCTCAAGAACACTAGCTAAGGGCCCTGATACTACCACTTGGATCTGGAACCTACATGCTGATGCTCACGATTTCGATAGCCATACCAGTGATTTGGAGGAGATCTCTCGAAAAGTATTTAGTGCTCATTTCGGCCAACTCTCCATTATCTTTCTTTGGCTGAGTGGCATGTATTTCCACGGTGCTCGTTTTTCCAATTATGAAGCATGGCTAAGTGATCCTACTCACATTGGACCTAGTGCCCAAGTGGTTTGGCCAATAGTGGGCCAAGAAATATTGAATGGTGACGTAGGCGGGGGGTTTCGAGGAATACAAATAACCTCTGGTTTTTTTCAAATTTGGCGAGCATCTGGAATAACTAGTGAATTACAACTCTATTGTACCGCAATCGGTGCATTGATCTTTTCAGCCTTAATGCTTTTTGCTGGTTGGTTCCATTATCACAAAGCTGCGCCAAAATTGGCTTGGTTCCAAGACGTAGAATCCATGTTGAATCACCATTTAGCGGGGTTACTAGGACTTGGGTCTCTTTCGTGGGCGGGACATCAAGTACATGTATCTTTACCGATTAACCAATTTCTAAACGCTGGAGTAGATCCTAAAGAGATCCCACTTCCTCATGAATTTATCTTAAATCGGGATCTTTTGGCTCAACTTTATCCGAGTTTTGCTGAGGGAGCAACTCCTTTTTTTACCTTGAATTGGTCAAAATATACGGAATTTCTTACTTTTCGTGGAGGATTAGATCCAGTAACAGGGGGTCTATGGCTGACTGATATTGCACACCATCATTTAGCTATTGCAATTCTTTTTCTGATAGCGGGTCACATGTATAGGACCAATTGGGGCATCGGGCATGGTCTAAAAGATATTTTAGAGGCGCATAAAGGCCCATTTACAGGCCAGGGCCATAAAGGCCTATATGAGATCCTAACAACGTCATGGCATGCTCAATTATCTCTTAATCTCGCTATGTTAGGCTCGTTAACCATTGTTGTAGCTCATCATATGTATGCCATGCCACCTTATCCATATCTAGCTACTGACTATGGTACACAACTTTCATTGTTCACACATCACATGTGGATTGGGGGCTTTCTCATAGTTGGTGCTGCCGCGCATGCAGCTATTTTTATGGTAAGAGACTATGATCCAACTATTAGATACAACGATCTATTAGATCGTGTCCTTAGACATCGCGATGCAATAATATCACATCTTAACTGGGTATGTATATTTCTTGGTTTTCACAGTTTTGGTTTGTATATTCATAATGATACCATGAGCGCTTTAGGGCGGCCCCAAGATATGTTTTCAGATACCGCTATCCAATTACAACCGGTTTTTGCTCAATGGATACAAAACACCCATGCTTTAGCACCTAGTGCAACGGCTCCTGGTGCAACAACAGGCACTAGTTTGACTTGGGGAGGAGGTGATTTAGTAGCAGTAGGTGGCAAAGTCGCTTTGTTACCTATTCCATTAGGAACCGCAGATTTTTTGGTACATCACATTCATGCATTTACGATTCATGTAACGGTGTTGATACTCCTGAAAGGGGTTCTATTTGCACGGAGTTCTCGTTTGATACCAGATAAAGCAAATCTCGGTTTTCGTTTCCCTTGTGATGGACCTGGAAGAGGGGGGACATGTCAAGTATCCGCTTGGGATCATGTCTTCTTAGGGCTATTCTGGATGTATAATGCAATTTCGGTAGTAATATTCCATTTCAGTTGGAAAATGCAGTCAGATGTTTGGGGCAGTATAAGTGATCAAGGGGTAGTAACTCATATCACGGGAGGAAACTTTGCCCAGAGTTCCATTACTATTAATGGGTGGCTCCGCGATTTCTTATGGGCACAGGCGTCACAGGTAATTCAGTCTTATGGTTCTTCATTATCTGCATATGGTCTTTTTTTCCTAGGTGCTCATTTTGTATGGGCTTTTAGTTTAATGTTTCTATTCAGCGGGCGTGGTTATTGGCAAGAACTTATTGAATCCATTGTTTGGGCTCATAATAAATTAAAAGTTGCTCCTGCTACTCAGCCTAGAGCCTTGAGCATTGTACAAGGACGTGCTGTAGGAGTAACCCATTACCTTCTGGGTGGAATTGCCACAACATGGGCATTCTTCTTAGCAAGAATTATTGCAGTAGGA
>Rhodiola_rosea
ATGATTATTCGTTCGCCGGAACCAGAAGTAAAAATTTTGGTAGATAGGGATCCTGTAAAAACTTCTTTCGAGGAATGGGCCAGACCCGGTCATTTCTCAAGAACACTAGCTAAGGGCCCTGATACTACCACTTGGATCTGGAACCTACATGCTGATGCTCACGATTTCGATAGCCATACAAGTGATTTGGAGGAGATCTCTCGAAAAGTATTTAGTGCTCATTTCGGCCAACTCTCCATTATCTTTCTTTGGCTGAGTGGCATGTATTTCCACGGTGCTCGTTTTTCCAATTATGAAGCATGGCTAAGTGATCCTACTCACATTGGACCTAGTGCCCAGGTGGTTTGGCCAATAGTGGGCCAAGAAATATTGAATGGTGACGTAGGCGGGGGGTTTCGAGGAATACAAATAACCTCTGGTTTTTTTCAAATTTGGCGAGCATCTGGAATAACTAGTGAATTACAACTCTATTGTACCGCAATCGGTGCATTGATCTTTTCAGCCTTAATGCTTTTTGCTGGTTGGTTCCATTATCACAAAGCTGCGCCAAAATTGGCTTGGTTCCAAGACGTAGAATCCATGTTGAATCACCATTTAGCGGGGTTACTAGGACTTGGGTCTCTTTCGTGGGCGGGACATCAAGTACATGTATCTTTACCGATTAACCAATTTCTAAACGCTGGAGTAGATCCTAAAGAGATCCCACTTCCTCACGAATTTATCTTAAATCGGGATCTTTTGGCTCAACTTTATCCGAGTTTTGCTGAGGGAGCAACTCCTTTTTTTACCTTGAATTGGTCAAAATATACTGAATTTCTTACTTTTCGTGGAGGATTAGATCCAGTAACAGGGGGTCTATGGCTGACTGATATTGCACACCATCATTTAGCTATTGCAATTCTTTTTCTGATAGCGGGTCACATGTATAGGACCAATTGGGGCATCGGGCATGGTCTAAAAGATATTTTAGAGGCGCATAAAGGCCCATTTACAGGCCAGGGCCATAAAGGCCTATATGAGATCCTAACAACGTCATGGCATGCTCAATTATCTCTTAATCTCGCTATGTTAGGCTCGTTAACCATTGTTGTAGCTCATCATATGTATGCCATGCCACCTTATCCATATCTAGCTACTGACTATGGTACACAACTTTCATTGTTCACACATCACATGTGGATTGGGGGCTTTCTCATAGTTGGTGCTGCCGCGCATGCAGCTATTTTTATGGTAAGAGACTATGATCCAACTATTAGATACAACGATCTATTAGATCGTGTCCTTAGACATCGCGATGCAATAATATCACATCTTAACTGGGTATGTATATTTCTTGGTTTTCACAGTTTTGGTTTGTATATTCATAATGATACCATGAGCGCTTTAGGGCGGCCCCAAGATATGTTTTCAGATACCGCTATCCAATTACAACCGGTTTTTGCTCAATGGATACAAAACACCCATGCTTTAGCACCTAGTGCAACGGCTCCTGGTGCAACAACAGGCACTAGTTTGACTTGGGGAGGAGGTGATTTAGTAGCAGTAGGTGGCAAAGTCGCTTTGTTACCTATTCCATTAGGAACCGCAGATTTTTTGGTACATCACATTCATGCATTTACGATTCATGTAACGGTGTTGATACTCCTGAAAGGGGTTCTATTTGCACGGAGTTCTCGTTTGATACCAGATAAAGCAAATCTCGGTTTTCGTTTCCCTTGTGATGGACCTGGAAGAGGGGGAACATGTCAAGTATCCGCTTGGGATCATGTCTTCTTAGGGCTATTCTGGATGTATAATGCAATTTCGGTAGTAATATTCCATTTCAGTTGGAAAATGCAGTCAGATGTTTGGGGCAGTATAAGTGATCAAGGGATAGTAACTCATATCACGGGAGGAAACTTTGCCCAGAGTTCCATTACTATTAATGGGTGGCTCCGCGATTTCTTATGGGCACAGGCGTCACAGGTAATTCAGTCTTATGGTTCTTCATTATCTGCATATGGTCTTTTTTTCCTAGGTGCTCATTTTGTATGGGCTTTTAGTTTAATGTTTCTATTCAGCGGGCGTGGTTATTGGCAAGAACTTATTGAATCCATTGTTTGGGCTCATAATAAATTAAAAGTTGCTCCTGCTACTCAGCCTAGAGCCTTGAGCATTGTACAAGGACGTGCTGTAGGAGTAACCCATTACCTTCTGGGTGGAATTGCCACAACATGGGCATTCTTCTTAGCAAGAATTATTGCAGTAGGA
>Rhodiola_sacra
ATGATTATTCGTTCGCCGGAACCAGAAGTAAAAATTTTGGTAGATAGGGATCCTGTAAAAACTTCTTTCGAGGAATGGGCCAGACCCGGTCATTTCTCAAGAACACTAGCTAAGGGCCCTGATACTACCACTTGGATCTGGAACCTACATGCTGATGCTCACGATTTCGATAGCCATACCAGTGATTTGGAGGAGATCTCTCGAAAAGTATTTAGTGCTCATTTCGGCCAACTCTCCATTATCTTTCTTTGGCTGAGTGGCATGTATTTCCACGGTGCTCGTTTTTCCAATTATGAAGCATGGCTAAGTGATCCTACTCACATTGGACCTAGTGCCCAAGTGGTTTGGCCAATAGTGGGCCAAGAAATATTGAATGGTGACGTAGGCGGGGGGTTTCGAGGAATACAAATAACCTCTGGTTTTTTTCAAATTTGGCGAGCATCTGGAATAACTAGTGAATTACAACTCTATTGTACCGCAATCGGTGCATTGATCTTTTCAGCCTTAATGCTTTTTGCTGGTTGGTTCCATTATCACAAAGCTGCGCCAAAATTGGCTTGGTTCCAAGACGTAGAATCCATGTTGAATCACCATTTAGCGGGGTTACTAGGACTTGGGTCTCTTTCGTGGGCGGGACATCAAGTACATGTATCTTTACCGATTAACCAATTTCTAAACGCTGGAGTAGATCCTAAAGAGATCCCACTTCCTCACGAATTTATCTTAAATCGGGATCTTTTGGCTCAACTTTATCCGAGTTTTGCTGAGGGAGCAACTCCTTTTTTTACCTTGAATTGGTCAAAATATACGGAATTTCTTACTTTTCGTGGAGGATTAGATCCAGTAACAGGGGGTCTATGGCTGACTGATATTGCACACCATCATTTAGCTATTGCAATTCTTTTTCTGATAGCGGGTCACATGTATAGGACCAATTGGGGCATCGGGCATGGTCTAAAAGATATTTTAGAGGCGCATAAAGGCCCATTTACAGGCCAGGGCCATAAAGGCCTATATGAGATCCTAACAACGTCATGGCATGCTCAATTATCTCTTAATCTCGCTATGTTAGGCTCGTTAACCATTGTTGTAGCTCATCATATGTATGCCATGCCACCTTATCCATATCTAGCTACTGACTATGGTACACAACTTTCATTGTTCACACATCACATGTGGATTGGGGGCTTTCTCATAGTTGGTGCTGCCGCGCATGCAGCTATTTTTATGGTAAGAGACTATGATCCAACTATTAGATACAACGATCTATTAGATCGTGTCCTTAGACATCGCGATGCAATAATATCACATCTTAACTGGGTATGTATATTTCTTGGTTTTCACAGTTTTGGTTTGTATATTCATAATGATACCATGAGCGCTTTAGGGCGGCCCCAAGATATGTTTTCAGATACCGCTATCCAATTACAACCGGTTTTTGCTCAATGGATACAAAACACCCATGCTTTAGCACCTAGTGCAACGGCTCCTGGTGCAACAACAGGCACTAGTTTGACTTGGGGAGGAGGTGATTTAGTAGCAGTAGGTGGCAAAGTCGCTTTGTTACCTATTCCATTAGGAACCGCAGATTTTTTGGTACATCACATTCATGCATTTACGATTCATGTAACGGTGTTGATACTCCTGAAAGGGGTTCTATTTGCACGGAGTTCTCGTTTGATACCAGATAAAGCAAATCTCGGTTTTCGTTTCCCTTGTGATGGACCTGGAAGAGGGGGGACATGTCAAGTATCCGCTTGGGATCATGTCTTCTTAGGGCTATTCTGGATGTATAATGCAATTTCGGTAGTAATATTCCATTTCAGTTGGAAAATGCAGTCAGATGTTTGGGGCAGTATAAGTGATCAAGGGGTAGTAACTCATATCACGGGAGGAAACTTTGCCCAGAGTTCCATTACTATTAATGGGTGGCTCCGCGATTTCTTATGGGCACAGGCGTCACAGGTAATTCAGTCTTATGGTTCTTCATTATCTGCATATGGTCTTTTTTTCCTAGGTGCTCATTTTGTATGGGCTTTTAGTTTAATGTTTCTATTCAGCGGGCGTGGTTATTGGCAAGAACTTATTGAATCCATTGTTTGGGCTCATAATAAATTAAAAGTTGCTCCTGCTACTCAGCCTAGAGCCTTGAGCATTGTACAAGGACGTGCTGTAGGAGTAACCCATTACCTTCTGGGTGGAATTGCCACAACATGGGCATTCTTCTTAGCAAGAATTATTGCAGTAGGA
>Rhodiola_yunnanensis
ATGATTATTCGTTCGCCGGAACCAGAAGTAAAAATTTTGGTAGATAGGGATCCTGTAAAAACTTCTTTCGAGGAATGGGCCAGACCCGGTCATTTCTCAAGAACACTAGCTAAGGGCCCTGATACTACCACTTGGATCTGGAACCTACATGCTGATGCTCACGATTTCGATAGCCATACCAGTGATTTGGAGGAGATCTCTCGAAAAGTATTTAGTGCTCATTTCGGCCAACTCTCCATTATCTTTCTTTGGCTGAGTGGCATGTATTTCCACGGTGCTCGTTTTTCCAATTATGAAGCATGGCTAAGTGATCCTACTCACATTGGACCTAGTGCCCAGGTGGTTTGGCCAATAGTGGGCCAAGAAATATTGAATGGTGACGTAGGCGGGGGGTTTCGAGGAATACAAATAACCTCTGGTTTTTTTCAAATTTGGCGAGCATCTGGAATAACTAGTGAATTACAACTCTATTGTACCGCAATCGGTGCATTGATCTTTTCAGCCTTAATGCTTTTTGCTGGTTGGTTCCATTATCACAAAGCTGCGCCAAAATTGGCTTGGTTCCAAGACGCAGAATCCATGTTGAATCACCATTTAGCGGGGTTACTAGGACTTGGGTCTCTTTCGTGGGCGGGACATCAAGTACATGTATCTTTACCGATTAACCAATTTCTAAACGCTGGAGTAGATCCTAAAGAGATCCCACTTCCTCACGAATTTATCTTAAATCGGGATCTTTTGGCTCAACTTTATCCGAGTTTTGCTGAGGGAGCAACTCCTTTTTTTACCTTGAATTGGTCAAAATATACTGAATTTCTTACTTTTCGTGGAGGATTAGATCCAGTAACAGGGGGTCTATGGCTGACTGATATTGCACACCATCATTTAGCTATTGCAATTCTTTTTCTGATAGCGGGTCACATGTATAGGACCAATTGGGGCATCGGGCATGGTCTAAAAGATATTTTAGAGGCGCATAAAGGCCCATTTACAGGCCAGGGCCATAAAGGCCTATATGAGATCCTAACAACGTCATGGCATGCTCAATTATCTCTTAATCTCGCTATGTTAGGCTCGTTAACCATTGTTGTAGCTCATCATATGTATGCCATGCCACCTTATCCATATCTAGCTACTGACTATGGTACACAACTTTCATTGTTCACACATCACATGTGGATTGGGGGCTTTCTCATAGTTGGTGCTGCCGCGCATGCAGCTATTTTTATGGTAAGAGACTATGATCCAACTATTAGATACAACGATCTATTAGATCGTGTCCTTAGACATCGCGATGCAATAATATCACATCTTAACTGGGTATGTATATTTCTTGGTTTTCACAGTTTTGGTTTGTATATTCATAATGATACCATGAGCGCTTTAGGGCGGCCCCAAGATATGTTTTCAGATACTGCTATCCAATTACAACCGGTTTTTGCTCAATGGATACAAAACACCCATGCTTTAGCACCTAGTGCAACGGCTCCTGGTGCAACAACAGGCACTAGTTTGACTTGGGGAGGGGGTGATTTAGTAGCAGTAGGTGGCAAAGTCGCTTTGTTACCTATTCCATTAGGAACCGCAGATTTTTTGGTACATCACATTCATGCATTTACGATTCATGTAACGGTGTTGATACTCCTGAAAGGGGTTCTATTTGCACGGAGTTCTCGTTTGATACCAGATAAAGCAAATCTCGGTTTTCGTTTCCCTTGTGATGGACCTGGAAGAGGGGGGACATGTCAAGTATCCGCTTGGGATCATGTCTTCTTAGGGCTATTCTGGATGTATAATGCAATTTCGGTAGTAATATTCCATTTCAGTTGGAAAATGCAGTCAGATGTTTGGGGCAGTATAAGTGATCAAGGGGTAGTAACTCATATCACGGGAGGAAACTTTGCCCAGAGTTCCATTACTATTAATGGGTGGCTCCGCGATTTCTTATGGGCACAGGCGTCACAGGTAATTCAGTCTTATGGTTCTTCATTATCTGCATATGGTCTTTTTTTCCTAGGTGCTCATTTTGTATGGGCTTTTAGTTTAATGTTTCTATTCAGCGGGCGTGGTTATTGGCAAGAACTTATTGAATCCATTGTTTGGGCTCATAATAAATTAAAAGTTGCTCCTGCTACTCAGCCTAGAGCCTTGAGCATTGTACAAGGACGTGCTGTAGGAGTAACCCATTACCTTCTGGGTGGAATTGCCACAACATGGGCATTCTTCTTAGCAAGAATTATTGCAGTAGGA
>Rhodiola_dumulosa
ATGATTATTCGTTCGCCGGAACCAGAAGTAAAAATTTTGGTAGATAGGGATCCTGTAAAAACTTCTTTCGAGGAATGGGCCAGACCCGGTCATTTCTCAAGAACACTAGCTAAGGGCCCTGATACTACCACTTGGATCTGGAACCTACATGCTGATGCTCACGATTTCGATAGCCATACCAGTGATTTGGAGGAGATCTCTCGAAAAGTATTTAGTGCTCATTTCGGCCAACTCTCCATTATCTTTCTTTGGCTGAGTGGCATGTATTTCCACGGTGCTCGTTTTTCCAATTATGAAGCATGGCTAAGTGATCCTACTCACATTGGACCTAGTGCCCAAGTGGTTTGGCCAATAGTGGGCCAAGAAATATTGAATGGTGACGTAGGCGGGGGGTTTCGAGGAATACAAATAACCTCTGGTTTTTTTCAAATTTGGCGAGCATCTGGAATAACTAGTGAATTACAACTCTATTGTACCGCAATCGGTGCATTGATCTTTTCAGCCTTAATGCTTTTTGCTGGTTGGTTCCATTATCACAAAGCTGCGCCAAAATTGGCTTGGTTCCAAGACGTAGAATCCATGTTGAATCACCATTTAGCGGGGTTACTAGGACTTGGGTCTCTTTCGTGGGCGGGACATCAAGTACATGTATCTTTACCGATTAACCAATTTCTAAACGCTGGAGTAGATCCTAAAGAGATCCCACTTCCTCACGAATTTATCTTAAATCGGGATCTTTTGGCTCAACTTTATCCGAGTTTTGCTGAGGGAGCAACTCCTTTTTTTACCTTGAATTGGTCAAAATATACGGAATTTCTTACTTTTCGTGGAGGATTAGATCCAGTAACAGGGGGTCTATGGCTGACTGATATTGCACACCATCATTTAGCTATTGCAATTCTTTTTCTGATAGCGGGTCACATGTATAGGACCAATTGGGGCATCGGGCATGGTCTAAAAGATATTTTAGAGGCGCATAAAGGCCCATTTACAGGCCAGGGCCATAAAGGCCTATATGAGATCCTAACAACGTCATGGCATGCTCAATTATCTCTTAATCTCGCTATGTTAGGCTCGTTAACCATTGTTGTAGCTCATCATATGTATGCCATGCCACCTTATCCATATCTAGCTACTGACTATGGTACACAACTTTCATTGTTCACACATCACATGTGGATTGGGGGCTTTCTCATAGTTGGTGCTGCCGCGCATGCAGCTATTTTTATGGTAAGAGACTATGATCCAACTATTAGATACAACGATCTATTAGATCGTGTCCTTAGACATCGCGATGCAATAATATCACATCTTAACTGGGTATGTATATTTCTTGGTTTTCACAGTTTTGGTTTGTATATTCATAATGATACCATGAGCGCTTTAGGGCGGCCCCAAGATATGTTTTCAGATACCGCTATCCAATTACAACCGGTTTTTGCTCAATGGATACAAAACACCCATGCTTTAGCACCTAGTGCAACGGCTCCTGGTGCAACAACAGGCACTAGTTTGACTTGGGGAGGAGGTGATTTAGTAGCAGTAGGTGGCAAAGTCGCTTTGTTACCTATTCCATTAGGAACCGCAGATTTTTTGGTACATCACATTCATGCATTTACGATTCATGTAACGGTGTTGATACTCCTGAAAGGGGTTCTATTTGCACGGAGTTCTCGTTTGATACCAGATAAAGCAAATCTCGGTTTTCGTTTCCCTTGTGATGGACCTGGAAGAGGGGGGACATGTCAAGTATCCGCTTGGGATCATGTCTTCTTAGGGCTATTCTGGATGTATAATGCAATTTCGGTAGTAATATTCCATTTCAGTTGGAAAATGCAGTCAGATGTTTGGGGCAGTATAAGTGATCAAGGGGTAGTAACTCATATCACGGGAGGAAACTTTGCCCAGAGTTCCATTACTATTAATGGGTGGCTCCGCGATTTCTTATGGGCACAGGCGTCACAGGTAATTCAGTCTTATGGTTCTTCATTATCTGCATATGGTCTTTTTTTCCTAGGTGCTCATTTTGTATGGGCTTTTAGTTTAATGTTTCTATTCAGCGGGCGTGGTTATTGGCAAGAACTTATTGAATCCATTGTTTGGGCTCATAATAAATTAAAAGTTGCTCCTGCTACTCAGCCTAGAGCCTTGAGCATTGTACAAGGACGTGCTGTAGGAGTAACCCATTACCTTCTGGGTGGAATTGCCACAACATGGGCATTCTTCTTAGCAAGAATTATTGCAGTAGGA
>Rhodiola_fastigiata
ATGATTATTCGTTCGCCGGAACCAGAAGTAAAAATTTTGGTAGATAGGGATCCTGTAAAAACTTCTTTCGAGGAATGGGCCAGACCCGGTCATTTCTCAAGAACACTAGCTAAGGGCCCTGATACTACCACTTGGATCTGGAACCTACATGCTGATGCTCACGATTTCGATAGCCATACCAGTGATTTGGAGGAGATCTCCCGAAAAGTATTTAGTGCTCATTTCGGACAACTCTCCATTATCTTTCTTTGGCTGAGTGGCATGTATTTCCACGGTGCTCGTTTTTCCAATTATGAAGCATGGCTAAGTGATCCTACTCACATTGGACCTAGTGCCCAGGTGGTTTGGCCAATAGTGGGCCAAGAAATATTGAATGGTGACGTAGGCGGGGGGTTTCGAGGAATACAAATAACCTCTGGTTTTTTTCAAATTTGGCGAGCATCTGGAATAACTAGTGAATTACAACTCTATTGTACCGCAATCGGTGCATTGATCTTTTCAGCCTTAATGCTTTTTGCTGGTTGGTTCCATTATCACAAAGCTGCGCCAAAATTGGCTTGGTTCCAAGACGTAGAATCCATGTTGAATCACCATTTAGCGGGGTTACTAGGACTTGGGTCTCTTTCGTGGGCGGGACATCAAGTACATGTATCTTTACCGATTAACCAATTTCTAAACGCTGGAGTAGATCCTAAAGAGATCCCACTTCCTCACGAATTTATCTTAAATCGGGATCTTTTGGCTCAACTTTATCCGAGTTTTGCTGAGGGAGCAACTCCTTTTTTTACCTTGAATTGGTCAAAATATACGGAATTTCTTACTTTTCGTGGAGGATTAGATCCAGTAACAGGGGGTCTATGGCTGACTGATATTGCACACCATCATTTAGCTATTGCAATTCTTTTTCTGATAGCGGGTCACATGTATAGGACCAATTGGGGCATCGGGCATGGTCTAAAAGATATTTTAGAGGCGCATAAAGGCCCATTTACAGGCCAGGGCCATAAAGGCCTATATGAGATCCTAACAACGTCATGGCATGCTCAATTATCTCTTAATCTCGCTATGTTAGGCTCGTTAACCATTGTTGTAGCTCATCATATGTATGCCATGCCACCTTATCCATATCTAGCTACTGACTATGGTACACAACTTTCATTGTTCACACATCACATGTGGATTGGGGGCTTTCTCATAGTTGGTGCTGCCGCGCATGCAGCTATTTTTATGGTAAGAGACTATGATCCAACTATTAGATACAACGATCTATTAGATCGTGTCCTTAGACATCGCGATGCAATAATATCACATCTTAACTGGGTATGTATATTTCTTGGTTTTCACAGTTTTGGTTTGTATATTCATAATGATACCATGAGCGCTTTAGGGCGGCCCCAAGATATGTTTTCAGATACCGCTATCCAATTACAACCGGTTTTTGCTCAATGGATACAAAACACCCATGCTTTAGCACCTAGTGCAACGGCTCCTGGTGCAACAACAGGCACTAGTTTGACTTGGGGAGGAGGTGATTTAGTAGCAGTAGGTGGCAAAGTCGCTTTGTTACCTATTCCATTAGGAACCGCAGATTTTTTGGTACATCACATTCATGCATTTACGATTCATGTAACGGTGTTGATACTCCTGAAAGGGGTTCTATTTGCACGGAGTTCTCGTTTGATACCAGATAAAGCAAATCTCGGTTTTCGTTTCCCTTGTGATGGACCTGGAAGAGGGGGGACATGTCAAGTATCCGCTTGGGATCATGTCTTCTTAGGGCTATTCTGGATGTATAATGCAATTTCGGTAGTAATATTCCATTTCAGTTGGAAAATGCAGTCAGATGTTTGGGGCAGTATAAGTGATCAAGGGGTAGTAACTCATATCACGGGAGGAAACTTTGCCCAGAGTTCCATTACTATTAATGGGTGGCTCCGCGATTTCTTATGGGCACAGGCGTCACAGGTAATTCAGTCTTATGGTTCTTCATTATCTGCATATGGTCTTTTTTTCCTAGGTGCTCATTTTGTATGGGCTTTTAGTTTAATGTTTCTATTCAGCGGGCGTGGTTATTGGCAAGAACTTATTGAATCCATTGTTTGGGCTCATAATAAATTAAAAGTTGCTCCTGCTACTCAGCCTAGAGCCTTGAGCATTGTACAAGGACGTGCTGTAGGAGTAACCCATTACCTTCTGGGTGGAATTGCCACAACATGGGCATTCTTCTTAGCAAGAATTATTGCAGTAGGA
>Rhodiola_gelida
ATGATTATTCGTTCGCCGGAACCAGAAGTAAAAATTTTGGTAGATAGGGATCCTGTAAAAACTTCTTTCGAGGAATGGGCCAGACCCGGTCATTTCTCAAGAACACTAGCTAAGGGCCCTGATACTACCACTTGGATCTGGAACCTACATGCTGATGCTCACGATTTCGATAGCCATACCAGTGATTTGGAGGAGATCTCTCGAAAAGTATTTAGTGCTCATTTCGGCCAACTCTCCATTATCTTTCTTTGGCTGAGTGGCATGTATTTCCACGGTGCTCGTTTTTCCAATTATGAAGCATGGCTAAGTGATCCTACTCACATTGGACCTAGTGCCCAGGTGGTTTGGCCAATAGTGGGCCAAGAAATATTGAATGGTGACGTAGGCGGGGGGTTTCGAGGAATACAAATAACCTCTGGTTTTTTTCAAATTTGGCGAGCATCTGGAATAACTAGTGAATTACAACTCTATTGTACCGCAATCGGTGCATTGATCTTTTCAGCCTTAATGCTTTTTGCTGGTTGGTTCCATTATCACAAAGCTGCGCCAAAATTGGCTTGGTTCCAAGACGTAGAATCCATGTTGAATCACCATTTAGCGGGGTTACTAGGACTTGGGTCTCTTTCGTGGGCGGGACATCAAGTACATGTATCTTTACCGATTAACCAATTTCTAAACGCTGGAGTAGATCCTAAAGAGATCCCACTTCCTCACGAATTTATCTTAAATCGGGATCTTTTGGCTCAACTTTATCCGAGTTTTGCTGAGGGAGCAACTCCTTTTTTTACCTTGAATTGGTCAAAATATACGGAATTTCTTACTTTTCGTGGAGGATTAGATCCAGTAACAGGGGGTCTATGGCTGACTGATATTGCACACCATCATTTAGCTATTGCAATTCTTTTTCTGATAGCGGGTCACATGTATAGGACCAATTGGGGCATCGGGCATGGTCTAAAAGATATTTTAGAGGCGCATAAAGGCCCATTTACAGGCCAGGGCCATAAAGGCCTATATGAGATCCTAACAACGTCATGGCATGCTCAATTATCTCTTAATCTCGCTATGTTAGGCTCGTTAACCATTGTTGTAGCTCATCATATGTATGCCATGCCACCTTATCCATATCTAGCTACTGACTATGGTACACAACTTTCATTGTTCACACATCACATGTGGATTGGGGGCTTTCTCATAGTTGGTGCTGCCGCGCATGCAGCTATTTTTATGGTAAGAGACTATGATCCAACTATTAGATACAACGATCTATTAGATCGTGTCCTTAGACATCGCGATGCAATAATATCACATCTTAACTGGGTATGTATATTTCTTGGTTTTCACAGTTTTGGTTTGTATATTCATAATGATACCATGAGCGCTTTAGGGCGGCCCCAAGATATGTTTTCAGATACCGCTATCCAATTACAACCGGTTTTTGCTCAATGGATACAAAACACCCATGCTTTAGCACCTAGTGCAACGGCTCCTGGTGCAACAACAGGCACTAGTTTGACTTGGGGAGGAGGTGATTTAGTAGCAGTAGGTGGCAAAGTCGCTTTGTTACCTATTCCATTAGGAACCGCAGATTTTTTGGTACATCACATTCATGCATTTACGATTCATGTAACGGTGTTGATACTCCTGAAAGGGGTTCTATTTGCACGGAGTTCTCGTTTGATACCAGATAAAGCAAATCTCGGTTTTCGTTTCCCTTGTGATGGACCTGGAAGAGGGGGGACATGTCAAGTATCCGCTTGGGATCATGTCTTCTTAGGGCTATTCTGGATGTATAATGCAATTTCGGTAGTAATATTCCATTTCAGTTGGAAAATGCAGTCAGATGTTTGGGGCAGTATAAGTGATCAAGGGGTAGTAACTCATATCACGGGAGGAAACTTTGCCCAGAGTTCCATTACTATTAATGGGTGGCTCCGCGATTTCTTATGGGCACAGGCGTCACAGGTAATTCAGTCTTATGGTTCTTCATTATCTGCATATGGTCTTTTTTTCCTAGGTGCTCATTTTGTATGGGCTTTTAGTTTAATGTTTCTATTCAGCGGGCGTGGTTATTGGCAAGAACTTATTGAATCCATTGTTTGGGCTCATAATAAATTAAAAGTTGCTCCTGCTACTCAGCCTAGAGCCTTGAGCATTGTACAAGGACGTGCTGTAGGAGTAACCCATTACCTTCTGGGTGGAATTGCCACAACATGGGCATTCTTCTTAGCAAGAATTATTGCAGTAGGA
>Rhodiola_hobsonii
ATGATTATTCGTTCGCCGGAACCAGAAGTAAAAATTTTGGTAGATAGGGATCCTGTAAAAACTTCTTTCGAGGAATGGGCCAGACCCGGTCATTTCTCAAGAACACTAGCTAAGGGCCCTGATACTACCACTTGGATCTGGAACCTACATGCTGATGCTCACGATTTCGATAGCCATACCAGTGATTTGGAGGAGATCTCTCGAAAAGTATTTAGTGCTCATTTCGGCCAACTCTCCATTATCTTTCTTTGGCTGAGTGGCATGTATTTCCACGGTGCTCGTTTTTCCAATTATGAAGCATGGCTAAGTGATCCTACTCACATTGGACCTAGTGCCCAGGTGGTTTGGCCAATAGTGGGCCAAGAAATATTGAATGGTGACGTAGGCGGGGGGTTTCGAGGAATACAAATAACCTCTGGTTTTTTTCAAATTTGGCGAGCATCTGGAATAACTAGTGAATTACAACTCTATTGTACCGCAATCGGTGCATTGATCTTTTCAGCCTTAATGCTTTTTGCTGGTTGGTTCCATTATCACAAAGCTGCGCCAAAATTGGCTTGGTTCCAAGACGTAGAATCCATGTTGAATCACCATTTAGCGGGGTTACTAGGACTTGGGTCTCTTTCGTGGGCGGGACATCAAGTACATGTATCTTTACCGATTAACCAATTTCTAAACGCTGGAGTAGATCCTAAAGAGATCCCACTTCCTCACGAATTTATCTTAAATCGGGATCTTTTGGCTCAACTTTATCCGAGTTTTGCTGAGGGAGCAACTCCTTTTTTTACCTTGAATTGGTCAAAATATACGGAATTTCTTACTTTTCGTGGAGGATTAGATCCAGTAACGGGGGGTCTATGGCTGACTGATATTGTACACCATCATTTAGCTATTGCAATTCTTTTTCTGATAGCGGGTCACATGTATAGGACCAATTGGGGCATCGGGCATGGTCTAAAAGATATTTTAGAGGCGCATAAAGGCCCATTTACAGGCCAGGGCCATAAAGGCCTATATGAGATCCTAACAACGTCATGGCATGCTCAATTATCTCTTAATCTCGCTATGTTAGGCTCGGTAACCATTGTTGTAGCTCATCATATGTATGCCATGCCACCTTATCCATATCTAGCTACTGACTATGGTACACAACTTTCATTGTTCACACATCACATGTGGATTGGGGGCTTTCTCATAGTTGGTGCTGCCGCGCATGCAGCTATTTTTATGGTAAGAGACTATGATCCAACTATTAGATACAACGATCTATTAGATCGTGTCCTTAGACATCGCGATGCAATAATATCACATCTTAACTGGGTATGTATATTTCTTGGTTTTCACAGTTTTGGTTTGTATATTCATAATGATACCATGAGCGCTTTAGGGCGGCCCCAAGATATGTTTTCAGATACCGCTATCCAATTACAACCGGTTTTTGCTCAATGGATACAAAATACCCATGCTTTAGCACCTAGTGCAACGGCTCCTGGTGCAACAACAGGCACTAGTTTGACTTGGGGAGGAGGTGATTTAGTAGCAGTAGGTGGCAAAGTCGCTTTGTTACCTATTCCATTAGGAACCGCAGATTTTTTGGTACATCACATTCATGCATTTACGATTCATGTAACGGTGTTGATACTCCTGAAAGGGGTTCTATTTGCACGGAGTTCTCGTTTGATACCAGATAAAGCAAATCTAGGTTTTCGTTTCCCTTGTGATGGACCTGGAAGAGGGGGGACATGTCAAGTATCCGCTTGGGATCATGTCTTCTTAGGGCTATTCTGGATGTATAATGCAATTTCGGTAGTAATATTCCATTTCAGTTGGAAAATGCAGTCAGATGTTTGGGGCAGTATAAGTGATCAAGGGGTAGTAACTCATATCACGGGAGGAAACTTTGCCCAGAGTTCCATTACTATTAATGGGTGGCTCCGCGATTTCTTATGGGCACAGGCGTCACAGGTAATTCAGTCTTATGGTTCTTCATTATCTGCATATGGTCTTTTTTTCCTAGGTGCTCATTTTGTATGGGCTTTTAGTTTAATGTTTCTATTCAGCGGGCGTGGTTATTGGCAAGAACTTATTGAATCCATTGTTTGGGCTCATAATAAATTAAAAGTTGCTCCTGCTACTCAGCCTAGAGCCTTGAGCATTGTACAAGGACGTGCTGTAGGAGTAACCCATTACCTTCTGGGTGGAATTGCCACAACATGGGCATTCTTCTTAGCAAGAATTATTGCAGTAGGA
>Rhodiola_humilis
ATGATTATTCGTTCGCCGGAACCAGAAGTAAAAATTTTGGTAGATAGGGATCCTGTAAAAACTTCTTTCGAGGAATGGGCCAGACCCGGTCATTTCTCAAGAACACTAGCTAAGGGCCCTGATACTACCACTTGGATCTGGAACCTACATGCTGATGCTCACGATTTCGATAGCCATACCAGTGATTTGGAGGAGATCTCTCGAAAAGTATTTAGTGCTCATTTCGGCCAACTCTCCATTATCTTTCTTTGGCTGAGTGGCATGTATTTCCACGGTGCTCGTTTTTCCAATTATGAAGCATGGCTAAGTGATCCTACTCACATTGGACCTAGTGCCCAGGTGGTTTGGCCAATAGTGGGCCAAGAAATATTGAATGGTGACGTAGGCGGGGGGTTTCGAGGAATACAAATAACCTCTGGTTTTTTTCAAATTTGGCGAGCATCTGGAATAACTAGTGAATTACAACTCTATTGTACCGCAATCGGTGCATTGATCTTTTCAGCCTTAATGCTTTTTGCTGGTTGGTTCCATTATCACAAAGCTGCGCCAAAATTGGCTTGGTTCCAAGACGTAGAATCCATGTTGAATCACCATTTAGCGGGGTTACTAGGACTTGGGTCTCTTTCGTGGGCGGGACATCAAGTACATGTATCTTTACCGATTAACCAATTTCTAAACGCTGGAGTAGATCCTAAAGAGATCCCACTTCCTCACGAATTTATCTTAAATCGGGATCTTTTGGCTCAACTTTATCCGAGTTTTGCTGAGGGAGCAACTCCTTTTTTTACCTTGAATTGGTCAAAATATACGGAATTTCTTACTTTTCGTGGAGGATTAGATCCAGTAACGGGGGGTCTATGGCTGACTGATATTGTACACCATCATTTAGCTATTGCAATTCTTTTTCTGATAGCGGGTCACATGTATAGGACCAATTGGGGCATCGGGCATGGTCTAAAAGATATTTTAGAGGCGCATAAAGGCCCATTTACAGGCCAGGGCCATAAAGGCCTATATGAGATCCTAACAACGTCATGGCATGCTCAATTATCTCTTAATCTCGCTATGTTAGGCTCGGTAACCATTGTTGTAGCTCATCATATGTATGCCATGCCACCTTATCCATATCTAGCTACTGACTATGGTACACAACTTTCATTGTTCACACATCACATGTGGATTGGGGGCTTTCTCATAGTTGGTGCTGCCGCGCATGCAGCTATTTTTATGGTAAGAGACTATGATCCAACTATTAGATACAACGATCTATTAGATCGTGTCCTTAGACATCGCGATGCAATAATATCACATCTTAACTGGGTATGTATATTTCTTGGTTTTCACAGTTTTGGTTTGTATATTCATAATGATACCATGAGCGCTTTAGGGCGGCCCCAAGATATGTTTTCAGATACCGCTATCCAATTACAACCGGTTTTTGCTCAATGGATACAAAATACCCATGCTTTAGCACCTAGTGCAACGGCTCCTGGTGCAACAACAGGCACTAGTTTGACTTGGGGAGGAGGTGATTTAGTAGCAGTAGGTGGCAAAGTCGCTTTGTTACCTATTCCATTAGGAACCGCAGATTTTTTGGTACATCACATTCATGCATTTACGATTCATGTAACGGTGTTGATACTCCTGAAAGGGGTTCTATTTGCACGGAGTTCTCGTTTGATACCAGATAAAGCAAATCTAGGTTTTCGTTTCCCTTGTGATGGACCTGGAAGAGGGGGGACATGTCAAGTATCCGCTTGGGATCATGTCTTCTTAGGGCTATTCTGGATGTATAATGCAATTTCGGTAGTAATATTCCATTTCAGTTGGAAAATGCAGTCAGATGTTTGGGGCAGTATAAGTGATCAAGGGGTAGTAACTCATATCACGGGAGGAAACTTTGCCCAGAGTTCCATTACTATTAATGGGTGGCTCCGCGATTTCTTATGGGCACAGGCGTCACAGGTAATTCAGTCTTATGGTTCTTCATTATCTGCATATGGTCTTTTTTTCCTAGGTGCTCATTTTGTATGGGCTTTTAGTTTAATGTTTCTATTCAGCGGGCGTGGTTATTGGCAAGAACTTATTGAATCCATTGTTTGGGCTCATAATAAATTAAAAGTTGCTCCTGCTACTCAGCCTAGAGCCTTGAGCATTGTACAAGGACGTGCTGTAGGAGTAACCCATTACCTTCTGGGTGGAATTGCCACAACATGGGCATTCTTCTTAGCAAGAATTATTGCAGTAGGA
>Rhodiola_integrifolia
ATGATTATTCGTTCGCCGGAACCAGAAGTAAAAATTTTGGTAGATAGGGATCCTGTAAAAACTTCTTTCGAGGAATGGGCCAGACCCGGTCATTTCTCAAGAACACTAGCTAAGGGCCCTGATACTACCACTTGGATCTGGAACCTACATGCTGATGCTCACGATTTCGATAGCCATACCAGTGATTTGGAGGAGATCTCTCGAAAAGTATTTAGTGCTCATTTCGGCCAACTCTCCATTATCTTTCTTTGGCTGAGTGGCATGTATTTCCACGGTGCTCGTTTTTCCAATTATGAAGCATGGCTAAGTGATCCTACTCACATTGGACCTAGTGCCCAGGTAGTTTGGCCAATAGTGGGCCAAGAAATATTGAATGGTGACGTAGGCGGAGGGTTTCGAGGAATACAAATAACCTCTGGTTTTTTTCAAATTTGGCGAGCATCTGGAATAACTAGTGAATTACAACTCTATTGTACCGCAATCGGTGCATTGATCTTTTCAGCCTTAATGCTTTTTGCTGGTTGGTTCCATTATCACAAAGCTGCGCCAAAATTGGCTTGGTTCCAAGACGTAGAATCCATGTTGAATCACCATTTAGCGGGGTTACTAGGACTTGGGTCTCTTTCGTGGGCGGGACATCAAGTACATGTATCTTTACCGATTAACCAATTTCTAAACGCTGGAGTAGATCCTAAAGAGATCCCACTTCCTCACGAATTTATCTTAAATCGGGATCTTTTGGCTCAACTTTATCCGAGTTTTGCTGAGGGAGCAACTCCTTTTTTTACCTTGAATTGGTCAAAATATACGGAATTTCTTACTTTTCGTGGAGGATTAGATCCAGTAACGGGGGGTCTATGGCTGACTGATATTGTACACCATCATTTAGCTATTGCAATTCTTTTTCTGATAGCGGGTCACATGTATAGGACCAATTGGGGCATCGGGCATGGTCTAAAAGATATTTTAGAGGCGCATAAAGGCCCATTTACAGGCCAGGGCCATAAAGGCCTATATGAGATCCTAACAACGTCATGGCATGCTCAATTATCTCTTAATCTCGCTATGTTAGGCTCGGTAACCATTGTTGTAGCTCATCATATGTATGCCATGCCACCTTATCCATATCTAGCTACTGACTATGGTACACAACTTTCATTGTTCACACATCACATGTGGATTGGGGGCTTTCTCATAGTTGGTGCTGCCGCGCATGCAGCTATTTTTATGGTAAGAGACTATGATCCAACTATTAGATACAACGATCTATTAGATCGTGTCCTTAGACATCGCGATGCAATAATATCACATCTTAACTGGGTATGTATATTTCTTGGTTTTCACAGTTTTGGTTTGTATATTCATAATGATACCATGAGCGCTTTAGGGCGGCCCCAAGATATGTTTTCAGATACCGCTATCCAATTACAACCGGTTTTTGCTCAATGGATACAAAACACCCATGCTTTAGCACCTAGTGCAACGGCTCCTGGTGCAACAACAGGCACTAGTTTGACTTGGGGAGGAGGTGATTTAGTAGCAGTAGGTGGCAAAGTCGCTTTGTTACCTATTCCATTAGGAACCGCAGATTTTTTGGTACATCACATTCATGCATTTACGATTCATGTAACGGTGTTGATACTCCTGAAAGGGGTTCTATTTGCACGGAGTTCTCGTTTGATACCAGATAAAGCAAATCTCGGTTTTCGTTTCCCTTGTGATGGACCTGGAAGAGGGGGGACATGTCAAGTATCCGCTTGGGATCATGTCTTCTTAGGGCTATTCTGGATGTATAATGCAATTTCGGTAGTAATATTCCATTTCAGTTGGAAAATGCAGTCAGATGTTTGGGGCAGTATAAGTGATCAAGGGGTAGTAACTCATATCACGGGAGGAAACTTTGCCCAGAGTTCCATTACTATTAATGGGTGGCTCCGCGATTTCTTATGGGCACAGGCGTCACAGGTAATTCAGTCTTATGGTTCTTCATTATCTGCATATGGTCTTTTTTTCCTAGGTGCTCATTTTGTATGGGCTTTTAGTTTAATGTTTCTATTCAGCGGGCGTGGTTATTGGCAAGAACTTATTGAATCCATTGTTTGGGCTCATAATAAATTAAAAGTTGCTCCTGCTACTCAGCCTAGAGCCTTGAGCATTGTACAAGGACGTGCTGTAGGAGTAACCCATTACCTTCTGGGTGGAATTGCCACAACATGGGCATTCTTCTTAGCAAGAATTATTGCAGTAGGA
>Rhodiola_liciae
ATGATTATTCGTTCGCCGGAACCAGAAGTAAAAATTTTGGTAGATAGGGATCCTGTAAAAACTTCTTTCGAGGAATGGGCCAGACCCGGTCATTTCTCAAGAACACTAGCTAAGGGCCCTTATACTACCACTTGGATCTGGAACCTACATGCTGATGCTCACGATTTCGATAGCCATACCAGTGATTTGGAGGAGATCTCTCGAAAAGTATTTAGTGCTCATTTCGGCCAACTCTCCATTGTCTTTCTTTGGCTGAGTGGCATGTATTTCCACGGTGCTCGTTTTTCCAATTATGAAGCATGGCTAAGTGATCCTACTCACATTGGACCTAGTGCCCAGGTGGTTTGGCCAATAGTGGGCCAAGAAATATTGAATGGTGACGTAGGCGGGGGGTTTCGAGGAATACAAATAACCTCTGGTTTTTTTCAAATTTGGCGAGCATCTGGAATAACTAGTGAATTACAACTCTATTGTACCGCAATCGGTGCATTGATCTTTTCAGCCTTAATGCTTTTTGCTGGTTGGTTCCATTATCACAAAGCTGCGCCAAAATTGGCTTGGTTCCAAGACGTAGAATCCATGTTGAATCACCATTTAGCGGGGTTACTAGGACTTGGGTCTCTTTCGTGGGCGGGACATCAAGTACATGTATCTTTACCGATTAACCAATTTCTAAACGCTGGAGTAGATCCTAAAGAGATCCCACTTCCTCACGAATTTATCTTAAATCGGGATCTTTTGGCTCAACTTTATCCGAGTTTTGCTGAGGGAGCAACTCCTTTTTTTACCTTGAATTGGTCAAAATATACGGAATTTCTTACTTTTCGTGGAGGATTAGATCCAGTAACGGGGGGTCTATGGCTGACTGATATTGTACACCATCATTTAGCTATTGCAATTCTTTTTCTGATAGCGGGTCACATGTATAGGACCAATTGGGGCATCGGGCATGGTCTAAAAGATATTTTAGAGGCGCATAAAGGCCCATTTACAGGCCAGGGCCATAAAGGCCTATATGAGATCCTAACAACGTCATGGCATGCTCAATTATCTCTTAATCTCGCTATGTTAGGCTCGGTAACCATTGTTGTAGCTCATCATATGTATGCCATGCCACCTTATCCATATCTAGCTACTGACTATGGTACACAACTTTCATTGTTCACACATCACATGTGGATTGGGGGCTTTCTCATAGTTGGTGCTGCCGCGCATGCAGCTATTTTTATGGTAAGAGACTATGATCCAACTATTAGATACAACGATCTATTAGATCGTGTCCTTAGACATCGCGATGCAATAATATCACATCTTAACTGGGTATGTATATTTCTTGGTTTTCACAGTTTTGGTTTGTATATTCATAATGATACCATGAGCGCTTTAGGGCGGCCCCAAGATATGTTTTCAGATACCGCTATCCAATTACAACCGGTTTTTGCTCAATGGATACAAAATACCCATGCTTTAGCACCTAGTGCAACGGCTCCTGGTGCAACAACAGGCACTAGTTTGACTTGGGGAGGAGGTGATTTAGTAGCAGTAGGTGGCAAAGTCGCTTTGTTACCTATTCCATTAGGAACCGCAGATTTTTTGGTACATCACATTCATGCATTTACGATTCATGTAACGGTGTTGATACTCCTGAAAGGGGTTCTATTTGCACGGAGTTCTCGTTTGATACCAGATAAAGCAAATCTCGGTTTTCGTTTCCCTTGTGATGGACCTGGAAGAGGGGGGACATGTCAAGTATCCGCTTGGGATCATGTCTTCTTAGGGCTATTCTGGATGTATAATGCAATTTCGGTAGTAATATTCCATTTCAGTTGGAAAATGCAGTCAGATGTTTGGGGCAGTATAAGTGATCAAGGGGTAGTAACTCATATCACGGGAGGAAACTTTGCCCAGAGTTCCATTACTATTAATGGGTGGCTCCGCGATTTCTTATGGGCACAGGCGTCACAGGTAATTCAGTCTTATGGTTCTTCATTATCTGCATATGGTCTTTTTTTCCTAGGTGCTCATTTTGTATGGGCTTTTAGTTTAATGTTTCTATTCAGCGGGCGTGGTTATTGGCAAGAACTTATTGAATCCATTGTTTGGGCTCATAATAAATTAAAAGTTGCTCCTGCTACTCAGCCTAGAGCCTTGAGCATTGTACAAGGACGTGCTGTAGGAGTAACCCATTACCTTCTGGGTGGAATTGCCACAACATGGGCATTCTTCTTAGCAAGAATTATTGCAGTAGGA
>Rhodiola_macrocarpa
ATGATTATTCGTTCGCCGGAACCAGAAGTAAAAATTTTGGTAGATAGGGATCCTGTAAAAACTTCTTTCGAGGAATGGGCCAGACCCGGTCATTTCTCAAGAACACTAGCTAAGGGCCCTGATACTACCACTTGGATCTGGAACCTACATGCTGATGCTCACGATTTCGATAGCCATACCAGTGATTTGGAGGAGATCTCTCGAAAAGTATTTAGTGCTCATTTCGGCCAACTCTCCATTATCTTTCTTTGGCTGAGTGGCATGTATTTCCACGGTGCTCGTTTTTCCAATTATGAAGCATGGCTAAGTGATCCTACTCACATTGGACCTAGTGCCCAGGTGGTTTGGCCAATAGTGGGCCAAGAAATATTGAATGGTGACGTAGGCGGGGGGTTTCGAGGAATACAAATAACCTCTGGTTTTTTTCAAATTTGGCGAGCATCTGGAATAACTAGTGAATTACAACTCTATTGTACCGCAATCGGTGCATTGATCTTTTCAGCCTTAATGCTTTTTGCTGGTTGGTTCCATTATCACAAAGCTGCGCCAAAATTGGCTTGGTTCCAAGACGTAGAATCCATGTTGAATCACCATTTAGCGGGGTTACTAGGACTTGGGTCTCTTTCATGGGCGGGACATCAAGTACATGTATCTTTACCGATTAACCAATTTCTAAACGCTGGAGTAGATCCTAAAGAGATCCCACTTCCTCACGAATTTATCTTAAATCGGGATCTTTTGGCTCAACTTTATCCGAGTTTTGCTGAGGGAGCAACTCCTTTTTTTACCTTGAATTGGTCAAAATATACGGAATTTCTTACTTTTCGTGGAGGATTAGATCCAGTAACAGGGGGTCTATGGCTGACTGATATTGCACACCATCATTTAGCTATTGCAATTCTTTTTCTGATAGCGGGTCACATGTATAGGACCAATTGGGGCATCGGGCATGGTCTAAAAGATATTTTAGAGGCGCATAAAGGCCCATTTACAGGCCAGGGCCATAAAGGCCTATATGAGATCCTAACAACGTCATGGCATGCTCAATTATCTCTTAATCTCGCTATGTTAGGCTCGTTAACCATTGTTGTAGCTCATCATATGTATGCCATGCCACCTTATCCATATCTAGCTACTGACTATGGTACACAACTTTCATTGTTCACACATCACATGTGGATTGGGGGCTTTCTCATAGTTGGTGCTGCCGCGCATGCAGCTATTTTTATGGTAAGAGACTATGATCCAACTATTAGATACAACGATCTATTAGATCGTGTCCTTAGACATCGCGATGCAATAATATCACATCTTAACTGGGTATGTATATTTCTTGGTTTTCACAGTTTTGGTTTGTATATTCATAATGATACCATGAGCGCTTTAGGGCGGCCCCAAGATATGTTTTCAGATACCGCTATCCAATTACAACCGGTTTTTGCTCAATGGATACAAAACACCCATGCTTTAGCACCTAGTGCAACGGCTCCTGGTGCAACAACAGGCACTAGTTTGACTTGGGGAGGAGGTGATTTAGTAGCAGTAGGTGGCAAAGTCGCTTTGTTACCTATTCCATTAGGAACCGCAGATTTTTTGGTACATCACATTCATGCATTTACGATTCATGTAACGGTGTTGATACTCCTGAAAGGGGTTCTATTTGCACGGAGTTCTCGTTTGATACCAGATAAAGCAAATCTCGGTTTTCGTTTCCCTTGTGATGGACCTGGAAGAGGGGGGACATGTCAAGTATCCGCTTGGGATCATGTCTTCTTAGGGCTATTCTGGATGTATAATGCAATTTCGGTAGTAATATTCCATTTCAGTTGGAAAATGCAGTCAGATGTTTGGGGCAGTATAAGTGATCAAGGGGTAGTAACTCATATCACGGGAGGAAACTTTGCCCAGAGTTCCATTACTATTAATGGGTGGCTCCGCGATTTCTTATGGGCACAGGCGTCACAGGTAATTCAGTCTTATGGTTCTTCATTATCTGCATATGGTCTTTTTTTCCTAGGTGCTCATTTTGTATGGGCTTTTAGTTTAATGTTTCTATTCAGCGGGCGTGGTTATTGGCAAGAACTTATTGAATCCATTGTTTGGGCTCATAATAAATTAAAAGTTGCTCCTGCTACTCAGCCTAGAGCCTTGAGCATTGTACAAGGACGTGCTGTAGGAGTAACCCATTACCTTCTGGGTGGAATTGCCACAACATGGGCATTCTTCTTAGCAAGAATTATTGCAGTAGGA
>Rhodiola_ovatisepala
ATGATTATTCGTTCGCCGGAACCAGAAGTAAAAATTTTGGTAGATAGGGATCCTGTAAAAACTTCTTTCGAGGAATGGGCCAGACCCGGTCATTTCTCAAGAACACTAGCTAAGGGCCCTGATACTACCACTTGGATCTGGAACCTACATGCTGATGCTCACGATTTCGATAGCCATACCAGTGATTTGGAGGAGATCTCTCGAAAAGTATTTAGTGCTCATTTCGGCCAACTCTCCATTATCTTTCTTTGGCTGAGTGGCATGTATTTCCACGGTGCTCGTTTTTCCAATTATGAAGCATGGCTAAGTGATCCTACTCACATTGGACCTAGTGCCCAGGTGGTTTGGCCAATAGTGGGCCAAGAAATATTGAATGGTGACGTAGGCGGGGGGTTTCGAGGAATACAAATAACCTCTGGTTTTTTTCAAATTTGGCGAGCATCTGGAATAACTAGTGAATTACAACTCTATTGTACCGCAATCGGTGCATTGATCTTTTCAGCCTTAATGCTTTTTGCTGGTTGGTTCCATTATCACAAAGCTGCGCCAAAATTGGCTTGGTTCCAAGACGTAGAATCCATGTTGAATCACCATTTAGCGGGGTTACTAGGACTTGGGTCTCTTTCGTGGGCGGGACATCAAGTACATGTATCTTTACCGATTAACCAATTTCTAAACGCTGGAGTAGATCCTAAAGAGATCCCACTTCCTCACGAATTTATCTTAAATCGGGATCTTTTGGCTCAACTTTATCCGAGTTTTGCTGAGGGAGCAACTCCTTTTTTTACCTTGAATTGGTCAAAATATACGGAATTTCTTACTTTTCGTGGAGGATTAGATCCAGTAACGGGGGGTCTATGGCTGACTGATATTGTACACCATCATTTAGCTATTGCAATTCTTTTTCTGATAGCGGGTCACATGTATAGGACCAATTGGGGCATCGGGCATGGTCTAAAAGATATTTTAGAGGCGCATAAAGGCCCATTTACAGGCCAGGGCCATAAAGGCCTATATGAGATCCTAACAACGTCATGGCATGCTCAATTATCTCTTAATCTCGCTATGTTAGGCTCGGTAACCATTGTTGTAGCTCATCATATGTATGCCATGCCACCTTATCCATATCTAGCTACTGACTATGGTACACAACTTTCATTGTTCACACATCACATGTGGATTGGGGGCTTTCTCATAGTTGGTGCTGCCGCGCATGCAGCTATTTTTATGGTAAGAGACTATGATCCAACTATTAGATACAACGATCTATTAGATCGTGTCCTTAGACATCGCGATGCAATAATATCACATCTTAACTGGGTATGTATATTTCTTGGTTTTCACAGTTTTGGTTTGTATATTCATAATGATACCATGAGCGCTTTAGGGCGGCCCCAAGATATGTTTTCAGATACCGCTATCCAATTACAACCGGTTTTTGCTCAATGGATACAAAATACCCATGCTTTAGCACCTAGTGCAACGGCTCCTGGTGCAACAACAGGCACTAGTTTGACTTGGGGAGGAGGTGATTTAGTAGCAGTAGGTGGCAAAGTCGCTTTGTTACCTATTCCATTAGGAACCGCAGATTTTTTGGTACATCACATTCATGCATTTACGATTCATGTAACGGTGTTGATACTCCTGAAAGGGGTTCTATTTGCACGGAGTTCTCGTTTGATACCAGATAAAGCAAATCTAGGTTTTCGTTTCCCTTGTGATGGACCTGGAAGAGGGGGGACATGTCAAGTATCCGCTTGGGATCATGTCTTCTTAGGGCTATTCTGGATGTATAATGCAATTTCGGTAGTAATATTCCATTTCAGTTGGAAAATGCAGTCAGATGTTTGGGGCAGTATAAGTGATCAAGGGGTAGTAACTCATATCACGGGAGGAAACTTTGCCCAGAGTTCCATTACTATTAATGGGTGGCTCCGCGATTTCTTATGGGCACAGGCGTCACAGGTAATTCAGTCTTATGGTTCTTCATTATCTGCATATGGTCTTTTTTTCCTAGGTGCTCATTTTGTATGGGCTTTTAGTTTAATGTTTCTATTCAGCGGGCGTGGTTATTGGCAAGAACTTATTGAATCCATTGTTTGGGCTCATAATAAATTAAAAGTTGCTCCTGCTACTCAGCCTAGAGCCTTGAGCATTGTACAAGGACGTGCTGTAGGAGTAACCCATTACCTTCTGGGTGGAATTGCCACAACATGGGCATTCTTCTTAGCAAGAATTATTGCAGTAGGA
>Rhodiola_prainii
ATGATTATTCGTTCGCCGGAACCAGAAGTAAAAATTTTGGTAGATAGGGATCCTGTAAAAACTTCTTTCGAGGAATGGGCCAGACCCGGTCATTTCTCAAGAACACTAGCTAAGGGCCCTGATACTACCACTTGGATCTGGAACCTACATGCTGATGCTCACGATTTCGATAGCCATACCAGTGATTTGGAGGAGATCTCTCGAAAAGTATTTAGTGCTCATTTCGGCCAACTCTCCATTATCTTTCTTTGGCTGAGTGGCATGTATTTCCACGGTGCTCGTTTTTCCAATTATGAAGCATGGCTAAGTGATCCTACTCACATTGGACCTAGTGCCCAGGTGGTTTGGCCAATAGTGGGCCAAGAAATATTGAATGGTGACGTAGGCGGGGGGTTTCGAGGAATACAAATAACCTCTGGTTTTTTTCAAATTTGGCGAGCATCTGGAATAACTAGTGAATTACAACTCTATTGTACCGCAATCGGTGCATTGATCTTTTCAGCCTTAATGCTTTTTGCTGGTTGGTTCCATTATCACAAAGCTGCGCCAAAATTGGCTTGGTTCCAAGACGTAGAATCCATGTTGAATCACCATTTAGCGGGGTTACTAGGACTTGGGTCTCTTTCGTGGGCGGGACATCAAGTACATGTATCTTTACCGATTAACCAATTTCTAAACGCTGGAGTAGATCCTAAAGAGATCCCACTTCCTCACGAATTTATCTTAAATCGGGATCTTTTGGCTCAACTTTATCCGAGTTTTGCTGAGGGAGCAACTCCTTTTTTTACCTTGAATTGGTCAAAATATACGGAATTTCTTACTTTTCGTGGAGGATTAGATCCAGTAACGGGGGGTCTATGGCTGACTGATATTGTACACCATCATTTAGCTATTGCAATTCTTTTTCTGATAGCGGGTCACATGTATAGGACCAATTGGGGCATCGGGCATGGTCTAAAAGATATTTTAGAGGCGCATAAAGGCCCATTTACAGGCCAGGGCCATAAAGGCCTATATGAGATCCTAACAACGTCATGGCATGCTCAATTATCTCTTAATCTCGCTATGTTAGGCTCGGTAACCATTGTTGTAGCTCATCATATGTATGCCATGCCACCTTATCCATATCTAGCTACTGACTATGGTACACAACTTTCATTGTTCACACATCACATGTGGATTGGGGGCTTTCTCATAGTTGGTGCTGCCGCGCATGCAGCTATTTTTATGGTAAGAGACTATGATCCAACTATTAGATACAACGATCTATTAGATCGTGTCCTTAGACATCGCGATGCAATAATATCACATCTTAACTGGGTATGTATATTTCTTGGTTTTCACAGTTTTGGTTTGTATATTCATAATGATACCATGAGCGCTTTAGGGCGGCCCCAAGATATGTTTTCAGATACCGCTATCCAATTACAACCGGTTTTTGCTCAATGGATACAAAATACCCATGCTTTAGCACCTAGTGCAACGGCTCCTGGTGCAACAACAGGCACTAGTTTGACTTGGGGAGGAGGTGATTTAGTAGCAGTAGGTGGCAAAGTCGCTTTGTTACCTATTCCATTAGGAACCGCAGATTTTTTGGTACATCACATTCATGCATTTACGATTCATGTAACGGTGTTGATACTCCTGAAAGGGGTTCTATTTGCACGGAGTTCTCGTTTGATACCAGATAAAGCAAATCTAGGTTTTCGTTTCCCTTGTGATGGACCTGGAAGAGGGGGGACATGTCAAGTATCCGCTTGGGATCATGTCTTCTTAGGGCTATTCTGGATGTATAATGCAATTTCGGTAGTAATATTCCATTTCAGTTGGAAAATGCAGTCAGATGTTTGGGGCAGTATAAGTGATCAAGGGGTAGTAACTCATATCACGGGAGGAAACTTTGCCCAGAGTTCCATTACTATTAATGGGTGGCTCCGCGATTTCTTATGGGCACAGGCGTCACAGGTAATTCAGTCTTATGGTTCTTCATTATCTGCATATGGTCTTTTTTTCCTAGGTGCTCATTTTGTATGGGCTTTTAGTTTAATGTTTCTATTCAGCGGGCGTGGTTATTGGCAAGAACTTATTGAATCCATTGTTTGGGCTCATAATAAATTAAAAGTTGCTCCTGCTACTCAGCCTAGAGCCTTGAGCATTGTACAAGGACGTGCTGTAGGAGTAACCCATTACCTTCTGGGTGGAATTGCCACAACATGGGCATTCTTCTTAGCAAGAATTATTGCAGTAGGA
>Rhodiola_quadrifida
ATGATTATTCGTTCGCCGGAACCAGAAGTAAAAATTTTGGTAGATAGGGATCCTGTAAAAACTTCTTTCGAGGAATGGGCCAGACCCGGTCATTTCTCAAGAACACTAGCTAAGGGCCCTGATACTACCACTTGGATCTGGAACCTACATGCTGATGCTCACGATTTCGATAGCCATACCAGTGATTTGGAGGAGATCTCTCGAAAAGTATTTAGTGCTCATTTCGGCCAACTCTCCATTATCTTTCTTTGGCTGAGTGGCATGTATTTCCACGGTGCTCGTTTTTCCAATTATGAAGCATGGCTAAGTGATCCTACTCACATTGGACCTAGTGCCCAAGTGGTTTGGCCAATAGTGGGCCAAGAAATATTGAATGGTGACGTAGGCGGGGGGTTTCGAGGAATACAAATAACCTCTGGTTTTTTTCAAATTTGGCGAGCATCTGGAATAACTAGTGAATTACAACTCTATTGTACCGCAATCGGTGCATTGATCTTTTCAGCCTTAATGCTTTTTGCTGGTTGGTTCCATTATCACAAAGCTGCGCCAAAATTGGCTTGGTTCCAAGACGTAGAATCCATGTTGAATCACCATTTAGCGGGGTTACTAGGACTTGGGTCTCTTTCGTGGGCGGGACATCAAGTACATGTATCTTTACCGATTAACCAATTTCTAAACGCTGGAGTAGATCCTAAAGAGATCCCACTTCCTCACGAATTTATCTTAAATCGGGATCTTTTGGCTCAACTTTATCCGAGTTTTGCTGAGGGAGCAACTCCTTTTTTTACCTTGAATTGGTCAAAATATACGGAATTTCTTACTTTTCGTGGAGGATTAGATCCAGTAACAGGGGGTCTATGGCTGACTGATATTGCACACCATCATTTAGCTATTGCAATTCTTTTTCTGATAGCGGGTCACATGTATAGGACCAATTGGGGCATCGGGCATGGTCTAAAAGATATTTTAGAGGCGCATAAAGGCCCATTTACAGGCCAGGGCCATAAAGGCCTATATGAGATCCTAACAACGTCATGGCATGCTCAATTATCTCTTAATCTCGCTATGTTAGGCTCGTTAACCATTGTTGTAGCTCATCATATGTATGCCATGCCACCTTATCCATATCTAGCTACTGACTATGGTACACAACTTTCATTGTTCACACATCACATGTGGATTGGGGGCTTTCTCATAGTTGGTGCTGCCGCGCATGCAGCTATTTTTATGGTAAGAGACTATGATCCAACTATTAGATACAACGATCTATTAGATCGTGTCCTTAGACATCGCGATGCAATAATATCACATCTTAACTGGGTATGTATATTTCTTGGTTTTCACAGTTTTGGTTTGTATATTCATAATGATACCATGAGCGCTTTAGGGCGGCCCCAAGATATGTTTTCAGATACCGCTATCCAATTACAACCGGTTTTTGCTCAATGGATACAAAACACCCATGCTTTAGCACCTAGTGCAACGGCTCCTGGTGCAACAACAGGCACTAGTTTGACTTGGGGAGGAGGTGATTTAGTAGCAGTAGGTGGCAAAGTCGCTTTGTTACCTATTCCATTAGGAACCGCAGATTTTTTGGTACATCACATTCATGCATTTACGATTCATGTAACGGTGTTGATACTCCTGAAAGGGGTTCTATTTGCACGGAGTTCTCGTTTGATACCAGATAAAGCAAATCTCGGTTTTCGTTTCCCTTGTGATGGACCTGGAAGAGGGGGGACATGTCAAGTATCCGCTTGGGATCATGTCTTCTTAGGGCTATTCTGGATGTATAATGCAATTTCGGTAGTAATATTCCATTTCAGTTGGAAAATGCAGTCAGATGTTTGGGGCAGTATAAGTGATCAAGGGGTAGTAACTCATATCACGGGAGGAAACTTTGCCCAGAGTTCCATTACTATTAATGGGTGGCTCCGCGATTTCTTATGGGCACAGGCGTCACAGGTAATTCAGTCTTATGGTTCTTCATTATCTGCATATGGTCTTTTTTTCCTAGGTGCTCATTTTGTATGGGCTTTTAGTTTAATGTTTCTATTCAGCGGGCGTGGTTATTGGCAAGAACTTATTGAATCCATTGTTTGGGCTCATAATAAATTAAAAGTTGCTCCTGCTACTCAGCCTAGAGCCTTGAGCATTGTACAAGGACGTGCTGTAGGAGTAACCCATTACCTTCTGGGTGGAATTGCCACAACATGGGCATTCTTCTTAGCAAGAATTATTGCAGTAGGA
>Rhodiola_rhodantha
ATGATTATTCGTTCGCCGGAACCAGAAGTAAAAATTTTGGTAGATAGGGATCCTGTAAAAACTTCTTTCGAGGAATGGGCCAGACCCGGTCATTTCTCAAGAACACTAGCTAAGGGCCCTGATACTACCACTTGGATCTGGAACCTACATGCTGATGCTCACGATTTCGATAGCCATACCAGTGATTTGGAGGAGATCTCTCGAAAAGTATTTAGTGCTCATTTCGGCCAACTCTCCATTATCTTTCTTTGGCTGAGTGGCATGTATTTCCACGGTGCTCGTTTTTCCAATTATGAAGCATGGCTAAGTGATCCTACTCACATTGGACCTAGTGCCCAGGTAGTTTGGCCAATAGTGGGCCAAGAAATATTGAATGGTGACGTAGGCGGAGGGTTTCGAGGAATACAAATAACCTCTGGTTTTTTTCAAATTTGGCGAGCATCTGGAATAACTAGTGAATTACAACTCTATTGTACCGCAATCGGTGCATTGATCTTTTCAGCCTTAATGCTTTTTGCTGGTTGGTTCCATTATCACAAAGCTGCGCCAAAATTGGCTTGGTTCCAAGACGTAGAATCCATGTTGAATCACCATTTAGCGGGGTTACTAGGACTTGGGTCTCTTTCGTGGGCGGGACATCAAGTACATGTATCTTTACCGATTAACCAATTTCTAAACGCTGGAGTAGATCCTAAAGAGATCCCACTTCCTCACGAATTTATCTTAAATCGGGATCTTTTGGCTCAACTTTATCCGAGTTTTGCTGAGGGAGCAACTCCTTTTTTTACCTTGAATTGGTCAAAATATACGGAATTTCTTACTTTTCGTGGAGGATTAGATCCAGTAACGGGGGGTCTATGGCTGACTGATATTGTACACCATCATTTAGCTATTGCAATTCTTTTTCTGATAGCGGGTCACATGTATAGGACCAATTGGGGCATCGGGCATGGTCTAAAAGATATTTTAGAGGCGCATAAAGGCCCATTTACAGGCCAGGGCCATAAAGGCCTATATGAGATCCTAACAACGTCATGGCATGCTCAATTATCTCTTAATCTCGCTATGTTAGGCTCGGTAACCATTGTTGTAGCTCATCATATGTATGCCATGCCACCTTATCCATATCTAGCTACTGACTATGGTACACAACTTTCATTGTTCACACATCACATGTGGATTGGGGGCTTTCTCATAGTTGGTGCTGCCGCGCATGCAGCTATTTTTATGGTAAGAGACTATGATCCAACTATTAGATACAACGATCTATTAGATCGTGTCCTTAGACATCGCGATGCAATAATATCACATCTTAACTGGGTATGTATATTTCTTGGTTTTCACAGTTTTGGTTTGTATATTCATAATGATACCATGAGCGCTTTAGGGCGGCCCCAAGATATGTTTTCAGATACCGCTATCCAATTACAACCGGTTTTTGCTCAATGGATACAAAACACCCATGCTTTAGCACCTAGTGCAACGGCTCCTGGTGCAACAACAGGCACTAGTTTGACTTGGGGAGGAGGTGATTTAGTAGCAGTAGGTGGCAAAGTCGCTTTGTTACCTATTCCATTAGGAACCGCAGATTTTTTGGTACATCACATTCATGCATTTACAATTCATGTAACGGTGTTGATACTCCTGAAAGGGGTTCTATTTGCACGGAGTTCTCGTTTGATACCAGATAAAGCAAATCTCGGTTTTCGTTTCCCTTGTGATGGACCTGGAAGAGGGGGGACATGTCAAGTATCCGCTTGGGATCATGTCTTCTTAGGGCTATTCTGGATGTATAATGCAATTTCGGTAGTAATATTCCATTTCAGTTGGAAAATGCAGTCAGATGTTTGGGGCAGTATAAGTGATCAAGGGGTAGTAACTCATATCACGGGAGGAAACTTTGCCCAGAGTTCCATTACTATTAATGGGTGGCTCCGCGATTTCTTATGGGCACAGGCGTCACAGGTAATTCAGTCTTATGGTTCTTCATTATCTGCATATGGTCTTTTTTTCCTAGGTGCTCATTTTGTATGGGCTTTTAGTTTAATGTTTCTATTCAGCGGGCGTGGTTATTGGCAAGAACTTATTGAATCCATTGTTTGGGCTCATAATAAATTAAAAGTTGCTCCTGCTACTCAGCCTAGAGCCTTGAGCATTGTACAAGGACGTGCTGTAGGAGTAACCCATTACCTTCTGGGTGGAATTGCCACAACATGGGCATTCTTCTTAGCAAGAATTATTGCAGTAGGA
>Rhodiola_sexifolia
ATGATTATTCGTTCGCCGGAACCAGAAGTAAAAATTTTGGTAGATAGGGATCCTGTAAAAACTTCTTTCGAGGAATGGGCCAGACCCGGTCATTTCTCAAGAACACTAGCTAAGGGCCCTGATACTACCACTTGGATCTGGAACCTACATGCTGATGCTCACGATTTCGATAGCCATACCAGTGATTTGGAGGAGATCTCTCGAAAAGTATTTAGTGCTCATTTCGGCCAACTCTCCATTATCTTTCTTTGGCTGAGTGGCATGTATTTCCACGGTGCTCGTTTTTCCAATTATGAAGCATGGCTAAGTGATCCTACTCACATTGGACCTAGTGCCCAGGTGGTTTGGCCAATAGTGGGCCAAGAAATATTGAATGGTGACGTAGGCGGGGGGTTTCGAGGAATACAAATAACCTCTGGTTTTTTTCAAATTTGGCGAGCATCTGGAATAACTAGTGAATTACAACTCTATTGTACCGCAATCGGTGCATTGATCTTTTCAGCCTTAATGCTTTTTGCTGGTTGGTTCCATTATCACAAAGCTGCGCCAAAATTGGCTTGGTTCCAAGACGTAGAATCCATGTTGAATCACCATTTAGCGGGGTTACTAGGACTTGGGTCTCTTTCGTGGGCGGGACATCAAGTACATGTATCTTTACCGATTAACCAATTTCTAAACGCTGGAGTAGATCCTAAAGAGATCCCACTTCCTCACGAATTTATCTTAAATCGGGATCTTTTGGCTCAACTTTATCCGAGTTTTGCTGAGGGAGCAACTCCTTTTTTTACCTTGAATTGGTCAAAATATACGGAATTTCTTACTTTTCGTGGAGGATTAGATCCAGTAACGGGGGGTCTATGGCTGACTGATATTGTACACCATCATTTAGCTATTGCAATTCTTTTTCTGATAGCGGGTCACATGTATAGGACCAATTGGGGCATCGGGCATGGTCTAAAAGATATTTTAGAGGCGCATAAAGGCCCATTTACAGGCCAGGGCCATAAAGGCCTATATGAGATCCTAACAACGTCATGGCATGCTCAATTATCTCTTAATCTCGCTATGTTAGGCTCGGTAACCATTGTTGTAGCTCATCATATGTATGCCATGCCACCTTATCCATATCTAGCTACTGACTATGGTACACAACTTTCATTGTTCACACATCACATGTGGATTGGGGGCTTTCTCATAGTTGGTGCTGCCGCGCATGCAGCTATTTTTATGGTAAGAGACTATGATCCAACTATTAGATACAACGATCTATTAGATCGTGTCCTTAGACATCGCGATGCAATAATATCACATCTTAACTGGGTATGTATATTTCTTGGTTTTCACAGTTTTGGTTTGTATATTCATAATGATACCATGAGCGCTTTAGGGCGGCCCCAAGATATGTTTTCAGATACCGCTATCCAATTACAACCGGTTTTTGCTCAATGGATACAAAATACCCATGCTTTAGCACCTAGTGCAACGGCTCCTGGTGCAACAACAGGCACTAGTTTGACTTGGGGAGGAGGTGATTTAGTAGCAGTAGGTGGCAAAGTCGCTTTGTTACCTATTCCATTAGGAACCGCCGATTTTTTGGTACATCACATTCATGCATTTACGATTCATGTAACGGTGTTGATACTCCTGAAAGGGGTTCTATTTGCACGGAGTTCTCGTTTGATACCAGATAAAGCAAATCTAGGTTTTCGTTTCCCTTGTGATGGACCTGGAAGAGGGGGGACATGTCAAGTATCCGCTTGGGATCATGTCTTCTTAGGGCTATTCTGGATGTATAATGCAATTTCGGTAGTAATATTCCATTTCAGTTGGAAAATGCAGTCAGATGTTTGGGGCAGTATAAGTGATCAAGGGGTAGTAACTCATATCACGGGAGGAAACTTTGCCCAGAGTTCCATTACTATTAATGGGTGGCTCCGCGATTTCTTATGGGCACAGGCGTCACAGGTAATTCAGTCTTATGGTTCTTCATTATCTGCATATGGTCTTTTTTTCCTAGGTGCTCATTTTGTATGGGCTTTTAGTTTAATGTTTCTATTCAGCGGGCGTGGTTATTGGCAAGAACTTATTGAATCCATTGTTTGGGCTCATAATAAATTAAAAGTTGCTCCTGCTACTCAGCCTAGAGCCTTGAGCATTGTACAAGGACGTGCTGTAGGAGTAACCCATTACCTTCTGGGTGGAATTGCCACAACATGGGCATTCTTCTTAGCAAGAATTATTGCAGTAGGA
>Rhodiola_sinuata
ATGATTATTCGTTCGCCGGAACCAGAAGTAAAAATTTTGGTAGATAGGGATCCTGTAAAAACTTCTTTCGAGGAATGGGCCAGACCCGGTCATTTCTCAAGAACACTAGCTAAGGGCCCTGATACTACCACTTGGATCTGGAACCTACATGCTGATGCTCACGATTTCGATAGCCATACCAGTGATTTGGAGGAGATCTCTCGAAAAGTATTTAGTGCTCATTTCGGCCAACTCTCCATTATCTTTCTTTGGCTGAGTGGCATGTATTTCCACGGTGCTCGTTTTTCCAATTATGAAGCATGGCTAAGTGATCCGACTCACATTGGACCTAGTGCCCAGGTGGTTTGGCCAATAGTGGGCCAAGAAATATTGAATGGTGACGTAGGCGGGGGGTTTCGAGGAATACAAATAACCTCTGGTTTTTTTCAAATTTGGCGAGCATCTGGAATAACTAGTGAATTACAACTCTATTGTACCGCAATCGGTGCATTGATCTTTTCAGCCTTAATGCTTTTTGCTGGTTGGTTCCATTATCACAAAGCTGCGCCAAAATTGGCTTGGTTCCAAGACGTAGAATCCATGTTGAATCACCATTTAGCGGGGTTACTAGGACTTGGGTCTCTTTCGTGGGCGGGACATCAAGTACATGTATCTTTACCGATTAACCAATTTCTAAACGCTGGAGTCGATCCTAAAGAGATCCCACTTCCTCACGAATTTATCTTAAATCGGGATCTTTTGGCTCAACTTTATCCGAGTTTTGCTGAGGGAGCAACTCCTTTTTTTACCTTGAATTGGTCAAAATATACGGAATTTCTTACTTTTCGTGGAGGATTAGATCCAGTAACGGGGGGTCTATGGCTGACTGATATTGTACACCATCATTTAGCTATTGCAATTCTTTTTCTGATAGCGGGTCACATGTATAGGACCAATTGGGGCATCGGGCATGGTCTAAAAGATATTTTAGAGGCGCATAAAGGCCCATTTACAGGCCAGGGCCATAAAGGCCTATATGAGATCCTAACAACGTCATGGCATGCTCAATTATCTCTTAATCTCGCTATGTTAGGCTCGGTAACCATTGTTGTAGCTCATCATATGTATGCCATGCCACCTTATCCATATCTAGCTACTGACTATGGTACACAACTTTCATTGTTCACACATCACATGTGGATTGGGGGCTTTCTCATAGTTGGTGCTGCCGCGCATGCAGCTATTTTTATGGTAAGAGACTATGATCCAACTATTAGATACAACGATCTATTAGATCGTGTCCTTAGACATCGCGATGCAATAATATCACATCTTAACTGGGTATGTATATTTCTTGGTTTTCACAGTTTTGGTTTGTATATTCATAATGATACCATGAGCGCTTTAGGGCGGCCCCAAGATATGTTTTCAGATACCGCTATCCAATTACAACCGGTTTTTGCTCAATGGATACAAAATACCCATGCTTTAGCACCTAGTGCAACGGCTCCTGGTGCAACAACAGGCACTAGTTTGACTTGGGGAGGAGGTGATTTAGTAGCAGTAGGTGGCAAAGTCGCTTTGTTACCTATTCCATTAGGAACCGCAGATTTTTTGGTACATCACATTCATGCATTTACGATTCATGTAACGGTGTTGATACTCCTGAAAGGGGTTCTATTTGCACGGAGTTCTCGTTTGATACCAGATAAAGCAAATCTAGGTTTTCGTTTCCCTTGTGATGGACCTGGAAGAGGGGGGACATGTCAAGTATCCGCTTGGGATCATGTCTTCTTAGGGCTATTCTGGATGTATAATGCAATTTCGGTAGTAATATTCCATTTCAGTTGGAAAATGCAGTCAGATGTTTGGGGCAGTATAAGTGATCAAGGGGTAGTAACTCATATCACGGGAGGAAACTTTGCCCAGAGTTCCATTACTATTAATGGGTGGCTCCGCGATTTCTTATGGGCACAGGCGTCACAGGTAATTCAGTCTTATGGTTCTTCATTATCTGCATATGGTCTTTTTTTCCTAGGTGCTCATTTTGTATGGGCTTTTAGTTTAATGTTTCTATTCAGCGGGCGTGGTTATTGGCAAGAACTTATTGAATCCATTGTTTGGGCTCATAATAAATTAAAAGTTGCTCCTGCTACTCAGCCTAGAGCCTTGAGCATTGTACAAGGACGTGCTGTAGGAGTAACCCATTACCTTCTGGGTGGAATTGCCACAACATGGGCATTCTTCTTAGCAAGAATTATTGCAGTAGGA
>Rhodiola_smithii
ATGATTATTCGTTCGCCGGAACCAGAAGTCAAAATTTTGGTAGATAGGGATCCTGTAAAAACTTCTTTCGAGGAATGGGCCAGACCCGGTCATTTCTCAAGAACACTAGCTAAGGGCCCTGATACTACCACTTGGATCTGGAACCTACATGCTGATGCTCACGATTTCGATAGCCATACCAGTGATTTGGAGGAGATCTCTCGAAAAGTATTTAGTGCTCATTTCGGCCAACTCTCCATTATCTTTCTTTGGCTGAGTGGCATGTATTTCCACGGTGCTCGTTTTTCCAATTATGAAGCATGGCTAAGTGATCCTACTCACATTGGACCTAGTGCCCAGGTGGTTTGGCCAATAGTGGGCCAAGAAATATTGAATGGTGACGTAGGCGGGGGGTTTCGAGGAATACAAATAACCTCTGGTTTTTTTCAAATTTGGCGAGCATCTGGAATAACTAGTGAATTACAACTCTATTGTACCGCAATCGGTGCATTGATCTTTTCAGCCTTAATGCTTTTTGCTGGTTGGTTCCATTATCACAAAGCTGCGCCAAAATTGGCTTGGTTCCAAGACGTAGAATCCATGTTGAATCACCATTTAGCGGGGTTACTAGGACTTGGGTCTCTTTCGTGGGCGGGACATCAAGTACATGTATCTTTACCGATTAACCAATTTCTAAACGCTGGAGTAGATCCTAAAGAGATCCCACTTCCTCACGAATTTATCTTAAATCGGGATCTTTTGGCTCAACTTTATCCGAGTTTTGCTGAGGGAGCAACTCCTTTTTTTACCTTGAATTGGTCAAAATATACGGAATTTCTTACTTTTCGTGGAGGATTAGATCCAGTAACAGGGGGTCTATGGCTGACTGATATTGCACACCATCATTTAGCTATTGCAATTCTTTTTCTGATAGCGGGTCACATGTATAGGACCAATTGGGGCATCGGGCATGGTCTAAAAGATATTTTAGAGGCGCATAAAGGCCCATTTACAGGCCAGGGCCATAAAGGCCTATATGAGATCCTAACAACGTCATGGCATGCTCAATTATCTCTTAATCTCGCTATGTTAGGCTCGTTAACCATTGTTGTAGCTCATCATATGTATGCCATGCCACCTTATCCATATCTAGCTACTGACTATGGTACACAACTTTCATTGTTCACACATCACATGTGGATTGGGGGCTTTCTCATAGTTGGTGCTGCCGCGCATGCAGCTATTTTTATGGTAAGAGACTATGATCCAACTATTAGATACAACGATCTATTAGATCGTGTCCTTAGACATCGCGATGCAATAATATCACATCTTAACTGGGTATGTATATTTCTTGGTTTTCACAGTTTTGGTTTGTATATTCATAATGATACCATGAGCGCTTTAGGGCGGCCCCAAGATATGTTTTCAGATACCGCTATCCAATTACAACCGGTTTTTGCTCAATGGATACAAAACACCCATGCTTTAGCACCTAGTGCAACGGCTCCTGGTGCAACAACAGGCACTAGTTTGACTTGGGGAGGAGGTGATTTAGTAGCAGTAGGTGGCAAAGTAGCTTTGTTACCTATTCCATTAGGAACCGCAGATTTTTTGGTACATCACATTCATGCATTTACGATTCATGTAACGGTGTTGATACTCCTGAAAGGGGTTCTATTTGCACGGAGTTCTCGTTTGATACCAGATAAAGCAAATCTCGGTTTTCGTTTCCCTTGTGATGGACCTGGAAGAGGGGGGACATGTCAAGTATCCGCTTGGGATCATGTCTTCTTAGGGCTATTCTGGATGTATAATGCAATTTCGGTAGTAATATTCCATTTCAGTTGGAAAATGCAGTCAGATGTTTGGGGCAGTATAAGTGATCAAGGGGTAGTAACTCATATCACGGGAGGAAACTTTGCCCAGAGTTCCATTACTATTAATGGGTGGCTCCGCGATTTCTTATGGGCACAGGCGTCACAGGTAATTCAGTCTTATGGTTCTTCATTATCTGCATATGGTCTTTTTTTCCTAGGTGCTCATTTTGTATGGGCTTTTAGTTTAATGTTTCTATTCAGCGGGCGTGGTTATTGGCAAGAACTTATTGAATCCATTGTTTGGGCTCATAATAAATTAAAAGTTGCTCCTGCTACTCAGCCTAGAGCCTTGAGCATTGTACAAGGACGTGCTGTAGGAGTAACCCATTACCTTCTGGGTGGAATTGCCACAACATGGGCATTCTTCTTAGCAAGAATTATTGCAGTAGGA
>Rhodiola_stapfii
ATGATTATTCGTTCGCCGGAACCAGAAGTAAAAATTTTGGTAGATAGGGATCCTGTAAAAACTTCTTTCGAGGAATGGGCCAGACCCGGTCATTTCTCAAGAACACTAGCTAAGGGCCCTGATACTACCACTTGGATCTGGAACCTACATGCTGATGCTCACGATTTCGATAGCCATACCAGTGATTTGGAGGAGATCTCTCGAAAAGTATTTAGTGCTCATTTCGGCCAACTCTCCATTATCTTTCTTTGGCTGAGTGGCATGTATTTCCACGGTGCTCGTTTTTCCAATTATGAAGCATGGCTAAGTGATCCTACTCACATTGGACCTAGTGCCCAGGTGGTTTGGCCAATAGTGGGCCAAGAAATATTGAATGGTGACGTAGGCGGGGGGTTTCGAGGAATACAAATAACCTCTGGTTTTTTTCAAATTTGGCGAGCATCTGGAATAACTAGTGAATTACAACTCTATTGTACCGCAATCGGTGCATTGATCTTTTCAGCCTTAATGCTTTTTGCTGGTTGGTTCCATTATCACAAAGCTGCGCCAAAATTGGCTTGGTTCCAAGACGTAGAATCCATGTTGAATCACCATTTAGCGGGGTTACTAGGACTTGGGTCTCTTTCGTGGGCGGGACATCAAGTACATGTATCTTTACCGATTAACCAATTTCTAAACGCTGGAGTAGATCCTAAAGAGATCCCACTTCCTCACGAATTTATCTTAAATCGGGATCTTTTGGCTCAACTTTATCCGAGTTTTGCTGAGGGAGCAACTCCTTTTTTTACCTTGAATTGGTCAAAATATACGGAATTTCTTACTTTTCGTGGAGGATTAGATCCAGTAACGGGGGGTCTATGGCTGACTGATATTGTACACCATCATTTAGCTATTGCAATTCTTTTTCTGATAGCGGGTCACATGTATAGGACCAATTGGGGCATCGGGCATGGTCTAAAAGATATTTTAGAGGCGCATAAAGGCCCATTTACAGGCCAGGGCCATAAAGGCCTATATGAGATCCTAACAACGTCATGGCATGCTCAATTATCTCTTAATCTCGCTATGTTAGGCTCGGTAACCATTGTTGTAGCTCATCATATGTATGCCATGCCACCTTATCCATATCTAGCTACTGACTATGGTACACAACTTTCATTGTTCACACATCACATGTGGATTGGGGGCTTTCTCATAGTTGGTGCTGCCGCGCATGCAGCTATTTTTATGGTAAGAGACTATGATCCAACTATTAGATACAACGATCTATTAGATCGTGTCCTTAGACATCGCGATGCAATAATATCACATCTTAACTGGGTATGTATATTTCTTGGTTTTCACAGTTTTGGTTTGTATATTCATAATGATACCATGAGCGCTTTAGGGCGGCCCCAAGATATGTTTTCAGATACCGCTATACAATTACAACCGGTTTTTGCTCAATGGATACAAAATACCCATGCTTTAGCACCTAGTGCAACGGCTCCTGGTGCAACAACAGGCACTAGTTTGACTTGGGGAGGAGGTGATTTAGTAGCAGTAGGTGGCAAAGTCGCTTTGTTACCTATTCCATTAGGAACCGCAGATTTTTTGGTACATCACATTCATGCATTTACGATTCATGTAACGGTGTTGATACTCCTGAAAGGGGTTCTATTTGCACGGAGTTCTCGTTTGATACCAGATAAAGCAAATCTAGGTTTTCGTTTCCCTTGTGATGGACCTGGAAGAGGGGGGACATGTCAAGTATCCGCTTGGGATCATGTCTTCTTAGGGCTATTCTGGATGTATAATGCAATTTCGGTAGTAATATTCCATTTCAGTTGGAAAATGCAGTCAGATGTTTGGGGCAGTATAAGTGATCAAGGGGTAGTAACTCATATCACGGGAGGAAACTTTGCCCAGAGTTCCATTACTATTAATGGGTGGCTCCGCGATTTCTTATGGGCACAGGCGTCACAGGTAATTCAGTCTTATGGTTCTTCATTATCTGCATATGGTCTTTTTTTCCTAGGTGCTCATTTTGTATGGGCTTTTAGTTTAATGTTTCTATTCAGCGGGCGTGGTTATTGGCAAGAACTTATTGAATCCATTGTTTGGGCTCATAATAAATTAAAAGTTGCTCCTGCTACTCAGCCTAGAGCCTTGAGCATTGTACAAGGACGTGCTGTAGGAGTAACCCATTACCTTCTGGGTGGAATTGCCACAACATGGGCATTCTTCTTAGCAAGAATTATTGCAGTAGGA
>Rhodiola_subopposita
ATGATTATTCGTTCGCCGGAACCAGAAGTAAAAATTTTGGTAGATAGGGATCCTGTAAAAACTTCTTTCGAGGAATGGGCCAGACCCGGTCATTTCTCAAGAACACTAGCTAAGGGCCCTGATACTACCACTTGGATCTGGAACCTACATGCTGATGCTCACGATTTCGATAGCCATACCAGTGATTTGGAGGAGATCTCTCGAAAAGTATTTAGTGCTCATTTCGGCCAACTCTCCATTATCTTTCTTTGGCTGAGTGGCATGTATTTCCACGGTGCTCGTTTTTCCAATTATGAAGCATGGCTAAGTGATCCTACTCACATTGGACCTAGTGCCCAGGTGGTTTGGCCAATAGTGGGCCAAGAAATATTGAATGGTGACGTAGGCGGGGGGTTTCGAGGAATACAAATAACCTCTGGTTTTTTTCAAATTTGGCGAGCATCTGGAATAACTAGTGAATTACAACTCTATTGTACCGCAATCGGTGCATTGATCTTTTCAGCCTTAATGCTTTTTGCTGGTTGGTTCCATTATCACAAAGCTGCGCCAAAATTGGCTTGGTTCCAAGACGTAGAATCCATGTTGAATCACCATTTAGCGGGGTTACTAGGACTTGGGTCTCTTTCGTGGGCGGGACATCAAGTACATGTATCTTTACCGATTAACCAATTTCTAAACGCTGGAGTAGATCCTAAAGAGATCCCACTTCCTCACGAATTTATCTTAAATCGGGATCTTTTGGCTCAACTTTATCCGAGTTTTGCTGAGGGAGCAACTCCTTTTTTTACCTTGAATTGGTCAAAATATACGGAATTTCTTACTTTTCGTGGAGGATTAGATCCAGTAACAGGGGGTCTATGGCTGACTGATATTGCACACCATCATTTAGCTATTGCAATTCTTTTTCTGATAGCGGGTCACATGTATAGGACCAATTGGGGCATCGGGCATGGTCTAAAAGATATTTTAGAGGCGCATAAAGGCCCATTTACAGGCCAGGGCCATAAAGGCCTATATGAGATCCTAACAACGTCATGGCATGCTCAATTATCTCTTAATCTCGCTATGTTAGGCTCGTTAACCATTGTTGTAGCTCATCATATGTATGCCATGCCACCTTATCCATATCTAGCTACTGACTATGGTACACAACTTTCATTGTTCACACATCACATGTGGATTGGGGGCTTTCTCATAGTTGGTGCTGCCGCGCATGCAGCTATTTTTATGGTAAGAGACTATGATCCAACTATTAGATACAACGATCTATTAGATCGTGTCCTTAGACATCGCGATGCAATAATATCACATCTTAACTGGGTATGTATATTTCTTGGTTTTCACAGTTTTGGTTTGTATATTCATAATGATACCATGAGCGCTTTAGGGCGGCCCCAAGATATGTTTTCAGATACCGCTATCCAATTACAACCGGTTTTTGCTCAATGGATACAAAACACCCATGCTTTAGCACCTAGTGCAACGGCTCCTGGTGCAACAACAGGCACTAGTTTGACTTGGGGAGGAGGTGATTTAGTAGCAGTAGGTGGCAAAGTCGCTTTGTTACCTATTCCATTAGGAACCGCAGATTTTTTGGTACATCACATTCATGCATTTACGATTCATGTAACGGTGTTGATACTCCTGAAAGGGGTTCTATTTGCACGGAGTTCTCGTTTGATACCAGATAAAGCAAATCTCGGTTTTCGTTTCCCTTGTGATGGACCTGGAAGAGGGGGGACATGTCAAGTATCCGCTTGGGATCATGTCTTCTTAGGGCTATTCTGGATGTATAATGCAATTTCGGTAGTAATATTCCATTTCAGTTGGAAAATGCAGTCAGATGTTTGGGGCAGTATAAGTGATCAAGGGGTAGTAACTCATATCACGGGAGGAAACTTTGCCCAGAGTTCCATTACTATTAATGGGTGGCTCCGCGATTTCTTATGGGCACAGGCGTCACAGGTAATTCAGTCTTATGGTTCTTCATTATCTGCATATGGTCTTTTTTTCCTAGGTGCTCATTTTGTATGGGCTTTTAGTTTAATGTTTCTATTCAGCGGGCGTGGTTATTGGCAAGAACTTATTGAATCCATTGTTTGGGCTCATAATAAATTAAAAGTTGCTCCTGCTACTCAGCCTAGAGCCTTGAGCATTGTACAAGGACGTGCTGTAGGAGTAACCCATTACCTTCTGGGTGGAATTGCCACAACATGGGCATTCTTCTTAGCAAGAATTATTGCAGTAGGA
>Rhodiola_tangutica
ATGATTATTCGTTCGCCGGAACCAGAAGTAAAAATTTTGGTAGATAGGGATCCTGTAAAAACTTCTTTCGAGGAATGGGCCAGACCCGGTCATTTCTCAAGAACACTAGCTAAGGGCCCTGATACTACCACTTGGATCTGGAACCTACATGCTGATGCTCACGATTTCGATAGCCATACCAGTGATTTGGAGGAGATCTCTCGAAAAGTATTTAGTGCTCATTTCGGCCAACTCTCCATTATCTTTCTTTGGCTGAGTGGCATGTATTTCCACGGTGCTCGTTTTTCCAATTATGAAGCATGGCTAAGTGATCCTACTCACATTGGACCTAGTGCCCAAGTGGTTTGGCCAATAGTGGGCCAAGAAATATTGAATGGTGACGTAGGCGGGGGGTTTCGAGGAATACAAATAACCTCTGGTTTTTTTCAAATTTGGCGAGCATCTGGAATAACTAGTGAATTACAACTCTATTGTACCGCAATCGGTGCATTGATCTTTTCAGCCTTAATGCTTTTTGCTGGTTGGTTCCATTATCACAAAGCTGCGCCAAAATTGGCTTGGTTCCAAGACGTAGAATCCATGTTGAATCACCATTTAGCGGGGTTACTAGGACTTGGGTCTCTTTCGTGGGCGGGACATCAAGTACATGTATCTTTACCGATTAACCAATTTCTAAACGCTGGAGTAGATCCTAAAGAGATCCCACTTCCTCACGAATTTATCTTAAATCGGGATCTTTTGGCTCAACTTTATCCGAGTTTTGCTGAGGGAGCAACTCCTTTTTTTACCTTGAATTGGTCAAAATATACGGAATTTCTTACTTTTCGTGGAGGATTAGATCCAGTAACAGGGGGTCTATGGCTGACTGATATTGCACACCATCATTTAGCTATTGCAATTCTTTTTCTGATAGCGGGTCACATGTATAGGACCAATTGGGGCATCGGGCATGGTCTAAAAGATATTTTAGAGGCGCATAAAGGCCCATTTACAGGCCAGGGCCATAAAGGCCTATATGAGATCCTAACAACGTCATGGCATGCTCAATTATCTCTTAATCTCGCTATGTTAGGCTCGTTAACCATTGTTGTAGCTCATCATATGTATGCCATGCCACCTTATCCATATCTAGCTACTGACTATGGTACACAACTTTCATTGTTCACACATCACATGTGGATTGGGGGCTTTCTCATAGTTGGTGCTGCCGCGCATGCAGCTATTTTTATGGTAAGAGACTATGATCCAACTATTAGATACAACGATCTATTAGATCGTGTCCTTAGACATCGCGATGCAATAATATCACATCTTAACTGGGTATGTATATTTCTTGGTTTTCACAGTTTTGGTTTGTATATTCATAATGATACCATGAGCGCTTTAGGGCGGCCCCAAGATATGTTTTCAGATACCGCTATCCAATTACAACCGGTTTTTGCTCAATGGATACAAAACACCCATGCTTTAGCACCTAGTGCAACGGCTCCTGGTGCAACAACAGGCACTAGTTTGACTTGGGGAGGAGGTGATTTAGTAGCAGTAGGTGGCAAAGTCGCTTTGTTACCTATTCCATTAGGAACCGCAGATTTTTTGGTACATCACATTCATGCATTTACGATTCATGTAACGGTGTTGATACTCCTGAAAGGGGTTCTATTTGCACGGAGTTCTCGTTTGATACCAGATAAAGCAAATCTCGGTTTTCGTTTCCCTTGTGATGGACCTGGAAGAGGGGGGACATGTCAAGTATCCGCTTGGGATCATGTCTTCTTAGGGCTATTCTGGATGTATAATGCAATTTCGGTAGTAATATTCCATTTCAGTTGGAAAATGCAGTCAGATGTTTGGGGCAGTATAAGTGATCAAGGGGTAGTAACTCATATCACGGGAGGAAACTTTGCCCAGAGTTCCATTACTATTAATGGGTGGCTCCGCGATTTCTTATGGGCACAGGCGTCACAGGTAATTCAGTCTTATGGTTCTTCATTATCTGCATATGGTCTTTTTTTCCTAGGTGCTCATTTTGTATGGGCTTTTAGTTTAATGTTTCTATTCAGCGGGCGTGGTTATTGGCAAGAACTTATTGAATCCATTGTTTGGGCTCATAATAAATTAAAAGTTGCTCCTGCTACTCAGCCTAGAGCCTTGAGCATTGTACAAGGACGTGCTGTAGGAGTAACCCATTACCTTCTGGGTGGAATTGCCACAACATGGGCATTCTTCTTAGCAAGAATTATTGCAGTAGGA
>Rhodiola_wallichiana
ATGATTATTCGTTCGCCGGAACCAGAAGTAAAAATTTTGGTAGATAGGGATCCTGTAAAAACTTCGTTCGAGGAATGGGCCAGACCCGGTCATTTCTCAAGAACACTAGCTAAGGGCCCTGATACTACCACTTGGATCTGGAACCTACATGCTGATGCTCACGATTTCGATAGCCATACCAGTGATTTGGAGGAGATCTCTCGAAAAGTATTTAGTGCTCATTTCGGCCAACTCTCCATTATCTTTCTTTGGCTGAGTGGCATGTATTTCCACGGTGCTCGTTTTTCCAATTATGAAGCATGGCTAAGTGATCCTACTCACATTGGACCTAGTGCCCAGGTGGTTTGGCCAATAGTGGGCCAAGAAATATTGAATGGTGACGTAGGCGGGGGGTTTCGAGGAATACAAATAACCTCTGGTTTTTTTCAAATTTGGCGAGCATCTGGAATAACTAGTGAATTACAACTCTATTGTACCGCAATCGGTGCATTGATCTTTTCAGCCTTAATGCTTTTTGCTGGTTGGTTCCATTATCACAAAGCTGCGCCAAAATTGGCTTGGTTCCAAGACGTAGAATCCATGTTGAATCACCATTTAGCGGGGTTACTAGGACTTGGGTCTCTTTCGTGGGCGGGACATCAAGTACATGTATCTTTACCGATTAACCAATTTCTAAACGCTGGAGTAGATCCTAAAGAGATCCCACTTCCTCACGAATTTATCTTAAATCGGGATCTTTTGGCTCAACTTTATCCGAGTTTTGCTGAGGGAGCAACTCCTTTTTTTACCTTGAATTGGTCAAAATATACGGAATTTCTTACTTTTCGTGGAGGATTAGATCCAGTAACGGGGGGTCTATGGCTGACTGATATTGTACACCATCATTTAGCTATTGCAATTCTTTTTCTGATAGCGGGTCACATGTATAGGACCAATTGGGGCATCGGGCATGGTCTAAAAGATATTTTAGAGGCGCATAAAGGCCCATTTACAGGCCAGGGCCATAAAGGCCTATATGAGATCCTAACAACGTCATGGCATGCTCAATTATCTCTTAATCTCGCTATGTTAGGCTCGGTAACCATTGTTGTAGCTCATCATATGTATGCCATGCCACCTTATCCATATCTAGCTACTGACTATGGTACACAACTTTCATTGTTCACACATCACATGTGGATTGGGGGCTTTCTCATAGTTGGTGCTGCCGCGCATGCAGCTATTTTTATGGTAAGAGACTATGATCCAACTATTAGATACAACGATCTATTAGATCGTGTCCTTAGACATCGCGATGCAATAATATCACATCTTAACTGGGTATGTATATTTCTTGGTTTTCACAGTTTTGGTTTGTATATTCATAATGATACCATGAGCGCTTTAGGGCGGCCCCAAGATATGTTTTCAGATACCGCTATCCAATTACAACCGGTTTTTGCTCAATGGATACAAAATACCCATGCTTTAGCACCTAGTGCAACGGCTCCTGGTGCAACAACAGGCACTAGTTTGACTTGGGGAGGAGGTGATTTAGTAGCAGTAGGTGGCAAAGTCGCTTTGTTACCTATTCCATTAGGAACCGCGGATTTTTTGGTACATCACATTCATGCATTTACGATTCATGTAACGGTGTTGATACTCCTGAAAGGGGTTCTATTTGCACGGAGTTCTCGTTTGATACCAGATAAAGCAAATCTCGGTTTTCGTTTCCCTTGTGATGGACCTGGAAGAGGGGGGACATGTCAAGTATCCGCTTGGGATCATGTCTTCTTAGGGCTATTCTGGATGTATAATGCAATTTCGGTAGTAATATTCCATTTCAGTTGGAAAATGCAGTCAGATGTTTGGGGCAGTATAAGTGATCAAGGGGTAGTAACTCATATCACGGGAGGAAACTTTGCCCAGAGTTCCATTACTATTAATGGGTGGCTCCGCGATTTCTTATGGGCACAGGCGTCACAGGTAATTCAGTCTTATGGTTCTTCATTATCTGCATATGGTCTTTTTTTCCTAGGTGCTCATTTTGTATGGGCTTTTAGTTTAATGTTTCTATTCAGCGGGCGTGGTTATTGGCAAGAACTTATTGAATCCATTGTTTGGGCTCATAATAAATTAAAAGTTGCTCCTGCTACTCAGCCTAGAGCCTTGAGCATTGTACAAGGACGTGCTGTAGGAGTAACCCATTACCTTCTGGGTGGAATTGCCACAACATGGGCATTCTTCTTAGCAAGAATTATTGCAGTAGGA
>Hylotelephium_ewersii
ATGATTATTCGTTCGCCGGAACCAGAAGTAAAAATTTTGGTAGATAGGGATCCTGTAAAAACTTCTTTCGAGGAATGGGCCAGACCGGGTCATTTCTCAAGAACAATAGCTAAGGGCCCTGATACTACCACTTGGATCTGGAACCTACATGCTGATGCTCACGATTTCGATAGCCATACCAGTGATTTAGAGGAGATCTCTCGAAAAGTATTTAGTGCTCATTTCGGCCAACTCTCCATTATTTTTCTTTGGCTGAGTGGCATGTATTTCCACGGTGCTCGTTTTTCTAATTATGAAGCATGGCTAAGTGATCCTACTCACATTGGACCTAGTGCCCAGGTGGTTTGGCCAATAGTGGGCCAAGAAATATTGAATGGTGATGTAGGCGGGGGGTTTCGAGGAATCCAAATAACCTCTGGTTTTTTTCAAATTTGGCGAGCAGCTGGAATAACTAGTGAATTACAACTCTATTGTACCGCAATCGGTGCATTGATCTTTGCAGCCTTAATGCTTTTTGCGGGTTGGTTCCATTATCACAAAGCTGCGCCAAAATTGGCTTGGTTCCAAGACGTAGAATCCATGTTGAATCACCATTTAGCGGGGTTACTAGGCCTTGGGTCTCTTTCGTGGGCGGGACATCAAGTACATGTATCTTTACCGATTAACCAATTTCTAAACGCTGGAGTAGATCCTAAAGAGATCCCACTTCCTCACGAATTTATCTTAAATCGGGATCTTTTGGCTCAACTTTATCCGAGTTTTGCTGAGGGAGCAACTCCTTTTTTTACCTTGAATTGGTCAAAATATACGGAATTTCTGACTTTTCGTGGAGGATTAGATCCAGTAACAGGGGGTCTATGGCTGACCGATATTGCACACCATCATTTAGCTATTGCAATTCTTTTTCTGATAGCGGGTCACATGTATAGGACCAATTGGGGCATCGGGCATGGTCTAAAAGATATTTTAGAGGCGCATAAAGGTCCATTTACCGGCCAGGGCCATAAAGGCCTATATGAGATCCTAACAACGTCATGGCATGCTCAATTATCTCTTAATCTCGCTATGTTAGGCTCATTAACCATTGTTGTAGCTCATCATATGTATTCCATGCCACCTTATCCATATCTGGCTACTGACTATGGTACACAACTTTCATTGTTCACACATCACATGTGGATTGGTGGCTTTCTTATAGTTGGTGCTGCCGCGCATGCAGCCATTTTTATGGTAAGAGACTATGATCCAACTATTAGATACAACGATCTATTAGATCGTGTCCTTAGACATCGCGATGCAATAATATCACATCTTAACTGGGTATGTATATTTCTTGGTTTTCACAGTTTTGGTTTGTATATTCATAATGATACCATGAGCGCTTTAGGGCGGCCCCAAGATATGTTTTCAGATACCGCTATCCAATTACAACCTGTTTTTGCTCAATGGATACAAAACACCCATGCTTTAGCACCTAGTGCAACGGCTCCTGGTGCAACAACAGGCACTAGTTTAGCTTGGGGAGGGGGTGATTTAGTAGTAGTAGGTGGCAAAGTAGCTTTGTTACCTATTCCATTAGGAACCGCAGATTTTTTGGTACATCACATTCATGCATTTACGATTCATGTAACGGTGTTGATACTCCTGAAAGGGGTTCTATTTGCACGGAGTTCTCGTTTGATACCAGATAAAGCAAATCTTGGTTTTCGTTTCCCTTGTGATGGACCTGGCAGAGGGGGTACATGTCAAGTATCCGCTTGGGATCATGTCTTCTTAGGGCTATTCTGGATGTATAATGCAATTTCGGTAGTAATATTCCATTTCAGTTGGAAAATGCAGTCAGATGTTTGGGGTAGTATAAGTGATCAAGGGGTAGTAACTCATATCACGGGAGGAAACTTTGCCCAGAGTTCCATTACTATTAATGGGTGGCTCCGCGATTTCTTATGGGCACAGGCGTCACAGGTAATTCAGTCTTATGGTTCTTCATTATCTGCATATGGTCTTTTTTTCCTAGGTGCTCATTTTGTATGGGCTTTTAGTTTAATGTTTCTATTCAGCGGGCGCGGTTATTGGCAAGAACTTATTGAATCCATTGTTTGGGCTCATAATAAATTAAAAGTTGCTCCTGCTACTCAGCCTAGAGCCTTGAGCATTGTACAAGGACGTGCTGTAGGAGTAACCCATTACCTTCTGGGTGGAATTGCCACAACATGGGCATTCTTCTTAGCAAGAATTATTGCAGTAGGA
>Hylotelephium_verticillatum
ATGATTATTCGTTCGCCGGAACCAGAAGTAAAAATTTTGGTAGATAGGGATCCTGTAAAAACTTCTTTCGAGGAATGGGCCAGACCGGGTCATTTCTCAAGAACAATAGCTAAGGGCCCTGATACTACCACTTGGATCTGGAACCTACATGCTGATGCTCACGATTTCGATAGCCATACCAGTGATTTAGAGGAGATCTCTCGAAAAGTATTTAGTGCTCATTTCGGCCAACTCTCCATTATTTTTCTTTGGCTGAGTGGCATGTATTTCCACGGTGCTCGTTTTTCTAATTATGAAGCATGGCTAAGTGATCCTACTCACATTGGACCTAGTGCCCAGGTGGTTTGGCCAATAGTGGGCCAAGAAATATTGAATGGTGATGTAGGCGGGGGGTTTCGAGGAATCCAAATAACCTCTGGTTTTTTTCAAATTTGGCGAGCAGCTGGAATAACTAGTGAATTACAACTCTATTGTACCGCAATCGGTGCATTGATCTTTGCAGCCTTAATGCTTTTTGCGGGTTGGTTCCATTATCACAAAGCTGCGCCAAAATTGGCTTGGTTCCAAGACGTAGAATCCATGTTGAATCACCATTTAGCGGGGTTACTAGGCCTTGGGTCTCTTTCGTGGGCGGGACATCAAGTACATGTATCTTTACCGATTAACCAATTTCTAAACGCTGGAGTAGATCCTAAAGAGATCCCACTTCCTCACGAATTTATCTTAAATCGGGATCTTTTGGCTCAACTTTATCCGAGTTTTGCTGAGGGAGCAACTCCTTTTTTTACCTTGAATTGGTCAAAATATACGGAATTTCTGACTTTTCGTGGAGGATTAGATCCAGTAACAGGGGGTCTATGGCTGACCGATATTGCACACCATCATTTAGCTATTGCAATTCTTTTTCTGATAGCGGGTCACATGTATAGGACCAATTGGGGCATCGGGCATGGTCTAAAAGATATTTTAGAGGCGCATAAAGGTCCATTTACCGGCCAGGGCCATAAAGGCCTATATGAGATCCTAACAACGTCATGGCATGCTCAATTATCTCTTAATCTCGCTATGTTAGGCTCATTAACCATTGTTGTAGCTCATCATATGTATTCCATGCCACCTTATCCATATCTGGCTACTGACTATGGTACACAACTTTCATTGTTCACACATCACATGTGGATTGGTGGCTTTCTTATAGTTGGTGCTGCCGCGCATGCAGCCATTTTTATGGTAAGAGACTATGATCCAACTATTAGATACAACGATCTATTAGATCGTGTCCTTAGACATCGCGATGCAATAATATCACATCTTAACTGGGTATGTATATTTCTTGGTTTTCACAGTTTTGGTTTGTATATTCATAATGATACCATGAGCGCTTTAGGGCGGCCCCAAGATATGTTTTCAGATACCGCTATCCAATTACAACCTGTTTTTGCTCAATGGATACAAAACACCCATGCTTTAGCACCTAGTGCAACGGCTCCTGGTGCAACAACAGGCACTAGTTTAGCTTGGGGAGGGGGTGATTTAGTAGTAGTAGGTGGCAAAGTAGCTTTGTTACCTATTCCATTAGGAACCGCAGATTTTTTGGTACATCACATTCATGCATTTACGATTCATGTAACGGTGTTGATACTCCTGAAAGGGGTTCTATTTGCACGGAGTTCTCGTTTGATACCAGATAAAGCAAATCTTGGTTTTCGTTTCCCTTGTGATGGACCTGGCAGAGGGGGTACATGTCAAGTATCCGCTTGGGATCATGTCTTCTTAGGGCTATTCTGGATGTATAATGCAATTTCGGTAGTAATATTCCATTTCAGTTGGAAAATGCAGTCAGATGTTTGGGGTAGTATAAGTGATCAAGGGGTAGTAACTCATATCACGGGAGGAAACTTTGCCCAGAGTTCCATTACTATTAATGGGTGGCTCCGCGATTTCTTATGGGCACAGGCGTCACAGGTAATTCAGTCTTATGGTTCTTCATTATCTGCATATGGTCTTTTTTTCCTAGGTGCTCATTTTGTATGGGCTTTTAGTTTAATGTTTCTATTCAGCGGGCGCGGTTATTGGCAAGAACTTATTGAATCCATTGTTTGGGCTCATAATAAATTAAAAGTTGCTCCTGCTACTCAGCCTAGAGCCTTGAGCATTGTACAAGGACGTGCTGTAGGAGTAACCCATTACCTTCTGGGTGGAATTGCCACAACATGGGCATTCTTCTTAGCAAGAATTATTGCAGTAGGA
>Hylotelephium_viviparum
ATGATTATTCGTTCGCCGGAACCAGAAGTAAAAATTTTGGTAGATAGGGATCCTGTAAAAACTTCTTTCGAGGAATGGGCCAGACCGGGTCATTTCTCAAGAACAATAGCTAAGGGCCCTGATACTACCACTTGGATCTGGAACCTACATGCTGATGCTCACGATTTCGATAGCCATACCAGTGATTTAGAGGAGATCTCTCGAAAAGTATTTAGTGCTCATTTCGGCCAACTCTCCATTATTTTTCTTTGGCTGAGTGGCATGTATTTCCACGGTGCTCGTTTTTCTAATTATGAAGCATGGCTAAGTGATCCTACTCACATTGGACCTAGTGCCCAGGTGGTTTGGCCAATAGTGGGCCAAGAAATATTGAATGGTGATGTAGGCGGGGGGTTTCGAGGAATCCAAATAACCTCTGGTTTTTTTCAAATTTGGCGAGCAGCTGGAATAACTAGTGAATTACAACTCTATTGTACCGCAATCGGTGCATTGATCTTTGCAGCCTTAATGCTTTTTGCGGGTTGGTTCCATTATCACAAAGCTGCGCCAAAATTGGCTTGGTTCCAAGACGTAGAATCCATGTTGAATCACCATTTAGCGGGGTTACTAGGCCTTGGGTCTCTTTCGTGGGCGGGACATCAAGTACATGTATCTTTACCGATTAACCAATTTCTAAACGCTGGAGTAGATCCTAAAGAGATCCCACTTCCTCACGAATTTATCTTAAATCGGGATCTTTTGGCTCAACTTTATCCGAGTTTTGCTGAGGGAGCAACTCCTTTTTTTACCTTGAATTGGTCAAAATATACGGAATTTCTGACTTTTCGTGGAGGATTAGATCCAGTAACAGGGGGTCTATGGCTGACCGATATTGCACACCATCATTTAGCTATTGCAATTCTTTTTCTGATAGCGGGTCACATGTATAGGACCAATTGGGGCATCGGGCATGGTCTAAAAGATATTTTAGAGGCGCATAAAGGTCCATTTACCGGCCAGGGCCATAAAGGCCTATATGAGATCCTAACAACGTCATGGCATGCTCAATTATCTCTTAATCTCGCTATGTTAGGCTCATTAACCATTGTTGTAGCTCATCATATGTATTCCATGCCACCTTATCCATATCTGGCTACTGACTATGGTACACAACTTTCATTGTTCACACATCACATGTGGATTGGTGGCTTTCTTATAGTTGGTGCTGCCGCGCATGCAGCCATTTTTATGGTAAGAGACTATGATCCAACTATTAGATACAACGATCTATTAGATCGTGTCCTTAGACATCGCGATGCAATAATATCACATCTTAACTGGGTATGTATATTTCTTGGTTTTCACAGTTTTGGTTTGTATATTCATAATGATACCATGAGCGCTTTAGGGCGGCCCCAAGATATGTTTTCAGATACCGCTATCCAATTACAACCTGTTTTTGCTCAATGGATACAAAACACCCATGCTTTAGCACCTAGTGCAACAGCTCCTGGTGCAACAACAGGCACTAGTTTAGCTTGGGGAGGGGGTGATTTAGTAGTAGTAGGTGGCAAAGTAGCTTTGTTACCTATTCCATTAGGAACCGCAGATTTTTTGGTACATCACATTCATGCATTTACGATTCATGTAACGGTGTTGATACTCCTGAAAGGGGTTCTATTTGCACGGAGTTCTCGTTTGATACCAGATAAAGCAAATCTTGGTTTTCGTTTCCCTTGTGATGGACCTGGCAGAGGGGGTACATGTCAAGTATCCGCTTGGGATCATGTCTTCTTAGGGCTATTCTGGATGTATAATGCAATTTCGGTAGTAATATTCCATTTCAGTTGGAAAATGCAGTCAGATGTTTGGGGTAGTATAAGTGATCAAGGGGTAGTAACTCATATCACGGGAGGAAACTTTGCCCAGAGTTCCATTACTATTAATGGGTGGCTCCGCGATTTCTTATGGGCACAGGCGTCACAGGTAATTCAGTCTTATGGTTCTTCATTATCTGCATATGGTCTTTTTTTCCTAGGTGCTCATTTTGTATGGGCTTTTAGTTTAATGTTTCTATTCAGCGGGCGCGGTTATTGGCAAGAACTTATTGAATCCATTGTTTGGGCTCATAATAAATTAAAAGTTGCTCCTGCTACTCAGCCTAGAGCCTTGAGCATTGTACAAGGACGTGCTGTAGGAGTAACCCATTACCTTCTGGGTGGAATTGCCACAACATGGGCATTCTTCTTAGCAAGAATTATTGCAGTAGGA
>Meterostachys_sikokianus
ATGATTATTCGTTCGCCGGAACCAGAAGTAAAAATTTTGGTAGATAGGGATCCTGTAAAAACGTCTTTCGAGGAATGGGCCAGACCGGGTCATTTCTCAAGAACAATAGCTAAGGGCCCTGATACTACCACTTGGATCTGGAACCTACATGCTGATGCTCACGATTTCGATAGCCATACCAGTGATTTAGAGGAGATCTCTCGAAAAGTATTTAGTGCTCATTTCGGCCAACTCTCCATTATTTTTCTTTGGCTGAGTGGCATGTATTTCCACGGTGCTCGTTTTTCTAATTATGAAGCATGGCTAAGTGATCCTACTCACATTGGACCTAGTGCCCAGGTGGTTTGGCCAATAGTGGGCCAAGAAATATTGAATGGTGATGTAGGCGGGGGGTTTCGAGGAATCCAAATAACCTCTGGTTTTTTTCAAATTTGGCGAGCATCTGGAATAACTAGTGAATTACAACTCTATTGTACCGCAATCGGTGCATTGATCTTTGCAGCCTTAATGCTTTTTGCGGGTTGGTTCCATTATCACAAAGCTGCGCCAAAATTGGCTTGGTTCCAAGACGTAGAATCCATGTTGAATCACCATTTAGCGGGGTTACTAGGACTTGGGTCTCTTTCGTGGGCGGGACATCAAGTACATGTATCTTTACCGATTAACCAATTTCTAAACGCTGGAGTAGATCCTAAAGAGATCCCACTTCCTCACGAATTTATCTTAAATCGGGATCTTTTGGCTCAACTTTATCCGAGTTTTGCTGAGGGAGCAACTCCTTTTTTTACCTTGAATTGGTCAAAATATACGGAATTTCTTACTTTTCGTGGAGGATTAGATCCAGTAACAGGGGGTCTATGGCTGACCGATATTGCACACCATCATTTAGCTATTGCAATTCTTTTTCTGATAGCGGGTCACATGTATAGGACCAATTGGGGCATCGGGCATGGTCTAAAAGATATTTTAGAGGCGCATAAAGGTCCATTTACCGGCCAGGGCCATAAAGGCCTATATGAGATCCTAACAACGTCCTGGCATGCTCAATTATCTCTTAATCTCGCTATGTTAGGCTCATTAACCATTGTTGTAGCTCATCATATGTATTCCATGCCACCTTATCCATATCTGGCTACTGACTATGGTACACAACTTTCATTGTTCACACATCACATGTGGATTGGTGGCTTTCTCATAGTTGGTGCTGCCGCGCATGCAGCCATTTTTATGGTAAGAGACTATGATCCAACTATTAGATACAACGATCTATTAGATCGTGTCCTTAGACATCGCGATGCAATAATATCACATCTTAACTGGGTATGTATATTTCTTGGTTTTCACAGTTTTGGTTTGTATATTCATAATGATACAATGAGCGCGTTAGGGCGGCCCCAAGATATGTTTTCAGATACCGCTATACAATTACAACCTGTTTTTGCTCAATGGATACAAAACACCCATGCTTTAGCACCTAGTGCAACGGCTCCTGGTGCAACAACAGGCACTAGTTTGGCTTGGGGAGGGGGTGATTTAGTAGTAGTAGGTGGCAAAGTAGCTTTGTTACCTATTCCATTAGGAACCGCAGATTTTTTGGTACATCACATTCATGCATTTACAATTCATGTAACGGTGTTGATACTCCTGAAAGGGGTTCTATTTGCACGGAATTCTCGTTTGATACCAGATAAAGCAAATCTCGGTTTTCGTTTCCCTTGTGATGGACCTGGTAGAGGGGGTACATGTCAAGTATCCGCTTGGGATCATGTCTTCTTAGGGCTATTCTGGATGTATAATGCAATTTCGGTAGTAATATTCCATTTCAGTTGGAAAATGCAGTCAGATGTTTGGGGTAGTATAAGTGATCAAGGGGTAGTAACTCATATCACGGGAGGAAACTTTGCCCAGAGTTCCATTACTATTAATGGGTGGCTACGCGATTTCTTATGGGCACAGGCGTCACAGGTAATTCAGTCTTATGGTTCTTCATTATCTGCATATGGTCTTTTTTTCCTAGGTGCTCATTTTGTATGGGCTTTTAGTTTAATGTTTCTATTCAGCGGGCGCGGTTATTGGCAAGAACTTATTGAATCCATTGTTTGGGCTCATAATAAATTAAAAGTTGCTCCTGCTACTCAGCCTAGAGCCTTGAGCATTGTACAAGGACGTGCTGTAGGAGTAACCCATTACCTTCTGGGTGGAATTGCCACAACATGGGCATTCTTCTTAGCAAGAATTATTGCAGTAGGA
>Orostachys_fimbriata
ATGATTATTCGTTCGCCGGAACCAGAAGTAAAAATTTTGGTAGATAGGGATCCTGTAAAAACTTCTTTCGAGGAATGGGCCAGACCGGGTCATTTCTCAAGAACAATAGCTAAGGGCCCTGATACTACCACTTGGATCTGGAACCTACATGCTGATGCTCACGATTTCGATAGCCATACCAGTGATTTAGAGGAGATCTCTCGAAAAGTATTTAGTGCTCATTTCGGCCAACTCTCCATTATTTTTCTTTGGCTGAGTGGCATGTATTTCCACGGTGCTCGTTTTTCTAATTATGAAGCGTGGCTAAGTGATCCTACTCACATTGGACCTAGTGCCCAGGTGGTTTGGCCAATAGTGGGCCAAGAAATATTGAATGGTGATGTAGGCGGGGGGTTTCGAGGAATCCAAATAACCTCTGGTTTTTTTCAAATTTGGCGAGCATCTGGAATAACTAGTGAATTACAACTCTATTGTACCGCAATCGGTGCATTGATCTTTGCAGCCTTAATGCTTTTTGCGGGTTGGTTCCATTATCACAAAGCTGCGCCAAAATTGGCTTGGTTCCAAGACGTAGAATCCATGTTGAATCACCATTTAGCGGGGTTACTAGGCCTTGGGTCTCTTTCGTGGGCGGGACATCAAGTACATGTATCTTTACCGATTAACCAATTTCTAAACGCTGGAGTAGATCCTAAAGAGATCCCACTTCCTCACGAATTTATCTTAAATCGGGATCTTTTGGCTCAACTTTATCCGAGTTTTGCTGAGGGAGCAACTCCTTTTTTTACCTTGAATTGGTCAAAATATACGGAATTTCTTACTTTTCGTGGAGGATTAGATCCAGTAACAGGGGGTCTATGGCTGACCGATATTGCACACCATCATTTAGCTATTGCAATTCTTTTTCTGATAGCGGGTCACATGTATAGGACCAACTGGGGCATCGGGCATGGTCTAAAAGATATTTTAGAGGCGCATAAAGGTCCATTTACCGGCCAGGGCCATAAAGGCCTATATGAGATCCTAACAACGTCATGGCACGCTCAATTATCTCTTAATCTCGCTATGTTAGGCTCATTAACCATTGTTGTAGCTCATCATATGTATTCCATGCCACCTTATCCATATCTGGCTACTGACTATGGTACACAACTTTCATTGTTCACACATCACATGTGGATTGGTGGCTTTCTCATAGTTGGTGCTGCCGCGCATGCAGCCATTTTTATGGTAAGAGACTATGATCCAACTATTAGATACAACGATCTATTAGATCGTGTCCTTAGACATCGCGATGCAATAATATCACATCTTAACTGGGTATGTATATTTCTTGGTTTTCACAGTTTTGGTTTGTATATTCATAATGATACCATGAGCGCTTTAGGGCGGCCCCAAGATATGTTTTCAGATACCGCTATCCAATTACAACCTGTTTTTGCTCAATGGATACAAAACACCCATGCTTTAGCACCTAGTGCAACGGCTCCGGGTGCAACAACAGGCACTAGTTTGGCTTGGGGAGGGGGT---TTAGTAGTAGTAGGTGGCAAAGTAGCTTTGTTACCTATTCCATTAGGAACCGCAGATTTTTTGGTACATCACATTCATGCATTTACAATTCATGTAACGGTATTGATACTCCTTAAAGGGGTTCTATTTGCACGGAGTTCTCGTTTGATACCAGATAAAGCAAATCTCGGTTTTCGTTTCCCTTGTGATGGACCTGGCAGAGGGGGTACATGTCAAGTATCCGCTTGGGATCATGTCTTCTTAGGGCTATTCTGGATGTATAATGCAATTTCGGTAGTAATATTCCATTTCAGTTGGAAAATGCAGTCAGATGTTTGGGGTAGTATAAGTGATCAAGGGGTAGTAACTCATATCACGGGAGGAAACTTTGCTCAGAGTTCCATTACTATTAATGGGTGGCTACGCGATTTCTTATGGGCCCAGGCGTCACAGGTAATTCAGTCTTATGGTTCTTCATTATCTGCATATGGTCTTTTTTTCCTAGGTGCTCATTTTGTATGGGCTTTTAGTTTAATGTTTCTATTCAGCGGGCGCGGTTATTGGCAAGAACTTATTGAATCCATTGTTTGGGCTCATAATAAATTAAAAGTTGCTCCTGCTACTCAGCCTAGAGCCTTGAGCATTGTACAAGGACGTGCTGTAGGAGTAACCCATTACCTTCTGGGTGGAATTGCCACAACATGGGCATTCTTCTTAGCAAGAATTATTGCAGTAGGA
>Orostachys_japonica
ATGATTATTCGTTCGCCGGAACCAGAAGTAAAAATTTTGGTAGATAGGGATCCTGTAAAAACTTCTTTCGAGGAATGGGCCAGACCGGGTCATTTCTCAAGAACAATAGCTAAGGGCCCTGATACTACCACTTGGATCTGGAACCTACATGCTGATGCTCACGATTTCGATAGCCATACCAGTGATTTAGAGGAGATCTCTCGAAAAGTATTTAGTGCTCATTTCGGCCAACTCTCCATTATTTTTCTTTGGCTGAGTGGCATGTATTTCCACGGTGCTCGTTTTTCTAATTATGAAGCATGGCTAAGTGATCCTACTCACATTGGACCTAGTGCCCAGGTGGTTTGGCCAATAGTGGGCCAAGAAATATTGAATGGTGATGTAGGCGGGGGGTTTCGAGGAATCCAAATAACCTCTGGTTTTTTTCAAATTTGGCGAGCATCTGGAATAACTAGTGAATTACAACTCTATTGTACCGCAATCGGTGCATTGATCTTTGCAGCCTTAATGCTTTTTGCGGGTTGGTTCCATTATCACAAAGCTGCGCCAAAATTGGCTTGGTTCCAAGACGTAGAATCCATGTTGAATCACCATTTAGCGGGGTTACTAGGCCTTGGGTCTCTTTCGTGGGCGGGACATCAAGTACATGTATCTTTACCGATTAACCAATTTCTAAACGCTGGAGTAGATCCTAAAGAGATCCCACTTCCTCACGAATTTATCTTAAATCGGGATCTTTTGGCTCAACTTTATCCGAGTTTTGCTGAGGGAGCAACTCCTTTTTTTACCTTGAATTGGTCAAACTATACGGAATTTCTTACTTTTCGTGGAGGATTAGATCCAGTAACAGGGGGTCTATGGCTGACCGATATTGCACACCATCATTTAGCTATTGCAATTCTTTTTCTGATAGCGGGTCACATGTATAGGACCAATTGGGGCATCGGGCATGGTCTAAAAGATATTTTAGAGGCGCATAAAGGTCCATTTACCGGCCAGGGCCATAAAGGCCTATATGAGATCCTAACAACGTCATGGCATGCTCAATTATCTCTTAATCTCGCTATGTTAGGCTCATTAACCATTGTTGTAGCTCATCATATGTATTCCATGCCACCTTATCCATATCTGGCTACTGACTATGGTACACAACTTTCATTGTTCACACATCACATGTGGATTGGTGGCTTTCTCATAGTTGGTGCTGCCGCGCATGCAGCCATTTTTATGGTAAGAGACTATGATCCAACTATTAGATACAACGATCTATTAGATCGTGTCCTTAGACATCGCGATGCAATAATATCACATCTTAACTGGGTATGTATATTTCTTGGTTTTCACAGTTTTGGTTTGTATATTCATAATGATACCATGAGCGCTTTAGGGCGGCCCCAAGATATGTTTTCAGATACCGCTATCCAATTACAACCTGTTTTTGCTCAATGGATACAAAACACCCATGCTTTAGCACCTAGTGCAACGGCTCCTGGTGCAACAACAGGCACTAGTTTGGCTTGGGGAGGGGGTGATTTAGTAGTAGTAGGTGGCAAAGTAGCTTTGTTACCTATTCCATTAGGAACCGCAGATTTTTTGGTACATCACATTCATGCATTTACAATTCATGTAACGGTATTGATACTCCTGAAAGGGGTTCTATTTGCACGGAGTTCTCGTTTGATACCAGATAAAGCAAATCTCGGTTTTCGTTTCCCTTGTGATGGACCTGGCAGAGGGGGTACATGTCAAGTATCCGCTTGGGATCATGTCTTCTTAGGGCTATTCTGGATGTATAATGCAATTTCGGTAGTAATATTCCATTTCAGTTGGAAAATGCAGTCAGATGTTTGGGGTAGTATAAGTGATCAAGGGGTAGTAACTCATATCACGGGAGGAAACTTTGCCCAGAGTTCCATTACTATTAATGGGTGGCTACGCGATTTCTTATGGGCACAGGCGTCACAGGTAATTCAGTCTTATGGTTCTTCATTATCTGCATATGGTCTTTTTTTCCTAGGTGCTCATTTTGTATGGGCTTTTAGTTTAATGTTTCTATTCAGCGGGCGCGGTTATTGGCAAGAACTTATTGAATCCATTGTTTGGGCTCATAATAAATTAAAAGTTGCTCCTGCTACTCAGCCTAGAGCCTTGAGCATTGTACAAGGACGTGCTGTAGGAGTAACCCATTACCTTCTGGGTGGAATTGCCACAACATGGGCATTCTTCTTAGCAAGAATTATTGCAGTAGGA
>Orostachys_minuta
ATGATTATTCGTTCGCCGGAACCAGAAGTAAAAATTTTGGTAGATAGGGATCCTGTAAAAACTTCTTTCGAGGAATGGGCCAGACCGGGTCATTTCTCAAGAACAATAGCTAAGGGCCCTGATACTACCACTTGGATCTGGAACCTACATGCTGATGCTCACGATTTCGATAGCCATACCAGTGATTTAGAGGAGATCTCTCGAAAAGTATTTAGTGCTCATTTCGGCCAACTCTCCATTATTTTTCTTTGGCTGAGTGGCATGTATTTCCACGGTGCTCGTTTTTCTAATTATGAAGCATGGCTAAGTGATCCTACTCACATTGGACCTAGTGCCCAGGTGGTTTGGCCAATAGTGGGCCAAGAAATATTGAATGGTGATGTAGGCGGGGGGTTTCGAGGAATCCAAATAACCTCTGGTTTTTTTCAAATTTGGCGAGCATCTGGAATAACTAGTGAATTACAACTCTATTGTACCGCAATCGGTGCATTGATTTTTGCAGCCTTAATGCTTTTTGCGGGTTGGTTCCATTATCACAAAGCTGCGCCAAAATTGGCTTGGTTCCAAGACGTAGAATCCATGTTGAATCACCATTTAGCGGGGTTACTAGGCCTTGGGTCTCTTTCGTGGGCGGGACATCAAGTACATGTATCTTTACCGATTAACCAATTTCTAAACGCTGGAGTAGATCCTAAAGAGATCCCACTTCCTCACGAATTTATCTTAAATCGGGATCTTTTGGCTCAACTTTATCCGAGTTTTGCTGAGGGAGCAACTCCTTTTTTTACCTTGAATTGGTCAAAATATACGGAATTTCTTACTTTTCGTGGAGGATTAGATCCAGTAACAGGGGGTCTATGGCTGACCGATATTGCACACCATCATTTAGCTATTGCAATTCTTTTTCTGATAGCGGGTCACATGTATAGGACCAATTGGGGCATCGGGCATGGTCTAAAAGATATTTTAGAGGCGCATAAAGGTCCATTTACCGGCCAGGGCCATAAAGGCCTATATGAGATCCTAACAACGTCATGGCACGCTCAATTATCTCTTAATCTCGCTATGTTAGGCTCATTAACCATTGTTGTAGCTCATCATATGTATTCCATGCCACCTTATCCATATCTGGCTACTGACTATGGTACACAACTTTCATTGTTCACACATCACATGTGGATTGGTGGCTTTCTCATAGTTGGTGCTGCCGCGCATGCAGCCATTTTTATGGTAAGAGACTATGATCCAACTATTAGATACAACGATCTATTAGATCGTGTCCTTAGACATCGCGATGCAATAATATCACATCTTAACTGGGTATGTATATTTCTTGGTTTTCACAGTTTTGGTTTGTATATTCATAATGATACCATGAGCGCTTTAGGGCGGCCCCAAGATATGTTTTCAGATACCGCTATCCAATTACAACCTGTTTTTGCTCAATGGATACAAAACACCCATGCTTTAGCACCTAGTGCAACGGCTCCTGGTGCAACAACAGGCACTAGTTTGGCTTGGGGAGGGGGTGATTTAGTAGTAGTAGGTGGCAAAGTAGCTTTGTTACCTATTCCATTAGGAACCGCAGATTTTTTGGTACATCACATTCATGCATTTACAATTCATGTAACGGTATTAATACTCCTGAAAGGGGTTCTATTTGCACGGAGTTCTCGTTTGATACCAGATAAAGCAAATCTCGGTTTTCGTTTCCCTTGTGATGGACCTGGCAGAGGGGGTACATGTCAAGTATCCGCTTGGGATCATGTCTTCTTAGGGCTATTCTGGATGTATAATGCAATTTCGGTAGTAATATTCCATTTCAGTTGGAAAATGCAGTCAGATGTTTGGGGTAGTATAAGTGATCAAGGGGTAGTAACTCATATCACGGGAGGAAACTTTGCCCAGAGTTCCATTACTATTAATGGGTGGCTACGCGATTTCTTATGGGCACAGGCGTCACAGGTAATTCAGTCTTATGGTTCTTCATTATCTGCATATGGTCTTTTTTTCCTAGGTGCTCATTTTGTATGGGCTTTTAGTTTAATGTTTCTATTCAGCGGGCGCGGTTATTGGCAAGAACTTATTGAATCCATTGTTTGGGCTCATAATAAATTAAAAGTTGCTCCTGCTACTCAGCCTAGAGCCTTGAGCATTGTACAAGGACGTGCTGTAGGAGTAACCCATTACCTTCTGGGTGGAATTGCCACAACATGGGCATTCTTCTTAGCAAGAATTATTGCAGTAGGA
>Orostachys_iwarenge_f_magna
ATGATTATTCGTTCGCCGGAACCAGAAGTAAAAATTTTGGTAGATAGGGATCCTGTAAAAACTTCTTTCGAGGAATGGGCCAGACCGGGTCATTTCTCAAGAACAATAGCTAAGGGCCCTGATACTACCACTTGGATCTGGAACCTACATGCTGATGCTCACGATTTCGATAGCCATACCAGTGATTTAGAGGAGATCTCTCGAAAAGTATTTAGTGCTCATTTCGGCCAACTCTCCATTATTTTTCTTTGGCTGAGTGGCATGTATTTCCACGGTGCTCGTTTTTCTAATTATGAAGCATGGCTAAGTGATCCTACTCACATTGGACCTAGTGCCCAGGTGGTTTGGCCAATAGTGGGCCAAGAAATATTGAATGGTGATGTAGGCGGGGGGTTTCGAGGAATCCAAATAACCTCTGGTTTTTTTCAAATTTGGCGAGCATCTGGAATAACTAGTGAATTACAACTCTATTGTACCGCAATCGGTGCATTGATCTTTGCAGCCTTAATGCTTTTTGCGGGTTGGTTCCATTATCACAAAGCTGCGCCAAAATTGGCTTGGTTCCAAGACGTAGAATCCATGTTGAATCACCATTTAGCGGGGTTACTAGGCCTTGGGTCTCTTTCGTGGGCGGGACATCAAGTACATGTATCTTTACCGATTAACCAATTTCTAAATGCTGGAGTAGATCCTAAAGAGATCCCGCTTCCTCACGAATTTATCTTAAATCGGGATCTTTTGGCTCAACTTTATCCGAGTTTTGCTGAGGGAGCAACTCCTTTTTTTACCTTGAATTGGTCAAAATATACGGAATTTCTGACTTTTCGTGGAGGATTAGATCCAGTAACAGGGGGTCTATGGCTAACCGATATTGCACACCATCATTTAGCTATTGCAATTCTTTTTCTGATAGCGGGTCACATGTATAGGACCAATTGGGGCATCGGGCACGGTCTAAAAGATATTTTAGAGGCGCATAAAGGTCCATTTACCGGCCAGGGCCATAAAGGCCTATATGAGATCCTAACAACGTCATGGCATGCTCAATTATCTCTTAATCTCGCTATGTTAGGCTCATTAACCATTGTTGTAGCTCATCATATGTATTCCATGCCACCTTATCCATATCTGGCTACTGATTATGGTACACAACTTTCATTGTTCACACATCACATGTGGATTGGTGGCTTTCTTATAGTTGGTGCTGCCGCGCATGCAGCCATTTTTATGGTAAGAGACTATGATCCAACTATTAGATACAACGATCTATTAGATCGTGTCCTTAGACATCGCGATGCAATAATATCACATCTTAACTGGGTATGTATATTTCTTGGTTTTCACAGTTTTGGTTTGTATATTCATAATGATACCATGAGCGCTTTAGGGCGGCCCCAAGATATGTTTTCAGATACCGCTATCCAATTACAACCTGTTTTTGCTCAATGGATACAAAATACCCATGCTTTAGCACCTAGTGCAACGGCTCCTGGTGCAACAACAGGCACTAGTTTGGCTTGGGGAGGGGGTGATTTAGTAGTAGTAGGTGGCAAAGTAGCTTTGTTACCTATTCCATTAGGAACCGCAGATTTTTTGGTACATCACATTCATGCATTTACGATTCATGTAACGGTGTTGATACTCCTGAAAGGGGTTCTATTTGCACGGAGTTCTCGTTTGATACCAGATAAAGCAAATCTTGGTTTTCGTTTCCCTTGTGATGGCCCTGGCAGAGGGGGTACATGTCAAGTATCCGCTTGGGATCATGTCTTCTTAGGGCTATTCTGGATGTATAATGCAATTTCGGTAGTAATATTCCATTTCAGTTGGAAAATGCAGTCAGATGTTTGGGGTAGTATAAGTGATCAAGGGGTAGTAACTCATATCACGGGAGGAAACTTTGCCCAGAGTTCCATTACTATTAATGGGTGGCTCCGCGATTTCTTATGGGCACAGGCGTCACAGGTAATTCAGTCTTATGGTTCTTCATTATCTGCATATGGTCTTTTTTTCCTAGGTGCTCATTTTGTATGGGCTTTTAGTTTAATGTTTCTATTCAGCGGGCGCGGTTATTGGCAAGAACTTATTGAATCCATTGTTTGGGCTCATAATAAATTAAAAGTTGCTCCTGCTACTCAGCCTAGAGCCTTGAGCATTGTACAAGGACGTGCTGTAGGAGTAACCCATTACCTTCTGGGTGGAATTGCCACAACATGGGCATTCTTCTTAGCAAGAATTATTGCAGTAGGA
>Sinocrassula_densirosulata
ATGATTATTCGTTCGCCGGAACCAGAAGTAAAAATTTTGGTAGATAGGGATCCTGTAAAAACTTCTTTCGAGGAATGGGCCAGACCGGGTCATTTCTCAAGAACAATAGCTAAGGGCCCTGATACTACCACTTGGATCTGGAACCTACATGCTGATGCTCACGATTTCGATAGCCATACCAGTGATTTAGAGGAGATCTCTCGAAAAGTATTTAGTGCTCATTTCGGCCAACTCTCCATTATTTTTCTTTGGCTGAGTGGCATGTATTTCCACGGTGCTCGTTTTTCTAATTATGAAGCATGGCTAAGTGATCCTACTCACATTGGACCTAGTGCCCAGGTGGTTTGGCCAATAGTAGGCCAAGAAATATTGAATGGTGATGTAGGCGGGGGGTTTCGAGGAATCCAAATAACCTCTGGTTTTTTTCAAATTTGGCGAGCATCTGGAATAACTAGTGAATTACAACTCTATTGTACCGCAATCGGTGCATTGATCTTTGCAGCCTTAATGCTTTTTGCGGGTTGGTTCCATTATCACAAAGCTGCGCCAAAATTGGCTTGGTTCCAAGACGTAGAATCCATGTTGAATCACCATTTAGCGGGGTTACTAGGTCTTGGGTCTCTTTCGTGGGCGGGACATCAAGTACATGTATCTTTACCGATTAACCAATTTCTAAACGCTGGAGTAGATCCTAAAGAGATCCCACTTCCTCACGAATTTATCTTAAATCGGGATCTTTTGGCTCAACTTTATCCGAGTTTTGCTGAGGGAGCAACTCCTTTTTTTACCTTGAATTGGTCAAAATATACAGAATTTCTTACTTTTCGTGGAGGATTAGATCCAGTAACAGGGGGTCTATGGCTGACCGATATTGCACACCATCATTTAGCTATTGCAATTCTTTTTCTGATAGCGGGTCATATGTATAGGACCAATTGGGGCATCGGGCATGGTCTAAAAGATATTTTAGAGGCGCATAAAGGTCCATTTACCGGCCAAGGCCATAAAGGCCTATATGAGATCCTAACAACGTCATGGCATGCTCAATTATCTCTTAATCTCGCTATGTTAGGCTCATTAACCATTGTTGTAGCTCATCATATGTATTCCATGCCACCTTATCCATATCTGGCTACTGACTATGGTACACAACTTTCATTGTTCACACATCACATGTGGATTGGTGGCTTTCTCATAGTTGGTGCTGCCGCGCATGCAGCCATTTTTATGGTAAGAGACTATGACCCAACTATTAGATACAACGATCTATTAGATCGTGTCCTTAGACATCGCGATGCAATAATATCACATCTTAACTGGGTATGTATATTTCTTGGTTTTCATAGTTTTGGTTTGTATATTCATAATGATACCATGAGCGCTTTAGGGCGGCCCCAAGATATGTTTTCAGATACCGCTATCCAATTACAACCTGTTTTTGCTCAATGGATACAAAACACCCATGCTTTAGCACCTAGTGCAACGGCTCCTGGTGCAACAACAGGCACTAGTTTGGCTTGGGGAGGGGGTGATTTAGTAGTAGTAGGTGGAAAAGTAGCTTTGTTACCTATTCCATTAGGAACCGCGGATTTTTTGGTACATCACATTCATGCATTTACGATTCATGTAACGGTGTTGATACTCCTGAAAGGGGTTCTATTTGCACGGAGTTCTCGTTTGATACCAGATAAAGCAAATCTCGGTTTTCGTTTCCCTTGTGATGGACCTGGCAGAGGGGGTACATGTCAAGTATCCGCTTGGGATCATGTCTTCTTAGGGCTATTCTGGATGTATAATGCAATTTCGGTAGTAATATTCCATTTCAGTTGGAAAATGCAATCAGATGTTTGGGGTAGTATAAGTGATCAAGGGGTAGTAACTCATATCACGGGAGGAAACTTTGCCCAGAGTTCCATTACTATTAATGGGTGGCTCCGCGATTTCTTATGGGCACAGGCGTCACAGGTAATTCAGTCTTATGGTTCTTCATTATCTGCATATGGTCTTTTTTTCCTAGGTGCTCATTTTGTATGGGCTTTTAGTTTAATGTTTCTATTCAGCGGGCGCGGTTATTGGCAAGAACTTATTGAATCCATTGTTTGGGCTCATAATAAATTAAAAGTTGCTCCTGCTACTCAGCCTAGAGCCTTGAGCATTGTACAAGGACGTGCTGTAGGAGTAACCCATTACCTTCTGGGTGGAATTGCCACAACATGGGCATTCTTCTTAGCAAGAATTATTGCAGTAGGA
>Sinocrassula_indica
ATGATTATTCGTTCGCCGGAACCAGAAGTAAAAATTTTGGTAGATAGGGATCCTGTAAAAACTTCTTTCGAGGAATGGGCCAGACCGGGTCATTTCTCAAGAACAATAGCTAAGGGCCCTGATACTACCACTTGGATCTGGAACCTACATGCTGATGCTCACGATTTCGATAGCCATACCAGTGATTTAGAGGAGATCTCTCGAAAAGTATTTAGTGCTCATTTCGGCCAACTCTCCATTATTTTTCTTTGGCTGAGTGGCATGTATTTCCACGGTGCTCGTTTTTCTAATTATGAAGCATGGCTAAGTGATCCTACTCACATTGGACCTAGTGCCCAGGTGGTTTGGCCAATAGTAGGCCAAGAAATATTGAATGGTGATGTAGGCGGGGGGTTTCGAGGAATCCAAATAACCTCTGGTTTTTTTCAAATTTGGCGAGCATCTGGAATAACTAGTGAATTACAACTCTATTGTACCGCAATCGGTGCATTGATCTTTGCAGCCTTAATGCTTTTTGCGGGTTGGTTCCATTATCACAAAGCTGCGCCAAAATTGGCTTGGTTCCAAGACGTAGAATCCATGTTGAATCACCATTTAGCGGGGTTACTAGGTCTTGGGTCTCTTTCGTGGGCGGGACATCAAGTACATGTATCTTTACCGATTAACCAATTTCTAAACGCTGGAGTAGATCCTAAAGAGATCCCACTTCCTCACGAATTTATCTTAAATCGGGATCTTTTGGCTCAACTTTATCCGAGTTTTGCTGAGGGAGCAACTCCTTTTTTTACCTTGAATTGGTCAAAATATACAGAATTTCTTACTTTTCGTGGAGGATTAGATCCAGTAACAGGGGGTCTATGGCTGACCGATATTGCACACCATCATTTAGCTATTGCAATTCTTTTTCTGATAGCGGGTCATATGTATAGGACCAATTGGGGCATCGGGCATGGTCTAAAAGATATTTTAGAGGCGCATAAAGGTCCATTTACCGGCCAAGGCCATAAAGGCCTATATGAGATCCTAACAACGTCATGGCATGCTCAATTATCTCTTAATCTCGCTATGTTAGGCTCATTAACCATTGTTGTAGCTCATCATATGTATTCCATGCCACCTTATCCATATCTGGCTACTGACTATGGTACACAACTTTCATTGTTCACACATCACATGTGGATTGGTGGCTTTCTCATAGTTGGTGCTGCCGCGCATGCAGCCATTTTTATGGTAAGAGACTATGACCCAACTATTAGATACAACGATCTATTAGATCGTGTCCTTAGACATCGCGATGCAATAATATCACATCTTAACTGGGTATGTATATTTCTTGGTTTTCATAGTTTTGGTTTGTATATTCATAATGATACCATGAGCGCTTTAGGGCGGCCCCAAGATATGTTTTCAGATACCGCTATCCAATTACAACCTGTTTTTGCTCAATGGATACAAAACACCCATGCTTTAGCACCTAGTGCAACGGCTCCTGGTGCAACAACAGGCACTAGTTTGGCTTGGGGAGGGGGTGATTTAGTAGTAGTAGGTGGAAAAGTAGCTTTGTTACCTATTCCATTAGGAACCGCGGATTTTTTGGTACATCACATTCATGCATTTACGATTCATGTAACGGTGTTGATACTCCTGAAAGGGGTTCTATTTGCACGGAGTTCTCGTTTGATACCAGATAAAGCAAATCTCGGTTTTCGTTTCCCTTGTGATGGACCTGGCAGAGGGGGTACATGTCAAGTATCCGCTTGGGATCATGTCTTCTTAGGGCTATTCTGGATGTATAATGCAATTTCGGTAGTAATATTCCATTTCAGTTGGAAAATGCAATCAGATGTTTGGGGTAGTATAAGTGATCAAGGGGTAGTAACTCATATCACGGGAGGAAACTTTGCCCAGAGTTCCATTACTATTAATGGGTGGCTCCGCGATTTCTTATGGGCACAGGCGTCACAGGTAATTCAGTCTTATGGTTCTTCATTATCTGCATATGGTCTTTTTTTCCTAGGTGCTCATTTTGTATGGGCTTTTAGTTTAATGTTTCTATTCAGCGGGCGCGGTTATTGGCAAGAACTTATTGAATCCATTGTTTGGGCTCATAATAAATTAAAAGTTGCTCCTGCTACTCAGCCTAGAGCCTTGAGCATTGTACAAGGACGTGCTGTAGGAGTAACCCATTACCTTCTGGGTGGAATTGCCACAACATGGGCATTCTTCTTAGCAAGAATTATTGCAGTAGGA
>Umbilicus_rupestris
ATGATTATTCGTTCGCCGGAACCAGAAGTGAAAATTTTGGTAGATAGGGATCCTGTAAAAACTTCTTTCGAGGAATGGGCCAGACCCGGGCATTTCTCAAGAACAATAGCTAAGGGCCCTGATACTACCACTTGGATCTGGAACTTACATGCTGATGCTCACGATTTCGATAGCCATACCAGTGATTTAGAGGAGATCTCTCGAAAAGTATTTAGTGCTCATTTCGGCCAACTCTCCATTATCTTTCTTTGGCTGAGTGGCATGTATTTCCACGGTGCTCGTTTTTCCAATTATGAAGCATGGCTAAGTGATCCTACTCACATTAGACCTAGTGCCCAGGTGGTTTGGCCAATAGTGGGCCAAGAAATATTGAATGGTGACGTAGGCGGGGGGTTTCGAGGAATACAAATAACCTCTGGTTTTTTTCAAATTTGGAGAGCATCTGGAATAACTAGTGAATTACAACTCTATTGTACCGCAATCGGTGCATTGATCTTTGCAGCCTTAATGCTTTTTGCGGGTTGGTTCCATTATCACAAAGCTGCGCCAAAATTGGCTTGGTTCCAAGACGTAGAATCCATGTTGAATCACCATTTAGCGGGGTTACTAGGACTTGGGTCTCTTTCGTGGGCGGGACATCAAGTACATGTATCTTTACCGATTAACAAATTTCTAAACGCTGGAGTAGATCCTAAAGAGATCCCACTTCCTCACGAATTTATCTTAAATCGGGATCTTTTGGCTCAACTTTATCCGAGTTTTGCTGAGGGAGCAACTCCTTTTTTTACCTTGAATTGGTCAAAATATACGGAATTTCTGACTTTTCGTGGAGGATTAGATCCAGTAACCGGGGGTCTATGGCTGACCGATATTGCACATCATCATTTAGCTATTGCAATTCTTTTTCTGATAGCGGGTCACATGTATAGGACCAATTGGGGCATCGGGCATGGTCTAAAAGATATTTTAGAGGCGCATAAAGGTCCATTTACAGGCCAGGGCCATAAAGGCCTATATGAGATCCTAACAACGTCATGGCATGCTCAATTATCTCTTAATCTCGCTATGTTAGGCTCGTTAACCATTGTTGTAGCTCATCATATGTATTCCATGCCACCTTATCCATATCTAGCTACTGACTATGGTACACAACTTTCATTGTTCACACATCACATGTGGATTGGTGGCTTTCTCATAGTTGGTGCTGCCGCGCATGCAGCCATTTTTATGGTAAGAGACTATGATCCAACTATTAGATACAACGATCTATTAGATCGTGTCCTTAGACATCGCGATGCAATAATAGCACATCTTAACTGGGTATGTATATTTCTTGGTTTTCACAGTTTTGGTTTGTATATTCATAATGATACTATGAGCGCTTTAGGGCGGCCCCAAGATATGTTTTCAGATACCGCTATCCAATTACAACCTGTTTTTGCTCAATGGATACAAAACACTCATGCTTTAGCACCTAGTGCAACGGCTCCTGGTGCAACAACAGGCACCAGTTTGACTTGGGGAGGGGGTGATTTAGTAGCAGTCGGTGGCAAAGTGGCTTTGTTACCTATTCCATTAGGAACCGCAGATTTTTTGGTACATCACATTCATGCATTTACGATTCATGTAACGGTGTTGATACTCCTGAAAGGGGTTCTATTTGCACGGAGTTCTCGTTTGATACCAGATAAAGCAAATCTCGGTTTTCGTTTCCCTTGTGATGGACCTGGACGAGGGGGGACATGTCAAGTATCCGCTTGGGATCATGTCTTTTTAGGGCTATTCTGGATGTATAATGCAATTTCGGTAGTAATATTCCATTTCAGTTGGAAAATGCAGTCAGATGTTTGGGGTAGTATAAGTGATCAAGGGGTAGTAACTCATATCACGGGAGGAAACTTTGCCCAGAGTTCCATTACTATTAATGGGTGGCTCCGCGATTTCTTATGGGCACAGGCGTCACAAGTAATTCAGTCTTATGGTTCTTCATTATCTGCATATGGCCTTTTTTTCCTAGGTGCTCATTTTGTATGGGCTTTTAGTTTAATGTTTCTATTCAGCGGGCGCGGTTATTGGCAAGAACTTATTGAATCCATTGTTTGGGCTCATAATAAATTAAAAGTTGCTCCTGCTACTCAGCCTAGAGCCTTGAGCATTGTACAAGGACGTGCTGTAGGAGTAACCCATTACCTTCTGGGTGGAATTGCCACAACATGGGCATTCTTCTTAGCAAGAATTATTGCAGTAGGA
>Myriophyllum_aquaticum
ATGATTATTCGTTCGCCGGAATCAGAAGTAAAAGTTTTGGTAGATAGGGATCCTGTAAAAACTTCTTTCGAGGAATGGGCCAGACCGGGTCATTTCTCAAGAACACTAGCGAAAGGTCCTGATACTACCACTTGGATCTGGAACCTACATGCTGATGCTCACGATTTCGATAGTCATACCAGTGATTTGGAGGAGATCTCTAGAAAAGTATTTAGTGCACATTTCGGTCAACTCTCCATCATCTTTCTTTGGCTGAGTGGCATGTATTTCCACGGTGCTCGTTTTTCCAATTATGAAGCATGGTTAAGTGATCCTACTCACATTGGACCCAGTGCCCAGGTGGTTTGGCCAATAGTGGGACAAGAAATATTGAACGGTGACGTAGGCGGGGGTTTCCGAGGAATACAAATAACCTCTGGTTTTTTTCAACTTTGGCGAGCATCTGGAATAACTAGTGAATTACAACTCTATTGTACCGCAATTGGTGCATTGGTTTTTGCAGCGTTAATGCTTTTTGCTGGTTGGTTCCATTATCACAAAGCTGCTCCCAAATTGGCTTGGTTCCAAGACGCGGAATCTATGTTGAATCACCATTTAGCGGGTTTACTAGGACTTGGGTCTCTTTCTTGGGCGGGACATCAAGTACATGTATCTTTACCGATTAACCAATTTCTAAATGCCGGAGTCGATCCTAAAGAGATCCCACTTCCTCACGAATTTATCTTGAATCGGGATCTTTTGGTTCAGCTTTATCCTAGTTTTGCCGAGGGAGCAACCCCATTTTTCACCTTAAATTGGTCAAAATATGCGGAATTTCTTACTTTTCGGGGAGGATTAGATCCAGTAACTGGGGGTCTATGGCTGACCGATATTGCACACCATCATTTAGCTATTGCAATTCTTTTCTTGATAGCAGGTCACATGTATAAGACCAACTGGGGCATTGGTCATGGTCTAAAAGATATTTTAGAAGCTCATAAAGGTCCATTTACAGGCCAGGGCCATAAAGGCCTATATGAGATCCTAACAACGTCATGGCATGCTCAATTATCTCTTAACCTCGCTATGTTAGGTTCTTTAACTATTGTTGTAGCTCACCATATGTATGCCATGCCCCCTTATCCATATCTAGCTACTGACTATGGTACACAACTTTCATTGTTCACACATCACATGTGGATTGGTGGATTTCTTATAGTTGGTGCTGCTGCGCATGCAGCCATTTTTATGGTAAGAGATTATGATCCAACGACTAGATATAACGATCTATTAGATCGTGTCCTTAGACATCGCGATGCAATCATATCACATCTCAATTGGGCGTGTATATTTTTAGGCTTTCATAGTTTTGGTTTGTATATTCATAATGATACCATGAGTGCTTTAGGGCGACCTCAAGATATGTTTTCAGATACTGCTATACAATTACAACCTGTTTTTGCTCAATGGATACAAAACACCCATGCTTTAGCACCTGGTGTAACGGCTCCTGGTGCAACAACAAGCACAAGTTTAACTTGGGGTGGTGGTGATTTAGTAGCAGTAGGTGGAAAAGTCGCGTTGTTACCTATTCCATTAGGAACCGCGGATTTTTTAGTCCATCACATTCATGCTTTTACGATTCATGTAACAGTATTGATACTCCTGAAAGGAGTTCTATTTGCTCGTAGTTCTCGTTTGATACCGGATAAAGCGAATCTTGGTTTTCGTTTCCCTTGTGATGGACCTGGAAGAGGGGGGACATGCCAAGTCTCCGCGTGGGATCATGTCTTCTTAGGGCTATTCTGGATGTATAATGCAATTTCGGTAGTAATATTCCATTTTAGTTGGAAAATGCAGTCAGATGTTTGGGGTAGTATAAGTGATCAAGGGGTAGTGACTCATATTACAGGAGGGAACTTTGCGCAGAGTTCTATTACTATTAATGGGTGGCTCCGAGATTTCTTATGGGCACAGGCATCCCAGGTAATTCAGTCTTATGGTTCTTCATTATCTGCATATGGCCTTTTTTTCCTAGGTGCTCATTTTGTATGGGCTTTTAGTTTAATGTTTCTATTCAGCGGGCGTGGTTATTGGCAAGAACTTATTGAATCCATTGTTTGGGCTCATAATAAATTAAAAGTTGCTCCTGCTACTCAGCCGAGAGCCTTGAGCATTGTACAAGGACGTGCTGTAGGAGTAACCCATTACCTTCTGGGTGGAATTGCCACAACATGGGCGTTCTTCTTAGCAAGAATTATTGCAGTAGGA
>Myriophyllum_spicatum
ATGATTATTCGTTCGCCGGAATCAGAAGTAAAAGTTTTGGTAGATAGGGATCCTGTAAAAACTTCTTTCGAGGAATGGGCCAGACCGGGTCATTTCTCAAGAACACTAGCGAAAGGTCCTGATACTACCACTTGGATCTGGAACCTACATGCTGATGCTCACGATTTCGATAGTCATACCAGTGATTTGGAGGAGATCTCTAGAAAAGTATTTAGTGCACATTTCGGTCAACTCTCCATCATCTTTCTTTGGCTGAGTGGCATGTATTTCCACGGTGCTCGTTTTTCCAATTATGAAGCATGGTTAAGTGATCCTACTCACATTGGACCCAGTGCCCAGGTGGTTTGGCCAATAGTGGGACAAGAAATATTGAACAGTGACGTAGGCGGGGGTTTCCGAGGAATACAAATAACCTCTGGGTTTTTTCAACTTTGGCGAGCATCTGGAATAACTAGTGAATTACAACTCTATTGTACCGCAATTGGTGCATTGGTTTTTGCAGCGTTAATGCTTTTTGCTGGTTGGTTCCATTATCACAAAGCTGCTCCCAAATTGGCTTGGTTCCAAGACGCGGAATCTATGTTGAATCACCATTTAGCGGGTTTACTAGGACTTGGGTCTCTTTCTTGGGCGGGACATCAAGTACATGTATCTTTACCGATTAACCAATTTCTAAATGCCGGAGTCGATCCTAAAGAGATCCCACTTCCTCACGAATTTATCTTGAATCGGGATCTTTTGGTTCAGCTTTATCCTAGTTTTGCTGAGGGAGCAACCCCATTTTTCACCTTAAATTGGTCAAAATATGCGGAATTTCTTACTTTTCGTGGAGGATTAGATCCAGTAACTGGGGGTCTATGGCTGACCGATATTGCACACCATCATTTAGCTATTGCAATTCTTTTCTTGATAGCAGGTCACATGTATAAGACCAACTGGGGCATTGGTCATGGTCTAAAAGATATTTTAGAAGCTCATAAAGGTCCATTTACAGGCCAGGGCCATAAAGGCCTATATGAGATCCTAACAACGTCATGGCATGCTCAATTATCTCTTAACCTAGCTATGTTAGGTTCTTTAACTATTGTTGTAGCTCACCATATGTATTCCATGCCCCCTTATCCATATCTAGCTACTGACTATGGTACACAACTTTCATTGTTCACACATCACATGTGGATTGGTGGATTTCTTATAGTTGGTGCTGCTGCGCATGCAGCCATTTTTATGGTAAGAGACTATGATCCAACGACTAGATATAACGATCTATTAGATCGTGTCCTTAGACATCGCGATGCAATCATATCACATCTCAATTGGGCGTGTATATTTTTAGGCTTTCATAGTTTTGGTTTGTATATTCATAATGATACCATGAGTGCTTTAGGGCGCCCTCAAGATATGTTTTCAGATACCGCTATACAATTACAACCTGTTTTTGCTCAATGGATACAAAACACCCATGCTTTAGCACCTGGTGTAACGGCTCCTGGTGCAACAACAAGCACAAGTTTAACTTGGGGGGGTGGTGATTTAGTAGCAGTAGGTGGAAAAGTAGCGTTGTTACCTATTCCATTAGGAACCGCGGATTTTTTAGTCCATCACATTCATGCTTTTACGATTCATGTAACAGTATTGATACTCCTGAAAGGAGTTCTATTTGCTCGTAGTTCTCGTTTGATACCGGATAAAGCGAATCTTGGTTTTCGTTTCCCTTGTGATGGACCTGGAAGAGGAGGGACATGTCAAGTCTCCGCGTGGGATCATGTCTTCTTAGGGCTATTCTGGATGTATAATGCAATTTCGGTAGTAATATTCCATTTTAGTTGGAAAATGCAGTCAGATGTTTGGGGTAGTATAAGTGATCAAGGGGTAGTGACTCATATTACAGGAGGGAACTTTGCGCAGAGTTCTATTACTATTAATGGGTGGCTCCGAGATTTCTTATGGGCACAGGCATCCCAGGTAATTCAGTCTTATGGTTCTTCATTATCTGCATATGGCCTTTTTTTCCTAGGTGCTCATTTTGTATGGGCTTTTAGTTTAATGTTTCTATTCAGCGGGCGTGGTTATTGGCAAGAACTTATTGAATCCATTGTTTGGGCTCATAATAAATTAAAAGTTGCTCCTGCTACTCAGCCGAGAGCCTTGAGCATTGTACAAGGACGTGCTGTAGGAGTAACCCATTACCTTCTGGGTGGAATTGCCACAACATGGGCGTTCTTCTTAGCAAGAATTATTGCAGTAGGA
>Sempervivum_heuffelii
ATGATTATTCGTTCGCCGGAACCAGAAGTAAAAATTTTGGTAGATAGGGATCCTGTAAAAACTTCTTTCGAGGAATGGGCCAGACCCGGTCATTTCTCAAGAACAATAGCTAAGGGCCCTGATACTACCACTTGGATCTGGAACCTACATGCTGATGCTCACGATTTCGATAGCCATACCAGTGATTTGGAGGAGATCTCTCGAAAAGTATTTAGTGCTCATTTCGGCCAACTCTCCATTATCTTTCTTTGGCTGAGTGGCATGTATTTCCACGGTGCTCGTTTTTCCAATTATGAAGCATGGCTAAGTGATCCTACTCACATTCGACCTAGTGCCCAGGTGGTTTGGCCAATAGTGGGCCAAGAAATATTGAATGGTGACGTAGGCGGGGGGTTTCGAGGAATACAAATAACCTCTGGTTTTTTTCAAATTTGGCGAGCATCTGGAATAACTAGTGAATTACAACTCTATTGTACCGCAATTGGTGCATTGATCTTTGCAGCCTTAATGCTTTTTGCTGGTTGGTTCCATTATCACAAAGCTGCGCCAAAATTGGCTTGGTTCCAAGACGTAGAATCCATGTTAAATCACCATTTAGCGGGGTTACTAGGACTTGGGTCTCTTTCGTGGGCGGGACATCAAGTACATGTATCTTTACCAATTAATCAATTTCTAAACGCTGGAGTAGATCCTAAAGAGATACCACTTCCTCACGAATTTATCTTAAATCGGGATCTTTTGGCTCAACTTTATCCGAGTTTTGCTGAGGGAGCAACTCCTTTTTTTACCTTGAATTGGTCAAAATATGCGGAATTTCTTACTTTTCGTGGAGGATTAGATCCAGTAACAGGGGGTCTATGGCTGACCGATATTGCACATCATCATTTAGCTATTGCAATTCTTTTTCTGATAGCGGGTCACATGTATAGGACCAATTGGGGCATCGGGCATGGTCTAAAAGATATTTTAGAGGCACATAAAGGTCCATTTACAGGCCAGGGCCATAAAGGCCTATATGAGATCCTAACAACGTCATGGCATGCTCAATTATCTCTTAATCTCGCTATGTTAGGCTCATTAACCATTGTTGTAGCTCATCATATGTATTCCATGCCACCTTATCCATATCTAGCTACTGACTATGGTACACAACTTTCATTGTTCACACATCACATGTGGATTGGTGGCTTTCTCATAGTTGGTGCTGCGGCGCATGCAGCCATTTTTATGGTAAGAGACTATGATCCAACTATTAGATACAACGATCTATTAGATCGTGTCCTTAGACATCGCGATGCAATAATATCACATCTTAACTGGGTATGTATATTTCTTGGTTTTCACAGTTTTGGTTTGTATATTCATAATGATACCATGAGCGCTTTAGGGCGGCCCCAAGATATGTTTTCAGATACCGCTATCCAATTACAACCCGTTTTTGCTCAATGGATACAAAACACCCATGCTTTAGCACCTAGTGCAACGGCTCCTGGTGCAACAACAGGCACCAGTTTGACTTGGGGAGGGGGTGATTTAGTAGCAGTAGGTGGCAAAGTAGCTTTGTTACCGATTCCATTAGGAACCGCAGATTTCTTGGTACATCACATTCATGCATTTACGATTCATGTAACGGTGTTGATACTCCTGAAAGGGGTTCTATTTGCACGGAGTTCTCGTTTGATACCAGATAAAGCAAATCTCGGTTTTCGGTTCCCTTGTGATGGACCTGGAAGAGGGGGGACATGTCAAGTATCCGCTTGGGATCATGTCTTCTTAGGGCTATTCTGGATGTATAATGCAATTTCGGTAGTAATATTCCATTTCAGTTGGAAAATGCAGTCAGATGTTTGGGGTAGTATAAGTGATCAAGGGGTAGTAACTCATATCACGGGAGGAAACTTTGCCCAGAGTTCCATTACTATTAATGGGTGGCTCCGAGATTTCTTATGGGCACAGGCGTCACAGGTAATTCAGTCTTATGGTTCTTCATTATCTGCATATGGTCTTTTTTTCCTAGGTGCTCATTTTGTATGGGCTTTTAGTTTAATGTTTCTATTCAGCGGGCGCGGTTATTGGCAAGAACTTATTGAATCCATTGTTTGGGCTCATAATAAATTAAAAGTTGCTCCTGCTACTCAGCCTAGAGCCTTGAGCATTGTACAAGGACGTGCTGTAGGAGTAACCCATTACCTTCTGGGTGGAATTGCCACAACATGGGCATTCTTCTTAGCAAGAATTATTGCAGTAGGA
>Sempervivum_ciliosum
ATGATTATTCGTTCGCCGGAACCAGAAGTAAAAATTTTGGTAGATAGGGATCCTGTAAAAACTTCTTTCGAGGAATGGGCCAGACCCGGTCATTTCTCAAGAACAATAGCTAAGGGCCCTGATACTACCACTTGGATCTGGAACCTACATGCTGATGCTCACGATTTCGATAGCCATACCAGTGATTTGGAGGAGATCTCTCGAAAAGTATTTAGTGCTCATTTCGGCCAACTCTCCATTATCTTTCTTTGGCTGAGTGGCATGTATTTCCACGGTGCTCGTTTTTCCAATTATGAAGCATGGCTAAGTGATCCTACTCACATTCGACCTAGTGCCCAGGTGGTTTGGCCAATAGTGGGCCAAGAAATATTGAATGGTGACGTAGGCGGGGGGTTTCGAGGAATACAAATAACCTCTGGTTTTTTTCAAATTTGGCGAGCATCTGGAATAACTAGTGAATTACAACTCTATTGTACCGCAATTGGTGCATTGATCTTTGCAGCCTTAATGCTTTTTGCTGGTTGGTTCCATTATCACAAAGCTGCGCCAAAATTGGCTTGGTTCCAAGACGTAGAATCCATGTTAAATCACCATTTAGCGGGGTTACTAGGACTTGGGTCTCTTTCGTGGGCGGGACATCAAGTACATGTATCTTTACCAATTAATCAATTTCTAAACGCTGGAGTAGATCCTAAAGAGATACCACTTCCTCACGAATTTATCTTAAATCGGGATCTTTTGGCTCAACTTTATCCGAGTTTTGCTGAGGGAGCAACTCCTTTTTTTACCTTGAATTGGTCAAAATATGCGGAATTTCTTACTTTTCGTGGAGGATTAGATCCAGTAACAGGGGGTCTATGGCTGACCGATATTGCACATCATCATTTAGCTATTGCAATTCTTTTTCTGATAGCGGGTCACATGTATAGGACCAATTGGGGCATCGGGCATGGTCTAAAAGATATTTTAGAGGCACATAAAGGTCCATTTACAGGCCAGGGCCATAAAGGCCTATATGAGATCCTAACAACGTCATGGCATGCTCAATTATCTCTTAATCTCGCTATGTTAGGCTCGTTAACCATTGTTGTAGCTCATCATATGTATTCCATGCCACCTTATCCATATCTAGCTACTGACTATGGTACACAACTTTCATTGTTCACACATCACATGTGGATTGGTGGCTTTCTCATAGTTGGTGCTGCGGCGCATGCAGCCATTTTTATGGTAAGAGACTATGATCCAACTATTAGATACAACGATCTATTAGATCGTGTCCTTAGACATCGCGATGCAATAATATCACATCTTAACTGGGTATGTATATTTCTTGGTTTTCACAGTTTTGGTTTGTATATTCATAATGATACCATGAGCGCTTTAGGGCGGCCCCAAGATATGTTTTCAGATACCGCTATCCAATTACAACCCGTTTTTGCTCAATGGATACAAAACACCCATGCTTTAGCACCTAGTGCAACGGCTCCTGGTGCAACAACAGGCACCAGTTTGACTTGGGGAGGGGGTGATTTAGTAGCAGTAGGTGGCAAAGTAGCTTTGTTACCGATTCCATTAGGAACCGCAGATTTCTTGGTACATCACATTCATGCATTTACGATTCATGTAACGGTGTTGATACTCCTGAAAGGGGTTCTATTTGCACGGAGTTCTCGTTTGATACCAGATAAAGCAAATCTCGGTTTTCGGTTCCCTTGTGATGGACCTGGAAGAGGGGGGACATGTCAAGTATCCGCTTGGGATCATGTCTTCTTAGGGCTATTCTGGATGTATAATGCAATTTCGGTAGTAATATTCCATTTCAGTTGGAAAATGCAGTCAGATGTTTGGGGTAGTATAAGTGATCAAGGGGTAGTAACTCATATCACGGGAGGAAACTTTGCCCAGAGTTCCATTACTATTAATGGGTGGCTCCGCGATTTCTTATGGGCACAGGCGTCACAGGTAATTCAGTCTTATGGTTCTTCATTATCTGCATATGGTCTTTTTTTCCTAGGTGCTCATTTTGTATGGGCTTTTAGTTTAATGTTTCTATTCAGCGGGCGCGGTTATTGGCAAGAACTTATTGAATCCATTGTTTGGGCTCATAATAAATTAAAAGTTGCTCCTGCTACTCAGCCTAGAGCCTTGAGCATTGTACAAGGACGTGCTGTAGGAGTAACCCATTACCTTCTGGGTGGAATTGCCACAACATGGGCATTCTTCTTAGCAAGAATTATTGCAGTAGGA
>Sempervivum_funckii
ATGATTATTCGTTCGCCGGAACCAGAAGTAAAAATTTTGGTAGATAGGGATCCTGTAAAAACTTCTTTCGAGGAATGGGCCAGACCCGGTCATTTCTCAAGAACAATAGCTAAGGGCCCTGATACTACCACTTGGATCTGGAACCTACATGCTGATGCTCACGATTTCGATAGCCATACCAGTGATTTGGAGGAGATCTCTCGAAAAGTATTTAGTGCTCATTTCGGCCAACTCTCCATTATCTTTCTTTGGCTGAGTGGCATGTATTTCCACGGTGCTCGTTTTTCCAATTATGAAGCATGGCTAAGTGATCCTACTCACATTCGACCTAGTGCCCAGGTGGTTTGGCCAATAGTGGGCCAAGAAATATTGAATGGTGACGTAGGCGGGGGGTTTCGAGGAATACAAATAACCTCTGGTTTTTTTCAAATTTGGCGAGCATCTGGAATAACTAGTGAATTACAACTCTATTGTACCGCAATTGGTGCATTGATCTTTGCAGCCTTAATGCTTTTTGCTGGTTGGTTCCATTATCACAAAGCTGCGCCAAAATTGGCTTGGTTCCAAGACGTAGAATCCATGTTAAATCACCATTTAGCGGGGTTACTAGGACTTGGGTCTCTTTCGTGGGCGGGACATCAAGTACATGTATCTTTACCAATTAATCAATTTCTAAACGCTGGAGTAGATCCTAAAGAGATACCACTTCCTCACGAATTTATCTTAAATCGGGATCTTTTGGCTCAACTTTATCCGAGTTTTGCTGAGGGAGCAACTCCTTTTTTTACCTTGAATTGGTCAAAATATGCGGAATTTCTTACTTTTCGTGGAGGATTAGATCCAGTAACAGGGGGTCTATGGCTGACCGATATTGCACATCATCATTTAGCTATTGCAATTCTTTTTCTGATAGCGGGTCACATGTATAGGACCAATTGGGGCATCGGGCATGGTCTAAAAGATATTTTAGAGGCACATAAAGGTCCATTTACAGGCCAGGGCCATAAAGGCCTATATGAGATCCTAACAACGTCATGGCATGCTCAATTATCTCTTAATCTCGCTATGTTAGGCTCGTTAACCATTGTTGTAGCTCATCATATGTATTCCATGCCACCTTATCCATATCTAGCTACTGACTATGGTACACAACTTTCATTGTTCACACATCACATGTGGATTGGTGGCTTTCTCATAGTTGGTGCTGCGGCGCATGCAGCCATTTTTATGGTAAGAGACTATGATCCAACTATTAGATACAACGATCTATTAGATCGTGTCCTTAGACATCGCGATGCAATAATATCACATCTTAACTGGGTATGTATATTTCTTGGTTTTCACAGTTTTGGTTTGTATATTCATAATGATACCATGAGCGCTTTAGGGCGGCCCCAAGATATGTTTTCAGATACCGCTATCCAATTACAACCCGTTTTTGCTCAATGGATACAAAACACCCATGCTTTAGCACCTAGTGCAACGGCTCCTGGTGCAACAACAGGCACCAGTTTGACTTGGGGAGGGGGTGATTTAGTAGCAGTAGGTGGCAAAGTAGCTTTGTTACCGATTCCATTAGGAACCGCAGATTTCTTGGTACATCACATTCATGCATTTACGATTCATGTAACGGTGTTGATACTCCTGAAAGGGGTTCTATTTGCACGGAGTTCTCGTTTGATACCAGATAAAGCAAATCTCGGTTTTCGGTTCCCTTGTGATGGACCTGGAAGAGGGGGGACATGTCAAGTATCCGCTTGGGATCATGTCTTCTTAGGGCTATTCTGGATGTATAATGCAATTTCGGTAGTAATATTCCATTTCAGTTGGAAAATGCAGTCAGATGTTTGGGGTAGTATAAGTGATCAAGGGGTAGTAACTCATATCACGGGAGGAAACTTTGCCCAGAGTTCCATTACTATTAATGGGTGGCTCCGCGATTTCTTATGGGCACAGGCGTCACAGGTAATTCAGTCTTATGGTTCTTCATTATCTGCATATGGTCTTTTTTTCCTAGGTGCTCATTTTGTATGGGCTTTTAGTTTAATGTTTCTATTCAGCGGGCGCGGTTATTGGCAAGAACTTATTGAATCCATTGTTTGGGCTCATAATAAATTAAAAGTTGCTCCTGCTACTCAGCCTAGAGCCTTGAGCATTGTACAAGGACGTGCTGTAGGAGTAACCCATTACCTTCTGGGTGGAATTGCCACAACATGGGCATTCTTCTTAGCAAGAATTATTGCAGTAGGA
>Sempervivum_globiferum_subsp_hirtum
ATGATTATTCGTTCGCCGGAACCAGAAGTAAAAATTTTGGTAGATAGGGATCCTGTAAAAACTTCTTTCGAGGAATGGGCCAGACCCGGTCATTTCTCAAGAACAATAGCTAAGGGCCCTGATACTACCACTTGGATCTGGAACCTACATGCTGATGCTCACGATTTCGATAGCCATACCAGTGATTTGGAGGAGATCTCTCGAAAAGTATTTAGTGCTCATTTCGGCCAACTCTCCATTATCTTTCTTTGGCTGAGTGGCATGTATTTCCACGGTGCTCGTTTTTCCAATTATGAAGCATGGCTAAGTGATCCTACTCACATTCGACCTAGTGCCCAGGTGGTTTGGCCAATAGTGGGCCAAGAAATATTGAATGGTGACGTAGGCGGGGGGTTTCGAGGAATACAAATAACCTCTGGTTTTTTTCAAATTTGGCGAGCATCTGGAATAACTAGTGAATTACAACTCTATTGTACCGCAATTGGTGCATTGATCTTTGCAGCCTTAATGCTTTTTGCTGGTTGGTTCCATTATCACAAAGCTGCGCCAAAATTGGCTTGGTTCCAAGACGTAGAATCCATGTTAAATCACCATTTAGCGGGGTTACTAGGACTTGGGTCTCTTTCGTGGGCGGGACATCAAGTACATGTATCTTTACCAATTAATCAATTTCTAAACGCTGGAGTAGATCCTAAAGAGATACCACTTCCTCACGAATTTATCTTAAATCGGGATCTTTTGGCTCAACTTTATCCGAGTTTTGCTGAGGGAGCAACTCCTTTTTTTACCTTGAATTGGTCAAAATATGCGGAATTTCTTACTTTTCGTGGAGGATTAGATCCAGTAACAGGGGGTCTATGGCTGACCGATATTGCACATCATCATTTAGCTATTGCAATTCTTTTTCTGATAGCGGGTCACATGTATAGGACCAATTGGGGCATCGGGCATGGTCTAAAAGATATTTTAGAGGCACATAAAGGTCCATTTACAGGCCAGGGCCATAAAGGCCTATATGAGATCCTAACAACGTCATGGCATGCTCAATTATCTCTTAATCTCGCTATGTTAGGCTCGTTAACCATTGTTGTAGCTCATCATATGTATTCCATGCCACCTTATCCATATCTAGCTACTGACTATGGTACACAACTTTCATTGTTCACACATCACATGTGGATTGGTGGCTTTCTCATAGTTGGTGCTGCGGCGCATGCAGCCATTTTTATGGTAAGAGACTATGATCCAACGATTAGATACAACGATCTATTAGATCGTGTCCTTAGACATCGCGATGCAATAATATCACATCTTAACTGGGTATGTATATTTCTTGGTTTTCACAGTTTTGGTTTGTATATTCATAATGATACCATGAGCGCTTTAGGGCGGCCCCAAGATATGTTTTCAGATACCGCTATCCAATTACAACCCGTTTTTGCTCAATGGATACAAAACACCCATGCTTTAGCACCTAGTGCAACGGCTCCTGGTGCAACAACAGGCACCAGTTTGACTTGGGGAGGGGGTGATTTAGTAGCAGTAGGTGGCAAAGTAGCTTTGTTACCGATTCCATTAGGAACCGCAGATTTCTTGGTACATCACATTCATGCATTTACGATTCATGTAACGGTGTTGATACTCCTGAAAGGGGTTCTATTTGCACGGAGTTCTCGTTTGATACCAGATAAAGCAAATCTCGGTTTTCGGTTCCCTTGTGATGGACCTGGAAGAGGGGGGACATGTCAAGTATCCGCTTGGGATCATGTCTTCTTAGGGCTATTCTGGATGTATAATGCAATTTCGGTAGTAATATTCCATTTCAGTTGGAAAATGCAGTCAGATGTTTGGGGTAGTATAAGTGATCAAGGGGTAGTAACTCATATCACGGGAGGAAACTTTGCCCAGAGTTCCATTACTATTAATGGGTGGCTCCGCGATTTCTTATGGGCACAGGCGTCACAGGTAATTCAGTCTTATGGTTCTTCATTATCCGCATATGGTCTTTTTTTCCTAGGTGCTCATTTTGTATGGGCTTTTAGTTTAATGTTTCTATTCAGCGGGCGCGGTTATTGGCAAGAACTTATTGAATCCATTGTTTGGGCTCATAATAAACTAAAAGTTGCTCCTGCTACTCAGCCTAGAGCCTTGAGCATTGTACAAGGACGTGCTGTAGGAGTAACCCATTACCTTCTGGGTGGAATTGCCACAACATGGGCATTCTTCTTAGCAAGAATTATTGCAGTAGGA
>Sempervivum_globiferum
ATGATTATTCGTTCGCCGGAACCAGAAGTAAAAATTTTGGTAGATAGGGATCCTGTAAAAACTTCTTTCGAGGAATGGGCCAGACCCGGTCATTTCTCAAGAACAATAGCTAAGGGCCCTGATACTACCACTTGGATCTGGAACCTACATGCTGATGCTCACGATTTCGATAGCCATACCAGTGATTTGGAGGAGATCTCTCGAAAAGTATTTAGTGCTCATTTCGGCCAACTCTCCATTATCTTTCTTTGGCTGAGTGGCATGTATTTCCACGGTGCTCGTTTTTCCAATTATGAAGCATGGCTAAGTGATCCTACTCACATTCGACCTAGTGCCCAGGTGGTTTGGCCAATAGTGGGCCAAGAAATATTGAATGGTGACGTAGGCGGGGGGTTTCGAGGAATACAAATAACCTCTGGTTTTTTTCAAATTTGGCGAGCATCTGGAATAACTAGTGAATTACAACTCTATTGTACCGCAATTGGTGCATTGATCTTTGCAGCCTTAATGCTTTTTGCTGGTTGGTTCCATTATCACAAAGCTGCGCCAAAATTGGCTTGGTTCCAAGACGTAGAATCCATGTTAAATCACCATTTAGCGGGGTTACTAGGACTTGGGTCTCTTTCGTGGGCGGGACATCAAGTACATGTATCTTTACCAATTAATCAATTTCTAAACGCTGGAGTAGATCCTAAAGAGATACCACTTCCTCACGAATTTATCTTAAATCGGGATCTTTTGGCTCAACTTTATCCGAGTTTTGCTGAGGGAGCAACTCCTTTTTTTACCTTGAATTGGTCAAAATATGCGGAATTTCTTACTTTTCGTGGAGGATTAGATCCAGTAACAGGGGGTCTATGGCTGACCGATATTGCACATCATCATTTAGCTATTGCAATTCTTTTTCTGATAGCGGGTCACATGTATAGGACCAATTGGGGCATCGGGCATGGTCTAAAAGATATTTTAGAGGCACATAAAGGTCCATTTACAGGCCAGGGCCATAAAGGCCTATATGAGATCCTAACAACGTCATGGCATGCTCAATTATCTCTTAATCTCGCTATGTTAGGCTCGTTAACCATTGTTGTAGCTCATCATATGTATTCCATGCCACCTTATCCATATCTAGCTACTGACTATGGTACACAACTTTCATTGTTCACACATCACATGTGGATTGGTGGCTTTCTCATAGTTGGTGCTGCGGCGCATGCAGCCATTTTTATGGTAAGAGACTATGATCCAACGATTAGATACAACGATCTATTAGATCGTGTCCTTAGACATCGCGATGCAATAATATCACATCTTAACTGGGTATGTATATTTCTTGGTTTTCACAGTTTTGGTTTGTATATTCATAATGATACCATGAGCGCTTTAGGGCGGCCCCAAGATATGTTTTCAGATACCGCTATCCAATTACAACCCGTTTTTGCTCAATGGATACAAAACACCCATGCTTTAGCACCTAGTGCAACGGCTCCTGGTGCAACAACAGGCACCAGTTTGACTTGGGGAGGGGGTGATTTAGTAGCAGTAGGTGGCAAAGTAGCTTTGTTACCGATTCCATTAGGAACCGCAGATTTCTTGGTACATCACATTCATGCATTTACGATTCATGTAACGGTGTTGATACTCCTGAAAGGGGTTCTATTTGCACGGAGTTCTCGTTTGATACCAGATAAAGCAAATCTCGGTTTTCGGTTCCCTTGTGATGGACCTGGAAGAGGGGGGACATGTCAAGTATCCGCTTGGGATCATGTCTTCTTAGGGCTATTCTGGATGTATAATGCAATTTCGGTAGTAATATTCCATTTCAGTTGGAAAATGCAGTCAGATGTTTGGGGTAGTATAAGTGATCAAGGGGTAGTAACTCATATCACGGGAGGAAACTTTGCCCAGAGTTCCATTACTATTAATGGGTGGCTCCGCGATTTCTTATGGGCACAGGCGTCACAGGTAATTCAGTCTTATGGTTCTTCATTATCCGCATATGGTCTTTTTTTCCTAGGTGCTCATTTTGTATGGGCTTTTAGTTTAATGTTTCTATTCAGCGGGCGCGGTTATTGGCAAGAACTTATTGAATCCATTGTTTGGGCTCATAATAAACTAAAAGTTGCTCCTGCTACTCAGCCTAGAGCCTTGAGCATTGTACAAGGACGTGCTGTAGGAGTAACCCATTACCTTCTGGGTGGAATTGCCACAACATGGGCATTCTTCTTAGCAAGAATTATTGCAGTAGGA
>Sempervivum_calcareum
ATGATTATTCGTTCGCCGGAACCAGAAGTAAAAATTTTGGTAGATAGGGATCCTGTAAAAACTTCTTTCGAGGAATGGGCCAGACCCGGTCATTTCTCAAGAACAATAGCTAAGGGCCCTGATACTACCACTTGGATCTGGAACCTACATGCTGATGCTCACGATTTCGATAGCCATACCAGTGATTTGGAGGAGATCTCTCGAAAAGTATTTAGTGCTCATTTCGGCCAACTCTCCATTATCTTTCTTTGGCTGAGTGGCATGTATTTCCACGGTGCTCGTTTTTCCAATTATGAAGCATGGCTAAGTGATCCTACTCACATTCGACCTAGTGCCCAGGTGGTTTGGCCAATAGTGGGCCAAGAAATATTGAATGGTGACGTAGGCGGGGGGTTTCGAGGAATACAAATAACCTCTGGTTTTTTTCAAATTTGGCGAGCATCTGGAATAACTAGTGAATTACAACTCTATTGTACCGCAATTGGTGCATTGATCTTTGCAGCCTTAATGCTTTTTGCTGGTTGGTTCCATTATCACAAAGCTGCGCCAAAATTGGCTTGGTTCCAAGACGTAGAATCCATGTTAAATCACCATTTAGCGGGGTTACTAGGACTTGGGTCTCTTTCGTGGGCGGGACATCAAGTACATGTATCTTTACCAATTAATCAATTTCTAAACGCTGGAGTAGATCCTAAAGAGATACCACTTCCTCACGAATTTATCTTAAATCGGGATCTTTTGGCTCAACTTTATCCGAGTTTTGCTGAGGGAGCAACTCCTTTTTTTACCTTGAATTGGTCAAAATATGCGGAATTTCTTACTTTTCGTGGAGGATTAGATCCAGTAACAGGGGGTCTATGGCTGACCGATATTGCACATCATCATTTAGCTATTGCAATTCTTTTTCTGATAGCGGGTCACATGTATAGGACCAATTGGGGCATCGGGCATGGTCTAAAAGATATTTTAGAGGCACATAAAGGTCCATTTACAGGCCAGGGCCATAAAGGCCTATATGAGATCCTAACAACGTCATGGCATGCTCAATTATCTCTTAATCTCGCTATGTTAGGCTCGTTAACCATTGTTGTAGCTCATCATATGTATTCCATGCCACCTTATCCATATCTAGCTACTGACTATGGTACACAACTTTCATTGTTCACACATCACATGTGGATTGGTGGCTTTCTCATAGTTGGTGCTGCGGCGCATGCAGCCATTTTTATGGTAAGAGACTATGATCCAACTATTAGATACAACGATCTATTAGATCGTGTCCTTAGACATCGCGATGCAATAATATCACATCTTAACTGGGTATGTATATTTCTTGGTTTTCACAGTTTTGGTTTGTATATTCATAATGATACCATGAGCGCTTTAGGGCGGCCCCAAGATATGTTTTCAGATACCGCTATCCAATTACAACCCGTTTTTGCTCAATGGATACAAAACACCCATGCTTTAGCACCTAGTGCAACGGCTCCTGGTGCAACAACAGGCACCAGTTTGACTTGGGGAGGGGGTGATTTAGTAGCAGTAGGTGGCAAAGTAGCTTTGTTACCGATTCCATTAGGAACCGCAGATTTCTTGGTACATCACATTCATGCATTTACGATTCATGTAACGGTGTTGATACTCCTGAAAGGGGTTCTATTTGCACGGAGTTCTCGTTTGATACCAGATAAAGCAAATCTCGGTTTTCGGTTCCCTTGTGATGGACCTGGAAGAGGGGGGACATGTCAAGTATCCGCTTGGGATCATGTCTTCTTAGGGCTATTCTGGATGTATAATGCAATTTCGGTAGTAATATTCCATTTCAGTTGGAAAATGCAGTCAGATGTTTGGGGTAGTATAAGTGATCAAGGGGTAGTAACTCATATCACGGGAGGAAACTTTGCCCAGAGTTCCATTACTATTAATGGGTGGCTCCGCGATTTCTTATGGGCACAGGCGTCACAGGTAATTCAGTCTTATGGTTCTTCATTATCTGCATATGGTCTTTTTTTCCTAGGTGCTCATTTTGTATGGGCTTTTAGTTTAATGTTTCTATTCAGCGGGCGCGGTTATTGGCAAGAACTTATTGAATCCATTGTTTGGGCTCATAATAAATTAAAAGTTGCTCCTGCTACTCAGCCTAGAGCCTTGAGCATTGTACAAGGACGTGCTGTAGGAGTAACCCATTACCTTCTGGGTGGAATTGCCACAACATGGGCATTCTTCTTAGCAAGAATTATTGCAGTAGGA
>Sempervivum_arachnoideum
ATGATTATTCGTTCGCCGGAACCAGAAGTAAAAATTTTGGTAGATAGGGATCCTGTAAAAACTTCTTTCGAGGAATGGGCCAGACCCGGTCATTTCTCAAGAACAATAGCTAAGGGCCCTGATACTACCACTTGGATCTGGAACCTACATGCTGATGCTCACGATTTCGATAGCCATACCAGTGATTTGGAGGAGATCTCTCGAAAAGTATTTAGTGCTCATTTCGGCCAACTCTCCATTATCTTTCTTTGGCTGAGTGGCATGTATTTCCACGGTGCTCGTTTTTCCAATTATGAAGCATGGCTAAGTGATCCTACTCACATTCGACCTAGTGCCCAGGTGGTTTGGCCAATAGTGGGCCAAGAAATATTGAATGGTGACGTAGGCGGGGGGTTTCGAGGAATACAAATAACCTCTGGTTTTTTTCAAATTTGGCGAGCATCTGGAATAACTAGTGAATTACAACTCTATTGTACCGCAATTGGTGCATTGATCTTTGCAGCCTTAATGCTTTTTGCTGGTTGGTTCCATTATCACAAAGCTGCGCCAAAATTGGCTTGGTTCCAAGACGTAGAATCCATGTTAAATCACCATTTAGCGGGGTTACTAGGACTTGGGTCTCTTTCGTGGGCGGGACATCAAGTACATGTATCTTTACCAATTAATCAATTTCTAAACGCTGGAGTAGATCCTAAAGAGATACCACTTCCTCACGAATTTATCTTAAATCGGGATCTTTTGGCTCAACTTTATCCGAGTTTTGCTGAGGGAGCAACTCCTTTTTTTACCTTGAATTGGTCAAAATATGCGGAATTTCTTACTTTTCGTGGAGGATTAGATCCAGTAACAGGGGGTCTATGGCTGACCGATATTGCACATCATCATTTAGCTATTGCAATTCTTTTTCTGATAGCGGGTCACATGTATAGGACCAATTGGGGCATCGGGCATGGTCTAAAAGATATTTTAGAGGCACATAAAGGTCCATTTACAGGCCAGGGCCATAAAGGCCTATATGAGATCCTAACAACGTCATGGCATGCTCAATTATCTCTTAATCTCGCTATGTTAGGCTCGTTAACCATTGTTGTAGCTCATCATATGTATTCCATGCCACCTTATCCATATCTAGCTACTGACTATGGTACACAACTTTCATTGTTCACACATCACATGTGGATTGGTGGCTTTCTCATAGTTGGTGCTGCGGCGCATGCAGCCATTTTTATGGTAAGAGACTATGATCCAACTATTAGATACAACGATCTATTAGATCGTGTCCTTAGACATCGCGATGCAATAATATCACATCTTAACTGGGTATGTATATTTCTTGGTTTTCACAGTTTTGGTTTGTATATTCATAATGATACCATGAGCGCTTTAGGGCGGCCCCAAGATATGTTTTCAGATACCGCTATCCAATTACAACCCGTTTTTGCTCAATGGATACAAAACACCCATGCTTTAGCACCTAGTGCAACGGCTCCTGGTGCAACAACAGGCACCAGTTTGACTTGGGGAGGGGGTGATTTAGTAGCAGTAGGTGGCAAAGTAGCTTTGTTACCGATTCCATTAGGAACCGCAGATTTCTTGGTACATCACATTCATGCATTTACGATTCATGTAACGGTGTTGATACTCCTGAAAGGGGTTCTATTTGCACGGAGTTCTCGTTTGATACCAGATAAAGCAAATCTCGGTTTTCGGTTCCCTTGTGATGGACCTGGAAGAGGGGGGACATGTCAAGTATCCGCTTGGGATCATGTCTTCTTAGGGCTATTCTGGATGTATAATGCAATTTCGGTAGTAATATTCCATTTCAGTTGGAAAATGCAGTCAGATGTTTGGGGTAGTATAAGTGATCAAGGGGTAGTAACTCATATCACGGGAGGAAACTTTGCCCAGAGTTCCATTACTATTAATGGGTGGCTCCGCGATTTCTTATGGGCACAGGCGTCACAGGTAATTCAGTCTTATGGTTCTTCATTATCTGCATATGGTCTTTTTTTCCTAGGTGCTCATTTTGTATGGGCTTTTAGTTTAATGTTTCTATTCAGCGGGCGCGGTTATTGGCAAGAACTTATTGAATCCATTGTTTGGGCTCATAATAAATTAAAAGTTGCTCCTGCTACTCAGCCTAGAGCCTTGAGCATTGTACAAGGACGTGCTGTAGGAGTAACCCATTACCTTCTGGGTGGAATTGCCACAACATGGGCATTCTTCTTAGCAAGAATTATTGCAGTAGGA
