# Supplementary material for: Exploring Plastomic Resources in Sempervivum (Crassulaceae): Implications for Phylogenetics
Source: Genes (Basel). 2024 Mar 30;15(4):441. doi: 10.3390/genes15040441 (PMC11049882; doi:10.3390/genes15040441)
Supplement: Supplementary file 1 [file genes-15-00441-s001.zip › (revised)supplementary files_Junhu Kan/Data S1/psaI.fasta]

>Crassula_alstonii
ATGACAACTCTC------AACTTACCCTCTATTTTTGTGCCCTTAGTGGGCCTAGTTTTTCCGGCAATGGCAATGGCTTCCTTATTTCTTTATATTCAAAAAAACAAGATTTTT
>Crassula_columella
ATGACAACTCTC------AACTTACCCTCTATTTTTGTGCCCTTAGTGGGCCTAGTTTTTCCGGCAATGGCAATGGCTTCCTTATTTCTTTATATTCAAAAAAACAAGATTTTT
>Crassula_dejecta
ATGACAACTCTC------AACTTACCCTCTATTTTTGTGCCCTTAGTGGGCCTAGTTTTTCCGGCAATGGCAATGGCTTCCTTATTTCTTTATATTCAAAAAAACAAGATTTTT
>Crassula_mesembryanthoides
ATGACAACTCTC------AACTTACCCTCTATTTTTGTGCCCTTAGTGGGCCTAGTTTTTCCGGCAATGGCAATGGCTTCCTTATTTCTTTATATTCAAAAAAACAAGATTTTT
>Crassula_perforata
ATGACAACTCTC------AACTTACCCTCTATTTTTGTGCCCTTAGTGGGCCTAGTTTTTCCGGCAATGGCAATGGCTTCCTTATTTCTTTATATTCAAAAAAACAAGATTTTT
>Crassula_socialis
ATGACAACTCTC------AACTTACCCTCTATTTTTGTGCCCTTAGTGGGCCTAGTTTTTCCGGCAATGGCAATGGCTTCCTTATTTCTTTATATTCAAAAAAACAAGATTTTT
>Crassula_tecta
ATGACAACTCTC------AACTTACCCTCTATTTTTGTGCCCTTAGTGGGCCTAGTTTTTCCGGCAATGGCAATGGCTTCCTTATTTCTTTATATTCAAAAAAACAAGATTTTT
>Crassula_mesembrianthemopsis
ATGACAACTCTC------AACTTACCCTCTATTTTTGTGCCCTTAGTGGGCCTAGTTTTTCCGGCAATGGCAATGGCTTCCTTATTTCTTTATATTCAAAAAAACAAGATTTTT
>Crassula_deltoidea
ATGACAACTCTC------AACTTACCCTCTATTTTTGTGCCCTTAGTGGGCCTAGTCTTTCCGGCAATGGCAATGGCTTCTTTATTTCTTTATATTCAAAAAAACAAGATTTTT
>Crassula_expansa_subsp_fragilis
ATGACAACTCTC------AACTTACCCTCTATTTTTGTGCCCTTAGTGGGCCTAGTCTTTCCGGCAATGGCAATGGCTTCTTTATTTCTTTATATTCAAAAAAATAAGATTTTT
>Crassula_volkensii
ATGACAACTCTC------AACTTACCCTCTATTTTTGTGCCCTTAGTGGGCCTAGTCTTTCCGGCAATGGCAATGGCTTCTTTATTTCTTTATATTCAAAAAAACAAGATTTTT
>Cotyledon_tomentosa
ATGACAACTCTC------AACTTACCCTCTATTTTTGTGCCCTTAGTGGGCCTAGTTTTTCCGGCAATGGCAATGGCTTCGTTATTTCTTCATATTCAAAAAAACAAGATTTTT
>Kalanchoe_daigremontiana
ATGACAACTCTC------AACTTACCCTCTATTTTTGTGCCCTTAGTGGGCCTAGTTTTTCCGGCAATGGCAATGGCTTCTTTATTTCTTCATATTCAAAAAAACAAGATTTTT
>Kalanchoe_delagoensis
ATGACAACTCTC------AACTTACCCTCTATTTTTGTGCCCTTAGTGGGCCTAGTTTTTCCGGCAATGGCAATGGCTTCTTTATTTCTTCATATTCAAAAAAACAAGATTTTT
>Kalanchoe_fedtschenkoi
ATGACAACTCTC------AACTTACCCTCTATTTTTGTGCCCTTAGTGGGCCTAGTTTTTCCGGCAATGGCAATGGCTTCTTTATTTCTTCATATTCAAAAAAACAAGATTTTT
>Kalanchoe_longiflora
ATGACAACTCTC------AACTTACCCTCTATTTTTGTGCCCTTAGTGGGCCTAGTTTTTCCGGCAATGGCAATGGCTTCTTTATTTCTTCATATTCAAAAAAACAAGATTTTT
>Kalanchoe_tomentosa
ATGACAACTCTC------AACTTACCCTCTATTTTTGTGCCCTTAGTGGGACTAGTTTTTCCGGCAATGGCAATGGCTTCTTTATTTCTTCATATTCAAAAAAACAAGATTTTT
>Echeveria_lilacina
ATGACAACTCTC------AACTTACCCTCTATTTTGGTGCCCTTAGTGGGCCTAGTTTTTCCGGCAATGGCAATGGCTTCTTTATTTCTTCATATTCAAAAAAACAAGATTTTT
>Graptopetalum_amethystinum
ATGACAACTCTC------AACTTACCCTCTATTTTGGTGCCCTTAGTGGGCCTAGTTTTTCCGGCAATGGCAATGGCTTCTTTATTTCTTCATATTCAAAAAAACAAGATTTTT
>Pachyphytum_compactum
ATGACAACTCTC------AACTTACCCTCTATTTTGGTGCCCTTAGTGGGCCTAGTTTTTCCGGCAATGGCAATGGCTTCTTTATTTCTTCATATTCAAAAAAACAAGATTTTT
>Sedum_alfredii
ATGACAACTCTC------AACTTACCCTCTATTTTGGTGCCCTTAGTGGGCCTAGTTTTTCCGGCAATGGCAATGGCTTCTTTATTTCTTCATATTCAAAAAAACAAGATTTTT
>Sedum_emarginatum
ATGACAACTCTC------AACTTACCCTCTATTTTGGTGCCCTTAGTGGGCCTAGTTTTTCCGGCAATGGCAATGGCTTCTTTATTTCTTCATATTCAAAAAAACAAGATTTTT
>Sedum_lineare
ATGACAACTCTC------AACTTACCCTCTATTTTGGTACCCTTAGTGGGCCTAGTTTTTCCGGCAATGGCAATGGCTTCTTTATTTCTTCATATTCAAAAAAAAAAGATTTTT
>Sedum_oryzifolium
ATGACAACTCTC------AACTTACCCTCTATTTTGGTACCCTTAGTGGGCCTAGTTTTTCCGGCAATGGCAATGGCTTCTTTATTTCTTCATATTCAAAAAAACAAGATTTTT
>Sedum_plumbizincicola
ATGACAACTCTC------AACTTACCCTCTATTTTGGTGCCCTTAGTGGGCCTAGTTTTTCCGGCAATGGCAATGGCTTCTTTATTTCTTCATATTCAAAAAAACAAGATTTTT
>Sedum_sarmentosum
ATGCCAACTCTC------AACTTACCCTCTATTTTTGTGCCCTTAGTGGGCCTAGTTTTTCCGGCAATGGCAATGGCTTCTTTATTTCTTCATATTCAAAAAAACAAGATTTTT
>Sedum_tricarpum
ATGACAACTCTC------AACTTACCCTCTATTTTGGTGCCCTTAGTGGGCCTAGTTTTTCCGGCAATGGCAATGGCTTCTTTATTTCTTCATATTCAAAAAAACAAGATTTTT
>Aeonium_arboreum
ATGACAACTCTC------AACTTACCCTCTGTTTTGGTGCCCTTAGTGGGCCTAGTTTTTCCGGCAATGGCAATGGCTTCTTTATTTCTTCATATTCAAAAAAACAAGATTTTT
>Aeonium_balsamiferum
ATGACAACTCTC------AACTTACCCTCTGTTTTGGTGCCCTTAGTGGGCCTAGTTTTTCCGGCAATGGCAATGGCTTCTTTATTTCTTCATATTCAAAAAAACAAGATTTTT
>Aeonium_decorum
ATGACAACTCTC------AACTTACCCTCTGTTTTGGTGCCCTTAGTGGGCCTAGTTTTTCCGGCAATGGCAATGGCTTCTTTATTTCTTCATATTCAAAAAAACAAGATTTTT
>Aeonium_diplocyclum
ATGACAACTCTC------AACTTACCCTCTGTTTTGGTGCCCTTAGTGGGCCTAGTTTTTCCGGCAATGGCAATGGCTTCTTTATTTCTTCATATTCAAAAAAACAAGATTTTT
>Aeonium_dodrantale
ATGACAACTCTC------AACTTACCCTCTGTTTTGGTGCCCTTAGTGGGCCTAGTTTTTCCGGCAATGGCAATGGCTTCTTTATTTCTTCATATTCAAAAAAACAAGATTTTT
>Aeonium_nobile
ATGACAACTCTC------AACTTACCCTCTGTTTTGGTGCCCTTAGTGGGCCTAGTTTTTCCGGCAATGGCAATGGCTTCTTTATTTCTTCATATTCAAAAAAACAAGATTTTT
>Aeonium_saundersii
ATGACAACTCTC------AACTTACCCTCTGTTTTGGTGCCCTTAGTGGGCCTAGTTTTTCCGGCAATGGCAATGGCTTCTTTATTTCTTCATATTCAAAAAAACAAGATTTTT
>Aeonium_tabuliforme
ATGACAACTCTC------AACTTACCCTCTGTTTTGGTGCCCTTAGTGGGCCTAGTTTTTCCGGCAATGGCAATGGCTTCTTTATTTCTTCATATTCAAAAAAACAAGATTTTT
>Aeonium_undulatum
ATGACAACTCTC------AACTTACCCTCTGTTTTGGTGCCCTTAGTGGGCCTAGTTTTTCCGGCAATGGCAATGGCTTCTTTATTTCTTCATATTCAAAAAAACAAGATTTTT
>Monanthes_anagensis
ATGACAACTCTC------AACTTACCCTCTGTTTTGGTGCCCTTAGTGGGCCTAGTTTTTCCGGCAATGGCAATGGCTTCTTTATTTCTTCATATTCAAAAAAACAAGATTTTT
>Monanthes_brachycaulos
ATGACAACTCTC------AACTTACCCTCTGTTTTGGTGCCCTTAGTGGGCCTAGTTTTTCCGGCAATGGCAATGGCTTCTTTATTTCTTCATATTCAAAAAAACAAGATTTTT
>Monanthes_muralis
ATGACAACTCTC------AACTTACCCTCTGTTTTGGTGCCCTTAGTGGGCCTAGTTTTTCCGGCAATGGCAATGGCTTCTTTATTTCTTCATATTCAAAAAAACAAGATTTTT
>Monanthes_polyphylla
ATGACAACTCTC------AACTTACCCTCTGTTTTGGTGCCCTTAGTGGGCATAGTTTTTCCGGCAATGGCAATGGCTTCTTTATTTCTTCATATTCAAAAAAACAAGATTTTT
>Rosularia_alpestris
ATGACAACTCTC------AACTTACCCTCTATTCTTGTGCCCGTAGTGGGCCTAGTTTTTCCGGCAATGGCAATGGCTTCTTTATTTCTTCATATTCAAAAAAACAAGATTTTT
>Sempervivum_tectorum
ATGACAACGCTC------AACTTACCCTCTATTTTTGTGCCCTTAGTGGGCCTAGTTTTTCCGGCAATGGCAATGGCTTCTTTATTTCTTCATATTCAAAAAAACAAGATTTTT
>Phedimus_spurius
ATGACAACTCTC------AACTTACCCTCTATTTTGGTGCCCTTAGTGGGCCTAGTTTTTCCGGCAATGGCAATGGCTTCTTTATTTCTTTATATTCAAAAAAACAAGATTTTT
>Phedimus_aizoon
ATGACAACTCTC------AACTTACCCTCTATTTTTGTGCCCTTAGTGGGCCTAGTTTTTCCGGCAATGGCAATGGCTTCTTTATTTCTTCATATTCAAAAAAACAAGATTTTT
>Phedimus_kamtschaticus
ATGACAACTCTC------AACTTACCCTCTATTTTTGTGCCCTTAGTGGGCCTAGTTTTTCCGGCAATGGCAATGGCTTCTTTATTTCTTCATATTCAAAAAAACAAGATTTTT
>Phedimus_odontophyllus
ATGACAACTCTC------AACTTACCCTCTATTTTTGTGCCCTTAGTGGGCCTAGTTTTTCCGGCAATGGCAATGGCTTCTTTATTTCTTTATATTCAAAAAAACAATATTTTT
>Phedimus_takesimensis
ATGACAACTCTC------AACTTACCCTCTATTTTTGTGCCCTTAGTGGGCCTAGTTTTTCCGGCAATGGCAATGGCTTCTTTATTTCTTCATATTCAAAAAAACAAGATTTTT
>Phedimus_yangshanicus
ATGACAACTCTC------AACTTACCCTCTATTTTTGTGCCCTTAGTGGGCCTAGTTTTTCCGGCAATGGCAATGGCTTCTTTATTTCTTTATATTCAAAAAAACAATATTTTT
>Rhodiola_bupleuroides
ATGACAACTCTC---AACAACTTACCCTCCATTTTTGTGCCCTTAGTGGGCCTAGTTTTTCCGGCAATGGCAATGGCTTCTTTATTTCTTCATATTCAAAAAAACAAGATTTTT
>Rhodiola_calliantha
ATGACAACTCTC---AACAACTTACCCTCTATTTTTGTGCCCTTAGTGGGCCTAGTTTTTCCGGCAATGGCAATGGCTTCTTTATTTCTTCATATTCAAAAAAACAAGATTTTT
>Rhodiola_crenulata
ATGACAACTCTC---AACAACTTACCCTCTATTTTTGTGCCCTTAGTGGGCCTAGTTTTTCCGGCAATGGCAATGGCTTCTTTATTTCTTCATATTCAAAAAAACAAGATTTTT
>Rhodiola_henryi
ATGACAACTCTC---AACAACTTACCCTCTATTTTTGTGCCCTTAGTGGGCCTAGTTTTTCCGGCAATGGCAATGGCTTCTTTATTTCTTCATATTCAAAAAAACAAGATTTTT
>Rhodiola_himalensis
ATGACAACTCTC---AACAACTTACCCTCTATTTTTGTGCCCTTAGTGGGCCTAGTTTTTCCGGCAATGGCAATGGTTTCTTTATTTCTTCATATTCAAAAAAACAAGATTTTT
>Rhodiola_kirilowii
ATGACAACTCTC---AACAACTTACCCTCTATTTTTGTGCCCTTAGTGGGCCTAGTTTTTCCGGCAATGGCAATGGCTTCTTTATTTCTTCATATTCAAAAAAACAAGATTTTT
>Rhodiola_rosea
ATGACAACTCTC---AACAACTTACCCTCTATTTTTGTGCCCTTAGTGGGCCTAGTTTTTCCGGCAATGGCAATGGCTTCTTTATTTCTTCATATTCAAAAAAACAAGATTTTT
>Rhodiola_sacra
ATGACAACTCTC---AACAACTTACCCTCTATTTTTGTGCCCTTAGTGGGCCTAGTTTTTCCGGCAATGGCAATGGCTTCTTTATTTCTTCATATTCAAAAAAACAAGATTTTT
>Rhodiola_yunnanensis
ATGACAACTCTC---AACAACTTACCCTCTATTTTTGTGCCCTTAGTGGGCCTAGTTTTTCCGGCAATGGCAATGGCTTCTTTATTTCTTCATATTCAAAAAAACAAGATTTTT
>Rhodiola_dumulosa
ATGACAACTCTC---AACAACTTACCCTCTATTTTTGTGCCCTTAGTGGGCCTAGTTTTTCCGGCAATGGCAATGGTTTCTTTATTTCTTCATATTCAAAAAAACAAGATTTTT
>Rhodiola_fastigiata
ATGACAACTCTC---AACAACTTACCCTCTATTTTTGTGCCCTTAGTGGGCCTAGTTTTTCCGGCAATGGCAATGGCTTCTTTATTTCTTCATATTCAAAAAAACAAGATTTTT
>Rhodiola_gelida
ATGACAACTCTC---AACAACTTACCCTCTATTTTTGTGCCCTTAGTGGGCCTAGTTTTTCCGGCAATGGCAATGGCTTCTTTATTTCTTCATATTCAAAAAAACAAGATTTTT
>Rhodiola_hobsonii
ATGACAACTCTC---AACAACTTACCCTCTATTTTTGTGCCCTTAGTGGGCCTAGTTTTTCCGGCAATGGCAATGGCTTCTTTATTTCTTCATATTCAAAAAAACAAGATTTTT
>Rhodiola_humilis
ATGACAACTCTC---AACAACTTACCCTCTATTTTTGTGCCCTTAGTGGGCCTAGTTTTTCCGGCAATGGCAATGGCTTCTTTATTTCTTCATATTCAAAAAAACAAGATTTTT
>Rhodiola_integrifolia
ATGACAACTCTC---AACAACTTACCCTCTATTTTTGTGCCCTTAGTGGGCCTAGTTTTTCCGGCAATGGCAATGGCTTCTTTATTTCTTCATATTCAAAAAAACAAGATTTTT
>Rhodiola_liciae
ATGACAACTCTC---AACAACTTACCCTCTATTTTTGTGCCCTTAGTGGGCCTAGTTTTTCCGGCAATGGCAATGGCTTCTTTATTTCTTCATATTCAAAAAAACAAGATTTTT
>Rhodiola_macrocarpa
ATGACAACTCTC---AACAACTTACCCTCTATTTTTGTGCCCTTAGTGGGCCTAGTTTTTCCGGCAATGGCAATGGCTTCTTTATTTCTTCATATTCAAAAAAACAAGATTTTT
>Rhodiola_ovatisepala
ATGACAACTCTC---AACAACTTACCCTCTATTTTTGTGCCCTTAGTGGGCCTAGTTTTTCCGGCAATGGCAATGGCTTCTTTATTTCTTCATATTCAAAAAAACAAGATTTTT
>Rhodiola_prainii
ATGACAACTCTC---AACAACTTACCCTCTATTTTTGTGCCCTTAGTGGGCCTAGTTTTTCCGGCAATGGCAATGGCTTCTTTATTTCTTCATATTCAAAAAAACAAGATTTTT
>Rhodiola_quadrifida
ATGACAACTCTC---AACAACTTACCCTCTATTTTTGTGCCCTTAGTGGGCCTAGTTTTTCCGGCAATGGCAATGGTTTCTTTATTTCTTCATATTCAAAAAAACAAGATTTTT
>Rhodiola_rhodantha
ATGACAACTCTC---AACAACTTACCCTCTATTTTTGTGCCCTTAGTGGGCCTAGTTTTTCCGGCAATGGCAATGGCTTCTTTATTTCTTCATATTCAAAAAAACAAGATTTTT
>Rhodiola_sexifolia
ATGACAACTCTC---AACAACTTACCCTCTATTTTTGTGCCCTTAGTGGGCCTAGTTTTTCCGGCAATGGCAATGGCTTCTTTATTTCTTCATATTCAAAAAAACAAGATTTTT
>Rhodiola_sinuata
ATGACAACTCTC---AACAACTTACCCTCTATTTTTGTGCCCTTAGTGGGCCTAGTTTTTCCGGCAATGGCAATGGCTTCTTTATTTCTTCATATTCAAAAAAACAAGATTTTT
>Rhodiola_smithii
ATGACAACTCTC---AACAACTTACCCTCTATTTTTGTGCCCTTAGTGGGCCTAGTTTTTCCGGCAATGGCAATGGCTTCTTTATTTCTTCATATTCAAAAAAACAAGATTTTT
>Rhodiola_stapfii
ATGATAACTCTC---AACAACTTACCCTCTATTTTTGTGCCCTTAGTGGGCCTAGTTTTTCCGGCAATGGCAATGGCTTCTTTATTTCTTCATATTCAAAAAAACAAGATTTTT
>Rhodiola_subopposita
ATGACAACTCTC---AACAACTTACCCTCTATTTTTGTGCCCTTAGTGGGCCTAGTTTTTCCGGCAATGGCAATGGCTTCTTTATTTCTTCATATTCAAAAAAACAAGATTTTT
>Rhodiola_tangutica
ATGACAACTCTC---AACAACTTACCCTCTATTTTTGTGCCCTTAGTGGGCCTAGTTTTTCCGGCAATGGCAATGGTTTCTTTATTTCTTCATATTCAAAAAAACAAGATTTTT
>Rhodiola_wallichiana
ATGACAACTCTC---AACAACTTACCCTCTATTTTTGTGCCCTTAGTGGGCCTAGTTTTTCCGGCAATGGCAATGGCTTCTTTATTTCTTCATATTCAAAAAAACAAGATTTTT
>Hylotelephium_ewersii
ATGACAACTCTT------AACTTACCCTCTATTTTTGTGCCCTTAGTGGGCCTAGTTTTTCCGGCAATGGCAATGGCGTCGTTATTTCTTCATATTCAAAAAAACAAGATTTTT
>Hylotelephium_verticillatum
ATGACAACTCTT------AACTTACCCTCTATTTTTGTGCCCTTAGTGGGCCTAGTTTTTCCGGCAATGGCAATGGCGTCGTTATTTCTTCATATTCAAAAAAACAAGATTTTT
>Hylotelephium_viviparum
ATGACAACTCTT------AACTTACCCTCTATTTTTGTGCCCTTAGTGGGCCTAGTTTTTCCGGCAATGGCAATGGCGTCGTTATTTCTTCATATTCAAAAAAACAAGATTTTT
>Meterostachys_sikokianus
ATGACAACTCTT------AACTTACCCTCTATTTTTGTGCCCTTAGTGGGCCTAGTTTTTCCGGCAATGGCAATGGCTTCGTTATTTCTTCATATTCAAAAAAACAAGATTTTT
>Orostachys_fimbriata
ATGACAACTCTT------AACTTACCCTCTATTTTTGTGCCCTTAGTGGGCCTAGTTTTTCCGGCAATGGCAATGGCTTCGTTATTTCTTCATATTCAAAAAAACAAGATTTTT
>Orostachys_japonica
ATGACAACTCTT------AACTTACCCTCTATTTTTGTGCCCTTAGTGGGCCTCGTTTTTCCGGCAATGGCAATGGCTTCGTTATTTCTTCATATTCAAAAAAACAAGATTTTT
>Orostachys_minuta
ATGACAACTCTT------AACTTACCCTCTATTTTTGTGCCCTTAGTGGGCCTAGTTTTTCCGGCAATGGCAATGGCTTCGTTATTTCTTCATATTCAAAAAAACAAGCTTTTT
>Orostachys_iwarenge_f_magna
ATGACAACTCTT------AACTTACCCTCTATTTTTGTGCCCTTAGTGGGCCTAGTTTTTCCGGCAATGGCAATGGCTTCGTTATTTCTTCATATTCAAAAAAACAAGATTTTT
>Sinocrassula_densirosulata
ATGACAACTCTT------AACTTACCCTCTATTTTTGTGCCCTTAGTGGGCCTAGTTTTTCCGGCAATGGCAATGGCTTCGTTATTTCTTCATATTCAAAAAAACAAGATTTTT
>Sinocrassula_indica
ATGACAACTCTT------AACTTACCCTCTATTTTTGTGCCCTTAGTGGGCCTAGTTTTTCCGGCAATGGCAATGGCTTCGTTATTTCTTCATATTCAAAAAAACAAGATTTTT
>Umbilicus_rupestris
ATGACAATTCTC------AACTTACCCTCTATTTTTGTGCCCTTAGTGGGCCTAGTTTTTCCGGCAATGGCAATGGCTTCGTTATTTCTTTATATTCAAAAAAACAAGATTTTT
>Myriophyllum_aquaticum
ATCACCCCTATTTTAGACTTCTTATCCCCTATTTTAGTGCCTTTAGTAGGCCTAGTAGTTCCGGCAATGGTAATGTCTTCTTTATCTCTTCATATTCAAAAAAACAAGATTTTT
>Myriophyllum_spicatum
ATCACCCCTATTTTAGACTTCTTATCCCCTATTTTAGTGCCTTTAGTAGGCCTAGTAGTTCCGGCAATGGTAATGTCTTCCTTATCTCTTCATATTCAAAAAAACAAGATTTTT
>Sempervivum_heuffelii
ATGACAACGCTC------AACTTACCCTCTATTTTTGTGCCCTTAGTGGGCCTAGTTTTTCCGGCAATGGCAATGGCTTCTTTATTTCTTCATATTCAAAAAAACAAGATTTTT
>Sempervivum_ciliosum
ATGACAACGCTC------AACTTACCCTCTATTTTTGTGCCCTTAGTGGGCCTAGTTTTTCCGGCAATGGCAATGGCTTCTTTATTTCTTCATATTCAAAAAAACAAGATTTTT
>Sempervivum_funckii
ATGACAACGCTC------AACTTACCCTCTATTTTTGTGCCCTTAGTGGGCCTAGTTTTTCCGGCAATGGCAATGGCTTCTTTATTTCTTCATATTCAAAAAAACAAGATTTTT
>Sempervivum_globiferum_subsp_hirtum
ATGACAACGCTC------AACTTACCCTCTATTTTTGTGCCCTTAGTGGGCCTAGTTTTTCCGGCAATGGCAATGGCTTCTTTATTTCTTCATATTCAAAAAAACAAGATTTTT
>Sempervivum_globiferum
ATGACAACGCTC------AACTTACCCTCTATTTTTGTGCCCTTAGTGGGCCTAGTTTTTCCGGCAATGGCAATGGCTTCTTTATTTCTTCATATTCAAAAAAACAAGATTTTT
>Sempervivum_calcareum
ATGACAACGCTC------AACTTACCCTCTATTTTTGTGCCCTTAGTGGGCCTAGTTTTTCCGGCAATGGCAATGGCTTCTTTATTTCTTCATATTCAAAAAAACAAGATTTTT
>Sempervivum_arachnoideum
ATGACAACGCTC------AACTTACCCTCTATTTTTGTGCCCTTAGTGGGCCTAGTTTTTCCGGCAATGGCAATGGCTTCTTTATTTCTTCATATTCAAAAAAACAAGATTTTT
