# Supplementary material for: Exploring Plastomic Resources in Sempervivum (Crassulaceae): Implications for Phylogenetics
Source: Genes (Basel). 2024 Mar 30;15(4):441. doi: 10.3390/genes15040441 (PMC11049882; doi:10.3390/genes15040441)
Supplement: Supplementary file 1 [file genes-15-00441-s001.zip › (revised)supplementary files_Junhu Kan/Data S1/psaJ.fasta]

>Crassula_alstonii
ATGCGAGATCTAAAAACATATTTATCTGTGGCACCAGTACTAAGTACTATATGGTTCGCATCTTTAGCAGGTCTATTAATAGAGATCAATCGTTTATTCCCAGATGCGCTAACATTTCCATTTTTT------------
>Crassula_columella
ATGCGAGATCTAAAAACATATTTATCTGTGGCACCAGTACTAAGTACTATATGGTTCGCATCTTTAGCAGGTCTATTAATAGAGATCAATCGTTTATTCCCAGATGCGCTAACATTTCCATTTTTT------------
>Crassula_dejecta
ATGCGAGATCTAAAAACATATTTATCTGTGGCACCAGTACTAAGTACTATATGGTTCGCATCTTTAGCAGGTCTATTAATAGAGATCAATCGTTTATTCCCAGATGCGCTAACATTTCCATTTTTT------------
>Crassula_mesembryanthoides
ATGCGAGATCTAAAAACATATTTATCTGTGGCACCAGTACTAAGTACTATATGGTTCGCATCTTTAGCAGGTCTATTAATAGAGATCAATCGTTTATTCCCAGATGCGCTAACATTTCCATTTTTT------------
>Crassula_perforata
ATGCGAGATCTAAAAACATATTTATCTGTGGCACCAGTACTAAGTACTATATGGTTCGCATCTTTAGCAGGTCTATTAATAGAGATCAATCGTTTATTCCCAGATGCGCTAACATTTCCATTTTTT------------
>Crassula_socialis
ATGCGAGATCTAAAAACATATTTATCTGTGGCACCAGTACTAAGTACTATATGGTTCGCATCTTTAGCAGGTCTATTAATAGAGATCAATCGTTTATTCCCAGATGCGCTAACATTTCCATTTTTT------------
>Crassula_tecta
ATGCGAGATCTAAAAACATATTTATCTGTGGCACCAGTACTAAGTACTATATGGTTCGCATCTTTAGCGGGTCTATTAATAGAGATCAATCGTTTATTCCCAGATGCGCTAACATTTCCATTTTTT------------
>Crassula_mesembrianthemopsis
ATGCGAGATCTAAAAACATATTTATCTGTGGCACCAGTACTAAGTACTATATGGTTCGCATCTTTAGCGGGTCTATTAATAGAGATCAATCGTTTATTCCCAGATGCGCTAACATTTCCATTTTTT------------
>Crassula_deltoidea
ATGCGAGATCTAAAAACATATTTATCTGTGGCACCAGTACTAAGTACTATATGGTTCGGATCTTTAGCAGGTCTATTAATAGAGATCAATCGTTTATTCCCAGATGCACTAACATTCCCGTTTTTT------------
>Crassula_expansa_subsp_fragilis
ATGCGGGATCTAAAAACATATTTATCTGTGGCACCAGTACTAAGTACTATATGGTTCGGATCTTTAGCAGGTCTATTAATAGAGATCAATCGTTTATTCCCAGATGCACTAACATTCCCGTTTTTT------------
>Crassula_volkensii
ATGCGGGATCTAAAAACATATTTATCTGTGGCACCAGTACTAAGTACTATATGGTTCGGATCTTTAGCAGGTCTATTAATAGAGATCAATCGTTTATTCCCAGATGCACTAACATTCCCGTTTTTT------------
>Cotyledon_tomentosa
ATGCGAGATCTAAAAACATATTTATCTGTGGCACCGGTACTAAGTACTATATGGTTCGGATCTTTAGCAGGTCTATTGATAGAGATCAATCGTTTATTCCCAGATGCGCTGACATTTCCTTTTTTT------TCATTC
>Kalanchoe_daigremontiana
ATGCGAGATCTAAAAACATATTTATCTGTGGCACCGGTACTAAGTACTATATGGTTCGGATCTTTAGCAGGTCTATTGATAGAGATCAATCGTTTATTCCCAGATGCGCTGACATTTCCTTTTTTT------TCATTC
>Kalanchoe_delagoensis
ATGCGAGATCTAAAAACATATTTATCTGTGGCACCGGTACTAAGTACTATATGGTTCGGATCTTTAGCAGGTCTATTGATAGAGATCAATCGTTTATTCCCAGATGCGCTGACATTTCCTTTTTTT------TCATTC
>Kalanchoe_fedtschenkoi
ATGCGAGATCTAAAAACATATTTATCTGTGGCACCGGTACTAAGTACTATATGGTTCGGATCTTTAGCAGGTCTATTGATAGAGATCAATCGTTTATTCCCAGATGCGCTGACATTTCCTTTTTTT------TCATTC
>Kalanchoe_longiflora
ATGCGAGATCTAAAAACATATTTATCTGTGGCACCGGTACTAAGTACTATATGGTTCGGATCTTTAGCAGGCCTATTGATAGAGATCAATCGTTTATTCCCAGATGCGCTGACATTTCCTTTTTTT------TCATTC
>Kalanchoe_tomentosa
ATGCGAGATCTAAAAACATATTTATCTGTGGCACCGGTACTAAGTACTATATGGTTCGGATCTTTAGCAGGTCTATTGATAGAGATCAATCGTTTATTCCCAGATGCGCTGACATTTCCTTTTTTT------TCATTC
>Echeveria_lilacina
ATGCGAGATCTAAAAACATATTTATCTGTGGCACCGGTACTAAGTACTATATGGTTCGGCTCTTTAGCGGGTCTATTGATAGAGATCAATCGTTTCTTCCCAGATGCGCTGACATTTCCTTTTTTT------TCATTC
>Graptopetalum_amethystinum
ATGCGAGATCTAAAAACATATTTATCTGTGGCACCGGTACTAAGTACTATATGGTTCGGCTCTTTAGCAGGTCTATTGATAGAGATCAATCGTTTCTTCCCAGATGCGCTGACATTTCCTTTTTTT------TCATTC
>Pachyphytum_compactum
ATGCGAGATCTAAAAACATATTTATCTGTGGCACCGGTACTAAGTACTATATGGTTCGGCTCTTTAGCAGGTCTATTGATAGAGATCAATCGTTTCTTCCCAGATGCGCTGACATTTCCTTTTTTT------TCATTC
>Sedum_alfredii
ATGCGAGATCTAAAAACATATTTATCTGTCGCACCGGTACTAAGTACTATATGGTTCGGCTCTTTAGCAGGTCTATTGATCGAGATCAATCGTTTCTTCCCAGATGCGCTGACATTTCCTTTTTTT------TCATTC
>Sedum_emarginatum
ATGCGAGATCTAAAAACATATTTATCTGTGGCACCGGTACTAAGTACTATATGGTTTGGCTCTTTAGCGGGTCTATTGATAGAGATCAATCGTTTCTTCCCAGATGCGCTGACATTTCCTTTTTTT------TCATTC
>Sedum_lineare
ATGCGAGATCTAAAAACATATTTATCTGTGTCACCGGTACTAAGTACTATATGGTTCGGCTCTTTAGCAGGTCTATTGATAGAGATCAATCGTTTCTTCCCAGATGCGCTGACATTTCCTTTTTTT------TCATTC
>Sedum_oryzifolium
ATGCGAGATCTAAAAACATATTTGTCTGTGGCACCGGTACTAAGTACTATATGGTTCGGCTCTTTAGCGGGTCTATTGATAGAGATCAATCGTTTCTTCCCAGATGCGCTGACATTTCCTTTTTTT------TCATTC
>Sedum_plumbizincicola
ATGCGAGATCTAAAAACATATTTATCTGTGGCACCGGTACTAAGTACTATATGGTTCGGCTCTTTAGCAGGTCTATTGATCGAGATCAATCGTTTCTTCCCAGATGCGCTGACATTTCCTTTTTTT------TCATTC
>Sedum_sarmentosum
ATGCGAGATCTAAAAACATATTTATCTGTGGCACCGGTACTAAGTACTATATGGTTCGGCTCTTTAGCAGGTCTATTGATAGAGATCAATCGTTTCTTCCCAGATGCGCTGACATTTCCTTTTTTT------TCATTC
>Sedum_tricarpum
ATGCGAGATCTAAAAACATATTTATCTGTCGCACCGGTACTAAGTACTATATGGTTCGGCTCTTTAGCAGGTCTATTGATCGAGATCAATCGTTTCTTCCCAGATGCGCTGACATTTCCTTTTTTT------TCCTTC
>Aeonium_arboreum
ATGCGAGATCTAAAAACATATTTATCTGTAGCACCGGTACTAAGTACTATATGGTTCGCATCTTTAGCAGGTCTATTGATAGAGATCAATCGTTTATTCCCGGATGCGCTGACATTTCCCTTTTTT------TCATTC
>Aeonium_balsamiferum
ATGCGAGATCTAAAAACATATTTATCTGTAGCACCGGTACTAAGTACTATATGGTTCGCATCTTTAGCAGGTCTATTGATAGAGATCAATCGTTTATTCCCGGATGCGCTGACATTTCCCTTTTTT------TCATTC
>Aeonium_decorum
ATGCGAGATCTAAAAACATATTTATCTGTAGCACCGGTACTAAGTACTATATGGTTCGCATCTTTAGCAGGTCTATTGATAGAGATCAATCGTTTATTCCCGGATGCGCTGACATTTCCCTTTTTT------TCATTC
>Aeonium_diplocyclum
ATGCGAGATCTAAAAACATATTTATCTGTAGCACCGGTACTAAGTACTATATGGTTCGCATCTTTAGCAGGTCTATTGATAGAGATCAATCGTTTATTCCCGGATGCGCTGACATTTCCCTTTTTT------TCATTC
>Aeonium_dodrantale
ATGCGAGATCTAAAAACATATTTATCTGTAGCACCGGTACTAAGTACTATATGGTTCGCATCTTTAGCAGGTCTATTGATAGAGATCAATCGTTTATTCCCGGATGCGCTGACATTTCCCTTTTTT------TCATTC
>Aeonium_nobile
ATGCGAGATCTAAAAACATATTTATCTGTAGCACCGGTACTAAGTACTATATGGTTCGCATCTTTAGCAGGTCTATTGATAGAGATCAATCGTTTATTCCCGGATGCGCTGACATTTCCCTTTTTT------TCATTC
>Aeonium_saundersii
ATGCGAGATCTAAAAACATATTTATCTGTAGCACCGGTACTAAGTACTATATGGTTCGCATCTTTAGCAGGTCTATTGATAGAGATCAATCGTTTATTCCCGGATGCGCTGACATTTCCCTTTTTT------TCATTC
>Aeonium_tabuliforme
ATGCGAGATCTAAAAACATATTTATCTGTAGCACCGGTACTAAGTACTATATGGTTCGCATCTTTAGCAGGTCTATTGATAGAGATCAATCGTTTATTCCCGGATGCGCTGACATTTCCCTTTTTT------TCATTC
>Aeonium_undulatum
ATGCGAGATCTAAAAACATATTTATCTGTAGCACCGGTACTAAGTACTATATGGTTCGCATCTTTAGCAGGTCTATTGATAGAGATCAATCGTTTATTCCCGGATGCGCTGACATTTCCCTTTTTT------TCATTC
>Monanthes_anagensis
ATGCGAGATCTAAAAACATATTTATCTGTAGCACCGGTACTAAGTACTATATGGTTCGCATCTTTAGCAGGTCTATTGATAGAGATCAATCGTTTATTCCCGGATGCGCTGACATTTCCCTTTTTT------TCATTC
>Monanthes_brachycaulos
ATGCGAGATCTAAAAACATATTTATCTGTAGCACCGGTACTAAGTACTATATGGTTCGCATCTTTAGCAGGTCTATTGATAGAGATCAATCGTTTATTCCCGGATGCGCTGACATTTCCCTTTTTT------TCATTC
>Monanthes_muralis
ATGCGAGATCTAAAAACATATTTATCTGTAGCACCGGTACTAAGTACTATATGGTTCGCATCTTTAGCAGGTCTATTGATAGAGATCAATCGTTTATTCCCGGATGCGCTGACATTTCCCTTTTTT------TCATTC
>Monanthes_polyphylla
ATGCGAGATCTAAAAACATATTTATCTGTAGCACCGGTACTAAGTACTATATGGTTCGCATCTTTAGCAGGTCTATTGATAGAGATCAATCGTTTATTCCCGGATGCGCTGACATTTCCCTTTTTT------TCATTC
>Rosularia_alpestris
ATGCGGGATCTAAAAACATATTTATCTGTGGCACCGGTACTAAGTACTATATGGTTCGGCTCTTTAGCAGGTCTATTGATAGAGATCAATCGTTTCTTTCCAGATGCGCTGACATTTCCTTTTTTT------TCATTC
>Sempervivum_tectorum
ATGCGAGATCTAAAAACATATTTATCTGTGGCACCGGTACTAAGTACTATATGGTTCGTATCTTTAGCAGGTCTATTGATAGAGATCAATCGTTTATTCCCAGATGCGCTGACATTTCCTTTTTTT------TCATTC
>Phedimus_spurius
ATGCGAGATCTAAAAACATATTTATCTGTGGCACCAGTACTAAGTACTATATGGTTCGTATCTTTAGCAGGTCTATTGATAGAGATCAATCGTTTATTCCCAGATGCGCTGACATTTCCTTTTTTT------------
>Phedimus_aizoon
ATGCGAGATCTAAAAACATATTTATCTGTGGCACCAGTACTAAGTACTATATGGTTCGGATCTTTAGCAGGTCTATTGATAGAGATCAATCGTTTATTCCCAGATGCGCTGACATTTCCTTTTTTT------------
>Phedimus_kamtschaticus
ATGCGAGATCTAAAAACATATTTATCTGTGGCACCAGTACTAAGTACTATATGGTTCGGATCTTTAGCAGGTCTATTGATAGAGATCAATCGTTTATTCCCAGATGCGCTGACATTTCCTTTTTTT------------
>Phedimus_odontophyllus
ATGCAAGATCTAAAAACATATTTATCTGTGGCACCAGTACTAAGTACTATATGGTTCGGATCTTTAGCAGGTCTATTGATAGAGATCAATCGTTTATTCCCAGATGCGCTGACATTTCCTTTTTTT------TCATTC
>Phedimus_takesimensis
ATGCGAGATCTAAAAACATATTTATCTGTGGCACCAGTACTAAGTACTATATGGTTCGGATCTTTAGCAGGTCTATTGATAGAGATCAATCGTTTATTCCCAGATGCGCTGACATTTCCTTTTTTT------------
>Phedimus_yangshanicus
ATGCAAGATCTAAAAACATATTTATCTGTGGCACCAGTACTAAGTACTATATGGTTCGGATCTTTAGCAGGTCTATTGATAGAGATCAATCGTTTATTCCCAGATGCGCTGACATTTCCTTTTTTT------TCATTC
>Rhodiola_bupleuroides
ATGCGAGATCTAAAAACATATTTATCTGTGGCACCGGTACTAAGTACTATATGGTTCGTATCTTTAGCAGGTCTATTGATAGAGATCAATCGTTTATTCCCAGATGCGCTGACATTTCCTTTTTTT------TCATTC
>Rhodiola_calliantha
ATGCGAGATCTAAAAACATATTTATCTGTGGCACCGGTACTAAGTACTATATGGTTCGTATCTTTAGCAGGTCTATTGATAGAGATCAATCGTTTATTCCCAGATGCGCTGACATTTCCTTTTTTT------TCATTC
>Rhodiola_crenulata
ATGCGAGATCTAAAAACATATTTATCTGTGGCACCGGTACTAAGTACTATATGGTTCGTATCTTTAGCAGGTCTATTGATAGAGATCAATCGTTTATTCCCAGATGCGCTGACATTTCCTTTTTTT------TCATTC
>Rhodiola_henryi
ATGCGAGATCTAAAAACATATTTATCTGTGGCACCGGTACTAAGTACTATATGGTTCGTATCTTTAGCAGGTCTATTGATAGAGATCAATCGTTTATTCCCAGATGCGCTGACATTTCCTTTTTTT------TCATTC
>Rhodiola_himalensis
ATGCGAGATCTAAAAACATATTTATCTGTGGCACCGGTACTAAGTACTATATGGTTCGTATCTTTAGCAGGTCTATTGATAGAGATCAATCGTTTATTCCCAGATGCGCTGACATTTCCTTTTTTT------TCATTC
>Rhodiola_kirilowii
ATGCGAGATCTAAAAACATATTTATCTGTGGCACCGGTACTAAGTACTATATGGTTCGTATCTTTAGCAGGTCTATTGATAGAGATCAATCGTTTATTCCCAGATGCGCTGACATTTCCTTTTTTT------TCATTC
>Rhodiola_rosea
ATGCGAGATCTAAAAACATATTTATCTGTGGCACCGGTACTAAGTACTATATGGTTCGTATCTTTAGCAGGTCTATTGATAGAGATCAATCGTTTATTCCCAGATGCGCTGACATTTCCTTTTTTT------TCATTC
>Rhodiola_sacra
ATGCGAGATCTAAAAACATATTTATCTGTGGCACCGGTACTAAGTACTATATGGTTCGTATCTTTAGCAGGTCTATTGATAGAGATCAATCGTTTATTCCCAGATGCGCTGACATTTCCTTTTTTT------TCATTC
>Rhodiola_yunnanensis
ATGCGAGATCTAAAAACATATTTATCTGTGGCACCGGTACTAAGTACTATATGGTTCGTATCTTTAGCAGGTCTATTGATAGAGATCAATCGTTTATTCCCAGATGCGCTGACATTTCCTTTTTTT------TCATTC
>Rhodiola_dumulosa
ATGCGAGATCTAAAAACATATTTATCTGTGGCACCGGTACTAAGTACTATATGGTTCGTATCTTTAGCAGGTCTATTGATAGAGATCAATCGTTTATTCCCAGATGCGCTGACATTTCCTTTTTTT------TCATTC
>Rhodiola_fastigiata
ATGCGAGATCTAAAAACATATTTATCTGTGGCACCGGTACTAAGTACTATATGGTTCGTATCTTTAGCAGGTCTATTGATAGAGATCAATCGTTTATTCCCAGATGCGCTGACATTTCCTTTTTTT------TCATTC
>Rhodiola_gelida
ATGCGAGATCTAAAAACATATTTATCTGTGGCACCGGTACTAAGTACTATATGGTTCGTATCTTTAGCAGGTCTATTGATAGAGATCAATCGGTTATTCCCAGATGCGCTGACATTTCCTTTTTTT------TCATTC
>Rhodiola_hobsonii
ATGCGAGATCTAAAAACATATTTATCTGTGGCACCGGTACTAAGTACTATATGGTTCGTATCTTTAGCGGGTCTATTGATAGAGATCAATCGTTTATTCCCAGATGCGCTGACATTTCCTTTTTTT------TCATTC
>Rhodiola_humilis
ATGCGAGATCTAAAAACATATTTATCTGTGGCACCGGTACTAAGTACTATATGGTTCGTATCTTTAGCGGGTCTATTGATAGAGATCAATCGTTTATTCCCAGATGCGCTGACATTTCCTTTTTTT------TCATTC
>Rhodiola_integrifolia
ATGCGAGATCTAAAAACATATTTATCTGTGGCACCGGTACTAAGTACTATATGGTTCGTATCTTTAGCGGGTCTATTGATAGAGATCAATCGTTTATTCCCAGATGCGCTGACATTTCCTTTTTTT------TCATTC
>Rhodiola_liciae
ATGCGAGATCTAAAAACATATTTATCTGTGGCACCGGTACTAAGTACTATATGGTTCGTATCTTTAGCGGGTCTATTGATAGAGATCAATCGTTTATTCCCAGATGCGCTGACATTTCCTTTTTTT------TCATTC
>Rhodiola_macrocarpa
ATGCAAGATCTAAAAACATATTTATCTGTGGCACCGGTACTAAGTACTATATGGTTCGTATCTTTAGCAGGTCTATTGATAGAGATCAATCGTTTATTCCCAGATGCGCTGACATTTCCTTTTTTT------TCATTC
>Rhodiola_ovatisepala
ATGCGAGATCTAAAAACATATTTATCTGTGGCACCGGTACTAAGTACTATATGGTTCGTATCTTTAGCGGGTCTATTGATAGAGATCAATCGTTTATTCCCAGATGCGCTGACATTTCCTTTTTTT------TCATTC
>Rhodiola_prainii
ATGCGAGATCTAAAAACATATTTATCTGTGGCACCGGTACTAAGTACTATATGGTTCGTATCTTTAGCGGGTCTATTGATAGAGATCAATCGTTTATTCCCAGATGCGCTGACATTTCCTTTTTTT------TCATTC
>Rhodiola_quadrifida
ATGCGAGATCTAAAAACATATTTATCTGTGGCACCGGTACTAAGTACTATATGGTTCGTATCTTTAGCAGGTCTATTGATAGAGATCAATCGTTTATTCCCAGATGCGCTGACATTTCCTTTTTTT------TCATTC
>Rhodiola_rhodantha
ATGCGAGATCTAAAAACATATTTATCTGTGGCACCGGTACTAAGTACTATATGGTTCGTATCTTTAGCGGGTCTATTGATAGAGATCAATCGTTTATTCCCAGATGCGCTGACATTTCCTTTTTTT------TCATTC
>Rhodiola_sexifolia
ATGCGAGATCTAAAAACATATTTATCTGTGGCACCGGTACTAAGTACTATATGGTTCGTATCTTTAGCGGGTCTATTGATAGAGATCAATCGTTTATTCCCAGATGCGCTGACATTTCCTTTTTTT------TCATTC
>Rhodiola_sinuata
ATGCGAGATCTAAAAACATATTTATCTGTGGCACCGGTACTAAGTACTATATGGTTCGTATCTTTAGCGGGTCTATTGATAGAGATCAATCGTTTATTCCCAGATGCGCTGACATTTCCTTTTTTT------TCATTC
>Rhodiola_smithii
ATGCGAGATCTAAAAACATATTTATCTGTGGCACCGGTACTAAGTACTATATGGTTCGTATCTTTAGCAGGTCTATTGATAGAGATCAATCGTTTATTCCCAGATGCGCTGACATTTCCTTTTTTT------------
>Rhodiola_stapfii
ATGCGAGATCTAAAAACATATTTATCTGTGGCACCGGTACTAAGTACTATATGGTTCGTATCTTTAGCGGGTCTATTGATAGAGATCAATCGTTTATTCCCAGATGCGCTGACATTTCCTTTTTTT------TCATTC
>Rhodiola_subopposita
ATGCGAGATCTAAAAACATATTTATCTGTGGCACCGGTACTAAGTACTATATGGTTCGTATCTTTAGCAGGTCTATTGATAGAGATCAATCGTTTATTCCCAGATGCGCTGACATTTCCTTTTTTT------TCATTC
>Rhodiola_tangutica
ATGCGAGATCTAAAAACATATTTATCTGTGGCACCGGTACTAAGTACTATATGGTTCGTATCTTTAGCAGGTCTATTGATAGAGATCAATCGTTTATTCCCAGATGCGCTGACATTTCCTTTTTTT------TCATTC
>Rhodiola_wallichiana
ATGCGAGATCTAAAAACATATTTATCTGTGGCACCGGTACTAAGTACTATATGGTTCGTATCTTTAGCGGGTCTATTGATAGAGATCAATCGTTTATTCCCAGATGCGCTGACATTTCCTTTTTTT------TCATTC
>Hylotelephium_ewersii
ATGCGAGATCTAAAAACATATTTATCTGTGGCACCGGTACTAAGTACTATATGGTTCGGATCTTTAGCAGGTCTATTGATAGAGATCAATCGTTTATTCCCAGATGCGCTGACATTTCCTTTTTTT------TCATTC
>Hylotelephium_verticillatum
ATGCGAGATCTAAAAACATATTTATCTGTGGCACCGGTACTAAGTACTATATGGTTCGGATCTTTAGCAGGTCTATTGATAGAGATCAATCGTTTATTCCCAGATGCGCTGACATTTCCTTTTTTT------TCATTC
>Hylotelephium_viviparum
ATGCGAGATCTAAAAACATATTTATCTGTGGCACCGGTACTAAGTACTATATGGTTCGGATCTTTAGCAGGTCTATTGATAGAGATCAATCGTTTATTCCCAGATGCGCTGACATTTCCTTTTTTT------TCATTC
>Meterostachys_sikokianus
ATGCGAGATCTAAAAACATATTTATCTGTGGCACCGGTACTAAGTACTATATGGTTCGGATCTTTAGCAGGTCTATTGATAGAGATCAATCGTTTATTCCCAGATGCGCTGACATTTCCTTTTTTT------TCATTC
>Orostachys_fimbriata
ATGCGAGATCTAAAAACATATTTATCTGCGGCACCGGTACTAAGTACTATATGGTTCGGATCTTTAGCAGGTCTATTGATAGAGATCAATCGTTTATTCCCCGATGCGCTGACATTTCCTTTTTTTCATTCTAGTTAT
>Orostachys_japonica
ATGCGAGATCTAAAAACATATTTATCTGTGGCACCGGTACTAAGTACTATATGGTTCGGATCTTTAGCAGGTCTATTGATAGAGATCAATCGTTTATTCCCAGATGCGCTGACATTTCCTTTTTTTCATTCTAGTTAT
>Orostachys_minuta
ATGCGAGATCTAAAAACATATTTATCTGTGGCACCGATACTAAGTACTATATGGTTCGGATCTTTAGCAGGTCTATTGATAGAGATCAATCGTTTATTCCCAGATGCGCTGACATTTCCTTTTTTTCATTCTAGTTAT
>Orostachys_iwarenge_f_magna
ATGCGAGATCTAAAAACATATTTATCTGTGGCACCGGTACTAAGTACTATATGGTTCGGATCTTTAGCAGGTCTATTGATAGAGATCAATCGTTTATTCCCAGATGCGCTGACATTTCCTTTTTTT------TCATTC
>Sinocrassula_densirosulata
ATGCGAGATCTAAAAACATATTTATCTGTGGCACCGGTACTAAGTACTATATGGTTCGGATCTTTAGCAGGTCTATTGATAGAGATCAATCGTTTATTCCCAGATGCGCTGACATTTCCTTTTTTT------TCATTC
>Sinocrassula_indica
ATGCGAGATCTAAAAACATATTTATCTGTGGCACCGGTACTAAGTACTATATGGTTCGGATCTTTAGCAGGTCTATTGATAGAGATCAATCGTTTATTCCCAGATGCGCTGACATTTCCTTTTTTT------TCATTC
>Umbilicus_rupestris
ATGCGAGATCTAAAAACATATTTATCTGTGGCACCGGTACTAAGTACTATATGGTTCGGATCTTTAGCAGGTCTATTGATAGAGATCAATCGTTTATTCCCAGATGCGCTGACATTTCCTTTTTTT------TCATTC
>Myriophyllum_aquaticum
ATGCGAGATCTAAAAACATATCTATCCGTGGCACCGGTACTTAGTACTATATGGTTCGGGGCTTTAGCAGGTCTATTGATAGAGATCAATCGTTTATTCCCAGATGCGTTGACATTCCCTTTTTTT------TCATTC
>Myriophyllum_spicatum
ATGCGAGATCTAAAAACATATCTATCTGTGGCACCGGTACTTAGTACTATATGGTTCGGGGCTTTAGCGGGTCTATTGATAGAGATCAATCGTTTATTCCCAGATGCGTTGACATTCCCTTTTTTT------TCATTC
>Sempervivum_heuffelii
ATGCGAGATCTAAAAACATATTTATCTGTGGCACCGGTACTAAGTACTATATGGTTCGTATCTTTAGCAGGTCTATTGATAGAGATCAATCGTTTATTCCCAGATGCGCTGACATTTCCTTTTTTT------TCATTC
>Sempervivum_ciliosum
ATGCGAGATCTAAAAACATATTTATCTGTGGCACCGGTACTAAGTACTATATGGTTCGTATCTTTAGCAGGTCTATTGATAGAGATCAATCGTTTATTCCCAGATGCGCTGACATTTCCTTTTTTT------TCATTC
>Sempervivum_funckii
ATGCGAGATCTAAAAACATATTTATCTGTGGCACCGGTACTAAGTACTATATGGTTCGTATCTTTAGCAGGTCTATTGATAGAGATCAATCGTTTATTCCCAGATGCGCTGACATTTCCTTTTTTT------TCATTC
>Sempervivum_globiferum_subsp_hirtum
ATGCGAGATCTAAAAACATATTTATCTGTGGCACCGGTACTAAGTACTATATGGTTCGTATCTTTAGCAGGTCTATTGATAGAGATCAATCGTTTATTCCCAGATGCGCTGACATTTCCTTTTTTT------TCATTC
>Sempervivum_globiferum
ATGCGAGATCTAAAAACATATTTATCTGTGGCACCGGTACTAAGTACTATATGGTTCGTATCTTTAGCAGGTCTATTGATAGAGATCAATCGTTTATTCCCAGATGCGCTGACATTTCCTTTTTTT------TCATTC
>Sempervivum_calcareum
ATGCGAGATCTAAAAACATATTTATCTGTGGCACCGGTACTAAGTACTATATGGTTCGTATCTTTAGCAGGTCTATTGATAGAGATCAATCGTTTATTCCCAGATGCGCTGACATTTCCTTTTTTT------TCATTC
>Sempervivum_arachnoideum
ATGCGAGATCTAAAAACATATTTATCTGTGGCACCGGTACTAAGTACTATATGGTTCGTATCTTTAGCAGGTCTATTGATAGAGATCAATCGTTTATTCCCAGATGCGCTGACATTTCCTTTTTTT------TCATTC
