# Supplementary material for: Exploring Plastomic Resources in Sempervivum (Crassulaceae): Implications for Phylogenetics
Source: Genes (Basel). 2024 Mar 30;15(4):441. doi: 10.3390/genes15040441 (PMC11049882; doi:10.3390/genes15040441)
Supplement: Supplementary file 1 [file genes-15-00441-s001.zip › (revised)supplementary files_Junhu Kan/Data S1/psbB.fasta]

>Crassula_alstonii
ATGGGTTTGCCTTGGTATCGTGTTCATACTGTTGTATTAAATGATCCTGGTCGGTTGCTTGCTGTCCATATAATGCATACAGCTCTGGTTGCTGGTTGGGCCGGTTCAATGGCTTTATATGAATTAGCAGTTTTTGATCCCTCTGACCCCGTTCTTGATCCAATGTGGAGACAAGGTATGTTTGTTATACCCTTCATGACTCGTTTAGGAATAACCAATTCATGGGGCGGTTGGAGTATTACAGGAGGAACTGTAACAAATCCGGGTATTTGGACTTATGAAGGAGTCGCTACGGCACATATTCTGTTTTCGGGCTTGTGCTTCCTGGCCGCTATTTGGCATTGGGTATATTGGGATCTAGAAATCTTTTCTGATGAACGTACAGGAAAACCCTCTTTGGATTTGCCCAAGATCTTTGGAATTCATTTATTTCTTTCAGGAGTAGCGTGCTTTGGTTTTGGCGTCTTTCATGTAACCGGTTTGTATGGTCCTGGAATATGGGTGTCTGATCCTTATGGACTAACTGGAAAAGTACAATCTGTAAACCCAGCCTGGGGCGTGGAAGGTTTTGATCCTTTTGTTCCGGGAGGAATAGCCTCGCATCATATTGCAGCAGGGACGCTGGGTATATTAGCGGGCCTATTCCATCTTAGTGTCCGTCCGCCCCAACGTCTATACAAAGGATTGCGTATGGGTAATATTGAAACCGTCCTTTCCAGTAGTATCGCTGCTGTCTTTTTTGCTGCTTTTGTTGTTGCAGGAACTATGTGGTATGGTTCCGCAACTACCCCAATCGAATTATTTGGCCCTACTCGTTATCAATGGGATCAGGGATACTTCCAGCAAGAAATATATCGAAGAGTCAGTGTTGGGCTAGCCGAAAATCAAAGTTTAACAGAAGCTTGGTCTAAAATCCCTGAAAAATTGGCTTTTTATGATTACATCGGCAATAATCCGGCAAAAGGGGGATTATTCAGAGCGGGTTCAATGGACAGCGGGGATGGAATAGCTGTTGGGTGGTTAGGGCACCCCGTC------TTTAGAGATAAAGAAGGGCGTGAACTTTTTGTCCGTCGTATGCCTACTTTTTTTGAAACATTTCCAGTTGTTTTGGTAGATGGAGACGGAATTGTGAGAGCCGACGTTCCTTTTAGAAGGGCAGAATCGAAGTACAGTGTTGAACAAGTCGGTGTAACTGTTGAGTTCTACGGCGGCGAACTTAACGGAGTCAGTTACAGCGACCCCGCTACTGTGAAAAAATATGCTAGACGTGCTCAATTAGGGGAAATTTTTGAATTAGATCGTGCTACTTTGAAATCCGATGGTGTTTTTCGTAGCAGTCCAAGAGGTTGGTTTACTTTTGGACATGCGTCGTTTGCTTTGCTCTTCTTCTTCGGACACATTTGGCATGGTGCTAGAACCCTGTTTAGAGATGTTTTTGCGGGTATTGACCCAGATTTGGATTCTCAAGTAGAGTTTGGTGCATTCCAAAAACTTGGAGATCCAACTACCAGAAAACAAGCTGTC
>Crassula_columella
ATGGGTTTGCCTTGGTATCGTGTTCATACTGTTGTATTAAATGATCCTGGTCGGTTGCTTGCTGTCCATATAATGCATACAGCTCTGGTTGCTGGTTGGGCCGGTTCAATGGCTTTATATGAATTAGCAGTTTTTGATCCCTCTGACCCCGTTCTTGATCCAATGTGGAGACAAGGTATGTTTGTTATCCCCTTCATGACTCGTTTAGGAATAACCAATTCATGGGGCGGTTGGAGTATTACAGGAGGAACTGTAACAAATCCGGGTATTTGGACTTATGAAGGAGTCGCTACGGCACATATTCTGTTTTCGGGCTTGTGCTTCCTGGCCGCTATTTGGCATTGGGTATATTGGGATCTAGAAATCTTTTCTGATGAACGTACAGGAAAACCCTCTTTGGATTTGCCCAAGATCTTTGGAATTCATTTATTTCTTTCAGGAGTAGCGTGCTTTGGTTTTGGCGTCTTTCATGTAACCGGTTTGTATGGTCCTGGAATATGGGTGTCTGATCCTTATGGACTAACTGGAAAAGTACAATCTGTAAACCCAGCCTGGGGCGTGGAAGGTTTTGATCCTTTTGTTCCGGGAGGAATAGCCTCGCATCATATTGCAGCAGGGACGCTGGGTATATTAGCGGGCCTATTCCATCTTAGTGTCCGTCCGCCCCAACGTCTATACAAAGGATTGCGTATGGGTAATATTGAAACCGTCCTTTCCAGTAGTATCGCTGCTGTCTTTTTTGCTGCTTTTGTTGTTGCAGGAACTATGTGGTATGGTTCCGCAACTACCCCAATCGAATTATTTGGCCCTACTCGTTATCAATGGGATCAGGGATACTTCCAGCAAGAAATATATCGAAGAGTCAGTGTTGGGCTAGCCGAAAATCAAAGTTTAACAGAAGCTTGGTCTAAAATCCCTGAAAAATTGGCTTTTTATGATTACATCGGCAATAATCCGGCAAAAGGGGGATTATTCAGAGCGGGTTCAATGGACAGCGGGGATGGAATAGCTGTTGGGTGGTTAGGGCACCCCGTC------TTTAGAGATAAAGAAGGGCGTGAACTTTTTGTCCGTCGTATGCCTACTTTTTTTGAAACATTTCCAGTTGTTTTGGTAGATGGAGACGGAATTGTGAGAGCCGACGTTCCTTTTAGAAGGGCAGAATCGAAGTACAGTGTTGAACAAGTCGGTGTAACTGTTGAGTTCTACGGCGGCGAACTTAACGGAGTCAGTTACAGCGACCCCGCTACTGTGAAAAAATATGCTAGACGTGCTCAATTAGGGGAAATTTTTGAATTAGATCGTGCTACTTTGAAATCCGATGGTGTTTTTCGTAGCAGTCCAAGAGGTTGGTTTACTTTTGGACATGCGTCGTTTGCTTTGCTCTTCTTCTTCGGACACATTTGGCATGGTGCTAGAACCCTGTTTAGAGATGTTTTTGCGGGTATTGACCCAGATTTGGATTCTCAAGTAGAGTTTGGTGCATTCCAAAAACTTGGAGATCCAACTACCAGAAAACAAGCTGTC
>Crassula_dejecta
ATGGGTTTGCCTTGGTATCGTGTTCATACTGTTGTATTAAATGATCCTGGTCGGTTGCTTGCTGTCCATATAATGCATACAGCTCTGGTTGCTGGTTGGGCCGGTTCAATGGCTTTATATGAATTAGCAGTTTTTGATCCCTCTGACCCCGTTCTTGATCCAATGTGGAGACAAGGTATGTTTGTTATACCCTTCATGACTCGTTTAGGAATAACCAATTCATGGGGCGGTTGGAGTATTACAGGAGGAACTGTAACAAATCCGGGTATTTGGACTTATGAAGGAGTCGCTACGGCACATATTCTGTTTTCGGGCTTGTGCTTCCTGGCCGCTATTTGGCATTGGGTATATTGGGATCTAGAAATCTTTTCTGATGAACGTACAGGAAAACCCTCTTTGGATTTGCCCAAGATCTTTGGAATTCATTTATTTCTTTCAGGAGTAGCGTGCTTTGGTTTTGGCGTCTTTCATGTAACCGGTTTGTATGGTCCTGGAATATGGGTGTCTGATCCTTATGGACTAACTGGAAAAGTACAATCTGTAAACCCAGCCTGGGGCGTGGAAGGTTTTGATCCTTTTGTTCCGGGAGGAATAGCCTCGCATCATATTGCAGCAGGGACGCTGGGTATATTAGCGGGCCTATTCCATCTTAGTGTCCGTCCGCCCCAACGTCTATACAAAGGATTACGTATGGGTAATATTGAAACCGTCCTTTCCAGTAGTATCGCTGCTGTCTTTTTTGCTGCTTTTGTTGTTGCAGGAACTATGTGGTATGGTTCCGCAACTACCCCAATCGAATTATTTGGCCCTACTCGTTATCAATGGGATCAGGGATACTTCCAGCAAGAAATATATCGAAGAGTCAGTGCTGGGCTAGCCGAAAATCAAAGTTTAACAGAAGCTTGGTCTAAAATTCCTGAAAAATTAGCTTTTTATGATTACATCGGCAATAATCCGGCAAAAGGGGGATTATTCAGAGCGGGTTCAATGGACAGCGGGGATGGAATAGCTGTTGGGTGGTTAGGGCACCCCGTC------TTTAGAGATAAAGAAGGGCGTGAACTTTTTGTCCGTCGTATGCCTACTTTTTTTGAAACATTTCCGGTTGTTTTGGTAGATGGAGACGGAATTGTGAGAGCCGACGTTCCTTTTAGAAGGGCAGAATCGAAGTACAGTGTTGAACAAGTAGGTGTAACTGTTGAGTTCTACGGCGGCGAACTTAACGGAGTCAGTTACAGCGACCCCGCTACTGTGAAAAAATATGCTAGACGTGCTCAATTAGGGGAAATTTTTGAATTAGATCGTGCTACTTTGAAATCCGATGGTGTTTTTCGTAGCAGTCCAAGAGGTTGGTTTACTTTTGGACATGCGTCGTTTGCTTTGCTCTTCTTCTTCGGACACATTTGGCATGGTGCTAGAACCCTGTTTAGAGATGTTTTTGCGGGTATTGATCCAGATTTGGATTCTCAAGTAGAGTTTGGCGCATTCCAAAAACTTGGAGATCCAACTACCAGAAAACAAGCTGTC
>Crassula_mesembryanthoides
ATGGGTTTGCCTTGGTATCGTGTTCATACTGTTGTATTAAATGATCCCGGTCGGTTGCTTGCTGTCCATATAATGCATACAGCTCTGGTTGCTGGTTGGGCCGGTTCAATGGCTTTATATGAATTAGCAGTTTTTGATCCCTCTGACCCCGTTCTTGATCCAATGTGGAGACAGGGTATGTTTGTTATACCCTTCATGACTCGTTTAGGAATAACCAATTCATGGGGCGGTTGGAGTATTACAGGAGGAACTGTAACAAATCCGGGTATTTGGACTTATGAAGGAGTCGCTACGGCACATATTCTGTTTTCGGGCTTGTGCTTCCTGGCCGCTATTTGGCATTGGGTATATTGGGATCTAGAAATCTTTTCTGATGAACGTACAGGCAAACCCTCTTTGGATTTGCCCAAGATCTTTGGAATTCATTTATTTCTTTCAGGAGTAGCGTGCTTTGGTTTTGGCGTCTTTCATGTAACCGGTTTGTATGGTCCTGGAATATGGGTGTCTGATCCTTATGGACTAACTGGAAAAGTACAATCTGTAAACCCAGCCTGGGGCGTGGAAGGTTTTGATCCTTTTGTTCCGGGAGGAATAGCCTCGCATCATATTGCAGCAGGGACGCTGGGTATATTAGCGGGCCTATTCCATCTTAGTGTCCGTCCGCCCCAACGTCTATACAAAGGATTACGTATGGGTAATATTGAAACCGTCCTTTCCAGTAGTATCGCTGCTGTCTTTTTTGCTGCTTTTGTTGTTGCAGGAACTATGTGGTATGGTTCCGCAACTACCCCAATCGAATTATTTGGCCCTACTCGTTATCAATGGGATCAGGGATACTTCCAGCAAGAAATATATCGAAGAGTCAGTGCTGGGCTAGCCGAAAATCAAAGTTTAACAGAAGCTTGGTCTAAAATTCCTGAAAAATTAGCTTTTTATGATTACATCGGCAATAATCCGGCAAAAGGGGGATTATTCAGAGCGGGTTCAATGGACAGCGGGGATGGAATAGCTGTTGGGTGGTTAGGGCACCCCGTC------TTTAGAGATAAAGAAGGGCGTGAACTTTTTGTCCGTCGTATGCCTACTTTTTTTGAAACATTTCCGGTTGTTTTGGTAGATGGAGACGGAATTGTGAGAGCCGACGTTCCTTTTAGAAGGGCAGAATCGAAGTACAGTGTTGAACAAGTAGGTGTAACTGTTGAGTTCTACGGCGGCGAACTTAACGGAGTCAGTTACAGCGACCCCGCTACTGTGAAAAAATATGCTAGACGTGCTCAATTAGGGGAAATTTTTGAATTAGATCGTGCTACTTTGAAATCCGATGGTGTTTTTCGTAGCAGTCCAAGAGGTTGGTTTACTTTTGGACATGCGTCGTTTGCTTTGCTCTTCTTCTTCGGACACATTTGGCATGGTGCTAGAACCCTGTTTAGAGATGTTTTTGCGGGTATTGACCCAGATTTGGATTCTCAAGTAGAGTTTGGCGCATTCCAAAAACTTGGAGATCCAACTACCAGAAAACAAGCTGTC
>Crassula_perforata
ATGGGTTTGCCTTGGTATCGTGTTCATACTGTTGTATTAAATGATCCTGGTCGGTTGCTTGCTGTCCATATAATGCATACAGCTCTGGTTGCTGGTTGGGCCGGTTCAATGGCTTTATATGAATTAGCAGTTTTTGATCCTTCTGACCCCGTTCTTGATCCAATGTGGAGACAAGGTATGTTTGTTATACCCTTCATGACTCGTTTAGGAATAACCAATTCATGGGGCGGTTGGAGTATTACAGGAGGAACTGTAACAAATCCGGGTATTTGGACTTATGAAGGAGTCGCTACGGCACATATTCTGTTTTCGGGCTTGTGCTTCCTGGCCGCTATTTGGCATTGGGTATATTGGGATCTAGAAATCTTTTCTGATGAACGTACAGGAAAACCCTCTTTGGATTTGCCCAAGATCTTTGGAATTCATTTATTTCTTTCAGGAGTAGCGTGCTTTGGTTTTGGCGTCTTTCATGTAACCGGTTTGTATGGTCCTGGAATATGGGTGTCTGATCCTTATGGACTAACTGGAAAAGTACAATCTGTAAACCCAGCCTGGGGCGTGGAAGGTTTTGATCCTTTTGTTCCGGGAGGAATAGCCTCGCATCATATTGCAGCAGGGACGCTGGGTATATTAGCGGGCCTATTCCATCTTAGTGTCCGTCCGCCCCAACGTCTATACAAAGGATTACGTATGGGTAATATTGAAACCGTCCTTTCCAGTAGTATCGCTGCTGTCTTTTTTGCTGCTTTTGTTGTTGCAGGAACTATGTGGTATGGTTCCGCAACTACCCCAATCGAATTATTTGGCCCTACTCGTTATCAATGGGATCAGGGATACTTCCAGCAAGAAATATATCGAAGAGTCAGTGCTGGGCTAGCCGAAAATCAAAGTTTAACAGAAGCTTGGTCTAAAATTCCTGAAAAATTAGCTTTTTATGATTACATCGGCAATAATCCGGCAAAAGGGGGATTATTCAGAGCGGGTTCAATGGACAGCGGGGATGGAATAGCTGTTGGGTGGTTAGGGCACCCCGTC------TTTAGAGATAAAGAAGGGCGTGAACTTTTTGTCCGTCGTATGCCTACTTTTTTTGAAACATTTCCGGTTGTTTTGGTAGATGGAGACGGAATTGTGAGAGCCGACGTTCCTTTTAGAAGGGCAGAATCGAAGTACAGTGTTGAACAAGTAGGTGTAACTGTGGAGTTCTACGGCGGCGAACTTAACGGAGTCAGTTACAGCGACCCCGCTACTGTGAAAAAATATGCTAGACGTGCTCAATTAGGGGAAATTTTTGAATTAGATCGTGCTACTTTGAAATCCGATGGTGTTTTTCGTAGCAGTCCAAGAGGTTGGTTTACTTTTGGACATGCGTCGTTTGCTTTGCTCTTCTTCTTCGGACACATTTGGCATGGTGCTAGAACCCTGTTTAGAGATGTTTTTGCGGGTATTGACCCAGATTTGGATTCTCAAGTAGAGTTTGGCGCATTCCAAAAACTTGGAGATCCAACTACCAGAAAACAAGCTGTC
>Crassula_socialis
ATGGGTTTGCCTTGGTATCGTGTTCATACTGTTGTATTAAATGATCCTGGTCGGTTGCTTGCTGTCCATATAATGCATACAGCTCTGGTTGCTGGTTGGGCCGGTTCAATGGCTTTATATGAATTAGCAGTTTTTGATCCCTCTGACCCCGTTCTTGATCCAATGTGGAGACAAGGTATGTTTGTTATACCCTTCATGACTCGTTTAGGAATAACCAATTCATGGGGCGGTTGGAGTATTACAGGCGGAACTGTAACAAATCCGGGTATTTGGACTTATGAAGGAGTCGCTACGGCACATATTCTGTTTTCGGGCTTATGCTTCCTGGCCGCTATTTGGCATTGGGTATATTGGGATCTAGAAATCTTTTCTGATGAACGTACAGGAAAACCCTCTTTGGATTTGCCCAAGATCTTTGGAATTCATTTATTTCTTTCAGGAGTAGCGTGCTTTGGTTTTGGCGTCTTTCATGTAACCGGTTTGTATGGTCCTGGAATATGGGTGTCTGATCCTTATGGACTAACTGGAAAAGTACAATCTGTAAACCCAGCCTGGGGCGTGGAAGGTTTTGATCCTTTTGTTCCGGGAGGAATAGCCTCGCATCATATTGCAGCAGGGACGCTGGGTATATTAGCGGGCCTATTCCATCTTAGTGTCCGTCCGCCCCAACGTCTATACAAAGGATTACGTATGGGTAATATTGAAACCGTCCTTTCCAGTAGTATCGCTGCTGTCTTTTTTGCTGCTTTTGTTGTTGCAGGAACTATGTGGTATGGTTCCGCAACTACCCCAATCGAATTATTTGGCCCTACTCGTTATCAATGGGATCAGGGATACTTCCAGCAAGAAATATATCGAAGAGTCAGTGCTGGGCTAGCCGAAAATCAAAGTTTAACAGAAGCTTGGTCTAAAATTCCTGAAAAATTAGCTTTTTATGATTACATCGGCAATAATCCGGCAAAAGGGGGATTATTCAGAGCGGGTTCAATGGACAGCGGGGATGGAATAGCTGTTGGGTGGTTAGGGCACCCCGTC------TTTAGAGATAAAGAAGGGCGTGAACTTTTTGTCCGTCGTATGCCTACTTTTTTTGAAACATTTCCGGTTGTTTTGGTAGATGGAGACGGAATTGTGAGAGCCGACGTTCCTTTTAGAAGGGCAGAATCGAAGTACAGTGTTGAACAAGTAGGTGTAACTGTTGAGTTCTACGGCGGCGAACTTAACGGAGTCAGTTACAGCGACCCCGCTACTGTGAAAAAATATGCTAGACGTGCTCAATTAGGGGAAATTTTTGAATTAGATCGTGCTACTTTGAAATCCGATGGTGTTTTTCGTAGCAGTCCAAGAGGTTGGTTTACTTTTGGACATGCGTCGTTTGCTTTGCTCTTCTTCTTCGGACACATTTGGCATGGTGCTAGAACCCTGTTTAGAGATGTTTTTGCGGGTATTGACCCAGATTTGGATTCTCAAGTAGAGTTTGGCGCATTCCAAAAACTTGGAGATCCAACTACCAGAAAACAAGCTGTC
>Crassula_tecta
ATGGGTTTGCCTTGGTATCGTGTTCATACTGTTGTATTAAATGATCCTGGTCGGTTGCTTGCTGTCCATATAATGCATACAGCTCTGGTTGCTGGTTGGGCCGGTTCAATGGCTTTATATGAATTAGCAGTTTTTGATCCCTCTGACCCCGTTCTTGATCCAATGTGGAGACAAGGTATGTTTGTTATACCCTTCATGACTCGTTTAGGAATAACCAATTCATGGGGCGGTTGGAGTATTACAGGAGGAACTGTAACAAATCCGGGTATTTGGACTTATGAAGGAGTCGCTACGGCACATATTCTGTTTTCGGGCTTGTGCTTCCTGGCCGCTATTTGGCATTGGGTATATTGGGATTTAGAAATCTTTTCTGATGAACGTACAGGAAAACCCTCTTTGGATTTGCCCAAGATCTTTGGAATTCATTTATTTCTTTCAGGAGTAGCGTGCTTTGGTTTTGGCGTCTTTCATGTAACCGGTTTGTATGGTCCTGGAATATGGGTGTCTGATCCTTATGGACTAACTGGAAAAGTACAATCTGTAAACCCAGCCTGGGGCGTGGAAGGTTTTGATCCTTTTGTTCCGGGAGGAATAGCCTCGCATCATATTGCAGCAGGGACACTGGGTATATTAGCGGGCCTATTCCATCTTAGTGTCCGTCCGCCCCAACGTCTATACAAAGGATTACGTATGGGTAATATTGAAACCGTCCTTTCCAGTAGTATCGCTGCTGTCTTTTTTGCTGCTTTTGTTGTTGCAGGAACTATGTGGTATGGTTCCGCAACTACCCCAATCGAATTATTTGGCCCTACTCGTTATCAATGGGATCAGGGATACTTCCAGCAAGAAATATATCGAAGAGTCAGTGCTGGGCTAGCCGAAAATCAAAGTTTAACAGAAGCTTGGTCTAAAATTCCTGAAAAATTAGCTTTTTATGATTACATCGGCAATAATCCGGCAAAAGGGGGATTATTCAGAGCGGGTTCAATGGACAGCGGGGATGGAATAGCTGTTGGGTGGTTAGGGCACCCCGTC------TTTAGAGATAAAGAAGGGCGTGAACTTTTTGTCCGTCGTATGCCTACTTTTTTTGAAACATTTCCGGTTGTTTTGGTAGATGGAGACGGAATTGTGAGAGCCGACGTTCCTTTTAGAAGGGCAGAATCGAAGTACAGTGTTGAACAAGTAGGTGTAACTGTTGAGTTCTACGGCGGCGAACTTAACGGAGTCAGTTACAGCGACCCCGCTACTGTGAAAAAATATGCTAGACGTGCTCAATTAGGGGAAATTTTTGAATTAGATCGTGCTACTTTGAAATCCGATGGTGTTTTTCGTAGCAGTCCAAGAGGTTGGTTTACTTTTGGACATGCGTCGTTTGCTTTGCTCTTCTTCTTCGGACACATTTGGCATGGTGCTAGAACCCTGTTTAGAGATGTTTTTGCGGGTATTGACCCAGATTTGGATTCTCAAGTAGAGTTTGGCGCATTCCAAAAACTTGGAGATCCAACTACCAGAAAACAAGCTATC
>Crassula_mesembrianthemopsis
ATGGGTTTGCCTTGGTATCGTGTTCATACTGTTGTATTAAATGATCCTGGTCGGTTGCTTGCTGTCCATATAATGCATACAGCTCTGGTTGCTGGTTGGGCCGGTTCAATGGCTTTATATGAATTAGCAGTTTTTGATCCCTCTGACCCCGTTCTTGATCCAATGTGGAGACAAGGTATGTTTGTTATACCCTTCATGACTCGTTTAGGAATAACCAATTCATGGGGCGGTTGGAGTATTACAGGAGGAACTGTAACAAATCCGGGTATTTGGACTTATGAAGGAGTCGCTACGGCACATATTCTGTTTTCGGGCTTGTGCTTCCTGGCCGCTATTTGGCATTGGGTATATTGGGATTTAGAAATCTTTTCTGATGAACGTACAGGAAAACCCTCTTTGGATTTGCCCAAGATCTTTGGAATTCATTTATTTCTTTCAGGAGTAGCGTGCTTTGGTTTTGGCGTCTTTCATGTAACCGGTTTGTATGGTCCTGGAATATGGGTGTCTGATCCTTATGGACTAACTGGAAAAGTACAATCTGTAAACCCAGCCTGGGGCGTGGAAGGTTTTGATCCTTTTGTTCCGGGAGGAATAGCCTCGCATCATATTGCAGCAGGGACACTGGGTATATTAGCGGGCCTATTCCATCTTAGTGTCCGTCCGCCCCAACGTCTATACAAAGGATTACGTATGGGTAATATTGAAACCGTCCTTTCCAGTAGTATCGCTGCTGTCTTTTTTGCTGCTTTTGTTGTTGCAGGAACTATGTGGTATGGTTCCGCAACTACCCCAATCGAATTATTTGGCCCTACTCGTTATCAATGGGATCAGGGATACTTCCAGCAAGAAATATATCGAAGAGTCAGTGCTGGGCTAGCCGAAAATCAAAGTTTAACAGAAGCTTGGTCTAAAATTCCTGAAAAATTAGCTTTTTATGATTACATCGGCAATAATCCGGCAAAAGGGGGATTATTCAGAGCGGGTTCAATGGACAGCGGGGATGGAATAGCTGTTGGGTGGTTAGGGCACCCCGTC------TTTAGAGATAAAGAAGGGCGTGAACTTTTTGTCCGTCGTATGCCTACTTTTTTTGAAACATTTCCGGTTGTTTTGGTAGATGGAGACGGAATTGTGAGAGCCGACGTTCCTTTTAGAAGGGCAGAATCGAAGTACAGTGTTGAACAAGTAGGTGTAACTGTTGAGTTCTACGGCGGCGAACTTAACGGAGTCAGTTACAGCGACCCCGCTACTGTGAAAAAATATGCTAGACGTGCTCAATTAGGGGAAATTTTTGAATTAGATCGTGCTACTTTGAAATCCGATGGTGTTTTTCGTAGCAGTCCAAGAGGTTGGTTTACTTTTGGACATGCGTCGTTTGCTTTGCTCTTCTTCTTCGGACACATTTGGCATGGTGCTAGAACCCTGTTTAGAGATGTTTTTGCGGGTATTGACCCAGATTTGGATTCTCAAGTAGAGTTTGGCGCATTCCAAAAACTTGGAGATCCAACTACCAGAAAACAAGCTATC
>Crassula_deltoidea
ATGGGTTTGCCTTGGTATCGTGTTCATACTGTTGTATTAAATGATCCTGGTCGGTTGCTTGCTGTCCATATAATGCATACAGCTCTGGTTGCTGGTTGGGCCGGTTCAATGGCTTTATATGAATTAGCAGTTTTTGATCCCTCTGACCCCGTTCTTGATCCAATGTGGAGACAAGGTATGTTTGTTATACCCTTCATGACTCGTTTAGGAATAACAAATTCCTGGGGTGGTTGGAGTATTACAGGAGGAACTGTAACAAATCCGGGTATTTGGACTTACGAAGGAGTCGCCGCGGCACATATTTTGTTTTCCGGCTTGTGCTTCCTGGCCGCTATTTGGCATTGGGTATATTGGGATCTAGAAATTTTTTCGGATGAACGTACAGGAAAACCTTCTTTGGATTTGCCCAAGATCTTTGGAATTCATTTATTTCTTTCAGGGGTAGCGTGCTTTGGTTTTGGCGTCTTTCATGTAACGGGGTTGTATGGTCCTGGAATATGGGTCTCTGATCCTTATGGACTTACTGGAAAAGTACAATCGGTCAACCCTGCCTGGGGCGTGGAAGGTTTTGATCCTTTTGTTCCTGGAGGAATAGCTTCTCACCATATTGCAGCGGGTACGTTGGGCATATTAGCGGGCCTATTCCATCTTAGTGTCCGTCCGCCCCAACGTCTATACAAAGGATTACGTATGGGTAATATTGAAACTGTCCTTTCTAGTAGTATCGCTGCTGTCTTTTTTGCTGCTTTTGTTGTTGCAGGAACTATGTGGTATGGTTCCGCAACTACCCCAATTGAATTATTTGGTCCTACTCGTTATCAATGGGACCAGGGATACTTCCAGCAAGAAATATATCGCAGAGTCAGTGCTGGGCTAGCGGAAAAGAAAAGTTTAACCGAAGCTTGGTCTAAAATTCCTGAAAAATTAGCTTTTTATGATTACATCGGCAATAATCCGGCAAAAGGGGGATTATTTAGGGCGGGCTCGATGGACAGTGGGGATGGAATAGCTGTTGGGTGGTTAGGACACCCCGTC------TTTAGAGATAAAGAAGGGCGTGAACTTTTTGTCCGTCGTATGCCTACTTTTTTTGAAACATTCCCAGTTGTTTTGGTAGATGGAGACGGAATTGTTAGAGCCGACGTTCCTTTTAGAAGGGCAGAATCCAAATATAGTGTTGAACAGGTAGGTGTAACTGTTGAGTTCTATGGTGGCGAACTTAACGGAGTCAGTTACAGCGACCCCGCTACTGTGAAAAAATATGCTAGACGTGCTCAATTAGGGGAAATTTTTGAATTAGATCGTGCTACTTTGAAATCCGATGGTGTTTTTCGTAGCAGTCCAAGAGGTTGGTTTACTTTTGGACATGCCTCGTTTGCTCTGCTCTTCTTCTTCGGACACATTTGGCATGGTGCTAGAACCCTGTTTAGAGATGTTTTTGCGGGTATTGACCCGGATTTGGATTCTCAAGTAGAATTTGGAGCATTCCAAAAACTTGGAGATCCGACTACCAGAAAACAAGCCGTC
>Crassula_expansa_subsp_fragilis
ATGGGTTTGCCTTGGTATCGTGTTCATACTGTTGTATTAAATGATCCCGGTCGGTTGCTTGCTGTCCATATAATGCATACAGCTCTGGTTGCTGGTTGGGCCGGTTCAATGGCTTTATATGAATTAGCAGTTTTTGATCCCTCTGACCCCGTTCTTGATCCAATGTGGAGACAAGGTATGTTTGTTATACCCTTCATGACTCGTTTAGGAATAACAAATTCCTGGGGCGGTTGGAGTATTACAGGAGGAACTGTAACAAATCCGGGTATTTGGACTTACGAAGGAGTCGCCGCGGCACATATTATGTTTTCCGGCTTGTGCTTCCTGGCCGCTATTTGGCATTGGGTATATTGGGATCTAGAAATTTTTTCTGATGAACGTACAGGAAAACCTTCTTTGGATTTGCCCAAGATCTTTGGAATTCATTTATTTCTTTCAGGGGTCGCGTGCTTTGGTTTTGGAGTCTTTCATGTAACCGGATTGTATGGTCCTGGCATATGGGTCTCTGATCCTTATGGACTTACTGGAAAAGTACAATCTGTCAACCCAGCCTGGGGCGTGGAAGGTTTTGATCCTTTTGTTCCGGGAGGAATAGCTTCTCACCATATTGCAGCGGGGACGTTGGGCATATTAGCGGGCCTATTCCATCTTAGTGTCCGTCCGCCCCAACGTCTATACAAAGGATTACGTATGGGTAATATTGAAACCGTCCTTTCCAGTAGTATCGCTGCTGTCTTTTTTGCTGCTTTTGTTGTTGCAGGAACTATGTGGTATGGTTCCGCAACGACCCCAATTGAATTGTTCGGTCCTACTCGTTATCAATGGGACCAGGGATACTTCCAGCAAGAAATCTATCGCAGAGTCAGTGCTGGGCTAGCTGAAAAGAAAAGTTTAACTGAAGCTTGGTCTAAAATTCCTGAAAAATTAGCTTTTTATGATTACATTGGCAATAATCCGGCAAAAGGGGGATTATTTAGGGCGGGTTCAATGGACAGTGGGGATGGAATAGCTGTTGGGTGGTTAGGACACCCCGTC------TTTAGAGATAAAGAAGGGCGTGAACTTTTTGTCCGTCGTATGCCTACTTTTTTTGAAACATTCCCGGTTGTTTTGGTAGATGGAGACGGAATTGTTAGAGCCGACGTTCCTTTTAGAAGGGCAGAATCCAAATATAGTGTTGAACAGGTAGGTGTAACTGTTGAGTTCTATGGTGGCGAACTTAACGGAGTCAGTTACAGCGACCCCGCTACTGTGAAAAAATATGCTAGGCGCGCTCAATTAGGGGAAATTTTTGAATTAGATCGTGCTACTTTGAAATCCGATGGTGTTTTTCGTAGCAGCCCAAGAGGTTGGTTTACTTTTGGACATGCGTCGTTTGCTCTACTCTTCTTCTTCGGACACATTTGGCATGGTGCTAGAACCCTGTTTAGAGATGTTTTTGCGGGTATTGACCCCGATTTGGATTCTCAAGTAGAATTTGGAACATTCCAAAAACTTGGAGATCCGACTACCAGAAAACAAGCCGTC
>Crassula_volkensii
ATGGGTTTGCCTTGGTATCGTGTTCATACTGTTGTATTAAATGATCCCGGTCGGTTGCTTGCTGTCCATATAATGCATACAGCTCTGGTTGCTGGTTGGGCCGGTTCAATGGCTTTATATGAATTAGCAGTTTTTGATCCCTCTGACCCCGTTCTTGATCCAATGTGGAGACAAGGTATGTTTGTTATACCCTTCATGACTCGTTTAGGAATAACAAATTCCTGGGGCGGTTGGAGTATTACAGGAGGAACTGTAACAAATCCGGGTATTTGGACTTACGAAGGAGTCGCCGCGGCACATATTATGTTTTCCGGCTTGTGCTTCCTGGCCGCTATTTGGCATTGGGTATATTGGGATCTAGAAATTTTTTCTGATGAACGTACAGGAAAACCTTCTTTGGATTTGCCCAAGATCTTTGGAATTCATTTATTTCTTTCAGGGGTCGCGTGCTTTGGTTTTGGAGTCTTTCATGTAACCGGATTGTATGGTCCTGGCATATGGGTCTCTGATCCTTATGGACTTACTGGAAAAGTACAATCTGTCAACCCAGCCTGGGGCGTGGAAGGTTTTGATCCTTTTGTTCCGGGAGGAATAGCTTCTCACCATATTGCAGCGGGGACGTTGGGCATATTAGCGGGCCTATTCCATCTTAGTGTCCGTCCGCCCCAACGTCTATACAAAGGATTACGTATGGGTAATATTGAAACCGTCCTTTCCAGTAGTATCGCTGCTGTCTTTTTTGCTGCTTTTGTTGTTGCAGGAACTATGTGGTATGGTTCCGCAACGACCCCAATTGAATTGTTTGGTCCTACTCGTTATCAATGGGACCAGGGATACTTCCAGCAAGAAATCTATCGCAGAGTCAGTGCTGGGCTAGCTGAAAAGAAAAGTTTAACTGAAGCTTGGTCTAAAATTCCTGAAAAATTAGCTTTTTATGATTACATTGGCAATAATCCGGCAAAAGGGGGATTATTTAGGGTGGGTTCAATGGACAGTGGGGATGGAATAGCTGTTGGGTGGTTAGGACACCCCGTC------TTTAGAGATAAAGAAGGGCGTGAACTTTTTGTCCGTCGTATGCCTACTTTTTTTGAAACATTCCCAGTTGTTTTGGTAGATGGAGACGGAATTGTTAGAGCCGACGTTCCTTTTAGAAGGGCAGAATCCAAATATAGTGTTGAACAGGTAGGTGTAACTGTTGAGTTCTATGGTGGCGAACTTAACGGAGTCAGTTACAGCGACCCCGCTACTGTGAAAAAATATGCTAGGCGCGCTCAATTAGGGGAAATTTTTGAATTAGATCGTGCTACTTTGAAATCCGATGGTGTTTTTCGTAGCAGCCCAAGAGGTTGGTTTACTTTTGGACATGCGTCGTTTGCTCTACTCTTCTTCTTCGGACACATTTGGCATGGTGCTAGAACCCTGTTTAGAGATGTTTTTGCGGGTATTGACCCGGATTTGGATTCTCAAGTAGAATTTGGAACATTCCAAAAACTTGGAGATCCGACTACCAGAAAACAAGCCGTC
>Cotyledon_tomentosa
ATGGGTTTGCCTTGGTATCGTGTTCATACCGTCGTATTGAATGATCCTGGTCGGTTGCTTTCTGTCCATATAATGCATACGGCTCTGGTTGCTGGTTGGGCCGGTTCAATGGCGTTATATGAATTAGCAGTTTTTGATCCTTCTGACCCCGTTCTTGATCCAATGTGGAGACAAGGTATGTTTGTTATACCCTTCATGACTCGTTTAGGAATAACGAATTCATGGGGCGGTTGGAGTATTACAGGAGGAACTGTAACGAATCCGGGTATTTGGAGTTATGAAGGAGTGGCCGGGGCACATATTCTGTTTTCGGGGTTGTGCTTCTTGGCAGCTATTTGGCATTGGGTATATTGGGATCTAGAAATATTTTCTGATGAACGTACAGGAAAACCTTCTTTGGATTTGCCCAAGATCTTTGGAATTCATTTATTTCTTTCAGGGGTGGCGTGCTTTGGTTTTGGCGTATTTCATGTAACAGGTTTGTATGGTCCTGGAATATGGGTGTCCGATCCTTATGGATTAACTGGAAAAGTACAATCTGTAAACCCAGCATGGGGCGTGGAAGGTTTTGATCCTTTTGTTCCGGGAGGAATAGCTTCTCATCATATTGCAGCAGGCACTTTGGGCATATTAGCGGGCCTATTCCATCTTAGTGTTCGTCCGCCCCAACGTCTATACAAGGGATTACGTATGGGTAATATTGAAACTGTCCTTTCCAGTAGTATCGCTGCTGTCTTTTTTGCTGCTTTTGTTGTTGCGGGAACTATGTGGTATGGTTCTGCAACTACCCCAATCGAATTATTTGGTCCTACTCGTTATCAATGGGATCAGGGATACTTCCAGCAAGAAATATATCGAAGAGTCAGTGCTGGGCTAGCTGAAAATCAAGGTTTAACAGAAGCTTGGTCTAAAATTCCTGAAAAATTAGCTTTTTATGATTACATCGGCAATAATCCGGCAAAAGGGGGATTATTCAGAGCAGGCTCAATGGACAGTGGGGATGGAATAGCTGTTGGATGGTTAGGACATCCCATC------TTTAGAGATAAAGAAGGACGTGAACTTTTTGTCCGTCGTATGCCTACCTTTTTTGAAACATTTCCCGTTGTTTTGGTAGATGGAGACGGAATTGTTAGAGCCGATGTTCCTTTTAGAAGGGCAGAATCGAAGTATAGTGTTGAACAAGTAGGTGTAACTGTTGAGTTCTATGGCGGCGAACTGAACGGAGTCAGTTACAGCGATCCCGCTACTGTGAAAAAATATGCTAGACGCGCTCAATTGGGTGAAATTTTTGAATTAGATCGTGCTACTTTGAAATCGGATGGTGTTTTTCGTAGCAGTCCAAGAGGTTGGTTTACTTTTGGACATGCGTCGTTTGCTCTGCTCTTCTTCTTCGGACACATTTGGCATGGTGCTAGAACCCTGTTTAGAGATGTTTTTGCGGGTATTGACCCAGATTTGGATTCGCAAGTCGAATTTGGAGCATTCCAAAAACTAGGAGATCCGACTACAAGAAAGCAAGCCGTC
>Kalanchoe_daigremontiana
ATGGGTTTGCCTTGGTATCGTGTTCATACCGTCGTATTGAATGATCCTGGTCGGTTGCTTTCTGTCCATATAATGCATACGGCTCTGGTTGCTGGTTGGGCCGGTTCAATGGCGTTATATGAATTAGCCGTTTTTGATCCTTCTGACCCCGTTCTTGATCCAATGTGGAGACAAGGTATGTTTGTTATACCCTTCATGACTCGTTTAGGAATAACTAATTCATGGGGTGGTTGGAGTATTACCGGAGGAACTGTACCGAATCCGGGTATTTGGAGTTACGAAGGAGTGGCCGGGGCACATATTCTGTTTTCGGGGTTGTGCTTCTTGGCAGCTATTTGGCATTGGGTATATTGGGATCTAGAAATATTTTCTGATGAACGTACAGGAAAACCTTCTTTGGATTTGCCCAAGATCTTTGGAATTCATTTATTTCTTTCAGGGGTGGCGTGCTTTGGTTTTGGCGTATTTCATGTAACAGGTTTGTATGGTCCTGGAATATGGGTGTCTGATCCTTATGGATTAACTGGCAAAGTACAATCTGTAAACCCAGCATGGGGCGTGGAAGGTTTTGATCCTTTTGTTCCGGGAGGAATAGCCTCTCATCATATTGCAGCAGGCACTTTGGGCATATTAGCGGGCCTATTCCATCTTAGTGTTCGTCCGCCCCAACGTCTATACAAAGGATTACGTATGGGTAATATAGAAACTGTCCTTTCCAGTAGTATCGCTGCTGTCTTTTTTGCTGCTTTTGTTGTTGCGGGAACTATGTGGTATGGTTCTGCAACTACCCCAATCGAATTATTTGGTCCTACTCGTTATCAATGGGATCAGGGCTACTTCCAGCAAGAAATATATCGAAGAGTCAGTGCTGGGCTAGCTGAAAATCAAAGTTTAACAGAAGCTTGGTCTAAAATTCCTGAAAAATTAGCTTTTTATGATTACATCGGCAATAATCCGGCAAAAGGGGGATTATTCAGAGCAGGCTCAATGGACAGTGGGGATGGAATAGCTGTTGGATGGTTAGGACACCCCATT------TTTAGAGATAAAGAAGGACGTGAACTTTTTGTCCGTCGTATGCCTACCTTTTTTGAAACATTTCCAGTTGTTTTGGTAGATGGAGACGGAATTGTTAGAGCGGACGTTCCTTTTAGAAGGGCAGAATCGAAGTATAGTGTTGAACAAGTAGGTGTAACTGTTGAGTTCTATGGCGGCGAACTTAACGGAGTCAGTTACAGCGATCCCGCTACTGTGAAAAAATATGCTAGACGTGCTCAATTGGGTGAAATTTTTGAACTAGATCGTGCTACTTTGAAATCTGATGGTGTTTTTCGTAGCAGTCCAAGAGGTTGGTTTACTTTTGGACATGCGTCCTTTGCTCTGCTCTTCTTCTTCGGACACATTTGGCATGGTGCTAGAACCCTGTTTAGAGATGTCTTTGCGGGTATTGACCCAGATTTGGATTCGCAAGTCGAATTTGGAACATTTCAAAAACTAGGAGATCCGACTACAAGAAAACAAGCCGTA
>Kalanchoe_delagoensis
ATGGGTTTGCCTTGGTATCGTGTTCATACCGTCGTATTGAATGATCCTGGTCGGTTGCTTTCTGTCCATATAATGCATACGGCTCTGGTTGCTGGTTGGGCCGGTTCAATGGCGTTATATGAATTAGCCGTTTTTGATCCTTCTGACCCCGTTCTTGATCCAATGTGGAGACAAGGTATGTTTGTTATACCCTTCATGACTCGTTTAGGAATAACTAATTCATGGGGTGGTTGGAGTATTACCGGAGGAACTGTACCGAATCCGGGTATTTGGAGTTACGAAGGAGTGGCCGGGGCACATATTCTGTTTTCGGGGTTGTGCTTCTTGGCAGCTATTTGGCATTGGGTATATTGGGATCTAGAAATATTTTCTGATGAACGTACAGGAAAACCTTCTTTGGATTTGCCCAAGATCTTTGGAATTCATTTATTTCTTTCAGGGGTGGCGTGCTTTGGTTTTGGCGTATTTCATGTAACAGGTTTGTATGGTCCTGGAATATGGGTGTCTGATCCTTATGGATTAACTGGCAAAGTACAATCTGTAAACCCAGCATGGGGCGTGGAAGGTTTTGATCCTTTTGTTCCGGGAGGAATAGCCTCTCATCATATTGCAGCAGGCACTTTGGGCATATTAGCGGGCCTATTCCATCTTAGTGTTCGTCCGCCCCAACGTCTATACAAAGGATTACGTATGGGTAATATAGAAACTGTCCTTTCCAGTAGTATCGCTGCTGTCTTTTTTGCTGCTTTTGTTGTTGCGGGAACTATGTGGTATGGTTCTGCAACTACCCCAATCGAATTATTTGGTCCTACTCGTTATCAATGGGATCAGGGCTACTTCCAGCAAGAAATATATCGAAGAGTCAGTGCTGGGCTAGCTGAAAATCAAAGTTTAACAGAAGCTTGGTCTAAAATTCCTGAAAAATTAGCTTTTTATGATTACATCGGCAATAATCCGGCAAAAGGGGGATTATTCAGAGCAGGCTCAATGGACAGTGGGGATGGAATAGCTGTTGGATGGTTAGGACACCCCATT------TTTAGAGATAAAGAAGGACGTGAACTTTTTGTCCGTCGTATGCCTACCTTTTTTGAAACATTTCCAGTTGTTTTGGTAGATGGAGACGGAATTGTTAGAGCGGACGTTCCTTTTAGAAGGGCAGAATCGAAGTATAGTGTTGAACAAGTAGGTGTAACTGTTGAGTTCTATGGCGGCGAACTTAACGGAGTCAGTTACAGCGATCCCGCTACTGTGAAAAAATATGCTAGACGTGCTCAATTGGGTGAAATTTTTGAACTAGATCGTGCTACTTTGAAATCTGATGGTGTTTTTCGTAGCAGTCCAAGAGGTTGGTTTACTTTTGGACATGCGTCCTTTGCTCTGCTCTTCTTCTTCGGACACATTTGGCATGGTGCTAGAACCCTGTTTAGAGATGTCTTTGCGGGTATTGACCCAGATTTGGATTCGCAAGTCGAATTTGGAACATTTCAAAAACTAGGAGATCCGACTACAAGAAAACAAGCCGTA
>Kalanchoe_fedtschenkoi
ATGGGTTTGCCTTGGTATCGTGTTCATACCGTCGTATTGAATGATCCTGGTCGGTTGCTTTCTGTCCATATAATGCATACGGCTCTGGTTGCTGGTTGGGCCGGTTCAATGGCGTTATATGAATTAGCCGTTTTTGATCCTTCTGACCCCGTTCTTGATCCAATGTGGAGACAAGGTATGTTTGTTATACCCTTCATGACTCGTTTAGGAATAACTAATTCATGGGGTGGTTGGAGTATTACCGGAGGAACTGTACCGAATCCGGGTATTTGGAGTTACGAAGGAGTGGCCGGGGCACATATTCTGTTTTCGGGGTTGTGCTTCTTGGCAGCTATTTGGCATTGGGTATATTGGGATCTAGAAATATTTTCTGATGAACGTACAGGAAAACCTTCTTTGGATTTGCCCAAGATCTTTGGAATTCATTTATTTCTTTCAGGGGTGGCGTGCTTTGGTTTTGGCGTATTTCATGTAACAGGTTTGTATGGTCCTGGAATATGGGTGTCTGATCCTTATGGATTAACTGGCAAAGTACAATCTGTAAACCCAGCATGGGGCGTGGAAGGTTTTGATCCTTTTGTTCCGGGAGGAATAGCCTCTCATCATATTGCAGCAGGCACTTTGGGCATATTAGCGGGCCTATTCCATCTTAGTGTTCGTCCGCCCCAACGTCTATACAAAGGATTACGTATGGGTAATATAGAAACTGTCCTTTCCAGTAGTATCGCTGCTGTCTTTTTTGCTGCTTTTGTTGTTGCGGGAACTATGTGGTATGGTTCTGCAACTACCCCAATCGAATTATTTGGTCCTACTCGTTATCAATGGGATCAGGGCTACTTCCAGCAAGAAATATATCGAAGAGTCAGTGCTGGGCTAGCTGAAAATCAAAGTTTAACAGAAGCTTGGTCTAAAATTCCTGAAAAATTAGCTTTTTATGATTACATCGGCAATAATCCGGCAAAAGGGGGATTATTCAGAGCAGGCTCAATGGACAGTGGGGATGGAATAGCTGTTGGATGGTTAGGACACCCCATT------TTTAGAGATAAAGAAGGACGTGAACTTTTTGTCCGTCGTATGCCTACCTTTTTTGAAACATTTCCAGTTGTTTTGGTAGATGGAGACGGAATTGTTAGAGCGGACGTTCCTTTTAGAAGGGCAGAATCGAAGTATAGTGTTGAACAAGTAGGTGTAACTGTTGAGTTCTATGGCGGCGAACTTAACGGAGTCAGTTACAGCGATCCCGCTACTGTGAAAAAATATGCTAGACGTGCTCAATTGGGTGAAATTTTTGAACTAGATCGTGCTACTTTGAAATCTGATGGTGTTTTTCGTAGCAGTCCAAGAGGTTGGTTTACTTTTGGACATGCGTCCTTTGCTCTGCTCTTCTTCTTCGGACACATTTGGCATGGTGCTAGAACCCTGTTTAGAGATGTCTTTGCGGGTATTGACCCAGATTTGGATTCGCAAGTCGAATTTGGAACATTTCAAAAACTAGGAGATCCGACTACAAGAAAACAAGCCGTA
>Kalanchoe_longiflora
ATGGGTTTGCCTTGGTATCGTGTTCATACCGTCGTATTGAATGATCCTGGTCGGTTGCTTTCTGTCCATATAATGCATACGGCTCTGGTTGCTGGTTGGGCCGGTTCAATGGCGTTATATGAATTAGCCGTTTTTGATCCTTCTGACCCCGTTCTTGATCCAATGTGGAGACAAGGTATGTTTGTTATACCCTTCATGACTCGTTTAGGAATAACTAATTCATGGGGTGGTTGGAGTATTACCGGAGGAACTGTACCGAATCCGGGTATTTGGAGTTACGAAGGAGTGGCCGGGGCACATATTCTGTTTTCGGGGTTGTGCTTCTTGGCAGCTATTTGGCATTGGGTATATTGGGATCTAGAAATATTTTCTGATGAACGTACAGGAAAACCTTCTTTGGATTTGCCCAAGATCTTTGGAATTCATTTATTTCTTTCAGGGGTGGCGTGCTTTGGTTTTGGCGTATTTCATGTAACAGGTTTGTATGGTCCTGGAATATGGGTGTCTGATCCTTATGGATTAACTGGCAAAGTACAATCTGTAAACCCAGCATGGGGCGTGGAAGGTTTTGATCCTTTTGTTCCGGGAGGAATAGCCTCTCATCATATTGCAGCAGGCACTTTGGGCATATTAGCGGGCCTATTCCATCTTAGTGTTCGTCCGCCCCAACGTCTATACAAAGGATTACGTATGGGTAATATTGAAACTGTCCTTTCCAGTAGTATCGCTGCTGTCTTTTTTGCTGCTTTTGTTGTTGCGGGAACTATGTGGTATGGTTCTGCAACTACCCCAATCGAATTATTTGGTCCTACTCGTTATCAATGGGATCAGGGATACTTCCAGCAAGAAATATATCGAAGAGTCAGTGCTGGGCTAGCTGAAAATCAAAGTTTAACAGAAGCTTGGTCTAAAATTCCTGAAAAATTAGCTTTTTATGATTACATCGGCAATAATCCGGCAAAAGGGGGATTATTCAGAGCAGGCTCAATGGACAGTGGGGATGGAATAGCTGTTGGATGGTTAGGACACCCCATT------TTTAGAGATAAAGAAGGACGTGAACTTTTTGTCCGTCGTATGCCTACCTTTTTTGAAACATTTCCAGTTGTTTTGGTAGATGGAGACGGAATTGTTAGAGCGGACGTTCCTTTTAGAAGGGCAGAATCGAAGTATAGTGTTGAACAAGTAGGTGTAACTGTTGAGTTCTATGGCGGCGAACTTAACGGAGTCAGTTACAGCGATCCCGCTACTGTGAAAAAATATGCTAGACGCGCTCAATTGGGTGAAATTTTTGAATTAGATCGTGCTACTTTGAAATCTGATGGTGTGTTTCGTAGCAGTCCAAGAGGTTGGTTTACTTTTGGACATGCGTCGTTTGCTCTGCTCTTCTTCTTCGGACACATTTGGCATGGTGCTAGAACCCTGTTTAGAGATGTCTTTGCGGGTATTGACCCAGATTTGGATTCGCAAGTCGAATTTGGAACATTTCAAAAACTAGGAGATCCGACTACAAGAAAACAAGCCGTA
>Kalanchoe_tomentosa
ATGGGTTTGCCTTGGTATCGTGTTCATACCGTCGTATTGAATGATCCTGGTCGGTTGCTTTCTGTCCATATAATGCATACGGCTCTGGTTGCTGGTTGGGCCGGTTCAATGGCGTTATATGAATTAGCCGTTTTTGACCCTTCTGACCCCGTTCTTGATCCAATGTGGAGACAAGGTATGTTTGTTATACCCTTCATGACTCGTTTAGGAATAACTAATTCCTGGGGCGGTTGGAGTATTACAGGAGGAACTGTACCGAATCCGGGTATTTGGAGTTACGAAGGAGTGTCCGGGGCACATATTCTGTTTTCGGGGTTGTGCTTCTTGGCAGCTATTTGGCATTGGGTATATTGGGATCTAGAAATATTTTCTGATGAACGTACAGGAAAACCTTCTTTGGATTTGCCCAAGATCTTTGGAATTCATTTATTTCTTTCAGGGGTGGCGTGCTTTGGTTTTGGCGTATTTCATGTAACAGGTTTGTATGGTCCTGGAATATGGGTGTCCGATCCTTATGGATTAACTGGAAAAGTACAATCTGTAAACCCAGCATGGGGCGTGGAAGGTTTTGATCCTTTTGTTCCGGGCGGAATAGCCTCTCATCATATTGCAGCAGGCACTTTGGGCATATTAGCGGGCCTATTCCATCTTAGTGTTCGTCCGCCCCAACGTCTATACAAAGGATTACGTATGGGTAATATTGAAACTGTCCTTTCCAGTAGTATCGCTGCTGTCTTTTTTGCTGCTTTTGTTGTTGCGGGAACTATGTGGTATGGTTCTGCAACTACCCCAATCGAATTATTTGGTCCTACTCGTTATCAATGGGATCAGGGATACTTCCAGCAAGAAATATATCGAAGAGTCAGTGCTGGGCTAGCTGAAAATCAAAGTTTAACAGAAGCTTGGTCTAAAATTCCTGAAAAATTAGCTTTTTATGATTACATCGGCAATAATCCGGCAAAAGGGGGATTATTCAGAGCAGGCTCAATGGACAGTGGTGACGGAATAGCTGTTGGATGGTTAGGACACCCCATT------TTTAGAGATAAAGAAGGACGTGAACTTTTTGTCCGTCGTATGCCTACCTTTTTTGAAACATTTCCAGTTGTTTTGGTAGATGGAGACGGAATTGTTAGAGCCGACGTTCCTTTTAGAAGGGCAGAATCGAAGTATAGTGTTGAACAAGTAGGTGTAACTGTTGAGTTCTATGGCGGCGAACTTAACGGAATCAGTTACAGCGATCCCGCTACTGTGAAAAAATATGCTAGACGCGCTCAATTGGGTGAAATTTTTGAATTAGATCGTGCTACTTTGAAATCTGATGGTGTTTTTCGTAGCAGTCCAAGAGGTTGGTTTACTTTTGGACATGCGTCGTTTGCTCTGCTCTTCTTCTTCGGACACATTTGGCATGGTGCTAGAACCCTGTTTAGAGATGTTTTTGCGGGTATTGACCCAGATTTGGATTCGCAAGTCGAATTTGGAGCATTTCAAAAACTAGGAGATCCGACTACAAGAAAACAAGCCGTC
>Echeveria_lilacina
ATGGGTTTGCCTTGGTATCGTGTTCATACCGTCGTATTGAATGATCCTGGTCGGTTGCTTGCTGTCCATATAATGCATACGGCTCTGGTTGCTGGTTGGGCCGGTTCAATGGCGTTATATGAATTAGCAGTTTTTGATCCTTCTGATCCCGTTCTTGATCCAATGTGGAGACAAGGTATGTTTGTTATACCCTTCATGACACGTTTAGGAATAACTAATTCATGGGGCGGTTGGAGTATTACAGGTGGAACTGTAACAAATCCAGGTATTTGGAGTTACGAAGGAGTGGCCGGGGCACATATTATGTTTTCGGGGTTGTGCTTCTTGGCAGCTATTTGGCATTGGGTATATTGGGATCTAGAAATATTTTCGGATGAACGTACAGGTAAGCCTTCTTTGGATTTGCCCAAGATCTTTGGAATTCATTTATTTCTTTCAGGGGTGGCGTGCTTTGGTTTTGGCGTATTTCATGTAACAGGTTTGTATGGTCCTGGCATATGGGTGTCCGATCCTTATGGATTAACTGGAAAAGTACAATCGGTAAACCCAGCATGGGGCGTGGAAGGTTTTGATCCTTTTGTTCCGGGAGGAATCGCCTCTCATCATATTGCAGCAGGCACTTTGGGCATATTAGCGGGCCTATTCCATCTGAGTGTCCGTCCGCCCCAACGTCTATACAAAGGATTACGTATGGGTAATATTGAAACTGTCCTTTCCAGTAGTATCGCTGCTGTCTTTTTTGCTGCTTTTGTTGTTGCGGGAACTATGTGGTATGGTTCTGCAACTACCCCAATCGAATTATTTGGTCCTACTCGTTATCAATGGGATCAGGGATACTTCCAGCAAGAAATATATCGAAGAGTCAGTGCTGACCTAGCCGAAAATAAAAGTTTAACAGAAGCTTGGTCAAAAATTCCGGAAAAATTAGCGTTTTATGATTACATCGGCAATAATCCGGCAAAAGGAGGATTATTCAGAGCAGGATCCATGGACAGTGGGGATGGAATAGCTGTTGGATGGTTAGGACACCCCGTC------TTTAGAGATAAAGAAGGACGTGAACTTTTTGTCCGTCGTATGCCTACCTTTTTTGAAACATTTCCCGTTGTTTTGGTAGATGGAGACGGAATTGTTAGAGCTGACGTTCCTTTTAGAAGGGCAGAATCGAAGTATAGTGTTGAACAAGTAGGTGTAACTGTTGAGTTCTATGGTGGTGAACTTAACGGAGTCAGTTACAGCGACCCCGCTACTGTGAAAAAATATGCGAGACGCGCTCAATTGGGTGAAATTTTTGAATTAGATCGTGCTACTTTAAAATCTGATGGTGTTTTTCGTAGCAGTCCACGAGGTTGGTTTACTTTTGGACATGCATCGTTTGCTCTGCTCTTCTTCTTCGGACACATTTGGCATGGTGCTAGAACTCTGTTTAGAGATGTTTTTGCAGGTATTGATCCAGATTTGGATTCGCAAGTAGAATTTGGAGCATTCCAAAAACTAGGAGATCCGACTACAAGAAAACAAGCCGTC
>Graptopetalum_amethystinum
ATGGGTTTGCCTTGGTATCGTGTTCATACCGTCGTATTGAATGATCCTGGTCGGTTGCTTGCTGTCCATATAATGCATACGGCTCTGGTTGCTGGTTGGGCCGGTTCAATGGCGTTATATGAATTAGCAGTTTTTGATCCTTCTGATCCCGTTCTTGATCCAATGTGGAGACAGGGTATGTTTGTTATACCCTTCATGACACGTTTAGGAATAACTAATTCATGGGGCGGTTGGAGTATTACAGGTGGAACTGTAACAAATCCAGGTATTTGGAGTTACGAAGGAGTGGCCGGGGCACATATTATGTTTTCGGGGTTGTGCTTCTTGGCAGCTATTTGGCATTGGGTATATTGGGATCTAGAAATATTTTCGGATGAACGTACAGGTAAGCCTTCTTTGGATTTGCCCAAGATCTTTGGAATTCATTTATTTCTTTCAGGGGTGGCGTGCTTTGGTTTTGGCGTATTTCATGTAACAGGTTTGTATGGTCCTGGCATATGGGTGTCCGATCCTTATGGATTAACTGGAAAAGTACAATCGGTAAACCCAGCATGGGGCGTGGAAGGTTTTGATCCTTTTGTTCCGGGAGGAATCGCCTCTCATCATATTGCAGCAGGCACTTTGGGCATATTAGCGGGCCTATTCCATCTGAGTGTCCGTCCGCCCCAACGTCTATACAAAGGATTACGTATGGGTAATATTGAAACTGTCCTTTCCAGTAGTATCGCTGCTGTCTTTTTTGCTGCTTTTGTTGTTGCGGGAACTATGTGGTATGGTTCTGCAACTACCCCAATCGAATTATTTGGTCCTACTCGTTATCAATGGGATCAGGGATACTTCCAGCAAGAAATATATCGAAGAGTCAGTGCTGACCTAGCCGAAAATAAAAGTTTAACAGAAGCTTGGTCAAAAATTCCGGAAAAATTAGCGTTTTATGATTACATCGGCAATAATCCGGCAAAAGGAGGATTATTCAGAGCAGGATCCATGGACAGTGGGGATGGAATAGCTGTTGGATGGTTAGGACACCCCGTC------TTTAGAGATAAAGAAGGACGTGAACTTTTTGTCCGTCGTATGCCTACCTTTTTTGAAACATTTCCCGTTGTTTTGGTAGATGGAGACGGAATTGTTAGAGCTGACGTTCCTTTTAGAAGGGCAGAATCGAAGTATAGTGTTGAACAAGTAGGTGTAACTGTTGAGTTCTATGGTGGTGAACTTAACGGAGTCAGTTACAGCGATCCCGCTACTGTGAAAAAATATGCGAGACGCGCTCAATTGGGTGAAATTTTTGAATTAGATCGTGCTACTTTAAAATCTGATGGTGTTTTTCGTAGCAGTCCACGAGGTTGGTTTACTTTTGGACATGCATCGTTTGCTCTGCTCTTCTTCTTCGGACACATTTGGCATGGTGCTAGAACTCTGTTTAGAGATGTTTTTGCAGGTATTGACCCAGATTTGGATTCGCAAGTAGAATTTGGAGCATTCCAAAAACTAGGAGATCCGACTACAAGAAAACAAGCCGTC
>Pachyphytum_compactum
ATGGGTTTACCTTGGTATCGTGTTCATACCGTCGTATTGAATGATCCTGGTCGGTTGCTTGCTGTCCATATAATGCATACGGCTCTGGTTGCTGGTTGGGCCGGTTCAATGGCGTTATATGAATTAGCAGTTTTTGATCCTTCTGATCCCGTTCTTGATCCAATGTGGAGACAAGGTATGTTTGTTATACCCTTCATGACACGTTTAGGAATAACTAATTCATGGGGCGGTTGGAGTATTACAGGTGGAACTGTAACAAATCCAGGTATTTGGAGTTACGAAGGAGTGGCCGGGGCACATATTATGTTTTCGGGGTTGTGCTTCTTGGCAGCTATTTGGCATTGGGTATATTGGGATCTAGAAATATTTTCGGATGAACGTACAGGCAAGCCTTCTTTGGATTTGCCCAAGATCTTTGGAATTCATTTATTTCTTTCAGGGGTGGCGTGCTTTGGTTTTGGCGTATTTCATGTAACAGGTTTGTATGGTCCTGGCATATGGGTGTCCGATCCTTATGGATTAACTGGAAAAGTACAATCGGTAAACCCAGCATGGGGCGTGGAAGGTTTTGATCCTTTTGTTCCGGGAGGAATCGCCTCTCATCATATTGCAGCAGGCACTTTGGGCATATTAGCGGGCCTATTCCATCTGAGTGTCCGTCCGCCCCAACGTCTATACAAAGGATTACGTATGGGTAATATTGAAACTGTCCTTTCCAGTAGTATCGCTGCTGTCTTTTTTGCTGCTTTTGTTGTTGCGGGAACTATGTGGTATGGTTCTGCAACTACCCCAATCGAATTATTTGGTCCTACTCGTTATCAATGGGATCAGGGATACTTCCAGCAAGAAATATATCGAAGAGTCAGTGCTGGCCTAGCCGAAAATAAAAGTTTAACAGAAGCTTGGTCAAAAATTCCGGAAAAATTAGCGTTTTATGATTACATCGGCAATAATCCGGCAAAAGGAGGATTATTCAGAGCAGGATCCATGGACAGTGGGGATGGAATAGCTGTTGGATGGTTAGGACACCCCGTC------TTTAGAGATAAAGAAGGACGTGAACTTTTTGTCCGTCGTATGCCTACCTTTTTTGAAACATTTCCCGTTGTTTTGGTAGATGGAGACGGAATTGTTAGAGCTGACGTTCCTTTTAGAAGGGCAGAATCGAAGTATAGTGTTGAACAAGTAGGTGTAACTGTTGAGTTCTATGGTGGTGAACTTAACGGAGTCAGTTACAGCGATCCCGCTACTGTGAAAAAATATGCGAGACGCGCTCAATTGGGTGAAATTTTTGAATTAGATCGTGCTACTTTAAAATCTGATGGTGTTTTTCGTAGCAGTCCACGAGGTTGGTTTACTTTTGGACATGCATCGTTTGCTCTGCTCTTCTTCTTCGGACACATTTGGCATGGTGCTAGAACTCTGTTTAGAGATGTTTTTGCAGGTATTGACCCAGATTTGGATTCGCAAGTAGAATTTGGAGCATTCCAAAAACTAGGAGATCCGACTACAAGAAAACAAGCCGTC
>Sedum_alfredii
ATGGGTTTACCTTGGTATCGTGTTCATACCGTCGTATTGAATGATCCTGGTCGGTTGCTTGCTGTCCATATAATGCATACGGCTCTGGTTGCTGGTTGGGCCGGGTCAATGGCGTTATATGAATTAGCAGTTTTTGATCCTTCTGATCCCGTTCTTGATCCAATGTGGAGACAAGGTATGTTTGTTATACCCTTCATGACACGTTTAGGAATAACTAATTCATGGGGCGGTTGGAGTATTACAGGCGGAACTGTAACAAATCCGGGTATTTGGAGTTACGAAGGAGTGGCCGGGGCACATATTATGTTTTCGGGGTTGTGCTTCTTGGCAGCTATTTGGCATTGGGTATATTGGGATCTAGAAATATTTTCGGATGAACGTACAGGAAAGCCTTCTTTGGATTTGCCCAAGATCTTTGGAATTCATTTATTTCTTTCAGGGGTGGCGTGCTTTGGTTTTGGCGTATTTCATGTAACAGGTTTGTATGGTCCTGGAATATGGGTGTCCGATCCTTATGGATTAACTGGAAAAGTACAATCGGTAAACCCAGCATGGGGCGTGGAAGGTTTTGATCCTTTTGTTCCGGGAGGAATAGCCTCTCATCATATTGCCGCAGGCACTTTGGGCATATTAGCGGGCCTATTCCATCTGAGTGTCCGTCCGCCCCAACGTCTATACAAAGGATTACGTATGGGTAATATTGAAACTGTCCTTTCCAGTAGTATCGCTGCCGTCTTTTTTGCTGCTTTTGTTGTTGCGGGAACTATGTGGTATGGTTCTGCAACTACCCCAATCGAATTATTTGGTCCTACTCGTTATCAATGGGATCAGGGATACTTTCAGCAAGAAATATATCGAAGAGTCAGTACTGGCCTAGCCGAAAATCAAAGTTTAACAGAAGTTTGGTCAAAAATTCCTGAAAAATTAGCGTTTTATGATTACATCGGGAATAATCCGGCAAAAGGAGGACTATTCAGAGCAGGATCCATGGACAGTGGGGATGGAATAGCTGTTGGATGGTTAGGACACCCCGTC------TTTAGAGATAAAGAAGGACGTGAACTTTTTGTTCGTCGTATGCCTACCTTTTTTGAAACATTTCCCGTTGTTTTGGTAGATGGAGACGGAATTGTTAGGGCTGACGTTCCTTTTAGAAGGGCAGAATCGAAGTATAGTGTTGAACAAGTAGGTGTAACTGTTGAGTTCTATGGCGGTGAACTTAACGGAGTCAGTTACAGCGATCCCGCTACTGTGAAAAAATACGCGAGACGCGCGCAATTGGGTGAAATTTTTGAATTAGATCGTGCTACTTTAAAATCTGATGGTGTTTTTCGTAGCAGTCCACGAGGTTGGTTTACTTTTGGACATGCATCGTTTGCTCTGCTCTTTTTCTTTGGACACATTTGGCATGGTGCTAGAACTCTGTTTAGAGATGTTTTTGCAGGTATTGACCCAGATTTGGATTCGCAAGTAGAATTTGGAGCATTCCAAAAACTAGGAGATCCTACTACAAGAAAACAAGCCGTC
>Sedum_emarginatum
ATGGGTTTGCCTTGGTATCGTGTTCATACCGTCGTATTGAATGATCCTGGTCGGTTGCTTGCTGTCCATATAATGCATACGGCTCTAGTTGCTGGTTGGGCCGGGTCAATGGCGTTATATGAATTAGCAGTTTTTGATCCTTCTGATCCCGTTCTTGATCCAATGTGGAGACAGGGTATGTTTGTTATACCCTTCATGACACGTTTAGGAATAACTAATTCATGGGGCGGTTGGAGTATTACAGGCGGAACTGTAACAAATCCGGGTATTTGGAGTTACGAAGGAGTGGCCGGGGCACATATTATGTTTTCTGGGTTGTGCTTCTTGGCAGCTATTTGGCATTGGGTATATTGGGATCTAGAAATATTTTCGGATGAACGTACAGGAAAGCCTTCTTTGGATTTGCCCAAGATCTTTGGAATTCATTTATTTCTTTCAGGGGTGGCGTGCTTTGGTTTTGGCGTATTTCATGTAACAGGTTTGTATGGTCCTGGAATATGGGTATCCGATCCTTATGGATTAACTGGAAAAGTACAATCGGTAAACCCAGCATGGGGCGTGGAAGGTTTTGATCCTTTTGTTCCAGGAGGAATAGCCTCTCATCATATTGCCGCAGGCACTTTGGGCATATTAGCGGGCCTATTCCATCTGAGTGTCCGTCCGCCCCAACGTCTATACAAAGGATTACGTATGGGTAATATTGAAACTGTCCTTTCCAGTAGTATCGCTGCTGTCTTTTTTGCTGCTTTTGTTGTTGCGGGAACTATGTGGTATGGTTCTGCAACTACCCCAATCGAATTATTTGGTCCTACTCGTTATCAATGGGATCAGGGATACTTTCAGCAAGAAATATATCGAAGAGTCAGTGCTGGCCTAGCCGAAAATCAAAGTTTAACAGAAGTTTGGTCAAAAATTCCTGAAAAATTAGCATTTTATGATTACATCGGGAATAATCCGGCAAAAGGAGGACTATTCAGAGCAGGATCCATGGACAGTGGGGATGGAATAGCTGTTGGATGGTTAGGACACCCCGTC------TTTAGAGATAAAGAAGGACGTGAACTTTTTGTCCGTCGTATGCCTACCTTTTTTGAAACATTTCCCGTTGTTTTGGTAGATGGAGACGGAATTGTTAGGGCTGACGTTCCTTTTAGAAGGGCAGAATCGAAGTATAGTGTTGAACAAGTAGGTGTAACTGTTGAGTTCTATGGCGGTGAACTTAATGGAGTCAGTTACAGCGATCCCGCTACTGTGAAAAAATATGCGAGACGCGCGCAATTGGGTGAAATTTTTGAATTAGATCGTGCTACTTTAAAATCTGATGGTGTTTTTCGTAGCAGTCCACGAGGTTGGTTTACTTTTGGACATGCATCGTTTGCTCTGCTCTTTTTCTTTGGACACATTTGGCATGGTGCTAGAACTCTGTTTAGAGATGTTTTTTCAGGTATTGACCCAGATTTGGATTCGCAAGTAGAATTTGGAGCATTCCAAAAACTAGGAGATCCTACTACAAGAAAACAAGCCGTC
>Sedum_lineare
ATGGGTTTGCCTTGGTATCGTGTTCATACCGTCGTATTGAATGATCCTGGTCGGTTGCTTGCTGTCCATATAATGCATACGGCTCTGGTTGCTGGTTGGGCGGGTTCAATGGCGTTATATGAATTAGCAGTTTTTGATCCTTCGGATCCCGTTCTTGATCCAATGTGGAGACAAGGTATGTTTGTTATACCCTTCATGACACGTTTAGGAATAACTAATTCATGGGGCGGTTGGAGTATTACAGGCGGAACTGTAGCAAATCCGGGTATTTGGAGTTACGAAGGAGTGGCCGGGGCACATATTATGTTTTCGGGGTTGTGCTTCTTGGCAGCTATTTGGCATTGGGTATATTGGGATCTAGAAATATTTTCGGATGAACGTACAGGAAAGCCGTCTTTGGATTTGCCCAAGATCTTTGGCATTCATTTATTTCTGTCAGGGGTGGCGTGCTTTGGTTTTGGCGTATTTCATGTAACAGGTTTGTATGGTCCTGGAATATGGGTGTCCGATCCTTACGGATTAACTGGAAAAGTACAATCGGTAAACCCAGCATGGGGCGTGGAAGGTTTTGATCCTTTTGTTCCGGGAGGAATAGCCTCTCATCATATTGCAGCAGGCACTTTGGGTATATTAGCGGGCCTATTCCATCTGAGTGTCCGTCCGCCCCAACGTCTATACAAAGGATTACGTATGGGTAATATTGAAACTGTCCTTTCCAGTAGTATCGCTGCTGTCTTTTTTGCTGCTTTTGTTGTTGCGGGAACTATGTGGTATGGTTCTGCAACTACCCCAATCGAATTATTTGGTCCTACTCGTTATCAATGGGATCAGGGATACTTCCAGCAAGAAATATATCGAAGAGTCAGTGCTGGCCTAGCCGAAAATCAAAGTTTAACAGAAGCTTGGTCAAAAATTCCTGAAAAATTAGCGTTTTATGATTACATCGGCAATAATCCGGCAAAAGGAGGATTATTCAGAGCAGGATCCATGGACAGTGGGGATGGAATAGCTGTTGGATGGTTAGGACACCCCGTCTTTAGATTTAGAGATAAAGAAGGACGTGAACTTTTTGTCCGTCGTATGCCTACCTTTTTTGAAACATTTCCCGTTGTTTTGGTAGATGGAGACGGAATTGTTAGAGCTGACGTTCCGTTTAGAAGGGCAGAATCGAAGTATAGTGTTGAACAAGTAGGTGTAACTGTTGAGTTCTATGGCGGTGAACTTAACGGAGTCAGTTACAGTGATCCCGCTACTGTGAAAAAATATGCGAGACGCGCTCAATTGGGTGAAATTTTTGAATTAGATCGTGCTACTTTGAAATCTGATGGTGTTTTTCGTAGCAGTCCACGAGGTTGGTTTACTTTTGGACATGCATCGTTTGCTCTGCTCTTCTTCTTCGGACACATTTGGCATGGTGCTAGAACTCTGTTTAGAGATGTTTTTGCAGGTATTGACCCAGATTTGGATTCACAAGTAGAATTTGGAGCATTCCAAAAACTAGGAGATCCGACTACAAGAAAACAAGCCGTC
>Sedum_oryzifolium
ATGGGTTTGCCTTGGTATCGTGTTCATACCGTCGTATTGAATGATCCTGGTCGGTTGCTTGCTGTCCATATAATGCATACGGCTCTGGTTGCTGGTTGGGCCGGTTCAATGGCGTTATATGAATTAGCAGTTTTTGATCCTTCTGATCCCGTTCTTGATCCAATGTGGAGACAAGGTATGTTTGTTATACCCTTCATGACACGTTTAGGAATAACTAATTCATGGGGCGGTTGGAGTATTACAGGCGGAACTGTAACAAATCCGGGTATTTGGAGTTACGAAGGAGTGGCCGGGGCACATATTATGTTTTCGGGGTTGTGCTTCTTGGCAGCTATTTGGCATTGGGTATATTGGGATCTAGAAATATTTTCGGATGAACGTACAGGAAAGCCGTCTTTGGATTTGCCCAAGATCTTTGGCATTCATTTATTTCTTTCAGGGGTGGCGTGCTTTGGTTTTGGCGTATTTCATGTAACAGGTTTGTATGGTCCTGGAATATGGGTGTCCGATCCTTACGGATTAACTGGAAAAGTACAATCGGTAAACCCAGCATGGGGCGTGGAAGGTTTTGATCCTTTTGTTCCGGGAGGAATAGCCTCTCATCATATTGCAGCAGGCACGTTGGGTATATTAGCGGGCCTATTCCATCTGAGTGTCCGTCCGCCCCAACGTCTATACAAAGGATTACGAATGGGTAATATTGAAACTGTTCTTTCCAGTAGTATCGCTGCTGTCTTTTTTGCTGCTTTTGTTGTTGCGGGAACTATGTGGTATGGTTCTGCAACTACACCAATCGAATTATTTGGTCCTACTCGTTATCAATGGGATCAGGGATACTTCCAGCAAGAAATATATCGAAGAGTCAGTGCTGGCCTAGCCGAAAATCAAAGTTTAACAGAAGCTTGGTCAAAAATTCCTGAAAAATTAGCGTTTTATGATTACATCGGCAATAATCCGGCAAAAGGAGGATTATTCAGAGCAGGATCCATGGACAGTGGGGATGGAATAGCTGTTGGATGGTTAGGACACCCCGTC------TTTAGAGATAAAGAAGGACGTGAACTTTTTGTCCGTCGTATGCCTACCTTTTTTGAAACATTTCCCGTTGTTTTAGTAGATGGAGACGGAATTGTTAGAGCTGACGTTCCTTTTAGAAGGGCAGAATCGAAGTATAGTGTTGAACAAGTAGGTGTAACTGTTGAGTTCTATGGCGGTGAACTTAACGGAGTCAGTTACAGCGATCCCGCTACTGTGAAAAAATATGCGAGACGCGCTCAATTGGGTGAAATTTTTGAATTAGATCGTGCTACTTTGAAATCTGATGGTGTTTTTCGTAGCAGTCCACGAGGTTGGTTTACTTTTGGACATGCATCGTTTGCTCTGCTCTTCTTCTTCGGACACATTTGGCATGGTGCTAGAACTCTGTTTAGAGATGTTTTTGCAGGTATTGACCCAGATTTGGATTCACAAGTAGAATTTGGAGCATTCCAAAAACTAGGAGATCCGACTACAAGAAAACAAGCCGTC
>Sedum_plumbizincicola
ATGGGTTTACCTTGGTATCGTGTTCATACCGTCGTATTGAATGATCCTGGTCGGTTGCTTGCTGTCCATATAATGCATACGGCTCTGGTTGCTGGTTGGGCCGGGTCAATGGCGTTATATGAATTAGCAGTTTTTGATCCTTCTGATCCCGTTCTTGATCCAATGTGGAGACAAGGTATGTTTGTTATACCCTTCATGACACGTTTAGGAATAACTAATTCATGGGGCGGTTGGAGTATTACAGGCGGAACTGTAACAAATCCGGGTATTTGGAGTTACGAAGGAGTGGCCGGGGCACATATTATGTTTTCGGGGTTGTGCTTCTTGGCAGCTATTTGGCATTGGGTATATTGGGATCTAGAAATATTTTCGGATGAACGTACAGGAAAGCCTTCTTTGGATTTGCCCAAGATCTTTGGAATTCATTTATTTCTTTCAGGGGTGGCGTGCTTTGGTTTTGGCGTATTTCATGTAACAGGTTTGTATGGTCCTGGAATATGGGTGTCCGATCCTTATGGATTAACTGGAAAAGTACAATCGGTAAACCCAGCATGGGGCGTGGAAGGTTTTGATCCTTTTGTTCCGGGAGGAATAGCCTCTCATCATATTGCCGCAGGCACTTTGGGCATATTAGCGGGCCTATTCCATCTGAGTGTCCGTCCGCCCCAACGTCTATACAAAGGATTACGTATGGGTAATATTGAAACTGTCCTTTCCAGTAGTATCGCTGCCGTCTTTTTTGCTGCTTTTGTTGTTGCGGGAACTATGTGGTATGGTTCTGCAACTACCCCAATCGAATTATTTGGTCCTACTCGTTATCAATGGGATCAGGGATACTTTCAGCAAGAAATATATCGAAGAGTCAGTACTGGCCTAGCCGAAAATCAAAGTTTAACAGAAGTTTGGTCAAAAATTCCTGAAAAATTAGCGTTTTATGATTACATCGGAAATAATCCAGCAAAAGGAGGACTATTCAGAGCAGGATCCATGGACAGTGGGGATGGAATAGCTGTTGGATGGTTAGGGCACCCCGTC------TTTAGAGATAAAGAAGGACGTGAACTTTTTGTCCGTCGTATGCCTACCTTTTTTGAAACATTTCCCGTTGTTTTGGTAGATGGAGATGGAATTGTTAGGGCTGACGTTCCTTTTAGAAGGGCAGAATCGAAGTATAGTGTTGAACAAGTAGGTGTAACTGTTGAGTTCTATGGCGGTGAACTTAACGGAGTCAGTTACAGCGATCCCGCTACTGTGAAAAAATACGCGAGACGCGCGCAATTGGGTGAAATTTTTGAATTAGATCGTGCTACTTTAAAATCTGATGGTGTTTTTCGTAGCAGTCCACGAGGTTGGTTTACTTTTGGACATGCATCGTTTGCTCTGCTCTTTTTCTTTGGACACATTTGGCATGGTGCTAGAACTCTGTTTAGAGATGTTTTTGCAGGTATTGACCCAGATTTGGATTCACAAGTAGAATTTGGAGCATTCCAAAAACTAGGAGATCCTACTACAAGAAAACAAGCCGTC
>Sedum_sarmentosum
ATGGGTTTGCCTTGGTATCGTGTTCATACCGTCGTATTGAATGATCCTGGTCGGTTGCTTGCTGTCCATATAATGCATACGGCTCTGGTTGCTGGTTGGGCCGGGTCAATGGCGTTATATGAATTAGCAGTTTTTGATCCGTCTGATCCCGTTCTTGATCCAATGTGGAGACAAGGTATGTTTGTTATACCCTTCATGACACGTTTAGGAATAACTAATTCATGGGGCGGTTGGAGTATTACAGGCGGAACTGTAACAAATCCGGGTATTTGGAGTTACGAAGGAGTGGCCGGGGCACATATTATGTTTTCGGGGTTGTGCTTCTTGGCAGCTATTTGGCATTGGGTATATTGGGATCTAGAAATATTTTCGGATGAACGTACAGGAAAGCCTTCTTTGGATTTACCCAAGATCTTTGGAATTCATTTATTTCTTTCAGGGGTGGCGTGCTTTGGTTTTGGCGTATTTCATGTAACAGGTTTGTATGGTCCTGGAATATGGGTGTCCGATCCTTATGGATTAACTGGAAAAGTACAATCGGTAAACCCAGCATGGGGCGTGGAAGGTTTTGATCCTTTTGTTCCGGGAGGAATAGCCTCTCATCATATTGCCGCAGGCACTTTGGGCATATTAGCGGGCCTATTCCATCTGAGTGTCCGTCCGCCCCAACGTCTATACAAAGGATTACGTATGGGTAATATTGAAACTGTCCTTTCCAGTAGTATCGCTGCTGTCTTTTTTGCTGCTTTTGTTGTTGCGGGAACTATGTGGTATGGTTCTGCAACTACCCCAATCGAATTATTTGGTCCTACTCGTTATCAATGGGATCAGGGATACTTCCAGCAAGAAATATATCGAAGAGTCAGTGCTGGCCTAGCCGAAAATCAAAGTTTAACAGAAGCTTGGTCAAAAATTCCTGAAAAATTAGCGTTTTATGATTACATCGGCAATAATCCGGCAAAAGGAGGATTATTCAGAGCAGGATCCATGGACAGTGGGGATGGAATAGCTGTTGGATGGTTAGGACACCCCGTC------TTTAGAGATAAAGAAGGACGTGAACTTTTTGTCCGTCGTATGCCTACCTTTTTTGAAACATTTCCCGTTGTTTTGGTAGATGGAGACGGAATTGTTAGAGCTGACGTTCCTTTTAGAAGGGCAGAATCAAAATATAGTGTTGAACAAGTAGGTGTAACTGTTGAGTTCTATGGCGGTGAACTTAACGGAGTCAGTTATAGCGATCCCGCTACTGTGAAAAAATATGCGAGACGCGCGCAATTGGGTGAAATTTTTGAATTAGATCGTGCTACTTTAAAATCTGATGGTGTTTTTCGTAGCAGTCCACGAGGTTGGTTTACTTTTGGACATGCATCGTTTGCTCTTCTCTTTTTCTTTGGACACATTTGGCATGGTGCTAGAACTCTGTTTAGAGATGTTTTTGCAGGTATTGACCCAGATTTGGATTCGCAAGTAGAATTTGGAGCATTCCAAAAACTAGGAGATCCTACTACAAGAAAACAAGCCGTC
>Sedum_tricarpum
ATGGGTTTACCTTGGTATCGTGTTCATACCGTCGTATTGAATGATCCTGGTCGGTTGCTTGCTGTCCATATAATGCATACGGCTCTGGTTGCTGGTTGGGCCGGGTCAATGGCGTTATATGAATTAGCAGTTTTTGATCCTTCTGATCCCGTTCTTGATCCAATGTGGAGACAAGGTATGTTTGTTATACCCTTCATGACACGTTTAGGAATAACTAATTCATGGGGCGGTTGGAGTATTACAGGCGGAACTGTAACAAATCCGGGTATTTGGAGTTACGAAGGAGTGGCCGGGGCACATATTATGTTTTCGGGGTTGTGCTTCTTGGCAGCTATTTGGCATTGGGTATATTGGGATCTAGAAATATTTTCGGATGAACGTACAGGAAAGCCTTCTTTGGATTTGCCCAAGATCTTTGGAATTCATTTATTTCTTTCAGGGGTGGCGTGCTTTGGTTTTGGCGTATTTCATGTAACAGGTTTGTATGGTCCTGGAATATGGGTGTCCGATCCTTATGGATTAACTGGAAAAGTACAATCGGTAAACCCAGCATGGGGCGTGGAAGGTTTTGATCCTTTTGTTCCGGGAGGAATAGCCTCTCATCATATTGCCGCAGGCACTTTGGGCATATTAGCGGGCCTATTCCATCTGAGTGTCCGTCCGCCCCAACGTCTATACAAAGGATTACGTATGGGTAATATTGAAACTGTCCTTTCCAGTAGTATCGCTGCCGTCTTTTTTGCTGCTTTTGTTGTTGCGGGAACTATGTGGTATGGTTCTGCAACTACCCCAATCGAATTATTTGGTCCTACTCGTTATCAATGGGATCAGGGATACTTTCAGCAAGAAATATATCGAAGAGTCAGTACTGGCCTAGCCGAAAATCAAAGTTTAACAGAAGTTTGGTCAAAAATTCCTGAAAAATTAGCGTTTTATGATTACATCGGGAATAATCCGGCAAAAGGAGGACTATTCAGAGCAGGATCCATGGACAGTGGGGATGGAATAGCTGTTGGATGGTTAGGACACCCCGTC------TTTAGAGATAAAGAAGGACGTGAACTTTTTGTTCGTCGTATGCCTACCTTTTTTGAAACATTTCCCGTTGTTTTGGTAGATGGAGACGGAATTGTTAGGGCTGACGTTCCTTTTAGAAGGGCAGAATCGAAGTATAGTGTTGAACAAGTAGGTGTAACTGTTGAGTTCTATGGCGGTGAACTTAACGGAGTCAGTTACAGCGATCCCGCTACTGTGAAAAAATACGCGAGACGCGCGCAATTGGGTGAAATTTTTGAATTAGATCGTGCTACTTTAAAATCTGATGGTGTTTTTCGTAGCAGTCCACGAGGTTGGTTTACTTTTGGACATGCATCGTTTGCTCTGCTCTTTTTCTTTGGACACATTTGGCATGGTGCTAGAACTCTGTTTAGAGATGTTTTTGCAGGTATTGACCCAGATTTGGATTCGCAAGTAGAATTTGGAGCATTCCAAAAACTAGGAGATCCTACTACAAGAAAACAAGCCGTC
>Aeonium_arboreum
ATGGGTTTGCCTTGGTATCGTGTTCATACCGTCGTATTGAATGATCCGGGTCGGTTGCTTGCTGTCCATATAATGCATACGGCTCTGGTTGCTGGTTGGGCCGGTTCAATGGCGTTATATGAATTAGCAGTTTTTGATCCTTCTGATCCCGTTCTTGATCCAATGTGGAGACAAGGTATGTTTGTTATACCCTTCATGACGCGTTTAGGAATAACTAATTCGTGGGGTGGTTGGAGTATTACAGGCGGAACTGTAACGAATCCGGGTATTTGGAGTTACGAAGGAGTGGCCGGAGCACATATTATGTTTTCGGGGTTGTGCTTCTTGGCAGCTATTTGGCATTGGGTATATTGGGATCTAGAAATTTTTTCGGATGAACGTACAGGAAAGCCTTCTTTGGATTTGCCCAAGATCTTTGGAATTCATTTATTTCTTTCAGGGGTGGCGTGCTTTGGTTTTGGCGTATTTCATGTAACAGGTTTGTATGGTCCTGGAATATGGGTGTCCGATCCTTATGGATTAACTGGAAAAGTACAATCTGTAAACCCAGCATGGGGCGTAGAAGGTTTTGATCCTTTTGTTCCGGGAGGAATAGCCTCTCATCATATTGCAGCAGGCACTTTAGGCATATTAGCAGGACTATTTCATCTGAGTGTCCGTCCGCCCCAACGTCTATACAAAGGATTACGTATGGGTAATATTGAAACTGTCCTTTCCAGTAGTATTGCTGCTGTCTTTTTTGCTGCTTTTGTTGTTGCGGGAACTATGTGGTATGGGTCTGCAACTACCCCAATCGAATTATTTGGTCCTACTCGTTATCAATGGGATCAAGGATACTTCCAGCAAGAAATATATCGAAGAGTGAGTGCTGGGCTAGCTGAAAACCAAAGTTTAACAGAAGCTTGGTCTAAAATTCCTGAAAAATTAGCTTTTTATGATTACATCGGAAATAATCCAGCAAAAGGGGGATTATTCAGAGCAGGATCAATGGACAGTGGGGATGGAATAGCTGTTGGGTGGTTAGGACACCCCATC------TTTAGAGATAAAGAAGGACGTGAACTTTTTGTCCGTCGTATGCCTACTTTTTTTGAAACATTTCCCGTTGTTTTGGTAGATGGAGATGGAATTGTTAGAGCCGACGTTCCTTTTAGAAGGGCAGAATCGAAGTATAGTGTTGAACAAGTAGGTGTAACTGTTGAGTTCTATGGCGGTGAACTTAACGGAGTCAGTTACAGCGACCCCGCTACTGTGAAAAAATATGCGAGACGCGCTCAATTGGGTGAAATTTTTGAATTAGATCGTGCTACTTTGAAATCTGATGGTGTTTTTCGTAGTAGTCCACGAGGTTGGTTTACTTTTGGACATGCATCGTTTGCTCTGCTCTTTTTCTTCGGACACATTTGGCATGGTGCGAGAACTCTGTTTAGAGATGTTTTTGCGGGTATTGACCCCGATTTGGATTCGCAAGTCGAATTTGGAGCATTCCAAAAACTAGGAGATCCGACTACAAGAAAACAAGCCGTC
>Aeonium_balsamiferum
ATGGGTTTGCCTTGGTATCGTGTTCATACCGTCGTATTGAATGATCCGGGTCGGTTGCTTGCTGTCCATATAATGCATACGGCTCTGGTTGCTGGTTGGGCCGGTTCAATGGCGTTATATGAATTAGCAGTTTTTGATCCTTCTGATCCCGTTCTTGATCCAATGTGGAGACAAGGTATGTTTGTTATACCCTTCATGACGCGTTTAGGAATAACTAATTCGTGGGGTGGTTGGAGTATTACAGGCGGAACTGTAACGAATCCGGGTATTTGGAGTTACGAAGGAGTGGCCGGAGCACATATTATGTTTTCGGGGTTGTGCTTCTTGGCAGCTATTTGGCATTGGGTATATTGGGATCTAGAAATTTTTTCGGATGAACGTACAGGAAAGCCTTCTTTGGATTTGCCCAAGATCTTTGGAATTCATTTATTTCTTTCAGGGGTGGCGTGCTTTGGTTTTGGCGTATTTCATGTAACAGGTTTGTATGGTCCTGGAATATGGGTGTCCGATCCTTATGGATTAACTGGAAAAGTACAATCTGTAAACCCAGCATGGGGCGTAGAAGGTTTTGATCCTTTTGTTCCGGGAGGAATAGCCTCTCATCATATTGCAGCAGGCACTTTAGGCATATTAGCAGGACTATTTCATCTGAGTGTCCGTCCGCCCCAACGTCTATACAAAGGATTACGTATGGGTAATATTGAAACTGTCCTTTCCAGTAGTATTGCTGCTGTCTTTTTTGCTGCTTTTGTTGTTGCGGGAACTATGTGGTATGGGTCTGCAACTACCCCAATCGAATTATTTGGTCCTACTCGTTATCAATGGGATCAAGGATACTTCCAGCAAGAAATATATCGAAGAGTGAGTGCTGGGCTAGCTGAAAACCAAAGTTTAACAGAAGCTTGGTCTAAAATTCCTGAAAAATTAGCTTTTTATGATTACATCGGAAATAATCCAGCAAAAGGGGGATTATTCAGAGCAGGATCAATGGACAGTGGGGATGGAATAGCTGTTGGGTGGTTAGGACACCCCATC------TTTAGAGATAAAGAAGGACGTGAACTTTTTGTCCGTCGTATGCCTACTTTTTTTGAAACATTTCCCGTTGTTTTGGTAGATGGAGATGGAATTGTTAGAGCCGACGTTCCTTTTAGAAGGGCAGAATCGAAGTATAGTGTTGAACAAGTAGGTGTAACTGTTGAGTTCTATGGCGGTGAACTTAACGGAGTCAGTTACAGCGACCCCGCTACTGTGAAAAAATATGCGAGACGCGCTCAATTGGGTGAAATTTTTGAATTAGATCGTGCTACTTTGAAATCTGATGGTGTTTTTCGTAGTAGTCCACGAGGTTGGTTTACTTTTGGACATGCATCGTTTGCTCTGCTCTTTTTCTTCGGACACATTTGGCATGGTGCGAGAACTCTGTTTAGAGATGTTTTTGCGGGTATTGACCCCGATTTGGATTCGCAAGTCGAATTTGGAGCATTCCAAAAACTAGGAGATCCGACTACAAGAAAACAAGCCGTC
>Aeonium_decorum
ATGGGTTTGCCTTGGTATCGTGTTCATACCGTCGTATTGAATGATCCGGGTCGGTTGCTTGCTGTCCATATAATGCATACGGCTCTGGTTGCTGGTTGGGCCGGTTCAATGGCGTTATATGAATTAGCAGTTTTTGATCCTTCTGATCCCGTTCTTGATCCAATGTGGAGACAAGGTATGTTTGTTATACCCTTCATGACGCGTTTAGGAATAACTAATTCGTGGGGTGGTTGGAGTATTACAGGCGGAACTGTAACGAATCCGGGTATTTGGAGTTACGAAGGAGTGGCCGGAGCACATATTATGTTTTCGGGGTTGTGCTTCTTGGCAGCTATTTGGCATTGGGTATATTGGGATCTAGAAATTTTTTCGGATGAACGTACAGGAAAGCCTTCTTTGGATTTGCCCAAGATCTTTGGAATTCATTTATTTCTTTCAGGGGTGGCGTGCTTTGGTTTTGGCGTATTTCATGTAACAGGTTTGTATGGTCCTGGAATATGGGTGTCCGATCCTTATGGATTAACTGGAAAAGTACAATCTGTAAACCCAGCATGGGGCGTAGAAGGTTTTGATCCTTTTGTTCCGGGAGGAATAGCCTCTCATCATATTGCAGCAGGCACTTTAGGCATATTAGCAGGACTATTTCATCTGAGTGTCCGTCCGCCCCAACGTCTATACAAAGGATTACGTATGGGTAATATCGAAACTGTCCTTTCCAGTAGTATTGCTGCTGTCTTTTTTGCTGCTTTTGTTGTTGCGGGAACTATGTGGTATGGGTCTGCAACTACCCCAATCGAATTATTTGGTCCTACTCGTTATCAATGGGATCAAGGATACTTCCAGCAAGAAATATATCGAAGAGTGAGTGCTGGGCTAGCCGAAAACCAAAGTTTAACAGAAGCTTGGTCTAAAATTCCTGAAAAATTAGCTTTTTATGATTACATCGGAAATAATCCAGCAAAAGGGGGATTATTCAGAGCAGGATCAATGGACAGTGGGGATGGAATAGCTGTTGGGTGGTTAGGACACCCCATC------TTTAGAGATAAAGAAGGACGTGAACTTTTTGTCCGTCGTATGCCTACTTTTTTTGAAACATTTCCCGTTGTTTTGGTAGATGGAGATGGAATTGTTAGAGCCGATGTTCCTTTTAGAAGGGCAGAATCGAAGTATAGTGTTGAACAAGTAGGTGTAACTGTTGAGTTCTATGGCGGTGAACTTAACGGAGTCAGTTACAGCGACCCCGCTACTGTGAAAAAATATGCGAGACGCGCTCAATTGGGTGAAATTTTTGAATTAGATCGTGCTACTTTGAAATCTGATGGTGTTTTTCGTAGTAGTCCACGAGGTTGGTTTACTTTTGGACATGCATCGTTTGCTCTGCTCTTTTTCTTCGGACACATTTGGCATGGTGCGAGAACTCTGTTTAGAGATGTTTTTGCGGGTATTGACCCCGATTTGGATTCGCAAGTCGAATTTGGAGCATTCCAAAAACTAGGAGATCCGACTACAAGAAAACAAGCCGTC
>Aeonium_diplocyclum
ATGGGTTTGCCTTGGTATCGTGTTCATACCGTCGTATTGAATGATCCGGGTCGGTTGCTTGCTGTCCATATAATGCATACGGCTCTGGTTGCTGGTTGGGCCGGTTCAATGGCGTTATATGAATTAGCAGTTTTTGATCCTTCTGATCCCGTTCTTGATCCAATGTGGAGACAAGGTATGTTTGTTATACCCTTCATGACGCGTTTAGGAATAACTAATTCGTGGGGTGGTTGGAGTATTACAGGCGGAACTGTAACGAATCCGGGTATTTGGAGTTACGAAGGAGTGGCCGGAGCACATATTATGTTTTCGGGGTTGTGCTTCTTGGCAGCTATTTGGCATTGGGTATATTGGGATCTAGAAATTTTTTCGGATGAACGTACAGGAAAGCCTTCTTTGGATTTGCCCAAGATCTTTGGAATTCATTTATTTCTTTCAGGGGTGGCGTGCTTTGGTTTTGGCGTATTTCATGTAACAGGTTTGTATGGTCCTGGAATATGGGTGTCCGATCCTTATGGATTAACTGGAAAAGTACAATCTGTAAACCCAGCATGGGGCGTAGAAGGTTTTGATCCTTTTGTTCCGGGAGGAATAGCCTCTCATCATATTGCAGCAGGCACTTTAGGCATATTAGCAGGACTATTTCATCTGAGTGTCCGTCCGCCCCAACGTCTATACAAAGGATTACGTATGGGTAATATTGAAACTGTCCTTTCCAGTAGTATTGCTGCTGTCTTTTTTGCTGCTTTTGTTGTTGCGGGAACTATGTGGTATGGGTCTGCAACTACCCCAATCGAATTATTTGGTCCTACTCGTTATCAATGGGATCAAGGATACTTCCAGCAAGAAATATATCGAAGAGTGAGTGCTGGGCTAGCCGAAAACCAAAGTTTAACAGAAGCTTGGTCTAAAATTCCTGAAAAATTAGCTTTTTATGATTACATCGGAAATAATCCAGCAAAAGGGGGATTATTCAGAGCAGGATCAATGGACAGTGGGGATGGAATAGCTGTTGGGTGGTTAGGACACCCCATC------TTTAGAGATAAAGAAGGACGTGAACTTTTTGTCCGTCGTATGCCTACTTTTTTTGAAACATTTCCCGTTGTTTTGGTAGATGGAGACGGAATTGTTAGAGCCGACGTTCCTTTTAGAAGGGCAGAATCGAAGTATAGTGTTGAACAAGTAGGTGTAACTGTTGAGTTCTATGGCGGTGAACTTAACGGAGTCAGTTACAGCGACCCCGCTACTGTGAAAAAATATGCGAGACGCGCTCAATTGGGTGAAATTTTTGAATTAGATCGTGCTACTTTGAAATCTGATGGTGTTTTTCGTAGTAGTCCACGAGGTTGGTTTACTTTTGGACATGCATCGTTTGCGCTGCTCTTTTTCTTCGGACACATTTGGCATGGTGCGAGAACTCTGTTTAGAGATGTTTTTGCGGGTATTGACCCCGATTTGGATTCGCAAGTCGAATTTGGAGCATTCCAAAAACTAGGAGATCCTACTACAAGAAAACAAGCCGTC
>Aeonium_dodrantale
ATGGGTTTGCCTTGGTATCGTGTTCATACCGTCGTATTGAATGATCCGGGTCGGTTGCTTGCTGTCCATATAATGCATACGGCTCTGGTTGCTGGTTGGGCCGGTTCAATGGCGTTATATGAATTAGCAGTTTTTGATCCTTCTGATCCCGTTCTTGATCCAATGTGGAGACAAGGTATGTTTGTTATACCCTTCATGACGCGTTTAGGAATAACTAATTCGTGGGGTGGTTGGAGTATTACAGGCGGAACTGTAACGAATCCGGGTATTTGGAGTTACGAAGGAGTGGCCGGAGCACATATTATGTTTTCGGGGTTGTGCTTCTTGGCAGCTATTTGGCATTGGGTATATTGGGATCTAGAAATTTTTTCGGATGAACGTACAGGAAAGCCTTCTTTGGATTTGCCCAAGATCTTTGGAATTCATTTATTTCTTTCAGGGGTGGCGTGCTTTGGTTTTGGCGTATTTCATGTAACAGGTTTGTATGGTCCTGGAATATGGGTGTCCGATCCTTATGGATTAACTGGAAAAGTACAATCTGTAAACCCAGCATGGGGCGTAGAAGGTTTTGATCCTTTTGTTCCGGGAGGAATAGCCTCTCATCATATTGCAGCAGGCACTTTAGGCATATTAGCAGGACTATTTCATCTGAGTGTCCGTCCGCCCCAACGTCTATACAAAGGATTACGTATGGGTAATATTGAAACTGTCCTTTCCAGTAGTATTGCTGCTGTCTTTTTTGCTGCTTTTGTTGTTGCGGGAACTATGTGGTATGGGTCTGCAACTACCCCAATCGAATTATTTGGTCCTACTCGTTATCAATGGGATCAAGGATACTTCCAGCAAGAAATATATCGAAGAGTGAGTGCTGGGCTAGCCGAAAACCAAAGTTTAACAGAAGCTTGGTCTAAAATTCCTGAAAAATTAGCTTTTTATGATTACATCGGAAATAATCCAGCAAAAGGGGGATTATTCAGAGCAGGATCAATGGACAGTGGGGATGGAATAGCTGTTGGGTGGTTAGGACACCCCATC------TTTAGAGATAAAGAAGGACGTGAACTTTTTGTCCGTCGTATGCCTACTTTTTTTGAAACATTTCCCGTTGTTTTGGTAGATGGAGACGGAATTGTTAGAGCCGACGTTCCTTTTAGAAGGGCAGAATCGAAGTATAGTGTTGAACAAGTAGGTGTAACTGTTGAGTTCTATGGCGGTGAACTTAACGGAGTCAGTTACAGCGACCCCGCTACTGTGAAAAAATATGCGAGACGCGCTCAATTGGGTGAAATTTTTGAATTAGATCGTGCTACTTTGAAATCTGATGGTGTTTTTCGTAGTAGTCCACGAGGTTGGTTTACTTTTGGACATGCATCGTTTGCTCTGCTCTTTTTCTTCGGACACATTTGGCATGGTGCGAGAACTCTGTTTAGAGATGTTTTTGCGGGTATTGACCCCGATTTGGATTCGCAAGTCGAATTTGGAGCATTCCAAAAACTAGGAGATCCTACTACAAGAAAACAAGCCGTC
>Aeonium_nobile
ATGGGTTTGCCTTGGTATCGTGTTCATACCGTCGTATTGAATGATCCGGGTCGGTTGCTTGCTGTCCATATAATGCATACGGCTCTGGTTGCTGGTTGGGCCGGTTCAATGGCGTTATATGAATTAGCAGTTTTTGATCCTTCTGATCCCGTTCTTGATCCAATGTGGAGACAAGGTATGTTTGTTATACCCTTCATGACGCGTTTAGGAATAACTAATTCGTGGGGTGGTTGGAGTATTACAGGCGGAACTGTAACGAATCCGGGTATTTGGAGTTACGAAGGAGTGGCCGGAGCACATATTATGTTTTCGGGGTTGTGCTTCTTGGCAGCTATTTGGCATTGGGTATATTGGGATCTAGAAATTTTTTCGGATGAACGTACAGGAAAGCCTTCTTTGGATTTGCCCAAGATCTTTGGAATTCATTTATTTCTTTCAGGGGTGGCGTGCTTTGGTTTTGGCGTATTTCATGTAACAGGTTTGTATGGTCCTGGAATATGGGTGTCCGATCCTTATGGATTAACTGGAAAAGTACAATCTGTAAACCCAGCATGGGGCGTAGAAGGTTTTGATCCTTTTGTTCCGGGAGGAATAGCCTCTCATCATATTGCAGCAGGCACTTTAGGCATATTAGCAGGACTATTTCATCTGAGTGTCCGTCCGCCCCAACGTCTATACAAAGGATTACGTATGGGTAATATCGAAACTGTCCTTTCCAGTAGTATTGCTGCTGTCTTTTTTGCTGCTTTTGTTGTTGCGGGAACTATGTGGTATGGGTCTGCAACTACCCCAATCGAATTATTTGGTCCTACTCGTTATCAATGGGATCAAGGATACTTCCAGCAAGAAATATATCGAAGAGTGAGTGCTGGGCTAGCCGAAAACCAAAGTTTAACAGAAGCTTGGTCTAAAATTCCTGAAAAATTAGCTTTTTATGATTACATCGGAAATAATCCAGCAAAAGGGGGATTATTCAGAGCAGGATCAATGGACAGTGGGGATGGAATAGCTGTTGGGTGGTTAGGACACCCCATC------TTTAGAGATAAAGAAGGACGTGAACTTTTTGTCCGTCGTATGCCTACTTTTTTTGAAACATTTCCCGTTGTTTTGGTAGATGGAGATGGAATTGTTAGAGCCGATGTTCCTTTTAGAAGGGCAGAATCGAAGTATAGTGTTGAACAAGTAGGTGTAACTGTTGAGTTCTATGGCGGTGAACTTAACGGAGTCAGTTACAGCGACCCCGCTACTGTGAAAAAATATGCGAGACGCGCTCAATTGGGTGAAATTTTTGAATTAGATCGTGCTACTTTGAAATCTGATGGTGTTTTTCGTAGTAGTCCACGAGGTTGGTTTACTTTTGGACATGCATCGTTTGCTCTGCTCTTTTTCTTCGGACACATTTGGCATGGTGCGAGAACTCTGTTTAGAGATGTTTTTGCGGGTATTGACCCCGATTTGGATTCGCAAGTCGAATTTGGAGCATTCCAAAAACTAGGAGATCCGACTACAAGAAAACAAGCCGTC
>Aeonium_saundersii
ATGGGTTTGCCTTGGTATCGTGTTCATACCGTCGTATTGAATGATCCGGGTCGGTTGCTTGCTGTCCATATAATGCATACGGCTCTGGTTGCTGGTTGGGCCGGTTCAATGGCGTTATATGAATTAGCAGTTTTTGATCCTTCTGATCCCGTTCTTGATCCAATGTGGAGACAAGGTATGTTTGTTATACCCTTCATGACGCGTTTAGGAATAACTAATTCGTGGGGTGGTTGGAGTATTACAGGCGGAACTGTAACGAATCCGGGTATTTGGAGTTACGAAGGAGTGGCCGGAGCACATATTATGTTTTCGGGGTTGTGCTTCTTGGCAGCTATTTGGCATTGGGTATATTGGGATCTAGAAATTTTTTCGGATGAACGTACAGGAAAGCCTTCTTTGGATTTGCCCAAGATCTTTGGAATTCATTTATTTCTTTCAGGGGTGGCGTGCTTTGGTTTTGGCGTATTTCATGTAACAGGTTTGTATGGTCCTGGAATATGGGTGTCCGATCCTTATGGATTAACTGGAAAAGTACAATCTGTAAACCCAGCATGGGGCGTAGAAGGTTTTGATCCTTTTGTTCCGGGAGGAATAGCCTCTCATCATATTGCAGCAGGCACTTTAGGCATATTAGCAGGACTATTTCATCTGAGTGTCCGTCCGCCCCAACGTCTATACAAAGGATTACGTATGGGTAATATTGAAACTGTCCTTTCCAGTAGTATTGCTGCTGTCTTTTTTGCTGCTTTTGTTGTTGCGGGAACTATGTGGTATGGGTCTGCAACTACCCCAATAGAATTATTTGGTCCTACTCGTTATCAATGGGATCAAGGATACTTCCAGCAAGAAATATATCGAAGAGTGAGTGCTGGGCTAGCCGAAAACCAAAGTTTAACAGAAGCTTGGTCTAAAATTCCTGAAAAATTAGCTTTTTATGATTACATCGGAAATAATCCAGCAAAAGGGGGATTATTCAGAGCAGGATCAATGGACAGTGGGGATGGAATAGCTGTTGGGTGGTTAGGACACCCCATC------TTTAGAGATAAAGAAGGACGTGAACTTTTTGTCCGTCGTATGCCTACTTTTTTTGAAACATTTCCCGTTGTTTTGGTAGATGGAGACGGAATTGTTAGAGCCGACGTTCCTTTTAGAAGGGCAGAATCGAAGTATAGTGTTGAACAAGTAGGTGTAACTGTTGAGTTCTATGGCGGTGAACTTAACGGAGTCAGTTACAGCGACCCCGCTACTGTGAAAAAATATGCGAGACGCGCTCAATTGGGTGAAATTTTTGAATTAGATCGTGCTACTTTGAAATCTGATGGTGTTTTTCGTAGTAGTCCACGAGGTTGGTTTACTTTTGGACATGCATCGTTTGCTCTGCTCTTTTTCTTCGGACACATTTGGCATGGTGCGAGAACTCTGTTTAGAGATGTTTTTGCGGGTATTGACCCCGATTTGGATTCGCAAGTCGAATTTGGAGCATTCCAAAAACTCGGAGATCCGACTACAAGAAAACAAGCCGTC
>Aeonium_tabuliforme
ATGGGTTTGCCTTGGTATCGTGTTCATACCGTCGTATTGAATGATCCGGGTCGGTTGCTTGCTGTCCATATAATGCATACGGCTCTGGTTGCTGGTTGGGCCGGTTCAATGGCGTTATATGAATTAGCAGTTTTTGATCCTTCTGATCCCGTTCTTGATCCAATGTGGAGACAAGGTATGTTTGTTATACCCTTCATGACGCGTTTAGGAATAACTAATTCGTGGGGTGGTTGGAGTATTACAGGCGGAACTGTAACGAATCCGGGTATTTGGAGTTACGAAGGAGTAGCCGGAGCACATATTATGTTTTCGGGGTTGTGCTTCTTGGCAGCTATTTGGCATTGGGTATATTGGGATCTAGAAATTTTTTCGGATGAACGTACAGGAAAGCCTTCTTTGGATTTGCCCAAGATCTTTGGAATTCATTTATTTCTTTCAGGGGTGGCGTGCTTTGGTTTTGGCGTATTTCATGTAACAGGTTTGTATGGTCCTGGAATATGGGTGTCCGATCCTTATGGATTAACTGGAAAAGTACAATCTGTAAACCCAGCATGGGGCGTAGAAGGTTTTGATCCTTTTGTTCCGGGAGGAATAGCCTCTCATCATATTGCAGCAGGCACTTTAGGCATATTAGCAGGACTATTTCATCTGAGTGTCCGTCCGCCCCAACGTCTATACAAAGGATTACGTATGGGTAATATTGAAACTGTCCTTTCCAGTAGTATTGCTGCTGTCTTTTTTGCTGCTTTTGTTGTTGCGGGAACTATGTGGTATGGGTCTGCAACTACCCCAATCGAATTATTTGGTCCTACTCGTTATCAATGGGATCAAGGATACTTCCAGCAAGAAATATATCGAAGAGTGAGTGCTGGGCTAGCCGAAAACCAAAGTTTAACAGAAGCTTGGTCTAAAATTCCTGAAAAATTAGCTTTTTATGATTACATCGGAAATAATCCAGCAAAAGGGGGATTATTCAGAGCAGGATCAATGGACAGTGGGGATGGAATAGCTGTTGGGTGGTTAGGACACCCCATC------TTTAGAGATAAAGAAGGACGTGAACTTTTTGTCCGTCGTATGCCTACTTTTTTTGAAACATTTCCCGTTGTTTTGGTAGATGGAGATGGAATTGTTAGAGCCGACGTTCCTTTTAGAAGGGCAGAATCGAAGTATAGTGTTGAACAAGTAGGTGTAACTGTTGAGTTCTATGGCGGTGAACTTAACGGAGTCAGTTACAGCGACCCCGCTACTGTGAAAAAATATGCGAGACGCGCTCAATTGGGTGAAATTTTTGAATTAGATCGTGCTACTTTGAAATCTGATGGTGTTTTTCGTAGTAGTCCACGAGGTTGGTTTACTTTTGGACATGCATCGTTTGCTCTGCTCTTTTTCTTCGGACACATTTGGCATGGTGCGAGAACTCTGTTTAGAGATGTTTTTGCGGGTATTGACCCCGATTTGGATTCACAAGTCGAATTTGGAGCATTCCAAAAACTAGGAGATCCGACTACAAGAAAACAAGCCGTC
>Aeonium_undulatum
ATGGGTTTGCCTTGGTATCGTGTTCATACCGTCGTATTGAATGATCCGGGTCGGTTGCTTGCTGTCCATATAATGCATACGGCTCTGGTTGCTGGTTGGGCCGGTTCAATGGCGTTATATGAATTAGCAGTTTTTGATCCTTCTGATCCCGTTCTTGATCCAATGTGGAGACAAGGTATGTTTGTTATACCCTTCATGACGCGTTTAGGAATAACTAATTCGTGGGGTGGTTGGAGTATTACAGGCGGAACTGTAACGAATCCGGGTATTTGGAGTTACGAAGGAGTGGCCGGAGCACATATTATGTTTTCGGGGTTGTGCTTCTTGGCAGCTATTTGGCATTGGGTATATTGGGATCTAGAAATTTTTTCGGATGAACGTACAGGAAAGCCTTCTTTGGATTTGCCCAAGATCTTTGGAATTCATTTATTTCTTTCAGGGGTGGCGTGCTTTGGTTTTGGCGTATTTCATGTAACAGGTTTGTATGGTCCTGGAATATGGGTGTCCGATCCTTATGGATTAACTGGAAAAGTACAATCTGTAAACCCAGCATGGGGCGTAGAAGGTTTTGATCCTTTTGTTCCGGGAGGAATAGCCTCTCATCATATTGCAGCAGGCACTTTAGGCATATTAGCAGGACTATTTCATCTGAGTGTCCGTCCGCCCCAACGTCTATACAAAGGATTACGTATGGGTAATATTGAAACTGTCCTTTCCAGTAGTATTGCTGCTGTCTTTTTTGCTGCTTTTGTTGTTGCGGGAACTATGTGGTATGGGTCTGCAACTACCCCAATCGAATTATTTGGTCCTACTCGTTATCAATGGGATCAAGGATACTTCCAGCAAGAAATATATCGAAGAGTGAGTGCTGGGCTAGCCGAAAACCAAAGTTTAACAGAAGCTTGGTCTAAAATTCCTGAAAAATTAGCTTTTTATGATTACATCGGAAATAATCCAGCAAAAGGGGGATTATTCAGAGCAGGATCAATGGACAGTGGGGATGGAATAGCTGTTGGGTGGTTAGGACACCCCATC------TTTAGAGATAAAGAAGGACGTGAACTTTTTGTCCGTCGTATGCCTACTTTTTTTGAAACATTTCCCGTTGTTTTGGTAGATGGAGATGGAATTGTTAGAGCCGACGTTCCTTTTAGAAGGGCAGAATCGAAGTATAGTGTTGAACAAGTAGGTGTAACTGTTGAGTTCTATGGCGGTGAACTTAACGGAGTCAGTTACAGCGACCCCGCTACTGTGAAAAAATATGCGAGACGCGCTCAATTGGGTGAAATTTTTGAATTAGATCGTGCTACTTTGAAATCTGATGGTGTTTTTCGTAGTAGTCCACGAGGTTGGTTTACTTTTGGACATGCATCGTTTGCTCTGCTCTTTTTCTTCGGACACATTTGGCATGGTGCGAGAACTCTGTTTAGAGATGTTTTTGCGGGTATTGACCCCGATTTGGATTCGCAAGTCGAATTTGGAGCATTCCAAAAACTAGGAGATCCGACTACAAGAAAACAAGCCGTC
>Monanthes_anagensis
ATGGGTTTGCCTTGGTATCGTGTTCATACCGTTGTATTGAATGATCCGGGTCGGTTGCTTGCTGTCCATATAATGCATACGGCTCTGGTTGCTGGTTGGGCCGGTTCAATGGCGTTATATGAATTAGCAGTTTTTGATCCTTCTGATCCCGTTCTTGATCCAATGTGGAGACAAGGTATGTTTGTTATACCCTTCATGACGCGTTTAGGAATAACTAATTCGTGGGGTGGTTGGAGTATTACAGGCGGAACTGTAACGAATCCGGGTATTTGGAGTTACGAAGGAGTGGCCGGAGCACATATTATGTTTTCGGGGTTGTGCTTCTTGGCAGCTATTTGGCATTGGGTATATTGGGATCTAGAAATTTTTTCGGATGAACGTACAGGAAAGCCTTCTTTGGATTTGCCCAAGATCTTTGGAATTCATTTATTTCTTTCAGGGGTGGCGTGCTTTGGTTTTGGCGTATTTCATGTAACAGGTTTGTATGGTCCTGGAATATGGGTGTCCGATCCTTATGGATTAACTGGAAAAGTACAATCTGTAAACCCAGCATGGGGCGTAGAAGGTTTTGATCCTTTTGTTCCGGGAGGAATAGCCTCTCATCATATTGCAGCAGGCACTTTAGGCATATTAGCGGGACTATTTCATCTGAGTGTCCGTCCGCCCCAACGTCTATACAAAGGATTACGTATGGGTAATATTGAAACTGTCCTTTCCAGTAGCATTGCTGCTGTCTTTTTTGCTGCTTTTGTTGTTGCGGGAACTATGTGGTATGGGTCTGCAACTACCCCAATCGAATTATTTGGTCCTACTCGTTATCAATGGGATCAAGGATACTTCCAGCAAGAAATATATCGAAGAGTGAGCGCTGGGCTAGCCGAAAATCAAAGTTTAACAGAAGCTTGGTCTAAAATTCCTGAAAAATTAGCTTTTTATGATTACATCGGAAATAATCCGGCAAAAGGAGGATTATTCAGAGCAGGATCAATGGATAGTGGGGATGGAATAGCTGTTGGGTGGTTAGGACACCCCATC------TTTAGAGATAAAGAAGGACGTGAACTTTTTGTCCGTCGTATGCCTACTTTTTTTGAAACATTTCCCGTTGTTTTGGTAGATGGAGACGGAATTGTTAGAGCCGACGTTCCTTTTAGAAGGGCAGAATCGAAGTATAGTGTTGAACAAGTAGGTGTAACTGTTGAGTTCTATGGCGGTGAACTTAACGGAGTCAGTTACAGCGATCCCGCTACTGTGAAAAAATATGCGAGACGCGCTCAATTGGGTGAAATTTTTGAATTAGATCGTGCTACTTTGAAATCTGATGGTGTTTTTCGTAGTAGTCCACGAGGTTGGTTTACTTTTGGACATGCATCGTTTGCTCTGCTCTTTTTCTTCGGACACATTTGGCATGGTGCGAGAACTCTGTTTAGAGATGTTTTTGCGGGTATTGACCCCGATTTGGATTCGCAAGTCGAATTTGGAGCATTCCAAAAACTAGGAGATCCGACTACAAGAAAACAAGCCGTC
>Monanthes_brachycaulos
ATGGGTTTGCCTTGGTATCGTGTTCATACCGTTGTATTGAATGATCCGGGTCGGTTGCTTGCTGTCCATATAATGCATACGGCTCTGGTTGCTGGTTGGGCCGGTTCAATGGCGTTATATGAATTAGCAGTTTTTGATCCTTCTGATCCCGTTCTTGATCCAATGTGGAGACAAGGTATGTTTGTTATACCCTTCATGACGCGTTTAGGAATAACTAATTCGTGGGGTGGTTGGAGTATTACAGGCGGAACTGTAACGAATCCGGGTATTTGGAGTTACGAAGGAGTGGCCGGAGCACATATTATGTTTTCGGGGTTGTGCTTCTTGGCAGCTATTTGGCATTGGGTATATTGGGATCTAGAAATTTTTTCGGATGAACGTACAGGAAAGCCTTCTTTGGATTTGCCCAAGATCTTTGGAATTCATTTATTTCTTTCAGGGGTGGCGTGCTTTGGTTTTGGCGTATTTCATGTAACAGGTTTGTATGGTCCTGGAATATGGGTGTCCGATCCTTATGGATTAACTGGAAAAGTACAATCTGTAAACCCAGCATGGGGCGTAGAAGGTTTTGATCCTTTTGTTCCGGGAGGAATAGCCTCTCATCATATTGCAGCAGGCACTTTAGGCATATTAGCGGGACTATTTCATCTGAGTGTCCGTCCGCCCCAACGTCTATACAAAGGATTACGTATGGGTAATATTGAAACTGTCCTTTCCAGTAGCATTGCTGCTGTCTTTTTTGCTGCTTTTGTTGTTGCGGGAACTATGTGGTATGGGTCTGCAACTACCCCAATCGAATTATTTGGTCCTACTCGTTATCAATGGGATCAAGGATACTTCCAGCAAGAAATATATCGAAGAGTGAGCGCTGGGCTAGCCGAAAATCAAAGTTTAACAGAAGCTTGGTCTAAAATTCCTGAAAAATTAGCTTTTTATGATTACATCGGAAATAATCCGGCAAAAGGAGGATTATTCAGAGCAGGATCAATGGATAGTGGGGATGGAATAGCTGTTGGGTGGTTAGGACACCCCATC------TTTAGAGATAAAGAAGGGCGTGAACTTTTTGTCCGTCGTATGCCTACTTTTTTTGAAACATTTCCCGTTGTTTTGGTAGATGGAGACGGAATTGTTAGAGCCGACGTTCCTTTTAGAAGGGCAGAATCGAAGTATAGTGTTGAACAAGTAGGTGTAACTGTTGAGTTCTATGGCGGTGAACTTAACGGAGTCAGTTACAGCGATCCCGCTACTGTGAAAAAATATGCGAGACGCGCTCAATTGGGTGAAATTTTTGAATTAGATCGTGCTACTTTGAAATCTGATGGTGTTTTTCGTAGTAGTCCACGAGGTTGGTTTACTTTTGGACATGCATCGTTTGCTCTGCTCTTTTTCTTCGGACACATTTGGCATGGTGCGAGAACTCTGTTTAGAGATGTTTTTGCGGGTATTGACCCCGATTTGGATTCGCAAGTCGAATTTGGAGCATTCCAAAAACTAGGAGATCCGACTACAAGAAAACAAGCCGTC
>Monanthes_muralis
ATGGGTTTGCCTTGGTATCGTGTTCATACCGTTGTATTGAATGATCCGGGTCGGTTGCTTGCTGTCCATATAATGCATACGGCTCTGGTTGCTGGTTGGGCCGGTTCAATGGCGTTATATGAATTAGCAGTTTTTGATCCTTCTGATCCCGTTCTTGATCCAATGTGGAGACAAGGTATGTTTGTTATACCCTTCATGACGCGTTTAGGAATAACTAATTCGTGGGGTGGTTGGAGTATTACAGGCGGAACTGTAACGAATCCGGGTATTTGGAGTTACGAAGGAGTGGCCGGAGCACATATTATGTTTTCGGGGTTGTGCTTCTTGGCAGCTATTTGGCATTGGGTATATTGGGATCTAGAAATTTTTTCGGATGAACGTACAGGAAAGCCTTCTTTGGATTTGCCCAAGATCTTTGGAATTCATTTATTTCTTTCAGGGGTGGCGTGCTTTGGTTTTGGCGTATTTCATGTAACAGGTTTGTATGGTCCTGGAATATGGGTGTCCGATCCTTATGGATTAACTGGAAAAGTACAATCTGTAAACCCAGCATGGGGCGTAGAAGGTTTTGATCCTTTTGTTCCGGGAGGAATAGCCTCTCATCATATTGCAGCAGGCACTTTAGGCATATTAGCGGGACTATTTCATCTGAGTGTCCGTCCGCCCCAACGTCTATACAAAGGATTACGTATGGGTAATATTGAAACTGTTCTTTCCAGTAGCATTGCTGCTGTCTTTTTTGCTGCTTTTGTTGTTGCGGGAACTATGTGGTATGGGTCTGCAACTACCCCAATCGAATTATTTGGTCCTACTCGTTATCAATGGGATCAAGGATACTTCCAGCAAGAAATATATCGAAGAGTGAGCGCTGGGCTAGCCGAAAATCAAAGTTTAACAGAAGCTTGGTCTAAAATTCCTGAAAAATTAGCTTTTTATGATTACATCGGAAATAATCCGGCAAAAGGAGGATTATTCAGAGCAGGATCAATGGATAGTGGGGATGGAATAGCTGTTGGGTGGTTAGGACACCCCATC------TTTAGAGATAAAGAAGGACGTGAACTTTTTGTCCGTCGTATGCCTACTTTTTTTGAAACATTTCCCGTTGTTTTGGTAGATGGAGACGGAATTGTTAGAGCCGACGTTCCTTTTAGAAGGGCAGAATCGAAGTATAGTGTTGAACAAGTAGGTGTAACTGTTGAGTTCTATGGCGGTGAACTTAACGGAGTCAGTTACAGCGATCCCGCTACTGTGAAAAAATATGCGAGACGCGCTCAATTGGGTGAAATTTTTGAATTAGATCGTGCTACTTTGAAATCTGATGGTGTTTTTCGTAGTAGTCCACGAGGTTGGTTTACTTTTGGACATGCATCGTTTGCTCTGCTCTTTTTCTTCGGACACATTTGGCATGGTGCGAGAACTCTGTTTAGAGATGTTTTTGCGGGTATTGACCCCGATTTGGATTCGCAAGTCGAATTTGGAGCATTCCAAAAACTAGGAGATCCGACTACAAGAAAACAAGCCGTC
>Monanthes_polyphylla
ATGGGTTTGCCTTGGTATCGTGTTCATACCGTCGTATTGAATGATCCGGGTCGGTTGCTTGCTGTCCATATAATGCATACGGCTCTGGTTGCTGGTTGGGCCGGTTCAATGGCGTTATATGAATTAGCAGTTTTTGATCCTTCTGATCCCGTTCTTGATCCAATGTGGAGACAAGGTATGTTTGTTATACCCTTCATGACGCGTTTAGGAATAACTAATTCGTGGGGTGGTTGGAGTATTACAGGCGGAACGGTAACGAATCCGGGTATTTGGAGTTACGAAGGAGTGGCCGGAGCACATATTATGTTTTCGGGGTTGTGCTTCTTGGCAGCTATTTGGCATTGGGTATATTGGGATCTAGAAATTTTTTCGGATGAACGTACAGGAAAGCCTTCTTTGGATTTGCCCAAGATCTTTGGAATTCATTTATTTCTTTCAGGGGTGGCGTGCTTTGGTTTTGGCGTATTTCATGTAACAGGTTTGTATGGTCCTGGAATATGGGTGTCCGATCCTTATGGATTAACTGGAAAAGTACAATCTGTAAACCCAGCATGGGGCGTAGAAGGTTTTGATCCTTTTGTTCCGGGAGGAATAGCCTCTCATCATATTGCAGCAGGCACTTTAGGCATATTAGCGGGACTATTTCATCTGAGTGTCCGTCCTCCCCAACGTCTATACAAAGGATTACGTATGGGTAATATTGAAACTGTCCTTTCCAGTAGCATTGCTGCTGTCTTTTTTGCTGCTTTTGTTGTTGCGGGAACTATGTGGTATGGGTCTGCAACTACCCCAATCGAATTATTTGGTCCTACTCGTTATCAATGGGATCAAGGATACTTCCAGCAAGAAATATATCGAAGAGTGAGTGCTGGGCTAGCCGAAAATCAAAGTTTAACAGAAGCTTGGTCTAAAATTCCTGAAAAATTAGCTTTTTATGATTACATCGGAAATAATCCGGCAAAAGGGGGATTATTCAGAGCAGGATCAATGGATAGTGGGGATGGAATAGCTGTTGGGTGGTTAGGACACCCGATC------TTTAGAGATAAAGAAGGACGTGAACTTTTTGTCCGTCGTATGCCTACTTTTTTTGAAACATTTCCCGTTGTTTTGGTAGATGGAGACGGAATTGTTAGAGCCGACGTTCCTTTTAGAAGGGCAGAATCAAAGTATAGTGTTGAACAAGTAGGTGTAACTGTTGAGTTCTATGGCGGTGAACTTAATGGAGTCAGTTACAGCGATCCCGCTACTGTGAAAAAATATGCGAGACGCGCTCAATTGGGTGAAATTTTTGAATTAGATCGTGCTACTTTGAAATCTGATGGTGTTTTTCGTAGTAGTCCACGAGGTTGGTTTACTTTTGGACATGCATCGTTTGCTCTGCTCTTTTTCTTCGGACACATTTGGCATGGTGCGAGAACTCTGTTTAGAGATGTTTTTGCGGGTATTGACCCCGATTTGGATTCGCAAGTTGAATTTGGAGCATTCCAAAAACTAGGAGATCCGACTACAAGAAAACAAGCCGTC
>Rosularia_alpestris
ATGGGTTTGCCTTGGTATCGTGTTCATACCGTCGTATTGAATGATCCTGGTCGGTTGCTTGCTGTCCATATAATGCATACGGCTCTGGTTGCTGGTTGGGCCGGTTCAATGGCGTTATATGAATTAGCGGTTTTTGATCCTTCTGATCCCGTTCTTGATCCAATGTGGAGACAAGGTATGTTTGTTATACCCTTCATGACGCGTTTAGGAATAACTAATTCATGGGGCGGTTGGAGTATTACAGGCGGAACTGTAACGAATCCGGGTATTTGGAGTTACGAAGGGGTGGCCGGGGCACATATTATGTTTTCGGGGTTGTGCTTCTTGGCAGCTATTTGGCATTGGGTATATTGGGATCTAGAAATATTTTCGGATGAACGTACCGGAAAGCCTTCTTTGGATTTGCCCAAGATCTTTGGAATTCATTTATTTCTTTCAGGGGTGGCGTGCTTTGGTTTTGGCGTATTTCATGTAACAGGTTTATATGGTCCTGGAATATGGGTGTCCGATCCTTATGGATTAACTGGAAAAGTACAATCTGTAAACCCAGCATGGGGCGTGGAAGGCTTTGATCCTTTTGTTCCGGGAGGAATAGCCTCTCATCATATTGCAGCGGGCACTTTGGGCATATTAGCGGGCCTATTCCATCTGAGTGTCCGTCCGCCCCAACGTCTATATAAAGGATTACGTATGGGTAATATTGAAACTGTCCTTTCCAGTAGTATCGCTGCTGTCTTTTTTGCTGCTTTTGTTGTTGCAGGAACTATGTGGTATGGTTCTGCAACTACCCCAATCGAATTATTTGGTCCTACTCGTTATCAATGGGATCAGGGATACTTCCAGCAAGAAATATATCGAAGAGTCAGTGCTGGGCTAGCCGAAAATCAAAGTTTAACAGAAGCTTGGTCTAAAATTCCTGAAAAATTAGCTTTTTATGATTATATCGGCAATAATCCGGCAAAAGGGGGATTATTCAGAGCCGGATCAATGGACAGTGGGGATGGAATAGCTGTTGGGTGGTTAGGACACCCCGTC------TTTAGAGATAAAGAAGGACGTGAACTTTTTGTCCGTCGTATGCCTACTTTTTTTGAAACATTTCCCGTTGTTTTAGTAGATGGAGACGGAATTGTTAGAGCCGACGTTCCTTTTAGAAGGGCAGAATCGAAGTATAGTGTTGAACAAGTAGGTGTAACTGTTGAGTTCTATGGCGGGGAACTTAACGGAGTCAGTTATAGCGATCCCGCTACTGTGAAAAAATATGCGAGACGCGCTCAATTGGGTGAAATTTTTGAATTAGATCGTGCTACTTTGAAATCTGATGGTGTTTTTCGTAGCAGTCCACGAGGTTGGTTTACTTTTGGACATGCGTCGTTTGCTTTGCTCTTCTTCTTCGGACACATTTGGCATGGTGCGCGAACTCTGTTTAGAGATGTTTTTGCGGGTATTGACCCAGATTTGGATTCGCAAGTCGAATTTGGAGCATTCCAAAAACTAGGAGATCCGACTACAAGAAAACAAGCCGTC
>Sempervivum_tectorum
ATGGGTTTGCCTTGGTATCGTGTTCATACCGTCGTATTGAATGATCCTGGTCGGTTGCTTGCTGTCCATATAATGCATACGGCTCTGGTTGCTGGTTGGGCCGGTTCAATGGCGTTATATGAATTAGCAGTTTTTGATCCTTCTGATCCCGTTCTTGATCCAATGTGGAGACAAGGTATGTTTGTTATACCCTTCATGACGCGTTTAGGAATAACTAATTCATGGGGCGGTTGGAGTATTACAGGCGGAACTGTAACGAATCCGGGTATTTGGAGTTACGAAGGAGTGGCCGGGGCACATATTATGTTTTCGGGGTTGTGCTTCTTGGCAGCTATTTGGCATTGGGTATATTGGGATCTAGAAATATTTTCCGATGAACGTACAGGAAAGCCTTCTTTGGATTTGCCCAAGATCTTTGGAATTCATTTATTTCTTTCAGGGGTGGCGTGCTTTGGTTTTGGCGTATTTCATGTAACAGGTTTGTATGGTCCTGGAATATGGGTGTCCGATCCTTATGGATTAACTGGAAAAGTACAATCTGTAAACCCAGCATGGGGCGTGGAAGGTTTTGATCCTTTTGTTCCGGGAGGAATAGCCTCTCATCATATTGCAGCAGGTACTTTGGGCATATTAGCGGGTCTATTCCATCTTAGTGTCCGTCCGCCCCAACGTTTATATAAAGGATTACGTATGGGTAATATTGAAACTGTCCTTTCCAGTAGTATTGCTGCTGTCTTTTTTGCTGCTTTTGTTGTTGCGGGAACTATGTGGTATGGTTCTGCAACTACCCCAATCGAATTATTTGGTCCTACTCGTTATCAATGGGATCAGGGATACTTCCAGCAAGAAATATATCGAAGAGTCAGTGCTGGGCTAGCCGAAAATCAAAGTTTAACAGAAGCTTGGTCTAAAATTCCTGAAAAACTAGCTTTTTATGATTACATCGGCAATAATCCGGCAAAAGGGGGATTATTCAGAGCAGGATCAATGGACAGTGGTGATGGAATAGCTGTTGGATGGTTAGGACATCCCGTC------TTTAGAGATAAAGAAGGACGTGAACTTTTTGTCCGTCGTATGCCTACTTTTTTTGAAACATTTCCTGTTGTTTTGGTAGATGGAGACGGAATTGTTAGAGCCGACGTTCCTTTTAGAAGGGCAGAATCGAAGTATAGTGTTGAACAAGTAGGTGTAACTGTTGAGTTCTATGGCGGTGAACTTAACGGAGTCAATTACAGCGATCCCGCTACTGTGAAAAAATATGCGAGACGCGCTCAATTGGGTGAAATTTTTGAATTAGATCGTGCTACTTTGAAATCTGATGGTGTTTTTCGTAGCAGTCCACGAGGTTGGTTTACTTTTGGACATGCATCGTTTGCTCTGCTCTTCTTCTTCGGACACATTTGGCATGGTGCTAGAACTCTCTTTAGAGATGTTTTTGCGGGTATTGACCCAGATTTGGATTCGCAAGTCGAATTTGGAGCATTCCAAAAACTAGGAGATCCGACTACAAGAAAACAAGCCGTC
>Phedimus_spurius
ATGGGTTTGCCTTGGTATCGTGTTCATACCGTCGTATTGAATGATCCGGGTCGGTTGCTTGCTGTCCATATAATGCATACGGCTCTGGTTGCTGGTTGGGCCGGTTCAATGGCGTTATATGAATTAGCAGTTTTTGATCCTTCTGACCCCGTTCTTGATCCAATGTGGAGACAAGGTATGTTTGTTATACCTTTCATGACGCGTTTGGGAATAACTAATTCATGGGGCGGGTGGAGTATTACAGGAGGAACTGTAACGAATCCAGGTATTTGGAGTTATGAAGGAGTGGCCGGGGCACATATTGGGTTTTCGGGGTTGTGCTTCTTGGCAGCTATTTGGCATTGGGTATATTGGGATCTCGAAATATTTTCTGATGAACGTACCGGAAAACCTTCTTTGGATTTGCCCAAGATCTTTGGAATTCATTTATTTCTGTCAGGGGTGGCGTGCTTTGGTTTTGGCGTATTTCATGTAACAGGTTTGTATGGTCCTGGAATATGGGTGTCCGATCCTTATGGATTAACTGGAAAAGTACAATCGGTAAACCCAGCATGGGGCGTGGAAGGTTTTGATCCTTTTGTTCCGGGAGGAATAGCCTCTCATCATATTGCAGCAGGCACTTTGGGCATATTAGCGGGCCTATTCCATCTTAGTGTCCGGCCGCCCCAACGTTTATACAAAGGATTACGTATGGGTAATATTGAAACTGTCCTTTCCAGTAGTATCGCTGCTGTCTTTTTTGCTGCTTTTGTTGTTGCGGGAACTATGTGGTATGGTTCTGCAACTACCCCAATCGAATTATTTGGTCCTACGCGTTATCAATGGGATCAGGGATACTTCCAGCAAGAAATATATCGAAGAGTCAGTGCTGGGCTAGCCGAAAATCAAAGTTTAACAGAAGCTTGGTCTAAAATTCCTGAAAAATTAGCTTTTTATGATTACATCGGAAATAATCCGGCAAAAGGGGGATTATTCAGAGCAGGATCGATGGACAGTGGGGATGGAATAGCTGTTGGATGGTTAGGCCACCCCATC------TTTAGAGATAAAGAAGGACATGAACTTTTTGTACGTCGTATGCCTACTTTTTTTGAAACATTTCCCGTTGTTTTGGTAGATGGAGACGGAATTGTTAGAGCCGACGTTCCTTTTAGAAGGGCAGAATCGAAGTATAGTGTTGAACAAGTAGGTGTAACTGTTGAGTTCTATGGCGGCGAACTTAACGGAGTCAGTTACAGCGATCCCGCTACTGTGAAAAAATATGCGAGACGCGCTCAATTGGGTGAAATTTTTGAATTAGATCGTGCTACTTTGAAATCTGATGGGGTTTTTCGTAGCAGTCCACGAGGTTGGTTTACTTTTGGACATGCGTCGTTTGCTCTGCTCTTCTTTTTCGGACACATTTGGCATGGTGCTAGAACCCTGTTTAGAGATGTTTTTGCGGGTATTGACCCAGATTTGGATTCACAAGTCGAATTTGGAGCATTCCAAAAACTAGGGGATCCGACTACAAGAAAACAAGCCGTT
>Phedimus_aizoon
ATGGGTTTGCCTTGGTATCGTGTTCATACCGTCGTATTGAATGATCCTGGTCGGTTGCTTGCTGTCCATATAATGCATACGGCTCTGGTTGCTGGTTGGGCCGGTTCAATGGCGTTATATGAATTAGCAGTTTTTGATCCTTCTGACCCCGTTCTTGATCCAATGTGGAGACAAGGTATGTTTGTTATACCTTTCATGACGCGTTTAGGAATAACTAATTCATGGGGTGGGTGGAGTATTACAGGAGGAACTGTAACAAATCCAGGTATTTGGAGTTACGAAGGAGTGGCCGGGGCACATATTGGGTTTTCAGGGTTGTGCTTCTTAGCAGCTATTTGGCATTGGGTATATTGGGATCTCGAAATATTTTCTGATGAACGTACCGGAAAACCTTCTTTGGATTTGCCCAAGATCTTTGGAATTCATTTATTTCTTTCAGGGGTGGCATGCTTTGGTTTTGGCGTATTTCATGTAACAGGTTTGTATGGTCCTGGAATATGGGTGTCCGATCCTTATGGATTAACTGGAAAAGTACAATCGGTAAACCCAGCATGGGGCGTGGAAGGTTTTGATCCTTTCGTTCCGGGAGGAATAGCCTCTCATCATATTGCAGCAGGCACTTTGGGCATATTAGCGGGCCTATTCCATCTTAGTGTCCGTCCGCCCCAACGTCTATACAAAGGATTACGTATGGGTAATATTGAAACTGTCCTTTCCAGTAGTATCGCTGCTGTCTTTTTTGCTGCTTTTGTTGTTGCGGGAACTATGTGGTATGGTTCGGCAACTACCCCAATCGAATTATTTGGTCCTACTCGTTATCAATGGGATCAGGGATACTTCCAGCAAGAAATATATCGAAGAGTCAGTGCTGGGCTAGCCGAAAATCAAAGTTTAACAGAAGCTTGGTCTAAAATTCCTGAAAAATTAGCTTTTTATGATTACATCGGCAATAATCCGGCAAAAGGGGGATTATTCAGAGCCGGATCGATGGACAGTGGGGATGGAATAGCTGTTGGATGGTTAGGCCACCCCATC------TTTAGAGATAAAGAAGGACGTGAACTTTTTGTACGTCGTATGCCTACTTTTTTTGAAACATTTCCCGTTGTTTTGGTAGATGGAGACGGAATTGTTAGAGCCGACGTTCCTTTTAGAAGGGCAGAATCGAAGTATAGTGTTGAACAAGTAGGTGTAACTGTTGAGTTCTATGGCGGCGAACTTAACGGAGTCAGTTACAGCGATCCCGCTACTGTGAAAAAATATGCGAGACGCGCTCAATTGGGTGAAATTTTTGAATTAGATCGTGCTACTTTGAAATCTGATGGGGTTTTTCGTAGCAGTCCACGAGGTTGGTTTACTTTTGGACATGCGTCGTTTGCTCTGCTCTTCTTTTTCGGACACATTTGGCATGGTGCTAGAACCCTGTTTAGAGATGTTTTTGCAGGTATTGACCCAGATTTGGATTCACAAGTCGAATTTGGAGCATTCCAAAAACTAGGAGATCCGACTACAAGAAAACAAGCCGTT
>Phedimus_kamtschaticus
ATGGGTTTGCCTTGGTATCGTGTTCATACCGTCGTATTGAATGATCCTGGTCGGTTGCTTGCTGTCCATATAATGCATACGGCTCTGGTTGCTGGTTGGGCCGGTTCAATGGCGTTATATGAATTAGCAGTTTTTGATCCTTCTGACCCCGTTCTTGATCCAATGTGGAGACAAGGTATGTTTGTTATACCTTTCATGACGCGTTTAGGAATAACTAATTCATGGGGCGGGTGGAGTATTACAGGAGGAACTGTAACAAATCCAGGTATTTGGAGTTACGAAGGAGTGGCCGGGGCACATATTGGGTTTTCAGGGTTGTGCTTCTTAGCAGCTATTTGGCATTGGGTATATTGGGATCTCGAAATATTTTCTGATGAACGTACCGGAAAACCTTCTTTGGATTTGCCCAAGATCTTTGGAATTCATTTATTTCTTTCAGGGGTGGCATGCTTTGGTTTTGGCGTATTTCATGTAACAGGTTTGTATGGTCCTGGAATATGGGTGTCCGATCCTTATGGATTAACTGGAAAAGTACAATCGGTAAACCCAGCATGGGGCGTGGAAGGTTTTGATCCTTTCGTTCCGGGAGGAATAGCCTCTCATCATATTGCAGCAGGCACTTTGGGCATATTAGCGGGCCTATTCCATCTTAGTGTCCGTCCGCCCCAACGTCTATACAAAGGATTACGTATGGGTAATATTGAAACTGTCCTTTCCAGTAGTATCGCTGCTGTCTTTTTTGCTGCTTTTGTTGTTGCGGGAACTATGTGGTATGGTTCGGCAACTACCCCAATCGAATTATTTGGTCCTACTCGTTATCAATGGGATCAGGGATACTTCCAGCAAGAAATATATCGAAGAGTCAGTGCTGGGCTAGCCGAAAATCAAAGTTTAACAGAAGCTTGGTCTAAAATTCCTGAAAAATTAGCTTTTTATGATTACATCGGCAATAATCCGGCAAAAGGGGGATTATTCAGAGCCGGATCGATGGACAGTGGGGATGGAATAGCTGTTGGATGGTTAGGCCACCCCATC------TTTAGAGATAAAGAAGGACGTGAACTTTTTGTACGTCGTATGCCTACTTTTTTTGAAACATTTCCCGTTGTTTTGGTAGATGGAGACGGAATTGTTAGAGCCGACGTTCCTTTTAGAAGGGCAGAATCGAAGTATAGTGTTGAACAAGTAGGTGTAACTGTTGAGTTCTATGGCGGCGAACTTAACGGAGTCAGTTACAGCGATCCCGCTACTGTGAAAAAATATGCGAGACGCGCTCAATTGGGTGAAATTTTTGAATTAGATCGTGCTACTTTGAAATCTGATGGGGTTTTTCGTAGCAGTCCACGAGGTTGGTTTACTTTTGGACATGCGTCGTTTGCTCTGCTCTTCTTTTTCGGACACATTTGGCATGGTGCTAGAACCCTGTTTAGAGATGTTTTTGCAGGTATTGACCCAGATTTGGATTCACAAGTCGAATTTGGAGCATTCCAAAAACTAGGAGATCCGACTACAAGAAAACAAGCCGTT
>Phedimus_odontophyllus
ATGGGTTTGCCTTGGTATCGTGTTCATACCGTCGTATTGAATGATCCTGGTCGGTTGCTTGCTGTCCATATAATGCATACGGCTCTGGTTGCTGGTTGGGCCGGTTCAATGGCGTTATATGAATTAGCAGTTTTTGATCCTTCTGACCCCGTTCTTGATCCAATGTGGAGACAAGGTATGTTTGTTATACCTTTCATGACGCGGTTAGGAATAACTAATTCATGGGGTGGGTGGAGTATTACAGGAGGAACTGTAACGAATCCAGGTATTTGGAGTTATGAAGGAGTGGCCGGGGCACATATTGCGTTTTCGGGGTTGTGCTTCTTGGCAGCTATTTGGCATTGGGTATATTGGGATCTCGAAATATTTTCTGATGAACGTACCGGAAAACCTTCTTTGGATTTGCCCAAGATCTTTGGAATTCATTTATTTCTTTCAGGGGTGGCGTGCTTCGGTTTTGGCGTATTTCATGTAACAGGTTTGTATGGTCCTGGAATATGGGTGTCCGATCCTTATGGATTAACTGGAAAAGTACAATCGGTAAACCCGGCATGGGGCGTAGAAGGTTTTGATCCTTTTGTTCCGGGAGGAATAGCCTCTCATCATATTGCAGCAGGCACTTTGGGCATATTAGCGGGCCTATTCCATCTTAGTGTCCGTCCGCCCCAACGTCTATACAAAGCATTACGTATGGGTAATATTGAAACTGTCCTTTCCAGTAGTATCGCTGCTGTCTTTTTTGCTGCTTTTGTTGTTGCGGGAACTATGTGGTATGGTTCTGCAACTACCCCAATAGAATTATTTGGTCCTACTCGTTATCAATGGGATCAGGGATACTTCCAGCAAGAAATATATCGAAGAGTCAGTGCTGGGCTAGTCGAAAATCAAAGTTTAACAGAAGCTTGGTCTAAAATTCCTGAAAAATTAGCTTTTTATGATTACATCGGAAATAATCCGGCAAAAGGGGGATTATTCAGAGCAGGATCGATGGACAGTGGGGATGGAATAGCTGTTGGATGGTTAGGCCACCCCATC------TTTAGAGATAAAGAAGGACGTGAACTTTTTGTACGTCGTATGCCTACTTTTTTTGAAACATTTCCCGTTGTTTTGGTAGATGGAGATGGAATTGTTAGAGCCGACGTTCCTTTTAGAAGGGCAGAATCGAAGTATAGTGTTGAACAAGTAGGTGTAACTGTTGAGTTCTATGGCGGCGAACTCAACGGAGTCAGTTACAGCGATCCCGCTACTGTGAAAAAATATGCGAGACGCGCTCAATTGGGTGAAATTTTTGAATTAGATCGTGCTACTTTGAAATCTGATGGAGTTTTTCGTAGCAGTCCACGAGGTTGGTTTACTTTTGGACATGCGTCGTTTGCTCTGCTCTTCTTTTTTGGACACATTTGGCATGGTGCTAGAACCCTGTTTAGAGATGTTTTTGCGGGTATTGACCCAGATTTGGATTCACAAGTCGAATTTGGAGCATTCCAAAAACTAGGAGATCCGACTACAAGAAAGCAAGCCATT
>Phedimus_takesimensis
ATGGGTTTGCCTTGGTATCGTGTTCATACCGTCGTATTGAATGATCCTGGTCGGTTGCTTGCTGTCCATATAATGCATACGGCTCTGGTTGCTGGTTGGGCCGGTTCAATGGCGTTATATGAATTAGCAGTTTTTGATCCTTCTGACCCCGTTCTTGATCCAATGTGGAGACAAGGTATGTTTGTTATACCTTTCATGACGCGTTTAGGAATAACTAATTCATGGGGCGGGTGGAGTATTACAGGAGGAACTGTAACAAATCCAGGTATTTGGAGTTACGAAGGAGTGGCCGGGGCACATATTGGGTTTTCAGGGTTGTGCTTCTTAGCAGCTATTTGGCATTGGGTATATTGGGATCTCGAAATATTTTCTGATGAACGTACCGGAAAACCTTCTTTGGATTTGCCCAAGATCTTTGGAATTCATTTATTTCTTTCAGGGGTGGCATGCTTTGGTTTTGGCGTATTTCATGTAACAGGTTTGTATGGTCCTGGAATATGGGTGTCCGATCCTTATGGATTAACTGGAAAAGTACAATCGGTAAACCCAGCATGGGGCGTGGAAGGTTTTGATCCTTTCGTTCCGGGAGGAATAGCCTCTCATCATATTGCAGCAGGCACTTTGGGCATATTAGCGGGCCTATTCCATCTTAGTGTCCGTCCGCCCCAACGTCTATACAAAGGATTACGTATGGGTAATATTGAAACTGTCCTTTCCAGTAGTATCGCTGCTGTCTTTTTTGCTGCTTTTGTTGTTGCGGGAACTATGTGGTATGGTTCGGCAACTACCCCAATCGAATTATTTGGTCCTACTCGTTATCAATGGGATCAGGGATACTTCCAGCAAGAAATATATCGAAGAGTCAGTGCTGGGCTAGCCGAAAATCAAAGTTTAACAGAAGCTTGGTCTAAAATTCCTGAAAAATTAGCTTTTTATGATTACATCGGCAATAATCCGGCAAAAGGGGGATTATTCAGAGCCGGATCGATGGACAGTGGGGATGGAATAGCTGTTGGATGGTTAGGCCACCCCATC------TTTAGAGATAAAGAAGGACGTGAACTTTTTGTACGTCGTATGCCTACTTTTTTTGAAACATTTCCCGTTGTTTTGGTAGATGGAGACGGAATTGTTAGAGCCGACGTTCCTTTTAGAAGGGCAGAATCAAAGTATAGTGTTGAACAAGTAGGTGTAACTGTTGAGTTCTATGGCGGCGAACTTAACGGAGTCAGTTACAGCGATCCCGCTACTGTGAAAAAATATGCGAGACGCGCTCAATTGGGTGAAATTTTTGAATTAGATCGTGCTACTTTGAAATCTGATGGGGTTTTTCGTAGCAGTCCACGAGGTTGGTTTACTTTTGGACATGCGTCGTTTGCTCTGCTCTTCTTTTTCGGACACATTTGGCATGGTGCTAGAACCCTGTTTAGAGATGTTTTTGCAGGTATTGACCCAGATTTGGATTCACAAGTCGAATTTGGAGCATTCCAAAAACTAGGAGATCCGACTACAAGAAAACAAGCCGTT
>Phedimus_yangshanicus
ATGGGTTTGCCTTGGTATCGTGTTCATACCGTCGTATTGAATGATCCTGGTCGGTTGCTTGCTGTCCATATAATGCATACGGCTCTGGTTGCTGGTTGGGCCGGTTCAATGGCGTTATATGAATTAGCAGTTTTTGATCCTTCTGACCCCGTTCTTGATCCAATGTGGAGACAAGGTATGTTTGTTATACCTTTCATGACGCGGTTAGGAATAACTAATTCATGGGGTGGGTGGAGTATTACAGGAGGAACTGTAACGAATCCAGGTATTTGGAGTTATGAAGGAGTGGCCGGGGCACATATTGCGTTTTCGGGGTTGTGCTTCTTGGCAGCTATTTGGCATTGGGTATATTGGGATCTCGAAATATTTTCTGATGAACGTACCGGAAAACCTTCTTTGGATTTGCCCAAGATCTTTGGAATTCATTTATTTCTTTCAGGGGTGGCGTGCTTCGGTTTTGGCGTATTTCATGTAACAGGTTTGTATGGTCCTGGAATATGGGTGTCCGATCCTTATGGATTAACTGGAAAAGTACAATCGGTAAACCCGGCATGGGGCGTAGAAGGTTTTGATCCTTTTGTTCCGGGAGGAATAGCCTCTCATCATATTGCAGCAGGCACTTTGGGCATATTAGCGGGCCTATTCCATCTTAGTGTCCGTCCGCCCCAACGTCTATACAAAGCATTACGTATGGGTAATATTGAAACTGTCCTTTCCAGTAGTATCGCTGCTGTCTTTTTTGCTGCTTTTGTTGTTGCGGGAACTATGTGGTATGGTTCTGCAACTACCCCAATAGAATTATTTGGTCCTACTCGTTATCAATGGGATCAGGGATACTTCCAGCAAGAAATATATCGAAGAGTCAGTGCTGGGCTAGTCGAAAATCAAAGTTTAACAGAAGCTTGGTCTAAAATTCCTGAAAAATTAGCTTTTTATGATTACATCGGAAATAATCCGGCAAAAGGGGGATTATTCAGAGCAGGATCGATGGACAGTGGGGATGGAATAGCTGTTGGATGGTTAGGCCACCCCATC------TTTAGAGATAAAGAAGGACGTGAACTTTTTGTACGTCGTATGCCTACTTTTTTTGAAACATTTCCCGTTGTTTTGGTAGATGGAGATGGAATTGTTAGAGCCGACGTTCCTTTTAGAAGGGCAGAATCGAAGTATAGTGTTGAACAAGTAGGTGTAACTGTTGAGTTCTATGGCGGCGAACTCAACGGAGTCAGTTACAGCGATCCCGCTACTGTGAAAAAATATGCGAGACGCGCTCAATTGGGTGAAATTTTTGAATTAGATCGTGCTACTTTGAAATCTGATGGAGTTTTTCGTAGCAGTCCACGAGGTTGGTTTACTTTTGGACATGCGTCGTTTGCTCTGCTCTTCTTTTTTGGACACATTTGGCATGGTGCTAGAACCCTGTTTAGAGATGTTTTTGCGGGTATTGACCCAGATTTGGATTCACAAGTCGAATTTGGAGCATTCCAAAAACTAGGAGATCCGACTACAAGAAAGCAAGCCATT
>Rhodiola_bupleuroides
ATGGGTTTGCCTTGGTATCGTGTTCATACCGTCGTATTGAATGATCCCGGTCGGTTGCTTGCTGTCCATATAATGCATACGGCTCTGGTTGCTGGTTGGGCCGGTTCAATGGCGTTATATGAATTAGCAGTTTTTGATCCGTCTGACCCCGTTCTTGATCCAATGTGGAGACAAGGTATGTTTGTTATACCTTTCATGACGCGTTTAGGAATAACTAATTCATGGGGCGGTTGGAGTATTACAGGCGGAACTGTAACGAATCCGGGTATTTGGACTTACGAAGGAGTGGCCGGGGCACATATTATGTTTTCGGGGTTGTGCTTCTTGGCAGCTATTTGGCATTGGGTATATTGGGATCTAGAAATATTTTCTGATGAACGTACAGGAAAACCCTCTTTGGATTTGCCCAAGATCTTTGGAATTCATTTATTTCTTTCAGGGGTGGCGTGCTTTGGTTTTGGCGTATTTCATGTAACAGGTTTGTATGGTCCTGGAATATGGGTGTCCGATCCTTATGGATTAACTGGAAAAGTACAATCGGTAAACCCAGCATGGGGCGTGGAAGGTTTTGATCCTTTTGTTCCGGGAGGAATAGCCTCTCATCATATTGCAGCAGGCACTTTGGGCATATTAGCGGGCCTATTCCATCTTAGTGTCCGTCCGCCCCAACGTCTATACAAAGGATTACGTATGGGTAATATTGAAACTGTCCTTTCCAGTAGTATCGCTGCTGTCTTTTTTGCTGCTTTTGTTGTTGCGGGAACTATGTGGTATGGTTCTGCAACTACCCCAATCGAATTATTTGGTCCTACTCGTTATCAATGGGATCAGGGATACTTCCAGCAAGAAATATATCGAAGAGTCAGTGCTGGGCTAGCCGAAAATCAAAGTTTAACAGAAGCTTGGTCTAAAATTCCTGAAAAATTAGCTTTTTATGATTACATCGGCAATAATCCGGCAAAAGGGGGATTATTCAGAGCAGGATCGATGGACAGTGGGGATGGAATAGCTGTTGGATGGTTAGGCCACCCTATC------TTTAGAGATAAAGAAGGACGTGAACTTTTTGTACGTCGTATGCCTACTTTTTTTGAAACGTTTCCCGTTGTTTTGGTAGATGGAGACGGAATTGTTAGAGCCGACGTTCCTTTTAGAAGGGCAGAATCGAAGTATAGTGTTGAACAAGTAGGTGTAACTGTTGAGTTCTATGGCGGCGAACTTAACGGAGTCAGTTACAGCGATCCCGCTACTGTGAAAAAATATGCGAGACGCGCTCAATTGGGTGAAATTTTTGAATTAGATCGTGCTACTTTGAAATCTGATGGGGTTTTTCGTAGCAGTCCACGAGGTTGGTTTACTTTTGGACATGCGTCGTTTGCTCTTCTTTTCTTCTTCGGACACATTTGGCATGGTGCTAGAACCCTGTTTAGAGATGTTTTTGCGGGTATTGATCCAGATTTGGATTCACAAGTCGAATTTGGAGCATTCCAAAAACTAGGAGATCCAACTACAAGAAAACAAGCCGTC
>Rhodiola_calliantha
ATGGGTTTGCCTTGGTATCGTGTTCATACCGTCGTATTGAATGATCCCGGTCGGTTGCTTGCTGTCCATATAATGCATACGGCTCTGGTTGCTGGTTGGGCCGGTTCAATGGCGTTATATGAATTAGCAGTTTTTGATCCGTCTGACCCCGTTCTTGATCCAATGTGGAGACAAGGTATGTTTGTTATACCTTTCATGACGCGTTTAGGAATAACTAATTCATGGGGCGGTTGGAGTATTACAGGCGGAACTGTAACGAATCCGGGTATTTGGACTTACGAAGGAGTGGCCGGGGCACATATTATGTTTTCGGGGTTGTGCTTCTTGGCAGCTATTTGGCATTGGGTATATTGGGATCTAGAAATATTTTCTGATGAACGTACAGGAAAACCCTCTTTGGATTTGCCCAAGATCTTTGGAATTCATTTATTTCTTTCAGGGGTGGCGTGCTTTGGTTTTGGCGTATTTCATGTAACAGGTTTGTATGGTCCTGGAATATGGGTGTCCGATCCTTATGGATTAACTGGAAAAGTACAATCGGTAAACCCAGCATGGGGCGTGGAAGGTTTTGATCCTTTTGTTCCGGGAGGAATAGCCTCTCATCATATTGCAGCAGGCACTTTGGGCATATTAGCGGGCCTATTCCATCTTAGTGTCCGTCCGCCCCAACGTCTATACAAAGGATTACGTATGGGTAATATTGAAACTGTCCTTTCCAGTAGTATCGCTGCTGTCTTTTTTGCTGCTTTTGTTGTTGCGGGAACTATGTGGTATGGTTCTGCAACTACCCCAATTGAATTATTTGGTCCTACTCGTTATCAATGGGATCAGGGATACTTCCAGCAAGAAATATATCGAAGAGTCAGTGCTGGGCTAGCCGAAAATCAAAGTTTAACAGAAGCTTGGTCTAAAATTCCTGAAAAATTAGCTTTTTATGATTACATCGGCAATAATCCGGCAAAAGGGGGATTATTCAGAGCAGGATCGATGGACAGTGGGGATGGAATAGCTGTTGGATGGTTAGGCCACCCTATC------TTTAGAGATAAAGAAGGACGTGAACTTTTTGTACGTCGTATGCCTACTTTTTTTGAAACGTTTCCCGTTGTTTTGGTAGATGGAGACGGAATTGTTAGAGCCGACGTTCCTTTTAGAAGGGCAGAATCGAAGTATAGTGTTGAACAAGTAGGTGTAACTGTTGAGTTCTATGGCGGCGAACTTAACGGAGTCAGTTACAGCGATCCCGCTACTGTGAAAAAATATGCGAGACGCGCTCAATTGGGTGAAATTTTTGAATTAGATCGTGCTACTTTGAAATCTGATGGGGTTTTTCGTAGCAGTCCACGAGGTTGGTTTACTTTTGGACATGCGTCGTTTGCTCTTCTTTTCTTCTTCGGACACATTTGGCATGGTGCTAGAACCCTGTTTAGAGATGTTTTTGCGGGTATTGATCCAGATTTGGATTCACAAGTCGAATTTGGAGCATTCCAAAAACTAGGAGATCCAACTACAAGAAAACAAGCCGTC
>Rhodiola_crenulata
ATGGGTTTGCCTTGGTATCGTGTTCATACCGTCGTATTGAATGATCCCGGTCGGTTGCTTGCTGTCCATATAATGCATACGGCTCTGGTTGCTGGTTGGGCCGGTTCAATGGCGTTATATGAATTAGCAGTTTTTGATCCGTCTGACCCCGTTCTTGATCCAATGTGGAGACAAGGTATGTTTGTTATACCTTTCATGACGCGTTTAGGAATAACTAATTCATGGGGCGGTTGGAGTATTACAGGCGGAACTGTAACGAATCCGGGTATTTGGACTTACGAAGGAGTGGCCGGGGCACATATTATGTTTTCGGGGTTGTGCTTCTTGGCAGCTATTTGGCATTGGGTATATTGGGATCTAGAAATATTTTCTGATGAACGTACAGGAAAACCCTCTTTGGATTTGCCCAAGATCTTTGGAATTCATTTATTTCTTTCAGGGGTGGCGTGCTTTGGTTTTGGCGTATTTCATGTAACAGGTTTGTATGGTCCTGGAATATGGGTGTCCGATCCTTATGGATTAACTGGAAAAGTACAATCGGTAAACCCAGCATGGGGCGTGGAAGGTTTTGATCCTTTTGTTCCGGGAGGAATAGCCTCTCATCATATTGCAGCAGGCACTTTGGGCATATTAGCGGGCCTATTCCATCTTAGTGTCCGTCCGCCCCAACGTCTATACAAAGGATTACGTATGGGTAATATTGAAACTGTCCTTTCCAGTAGTATCGCTGCTGTCTTTTTTGCTGCTTTTGTTGTTGCGGGAACTATGTGGTATGGTTCTGCAACTACCCCAATCGAATTATTTGGTCCTACTCGTTATCAATGGGATCAGGGATACTTCCAGCAAGAAATATATCGAAGAGTCAGTGCTGGGCTAGCCGAAAATCAAAGTTTAACAGAAGCTTGGTCTAAAATTCCTGAAAAATTAGCTTTTTATGATTACATCGGCAATAATCCGGCAAAAGGGGGATTATTCAGAGCAGGATCGATGGACAGTGGGGATGGAATAGCTGTTGGATGGTTAGGCCACCCTATC------TTTAGAGATAAAGAAGGACGTGAACTTTTTGTACGTCGTATGCCTACTTTTTTTGAAACGTTTCCCGTTGTTTTGGTAGATGGAGACGGAATTGTTAGAGCCGACGTTCCTTTTAGAAGGGCAGAATCGAAGTATAGTGTTGAACAAGTAGGTGTAACTGTTGAGTTCTATGGCGGCGAACTTAACGGAGTCAGTTACAGCGATCCCGCTACTGTGAAAAAATATGCGAGACGCGCTCAATTGGGTGAAATTTTTGAATTAGATCGTGCTACTTTGAAATCTGATGGGGTTTTTCGTAGCAGTCCACGAGGTTGGTTTACTTTTGGACATGCGTCGTTTGCTCTTCTTTTCTTCTTCGGACACATTTGGCATGGTGCTAGAACCCTGTTTAGAGATGTTTTTGCGGGTATTGACCCAGATTTGGATTCACAAGTCGAATTTGGAGCATTCCAAAAACTAGGGGATCCAACTACAAGAAAACAAGCCGTC
>Rhodiola_henryi
ATGGGTTTGCCTTGGTATCGTGTTCATACCGTCGTATTGAATGATCCCGGTCGGTTGCTTGCTGTCCATATAATGCATACGGCTCTGGTTGCTGGTTGGGCCGGTTCAATGGCGTTATATGAATTAGCAGTTTTTGATCCGTCTGACCCCGTTCTTGATCCAATGTGGAGACAAGGTATGTTTGTTATACCTTTCATGACGCGTTTAGGAATAACTAATTCATGGGGCGGTTGGAGTATTACAGGCGGAACTGTAACGAATCCGGGTATTTGGACTTACGAAGGAGTGGCCGGGGCACATATTATGTTTTCGGGGTTGTGCTTCTTGGCAGCTATTTGGCATTGGGTATATTGGGATCTAGAAATATTTTCTGATGAACGTACAGGAAAACCCTCTTTGGATTTGCCCAAGATCTTTGGAATTCATTTATTTCTTTCAGGGGTGGCGTGCTTTGGTTTTGGCGTATTTCATGTAACAGGTTTGTATGGTCCTGGAATATGGGTGTCCGATCCTTATGGATTAACTGGAAAAGTACAATCGGTAAACCCAGCATGGGGCGTGGAAGGTTTTGATCCTTTTGTTCCGGGAGGAATAGCCTCTCATCATATTGCAGCAGGCACTTTGGGCATATTAGCGGGCCTATTCCATCTTAGTGTCCGTCCGCCCCAACGTCTATACAAAGGATTACGTATGGGTAATATTGAAACTGTCCTTTCCAGTAGTATCGCTGCTGTCTTTTTTGCTGCTTTTGTTGTTGCGGGAACTATGTGGTATGGTTCTGCAACTACCCCAATCGAATTATTTGGTCCTACTCGTTATCAATGGGATCAGGGATACTTCCAGCAAGAAATATATCGAAGAGTCAGTGCTGGGCTAGCCGAAAATCAAAGTTTAACAGAAGCTTGGTCTAAAATTCCTGAAAAATTAGCTTTTTATGATTACATCGGCAATAATCCGGCAAAAGGGGGATTATTCAGAGCAGGATCGATGGACAGTGGGGATGGAATAGCTGTTGGATGGTTAGGCCACCCTATC------TTTAGAGATAAAGAAGGACGTGAACTTTTTGTACGTCGTATGCCTACTTTTTTTGAAACGTTTCCCGTTGTTTTGGTAGATGGAGACGGAATTGTTAGAGCCGACGTTCCTTTTAGAAGGGCAGAATCGAAGTATAGTGTTGAACAAGTAGGTGTAACTGTTGAGTTCTATGGCGGCGAACTTAACGGAGTCAGTTACAGCGATCCCGCTACTGTGAAAAAATATGCGAGACGCGCTCAATTGGGTGAAATTTTTGAATTAGATCGTGCTACTTTGAAATCTGATGGGGTTTTTCGTAGCAGTCCACGAGGTTGGTTTACTTTTGGACATGCGTCGTTTGCTCTTCTTTTCTTCTTCGGACACATTTGGCATGGTGCTAGAACCCTGTTTAGAGATGTTTTTGCGGGTATTGACCCAGATTTGGATTCACAAGTTGAATTTGGAGCATTCCAAAAACTAGGAGATCCAACTACAAGAAAACAAGCTGTC
>Rhodiola_himalensis
ATGGGTTTGCCTTGGTATCGTGTTCATACCGTCGTATTGAATGATCCCGGTCGGTTGCTTGCTGTCCATATAATGCATACGGCTCTGGTTGCTGGTTGGGCCGGTTCAATGGCGTTATATGAATTAGCAGTTTTTGATCCGTCTGACCCCGTTCTTGATCCAATGTGGAGACAAGGTATGTTTGTTATACCTTTCATGACGCGTTTAGGAATAACTAATTCATGGGGCGGTTGGAGTATTACAGGCGGAACTGTAACGAATCCGGGTATTTGGACTTACGAAGGAGTGGCCGGGGCACATATTATGTTTTCGGGGTTGTGCTTCTTGGCAGCTATTTGGCATTGGGTATATTGGGATCTAGAAATATTTTCTGATGAACGTACAGGAAAACCCTCTTTGGATTTGCCCAAGATCTTTGGAATTCATTTATTTCTTTCAGGGGTGGCGTGCTTTGGTTTTGGCGTATTTCATGTAACAGGTTTGTATGGTCCTGGAATATGGGTGTCCGATCCTTATGGATTAACTGGAAAAGTACAATCGGTAAACCCAGCATGGGGCGTGGAAGGTTTTGATCCTTTTGTTCCGGGAGGAATAGCCTCTCATCATATTGCAGCAGGCACTTTGGGCATATTAGCGGGCCTATTCCATCTTAGTGTCCGTCCGCCCCAACGTCTATACAAAGGATTACGTATGGGTAATATTGAAACTGTCCTTTCCAGTAGTATCGCTGCTGTCTTTTTTGCTGCTTTTGTTGTTGCGGGAACTATGTGGTATGGTTCTGCAACTACCCCAATCGAATTATTTGGTCCTACTCGTTATCAATGGGATCAGGGATACTTCCAGCAAGAAATATATCGAAGAGTCAGTGCTGGGCTAGCCGAAAATCAAAGTTTAACAGAAGCTTGGTCTAAAATTCCTGAAAAATTAGCTTTTTATGATTACATCGGCAATAATCCGGCAAAAGGGGGATTATTCAGAGCAGGATCGATGGACAGTGGGGATGGAATAGCTGTTGGATGGTTAGGCCACCCTATC------TTTAGAGATAAAGAAGGATGTGAACTTTTTGTACGTCGTATGCCTACTTTTTTTGAAACGTTTCCCGTTGTTTTGGTAGATGGAGACGGAATTGTTAGAGCCGACGTTCCTTTTAGAAGGGCAGAATCGAAGTATAGTGTTGAACAAGTAGGTGTAACTGTTGAGTTCTATGGCGGCGAACTTAACGGAGTCAGTTACAGCGATCCCGCTACTGTGAAAAAATATGCGAGACGCGCTCAATTGGGTGAAATTTTTGAATTAGATCGTGCTACTTTGAAATCTGATGGGGTTTTTCGTAGCAGTCCACGAGGTTGGTTTACTTTTGGACATGCGTCGTTTGCTCTTCTTTTCTTCTTCGGACACATTTGGCATGGTGCTAGAACCCTGTTTAGAGATGTTTTTGCGGGTATTGACCCAGATTTGGATTCACAAGTCGAATTTGGAGCATTCCAAAAACTAGGAGATCCAACTACAAGAAAACAAGCCGTC
>Rhodiola_kirilowii
ATGGGTTTGCCTTGGTATCGTGTTCATACCGTCGTATTGAATGATCCCGGTCGGTTGCTTGCTGTCCATATAATGCATACGGCTCTGGTTGCTGGTTGGGCCGGTTCAATGGCGTTATATGAATTAGCAGTTTTTGATCCGTCTGACCCCGTTCTTGATCCAATGTGGAGACAAGGTATGTTTGTTATACCTTTCATGACGCGTTTAGGAATAACTAATTCATGGGGCGGTTGGAGTATTACAGGCGGAACTGTAACGAATCCGGGTATTTGGACTTACGAAGGAGTGGCCGGGGCACATATTATGTTTTCGGGGTTGTGCTTCTTGGCAGCTATTTGGCATTGGGTATATTGGGATCTAGAAATATTTTCTGATGAACGTACAGGAAAACCCTCTTTGGATTTGCCCAAGATCTTTGGAATTCATTTATTTCTTTCAGGGGTGGCGTGCTTTGGTTTTGGCGTATTTCATGTAACAGGTTTGTATGGTCCTGGAATATGGGTGTCCGATCCTTATGGATTAACTGGAAAAGTACAATCGGTAAACCCAGCATGGGGCGTGGAAGGTTTTGATCCTTTTGTTCCGGGAGGAATAGCCTCTCATCATATTGCAGCAGGCACTTTGGGCATATTAGCGGGCCTATTCCATCTTAGTGTCCGTCCGCCCCAACGTCTATACAAAGGATTACGTATGGGTAATATTGAAACTGTCCTTTCCAGTAGTATCGCTGCTGTCTTTTTTGCTGCTTTTGTTGTTGCGGGAACTATGTGGTATGGTTCTGCAACTACCCCAATCGAATTATTTGGTCCTACTCGTTATCAATGGGATCAGGGATACTTCCAGCAAGAAATATATCGAAGAGTCAGTGCTGGGCTAGCCGAAAATCAAAGTTTAACAGAAGCTTGGTCTAAAATTCCTGAAAAATTAGCTTTTTATGATTACATCGGCAATAATCCGGCAAAAGGGGGATTATTCAGAGCAGGATCGATGGACAGTGGGGATGGAATAGCTGTTGGATGGTTAGGCCACCCTATC------TTTAGAGATAAAGAAGGACGTGAACTTTTTGTACGTCGTATGCCTACTTTTTTTGAAACGTTTCCCGTTGTTTTGGTAGATGGAGACGGAATTGTTAGAGCCGACGTTCCTTTTAGAAGGGCAGAATCGAAGTATAGTGTTGAACAAGTAGGTGTAACTGTTGAGTTCTATGGCGGCGAACTTAACGGAGTCAGTTACAGCGATCCCGCTACTGTGAAAAAATATGCGAGACGCGCTCAATTGGGTGAAATTTTTGAATTAGATCGTGCTACTTTGAAATCTGATGGGGTTTTTCGTAGCAGTCCACGAGGTTGGTTTACTTTTGGACATGCGTCGTTTGCTCTTCTTTTCTTCTTCGGACACATTTGGCATGGTGCTAGAACCCTGTTTAGAGATGTTTTTGCGGGTATTGACCCAGATTTGGATTCACAAGTCGAATTTGGAGCATTCCAAAAACTAGGAGATCCAACTACAAGAAAACAAGCCGTC
>Rhodiola_rosea
ATGGGTTTGCCTTGGTATCGTGTTCATACCGTCGTATTGAATGATCCCGGTCGGTTGCTTGCTGTCCATATAATGCATACGGCTCTGGTTGCTGGTTGGGCCGGTTCAATGGCGTTATATGAATTAGCAGTTTTTGATCCGTCTGACCCCGTTCTTGATCCAATGTGGAGACAAGGTATGTTTGTTATACCTTTCATGACGCGTTTAGGAATAACTAATTCATGGGGCGGTTGGAGTATTACAGGCGGAACTGTAACGAATCCGGGTATTTGGACTTACGAAGGAGTGGCCGGGGCACATATTATGTTTTCGGGGTTGTGCTTCTTGGCAGCTATTTGGCATTGGGTATATTGGGATCTAGAAATATTTTCTGATGAACGTACAGGAAAACCCTCTTTGGATTTGCCCAAGATCTTTGGAATTCATTTATTTCTTTCAGGGGTGGCGTGCTTTGGTTTTGGCGTATTTCATGTAACAGGTTTGTATGGTCCTGGAATATGGGTGTCCGATCCTTATGGATTAACTGGAAAAGTACAATCGGTAAACCCAGCATGGGGCGTGGAAGGTTTTGATCCTTTTGTTCCGGGAGGAATAGCCTCTCATCATATTGCAGCAGGCACTTTGGGCATATTAGCGGGCCTATTCCATCTTAGTGTCCGTCCGCCCCAACGTCTATACAAAGGATTACGTATGGGTAATATTGAAACTGTCCTTTCCAGTAGTATCGCTGCTGTCTTTTTTGCTGCTTTTGTTGTTGCGGGAACTATGTGGTATGGTTCTGCAACTACCCCAATCGAATTATTTGGTCCTACTCGTTATCAATGGGATCAGGGATACTTCCAGCAAGAAATATATCGAAGAGTCAGTGCTGGGCTAGCCGAAAATCAAAGTTTAACAGAAGCTTGGTCTAGAATTCCTGAAAAATTAGCTTTTTATGATTACATCGGCAATAATCCGGCAAAAGGGGGATTATTCAGAGCAGGATCGATGGACAGTGGGGATGGAATAGCTGTTGGATGGTTAGGCCACCCTATC------TTTAGAGATAAAGAAGGACGTGAACTTTTTGTACGTCGTATGCCTACTTTTTTTGAAACGTTTCCCGTTGTTTTGGTAGATGGAGACGGAATTGTTAGAGCCGACGTTCCTTTTAGAAGGGCAGAATCGAAGTATAGTGTTGAACAAGTGGGTGTAACTGTTGAGTTCTATGGCGGCGAACTTAACGGAGTCAATTACAGCGATCCCGCTACTGTGAAAAAATATGCGAGACGCGCTCAATTGGGTGAAATTTTTGAATTAGATCGTGCTACTTTGAAATCTGATGGGGTTTTTCGTAGCAGTCCACGAGGTTGGTTTACTTTTGGACATGCGTCGTTTGCTCTTCTTTTCTTCTTCGGACACATTTGGCATGGTGCTAGAACCCTGTTTAGAGATGTTTTTGCGGGTATTGACCCAGATTTGGATTCACAAGTCGAATTTGGAGCATTCCAAAAACTAGGAGATCCAACTACAAGAAAACAAGCCGTC
>Rhodiola_sacra
ATGGGTTTGCCTTGGTATCGTGTTCATACCGTCGTATTGAATGATCCCGGTCGGTTGCTTGCTGTCCATATAATGCATACGGCTCTGGTTGCTGGTTGGGCCGGTTCAATGGCGTTATATGAATTAGCAGTTTTTGATCCGTCTGACCCCGTTCTTGATCCAATGTGGAGACAAGGTATGTTTGTTATACCTTTCATGACGCGTTTAGGAATAACTAATTCATGGGGCGGTTGGAGTATTACAGGCGGAACTGTAACGAATCCGGGTATTTGGACTTACGAAGGAGTGGCCGGGGCACATATTATGTTTTCGGGGTTGTGCTTCTTGGCAGCTATTTGGCATTGGGTATATTGGGATCTAGAAATATTTTCTGATGAACGTACAGGAAAACCCTCTTTGGATTTGCCCAAGATCTTTGGAATTCATTTATTTCTTTCAGGGGTGGCGTGCTTTGGTTTTGGCGTATTTCATGTAACAGGTTTGTATGGTCCTGGAATATGGGTGTCCGATCCTTATGGATTAACTGGAAAAGTACAATCGGTAAACCCAGCATGGGGCGTGGAAGGTTTTGATCCTTTTGTTCCGGGAGGAATAGCCTCTCATCATATTGCAGCAGGCACTTTGGGCATATTAGCGGGCCTATTCCATCTTAGTGTCCGTCCGCCCCAACGTCTATACAAAGGATTACGTATGGGTAATATTGAAACTGTCCTTTCCAGTAGTATCGCTGCTGTCTTTTTTGCTGCTTTTGTTGTTGCGGGAACTATGTGGTATGGTTCTGCAACTACCCCAATCGAATTATTTGGTCCTACTCGTTATCAATGGGATCAGGGATACTTCCAGCAAGAAATATATCGAAGAGTCAGTGCTGGGCTAGCCGAAAATCAAAGTTTAACAGAAGCTTGGTCTAAAATTCCTGAAAAATTAGCTTTTTATGATTACATCGGCAATAATCCGGCAAAAGGGGGATTATTCAGAGCAGGATCGATGGACAGTGGGGATGGAATAGCTGTTGGATGGTTAGGCCACCCTATC------TTTAGAGATAAAGAAGGACGTGAACTTTTTGTACGTCGTATGCCTACTTTTTTTGAAACGTTTCCCGTTGTTTTGGTAGATGGAGACGGAATTGTTAGAGCCGACGTTCCTTTTAGAAGGGCAGAATCGAAGTATAGTGTTGAACAAGTAGGTGTAACTGTTGAGTTCTATGGCGGCGAACTTAACGGAGTCAGTTACAGCGATCCCGCTACTGTGAAAAAATATGCGAGACGCGCTCAATTGGGTGAAATTTTTGAATTAGATCGTGCTACTTTGAAATCTGATGGGGTTTTTCGTAGCAGTCCACGAGGTTGGTTTACTTTTGGACATGCGTCGTTTGCTCTTCTTTTCTTCTTCGGACACATTTGGCATGGTGCTAGAACCCTGTTTAGAGATGTTTTTGCGGGTATTGACCCAGATTTGGATTCACAAGTTGAATTTGGAGCATTCCAAAAACTAGGAGATCCAACTACAAGAAAACAAGCCGTC
>Rhodiola_yunnanensis
ATGGGTTTGCCTTGGTATCGTGTTCATACCGTCGTATTGAATGATCCCGGTCGGTTGCTTGCTGTCCATATAATGCATACGGCTCTGGTTGCTGGTTGGGCCGGTTCAATGGCGTTATATGAATTAGCAGTTTTTGATCCGTCTGACCCCGTTCTTGATCCAATGTGGAGACAAGGTATGTTTGTTATACCTTTCATGACGCGTTTAGGAATAACTAATTCATGGGGCGGTTGGAGTATTACAGGCGGAACTGTAACGAATCCGGGTATTTGGACTTACGAAGGAGTGGCCGGGGCACATATTATGTTTTCGGGGTTGTGCTTCTTGGCAGCTATTTGGCATTGGGTATATTGGGATCTAGAAATATTTTCTGATGAACGTACAGGAAAACCCTCTTTGGATTTGCCCAAGATCTTTGGAATTCATTTATTTCTTTCAGGGGTGGCGTGCTTTGGTTTTGGCGTATTTCATGTAACAGGTTTGTATGGTCCTGGAATATGGGTGTCCGATCCTTATGGATTAACTGGAAAAGTACAATCGGTAAACCCAGCATGGGGCGTGGAAGGTTTTGATCCTTTTGTTCCGGGAGGAATAGCCTCTCATCATATTGCAGCAGGCACTTTGGGCATATTAGCGGGCCTATTCCATCTTAGTGTCCGTCCGCCCCAACGTCTATACAAAGGATTACGTATGGGTAATATTGAAACTGTCCTTTCCAGTAGTATCGCTGCTGTCTTTTTTGCTGCTTTTGTTGTTGCGGGAACTATGTGGTATGGTTCTGCAACTACCCCAATCGAATTATTTGGTCCTACTCGTTATCAATGGGATCAGGGATACTTCCAGCAAGAAATATATCGAAGAGTCAGTGCTGGGCTAGCCGAAAATCAAAGTTTAACAGAAGCTTGGTCTAAAATTCCTGAAAAATTAGCTTTTTATGATTACATCGGCAATAATCCGGCAAAAGGGGGATTATTCAGAGCAGGATCGATGGACAGTGGGGATGGAATAGCTGTTGGATGGTTAGGCCACCCTATC------TTTAGAGATAAAGAAGGACGTGAACTTTTTGTACGTCGTATGCCTACTTTTTTTGAAACGTTTCCCGTTGTTTTGGTAGATGGAGACGGAATTGTTAGAGCCGACGTTCCTTTTAGAAGGGCAGAATCGAAGTATAGTGTTGAACAAGTAGGTGTAACTGTTGAGTTCTATGGCGGCGAACTTAACGGAGTCAGTTACAGCGATCCCGCTACTGTGAAAAAATATGCGAGACGCGCTCAATTGGGTGAAATTTTTGAATTAGATCGTGCTACTTTGAAATCTGATGGGGTTTTTCGTAGCAGTCCACGAGGTTGGTTTACTTTTGGACATGCGTCGTTTGCTCTTCTTTTCTTCTTCGGACACATTTGGCATGGTGCTAGAACCCTGTTTAGAGATGTTTTTGCGGGTATTGACCCAGATTTGGATTCACAAGTTGAATTTGGAGCATTCCAAAAACTAGGAGATCCAACTACAAGAAAACAAGCCGTC
>Rhodiola_dumulosa
ATGGGTTTGCCTTGGTATCGTGTTCATACCGTCGTATTGAATGATCCCGGTCGGTTGCTTGCTGTCCATATAATGCATACGGCTCTGGTTGCTGGTTGGGCCGGTTCAATGGCGTTATATGAATTAGCAGTTTTTGATCCGTCTGACCCCGTTCTTGATCCAATGTGGAGACAAGGTATGTTTGTTATACCTTTCATGACGCGTTTAGGAATAACTAATTCATGGGGCGGTTGGAGTATTACAGGCGGAACTGTAACGAATCCGGGTATTTGGACTTACGAAGGAGTGGCCGGGGCACATATTATGTTTTCGGGGTTGTGCTTCTTGGCAGCTATTTGGCATTGGGTATATTGGGATCTAGAAATATTTTCTGATGAACGTACAGGAAAACCCTCTTTGGATTTGCCCAAGATCTTTGGAATTCATTTATTTCTTTCAGGGGTGGCGTGCTTTGGTTTTGGCGTATTTCATGTAACAGGTTTGTATGGTCCTGGAATATGGGTGTCCGATCCTTATGGATTAACTGGAAAAGTACAATCGGTAAACCCAGCATGGGGCGTGGAAGGTTTTGATCCTTTTGTTCCGGGAGGAATAGCCTCTCATCATATTGCAGCAGGCACTTTGGGCATATTAGCGGGCCTATTCCATCTTAGTGTCCGTCCGCCCCAACGTCTATACAAAGGATTACGTATGGGTAATATTGAAACTGTCCTTTCCAGTAGTATCGCTGCTGTCTTTTTTGCTGCTTTTGTTGTTGCGGGAACTATGTGGTATGGTTCTGCAACTACCCCAATCGAATTATTTGGTCCTACTCGTTATCAATGGGATCAGGGATACTTCCAGCAAGAAATATATCGAAGAGTCAGTGCTGGGCTAGCCGAAAATCAAAATTTAACAGAAGCTTGGTCTAAAATTCCTGAAAAATTAGCTTTTTATGATTACATCGGCAATAATCCGGCAAAAGGGGGATTATTCAGAGCAGGATCGATGGACAGTGGGGATGGAATAGCTGTTGGATGGTTAGGCCACCCTATC------TTTAGAGATAAAGAAGGACGTGAACTTTTTGTACGTCGTATGCCTACTTTTTTTGAAACGTTTCCCGTTGTTTTGGTAGATGGAGACGGAATTGTTAGAGCCGACGTTCCTTTTAGAAGGGCAGAATCGAAGTATAGTGTTGAACAAGTAGGTGTAACTGTTGAGTTCTATGGCGGCGAACTTAACGGAGTCAGTTACAGCGATCCCGCTACTGTGAAAAAATATGCGAGACGCGCTCAATTGGGTGAAATTTTTGAATTAGATCGTGCTACTTTGAAATCTGATGGGGTTTTTCGTAGCAGTCCACGAGGTTGGTTTACTTTTGGACATGCGTCGTTTGCTCTTCTTTTCTTCTTCGGACACATTTGGCATGGTGCTAGAACCCTGTTTAGAGATGTTTTTGCGGGTATTGACCCAGATTTGGATTCACAAGTCGAATTTGGAGCATTCCAAAAACTAGGAGATCCAACTACAAGAAAACAAGCCGTC
>Rhodiola_fastigiata
ATGGGTTTGCCTTGGTATCGTGTTCATACCGTCGTATTGAATGATCCCGGTCGGTTGCTTGCTGTCCATATAATGCATACGGCTCTGGTTGCTGGTTGGGCCGGTTCAATGGCGTTATATGAATTAGCAGTTTTTGATCCGTCTGACCCCGTTCTTGATCCAATGTGGAGACAAGGTATGTTTGTTATACCTTTCATGACGCGTTTAGGAATAACTAATTCATGGGGCGGTTGGAGTATTACAGGCGGAACTGTAACGAATCCGGGTATTTGGACTTACGAAGGAGTGGCCGGGGCACATATTATGTTTTCGGGGTTGTGCTTCTTGGCAGCTATTTGGCATTGGGTATATTGGGATCTAGAAATATTTTCTGATGAACGTACAGGAAAACCCTCTTTGGATTTGCCCAAGATCTTTGGAATTCATTTATTTCTTTCAGGGGTGGCGTGCTTTGGTTTTGGCGTATTTCATGTAACAGGTTTGTATGGTCCTGGAATATGGGTGTCCGATCCTTATGGATTAACTGGAAAAGTACAATCGGTAAACCCAGCATGGGGCGTGGAAGGTTTTGATCCTTTTGTTCCGGGAGGAATAGCCTCTCATCATATTGCAGCAGGCACTTTGGGCATATTAGCGGGCCTATTCCATCTTAGTGTCCGTCCGCCCCAACGTCTATACAAAGGATTACGTATGGGTAATATTGAAACTGTCCTTTCCAGTAGTATCGCTGCTGTCTTTTTTGCTGCTTTTGTTGTTGCGGGAACTATGTGGTATGGTTCTGCAACTACCCCAATCGAATTATTTGGTCCTACTCGTTATCAATGGGATCAGGGATACTTCCAGCAAGAAATATATCGAAGAGTCAGTGCTGGGCTAGCCGAAAATCAAAGTTTAACAGAAGCTTGGTCTAAAATTCCTGAAAAATTAGCTTTTTATGATTACATCGGCAATAATCCGGCAAAAGGGGGATTATTCAGAGCAGGATCGATGGACAGTGGGGATGGAATAGCTGTTGGATGGTTAGGCCACCCTATC------TTTAGAGATAAAGAAGGACGTGAACTTTTTGTACGTCGTATGCCTACTTTTTTTGAAACGTTTCCCGTTGTTTTGGTAGATGGAGACGGAATTGTTAGAGCCGACGTTCCTTTTAGAAGGGCAGAATCGAAGTATAGTGTTGAACAAGTAGGTGTAACTGTTGAGTTCTATGGCGGCGAACTTAACGGAGTCAGTTACAGCGATCCCGCTACTGTGAAAAAATATGCGAGACGCGCTCAATTGGGTGAAATTTTTGAATTAGATCGTGCTACTTTGAAATCTGATGGGGTTTTTCGTAGCAGTCCACGAGGTTGGTTTACTTTTGGACATGCGTCGTTTGCTCTTCTTTTCTTCTTCGGACACATTTGGCATGGTGCTAGAACCCTGTTTAGAGATGTTTTTGCGGGTATTGACCCAGATTTGGATTCACAAGTCGAATTTGGAGCATTCCAAAAACTAGGGGATCCAACTACAAGAAAACAAGCCGTC
>Rhodiola_gelida
ATGGGTTTGCCTTGGTATCGTGTTCATACCGTCGTATTGAATGATCCCGGTCGGTTGCTTGCTGTCCATATAATGCATACGGCTCTGGTTGCTGGTTGGGCCGGTTCAATGGCGTTATATGAATTAGCAGTTTTTGATCCGTCTGACCCCGTTCTTGATCCAATGTGGAGACAAGGTATGTTTGTTATACCTTTCATGACGCGTTTAGGAATAACTAATTCATGGGGCGGTTGGAGTATTACAGGCGGAACTGTAACGAATCCGGGTATTTGGACTTACGAAGGAGTGGCCGGGGCACATATTATGTTTTCGGGGTTGTGCTTCTTGGCAGCTATTTGGCATTGGGTATATTGGGATCTAGAAATATTTTCTGATGAACGTACAGGAAAACCCTCTTTGGATTTGCCCAAGATCTTTGGAATTCATTTATTTCTTTCAGGGGTGGCGTGCTTTGGTTTTGGCGTATTTCATGTAACAGGTTTGTATGGTCCTGGAATATGGGTGTCCGATCCTTATGGATTAACTGGAAAAGTACAATCGGTAAACCCAGCATGGGGCGTGGAAGGTTTTGATCCTTTTGTTCCGGGAGGAATAGCCTCTCATCATATTGCAGCAGGCACTTTGGGCATATTAGCGGGCCTATTCCATCTTAGTGTCCGTCCGCCCCAACGTCTATACAAAGGATTACGTATGGGTAATATTGAAACTGTCCTTTCCAGTAGTATCGCTGCTGTCTTTTTTGCTGCTTTTGTTGTTGCGGGAACTATGTGGTATGGTTCTGCAACTACCCCAATCGAATTATTTGGTCCTACTCGTTATCAATGGGATCAGGGATACTTCCAGCAAGAAATATATCGAAGAGTCAGTGCTGGGCTAGCCGAAAATCAAAGTTTAACAGAAGCTTGGTCTAAAATTCCTGAAAAATTAGCTTTTTATGATTACATCGGCAATAATCCGGCAAAAGGGGGATTATTCAGAGCAGGATCGATGGACAGTGGGGATGGAATAGCTGTTGGATGGTTAGGCCACCCTATC------TTTAGAGATAAAGAAGGACGTGAACTTTTTGTACGTCGTATGCCTACTTTTTTTGAAACGTTTCCCGTTGTTTTGGTAGATGGAGACGGAATTGTTAGAGCCGACGTTCCTTTTAGAAGGGCAGAATCGAAGTATAGTGTTGAACAAGTAGGTGTAACTGTTGAGTTCTATGGCGGCGAACTTAACGGAGTCAGTTACAGCGATCCCGCTACTGTGAAAAAATATGCGAGACGCGCTCAATTGGGTGAAATTTTTGAATTAGATCGTGCTACTTTGAAATCTGATGGGGTTTTTCGTAGCAGTCCACGAGGTTGGTTTACTTTTGGACATGCGTCGTTTGCTCTTCTTTTCTTCTTCGGACACATTTGGCATGGTGCTAGAACCCTGTTTAGAGATGTTTTTGCGGGTATTGACCCAGATTTGGATTCACAAGTCGAATTTGGAGCATTCCAAAAACTAGGAGATCCAACTACAAGAAAACAAGCCGTC
>Rhodiola_hobsonii
ATGGGTTTGCCTTGGTATCGTGTTCATACCGTCGTATTGAATGATCCCGGTCGGTTGCTTGCTGTCCATATAATGCATACGGCTCTGGTTGCTGGTTGGGCCGGTTCAATGGCGTTATATGAATTAGCAGTTTTTGATCCGTCTGACCCCGTTCTTGATCCAATGTGGAGACAAGGTATGTTTGTTATACCTTTCATGACGCGTTTAGGAATAACTAATTCATGGGGCGGTTGGAGTATTACAGGCGGAACTGTAACGAATCCGGGTATTTGGACTTACGAAGGAGTGGCCGGGGCACATATTATGTTTTCGGGGTTGTGCTTCTTGGCAGCTATTTGGCATTGGGTATATTGGGATCTAGAAATATTTTCTGATGAACGTACAGGAAAACCCTCTTTGGATTTGCCCAAGATCTTTGGAATTCATTTATTTCTTTCAGGGGTGGCGTGCTTTGGTTTTGGCGTATTTCATGTAACAGGTTTGTATGGTCCTGGAATATGGGTGTCCGATCCTTATGGATTAACTGGAAAAGTACAATCGGTAAACCCAGCATGGGGCGTGGAAGGTTTTGATCCTTTTGTTCCGGGAGGAATAGCCTCTCATCATATTGCAGCAGGCACTTTGGGCATATTAGCGGGCCTATTCCATCTTAGTGTCCGTCCGCCCCAACGTCTATACAAAGGATTACGTATGGGTAATATTGAAACTGTCCTTTCCAGTAGTATCGCTGCTGTCTTTTTTGCTGCTTTTGTTGTTGCGGGAACTATGTGGTATGGTTCTGCAACTACCCCAATCGAATTATTTGGTCCTACTCGTTATCAATGGGATCAGGGATACTTCCAGCAAGAAATATATCGAAGAGTCAGTGCTGGGCTAGCCGAAAATCAAAGTTTAACAGAAGCTTGGTCTAAAATTCCTGAAAAATTAGCTTTTTATGATTACATCGGCAATAATCCGGCAAAAGGGGGATTATTCAGAGCAGGATCGATGGACAGTGGGGATGGAATAGCTGTTGGATGGTTAGGCCACCCTATC------TTTAGAGATAAAGAAGGACGTGAACTTTTTGTACGTCGTATGCCTACTTTTTTTGAAACCTTTCCCGTTGTTTTGGTAGATGGAGACGGAATTGTTAGAGCCGACGTTCCTTTTAGAAGGGCAGAATCGAAGTATAGTGTTGAACAAGTAGGTGTAACTGTTGAGTTCTATGGCGGCGAACTTAACGGAGTCAGTTACAGCGATCCCGCTACTGTGAAAAAATATGCGAGACGCGCTCAATTGGGTGAAATTTTTGAATTAGATCGTGCTACTTTGAAATCTGATGGGGTTTTTCGTAGCAGTCCACGAGGTTGGTTTACTTTTGGACATGCGTCGTTTGCTCTTCTTTTCTTCTTCGGACACATTTGGCATGGTGCTAGAACCCTGTTTAGAGATGTTTTTGCGGGTATTGACCCAGATTTGGATTCACAAGTCGAATTTGGAGCATTCCAAAAACTAGGAGATCCAACTACAAGAAAACAAGCCGTC
>Rhodiola_humilis
ATGGGTTTGCCTTGGTATCGTGTTCATACCGTCGTATTGAATGATCCCGGTCGGTTGCTTGCTGTCCATATAATGCATACGGCTCTGGTTGCTGGTTGGGCCGGTTCAATGGCGTTATATGAATTAGCAGTTTTTGATCCGTCTGACCCCGTTCTTGATCCAATGTGGAGACAAGGTATGTTTGTTATACCTTTCATGACGCGTTTAGGAATAACTAATTCATGGGGCGGTTGGAGTATTACAGGCGGAACTGTAACGAATCCGGGTATTTGGACTTACGAAGGAGTGGCCGGGGCACATATTATGTTTTCGGGGTTGTGCTTCTTGGCAGCTATTTGGCATTGGGTATATTGGGATCTAGAAATATTTTCTGATGAACGTACAGGAAAACCCTCTTTGGATTTGCCCAAGATCTTTGGAATTCATTTATTTCTTTCAGGGGTGGCGTGCTTTGGTTTTGGCGTATTTCATGTAACAGGTTTGTATGGTCCTGGAATATGGGTGTCCGATCCTTATGGATTAACTGGAAAAGTACAATCGGTAAACCCAGCATGGGGCGTGGAAGGTTTTGATCCTTTTGTTCCGGGAGGAATAGCCTCTCATCATATTGCAGCAGGCACTTTGGGCATATTAGCGGGCCTATTCCATCTTAGTGTCCGTCCGCCCCAACGTCTATACAAAGGATTACGTATGGGTAATATTGAAACTGTCCTTTCCAGTAGTATCGCTGCTGTCTTTTTTGCTGCTTTTGTTGTTGCGGGAACTATGTGGTATGGTTCTGCAACTACCCCAATCGAATTATTTGGTCCTACTCGTTATCAATGGGATCAGGGATACTTCCAGCAAGAAATATATCGAAGAGTCAGTGCTGGGCTAGCCGAAAATCAAAGTTTAACAGAAGCTTGGTCTAAAATTCCTGAAAAATTAGCTTTTTATGATTACATCGGCAATAATCCGGCAAAAGGGGGATTATTCAGAGCAGGATCGATGGACAGTGGGGATGGAATAGCTGTTGGATGGTTAGGCCACCCTATC------TTTAGAGATAAAGAAGGACGTGAACTTTTTGTACGTCGTATGCCTACTTTTTTTGAAACCTTTCCCGTTGTTTTGGTAGATGGAGACGGAATTGTTAGAGCCGACGTTCCTTTTAGAAGGGCAGAATCGAAGTATAGTGTTGAACAAGTAGGTGTAACTGTTGAGTTCTATGGCGGCGAACTTAACGGAGTCAGTTACAGCGATCCCGCTACTGTGAAAAAATATGCGAGACGCGCTCAATTGGGTGAAATTTTTGAATTAGATCGTGCTACTTTGAAATCTGATGGGGTTTTTCGTAGCAGTCCACGAGGTTGGTTTACTTTTGGACATGCGTCGTTTGCTCTTCTTTTCTTCTTCGGACACATTTGGCATGGTGCTAGAACCCTGTTTAGAGATGTTTTTGCGGGTATTGACCCAGATTTGGATTCACAAGTCGAATTTGGAGCATTCCAAAAACTAGGAGATCCAACTACAAGAAAACAAGCCGTC
>Rhodiola_integrifolia
ATGGGTTTGCCTTGGTATCGTGTTCATACCGTCGTATTGAATGATCCCGGTCGGTTGCTTGCTGTCCATATAATGCATACGGCTCTGGTTGCTGGTTGGGCCGGTTCAATGGCGTTATATGAATTAGCAGTTTTTGATCCGTCTGACCCCGTTCTTGATCCAATGTGGAGACAAGGTATGTTTGTTATACCTTTCATGACGCGTTTAGGAATAACTAATTCATGGGGCGGTTGGAGTATTACAGGCATAACTGTAACGAATCCGGGTATTTGGACTTACGAAGGAGTGGCCGGGGCACATATTATGTTTTCGGGGTTGTGCTTCTTGGCAGCTATTTGGCATTGGGTATATTGGGATCTAGAAATATTTTCTGATGAACGTACAGGAAAACCCTCTTTGGATTTGCCCAAGATCTTTGGAATTCATTTATTTCTTTCAGGGGTGGCGTGCTTTGGTTTTGGCGTATTTCATGTAACAGGTTTGTATGGTCCTGGAATATGGGTGTCCGATCCTTATGGATTAACTGGAAAAGTACAATCGGTAAACCCAGCATGGGGCGTGGAAGGTTTTGATCCTTTTGTTCCGGGAGGAATAGCCTCTCATCATATTGCAGCAGGCACTTTGGGCATATTAGCGGGCCTATTCCATCTTAGTGTCCGTCCGCCCCAACGTCTATACAAAGGATTACGTATGGGTAATATTGAAACTGTCCTTTCCAGTAGTATCGCTGCTGTCTTTTTTGCTGCTTTTGTTGTTGCGGGAACTATGTGGTATGGTTCTGCAACTACCCCAATCGAATTATTTGGTCCTACTCGTTATCAATGGGATCAGGGATACTTCCAGCAAGAAATATATCGAAGAGTCAGTGCTGGGCTAGCCGAAAATAAAAGTTTAACAGAAGCTTGGTCTAAAATTCCTGAAAAATTAGCTTTTTATGATTACATCGGCAATAATCCGGCAAAAGGGGGATTATTCAGAGCAGGATCGATGGACAGTGGGGATGGAATAGCTGTTGGATGGTTAGGCCACCCTATC------TTTAGAGATAAAGAAGGACGTGAACTTTTTGTACGTCGTATGCCTACTTTTTTTGAAACGTTTCCCGTTGTTTTGGTAGATGGAGACGGAATTGTTAGAGCCGACGTTCCTTTTAGAAGGGCAGAATCGAAGTATAGTGTTGAACAAGTAGGTGTAACTGTTGAGTTCTATGGCGGCGAACTTAACGGAGTCAGTTACAGCGATCCCGCTACTGTAAAAAAATATGCGAGACGCGCTCAATTGGGTGAAATTTTTGAATTAGATCGTGCTACTTTGAAATCTGATGGGGTTTTTCGTAGCAGTCCACGAGGTTGGTTTACTTTTGGACATGCGTCCTTTGCTCTTCTTTTCTTCTTCGGACACATTTGGCATGGTGCTAGAACCCTGTTTAGAGATGTTTTTGCGGGTATTGACCCAGATTTGGATTCACAAGTCGAATTTGGAGCATTCCAAAAACTAGGAGATCCAACTACAAGAAAACAAGTCGTC
>Rhodiola_liciae
ATGGGTTTGCCTTGGTATCGTGTTCATACCGTCGTATTGAATGATCCCGGTCGGTTGCTTGCTGTCCATATAATGCATACGGCTCTGGTTGCTGGTTGGGCCGGTTCAATGGCGTTATATGAATTAGCAGTTTTTGATCCGTCTGACCCCGTTCTTGATCCAATGTGGAGACAAGGTATGTTTGTTATACCTTTCATGACGCGTTTAGGAATAACTAATTCATGGGGCGGTTGGAGTATTACAGGCGGAACTGTAACGAATCCGGGTATTTGGACTTACGAAGGAGTGGCCGGGGCACATATTATGTTTTCGGGGTTGTGCTTCTTGGCAGCTATTTGGCATTGGGTATATTGGGATCTAGAAATATTTTCTGATGAACGTACAGGAAAACCCTCTTTGGATTTGCCCAAGATCTTTGGAATTCATTTATTTCTTTCAGGGGTGGCGTGCTTTGGTTTTGGCGTATTTCATGTAACAGGTTTGTATGGTCCTGGAATATGGGTGTCCGATCCTTATGGATTAACTGGAAAAGTACAATCGGTAAACCCAGCATGGGGCGTGGAAGGTTTTGATCCTTTTGTTCCGGGAGGAATAGCCTCTCATCATATTGCAGCAGGCACTTTGGGCATATTAGCGGGCCTATTCCATCTTAGTGTCCGTCCGCCCCAACGTCTATACAAAGGATTACGTATGGGTAATATTGAAACTGTCCTTTCCAGTAGTATCGCTGCTGTCTTTTTTGCTGCTTTTGTTGTTGCGGGAACTATGTGGTATGGTTCTGCAACTACCCCAATCGAATTATTTGGTCCTACTCGTTATCAATGGGATCAGGGATACTTCCAGCAAGAAATATATCGAAGAGTCAGTGCTGGGCTAGCCGAAAATCAAAGTTTAACAGAAGCTTGGTCTAAAATTCCTGAAAAATTAGCTTTTTATGATTACATCGGCAATAATCCGGCAAAAGGGGGATTATTCAGAGCAGGATCGATGGACAGTGGGGATGGAATAGCTGTTGGATGGTTAGGCCACCCTATC------TTTAGAGATAAAGAAGGACGTGAACTTTTTGTACGTCGTATGCCTACTTTTTTTGAAACGTTTCCCGTTGTTTTGGTAGATGGAGACGGAATTGTTAGAGCCGACGTTCCTTTTAGAAGGGCAGAATCGAAGTATAGTGTTGAACAAGTAGGTGTAACTGTTGAGTTCTATGGCGGCGAACTTAACGGAGTCAGTTACAGCGATCCCGCTACTGTGAAAAAATATGCGAGACGCGCTCAATTGGGTGAAATTTTTGAATTAGATCGTGCTACTTTGAAATCTGATGGGGTTTTTCGTAGCAGTCCACGAGGTTGGTTTACTTTTGGACATGCGTCGTTTGCTCTTCTTTTCTTCTTCGGACACATTTGGCATGGTGCTAGAACCCTGTTTAGAGATGTTTTTGCGGGTATTGACCCATATTTGGATTCACAAGTCGAATTTGGAGCATTCCAAAAACTAGGAGATCCAACTACAAGAAAACAAGCCGTC
>Rhodiola_macrocarpa
ATGGGTTTGCCTTGGTATCGTGTTCATACCGTCGTATTGAATGATCCCGGTCGGTTGCTTGCTGTCCATATAATGCATACGGCTCTGGTTGCTGGTTGGGCCGGTTCAATGGCGTTATATGAATTAGCAGTTTTTGATCCGTCTGACCCCGTTCTTGATCCAATGTGGAGACAAGGTATGTTTGTTATACCTTTCATGACGCGTTTAGGAATAACTAATTCATGGGGCGGTTGGAGTATTACAGGCGGAACTGTAACGAATCCGGGTATTTGGACTTACGAAGGAGTGGCCGGGGCACATATTATGTTTTCGGGGTTGTGCTTCTTGGCAGCTATTTGGCATTGGGTATATTGGGATCTAGAAATATTTTCTGATGAACGTACAGGAAAACCCTCTTTGGATTTGCCCAAGATCTTTGGAATTCATTTATTTCTTTCAGGGGTGGCGTGCTTTGGTTTTGGCGTATTTCATGTAACAGGTTTGTATGGTCCTGGAATATGGGTGTCCGATCCTTATGGATTAACTGGAAAAGTACAATCGGTAAACCCAGCATGGGGCGTGGAAGGTTTTGATCCTTTTGTTCCGGGAGGAATAGCCTCTCATCATATTGCAGCAGGCACTTTGGGCATATTAGCGGGCCTATTCCATCTTAGTGTCCGTCCGCCCCAACGTCTATACAAAGGATTACGTATGGGTAATATTGAAACTGTCCTTTCCAGTAGTATCGCTGCTGTCTTTTTTGCTGCTTTTGTTGTTGCGGGAACTATGTGGTATGGTTCTGCAACTACCCCAATCGAATTATTTGGTCCTACTCGTTATCAATGGGATCAGGGATACTTCCAGCAAGAAATATATCGAAGAGTCAGTGCTGGGCTAGCCGAAAATCAAAGTTTAACAGAAGCTTGGTCTAAAATTCCTGAAAAATTAGCTTTTTATGATTACATCGGCAATAATCCGGCAAAAGGGGGATTATTCAGAGCAGGATCGATGGACAGTGGGGATGGAATAGCTGTTGGATGGTTAGGCCACCCTATC------TTTAGAGATAAAGAAGGACGTGAACTTTTTGTACGTCGTATGCCTACTTTTTTTGAAACGTTTCCCGTTGTTTTGGTAGATGGAGACGGAATTGTTAGAGCCGACGTTCCTTTTAGAAGGGCAGAATCGAAGTATAGTGTTGAACAAGTAGGTGTAACTGTTGAGTTCTATGGCGGCGAACTTAACGGAGTCAGTTACAGCGATCCCGCTACTGTGAAAAAATATGCGAGACGCGCTCAATTGGGTGAAATTTTTGAATTAGATCGTGCTACTTTGAAATCTGATGGGGTTTTTCGTAGCAGTCCACGAGGTTGGTTTACTTTTGGACATGCGTCGTTTGCTCTTCTTTTCTTCTTCGGACACATTTGGCATGGTGCTAGAACCCTGTTTAGAGATGTTTTTGCGGGTATTGACCCAGATTTGGATTCACAAGTCGAATTTGGAGCATTCCAAAAACTAGGAGATCCAACTACAAGAAAACAAGCCGTC
>Rhodiola_ovatisepala
ATGGGTTTGCCTTGGTATCGTGTTCATACCGTCGTATTGAATGATCCCGGTCGGTTGCTTGCTGTCCATATAATGCATACGGCTCTGGTTGCTGGTTGGGCCGGTTCAATGGCGTTATATGAATTAGCAGTTTTTGATCCGTCTGACCCCGTTCTTGATCCAATGTGGAGACAAGGTATGTTTGTTATACCTTTCATGACGCGTTTAGGAATAACTAATTCATGGGGCGGTTGGAGTATTACAGGCGGAACTGTAACGAATCCGGGTATTTGGACTTACGAAGGAGTGGCCGGGGCACATATTATGTTTTCGGGGTTGTGCTTCTTGGCAGCTATTTGGCATTGGGTATATTGGGATCTAGAAATATTTTCTGATGAACGTACAGGAAAACCCTCTTTGGATTTGCCCAAGATCTTTGGAATTCATTTATTTCTTTCAGGGGTGGCGTGCTTTGGTTTTGGCGTATTTCATGTAACAGGTTTGTATGGTCCTGGAATATGGGTGTCCGATCCTTATGGATTAACTGGAAAAGTACAATCGGTAAACCCAGCATGGGGCGTGGAAGGTTTTGATCCTTTTGTTCCGGGAGGAATAGCCTCTCATCATATTGCAGCAGGCACTTTGGGCATATTAGCGGGCCTATTCCATCTTAGTGTCCGTCCGCCCCAACGTCTATACAAAGGATTACGTATGGGTAATATTGAAACTGTCCTTTCCAGTAGTATCGCTGCTGTCTTTTTTGCTGCTTTTGTTGTTGCGGGAACTATGTGGTATGGTTCTGCAACTACCCCAATCGAATTATTTGGTCCTACTCGTTATCAATGGGATCAGGGATACTTCCAGCAAGAAATATATCGAAGAGTCAGTGCTGGGCTAGCCGAAAATCAAAGTTTAACAGAAGCTTGGTCTAAAATTCCTGAAAAATTAGCTTTTTATGATTACATCGGCAATAATCCGGCAAAAGGGGGATTATTCAGAGCAGGATCGATGGACAGTGGGGATGGAATAGCTGTTGGATGGTTAGGCCACCCTATC------TTTAGAGATAAAGAAGGACGTGAACTTTTTGTACGTCGTATGCCTACTTTTTTTGAAACCTTTCCCGTTGTTTTGGTAGATGGAGACGGAATTGTTAGAGCCGACGTTCCTTTTAGAAGGGCAGAATCGAAGTATAGTGTTGAACAAGTAGGTGTAACTGTTGAGTTCTATGGCGGCGAACTTAACGGAGTCAGTTACAGCGATCCCGCTACTGTGAAAAAATATGCGAGACGCGCTCAATTGGGTGAAATTTTTGAATTAGATCGTGCTACTTTGAAATCTGATGGGGTTTTTCGTAGCAGTCCACGAGGTTGGTTTACTTTTGGACATGCGTCGTTTGCTCTTCTTTTCTTCTTCGGACACATTTGGCATGGTGCTAGAACCCTGTTTAGAGATGTTTTTGCGGGTATTGACCCAGATTTGGATTCACAAGTCGAATTTGGAGCATTCCAAAAACTAGGAGATCCAACTACAAGAAAACAAGCCGTC
>Rhodiola_prainii
ATGGGTTTGCCTTGGTATCGTGTTCATACCGTCGTATTGAATGATCCCGGTCGTTTGCTTGCTGTCCATATAATGCATACGGCTCTGGTTGCTGGTTGGGCCGGTTCAATGGCGTTATATGAATTAGCAGTTTTTGATCCGTCTGACCCCGTTCTTGATCCAATGTGGAGACAAGGTATGTTTGTTATACCTTTCATGACGCGTTTAGGAATAACTAATTCATGGGGCGGTTGGAGTATTACAGGCGGAACTGTAACGAATCCGGGTATTTGGACTTACGAAGGAGTGGCCGGGGCACATATTATGTTTTCGGGGTTGTGCTTCTTGGCAGCTATTTGGCATTGGGTATATTGGGATCTAGAAATATTTTCTGATGAACGTACAGGAAAACCCTCTTTGGATTTGCCCAAGATCTTTGGAATTCATTTATTTCTTTCAGGGGTGGCGTGCTTTGGTTTTGGCGTATTTCATGTAACAGGTTTGTATGGTCCTGGAATATGGGTGTCCGATCCTTATGGATTAACTGGAAAAGTACAATCGGTAAACCCAGCATGGGGCGTGGAAGGTTTTGATCCTTTTGTTCCGGGAGGAATAGCCTCTCATCATATTGCAGCAGGCACTTTGGGCATATTAGCGGGCCTATTCCATCTTAGTGTCCGTCCGCCCCAACGTCTATACAAAGGATTACGTATGGGTAATATTGAAACTGTCCTTTCCAGTAGTATCGCTGCTGTCTTTTTTGCTGCTTTTGTTGTTGCGGGAACTATGTGGTATGGTTCTGCAACTACCCCAATCGAATTATTTGGTCCTACTCGTTATCAATGGGATCAGGGATACTTCCAGCAAGAAATATATCGAAGAGTCAGTGCTGGGCTAGCCGAAAATCAAAGTTTAACAGAAGCTTGGTCTAAAATTCCTGAAAAATTAGCTTTTTATGATTACATCGGCAATAATCCGGCAAAAGGGGGATTATTCAGAGCAGGATCGATGGACAGTGGGGATGGAATAGCTGTTGGATGGTTAGGCCACCCTATC------TTTAGAGATAAAGAAGGACGTGAACTTTTTGTACGTCGTATGCCTACTTTTTTTGAAACCTTTCCCGTTGTTTTGGTAGATGGAGACGGAATTGTTAGAGCCGACGTTCCTTTTAGAAGGGCAGAATCGAAGTATAGTGTTGAACAAGTAGGTGTAACTGTTGAGTTCTATGGCGGCGAACTTAACGGAGTCAGTTACAGCGATCCCGCTACTGTGAAAAAATATGCGAGACGCGCTCAATTGGGTGAAATTTTTGAATTAGATCGTGCTACTTTGAAATCTGATGGGGTTTTTCGTAGCAGTCCACGAGGTTGGTTTACTTTTGGACATGCGTCGTTTGCTCTTCTTTTCTTCTTCGGACACATTTGGCATGGTGCTAGAACCCTGTTTAGAGATGTTTTTGCGGGTATTGACCCAGATTTGGATTCACAAGTCGAATTTGGAGCATTCCAAAAACTAGGAGATCCAACTACAAGAAAACAAGCCGTC
>Rhodiola_quadrifida
ATGGGTTTGCCTTGGTATCGTGTTCATACCGTCGTATTGAATGATCCCGGTCGGTTGCTTGCTGTCCATATAATGCATACGGCTCTGGTTGCTGGTTGGGCCGGTTCAATGGCGTTATATGAATTAGCAGTTTTTGATCCGTCTGACCCCGTTCTTGATCCAATGTGGAGACAAGGTATGTTTGTTATACCTTTCATGACGCGTTTAGGAATAACTAATTCATGGGGCGGTTGGAGTATTACAGGCGGAACTGTAACGAATCCGGGTATTTGGACTTACGAAGGAGTGGCCGGGGCACATATTATGTTTTCGGGGTTGTGCTTCTTGGCAGCTATTTGGCATTGGGTATATTGGGATCTAGAAATATTTTCTGATGAACGTACAGGAAAACCCTCTTTGGATTTGCCCAAGATCTTTGGAATTCATTTATTTCTTTCAGGGGTGGCGTGCTTTGGTTTTGGCGTATTTCATGTAACAGGTTTGTATGGTCCTGGAATATGGGTGTCCGATCCTTATGGATTAACTGGAAAAGTACAATCGGTAAACCCAGCATGGGGCGTGGAAGGTTTTGATCCTTTTGTTCCGGGAGGAATAGCCTCTCATCATATTGCAGCAGGCACTTTGGGCATATTAGCGGGCCTATTCCATCTTAGTGTCCGTCCGCCCCAACGTCTATACAAAGGATTACGTATGGGTAATATTGAAACTGTCCTTTCCAGTAGTATCGCTGCTGTCTTTTTTGCTGCTTTTGTTGTTGCGGGAACTATGTGGTATGGTTCTGCAACTACCCCAATCGAATTATTTGGTCCTACTCGTTATCAATGGGATCAGGGATACTTCCAGCAAGAAATATATCGAAGAGTCAGTGCTGGGCTAGCCGAAAATCAAAGTTTAACAGAAGCTTGGTCTAAAATTCCTGAAAAATTAGCTTTTTATGATTACATCGGCAATAATCCGGCAAAAGGGGGATTATTCAGAGCAGGATCGATGGACAGTGGGGATGGAATAGCTGTTGGATGGTTAGGCCACCCTATC------TTTAGAGATAAAGAAGGACGTGAACTTTTTGTACGTCGTATGCCTACTTTTTTTGAAACGTTTCCCGTTGTTTTGGTAGATGGAGACGGAATTGTTAGAGCCGACGTTCCTTTTAGAAGGGCAGAATCGAAGTATAGTGTTGAACAAGTAGGTGTAACTGTTGAGTTCTATGGCGGCGAACTTAACGGAGTCAGTTACAGCGATCCCGCTACTGTGAAAAAATATGCGAGACGCGCTCAATTGGGTGAAATTTTTGAATTAGATCGTGCTACTTTGAAATCTGATGGGGTTTTTCGTAGCAGTCCACGAGGTTGGTTTACTTTTGGACATGCGTCGTTTGCTCTTCTTTTCTTCTTCGGACACATTTGGCATGGTGCTAGAACCCTGTTTAGAGATGTTTTTGCGGGTATTGACCCAGATTTGGATTCACAAGTCGAATTTGGAGCATTCCAAAAACTAGGAGATCCAACTACAAGAAAACAAGCCGTC
>Rhodiola_rhodantha
ATGGGTTTGCCTTGGTATCGTGTTCATACCGTCGTATTGAATGATCCCGGTCGGTTGCTTGCTGTCCATATAATGCATACGGCTCTGGTTGCTGGTTGGGCCGGTTCAATGGCGTTATATGAATTAGCAGTTTTTGATCCGTCTGACCCCGTTCTTGATCCAATGTGGAGACAAGGTATGTTTGTTATACCTTTCATGACGCGTTTAGGAATAACTAATTCATGGGGCGGTTGGAGTATTACAGGCGTAACTGTAACGAATCCGGGTATTTGGACTTACGAAGGAGTGGCCGGGGCACATATTATGTTTTCGGGGTTGTGCTTCTTGGCAGCTATTTGGCATTGGGTATATTGGGATCTAGAAATATTTTCTGATGAACGTACAGGAAAACCCTCTTTGGATTTGCCCAAGATCTTTGGAATTCATTTATTTCTTTCAGGGGTGGCGTGCTTTGGTTTTGGCGTATTTCATGTAACAGGTTTGTATGGTCCTGGAATATGGGTGTCCGATCCTTATGGATTAACTGGAAAAGTACAATCGGTAAACCCAGCATGGGGCGTGGAAGGTTTTGATCCTTTTGTTCCGGGAGGAATAGCCTCTCATCATATTGCAGCAGGCACTTTGGGCATATTAGCGGGCCTATTCCATCTTAGTGTCCGTCCGCCCCAACGTCTCTACAAAGGATTACGTATGGGTAATATTGAAACTGTCCTTTCCAGTAGTATCGCTGCTGTCTTTTTTGCTGCTTTTGTTGTTGCGGGAACTATGTGGTATGGTTCTGCAACTACCCCAATCGAATTATTTGGTCCTACTCGTTATCAATGGGATCAGGGATACTTCCAGCAAGAAATATATCGAAGAGTCAGTGCTGGGCTAGCCGAAAATCAAAGTTTAACAGAAGCTTGGTCTAAAATTCCTGAAAAATTAGCTTTTTATGATTACATCGGCAATAATCCGGCAAAAGGGGGATTATTCAGAGCAGGATCGATGGACAGTGGGGATGGAATAGCTGTTGGATGGTTAGGCCACCCTATC------TTTAGAGATAAAGAAGGACGTGAACTTTTTGTACGTCGTATGCCTACTTTTTTTGAAACGTTTCCCGTTGTTTTGGTAGATGGAGACGGAATTGTTAGAGCCGACGTTCCTTTTAGAAGGGCAGAATCGAAGTATAGTGTTGAACAAGTAGGTGTAACTGTTGAGTTCTATGGCGGCGAACTTAACGGAGTCAGTTACAGCGATCCCGCTACTGTGAAAAAATATGCGAGACGCGCTCAATTGGGTGAAATTTTTGAATTAGATCGTGCTACTTTGAAATCTGATGGGGTTTTTCGTAGCAGTCCACGAGGTTGGTTTACTTTTGGACATGCGTCCTTTGCTCTTCTTTTCTTCTTCGGACACATTTGGCATGGTGCTAGAACCCTGTTTAGAGATGTTTTTGCGGGTATTGACCCAGATTTGGATTCACAAGTCGAATTTGGAGCATTCCAAAAACTAGGAGATCCAACTACAAGAAAACAAGCCGTC
>Rhodiola_sexifolia
ATGGGTTTGCCTTGGTATCGTGTTCATACCGTCGTATTGAATGATCCCGGTCGGTTGCTTGCTGTCCATATAATGCATACGGCTCTGGTTGCTGGTTGGGCCGGTTCAATGGCGTTATATGAATTAGCAGTTTTTGATCCGTCTGACCCCGTTCTTGATCCAATGTGGAGACAAGGTATGTTTGTTATACCTTTCATGACGCGTTTAGGAATAACTAATTCATGGGGCGGTTGGAGTATTACAGGCGGAACTGTAACGAATCCGGGTATTTGGACTTACGAAGGAGTGGCCGGGGCACATATTATGTTTTCGGGGTTGTGCTTCTTGGCAGCTATTTGGCATTGGGTATATTGGGATCTAGAAATATTTTCTGATGAACGTACAGGAAAACCCTCTTTGGATTTGCCCAAGATCTTTGGAATTCATTTATTTCTTTCAGGGGTGGCGTGCTTTGGTTTTGGCGTATTTCATGTAACAGGTTTGTATGGTCCTGGAATATGGGTGTCCGATCCTTATGGATTAACTGGAAAAGTACAATCGGTAAACCCAGCATGGGGCGTGGAAGGTTTTGATCCTTTTGTTCCGGGAGGAATAGCCTCTCATCATATTGCAGCAGGCACTTTGGGCATATTAGCGGGCCTATTCCATCTTAGTGTCCGTCCGCCCCAACGTCTATACAAAGGATTACGTATGGGTAATATTGAAACTGTCCTTTCCAGTAGTATCGCTGCTGTCTTTTTTGCTGCTTTTGTTGTTGCGGGAACTATGTGGTATGGTTCTGCAACTACCCCAATCGAATTATTTGGTCCTACTCGTTATCAATGGGATCAGGGATACTTCCAGCAAGAAATATATCGAAGAGTCAGTGCTGGGCTAGCCGAAAATCAAAGTTTAACAGAAGCTTGGTCTAAAATTCCTGAAAAATTAGCTTTTTATGATTACATCGGCAATAATCCGGCAAAAGGGGGATTATTCAGAGCAGGATCGATGGACAGTGGGGATGGAATAGCTGTTGGATGGTTAGGCCACCCTATC------TTTAGAGATAAAGAAGGACGTGAACTTTTTGTACGTCGTATGCCTACTTTTTTTGAAACCTTTCCCGTTGTTTTGGTAGATGGAGACGGAATTGTTAGAGCCGACGTTCCTTTTAGAAGGGCAGAATCGAAGTATAGTGTTGAACAAGTAGGTGTAACTGTTGAGTTCTATGGCGGCGAACTTAACGGAGTCAGTTACAGCGATCCCGCTACTGTGAAAAAATATGCGAGACGCGCTCAATTGGGTGAAATTTTTGAATTAGATCGTGCTACTTTGAAATCTGATGGGGTTTTTCGTAGCAGTCCACGAGGTTGGTTTACTTTTGGACATGCGTCGTTTGCTCTTCTTTTCTTCTTCGGACACATTTGGCATGGTGCTAGAACCCTGTTTAGAGATGTTTTTGCGGGTATTGACCCAGATTTGGATTCACAAGTCGAATTTGGAGCATTCCAAAAACTAGGAGATCCAACTACAAGAAAACAAGCCGTC
>Rhodiola_sinuata
ATGGGTTTGCCTTGGTATCGTGTTCATACCGTCGTATTGAATGATCCCGGTCGGTTGCTTGCTGTCCATATAATGCATACGGCTCTGGTTGCTGGTTGGGCCGGTTCAATGGCGTTATATGAATTAGCAGTTTTTGATCCGTCTGACCCCGTTCTTGATCCAATGTGGAGACAAGGTATGTTTGTTATACCTTTCATGACGCGTTTAGGAATAACTAATTCATGGGGCGGTTGGAGTATTACAGGCGGAACTGTAACGAATCCGGGTATTTGGACTTACGAAGGAGTGGCCGGGGCACATATTATGTTTTCGGGGTTGTGCTTCTTGGCAGCTATTTGGCATTGGGTATATTGGGATCTAGAAATATTTTCTGATGAACGTACAGGAAAACCCTCTTTGGATTTGCCCAAGATCTTTGGAATTCATTTATTTCTTTCAGGGGTGGCGTGCTTTGGTTTTGGCGTATTTCATGTAACAGGTTTGTATGGTCCTGGAATATGGGTGTCCGATCCTTATGGATTAACTGGAAAAGTACAATCGGTAAACCCAGCATGGGGCGTGGAAGGTTTTGATCCTTTTGTTCCGGGAGGAATAGCCTCTCATCATATTGCAGCAGGCACTTTGGGCATATTAGCGGGCCTATTCCATCTTAGTGTCCGTCCGCCCCAACGTCTATACAAAGGATTACGTATGGGTAATATTGAAACTGTCCTTTCCAGTAGTATCGCTGCTGTCTTTTTTGCTGCTTTTGTTGTTGCGGGAACTATGTGGTATGGTTCTGCAACTACCCCAATCGAATTATTTGGTCCTACTCGTTATCAATGGGATCAGGGATACTTCCAGCAAGAAATATATCGAAGAGTCAGTGCTGGGCTAGCCGAAAATCAAAGTTTAACAGAAGCTTGGTCTAAAATTCCTGAAAAATTAGCTTTTTATGATTACATCGGCAATAATCCGGCAAAAGGGGGATTATTCAGAGCAGGATCGATGGACAGTGGGGATGGAATAGCTGTTGGATGGTTAGGCCACCCTATC------TTTAGAGATAAAGAAGGACGTGAACTTTTTGTACGTCGTATGCCTACTTTTTTTGAAACCTTTCCCGTTGTTTTGGTAGATGGAGACGGAATTGTTAGAGCCGACGTTCCTTTTAGAAGGGCAGAATCGAAGTATAGTGTTGAACAAGTAGGTGTAACTGTTGAGTTCTATGGCGGCGAACTTAACGGAGTCAGTTACAGCGATCCCGCTACTGTGAAAAAATATGCGAGACGCGCTCAATTGGGTGAAATTTTTGAATTAGATCGTGCTACTTTGAAATCTGATGGGGTTTTTCGTAGCAGTCCACGAGGTTGGTTTACTTTTGGACATGCGTCGTTTGCTCTTCTTTTCTTCTTCGGACACATTTGGCATGGTGCTAGAACCCTGTTTAGAGATGTTTTTGCGGGTATTGACCCAGATTTGGATTCACAAGTCGAATTTGGAGCATTCCAAAAACTAGGAGATCCAACTACAAGAAAACAAGCCGTC
>Rhodiola_smithii
ATGGGTTTGCCTTGGTATCGTGTTCATACCGTCGTATTGAATGATCCCGGTCGGTTGCTTGCTGTCCATATAATGCATACGGCTCTGGTTGCTGGTTGGGCCGGTTCAATGGCGTTATATGAATTAGCAGTTTTTGATCCGTCTGACCCCGTTCTTGATCCAATGTGGAGACAAGGTATGTTTGTTATACCTTTCATGACGCGTTTAGGAATAACTAATTCATGGGGCGGTTGGAGTATTACAGGCGGAACTGTAACGAATCTGGGTATTTGGACTTACGAAGGAGTGGCCGGGGCACATATTATGTTTTCGGGGTTGTGCTTCTTGGCAGCTATTTGGCATTGGGTATATTGGGATCTAGAAATATTTTCTGATGAACGTACAGGAAAACCCTCTTTGGATTTGCCCAAGATCTTTGGAATTCATTTATTTCTTTCAGGGGTGGCGTGCTTTGGTTTTGGCGTATTTCATGTAACAGGTTTGTATGGTCCTGGAATATGGGTGTCCGATCCTTATGGATTAACTGGAAAAGTACAATCGGTAAACCCAGCATGGGGCGTGGAAGGTTTTGATCCTTTTGTTCCGGGAGGAATAGCCTCTCATCATATTGCAGCAGGCACTTTGGGCATATTAGCGGGCCTATTCCATCTTAGTGTCCGTCCGCCCCAACGTCTATACAAAGGATTACGTATGGGTAATATTGAAACTGTCCTTTCCAGTAGTATCGCTGCTGTCTTTTTTGCTGCTTTTGTTGTTGCGGGAACTATGTGGTATGGTTCTGCAACTACCCCAATCGAATTATTTGGTCCTACTCGTTATCAATGGGATCAGGGATACTTCCAGCAAGAAATATATCGAAGAGTCAGTGCTGGGCTAGCCGAAAATCAAAGTTTAACAGAAGCTTGGTCTAAAATTCCTGAAAAATTAGCTTTTTATGATTACATCGGCAATAATCCGGCAAAAGGGGGATTATTCAGAGCAGGATCGATGGACAGTGGGGATGGAATAGCTGTTGGATGGTTAGGCCACCCTATC------TTTAGAGATAAAGAAGGACGTGAACTTTTTGTACGTCGTATGCCTACTTTTTTTGAAACGTTTCCCGTTGTTTTGGTAGATGGAGACGGAATTGTTAGAGCCGACGTTCCTTTTAGAAGGGCAGAATCGAAGTATAGTGTTGAACAAGTAGGTGTAACTGTTGAGTTCTATGGCGGCGAACTTAACGGAGTCAGTTACAGCGATCCCGCTACTGTGAAAAAATATGCGAGACGCGCTCAATTGGGTGAAATTTTTGAATTAGATCGTGCTACTTTGAAATCTGATGGGGTTTTTCGTAGCAGTCCACGAGGTTGGTTTACTTTTGGACATGCGTCGTTTGCTCTTCTTTTCTTCTTCGGACACATTTGGCATGGTGCTAGAACCCTGTTTAGAGATGTTTTTGCGGGTATTGACCCTGATTTGGATTCACAAGTCGAATTTGGGGCATTCCAAAAACTAGGCGATCCAACTACAAGAAAACAAGCCGTC
>Rhodiola_stapfii
ATGGGTTTGCCTTGGTATCGTGTTCATACCGTCGTATTGAATGATCCCGGTCGGTTGCTTGCTGTCCATATAATGCATACGGCTCTGGTTGCTGGTTGGGCCGGTTCAATGGCGTTATATGAATTAGCAGTTTTTGATCCGTCTGACCCCGTTCTTGATCCAATGTGGAGACAAGGTATGTTTGTTATACCTTTCATGACGCGTTTAGGAATAACTAATTCATGGGGCGGTTGGAGTATTACAGGCGGAACTGTAACGAATCCGGGTATTTGGACTTACGAAGGAGTGGCCGGGGCACATATTATGTTTTCGGGGTTGTGCTTCTTGGCAGCTATTTGGCATTGGGTATATTGGGATCTAGAAATATTTTCTGATGAACGTACAGGAAAACCCTCTTTGGATTTGCCCAAGATCTTTGGAATTCATTTATTTCTTTCAGGGGTGGCGTGCTTTGGTTTTGGCGTATTTCATGTAACAGGTTTGTATGGTCCTGGAATATGGGTGTCCGATCCTTATGGATTAACTGGAAAAGTACAATCGGTAAACCCAGCATGGGGCGTGGAAGGTTTTGATCCTTTTGTTCCGGGAGGAATAGCCTCTCATCATATTGCAGCAGGCACTTTGGGCATATTAGCGGGCCTATTCCATCTTAGTGTCCGTCCGCCCCAACGTCTATACAAAGGATTACGTATGGGTAATATTGAAACTGTCCTTTCCAGTAGTATCGCTGCTGTCTTTTTTGCTGCTTTTGTTGTTGCGGGAACTATGTGGTATGGTTCTGCAACTACCCCAATCGAATTATTTGGTCCTACTCGTTATCAATGGGATCAGGGATACTTCCAGCAAGAAATATATCGAAGAGTCAGTGCTGGGCTAGCCGAAAATCAAAGTTTAACAGAAGCTTGGTCTAAAATTCCTGAAAAATTAGCTTTTTATGATTACATCGGCAATAATCCGGCAAAAGGGGGATTATTCAGAGCAGGATCGATGGACAGTGGGGATGGAATAGCTGTTGGATGGTTAGGCCACCCTATC------TTTAGAGATAAAGAAGGACGTGAACTTTTTGTACGTCGTATGCCTACTTTTTTTGAAACCTTTCCCGTTGTTTTGGTAGATGGAGACGGAATTGTTAGAGCCGACGTTCCTTTTAGAAGGGCAGAATCGAAGTATAGTGTTGAACAAGTAGGTGTAACTGTTGAGTTCTATGGCGGCGAACTTAACGGAGTCAGTTACAGCGATCCCGCTACTGTGAAAAAATATGCGAGACGCGCTCAATTGGGTGAAATTTTTGAATTAGATCGTGCTACTTTGAAATCTGATGGGGTTTTTCGTAGCAGTCCACGAGGTTGGTTTACTTTTGGACATGCGTCGTTTGCTCTTCTTTTCTTCTTCGGACACATTTGGCATGGTGCTAGAACCCTGTTTAGAGATGTTTTTGCGGGTATTGACCCAGATTTGGATTCACAAGTCGAATTTGGAGCATTCCAAAAACTAGGAGATCCAACTACAAGAAAACAAGCCGTC
>Rhodiola_subopposita
ATGGGTTTGCCTTGGTATCGTGTTCATACCGTCGTATTGAATGATCCCGGTCGGTTGCTTGCTGTCCATATAATGCATACGGCTCTGGTTGCTGGTTGGGCCGGTTCAATGGCGTTATATGAATTAGCAGTTTTTGATCCGTCTGACCCCGTTCTTGATCCAATGTGGAGACAAGGTATGTTTGTTATACCTTTCATGACGCGTTTAGGAATAACTAATTCATGGGGCGGTTGGAGTATTACAGGCGGAACTGTAACGAATCCGGGTATTTGGACTTACGAAGGAGTGGCCGGGGCACATATTATGTTTTCGGGGTTGTGCTTCTTGGCAGCTATTTGGCATTGGGTATATTGGGATCTAGAAATATTTTCTGATGAACGTACAGGAAAACCCTCTTTGGATTTGCCCAAGATCTTTGGAATTCATTTATTTCTTTCAGGGGTGGCGTGCTTTGGTTTTGGCGTATTTCATGTAACAGGTTTGTATGGTCCTGGAATATGGGTGTCCGATCCTTATGGATTAACTGGAAAAGTACAATCGGTAAACCCAGCATGGGGCGTGGAAGGTTTTGATCCTTTTGTTCCGGGAGGAATAGCCTCTCATCATATTGCAGCAGGCACTTTGGGCATATTAGCGGGCCTATTCCATCTTAGTGTCCGTCCGCCCCAACGTCTATACAAAGGATTACGTATGGGTAATATTGAAACTGTCCTTTCCAGTAGTATCGCTGCTGTCTTTTTTGCTGCTTTTGTTGTTGCGGGAACTATGTGGTATGGTTCTGCAACTACCCCAATCGAATTATTTGGTCCTACTCGTTATCAATGGGATCAGGGATACTTCCAGCAAGAAATATATCGAAGAGTCAGTGCTGGGCTAGCCGAAAATCAAAGTTTAACAGAAGCTTGGTCTAAAATTCCTGAAAAATTAGCTTTTTATGATTACATCGGCAATAATCCGGCAAAAGGGGGATTATTCAGAGCAGGATCGATGGACAGTGGGGATGGAATAGCTGTTGGATGGTTAGGCCACCCTATC------TTTAGAGATAAAGAAGGACGTGAACTTTTTGTACGTCGTATGCCTACTTTTTTTGAAACGTTTCCCGTTGTTTTGGTAGATGGAGACGGAATTGTTAGAGCCGACGTTCCTTTTAGAAGGGCAGAATCGAAGTATAGTGTTGAACAAGTAGGTGTAACTGTTGAGTTCTATGGCGGCGAACTTAACGGAGTCAGTTACAGCGATCCCGCTACTGTGAAAAAATATGCGAGACGCGCTCAATTGGGTGAAATTTTTGAATTAGATCGTGCTACTTTGAAATCTGATGGGGTTTTTCGTAGCAGTCCACGAGGTTGGTTTACTTTTGGACATGCGTCGTTTGCTCTTCTTTTCTTCTTCGGACACATTTGGCATGGTGCTAGAACCCTGTTTAGAGATGTTTTTGCGGGTATTGACCCAGATTTGGATTCACAAGTCGAATTTGGAGCATTCCAAAAACTAGGAGATCCAACTACAAGAAAACAAGCCGTC
>Rhodiola_tangutica
ATGGGTTTGCCTTGGTATCGTGTTCATACCGTCGTATTGAATGATCCCGGTCGGTTGCTTGCTGTCCATATAATGCATACGGCTCTGGTTGCTGGTTGGGCCGGTTCAATGGCGTTATATGAATTAGCAGTTTTTGATCCGTCTGACCCCGTTCTTGATCCAATGTGGAGACAAGGTATGTTTGTTATACCTTTCATGACGCGTTTAGGAATAACTAATTCATGGGGCGGTTGGAGTATTACAGGCGGAACTGTAACGAATCCGGGTATTTGGACTTACGAAGGAGTGGCCGGGGCACATATTATGTTTTCGGGGTTGTGCTTCTTGGCAGCTATTTGGCATTGGGTATATTGGGATCTAGAAATATTTTCTGATGAACGTACAGGAAAACCCTCTTTGGATTTGCCCAAGATCTTTGGAATTCATTTATTTCTTTCAGGGGTGGCGTGCTTTGGTTTTGGCGTATTTCATGTAACAGGTTTGTATGGTCCTGGAATATGGGTGTCCGATCCTTATGGATTAACTGGAAAAGTACAATCGGTAAACCCAGCATGGGGCGTGGAAGGTTTTGATCCTTTTGTTCCGGGAGGAATAGCCTCTCATCATATTGCAGCAGGCACTTTGGGCATATTAGCGGGCCTATTCCATCTTAGTGTCCGTCCGCCCCAACGTCTATACAAAGGATTACGTATGGGTAATATTGAAACTGTCCTTTCCAGTAGTATCGCTGCTGTCTTTTTTGCTGCTTTTGTTGTTGCGGGAACTATGTGGTATGGTTCTGCAACTACCCCAATCGAATTATTTGGTCCTACTCGTTATCAATGGGATCAGGGATACTTCCAGCAAGAAATATATCGAAGAGTCAGTGCTGGGCTAGCCGAAAATCAAAGTTTAACAGAAGCTTGGTCTAAAATTCCTGAAAAATTAGCTTTTTATGATTACATCGGCAATAATCCGGCAAAAGGGGGATTATTCAGAGCAGGATCGATGGACAGTGGGGATGGAATAGCTGTTGGATGGTTAGGCCACCCTATC------TTTAGAGATAAAGAAGGACGTGAACTTTTTGTACGTCGTATGCCTACTTTTTTTGAAACGTTTCCCGTTGTTTTGGTAGATGGAGACGGAATTGTTAGAGCCGACGTTCCTTTTAGAAGGGCAGAATCGAAGTATAGTGTTGAACAAGTAGGTGTAACTGTTGAGTTCTATGGCGGCGAACTTAACGGAGTCAGTTACAGCGATCCCGCTACTGTGAAAAAATATGCGAGACGCGCTCAATTGGGTGAAATTTTTGAATTAGATCGTGCTACTTTGAAATCTGATGGGGTTTTTCGTAGCAGTCCACGAGGTTGGTTTACTTTTGGACATGCGTCGTTTGCTCTTCTTTTCTTCTTCGGACACATTTGGCATGGTGCTAGAACCCTGTTTAGAGATGTTTTTGCGGGTATTGACCCAGATTTGGATTCACAAGTCGAATTTGGAGCATTCCAAAAACTAGGAGATCCAACTACAAGAAAACAAGCCGTC
>Rhodiola_wallichiana
ATGGGTTTGCCTTGGTATCGTGTTCATACCGTCGTATTGAATGATCCCGGTCGGTTGCTTGCTGTCCATATAATGCATACGGCTCTGGTTGCTGGTTGGGCCGGTTCAATGGCGTTATATGAATTAGCAGTTTTTGATCCGTCTGACCCCGTTCTTGATCCAATGTGGAGACAAGGTATGTTTGTTATACCTTTCATGACGCGTTTAGGAATAACTAATTCATGGGGCGGTTGGAGTATTACAGGCGGAACTGTAACGAATCCGGGTATTTGGACTTACGAAGGAGTGGCCGGGGCACATATTATGTTTTCGGGGTTGTGCTTCTTGGCAGCTATTTGGCATTGGGTATATTGGGATCTAGAAATATTTTCTGATGAACGTACAGGAAAACCCTCTTTGGATTTGCCCAAGATCTTTGGAATTCATTTATTTCTTTCAGGGGTGGCGTGCTTTGGTTTTGGCGTATTTCATGTAACAGGTTTGTATGGTCCTGGAATATGGGTGTCCGATCCTTATGGATTAACTGGAAAAGTACAATCGGTAAACCCAGCATGGGGCGTGGAAGGTTTTGATCCTTTTGTTCCGGGAGGAATAGCCTCTCATCATATTGCAGCAGGCACTTTGGGCATATTAGCGGGCCTATTCCATCTTAGTGTCCGTCCGCCCCAACGTCTATACAAAGGATTACGTATGGGTAATATTGAAACTGTCCTTTCCAGTAGTATCGCTGCTGTCTTTTTTGCTGCTTTTGTTGTTGCGGGAACTATGTGGTATGGTTCTGCAACTACCCCAATCGAATTATTTGGTCCTACTCGTTATCAATGGGATCAGGGATACTTCCAGCAAGAAATATATCGAAGAGTCAGTGCTGGGCTAGCCGAAAATCAAAGTTTAACAGAAGCTTGGTCTAAAATTCCTGAAAAATTAGCTTTTTATGATTACATCGGCAATAATCCGGCAAAAGGGGGATTATTCAGAGCAGGATCGATGGACAGTGGGGATGGAATAGCTGTTGGATGGTTAGGCCACCCTATC------TTTAGAGATAAAGAAGGACGTGAACTTTTTGTACGTCGTATGCCTACTTTTTTTGAAACGTTTCCCGTTGTTTTGGTAGATGGAGACGGAATTGTTAGAGCCGACGTTCCTTTTAGAAGGGCAGAATCTAAGTATAGTGTTGAACAAGTAGGTGTAACTGTTGAGTTCTATGGCGGCGAACTTAACGGAGTCAGTTACAGCGATCCCGCTACTGTGAAAAAATATGCGAGACGCGCTCAATTGGGTGAAATTTTTGAATTAGATCGTGCTACTTTGAAATCTGATGGGGTTTTTCGTAGCAGTCCACGAGGTTGGTTTACTTTTGGACATGCGTCGTTTGCTCTTCTTTTCTTCTTCGGACACATTTGGCATGGTGCTAGAACCCTGTTTAGAGATGTTTTTGCGGGTATTGACCCAGATTTGGATTCACAAGTCGAATTTGGAGCATTCCAAAAACTAGGAGATCCAACTACAAGAAAACAAGCCGTC
>Hylotelephium_ewersii
ATGGGTTTGCCTTGGTATCGTGTTCATACCGTCGTATTGAATGATCCTGGTCGGTTGCTTGCTGTCCATATAATGCATACGGCTCTGGTTGCTGGTTGGGCCGGTTCAATGGCGTTATATGAATTAGCAGTTTTTGATCCTTCTGACCCCGTTCTTGATCCAATGTGGAGACAAGGTATGTTTGTTATACCCTTCATGACGCGTTTAGGAATAACTAATTCATGGGGCGGTTGGAGTATTACAGGAGGAACTGTAACGAATCCGGGTATTTGGAGTTACGAAGGAGTGGCCGGGGCACATATTATGTTTTCGGGGTTGTGCTTCTTGGCAGCTATTTGGCATTGGGTATATTGGGATCTAGAAATATTTTCTGATGCACGTACAGGAAAACCTTCTTTGGATTTGCCCAAGATCTTTGGAATTCATTTATTTCTTTCAGGGGTGGCGTGCTTTGGTTTTGGCGTATTTCATGTAACAGGTTTGTATGGTCCTGGAATATGGGTGTCCGATCCTTATGGATTAACTGGAAAAGTACAATCTGTAAACCCAGCATGGGGCGTGGAAGGTTTTGATCCTTTTGTTCCGGGAGGAATAGCCTCCCATCATATTGCAGCAGGCACTTTAGGCATATTAGCGGGCCTATTCCATCTTAGTGTCCGTCCGCCCCAACGTCTATACAAAGGATTACGTATGGGTAATATTGAAACTGTCCTTTCCAGTAGTATCGCTGCTGTCTTTTTTGCTGCTTTTGTTGTTGCGGGAACTATGTGGTATGGTTCTGCAACTACTCCAATCGAATTATTTGGTCCTACTCGTTATCAATGGGATCAGGGATACTTTCAGCAAGAAATATATCGAAGAGTTAGTGCTGGGCTAGCCGAAAATCAAAGTTTAACAGAAGCTTGGTCTAAAATTCCTGAAAAATTAGCTTTTTATGATTACATCGGCAATAATCCGGCAAAAGGGGGATTATTCAGAGCAGGATCGATGGACAGTGGGGATGGAATAGCTGTTGGATGGTTAGGACACCCCATC------TTTAGAGATAAAGAAGGACGTGAACTTTTTGTCCGTCGTATGCCTACTTTTTTTGAAACATTTCCCGTTGTTTTGGTAGATGGAGACGGAATTGTTAGAGCCGACGTTCCTTTTAGAAGGGCAGAATCGAAGTATAGTGTTGAACAAGTCGGTGTAACTGTTGAGTTCTATGGCGGCGAACTTAACGGGGTCAGTTACAGCGATCCCGCTACTGTGAAAAAATATGCGAGACGCGCTCAATTGGGTGAAATTTTTGAATTAGATCGTGCTACTTTGAAATCTGATGGTGTTTTTCGTAGCAGTCCACGAGGTTGGTTTACTTTTGGACATGCGTCGTTTGCTCTGCTATTCTTCTTCGGACACATTTGGCATGGTGCTAGAACCCTGTTTAGAGATGTTTTTGCGGGCATTGACCCAGATTTGGATTCGCAAGTCGAATTTGGAGCATTCCAAAAACTAGGAGATCCGACTACAAGAAAACAAGCCGTC
>Hylotelephium_verticillatum
ATGGGTTTGCCTTGGTATCGTGTTCATACCGTCGTATTGAATGATCCTGGTCGGTTGCTTGCTGTCCATATAATGCATACGGCTCTGGTTGCTGGTTGGGCCGGTTCAATGGCGTTATATGAATTAGCAGTTTTTGATCCTTCTGACCCCGTTCTTGATCCAATGTGGAGACAAGGTATGTTTGTTATACCCTTCATGACGCGTTTAGGAATAACTAATTCATGGGGCGGTTGGAGTATTACAGGCGGAACTGTAACGAATCCGGGTATTTGGAGTTACGAAGGAGTGGCCGGGGCACATATTATGTTTTCGGGGTTGTGCTTCTTGGCAGCTATTTGGCATTGGGTATATTGGGATCTAGAAATATTTTCTGATGCACGTACAGGAAAACCTTCTTTGGATTTGCCCAAGATCTTTGGAATTCATTTATTTCTTTCAGGGGTGGCGTGCTTTGGTTTTGGCGTATTTCATGTAACAGGTTTGTATGGTCCTGGAATATGGGTGTCCGATCCTTATGGATTAACTGGAAAAGTACAATCTGTAAACCCAGCATGGGGCGTGGAAGGTTTTGATCCTTTTGTTCCGGGAGGAATAGCCTCTCATCATATTGCAGCAGGCACTTTAGGCATATTAGCGGGCCTATTCCATCTTAGTGTCCGTCCGCCCCAACGTCTATACAAAGGATTACGTATGGGTAATATTGAAACTGTCCTTTCCAGTAGTATCGCTGCTGTCTTTTTTGCTGCTTTTGTTGTTGCGGGAACTATGTGGTATGGTTCTGCAACTACTCCAATCGAATTATTTGGTCCTACTCGTTATCAATGGGATCAGGGATACTTTCAGCAAGAAATATATCGAAGAGTTAGTGCTGGGCTAGCCGAAAATCAAAGTTTAACAGAAGCTTGGTCTAAAATTCCTGAAAAATTAGCTTTTTATGATTACATCGGCAATAATCCGGCAAAAGGGGGATTATTCAGAGCAGGATCGATGGACAGTGGGGATGGAATAGCTGTTGGATGGTTAGGACACCCCATC------TTTAGAGATAAAGAAGGACGTGAACTTTTTGTCCGTCGTATGCCTACTTTTTTTGAAACATTTCCCGTTGTTTTGGTAGATGGAGACGGAATTGTTAGAGCCGACGTTCCTTTTAGAAGGGCAGAATCGAAGTATAGTGTTGAACAAGTCGGTGTAACTGTTGAGTTCTATGGCGGCGAACTTAACGGGGTCAGTTACAGCGATCCCGCTACTGTGAAAAAATATGCGAGACGCGCTCAATTGGGTGAAATTTTTGAATTAGATCGTGCTACTTTGAAATCTGATGGTGTTTTTCGTAGCAGTCCACGAGGTTGGTTTACTTTTGGACATGCGTCGTTTGCTCTGCTATTCTTCTTCGGACACATTTGGCATGGTGCTAGAACCCTGTTTAGAGATGTTTTTGCGGGTATTGACCCAGATTTGGATTCGCAAGTCGAATTTGGAGCATTCCAAAAACTAGGAGATCCGACTACAAGAAAACAAGCCGTC
>Hylotelephium_viviparum
ATGGGTTTGCCTTGGTATCGTGTTCATACCGTCGTATTGAATGATCCTGGTCGGTTGCTTGCTGTCCATATAATGCATACGGCTCTGGTTGCTGGTTGGGCCGGTTCAATGGCGTTATATGAATTAGCAGTTTTTGATCCTTCTGACCCCGTTCTTGATCCAATGTGGAGACAAGGTATGTTTGTTATACCCTTCATGACGCGTTTAGGAATAACTAATTCATGGGGCGGTTGGAGTATTACAGGAGGAACTGTAACGAATCCGGGTATTTGGAGTTACGAAGGAGTGGCCGGGGCACATATTATGTTTTCGGGGTTGTGCTTCTTGGCAGCTATTTGGCATTGGGTATATTGGGATCTAGAAATATTTTCTGATGCACGTACAGGAAAACCTTCTTTGGATTTGCCCAAGATCTTTGGAATTCATTTATTTCTTTCAGGGGTGGCGTGCTTTGGTTTTGGCGTATTTCATGTAACAGGTTTGTATGGTCCTGGAATATGGGTGTCCGATCCTTATGGATTAACTGGAAAAGTACAATCTGTAAACCCAGCATGGGGCGTGGAAGGTTTTGATCCTTTTGTTCCGGGAGGAATAGCCTCTCATCATATTGCAGCAGGCACTTTAGGCATATTAGCGGGCCTATTCCATCTTAGTGTCCGTCCGCCCCAACGTCTATACAAAGGATTACGTATGGGTAATATTGAAACTGTCCTTTCCAGTAGTATCGCTGCTGTCTTTTTTGCTGCTTTTGTTGTTGCGGGAACTATGTGGTATGGTTCTGCAACTACTCCAATCGAATTATTTGGTCCTACTCGTTATCAATGGGATCAGGGATACTTTCAGCAAGAAATATATCGAAGAGTTAGTGCTGGGCTAGCCGAAAATCAAAGTTTAACAGAAGCTTGGTCTAAAATTCCTGAAAAATTAGCTTTTTATGATTACATCGGCAATAATCCGGCAAAAGGGGGATTATTCAGAGCAGGATCGATGGACAGTGGGGATGGAATAGCTGTTGGATGGTTAGGACACCCCATC------TTTAGAGATAAAGAAGGACGTGAACTTTTTGTCCGTCGTATGCCTACTTTTTTTGAAACATTTCCCGTTGTTTTGGTAGATGGAGACGGAATTGTTAGAGCCGACGTTCCTTTTAGAAGGGCAGAATCGAAGTATAGTGTTGAACAAGTCGGTGTAACTGTTGAGTTCTATGGCGGCGAACTTAACGGGGTCAGTTACAGCGATCCCGCTACTGTGAAAAAATATGCGAGACGCGCTCAATTGGGTGAAATTTTTGAATTAGATCGTGCTACTTTGAAATCTGATGGTGTTTTTCGTAGCAGTCCACGAGGTTGGTTTACTTTTGGACATGCGTCGTTTGCTCTGCTATTCTTCTTCGGACACATTTGGCATGGTGCTAGAACCCTGTTTAGAGATGTTTTTGCGGGTATTGACCCAGATTTGGATTCGCAAGTCGAATTTGGAGCATTCCAAAAACTAGGAGATCCGACTACAAGAAAACAAGCCGTC
>Meterostachys_sikokianus
ATGGGTTTACCTTGGTATCGTGTTCATACCGTCGTATTGAATGATCCTGGTCGGTTGCTTGCTGTCCATATAATGCATACGGCTCTGGTTGCTGGTTGGGCCGGTTCAATGGCGTTATATGAATTAGCAGTTTTTGATCCTTCTGATCCCGTTCTTGATCCAATGTGGAGACAAGGTATGTTTGTTATACCCTTCATGACGCGTTTAGGAATAACTAATTCATGGGGCGGTTGGAGTATTACAGGAGGAACTGTAACGAATCCGGGTATTTGGAGTTACGAAGGAGTGGCCGGGGCACATATTATGTTTTCGGGGTTGTGCTTCTTGGCAGCTATTTGGCATTGGGTATATTGGGATCTAGAAATATTTTCTGATGCACGTACAGGAAAACCTTCTTTGGATTTGCCCAAGATCTTTGGAATTCATTTATTTCTTTCAGGGGTGGCGTGCTTTGGTTTTGGCGTATTTCATGTAACAGGTTTGTATGGTCCTGGAATATGGGTGTCCGATCCTTATGGATTAACTGGAAAAGTACAATCTGTAAACCCAGCATGGGGCGTGGAAGGTTTTGATCCTTTTGTTCCGGGAGGAATAGCCTCTCATCATATTGCAGCAGGCACTTTGGGCATATTAGCGGGCCTATTCCATCTTAGTGTCCGTCCGCCCCAACGTCTATACAAAGGATTACGTATGGGTAATATTGAAACTGTCCTTTCCAGTAGTATCGCTGCTGTCTTTTTTGCTGCTTTTGTTGTTGCGGGAACTATGTGGTATGGTTCTGCAACTACTCCAATCGAATTATTTGGTCCTACTCGTTATCAATGGGATCAGGGATACTTTCAGCAAGAAATATATCGAAGAGTTAGTGCTGGGCTAGCCGAAAATCAAAGTTTAACAGAAGCTTGGTCTAAAATTCCTGAAAAATTAGCTTTTTATGATTACATCGGCAATAATCCGGCAAAAGGGGGATTATTCAGAGCAGGATCGATGGACAGTGGGGATGGAATAGCTGTTGGATGGTTAGGACACCCCATC------TTTAGAGATAAAGAAGGACGTGAACTTTTTGTCCGTCGTATGCCTACTTTTTTTGAAACATTTCCCGTTGTTTTGGTAGATGGAGACGGAATTGTTAGAGCCGACGTTCCTTTTAGAAGGGCAGAATCGAAGTATAGTGTTGAACAAGTCGGTGTAACTGTTGAGTTCTATGGCGGCGAACTTAACGGGGTGAGTTACAGCGATCCCGCTACTGTGAAAAAATATGCGAGACGCGCTCAATTGGGTGAAATTTTTGAATTAGATCGTGCTACTTTGAAATCTGATGGTGTTTTTCGTAGCAGTCCAAGAGGTTGGTTTACTTTTGGACATGCGTCGTTTGCTCTGCTATTCTTCTTCGGACACATTTGGCATGGTGCTAGAACCCTGTTTAGAGATGTTTTTGCGGGTATTGACCCAGATTTGGATTCGCAAGTCGAATTTGGAGCATTCCAAAAACTAGGAGATCCGACTACAAGAAAACAAGCCGTC
>Orostachys_fimbriata
ATGGGTTTACCTTGGTATCGTGTTCATACCGTCGTATTGAATGATCCTGGTCGGTTGCTTGCTGTCCATATAATGCATACGGCTCTGGTTGCTGGTTGGGCCGGTTCAATGGCGTTATATGAATTAGCAGTTTTTGATCCTTCTGACCCCGTTCTTGATCCAATGTGGAGACAAGGTATGTTTGTTATACCCTTCATGACGCGTTTAGGAATAACTAATTCATGGGGCGGTTGGAGTATTACAGGAGGAACTGTAACGAATCCGGGTATTTGGAGTTACGAAGGAGTGGCCGGGGCACATATTATGTTTTCGGGGTTGTGCTTCTTGGCAGCTATTTGGCATTGGGTATATTGGGATCTAGAAATATTTTCTGATGCACGTACAGGAAAACCTTCGTTGGATTTGCCCAAGATCTTTGGAATTCATTTATTTCTTTCAGGGGTGGCGTGCTTTGGTTTTGGCGTATTTCATGTAACAGGTTTGTATGGTCCTGGAATATGGGTGTCCGATCCTTATGGATTAACTGGAAAAGTACAATCTGTAAACCCAGCATGGGGCGTGGAAGGTTTTGATCCTTTTGTTCCGGGAGGAATAGCCTCTCATCATATTGCAGCAGGCACTTTGGGCATATTAGCGGGCCTATTCCATCTTAGTGTCCGTCCGCCCCAACGTCTATACAAAGGATTACGTATGGGTAATATTGAAACTGTCCTTTCCAGTAGTATCGCTGCTGTCTTTTTTGCTGCTTTTGTTGTTGCGGGAACTATGTGGTATGGTTCTGCAACTACTCCAATCGAATTATTTGGTCCTACTCGTTATCAATGGGATCAGGGCTACTTTCAGCAAGAAATATATCGAAGAGTTAGTGCTGGGCTAGCCGAAAATCAAAGTTTAACAGAAGCTTGGTCTAAAATTCCTGAAAAATTAGCTTTTTATGATTACATCGGCAATAATCCGGCAAAAGGGGGATTATTCAGAGCAGGGTCGATGGACAGTGGGGATGGAATAGCTGTTGGATGGTTAGGACACCCCATC------TTTAGAGATAAAGATGGACGTGAACTTTTTGTTCGTCGTATGCCGACTTTTTTTGAAACATTTCCCGTTGTTTTGGTAGATGGAGACGGAATTGTTAGAGCCGACGTTCCTTTTAGAAGGGCAGAATCGAAGTATAGTGTTGAACAAGTCGGTGTAACTGTTGAGTTCTATGGCGGCGAACTTAACGGGGTCAGTTACAGCGATCCCGCTACTGTGAAAAAATATGCGAGACGCGCTCAATTGGGTGAAATTTTTGAATTAGATCGTGCTACTTTGAAATCTGATGGTGTTTTTCGTAGCAGTCCAAGAGGTTGGTTTACTTTTGGACATGCGTCGTTTGCTCTGCTATTCTTCTTCGGACACATTTGGCATGGTGCTAGAACCCTGTTTAGAGATGTTTTTGCGGGTATTGATCCAGATTTAGATTCGCAAGTCGAATTTGGAGCATTCCAAAAACTAGGAGATCCGACTACAAGAAAACAAGCCGTC
>Orostachys_japonica
ATGGGTTTACCTTGGTATCGTGTTCATACCGTCGTATTGAATGATCCTGGTCGGTTGCTTGCTGTCCATATAATGCATACGGCTCTGGTTGCTGGTTGGGCCGGTTCAATGGCGTTATATGAATTAGCAGTTTTTGATCCTTCTGACCCCGTTCTTGATCCAATGTGGAGACAAGGTATGTTTGTTATACCCTTCATGACGCGTTTAGGAATAACTAATTCATGGGGCGGTTGGAGTATTACAGGAGGAACTGTAACGAATCCGGGTATTTGGAGTTACGAAGGAGTGGCCGGGGCACATATTATGTTTTCGGGGTTGTGCTTCTTGGCAGCTATTTGGCATTGGGTATATTGGGATCTAGAAATATTTTCTGATGCACGTACAGGAAAACCTTCTTTGGATTTGCCCAAGATCTTTGGAATTCATTTATTTCTTTCAGGGGTGGCGTGCTTTGGTTTTGGCGTATTTCATGTAACAGGTTTGTATGGTCCTGGAATATGGGTGTCCGATCCTTATGGATTAACTGGAAAAGTACAATCTGTAAACCCAGCATGGGGCGTGGAAGGTTTTGATCCTTTTGTTCCGGGAGGAATAGCCTCTCATCATATTGCAGCAGGCACTTTGGGCATATTAGCGGGTCTATTCCATCTTAGTGTCCGTCCGTCCCAACGTCTATACAAAGGATTACGTATGGGTAATATTGAAACTGTCCTTTCCAGTAGTATCGCTGCTGTCTTTTTTGCTGCTTTTGTTGTTGCGGGAACTATGTGGTATGGTTCTGCAACTACTCCAATCGAATTATTTGGTCCTACTCGTTATCAATGGGATCAGGGATACTTTCAGCAAGAAATATATCGAAGAGTTAGTGCTGGGCTAGCCGAAAATCAAAGTTTAACAGAAGCTTGGTCTAAAATTCCTGAAAAATTAGCTTTTTATGATTACATCGGCAATAATCCGGCAAAAGGGGGATTATTCAGAGCAGGATCGATGGACAGTGGGGATGGAATAGCTGTTGGATGGTTAGGACACCCCATC------TTTAGAGATAAAGATGGACGTGAACTTTTTGTTCGTCGTATGCCGACTTTTTTTGAAACATTTCCTGTTGTTTTGGTAGATGGAGACGGAATTGTTAGAGCCGACGTTCCTTTTAGAAGGGCAGAATCGAAGTATAGTGTTGAACAAGTCGGTGTAACTGTTGAGTTCTATGGCGGCGAACTTAACGGGGTCAGTTACAGCGATCCCGCTACTGTGAAAAAATATGCGAGACGCGCTCAATTGGGTGAAATTTTTGAATTAGATCGTGCTACTTTGAAATCTGATGGTGTTTTTCGTAGCAGTCCAAGAGGTTGGTTTACTTTTGGACATGCGTCGTTTGCTCTGCTATTCTTCTTCGGACACATTTGGCATGGTGCTAGAACCCTGTTTAGAGATGTTTTTGCGGGTATTGATCCAGATTTAGATTCGCAAGTCGAATTTGGAGCATTCCAAAAACTAGGAGATCCGACTACAAGAAAACAAGCCGTC
>Orostachys_minuta
ATGGGTTTACCTTGGTATCGTGTTCATACCGTCGTATTGAATGATCCTGGTCGGTTGCTTGCTGTCCATATAATGCATACGGCTCTGGTTGCTGGTTGGGCCGGTTCAATGGCGTTATATGAATTAGCAGTTTTTGATCCTTCTGACCCCGTTCTTGATCCAATGTGGAGACAAGGTATGTTTGTTATACCCTTCATGACGCGTTTAGGAATAACTAATTCATGGGGCGGTTGGAGTATTACAGGAGGAACTGTAACGAATCCGGGTATTTGGAGTTACGAAGGAGTGGCCGGGGCACATATTATGTTTTCGGGGTTGTGCTTCTTGGCAGCTATTTGGCATTGGGTATATTGGGATCTAGAAATATTTTCTGATGCACGTACAGGAAAACCTTCTTTGGATTTGCCCAAGATCTTTGGAATTCATTTATTTCTTTCAGGGGTGGCGTGCTTTGGTTTTGGCGTATTTCATGTAACAGGTTTGTATGGTCCTGGAATATGGGTGTCCGATCCTTATGGATTAACTGGAAAAGTACAATCTGTAAACCCAGCATGGGGCGTGGAAGGTTTTGATCCTTTTGTTCCGGGAGGAATAGCCTCTCATCATATTGCAGCAGGCACTTTGGGCATATTAGCGGGCCTATTCCATCTTAGTGTCCGTCCGTCCCAACGTCTATACAAAGGATTACGTATGGGTAATATTGAAACTGTCCTTTCCAGTAGTATCGCTGCTGTCTTTTTTGCTGCTTTTGTTGTTGCGGGAACTATGTGGTATGGTTCTGCAACTACTCCAATCGAATTATTTGGTCCTACTCGTTATCAATGGGATCAGGGATACTTTCAGCAAGAAATATATCGAAGAGTTAGTGCTGGGCTAGCCGAAAATCAAAGTTTAACAGAAGCTTGGTCTAAAATTCCTGAAAAATTAGCTTTTTATGATTACATCGGCAATAATCCGGCAAAAGGGGGATTATTCAGAGCAGGATCGATGGACAGTGGGGATGGAATAGCTGTTGGATGGTTAGGACACCCCATC------TTTAGAGATAAAGATGGACGTGAACTTTTTGTTCGTCGTATGCCGACTTTTTTTGAAACATTTCCTGTTGTTTTGGTAGATGGAGACGGAATTGTTAGAGCCGACGTTCCTTTTAGAAGGGCAGAATCGAAGTATAGTGTTGAACAAGTCGGTGTAACTGTTGAGTTCTATGGCGGCGAACTTAACGGGGTCAGTTACAGCGATCCCGCTACTGTGAAAAAATATGCGAGACGCGCTCAATTGGGTGAAATTTTTGAATTAGATCGTGCTACTTTGAAATCTGATGGTGTTTTTCGTAGCAGTCCAAGAGGTTGGTTTACTTTTGGACATGCGTCGTTTGCTCTGCTATTCTTCTTCGGACACATTTGGCATGGTGCTAGAACCCTGTTTAGAGATGTTTTTGCGGGTATTGATCCAGATTTAGATTCGCAAGTCGAATTTGGAGCATTCCAAAAACTAGGAGATCCGACTACAAGAAAACAAGCCGTT
>Orostachys_iwarenge_f_magna
ATGGGTTTGCCTTGGTATCGTGTTCATACCGTCGTATTGAATGATCCTGGTCGGTTGCTTGCTGTCCATATAATGCATACGGCTCTGGTTGCTGGTTGGGCCGGTTCAATGGCGTTATATGAATTAGCAGTTTTTGATCCTTCTGACCCCGTTCTTGATCCAATGTGGAGACAAGGTATGTTTGTTATACCCTTCATGACGCGTTTAGGAATAACTAATTCATGGGGCGGTTGGAGTATTACAGGAGGAACTGTAACGAATCCGGGTATTTGGAGTTACGAAGGAGTGGCCGGGGCACATATTATGTTTTCGGGGTTGTGCTTCTTGGCAGCTATTTGGCATTGGGTATATTGGGATCTAGAAATATTTTCTGATGCACGTACAGGAAAACCTTCTTTGGATTTGCCCAAGATCTTTGGAATTCATTTATTTCTTTCAGGGGTGGCGTGCTTTGGTTTTGGCGTATTTCATGTAACAGGTTTGTATGGTCCTGGAATATGGGTGTCCGATCCTTATGGATTAACTGGAAAAGTACAATCTGTAAACCCAGCATGGGGCGTGGAAGGTTTTGATCCTTTTGTTCCGGGAGGAATAGCCTCTCATCATATTGCAGCAGGCACTTTGGGCATATTAGCGGGCCTATTCCATCTTAGTGTCCGTCCGCCCCAACGTCTATACAAAGGATTACGTATGGGTAATATTGAAACTGTCCTTTCCAGTAGTATCGCTGCTGTCTTTTTTGCTGCTTTTGTTGTTGCGGGAACTATGTGGTATGGTTCTGCAACTACTCCAATCGAATTATTTGGTCCTACTCGTTATCAATGGGATCAGGGCTACTTTCAGCAAGAAATATATCGAAGAGTTAGTGCTGGGCTAGCCGAAAATCAAAGTTTAACAGAAGCTTGGTCTAAAATTCCTGAAAAATTAGCTTTTTATGATTACATCGGCAATAATCCGGCAAAAGGGGGATTATTCAGAGCAGGATCGATGGACAGTGGGGATGGAATAGCTGTTGGATGGTTAGGACACCCCATC------TTTAGAGATAAAGAAGGACGTGAACTTTTTGTCCGTCGTATGCCTACTTTTTTTGAAACATTTCCCGTTGTTTTGGTAGATGGAGACGGAATTGTTAGAGCCGACGTTCCTTTTAGAAGGGCAGAATCGAAGTATAGTGTTGAACAAGTCGGTGTAACTGTTGAGTTCTATGGCGGCGAACTTAACGGGGTCAGTTACAGCGATCCCGCTACTGTGAAAAAATATGCGAGACGCGCTCAATTGGGTGAAATTTTTGAATTAGATCGTGCTACTTTGAAATCTGATGGTGTTTTTCGTAGCAGTCCACGAGGTTGGTTTACTTTTGGACATGCGTCGTTTGCTCTGCTATTCTTCTTCGGACACATTTGGCATGGTGCTAGAACCCTGTTTAGAGATGTTTTTGCGGGTATTGACCCAGATTTGGATTCGCAAGTCGAATTTGGAGTATTTCAAAAACTAGGAGATCCGACTACAAGAAAACAAGCCGTC
>Sinocrassula_densirosulata
ATGGGTTTGCCTTGGTATCGTGTTCATACCGTCGTATTGAATGATCCTGGTCGGTTGCTTGCTGTCCATATAATGCATACGGCTCTGGTTGCTGGTTGGGCCGGTTCAATGGCGTTATATGAATTAGCAGTTTTTGATCCTTCTGACCCCGTTCTTGATCCAATGTGGAGACAAGGTATGTTTGTTATACCCTTCATGACGCGCTTAGGAATAACTAATTCATGGGGCGGTTGGAGTATTACAGGAGGAACTGTAACGAATCCGGGGATTTGGAGTTACGAAGGAGTGGCCGGGGCACATATTATGTTTTCGGGGTTGTGCTTCTTGGCAGCTATTTGGCATTGGGTATATTGGGATCTAGAAATATTTTCTGATGCACGTACAGGAAAACCCTCTTTGGATTTGCCCAAGATCTTTGGAATTCATTTATTTCTTTCCGGGGTGGCGTGCTTTGGTTTTGGCGTATTTCATGTAACAGGTTTGTATGGTCCTGGAATATGGGTGTCCGATCCTTATGGATTAACTGGAAAAGTACAATCTGTAAACCCAGCATGGGGCGTGGAAGGTTTTGATCCTTTTGTTCCGGGAGGAATAGCCTCTCATCATATTGCAGCAGGCACTTTGGGCATATTAGCGGGTCTATTCCATCTTAGTGTTCGTCCGCCCCAACGTCTATACAAAGGATTACGTATGGGTAATATTGAAACTGTCCTTTCCAGTAGTATCGCTGCTGTCTTTTTTGCTGCTTTTGTTGTTGCGGGAACTATGTGGTATGGTTCTGCAACTACTCCAATCGAATTATTTGGTCCTACTCGTTATCAATGGGATCAGGGATACTTTCAGCAAGAAATATATCGAAGAGTTAGTGCTGGGCTAGCCGAAAATCAAAGTTTAACAGAAGCTTGGTCTAAAATTCCTGAAAAATTAGCTTTTTATGATTACATCGGCAATAATCCGGCAAAAGGGGGATTATTCAGAGCAGGATCGATGGACAGTGGGGATGGAATAGCTGTTGGATGGTTAGGACACCCCATC------TTTAGAGATAAAGAAGGACATGAACTTTTTGTCCGTCGTATGCCTACTTTTTTTGAAACATTTCCCGTTGTTTTGGTAGATGGAGACGGAATTGTTAGAGCCGACGTTCCTTTTAGAAGGGCAGAATCGAAGTATAGTGTTGAACAAGTCGGTGTAACTGTTGAGTTCTATGGCGGCGAACTTAACGGGGTCAGTTACAGCGATCCCGCTACTGTGAAAAAATATGCGAGACGCGCTCAATTGGGTGAAATTTTTGAATTAGATCGTGCTACTTTGAAATCCGATGGTGTTTTTCGTAGCAGTCCACGAGGTTGGTTTACTTTTGGACATGCGTCGTTTGCTCTGCTATTCTTCTTCGGACACATTTGGCATGGTGCTAGAACCCTGTTTAGAGATGTTTTTGCGGGTATTGACCCAGATTTGGATTCGCAAGTCGAATTTGGAGCATTCCAAAAACTAGGAGATCCGACTACAAGAAAACAAGCCGTC
>Sinocrassula_indica
ATGGGTTTGCCTTGGTATCGTGTTCATACCGTCGTATTGAATGATCCTGGTCGGTTGCTTGCTGTCCATATAATGCATACGGCTCTGGTTGCTGGTTGGGCCGGTTCAATGGCGTTATATGAATTAGCAGTTTTTGATCCTTCTGACCCCGTTCTTGATCCAATGTGGAGACAAGGTATGTTTGTTATACCCTTCATGACGCGCTTAGGAATAACTAATTCATGGGGCGGTTGGAGTATTACAGGAGGAACTGTAACGAATCCGGGGATTTGGAGTTACGAAGGAGTGGCCGGGGCACATATTATGTTTTCGGGGTTGTGCTTCTTGGCAGCTATTTGGCATTGGGTATATTGGGATCTAGAAATATTTTCTGATGCACGTACAGGAAAACCCTCTTTGGATTTGCCCAAGATCTTTGGAATTCATTTATTTCTTTCCGGGGTGGCGTGCTTTGGTTTTGGCGTATTTCATGTAACAGGTTTATATGGTCCTGGAATATGGGTGTCCGATCCTTATGGATTAACTGGAAAAGTACAATCTGTAAACCCAGCATGGGGCGTGGAAGGTTTTGATCCTTTTGTTCCGGGAGGAATAGCCTCTCATCATATTGCAGCAGGCACTTTGGGCATATTAGCGGGTCTATTCCATCTTAGTGTTCGTCCGCCCCAACGTCTATACAAAGGATTACGTATGGGTAATATTGAAACTGTCCTTTCCAGTAGTATCGCTGCTGTCTTTTTTGCTGCTTTTGTTGTTGCGGGAACTATGTGGTATGGTTCTGCAACTACTCCAATCGAATTATTTGGTCCTACTCGTTATCAATGGGATCAGGGATACTTTCAGCAAGAAATATATCGAAGAGTTAGTGCTGGGCTAGCCGAAAATCAAAGTTTAACAGAAGCTTGGTCTAAAATTCCTGAAAAATTAGCTTTTTATGATTACATCGGCAATAATCCGGCAAAAGGGGGATTATTCAGAGCAGGATCGATGGACAGTGGGGATGGAATAGCTGTTGGATGGTTAGGACACCCCATC------TTTAGAGATAAAGAAGGACATGAACTTTTTGTCCGTCGTATGCCTACTTTTTTTGAAACATTTCCCGTTGTTTTGGTAGATGGAGACGGAATTGTTAGAGCCGACGTTCCTTTTAGAAGGGCAGAATCGAAGTATAGTGTTGAACAAGTCGGTGTAACTGTTGAGTTCTATGGCGGCGAACTTAACGGGGTCAGTTACAGCGATCCCGCTACTGTGAAAAAATATGCGAGACGCGCTCAATTGGGTGAAATTTTTGAATTAGATCGTGCTACTTTGAAATCCGATGGTGTTTTTCGTAGCAGTCCACGAGGTTGGTTTACTTTTGGACATGCGTCGTTTGCTCTGCTATTCTTCTTCGGACACATTTGGCATGGTGCTAGAACCCTGTTTAGAGATGTTTTTGCGGGTATTGACCCAGATTTGGATTCGCAAGTCGAATTTGGAGCATTCCAAAAACTAGGAGATCCGACTACAAGAAAACAAGCCGTC
>Umbilicus_rupestris
ATGGGTTTGCCTTGGTATCGTGTTCATACCGTCGTATTGAATGATCCTGGTCGGTTGCTTGCGGTCCATATAATGCATACGGCTCTGGTTGCTGGTTGGGCCGGTTCAATGGCGTTATATGAATTAGCAGTTTTTGATCCTTCTGATCCCGTTCTTGATCCAATGTGGAGACAAGGTATGTTTGTTATACCCTTCATGACGCGTTTAGGAATAACTAATTCATGGGGCGGTTGGAGTATTACAGGAGGAACTGTAACGAATCCGGGTATTTGGAGTTACGAAGGAGTGGCCGGAGCACATATTATGTTTTCGGGATTGTGCTTCTTGGCAGCTATTTGGCATTGGGTATATTGGGATCTAGAAATATTTTCTGATGAACGTACAGGAAAACCTTCTTTGGATTTGCCCAAGATCTTTGGAATTCATTTATTTCTTTCAGGGGTGGCGTGCTTTGGTTTTGGCGTATTTCATGTAACCGGTTTGTATGGTCCTGGAATATGGGTGTCCGATCCTTATGGATTAACTGGAAAAGTACAATCTGTAAATCCAGCATGGGGCGTAGAAGGTTTTGATCCTTTTGTTCCGGGAGGAATAGCCTCTCATCATATTGCAGCAGGCACTTTGGGCATATTAGCGGGCCTATTCCATCTTAGTGTCCGTCCGCCCCAACGTCTATACAAAGGATTACGTATGGGTAATATTGAAACTGTCCTTTCCAGTAGTATCGCTGCTGTCTTTTTTGCTGCTTTTGTTGTTGCGGGAACTATGTGGTATGGTTCTGCAACTACTCCAATCGAATTATTTGGTCCTACTCGTTATCAATGGGATCAGGGATACTTCCAGCAAGAAATATATCGAAGAGTTAGTGCTGGGCTAGCCGAAAATCAAAGTTTAATAGAAGCTTGGTCTAAAATTCCTGAAAAATTAGCTTTTTATGATTACATCGGTAATAATCCGGCAAAAGGGGGATTATTCAGAGCAGGATCGATGGACAGTGGGGATGGAATAGCTGTTGGATGGTTAGGACACCCCATC------TTTAGAGATAAAGAAGGACGTGAACTTTTTGTCCGGCGTATGCCTACTTTTTTTGAAACATTTCCCGTTGTTTTGGTAGATGGAGACGGAATTGTTAGAGCCGATGTTCCTTTTAGAAGGGCAGAATCAAAATATAGTGTTGAACAAGTAGGTGTAACTGTTGAGTTCTATGGCGGCGAACTTAACGGAGTCAGTTACAGCGATCCCGCTACTGTGAAAAAATATGCGAGACGCGCTCAATTGGGTGAAATTTTTGAATTAGATCGTGCTACTTTGAAATCCGATGGTGTTTTTCGTAGCAGTCCACGAGGTTGGTTTACTTTTGGACATGCGTCGTTTGCTCTGCTCTTCTTCTTCGGACATATTTGGCATGGTGCTAGAACCCTGTTTAGAGATGTTTTTGCGGGTATTGACCCAGATTTAGATTCACAAGTCGAATTTGGAGCATTCCAAAAACTAGGAGATCCGACTACAAGAAAACAAGCCGTC
>Myriophyllum_aquaticum
ATGGGTTTGCCTTGGTATCGTGTTCATACCGTCGTATTGAATGATCCTGGCCGGTTGCTTTCTGTCCATATAATGCATACAGCTCTGGTTGCTGGTTGGGCCGGTTCAATGGCTCTATATGAATTAGCAGTTTTTGATCCCTCTGACCCCGTCCTTGATCCGATGTGGAGACAAGGTATGTTCGTTATACCTTTTATGACTCGTTTAGGAATAACCGATTCGTGGAGAGGGTGGAGTATTACAGGAGGGACTGTAACGAATCCGGGTATTTGGAGTTACGAAGGTGTGGCGGGGGCACATATTATGTTTTCTGGTTTGTGCTTCTTGGCCGCTATTTGGCATTGGGTGTATTGGGATCTAGAAATATTTACTGATGAACGTACACGAAAACCTTCTTTGGATTTGCCCAAGATCTTTGGAATTCATTTATTTCTTTCGGGGGTTGCCTGCTTTGGTTTTGGTGCATTTCATGTAACAGGTTTATATGGTCCTGGAATATGGGTGTCCGATCCTTATGGCCTTACTGGAAAAGTACAATCTGTAAACCCAGCGTGGGGCGTGGAAGGTTTTGATCCTTTTGTTCCCGGAGGAATAGCCTCCCATCATATTGCAGCGGGGACATTGGGCATATTAGCGGGCCTATTTCATCTGAGTGTTCGCCCATCCCAACGTCTATACACAGGATTACGTATGGGTAATATTGAAACCGTCCTTTCCAGTAGTATCGCTGCTGTCTTTTTTGCGGCTTTTGTTGTTGCTGGAACTATGTGGTATGGTTCAGCAACTACCCCAATCGAATTATTTGGTCCTACTCGTTATCAATGGGATCAGGGATACTTCCAGCAAGAAATCTATCGACGAGTTGGTGCTGGGCTATCCGAAAATCAAAGTTTATCAGAAGCTTGGTCTAAAATTCCGGAAAAATTAGCTTTTTATGATTACATCGGAAATAATCCGGCAAAAGGAGGATTATTCAGAGCGGGTTCAATGGACAATGGGGATGGAATAGCTCTTGGATGGTTAGGACACCCTATT------TTTAGAGATAAAGAGGGGCGGGAACTTTTTGTCCGTCGTATGCCTACTTTTTTTGAAACATTTCCCGTTGTTTTAGTAGATGGAGACGGAATTGTTCGAGCAGATGTTCCTTTTAGAAGAGCAGAGTCGAAGTATAGTGTCGAACAAGTAGGCGTAACGGTTGAGTTCTATGGCGGTGAACTTAATGGGGTTAGTTATAGTGATCCTGCTACTGTGAAAAAATATGCTAGACGAGCTCAATTGGGTGAAATTTTTGAATTAGATCGTGCTACTTTGAAATCCGATGGTGTTTTTCGTAGTAGTCCACGGGGTTGGTTTACTTTTGGACACGCTTCGTTTGCTCTGCTCTTCTTCTTCGGACACATTTGGCATGGTGCTAGAACCCTGTTTAGAGATGTTTTTGCTGGTATTGACCCGGATTTGGATACTCAAGTAGAATTTGGAGTATTCCAAAAACTTGGAGATCCGACTACAAGAAGACAAGCAGTC
>Myriophyllum_spicatum
ATGGGTTTGCCTTGGTATCGTGTTCATACCGTCGTATTGAATGATCCTGGCCGGTTGCTTGCTGTCCATATAATGCATACAGCTCTGGTTGCTGGTTGGGCCGGTTCAATGGCTCTATATGAATTAGCAGTTTTTGATCCCTCTGACCCCGTCCTTGATCCGATGTGGAGACAAGGTATGTTCGTTATACCTTTTATGACTCGTTTAGGAATAACCGATTCGTGGAGAGGGTGGAGTATTACAGGAGGGACTGTAACGAATCCGGGTATTTGGAGTTACGAAGGTGTGGCGGGGGCACATATTATGTTTTCTGGTTTGTGCTTCTTGGCCGCTATTTGGCATTGGGTGTATTGGGATCTAGAAATATTTACTGATGAACGTACACGAAAACCGTCTTTGGATTTGCCCAAGATCTTTGGAATTCATTTATTTCTTTCGGGGGTTGCCTGCTTTGGTTTTGGTGCATTTCATGTAACAGGTTTATATGGTCCTGGAATATGGGTGTCCGATCCTTATGGCCTTACTGGAAAAGTACAATCTGTAAACCCAGCGTGGGGCGTGGAAGGTTTTGATCCTTTTGTTCCCGGAGGAATAGCCTCGCATCATATTGCAGCGGGGACATTGGGCATATTAGCGGGCCTATTTCATCTGAGTGTTCGCCCATCCCAACGTCTATACACAGGATTACGTATGGGTAATATTGAAACCGTCCTTTCCAGTAGTATCGCTGCTGTCTTTTTTGCGGCTTTTGTTGTTGCTGGAACTATGTGGTATGGTTCAGCAACTACCCCAATCGAATTATTTGGTCCTACTCGTTATCAATGGGATCAGGGATACTTCCAGCAAGAAATCTATCGACGAGTTGGTGCTGGGCTATCCGAAAATCAAAGTTTATCAGAAGCTTGGTCTAAAATTCCGGAAAAATTAGCTTTTTATGATTACATCGGAAATAATCCGGCAAAAGGAGGATTATTCAGAGCGGGCTCAATGGACAATGGAGATGGAATAGCTCTTGGATGGTTAGGACACCCTATT------TTTAGAGATAAAGAGGGGCGGGAACTTTTTGTTCGTCGTATGCCTACTTTTTTTGAAACATTTCCCGTTGTTTTAGTAGATGGAGACGGAATTGTTCGAGCAGATGTTCCTTTTAGAAGAGCGGAGTCGAAGTATAGTGTCGAACAAGTAGGCGTAACGGTTGAGTTCTATGGCGGTGAACTTAATGGGGTTAGTTATAGTGATCCTGCTACTGTGAAAAAATATGCTAGACGAGCTCAATTGGGTGAAATTTTTGAATTAGATCGTGCTACTTTGAAATCCGATGGTGTTTTTCGTAGTAGTCCACGGGGTTGGTTTACTTTTGGACACGCTTCGTTTGCTCTGCTCTTCTTCTTCGGACACATTTGGCATGGTGCTAGAACCCTGTTTAGAGATGTTTTTGCTGGTATTGACCCGGATTTGGATACTCAAGTAGAATTTGGAGTATTCCAAAAACTTGGAGATCCGACTACAAGAAGACAAGCAGTC
>Sempervivum_heuffelii
ATGGGTTTGCCTTGGTATCGTGTTCATACCGTCGTATTGAATGATCCTGGTCGGTTGCTTGCTGTCCATATAATGCATACGGCTCTGGTTGCTGGTTGGGCCGGTTCAATGGCGTTATATGAATTAGCAGTTTTTGATCCTTCTGATCCCGTTCTTGATCCAATGTGGAGACAAGGTATGTTTGTTATACCCTTCATGACGCGTTTAGGAATAACTAATTCATGGGGCGGTTGGAGTATTACAGGCGGAACTGTAACGAATCCGGGTATTTGGAGTTATGAAGGAGTGGCCGGGGCACATATTATGTTTTCGGGGTTGTGCTTCTTGGCAGCTATTTGGCATTGGGTATATTGGGATCTAGAAATATTTTCCGATGAACGTACAGGAAAGCCTTCTTTGGATTTGCCCAAGATCTTTGGAATTCATTTATTTCTTTCAGGGGTGGCGTGCTTTGGTTTTGGCGTATTTCATGTAACAGGTTTGTATGGTCCTGGAATATGGGTGTCCGATCCTTATGGATTAACTGGAAAAGTACAATCTGTAAACCCAGCATGGGGCGTGGAAGGTTTTGATCCTTTTGTTCCGGGAGGAATAGCCTCTCATCATATTGCAGCAGGCACTTTGGGCATATTAGCGGGTCTATTCCATCTTAGTGTCCGTCCGCCCCAACGTTTATATAAAGGATTACGTATGGGTAATATTGAAACTGTCCTTTCCAGTAGTATCGCTGCTGTCTTTTTTGCTGCTTTTGTTGTTGCGGGAACTATGTGGTATGGTTCTGCAACTACCCCAATCGAATTATTTGGTCCTACTCGTTATCAATGGGATCAGGGATACTTCCAGCAAGAAATATATCGAAGAGTCAGTGCTGGGCTAGCCGAAAATCAAAGTTTAACAGAAGCTTGGTCTAAAATTCCTGAAAAACTAGCTTTTTATGATTACATCGGCAATAATCCGGCAAAAGGGGGATTATTCAGAGCAGGATCAATGGACAGTGGTGATGGAATAGCTGTTGGATGGTTAGGACATCCCGTC------TTTAGAGATAAAGAAGGGCGTGAACTTTTTGTCCGTCGTATGCCTACTTTTTTTGAAACATTTCCCGTTGTTTTGGTAGATGGAGACGGAATTGTTAGAGCCGACGTTCCTTTTAGAAGGGCAGAATCGAAGTATAGTGTTGAACAAGTAGGTGTAACTGTTGAGTTCTATGGCGGTGAACTTAACGGAGTCAATTACAGCGATCCCGCTACTGTGAAAAAATATGCGAGACGCGCTCAATTGGGTGAAATTTTTGAATTAGATCGTGCTACTTTGAAATCTGATGGTGTTTTTCGTAGCAGTCCACGAGGTTGGTTTACTTTTGGACATGCATCGTTTGCTCTGCTCTTCTTCTTCGGACACATTTGGCATGGTGCTAGAACTCTCTTTAGAGATGTTTTTGCGGGTATTGACCCAGATTTGGATTCGCAAGTCGAATTTGGAGCATTCCAAAAACTAGGAGATCCGACTACAAGAAAACAAGCCGTC
>Sempervivum_ciliosum
ATGGGTTTGCCTTGGTATCGTGTTCATACCGTCGTATTGAATGATCCTGGTCGGTTGCTTGCTGTCCATATAATGCATACGGCTCTGGTTGCTGGTTGGGCCGGTTCAATGGCGTTATATGAATTAGCAGTTTTTGATCCTTCTGATCCCGTTCTTGATCCAATGTGGAGACAAGGTATGTTTGTTATACCCTTCATGACGCGTTTAGGAATAACTAATTCATGGGGCGGTTGGAGTATTACAGGCGGAACTGTAACGAATCCGGGTATTTGGAGTTACGAAGGAGTGGCCGGGGCACATATTATGTTTTCGGGGTTGTGCTTCTTGGCAGCTATTTGGCATTGGGTATATTGGGATCTAGAAATATTTTCCGATGAACGTACAGGAAAGCCTTCTTTGGATTTGCCCAAGATCTTTGGAATTCATTTATTTCTTTCAGGGGTGGCGTGCTTTGGTTTTGGCGTATTTCATGTAACAGGTTTGTATGGTCCTGGAATATGGGTGTCCGATCCTTATGGATTAACTGGAAAAGTACAATCTGTAAACCCAGCATGGGGCGTGGAAGGTTTTGATCCTTTTGTTCCGGGAGGAATAGCCTCTCATCATATTGCAGCAGGTACTTTGGGCATATTAGCGGGTCTATTCCATCTTAGTGTCCGTCCGCCCCAACGTTTATATAAAGGATTACGTATGGGTAATATTGAAACTGTCCTTTCCAGTAGTATCGCTGCTGTCTTTTTTGCTGCTTTTGTTGTTGCGGGAACTATGTGGTATGGTTCTGCAACTACCCCAATCGAATTATTTGGTCCTACTCGTTATCAATGGGATCAGGGATACTTCCAGCAAGAAATATATCGAAGAGTCAGTGCTGGGCTAGCCGAAAATCAAAGTTTAACAGAAGCTTGGTCTAAAATTCCTGAAAAACTAGCTTTTTATGATTACATCGGCAATAATCCGGCAAAAGGGGGATTATTCAGAGCAGGATCAATGGACAGTGGTGATGGAATAGCTGTTGGATGGTTAGGACATCCCGTC------TTTAGAGATAAAGAAGGACGTGAACTTTTTGTCCGTCGTATGCCTACTTTTTTTGAAACATTTCCTGTTGTTTTGGTAGATGGAGACGGAATTGTTAGAGCCGACGTTCCTTTTAGAAGGGCAGAATCGAAGTATAGTGTTGAACAAGTAGGTGTAACTGTTGAGTTCTATGGCGGTGAACTTAACGGAGTCAATTACAGCGATCCCGCTACTGTGAAAAAATATGCGAGACGCGCTCAATTGGGTGAAATTTTTGAATTAGATCGTGCTACTTTGAAATCTGATGGTGTTTTTCGTAGCAGTCCACGAGGTTGGTTTACTTTTGGACATGCATCGTTTGCTCTGCTCTTCTTCTTCGGACACATTTGGCATGGTGCTAGAACTCTCTTTAGAGATGTTTTTGCGGGTATTGACCCAGATTTGGATTCGCAAGTCGAATTTGGAGCATTCCAAAAACTAGGAGATCCGACTACAAGAAAACAAGCCGTC
>Sempervivum_funckii
ATGGGTTTGCCTTGGTATCGTGTTCATACCGTCGTATTGAATGATCCTGGTCGGTTGCTTGCTGTCCATATAATGCATACGGCTCTGGTTGCTGGTTGGGCCGGTTCAATGGCGTTATATGAATTAGCAGTTTTTGATCCTTCTGATCCCGTTCTTGATCCAATGTGGAGACAAGGTATGTTTGTTATACCCTTCATGACGCGTTTAGGAATAACTAATTCATGGGGCGGTTGGAGTATTACAGGCGGAACTGTAACGAATCCGGGTATTTGGAGTTACGAAGGAGTGGCCGGGGCACATATTATGTTTTCGGGGTTGTGCTTCTTGGCAGCTATTTGGCATTGGGTATATTGGGATCTAGAAATATTTTCCGATGAACGTACAGGAAAGCCTTCTTTGGATTTGCCCAAGATCTTTGGAATTCATTTATTTCTTTCAGGGGTGGCGTGCTTTGGTTTTGGCGTATTTCATGTAACAGGTTTGTATGGTCCTGGAATATGGGTGTCCGATCCTTATGGATTAACTGGAAAAGTACAATCTGTAAACCCAGCATGGGGCGTGGAAGGTTTTGATCCTTTTGTTCCGGGAGGAATAGCCTCTCATCATATTGCAGCAGGTACTTTGGGCATATTAGCGGGTCTATTCCATCTTAGTGTCCGTCCGCCCCAACGTTTATATAAAGGATTACGTATGGGTAATATTGAAACTGTCCTTTCCAGTAGTATCGCTGCTGTCTTTTTTGCTGCTTTTGTTGTTGCGGGAACTATGTGGTATGGTTCTGCAACTACCCCAATCGAATTATTTGGTCCTACTCGTTATCAATGGGATCAGGGATACTTCCAGCAAGAAATATATCGAAGAGTCAGTGCTGGGCTAGCCGAAAATCAAAGTTTAACAGAAGCTTGGTCTAAAATTCCTGAAAAACTAGCTTTTTATGATTACATCGGCAATAATCCGGCAAAAGGGGGATTATTCAGAGCAGGATCAATGGACAGTGGTGATGGAATAGCTGTTGGATGGTTAGGACATCCCGTC------TTTAGAGATAAAGAAGGACGTGAACTTTTTGTCCGTCGTATGCCTACTTTTTTTGAAACATTTCCTGTTGTTTTGGTAGATGGAGACGGAATTGTTAGAGCCGACGTTCCTTTTAGAAGGGCAGAATCGAAGTATAGTGTTGAACAAGTAGGTGTAACTGTTGAGTTCTATGGCGGTGAACTTAACGGAGTCAATTACAGCGATCCCGCTACTGTGAAAAAATATGCGAGACGCGCTCAATTGGGTGAAATTTTTGAATTAGATCGTGCTACTTTGAAATCTGATGGTGTTTTTCGTAGCAGTCCACGAGGTTGGTTTACTTTTGGACATGCATCGTTTGCTCTGCTCTTCTTCTTCGGACACATTTGGCATGGTGCTAGAACTCTCTTTAGAGATGTTTTTGCGGGTATTGACCCAGATTTGGATTCGCAAGTCGAATTTGGAGCATTCCAAAAACTAGGAGATCCGACTACAAGAAAACAAGCCGTC
>Sempervivum_globiferum_subsp_hirtum
ATGGGTTTGCCTTGGTATCGTGTTCATACCGTCGTATTGAATGATCCTGGTCGGTTGCTTGCTGTCCATATAATGCATACGGCTCTGGTTGCTGGTTGGGCCGGTTCAATGGCGTTATATGAATTAGCAGTTTTTGATCCTTCTGATCCCGTTCTTGATCCAATGTGGAGACAAGGTATGTTTGTTATACCCTTCATGACGCGTTTAGGAATAACTAATTCATGGGGCGGTTGGAGTATTACAGGCGGAACTGTAACGAATCCGGGTATTTGGAGTTATGAAGGAGTGGCCGGGGCACATATTATGTTTTCGGGGTTGTGCTTCTTGGCAGCTATTTGGCATTGGGTATATTGGGATCTAGAAATATTTTCCGATGAACGTACAGGAAAGCCTTCTTTGGATTTGCCCAAGATCTTTGGAATTCATTTATTTCTTTCAGGGGTGGCGTGCTTTGGTTTTGGCGTATTTCATGTAACAGGTTTGTATGGTCCTGGAATATGGGTGTCCGATCCTTATGGATTAACTGGAAAAATACAATCTGTAAACCCAGCATGGGGCGTGGAAGGTTTTGATCCTTTTGTTCCGGGAGGAATAGCCTCTCATCATATTGCAGCAGGCACTTTGGGCATATTAGCGGGTCTATTCCATCTTAGTGTCCGTCCGCCCCAACGTTTATATAAAGGATTACGTATGGGTAATATTGAAACTGTCCTTTCCAGTAGTATCGCTGCTGTCTTTTTTGCTGCTTTTGTTGTTGCGGGAACTATGTGGTATGGTTCTGCAACTACCCCAATCGAATTATTTGGTCCTACTCGTTATCAATGGGATCAGGGATACTTCCAGCAAGAAATATATCGAAGAGTCAGTGCTGGGCTAGCCGAAAATCAAAGTTTAACAGAAGCTTGGTCTAAAATTCCTGAAAAACTAGCTTTTTATGATTATATCGGCAATAATCCGGCAAAAGGGGGATTATTCAGAGCAGGATCAATGGACAGTGGTGATGGAATAGCTGTTGGATGGTTAGGACATCCCGTC------TTTAGAGATAAAGAAGGACGTGAACTTTTTGTCCGTCGTATGCCTACTTTTTTTGAAACATTTCCCGTTGTTTTGGTAGATGGAGACGGAATTGTTAGAGCCGACGTTCCTTTTAGAAGGGCAGAATCAAAGTATAGTGTTGAACAAGTAGGTGTAACTGTTGAGTTCTATGGCGGTGAACTTAACGGAGTCAATTACAGCGATCCCGCTACTGTGAAAAAATATGCGAGACGCGCTCAATTGGGTGAAATTTTTGAATTAGATCGTGCTACTTTGAAATCTGATGGTGTTTTTCGTAGCAGTCCACGAGGTTGGTTTACTTTTGGACATGCATCGTTTGCTCTGCTCTTCTTCTTCGGACACATTTGGCATGGTGCTAGAACTCTCTTTAGAGATGTTTTTGCGGGTATTGACCCAGATTTGGATTCGCAAGTCGAATTTGGAGCATTCCAAAAACTAGGAGATCCGACTACAAGAAAACAAGCCGTC
>Sempervivum_globiferum
ATGGGTTTGCCTTGGTATCGTGTTCATACCGTCGTATTGAATGATCCTGGTCGGTTGCTTGCTGTCCATATAATGCATACGGCTCTGGTTGCTGGTTGGGCCGGTTCAATGGCGTTATATGAATTAGCAGTTTTTGATCCTTCTGATCCCGTTCTTGATCCAATGTGGAGACAAGGTATGTTTGTTATACCCTTCATGACGCGTTTAGGAATAACTAATTCATGGGGCGGTTGGAGTATTACAGGCGGAACTGTAACGAATCCGGGTATTTGGAGTTATGAAGGAGTGGCCGGGGCACATATTATGTTTTCGGGGTTGTGCTTCTTGGCAGCTATTTGGCATTGGGTATATTGGGATCTAGAAATATTTTCCGATGAACGTACAGGAAAGCCTTCTTTGGATTTGCCCAAGATCTTTGGAATTCATTTATTTCTTTCAGGGGTGGCGTGCTTTGGTTTTGGCGTATTTCATGTAACAGGTTTGTATGGTCCTGGAATATGGGTGTCCGATCCTTATGGATTAACTGGAAAAATACAATCTGTAAACCCAGCATGGGGCGTGGAAGGTTTTGATCCTTTTGTTCCGGGAGGAATAGCCTCTCATCATATTGCAGCAGGCACTTTGGGCATATTAGCGGGTCTATTCCATCTTAGTGTCCGTCCGCCCCAACGTTTATATAAAGGATTACGTATGGGTAATATTGAAACTGTCCTTTCCAGTAGTATCGCTGCTGTCTTTTTTGCTGCTTTTGTTGTTGCGGGAACTATGTGGTATGGTTCTGCAACTACCCCAATCGAATTATTTGGTCCTACTCGTTATCAATGGGATCAGGGATACTTCCAGCAAGAAATATATCGAAGAGTCAGTGCTGGGCTAGCCGAAAATCAAAGTTTAACAGAAGCTTGGTCTAAAATTCCTGAAAAACTAGCTTTTTATGATTATATCGGCAATAATCCGGCAAAAGGGGGATTATTCAGAGCAGGATCAATGGACAGTGGTGATGGAATAGCTGTTGGATGGTTAGGACATCCCGTC------TTTAGAGATAAAGAAGGACGTGAACTTTTTGTCCGTCGTATGCCTACTTTTTTTGAAACATTTCCCGTTGTTTTGGTAGATGGAGACGGAATTGTTAGAGCCGACGTTCCTTTTAGAAGGGCAGAATCAAAGTATAGTGTTGAACAAGTAGGTGTAACTGTTGAGTTCTATGGCGGTGAACTTAACGGAGTCAATTACAGCGATCCCGCTACTGTGAAAAAATATGCGAGACGCGCTCAATTGGGTGAAATTTTTGAATTAGATCGTGCTACTTTGAAATCTGATGGTGTTTTTCGTAGCAGTCCACGAGGTTGGTTTACTTTTGGACATGCATCGTTTGCTCTGCTCTTCTTCTTCGGACACATTTGGCATGGTGCTAGAACTCTCTTTAGAGATGTTTTTGCGGGTATTGACCCAGATTTGGATTCGCAAGTCGAATTTGGAGCATTCCAAAAACTAGGAGATCCGACTACAAGAAAACAAGCCGTC
>Sempervivum_calcareum
ATGGGTTTGCCTTGGTATCGTGTTCATACCGTCGTATTGAATGATCCTGGTCGGTTGCTTGCTGTCCATATAATGCATACGGCTCTGGTTGCTGGTTGGGCCGGTTCAATGGCGTTATATGAATTAGCAGTTTTTGATCCTTCTGATCCCGTTCTTGATCCAATGTGGAGACAAGGTATGTTTGTTATACCCTTCATGACGCGTTTAGGAATAACTAATTCATGGGGCGGTTGGAGTATTACAGGCGGAACTGTAACGAATCCGGGTATTTGGAGTTACGAAGGAGTGGCCGGGGCACATATTATGTTTTCGGGGTTGTGCTTCTTGGCAGCTATTTGGCATTGGGTATATTGGGATCTAGAAATATTTTCCGATGAACGTACAGGAAAGCCTTCTTTGGATTTGCCCAAGATCTTTGGAATTCATTTATTTCTTTCAGGGGTGGCGTGCTTTGGTTTTGGCGTATTTCATGTAACAGGTTTGTATGGTCCTGGAATATGGGTGTCCGATCCTTATGGATTAACTGGAAAAGTACAATCTGTAAACCCAGCATGGGGCGTGGAAGGTTTTGATCCTTTTGTTCCGGGAGGAATAGCCTCTCATCATATTGCAGCAGGTACTTTGGGCATATTAGCGGGTCTATTCCATCTTAGTGTCCGTCCGCCCCAACGTTTATATAAAGGATTACGTATGGGTAATATTGAAACTGTCCTTTCCAGTAGTATTGCTGCTGTCTTTTTTGCTGCTTTTGTTGTTGCGGGAACTATGTGGTATGGTTCTGCAACTACCCCAATCGAATTATTTGGTCCTACTCGTTATCAATGGGATCAGGGATACTTCCAGCAAGAAATATATCGAAGAGTCAGTGCTGGGCTAGCCGAAAATCAAAGTTTAACAGAAGCTTGGTCTAAAATTCCTGAAAAACTAGCTTTTTATGATTACATCGGCAATAATCCGGCAAAAGGGGGATTATTCAGAGCAGGATCAATGGACAGTGGTGATGGAATAGCTGTTGGATGGTTAGGACATCCCGTC------TTTAGAGATAAAGAAGGACGTGAACTTTTTGTCCGTCGTATGCCTACTTTTTTTGAAACATTTCCTGTTGTTTTGGTAGATGGAGACGGAATTGTTAGAGCCGACGTTCCTTTTAGAAGGGCAGAATCGAAGTATAGTGTTGAACAAGTAGGTGTAACTGTTGAGTTCTATGGCGGTGAACTTAACGGAGTCAATTACAGCGATCCCGCTACTGTGAAAAAATATGCGAGACGCGCTCAATTGGGTGAAATTTTTGAATTAGATCGTGCTACTTTGAAATCTGATGGTGTTTTTCGTAGCAGTCCACGAGGTTGGTTTACTTTTGGACATGCATCGTTTGCTCTGCTCTTCTTCTTCGGACACATTTGGCATGGTGCTAGAACTCTCTTTAGAGATGTTTTTGCGGGTATTGACCCAGATTTGGATTCGCAAGTCGAATTTGGAGCATTCCAAAAACTAGGAGATCCGACTACAAGAAAACAAGCCGTC
>Sempervivum_arachnoideum
ATGGGTTTGCCTTGGTATCGTGTTCATACCGTCGTATTGAATGATCCTGGTCGGTTGCTTGCTGTCCATATAATGCATACGGCTCTGGTTGCTGGTTGGGCCGGTTCAATGGCGTTATATGAATTAGCAGTTTTTGATCCTTCTGATCCCGTTCTTGATCCAATGTGGAGACAAGGTATGTTTGTTATACCCTTCATGACGCGTTTAGGAATAACTAATTCATGGGGCGGTTGGAGTATTACAGGCGGAACTGTAACGAATCCGGGTATTTGGAGTTACGAAGGAGTGGCCGGGGCACATATTATGTTTTCGGGGTTGTGCTTCTTGGCAGCTATTTGGCATTGGGTATATTGGGATCTAGAAATATTTTCCGATGAACGTACAGGAAAGCCTTCTTTGGATTTGCCCAAGATCTTTGGAATTCATTTATTTCTTTCAGGGGTGGCGTGCTTTGGTTTTGGCGTATTTCATGTAACAGGTTTGTATGGTCCTGGAATATGGGTGTCCGATCCTTATGGATTAACTGGAAAAGTACAATCTGTAAACCCAGCATGGGGCGTGGAAGGTTTTGATCCTTTTGTTCCGGGAGGAATAGCCTCTCATCATATTGCAGCAGGTACTTTGGGCATATTAGCGGGTCTATTCCATCTTAGTGTCCGTCCGCCCCAACGTTTATATAAAGGATTACGTATGGGTAATATTGAAACTGTCCTTTCCAGTAGTATCGCTGCTGTCTTTTTTGCTGCTTTTGTTGTTGCGGGAACTATGTGGTATGGTTCTGCAACTACCCCAATCGAATTATTTGGTCCTACTCGTTATCAATGGGATCAGGGATACTTCCAGCAAGAAATATATCGAAGAGTCAGTGCTGGGCTAGCCGAAAATCAAAGTTTAACAGAAGCTTGGTCTAAAATTCCTGAAAAACTAGCTTTTTATGATTACATCGGCAATAATCCGGCAAAAGGGGGATTATTCAGAGCAGGATCAATGGACAGTGGTGATGGAATAGCTGTTGGATGGTTAGGACATCCCGTC------TTTAGAGATAAAGAAGGACGTGAACTTTTTGTCCGTCGTATGCCTACTTTTTTTGAAACATTTCCTGTTGTTTTGGTAGATGGAGACGGAATTGTTAGAGCCGACGTTCCTTTTAGAAGGGCAGAATCGAAGTATAGTGTTGAACAAGTAGGTGTAACTGTTGAGTTCTATGGCGGTGAACTTAACGGAGTCAATTACAGCGATCCCGCTACTGTGAAAAAATATGCGAGACGCGCTCAATTGGGTGAAATTTTTGAATTAGATCGTGCTACTTTGAAATCTGATGGTGTTTTTCGTAGCAGTCCACGAGGTTGGTTTACTTTTGGACATGCATCGTTTGCTCTGCTCTTCTTCTTCGGACACATTTGGCATGGTGCTAGAACTCTCTTTAGAGATGTTTTTGCGGGTATTGACCCAGATTTGGATTCGCAAGTCGAATTTGGAGCATTCCAAAAACTAGGAGATCCGACTACAAGAAAACAAGCCGTC
