# Supplementary material for: Exploring Plastomic Resources in Sempervivum (Crassulaceae): Implications for Phylogenetics
Source: Genes (Basel). 2024 Mar 30;15(4):441. doi: 10.3390/genes15040441 (PMC11049882; doi:10.3390/genes15040441)
Supplement: Supplementary file 1 [file genes-15-00441-s001.zip › (revised)supplementary files_Junhu Kan/Data S1/psbC.fasta]

>Crassula_alstonii
ATGAAAACCTTATATTCCCTGAGGAGGTTCTACCACGTGGAAACGCTCTTTAATGGAACT------TTAGCTTTAGCTGGTCGTGACCAAGAAACCACCGGTTTCGCTTGGTGGGCCGGGAATGCCCGACTTATCAATTTATCCGGTAAACTACTTGGAGCTCATGTAGCTCATGCTGGATTAATCGTATTCTGGGCTGGAGGAATGAACCTATTTGAAGTGGCTCATTTCGTACCAGAAAAGCCCATGTATGAACAAGGATTAATTTTACTTCCCCACCTAGCTACCCTAGGTTGGGGGATAGGTCCTGGTGGGGAAGTTCTAGATACCTTTCCTTACTTTGTATCTGGCGTACTTCACTTGATTTCCTCTGCAGTATTAGGCTTCGGCGGTATTTATCATGCACTTCTTGGACCGGAAACTCTTGAAGAATCTTTTCCATTCTTCGGTTATGTATGGAAAGATAGAAATAAAATGACCACAATTTTAGGTATTCACTTAATCTTGTTAGGTATAGGTGCTTTTCTTCTAGTCTTCAAGGCTCTCTATTTTGGGGGCGTATATGATACCTGGGCTCCTGGTGGGGGAGATGTAAGAAAAATTACCAACTTGACCCTTAGCCCAAGTGTTATTTTTGGTTATTTACTAAAATCGCCCTTTGGAGGAGAAGGATGGATTGTTAGTGTGGATGATTTGGAAGATATAATTGGGGGACATGTATGGTTAGGTTCCATTTGTATACTTGGTGGAATTTGGCACATCTTAACTAAACCCTTTGCATGGGCTCGACGGGCACTTGTATGGTCTGGAGAGGCTTATTTGTCTTATAGTTTAGCGGCGTTGTCTGTCTTTGGTTTCATTGCTTGTTGCTTTGTCTGGTTCAATAATACCGCTTATCCTAGTGAGTTTTACGGACCCACCGGACCAGAAGCTTCTCAGGCTCAAGCATTTACTTTTCTAGTTAGAGACCAGCGTCTTGGGGCTAACGTGGGATCCGCTCAAGGACCTACAGGTTTAGGTAAATATCTAATGCGTTCCCCTACCGGGGAAGTCATTTTTGGAGGCGAAACTATGCGTTTTTGGGATCTGCGTGCTCCCTGGTTAGAACCGCTAAGGGGACCTAACGGTTTGGACTTGAGTAGGCTGAAAAAAGACATACAACCTTGGCAAGAACGAAGGTCTGCGGAATATATGACTCATGCTCCTTTGGGTTCTTTAAATTCTGTGGGCGGCGTAGCTACAGAGATCAATGCAGTTAATTATGTTTCTCCGAGAAGTTGGTTAGCTACCTCACATTTTGTTCTAGGATTCTTTCTATTTGTAGGTCATTTATGGCACGCAGGAAGAGCCCGTGCAGCTGCAGCAGGATTTGAAAAAGGAATTGATCGTGATTTTGAACCTGTTCTTTCCATGACCCCTCTTAAC
>Crassula_columella
ATGAAAACCTTATATTCCCTGAGGAGGTTCTACCACGTGGAAACGCTCTTTAATGGAACT------TTAGCTTTAGCTGGTCGTGACCAAGAAACCACCGGTTTCGCTTGGTGGGCCGGGAATGCCCGACTTATCAATTTATCCGGTAAACTACTTGGAGCTCATGTAGCTCATGCTGGATTAATCGTATTCTGGGCTGGAGGAATGAACCTATTTGAAGTGGCTCATTTCGTACCAGAAAAGCCCATGTATGAACAAGGATTAATTTTACTTCCCCACCTAGCTACCCTAGGTTGGGGGATAGGTCCTGGTGGGGAAGTTCTAGATACCTTTCCTTACTTTGTATCTGGCGTACTTCACTTGATTTCCTCTGCAGTATTAGGCTTCGGCGGTATTTATCATGCACTTCTTGGACCGGAAACTCTTGAAGAATCTTTTCCATTCTTCGGTTATGTATGGAAAGATAGAAATAAAATGACCACAATTTTAGGTATTCACTTAATCTTGTTAGGTATAGGTGCTTTTCTTCTAGTCTTCAAGGCTCTCTATTTTGGGGGCGTATATGATACCTGGGCTCCTGGTGGGGGAGATGTAAGAAAAATTACCAACTTGACCCTTAGCCCAAGTGTTATTTTTGGTTATTTACTAAAATCGCCCTTTGGAGGAGAAGGATGGATTGTTAGTGTGGATGATTTGGAAGATATAATTGGGGGACATGTATGGTTAGGTTCCATTTGTATACTTGGTGGAATTTGGCACATCTTAACTAAACCCTTTGCATGGGCTCGACGGGCACTTGTATGGTCTGGAGAGGCTTATTTGTCTTATAGTTTAGCGGCGTTGTCTGTCTTTGGTTTCATTGCTTGTTGCTTTGTCTGGTTCAATAATACCGCTTATCCTAGTGAGTTTTACGGACCCACCGGACCAGAAGCTTCTCAGGCTCAAGCATTTACTTTTCTAGTTAGAGACCAGCGTCTTGGGGCTAACGTGGGATCCGCTCAAGGACCTACAGGTTTAGGTAAATATCTAATGCGTTCCCCTACCGGGGAAGTCATTTTTGGAGGCGAAACTATGCGTTTTTGGGATCTGCGTGCTCCCTGGTTAGAACCGCTAAGGGGACCTAACGGTTTGGACTTGAGTAGGCTGAAAAAAGACATACAACCTTGGCAAGAACGAAGGTCTGCGGAATATATGACTCATGCTCCTTTGGGTTCTTTAAATTCTGTGGGCGGCGTAGCTACAGAGATCAATGCAGTTAATTATGTTTCTCCGAGAAGTTGGTTAGCTACCTCACATTTTGTTCTAGGATTCTTTCTATTTGTAGGTCATTTATGGCACGCAGGAAGAGCCCGTGCAGCTGCAGCAGGATTTGAAAAAGGAATTGATCGTGATTTTGAACCTGTTCTTTCCATGACCCCTCTTAAC
>Crassula_dejecta
ATGAAAACCTTATATTCCCTGAGGAGGTTCTACCACGTGGAAACGCTCTTTAATGGAACT------TTAGCTTTAGCTGGTCGTGACCAAGAAACCACCGGTTTCGCTTGGTGGGCCGGGAATGCCCGACTTATCAATTTATCCGGTAAACTACTTGGAGCTCATGTAGCTCATGCTGGATTAATCGTATTCTGGGCTGGAGGAATGAACCTATTTGAAGTGGCTCATTTCGTACCAGAAAAGCCCATGTATGAACAAGGATTAATTTTACTTCCCCACCTAGCTACCCTAGGTTGGGGGATAGGTCCTGGTGGGGAAGTTCTAGATACCTTTCCTTACTTTGTATCTGGCGTACTTCACTTGATTTCCTCTGCAGTATTAGGCTTCGGCGGTATTTATCATGCACTTCTTGGACCGGAAACTCTTGAAGAATCTTTTCCATTCTTCGGTTATGTATGGAAAGATAGAAATAAAATGACCACAATTTTAGGTATTCACTTAATCTTGTTAGGTATAGGTGCTTTTCTTCTAGTTTTCAAGGCTCTCTATTTTGGGGGCGTATATGATACCTGGGCTCCTGGTGGGGGAGATGTAAGAAAAATTACCAACTTGACCCTTAGCCCAAGTGTTATTTTTGGTTATTTACTAAAATCGCCCTTTGGAGGAGAAGGATGGATTGTTAGTGTGGATGATTTGGAAGATATAATTGGGGGACATGTATGGTTAGGTTCCATTTGTATACTTGGTGGAATTTGGCACATCTTAACTAAACCCTTTGCATGGGCTAGACGGGCACTTGTATGGTCTGGAGAGGCTTATTTGTCTTATAGTTTAGCGGCGTTGTCTGTCTTTGGTTTCATTGCTTGTTGCTTTGTCTGGTTCAATAATACCGCTTATCCTAGTGAGTTTTACGGACCCACCGGACCAGAAGCTTCTCAGGCTCAAGCATTTACTTTTCTAGTTAGAGACCAGCGTCTTGGGGCTAACGTGGGATCCGCTCAAGGACCTACAGGTTTAGGTAAATATCTAATGCGTTCCCCTACCGGGGAAGTCATTTTTGGAGGCGAAACTATGCGTTTTTGGGATCTGCGTGCTCCCTGGTTAGAACCGCTAAGGGGACCTAACGGTTTGGACTTGAGTAGGCTGAAAAAAGACATACAACCTTGGCAAGAACGAAGGTCTGCGGAATATATGACTCATGCTCCTTTGGGTTCTTTAAATTCTGTGGGCGGCGTAGCTACAGAGATCAATGCAGTTAATTATGTTTCTCCGAGAAGTTGGTTAGCTACCTCACATTTTGTTCTAGGATTCTTTCTATTTGTAGGTCATTTATGGCACGCAGGAAGAGCCCGTGCAGCTGCAGCAGGATTTGAAAAAGGAATTGATCGTGATTTTGAACCTGTTCTTTCCATGACCCCTCTTAAC
>Crassula_mesembryanthoides
ATGAAAACCTTATATTCCCTGAGGAGGTTCTACCACGTGGAAACGCTCTTTAATGGAACT------TTAGCTTTAGCTGGTCGTGACCAAGAAACCACCGGTTTCGCTTGGTGGGCCGGGAATGCCCGACTTATCAATTTATCCGGTAAACTACTTGGAGCTCATGTAGCTCATGCTGGATTAATCGTATTCTGGGCTGGAGGAATGAACCTATTTGAAGTGGCTCATTTCGTACCAGAAAAGCCCATGTATGAACAAGGATTAATTTTACTTCCCCACCTAGCTACCCTAGGTTGGGGGATAGGTCCTGGTGGGGAAGTTCTAGATACCTTTCCTTACTTTGTATCTGGCGTACTTCACTTGATTTCCTCTGCAGTATTAGGCTTCGGCGGTATTTATCATGCACTTCTTGGACCGGAAACTCTTGAAGAATCTTTTCCATTCTTCGGTTATGTATGGAAAGATAGAAATAAAATGACCACAATTTTAGGTATTCACTTAATCTTGTTAGGTATAGGTGCTTTTCTTCTAGTTTTCAAGGCTGTCTATTTTGGGGGCGTATATGATACCTGGGCTCCTGGTGGGGGAGATGTAAGAAAAATTACCAACTTGACCCTTAGCCCAAGTGTTATTTTTGGTTATTTACTAAAATCGCCCTTTGGAGGAGAAGGATGGATTGTTAGTGTGGATGATTTGGAAGATATAATTGGGGGACATGTATGGTTAGGTTCCATTTGTATACTTGGTGGAATTTGGCACATCTTAACTAAACCCTTTGCATGGGCTAGACGGGCACTTGTATGGTCTGGAGAGGCTTATTTGTCTTATAGTTTAGCGGCGTTGTCTGTCTTTGGTTTCATTGCTTGTTGTTTTGTCTGGTTCAATAATACCGCTTATCCTAGTGAGTTTTACGGACCCACCGGACCAGAAGCTTCTCAGGCTCAAGCATTTACTTTTCTAGTTAGAGACCAGCGTCTTGGGGCTAACGTGGGATCCGCTCAAGGACCTACAGGTTTAGGTAAATATCTAATGCGTTCCCCTACCGGGGAAGTCATTTTTGGAGGCGAAACTATGCGTTTTTGGGATCTGCGTGCTCCCTGGTTAGAACCGCTAAGGGGACCTAACGGTTTGGACTTGAGTAGGCTGAAAAAAGACATACAACCTTGGCAAGAACGAAGGTCTGCGGAATATATGACTCATGCTCCTTTGGGTTCTTTAAATTCTGTGGGCGGCGTAGCTACAGAGATCAATGCAGTTAATTATGTTTCTCCGAGAAGTTGGTTAGCTACCTCACATTTTGTTCTAGGATTCTTTCTATTTGTAGGTCATTTATGGCACGCAGGAAGAGCCCGTGCAGCTGCAGCAGGATTTGAAAAAGGAATTGATCGTGATTTTGAACCTGTTCTTTCCATGACCCCTCTTAAC
>Crassula_perforata
ATGAAAACCTTATATTCCCTGAGGAGGTTCTACCACGTGGAAACGCTCTTTAATGGAACT------TTAGCTTTAGCTGGTCGTGACCAAGAAACCACCGGTTTCGCTTGGTGGGCCGGGAATGCCCGACTTATCAATTTATCCGGTAAACTACTTGGAGCTCATGTAGCTCATGCTGGATTAATCGTATTCTGGGCTGGAGGAATGAACCTATTTGAAGTGGCTCATTTCGTACCAGAAAAGCCCATGTATGAACAAGGATTAATTTTACTTCCCCACCTAGCTACCCTAGGTTGGGGGATAGGTCCTGGTGGGGAAGTTCTAGATACCTTTCCTTACTTTGTATCTGGCGTACTTCACTTGATTTCCTCTGCAGTATTAGGCTTCGGCGGTATTTATCATGCACTTCTTGGACCGGAAACTCTTGAAGAATCTTTTCCATTCTTCGGTTATGTATGGAAAGATAGAAATAAAATGACCACAATTTTAGGTATTCACTTAATCTTGTTAGGTATAGGTGCTTTTCTTCTAGTTTTCAAGGCTGTCTATTTTGGGGGCGTATATGATACCTGGGCTCCTGGTGGGGGAGATGTAAGAAAAATTACCAACTTGACCCTTAGCCCAAGTGTTATTTTTGGTTATTTACTAAAATCGCCCTTTGGAGGAGAAGGATGGATTGTTAGTGTGGATGATTTGGAAGATATAATTGGGGGACATGTATGGTTAGGTTCTATTTGTATACTTGGTGGAATTTGGCACATCTTAACTAAACCCTTTGCATGGGCTCGACGGGCACTTGTATGGTCTGGAGAGGCTTATCTGTCTTATAGTTTAGCGGCGTTGTCTGTCTTTGGTTTCATTGCTTGTTGCTTTGTCTGGTTCAATAATACCGCTTATCCTAGTGAGTTTTACGGACCCACCGGACCAGAAGCTTCTCAGGCTCAAGCATTTACTTTTCTAGTTAGAGACCAGCGTCTTGGGGCTAACGTGGGATCCGCTCAAGGACCTACAGGTTTAGGTAAATATCTAATGCGTTCCCCTACCGGGGAAGTCATTTTTGGAGGCGAAACTATGCGTTTTTGGGATCTGCGTGCTCCCTGGTTAGAACCACTAAGGGGACCTAACGGTTTGGACTTGAGTAGGCTGAAAAAAGACATACAACCTTGGCAAGAACGAAGGTCTGCAGAATATATGACTCATGCTCCTTTGGGTTCTTTAAATTCTGTGGGCGGTGTAGCTACAGAGATCAATGCAGTTAATTATGTTTCTCCGAGAAGTTGGTTAGCTACCTCACATTTTGTTCTAGGATTCTTTCTATTTGTAGGTCATTTATGGCACGCAGGAAGAGCCCGTGCAGCTGCAGCAGGATTTGAAAAAGGAATTGATCGTGATTTTGAACCTGTTCTTTCCATGACCCCTCTTAAC
>Crassula_socialis
ATGAAAACCTTATATTCCCTGAGGAGGTTCTACCACGTGGAAACGCTCTTTAATGGAACT------TTAGCTTTAGCTGGTCGTGACCAAGAAACCACCGGTTTCGCTTGGTGGGCCGGGAATGCCCGACTTATCAATTTATCCGGTAAACTACTTGGAGCTCATGTAGCTCATGCTGGATTAATCGTATTCTGGGCTGGAGGAATGAACCTATTTGAAGTGGCTCATTTCGTACCAGAAAAGCCCATGTATGAACAAGGATTAATTTTACTTCCCCACCTAGCTACCCTAGGTTGGGGGATAGGTCCTGGTGGGGAAGTTCTAGATACCTTTCCTTACTTTGTATCTGGCGTACTTCACTTGATTTCCTCTGCAGTATTAGGCTTCGGCGGTATTTATCATGCACTTCTTGGACCGGAAACTCTTGAAGAATCTTTTCCATTCTTCGGTTATGTATGGAAAGATAGAAATAAAATGACCACAATTTTAGGTATTCACTTAATCTTGTTAGGTATAGGTGCTTTTCTTCTAGTTTTCAAGGCTCTCTATTTTGGGGGCGTATATGATACCTGGGCTCCTGGTGGGGGAGATGTAAGAAAAATTACCAACTTGACCCTTAGCCCAAGTGTTATTTTTGGTTATTTACTAAAATCGCCCTTTGGAGGAGAAGGATGGATTGTTAGTGTGGATGATTTGGAAGATATAATTGGGGGACATGTATGGTTAGGTTCCATTTGTATACTTGGTGGAATTTGGCACATCTTAACTAAACCCTTTGCATGGGCTAGACGGGCACTTGTATGGTCTGGAGAGGCTTATTTGTCTTATAGTTTAGCGGCGTTGTCTGTCTTTGGTTTCATTGCTTGTTGCTTTGTCTGGTTCAATAATACCGCTTATCCTAGTGAGTTTTACGGACCCACCGGACCAGAAGCTTCTCAGGCTCAAGCATTTACTTTTCTAGTTAGAGACCAGCGTCTTGGGGCTAACGTGGGATCCGCTCAAGGACCTACAGGTTTAGGTAAATATCTAATGCGTTCCCCTACCGGGGAAGTCATTTTTGGAGGCGAAACTATGCGTTTTTGGGATCTGCGTGCTCCCTGGTTAGAACCGCTAAGGGGACCTAACGGTTTGGACTTGAGTAGGCTGAAAAAAGACATACAACCTTGGCAAGAACGAAGGTCTGCGGAATATATGACTCATGCTCCTTTGGGTTCTTTAAATTCTGTGGGCGGCGTAGCTACAGAGATCAATGCAGTTAATTATGTTTCTCCGAGAAGTTGGTTAGCTACCTCACATTTTGTTCTAGGATTCTTTCTATTTGTAGGTCATTTATGGCACGCAGGAAGAGCCCGTGCAGCTGCAGCAGGATTTGAAAAAGGAATTGATCGTGATTTTGAACCTGTTCTTTCCATGACCCCTCTTAAC
>Crassula_tecta
ATGAAAACCTTATATTCCCTGAGGAGGTTCTACCACGTGGAAACGCTCTTTAATGGAACT------TTAGCTTTAGCCGGTCGTGACCAAGAAACCACCGGTTTCGCTTGGTGGGCCGGGAATGCCCGACTTATCAATTTATCCGGTAAACTACTTGGAGCTCATGTAGCTCATGCTGGATTAATCGTATTCTGGGCTGGAGGAATGAACCTATTTGAAGTGGCTCATTTCGTACCAGAAAAGCCCATGTATGAACAAGGATTAATTTTACTTCCCCACCTAGCTACCCTAGGTTGGGGGATAGGTCCTGGTGGGGAAGTTCTAGATACCTTTCCTTACTTTGTATCTGGCGTACTTCACTTGATTTCCTCTGCAGTATTAGGCTTCGGCGGTATTTATCATGCACTTCTTGGACCGGAAACTCTTGAAGAATCTTTTCCATTCTTCGGTTATGTATGGAAAGATAGAAATAAAATGACCACAATTTTAGGTATTCACTTAATCTTGTTAGGTATAGGTGCTTTTCTTCTAGTTTTCAAGGCTCTCTATTTTGGGGGCGTATATGATACCTGGGCTCCTGGTGGGGGAGATGTAAGAAAAATTACCAACTTGACCCTTAGCCCAAGTGTTATTTTTGGTTATTTACTAAAATCGCCCTTTGGAGGAGAAGGATGGATTGTTAGTGTGGATGATTTGGAAGATATAATTGGGGGACATGTATGGTTAGGTTCCATTTGTATACTTGGTGGAATTTGGCACATCTTAACTAAACCCTTTGCATGGGCTAGACGGGCACTTGTATGGTCTGGAGAGGCTTATTTGTCTTATAGTTTAGCGGCGTTGTCTGTCTTTGGTTTCATTGCTTGTTGCTTTGTCTGGTTCAATAATACCGCTTATCCTAGTGAGTTTTACGGACCCACCGGACCAGAAGCTTCTCAGGCTCAAGCATTTACTTTTCTAGTTAGAGACCAGCGTCTTGGGGCTAACGTGGGATCCGCTCAAGGACCTACAGGTTTAGGTAAATATCTAATGCGCTCCCCTACCGGGGAAGTCATTTTTGGAGGCGAAACTATGCGTTTTTGGGATCTGCGTGCTCCCTGGTTAGAACCGCTAAGGGGACCTAACGGTTTGGACTTGAGTAGGCTGAAAAAAGACATACAACCTTGGCAAGAACGAAGGTCTGCGGAATATATGACTCATGCTCCTTTGGGTTCTTTAAATTCTGTGGGCGGCGTAGCTACAGAGATCAATGCAGTTAATTATGTTTCTCCGAGAAGTTGGTTAGCTACCTCACATTTTGTTCTAGGATTCTTTCTATTTGTAGGTCATTTATGGCACGCAGGAAGAGCCCGTGCAGCTGCAGCAGGATTTGAAAAAGGAATTGATCGTGATTTTGAACCTGTTCTTTCCATGACCCCTCTTAAC
>Crassula_mesembrianthemopsis
ATGAAAACCTTATATTCCCTGAGGAGGTTCTACCACGTGGAAACGCTCTTTAATGGAACT------TTAGCTTTAGCCGGTCGTGACCAAGAAACCACCGGTTTCGCTTGGTGGGCCGGGAATGCCCGACTTATCAATTTATCCGGTAAACTACTTGGAGCTCATGTAGCTCATGCTGGATTAATCGTATTCTGGGCTGGAGGAATGAACCTATTTGAAGTGGCTCATTTCGTACCAGAAAAGCCCATGTATGAACAAGGATTAATTTTACTTCCCCACCTAGCTACCCTAGGTTGGGGGATAGGTCCTGGTGGGGAAGTTCTAGATACCTTTCCTTACTTTGTATCTGGCGTACTTCACTTGATTTCCTCTGCAGTATTAGGCTTCGGCGGTATTTATCATGCACTTCTTGGACCGGAAACTCTTGAAGAATCTTTTCCATTCTTCGGTTATGTATGGAAAGATAGAAATAAAATGACCACAATTTTAGGTATTCACTTAATCTTGTTAGGTATAGGTGCTTTTCTTCTAGTTTTCAAGGCTCTCTATTTTGGGGGCGTATATGATACCTGGGCTCCTGGTGGGGGAGATGTAAGAAAAATTACCAACTTGACCCTTAGCCCAAGTGTTATTTTTGGTTATTTACTAAAATCGCCCTTTGGAGGAGAAGGATGGATTGTTAGTGTGGATGATTTGGAAGATATAATTGGGGGACATGTATGGTTAGGTTCCATTTGTATACTTGGTGGAATTTGGCACATCTTAACTAAACCCTTTGCATGGGCTAGACGGGCACTTGTATGGTCTGGAGAGGCTTATTTGTCTTATAGTTTAGCGGCGTTGTCTGTCTTTGGTTTCATTGCTTGTTGCTTTGTCTGGTTCAATAATACCGCTTATCCTAGTGAGTTTTACGGACCCACCGGACCAGAAGCTTCTCAGGCTCAAGCATTTACTTTTCTAGTTAGAGACCAGCGTCTTGGGGCTAACGTGGGATCCGCTCAAGGACCTACAGGTTTAGGTAAATATCTAATGCGCTCCCCTACCGGGGAAGTCATTTTTGGAGGCGAAACTATGCGTTTTTGGGATCTGCGTGCTCCCTGGTTAGAACCGCTAAGGGGACCTAACGGTTTGGACTTGAGTAGGCTGAAAAAAGACATACAACCTTGGCAAGAACGAAGGTCTGCGGAATATATGACTCATGCTCCTTTGGGTTCTTTAAATTCTGTGGGCGGCGTAGCTACAGAGATCAATGCAGTTAATTATGTTTCTCCGAGAAGTTGGTTAGCTACCTCACATTTTGTTCTAGGATTCTTTCTATTTGTAGGTCATTTATGGCACGCAGGAAGAGCCCGTGCAGCTGCAGCAGGATTTGAAAAAGGAATTGATCGTGATTTTGAACCTGTTCTTTCCATGACCCCTCTTAAC
>Crassula_deltoidea
ATGAAAACCTTATATTCCCTGAGGAGGTTCTACCACGTGGAAACGCTCTTTAATGGAACT------TTAGCTTTAGCTGGTCGTGACCAAGAAACCACCGGTTTCGCTTGGTGGGCCGGGAATGCCCGACTTATCAATTTATCTGGTAAACTACTTGGGGCCCATGTAGCTCATGCTGGATTAATCGTATTCTGGGCTGGAGGAATGAACCTATTTGAAGTGGCTCATTTCGTACCAGAAAAGCCCATGTATGAACAAGGATTAATTTTACTTCCCCACCTAGCAACCCTAGGTTGGGGGGTAGGTCCTGGTGGGGAAGTTATAGATACCTTTCCTTACTTTGTGTCTGGCGTACTTCACTTGATTTCTTCTGCAGTATTAGGCTTCGGCGGTATTTATCATGCACTTCTGGGACCGGAAACTCTTGAAGAATCTTTTCCATTCTTCGGTTATGTATGGAAAGATAGAAATAAAATGACCACAATTTTGGGTATTCACTTAATCTTGTTAGGTATAGGCGCTTTTCTTCTAGTATTCAAGGCTCTCTATTTTGGGGGTGTATATGATACCTGGGCTCCAGGTGGAGGAGATGTAAGAAAAATTACCAACTTGACCCTTAGCCCAAGTGTTATTTTTGGTTATTTACTAAAATCGCCCTTTGGGGGAGAAGGGTGGATTGTTAGTGTGGATGATTTGGAAGATATAATTGGGGGACATGTATGGTTAGGTTCCATTTGTATACTTGGTGGAATTTGGCACATATTAACCAAACCCTTTGCATGGGCTCGACGCGCACTTGTATGGTCTGGAGAGGCTTACTTGTCTTATAGTTTAGCGGCGTTATCCGTCTTTGGTTTCATTGCTTGTTGCTTTGTCTGGTTCAATAATACCGCTTATCCTAGTGAGTTTTACGGACCCACTGGACCCGAAGCTTCTCAGGCTCAAGCCTTTACTTTTCTAGTTAGAGACCAACGTCTTGGGGCTAACGTGGGATCCGCTCAAGGACCTACGGGTTTAGGTAAATATCTAATGCGTTCCCCGACTGGAGAAGTCATTTTTGGTGGCGAAACTATGCGTTTTTGGGATCTGCGTGCTCCCTGGTTAGAACCTCTAAGGGGGCCCAACGGTTTGGACTTGAGTAGGCTGAAAAAAGACATACAACCTTGGCAAGAACGAAGGTCTGCGGAATATATGACTCATGCTCCTTTAGGGTCTTTAAATTCTGTGGGTGGCGTAGCTACCGAGATCAATGCAGTTAATTATGTTTCTCCTAGAAGTTGGTTAGCTACCTCACATTTTGTTCTAGGATTCTTCCTATTTGTAGGTCATTTATGGCACGCAGGAAGAGCCCGCGCAGCTGCAGCAGGATTTGAAAAAGGAATTGATCGTGATTTTGAACCTGTTCTTTCCATGACCCCTCTTAAC
>Crassula_expansa_subsp_fragilis
ATGAAAACCTTATATTCCCTGAGGAGGTTCTACCACGTGGAAACGCTCTTTAATGGAACT------TTAGCTTTAGCTGGTCGTGACCAAGAAACCACCGGTTTCGCTTGGTGGGCCGGGAATGCCCGACTTATCAATTTATCCGGTAAACTACTTGGGGCCCATGTAGCTCATGCTGGATTAATCGTATTCTGGGCTGGAGGAATGAACCTATTTGAAGTGGCTCATTTCGTACCAGAAAAGCCCATGTATGAACAAGGATTAATTTTACTTCCCCACCTAGCAACCCTAGGTTGGGGGGTAGGTCCTGGTGGGGAAGTTATAGATACTTTTCCTTACTTTGTGTCTGGCGTACTTCACTTGATTTCTTCTGCAGTATTAGGCTTCGGCGGTATTTATCATGCACTTCTGGGACCGGAAACTCTTGAAGAATCTTTTCCATTCTTCGGTTATGTATGGAAAGATAGAAATAAAATGACCACAATTTTGGGTATTCACTTAATCTTGTTAGGTATAGGCGCTTTTCTTCTAGTATTCAAGGCTCTCTATTTTGGGGGTGTATATGATACCTGGGCTCCAGGTGGAGGAGATGTAAGAAAAATTACCAACTTGACCCTTAGCCCAAGTGTTATTTTTGGTTATTTACTAAAATCGCCCTTTGGGGGAGAAGGCTGGATTGTTAGTGTGGATGATTTGGAAGATATAATTGGGGGACATGTATGGTTAGGTTCCATTTGTATACTCGGTGGAATTTGGCACATATTAACCAAACCCTTTGCATGGGCTCGACGCGCACTTGTATGGTCTGGAGAGGCTTACTTGTCTTATAGTTTAGCGGCGTTATCCGTCTTTGGTTTCATTGCTTGTTGCTTTGTCTGGTTTAATAATACCGCTTATCCTAGTGAGTTTTACGGACCCACTGGACCCGAAGCTTCTCAGGCTCAAGCCTTTACTTTTCTAGTTAGAGACCAACGTCTTGGAGCTAACGTGGGATCCGCTCAAGGACCTACAGGTTTAGGTAAATATCTAATGCGTTCCCCAACTGGAGAAGTCATTTTTGGTGGCGAAACTATGCGTTTTTGGGATCTGCGTGCTCCCTGGTTAGAACCTCTAAGGGGGCCCAACGGTTTGGACTTGAGTAGGCTGAAAAAAGACATACAACCTTGGCAAGAACGAAGGTCTGCGGAATATATGACTCATGCTCCTTTAGGGTCTTTAAATTCTGTGGGTGGCGTAGCTACCGAGATCAATGCAGTTAATTATGTTTCTCCTAGAAGTTGGTTAGCTACCTCGCATTTTGTTCTAGGATTCTTCCTATTTGTAGGTCATTTATGGCACGCAGGAAGAGCCCGCGCAGCTGCAGCAGGATTTGAAAAAGGAATTGATCGTGATTTTGAACCTGTTCTTTCCATGACCCCTCTTAAC
>Crassula_volkensii
ATGAAAACCTTATATTCCCTGAGGAGGTTCTACCACGTGGAAACGCTCTTTAATGGAACT------TTAGCTTTAGCTGGTCGTGACCAAGAAACCACCGGTTTCGCTTGGTGGGCCGGGAATGCCCGACTTATCAATTTATCCGGTAAACTACTTGGGGCCCATGTAGCTCATGCTGGATTAATCGTATTCTGGGCTGGAGGAATGAACCTATTTGAAGTGGCTCATTTCGTACCAGAAAAGCCCATGTATGAACAAGGATTAATTTTACTTCCCCACCTAGCAACCCTAGGTTGGGGGGTAGGTCCTGGTGGGGAAGTTATAGATACTTTTCCTTACTTTGTGTCTGGCGTACTTCACTTGATTTCTTCTGCAGTATTAGGCTTCGGCGGTATTTATCATGCACTTCTGGGACCGGAAACTCTTGAAGAATCTTTTCCATTCTTCGGTTATGTATGGAAAGATAGAAATAAAATGACCACAATTTTGGGTATTCACTTAATCTTGTTAGGTATAGGCGCTTTTCTTCTAGTATTCAAGGCTCTCTATTTTGGGGGTGTATATGATACCTGGGCTCCAGGTGGAGGAGATGTAAGAAAAATTACCAACTTGACCCTTAGCCCAAGTGTTATTTTTGGTTATTTGCTAAAATCGCCCTTTGGGGGAGAAGGATGGATTGTTAGTGTGGATGATTTGGAAGATATAATTGGGGGGCATGTATGGTTAGGTTCCATTTGTATACTCGGTGGAATTTGGCACATATTAACCAAACCCTTTGCATGGGCTCGACGCGCACTTGTATGGTCTGGAGAGGCTTATTTGTCTTATAGTTTAGCGGCGTTATCCGTCTTTGGTTTCATTGCTTGTTGCTTTGTCTGGTTTAATAATACCGCTTATCCTAGTGAGTTTTACGGACCCACTGGACCCGAAGCTTCTCAGGCTCAAGCCTTTACTTTTCTAGTTAGAGACCAACGTCTTGGAGCTAACGTGGGATCCGCTCAAGGACCTACAGGTTTAGGTAAATATCTAATGCGTTCCCCAACTGGAGAAGTCATTTTTGGTGGCGAAACTATGCGTTTTTGGGATCTGCGTGCTCCCTGGTTAGAACCTCTACGGGGGCCCAACGGTTTGGACTTGAGTAGGCTGAAAAAAGACATACAACCTTGGCAAGAACGAAGGTCTGCGGAATATATGACTCATGCTCCTTTAGGGTCTTTAAATTCTGTGGGTGGCGTAGCTACCGAGATCAATGCAGTTAATTATGTTTCTCCTAGAAGTTGGTTGGCTACCTCGCATTTTGTTCTAGGATTCTTCCTATTTGTAGGTCATTTATGGCACGCAGGAAGAGCCCGCGCAGCTGCAGCAGGATTTGAAAAAGGAATTGATCGTGATTTTGAACCTGTTCTTTCCATGACCCCTCTTAAC
>Cotyledon_tomentosa
ATGAAAATCTTATATTCCCTGAGGAGGTTCTACCACGTGGAAACGCTCTTTAATGGAACT------TTAGCTTTAGCTGGTCGTGACCAAGAAACCACCGGTTTCGCTTGGTGGGCCGGGAATGCCCGACTTATCAATTTATCCGGGAAACTACTTGGGGCTCATGTAGCTCATGCTGGGTTAATTGTATTCTGGGCTGGAGGAATGAACCTATTTGAAGTGGCTCATTTCGTACCAGAAAAGCCCATGTATGAACAAGGATTAATTTTACTTCCCCACCTAGCTACTCTAGGTTGGGGGGTAGGTCCTGGTGGGGAAGTAATAGATACCTTTCCTTACTTTGTATCTGGCGTACTTCACTTAATTTCCTCTGCAGTATTAGGCTTCGGCGGTATTTATCATGCACTTCTGGGACCGGAAACTCTTGAAGAATCTTTTCCATTCTTCGGTTATGTATGGAAAGATAGAAATAAAATGACCACAATTTTGGGTATTCACTTAATCTTGTTAGGTATAGGTGCTTTTCTTCTAGTATTCAAGGCTCTCTATTTTGGGGGCGTATATGATACCTGGGCTCCGGGTGGGGGAGATGTAAGAAAAATTACCAACTTGACTCTTAGTCCAAGTGTTATTTTTGGTTATTTACTAAAATCGCCCTTTGGAGGAGAAGGATGGATTGTTAGTGTGGATGATTTGGAAGATATAATTGGAGGACATGTATGGTTAGGTTCCATTTGTATCCTTGGTGGAATTTGGCACATATTAACCAAACCCTTTGCATGGGCTCGACGTGCACTTGTATGGTCTGGAGAAGCTTACTTGTCTTATAGTTTAGCGGCATTATCTGTCTTTGGTTTCATTGCTTGTTGCTTTGTCTGGTTCAATAATACCGCTTATCCTAGTGAGTTTTATGGACCCACTGGACCAGAAGCTTCTCAAGCTCAAGCATTTACTTTTCTAGTTAGAGACCAGCGTCTTGGGGCTAACGTGGGATCTGCTCAAGGACCTACTGGTTTAGGTAAATATCTAATGCGTTCCCCGACTGGAGAAGTCATTTTTGGAGGAGAAACTATGCGTTTTTGGGATCTTCGTGCTCCCTGGTTAGAACCTCTAAGGGGTCCCAACGGTTTGGATTTGAGTAGGCTGAAAAAAGACATACAACCTTGGCAAGAACGGCGGTCTGCGGAATATATGACTCATGCTCCTTTAGGTTCTTTAAATTCTGTGGGTGGCGTAGCTACCGAGATCAATGCAGTTAATTATGTTTCTCCTAGAAGTTGGTTAGCTACCTCGCATTTTGTTTTAGGATTCTTCCTATTTGTAGGTCATTTATGGCACGCAGGAAGAGCCCGTGCAGCTGCAGCAGGATTTGAAAAAGGAATTGATCGTGATTTTGAGCCTGTTCTTTCCATGACCCCGCTTAAC
>Kalanchoe_daigremontiana
ATGAAAATCTTATATTCCCTGAGGAGGTTCTACCACGTGGAAACGCTCTTTAATGGAACT------TTAGCTTTAGCTGGTCGTGACCAAGAAACCACTGGTTTCGCTTGGTGGGCCGGGAATGCCCGACTTATCAATTTATCCGGGAAACTACTTGGGGCTCATGTAGCTCATGCTGGGTTAATCGTATTCTGGGCTGGAGGAATGAACCTATTTGAAGTGGCTCATTTCGTACCAGAAAAGCCCATGTATGAACAAGGATTAATTTTACTTCCCCACCTAGCTACTCTAGGTTGGGGGGTAGGTCCTGGTGGGGAAGTAATAGATACCTTTCCTTACTTTGTATCTGGCGTACTTCACTTAATTTCCTCTGCAGTATTAGGCTTCGGCGGTATTTATCATGCACTTCTGGGACCGGAAACTCTTGAAGAATCTTTTCCATTCTTCGGTTATGTATGGAAAGATAGAAATAAAATGACCACAATTTTGGGTATTCACTTAATCTTGTTAGGTATAGGTGCTTTTCTTCTAGTATTCAAGGCTCTCTATTTTGGGGGCGTATATGATACCTGGGCTCCGGGTGGTGGAGATGTAAGAAAAATTACCAACTTGACTCTTAGTCCAAGTGTTATTTTTGGTTATTTACTAAAATCGCCCTTTGGAGGAGAAGGATGGATTGTTAGTGTGGATGATTTGGAAGATATAATTGGAGGACATGTATGGTTAGGTTCCATTTGTATCCTTGGTGGAATTTGGCACATCTTAACCAAACCCTTTGCATGGGCTCGACGTGCACTTGTATGGTCTGGAGAAGCTTACTTGTCTTATAGTTTAGGGGCATTATCCGTCTTTGGTTTCATTGCTTGTTGCTTTGTCTGGTTCAATAATACCGCTTATCCTAGTGAGTTTTATGGACCCACGGGACCAGAAGCTTCTCAAGCTCAAGCATTTACTTTTCTAGTTAGAGACCAGCGTCTTGGGGCTAACGTGGGATCTGCTCAAGGACCTACTGGTTTAGGTAAATATCTAATGCGTTCCCCGACTGGAGAAGTTATTTTTGGAGGAGAAACTATGCGTTTTTGGGATCTGCGTGCTCCCTGGTTAGAACCTCTAAGGGGTCCCAACGGTTTGGATTTGAGTAGGCTGAAAAAAGACATACAACCTTGGCAAGAACGGCGGTCTGCGGAATATATGACTCATGCTCCTTTAGGTTCTTTAAATTCTGTGGGTGGCGTAGCTACCGAGATCAATGCAGTTAATTATGTTTCTCCTAGAAGTTGGTTAGCTACCTCGCATTTTGTTTTAGGATTCTTCCTATTTGTAGGTCATTTATGGCACGCAGGAAGAGCCCGTGCAGCTGCAGCAGGATTTGAAAAAGGAATTGATCGTGATTTTGAGCCTGTTCTTTCCATGACCCCGCTTAAC
>Kalanchoe_delagoensis
ATGAAAATCTTATATTCCCTGAGGAGGTTCTACCACGTGGAAACGCTCTTTAATGGAACT------TTAGCTTTAGCTGGTCGTGACCAAGAAACCACTGGTTTCGCTTGGTGGGCCGGGAATGCCCGACTTATCAATTTATCCGGGAAACTACTTGGGGCTCATGTAGCTCATGCTGGGTTAATCGTATTCTGGGCTGGAGGAATGAACCTATTTGAAGTGGCTCATTTCGTACCAGAAAAGCCCATGTATGAACAAGGATTAATTTTACTTCCCCACCTAGCTACTCTAGGTTGGGGGGTAGGTCCTGGTGGGGAAGTAATAGATACCTTTCCTTACTTTGTATCTGGCGTACTTCACTTAATTTCCTCTGCAGTATTAGGCTTCGGCGGTATTTATCATGCACTTCTGGGACCGGAAACTCTTGAAGAATCTTTTCCATTCTTCGGTTATGTATGGAAAGATAGAAATAAAATGACCACAATTTTGGGTATTCACTTAATCTTGTTAGGTATAGGTGCTTTTCTTCTAGTATTCAAGGCTCTCTATTTTGGGGGCGTATATGATACCTGGGCTCCGGGTGGTGGAGATGTAAGAAAAATTACCAACTTGACTCTTAGTCCAAGTGTTATTTTTGGTTATTTACTAAAATCGCCCTTTGGAGGAGAAGGATGGATTGTTAGTGTGGATGATTTGGAAGATATAATTGGAGGACATGTATGGTTAGGTTCCATTTGTATCCTTGGTGGAATTTGGCACATCTTAACCAAACCCTTTGCATGGGCTCGACGTGCACTTGTATGGTCTGGAGAAGCTTACTTGTCTTATAGTTTAGGGGCATTATCCGTCTTTGGTTTCATTGCTTGTTGCTTTGTCTGGTTCAATAATACCGCTTATCCTAGTGAGTTTTATGGACCCACGGGACCAGAAGCTTCTCAAGCTCAAGCATTTACTTTTCTAGTTAGAGACCAGCGTCTTGGGGCTAACGTGGGATCTGCTCAAGGACCTACTGGTTTAGGTAAATATCTAATGCGTTCCCCGACTGGAGAAGTTATTTTTGGAGGAGAAACTATGCGTTTTTGGGATCTGCGTGCTCCCTGGTTAGAACCTCTAAGGGGTCCCAACGGTTTGGATTTGAGTAGGCTGAAAAAAGACATACAACCTTGGCAAGAACGGCGGTCTGCGGAATATATGACTCATGCTCCGTTAGGTTCTTTAAATTCTGTGGGTGGCGTAGCTACCGAGATCAATGCAGTTAATTATGTTTCTCCTAGAAGTTGGTTAGCTACCTCGCATTTTGTTTTAGGATTCTTCCTATTTGTAGGTCATTTATGGCACGCAGGAAGAGCCCGTGCAGCTGCAGCAGGATTTGAAAAAGGAATTGATCGTGATTTTGAGCCTGTTCTTTCCATGACCCCGCTTAAC
>Kalanchoe_fedtschenkoi
ATGAAAATCTTATATTCCCTGAGGAGGTTCTACCACGTGGAAACGCTCTTTAATGGAACT------TTAGCTTTAGCTGGTCGTGACCAAGAAACCACTGGTTTCGCTTGGTGGGCCGGGAATGCCCGACTTATCAATTTATCCGGGAAACTACTTGGGGCTCATGTAGCTCATGCTGGGTTAATCGTATTCTGGGCTGGAGGAATGAACCTATTTGAAGTGGCTCATTTCGTACCAGAAAAGCCCATGTATGAACAAGGATTAATTTTACTTCCCCACCTAGCTACTCTAGGTTGGGGGGTAGGTCCTGGTGGGGAAGTAATAGATACCTTTCCTTACTTTGTATCTGGCGTACTTCACTTAATTTCCTCTGCAGTATTAGGCTTCGGCGGTATTTATCATGCACTTCTGGGACCGGAAACTCTTGAAGAATCTTTTCCATTCTTCGGTTATGTATGGAAAGATAGAAATAAAATGACCACAATTTTGGGTATTCACTTAATCTTGTTAGGTATAGGTGCTTTTCTTCTAGTATTCAAGGCTCTCTATTTTGGGGGCGTATATGATACCTGGGCTCCGGGTGGTGGAGATGTAAGAAAAATTACCAACTTGACTCTTAGTCCAAGTGTTATTTTTGGTTATTTACTAAAATCGCCCTTTGGAGGAGAAGGATGGATTGTTAGTGTGGATGATTTGGAAGATATAATTGGAGGACATGTATGGTTAGGTTCCATTTGTATCCTTGGTGGAATTTGGCACATCTTAACCAAACCCTTTGCATGGGCTCGACGTGCACTTGTATGGTCTGGAGAAGCTTACTTGTCTTATAGTTTAGGGGCATTATCCGTCTTTGGTTTCATTGCTTGTTGCTTTGTCTGGTTCAATAATACCGCTTATCCTAGTGAGTTTTATGGACCCACGGGACCAGAAGCTTCTCAAGCTCAGGCATTTACTTTTCTAGTTAGAGACCAGCGTCTTGGGGCTAACGTGGGATCTGCTCAAGGACCTACTGGTTTAGGTAAATATCTAATGCGTTCCCCGAGTGGAGAAGTTATTTTTGGAGGAGAAACTATGCGTTTTTGGGATCTGCGTGCTCCTTGGTTAGAACCTCTAAGGGGTCCCAACGGTTTGGATTTGAGTAGGCTGAAAAAAGACATACAACCTTGGCAAGAACGGCGGTCTGCGGAATATATGACTCATGCTCCTTTAGGTTCTTTAAATTCTGTGGGTGGCGTAGCTACCGAGATCAATGCAGTTAATTATGTTTCTCCTAGAAGTTGGTTAGCTACCTCGCATTTTGTTTTAGGATTCTTCCTATTTGTAGGTCATTTATGGCACGCAGGAAGAGCCCGTGCAGCTGCAGCAGGATTTGAAAAAGGAATTGATCGTGATTTTGAGCCTGTTCTTTCCATGACCCCGCTTAAC
>Kalanchoe_longiflora
ATGAAAATCTTATATTCCCTGAGGAGGTTCTACCACGTGGAAACGCTCTTTAATGGAACT------TTAGCTTTAGCTGGTCGTGACCAAGAAACCACTGGTTTCGCTTGGTGGGCCGGGAATGCCCGACTTATCAATTTATCCGGGAAATTACTTGGGGCTCATGTAGCTCATGCTGGGTTAATCGTATTCTGGGCTGGAGGAATGAACCTATTTGAAGTGGCTCATTTCGTACCAGAAAAGCCCATGTATGAACAAGGATTAATTTTACTTCCCCACCTAGCTACTCTAGGTTGGGGGGTAGGTCCTGGTGGGGAAGTAATAGATACCTTTCCTTACTTTGTATCTGGCGTACTTCACTTAATTTCCTCTGCAGTATTAGGCTTCGGCGGTATTTATCATGCACTTCTGGGACCGGAAACTCTTGAAGAATCTTTTCCATTCTTCGGTTATGTATGGAAAGATAGAAATAAAATGACAACAATTTTGGGTATTCACTTAATCTTGTTAGGTATAGGTGCTTTTCTTCTAGTATTCAAGGCTCTCTATTTTGGGGGCGTATATGATACCTGGGCTCCGGGTGGTGGAGATGTAAGAAAAATTACCAACTTGACTCTTAGTCCAAGTGTTATTTTTGGTTATTTACTAAAATCGCCCTTTGGAGGAGAAGGATGGATTGTTAGTGTGGATGATTTGGAAGATATAATTGGAGGACATGTATGGTTAGGTTCCATTTGTATCCTTGGTGGAATTTGGCACATCTTAACCAAACCCTTTGCATGGGCTCGACGTGCACTTGTATGGTCTGGAGAAGCTTACTTGTCTTATAGTTTAGGGGCATTATCTGTCTTTGGTTTCATTGCTTGTTGCTTTGTCTGGTTCAATAATACCGCTTATCCTAGTGAGTTTTATGGACCCACTGGACCAGAAGCTTCTCAAGCTCAAGCATTTACTTTTCTAGTTAGAGACCAGCGTCTTGGGGCTAACGTGGGATCTGCTCAAGGACCTACTGGTTTAGGTAAATATCTAATGCGTTCCCCGACTGGAGAAGTTATTTTTGGAGGAGAAACTATGCGTTTTTGGGATCTGCGTGCTCCCTGGTTAGAACCTCTAAGGGGTCCCAACGGTTTGGATTTGAGTAGGCTGAAAAAAGACATACAACCTTGGCAAGAACGGCGGTCTGCGGAATATATGACTCATGCTCCTTTAGGTTCTTTAAATTCTGTGGGTGGCGTAGCTACCGAGATCAATGCAGTTAATTATGTTTCTCCTAGAAGTTGGTTAGCTACCTCGCATTTTGTTTTAGGATTCTTCCTATTTGTAGGTCATTTATGGCACGCAGGAAGAGCCCGTGCAGCTGCAGCAGGATTTGAAAAAGGAATTGATCGTGATTTTGAGCCTGTTCTTTCCATGACCCCGCTTAAC
>Kalanchoe_tomentosa
ATGAAAATCTTATATTCCCTGAGGAGGTTCTACCACGTGGAAACGCTCTTTAATGGAACT------TTAACTTTAGCTGGTCGTGACCAAGAAACCACCGGTTTCGCTTGGTGGGCCGGGAATGCCCGACTTATCAATTTATCCGGGAAACTACTTGGGGCTCATGTAGCTCATGCTGGGTTAATCGTATTCTGGGCTGGAGGAATGAACCTATTTGAAGTAGCTCATTTCGTACCAGAAAAGCCCATGTATGAACAAGGATTAATTTTACTTCCCCACCTAGCTACTCTAGGTTGGGGGGTAGGTCCTGGTGGGGAAGTAATAGATACCTTTCCTTACTTTGTATCTGGCGTACTTCACTTAATTTCCTCTGCAGTATTAGGCTTCGGCGGTATTTATCATGCACTTCTGGGACCGGAAACTCTTGAAGAATCTTTTCCATTCTTCGGTTATGTATGGAAAGATAGAAATAAAATGACCACAATTTTGGGTATTCACTTAATCTTGTTAGGTATAGGTGCTTTTCTTCTAGTATTCAAGGCTCTATATTTTGGGGGCGTATATGATACCTGGGCTCCGGGTGGGGGAGATGTAAGAAAAATTACCAACTTGACTCTTAGTCCAAGTGTTATTTTTGGTTATTTACTAAAATCGCCCTTTGGAGGAGAAGGATGGATTGTTAGTGTGGATGATTTGGAAGATATAATTGGAGGACATGTATGGTTAGGTTCCATTTGTATCCTTGGTGGAATTTGGCACATCTTAACCAAACCCTTTGCATGGGCTCGACGTGCACTTGTATGGTCTGGAGAAGCGTACTTGTCTTATAGTTTAGCGGCATTATCTGTCTTTGGTTTCATTGCTTGTTGCTTTGTCTGGTTCAATAATACCGCTTATCCTAGTGAGTTTTATGGACCCACTGGACCAGAAGCTTCTCAAGCTCAAGCATTTACTTTTCTAGTTAGAGACCAGCGTCTTGGGGCTAACGTGGGATCTGCTCAAGGACCTACTGGTTTAGGTAAATATCTAATGCGTTCCCCGACTGGAGAAGTCATTTTTGGAGGAGAAACTATGCGTTTTTGGGATCTGCGTGCTCCTTGGTTAGAACCTCTAAGGGGTCCCAACGGTTTGGATTTGAGTAGGCTGAAAAAAGACATACAACCTTGGCAAGAACGGCGGTCTGCGGAATATATGACTCATGCTCCTTTAGGTTCTTTAAATTCTGTGGGTGGCGTAGCTACCGAGATCAATGCAGTTAATTATGTTTCTCCTAGAAGTTGGTTAGCTACCTCGCATTTTGTTTTAGGATTCTTCCTATTTGTAGGTCATTTATGGCACGCAGGAAGAGCCCGTGCAGCTGCAGCAGGATTTGAAAAAGGAATTGATCGTGATTTTGAGCCTGTTCTTTCCATGACCCCGCTTAAC
>Echeveria_lilacina
ATGAAAATCTTATATTCCCTGAGGAGGTTCTACCACGTGGAAACGCTCTTTAATGGAACT------TTAGCTTTAGCTGGTCGTGACCAAGAAACCACCGGTTTCGCTTGGTGGGCCGGGAATGCCCGACTTATCAATTTATCCGGGAAACTACTCGGGGCTCATGTAGCTCATGCTGGGTTAATCGTATTCTGGGCTGGAGGAATGAACCTATTTGAAGTGGCTCATTTTGTACCAGAAAAACCCATGTATGAACAAGGATTAATTTTACTTCCCCACCTAGCTACTCTAGGTTGGGGGGTAGGTCCTGGTGGGGAAGTAATAGATACCTTTCCTTACTTTGTATCTGGCGTACTTCATTTAATTTCCTCTGCAGTATTAGGCTTCGGCGGTATTTATCATGCACTTCTGGGACCGGAAACTCTTGAAGAATCTTTTCCATTCTTCGGTTATGTATGGAAAGATAGAAATAAAATGACCACCATTTTGGGTATTCACTTAATCTTGTTAGGTATAGGTGCTTTTCTTCTAGTATTCAAGGCTCTATATTTTGGAGGCGTATATGATACCTGGGCTCCGGGTGGGGGAGATGTAAGAAAAATTACCAACTTGACCCTTAGTCCAAGTGTTATTTTTGGTTATTTATTAAAATCGCCCTTTGGAGGAGAAGGCTGGATTGTTAGTGTGGATGATTTGGAAGATATAATTGGAGGACATGTCTGGTTAGGCTCCATTTGTATACTTGGTGGAATTTGGCACATCTTAACTAAACCCTTTGCATGGGCTCGACGTGCACTTGTATGGTCTGGAGAAGCTTACTTGTCTTATAGTTTAGCGGCATTATCTGTCTTTGGTTTCATTGCTTGTTGTTTTGTCTGGTTCAATAATACCGCTTATCCTAGTGAGTTTTATGGACCGACTGGACCAGAAGCTTCGCAAGCTCAAGCATTTACTTTTCTAGTTAGAGACCAGCGTCTTGGGGCTAACGTGGGATCTGCTCAAGGACCTACTGGTTTAGGGAAATATCTAATGCGTTCCCCAACCGGAGAAGTCATTTTTGGAGGAGAAACTATGCGTTTTTGGGATCTGCGTGCTCCCTGGTTAGAACCTCTACGGGGTCCCAACGGTTTGGATTTAAGTAGGTTGAAAAAAGACATACAACCTTGGCAAGAACGGCGGTCTGCGGAATATATGACCCATGCTCCTTTAGGCTCGTTAAATTCTGTGGGTGGCGTAGCTACCGAGATCAATGCCGTTAATTATGTTTCGCCTAGAAGTTGGTTAGCTACCTCGCATTTTGTTCTAGGATTCTTCCTATTTGTAGGTCATTTATGGCACGCAGGGAGAGCCCGTGCAGCTGCAGCAGGATTTGAAAAAGGAATTGATCGTGATTTTGAGCCTGTTCTTTCCATGACCCCTCTTAAC
>Graptopetalum_amethystinum
ATGAAAATCTTATATTCCCTGAGGAGGTTCTACCACGTGGAAACGCTCTTTAATGGAACT------TTAGCTTTAGCTGGTCGTGACCAAGAAACCACCGGTTTCGCTTGGTGGGCCGGGAATGCCCGACTTATCAATTTATCCGGGAAACTACTCGGGGCTCATGTAGCTCATGCTGGGTTAATCGTATTCTGGGCTGGAGGAATGAACCTATTTGAAGTGGCTCATTTTGTACCAGAAAAACCCATGTATGAACAAGGATTAATTTTACTTCCCCACCTCGCTACTCTAGGTTGGGGGGTAGGTCCTGGTGGGGAAGTAATAGATACCTTTCCTTACTTTGTATCTGGCGTACTTCACTTAATTTCCTCTGCAGTATTAGGCTTCGGCGGTATTTATCATGCACTTCTGGGACCGGAAACTCTTGAAGAATCTTTTCCATTCTTCGGTTATATATGGAAAGATAGAAATAAAATGACCACCATTTTGGGTATTCACTTAATCTTGTTAGGTATAGGTGCTTTTCTTCTAGTATTCAAGGCTCTATATTTTGGAGGCGTATATGATACCTGGGCTCCGGGTGGGGGAGATGTAAGAAAAATTACCAACTTGACCCTTAGTCCAAGTGTTATTTTTGGTTATTTATTAAAATCGCCCTTTGGAGGAGAAGGCTGGATTGTTAGTGTGGATGATTTGGAAGATATAATTGGAGGACATGTCTGGTTAGGCTCCATTTGTATACTTGGTGGAATTTGGCACATCTTAACTAAACCCTTTGCATGGGCTCGACGTGCACTTGTATGGTCTGGAGAAGCTTACTTGTCTTATAGTTTAGCGGCATTATCTGTCTTTGGTTTCATTGCTTGTTGTTTTGTCTGGTTCAATAATACCGCTTATCCTAGTGAGTTTTATGGACCGACTGGACCAGAAGCTTCGCAAGCTCAAGCATTTACTTTTCTAGTTAGAGACCAGCGTCTTGGGGCTAACGTGGGATCTGCTCAAGGACCTACTGGTTTAGGGAAATATCTAATGCGTTCCCCAACCGGAGAAGTCATTTTTGGAGGAGAAACTATGCGTTTTTGGGATCTGCGTGCTCCCTGGTTAGAACCTCTACGGGGTCCCAACGGTTTGGATTTAAGTAGGTTGAAAAAAGACATACAACCTTGGCAAGAACGGCGGTCTGCGGAATATATGACCCATGCTCCTTTAGGCTCGTTAAATTCTGTGGGTGGCGTAGCTACCGAGATCAATGCCGTTAATTATGTTTCGCCTAGAAGTTGGTTAGCTACCTCGCATTTTGTTCTAGGATTCTTCCTATTTGTAGGTCATTTATGGCACGCAGGGAGAGCCCGTGCAGCTGCAGCAGGATTTGAAAAAGGAATTGATCGTGATTTTGAGCCTGTTCTTTCCATGACCCCTCTTAAC
>Pachyphytum_compactum
ATGAAAATCTTATATTCCCTGAGGAGGTTCTACCACGTGGAAACGCTCTTTAATGGAACT------TTAGCTTTAGCTGGTCGTGACCAAGAAACCACCGGTTTCGCTTGGTGGGCCGGGAATGCCCGACTTATCAATTTATCCGGGAAACTACTCGGGGCTCATGTAGCTCATGCTGGGTTAATCGTATTCTGGGCTGGAGGAATGAACCTATTTGAAGTGGCTCATTTTGTACCAGAAAAACCCATGTATGAACAAGGATTAATTTTACTTCCCCACCTAGCTACTCTAGGTTGGGGGGTAGGTCCTGGTGGGGAAGTAATAGATACCTTTCCTTACTTTGTATCTGGCGTACTTCACTTAATTTCCTCTGCAGTATTAGGCTTCGGCGGTATTTATCATGCACTTCTGGGACCGGAAACTCTTGAAGAATCTTTTCCATTCTTCGGTTATGTATGGAAAGATAGAAATAAAATGACCACCATTTTGGGTATTCACTTAATCTTGTTAGGTATAGGTGCTTTTCTTCTAGTATTCAAGGCTCTATATTTTGGAGGCGTATATGATACCTGGGCTCCGGGTGGGGGAGATGTAAGAAAAATTACCAACTTGACCCTTAGTCCAAGTGTTATTTTTGGTTATTTATTAAAATCGCCCTTTGGAGGAGAAGGCTGGATTGTTAGTGTGGATGATTTGGAAGATATAATTGGAGGACATGTCTGGTTAGGCTCCATTTGTATACTTGGTGGAATTTGGCACATCTTAACTAAACCCTTTGCATGGGCTCGACGTGCACTTGTATGGTCTGGAGAAGCTTACTTGTCTTATAGTTTAGCGGCATTATCTGTCTTTGGTTTCATTGCTTGTTGTTTTGTCTGGTTCAATAATACCGCTTATCCTAGTGAGTTTTATGGACCGACTGGACCAGAAGCTTCGCAAGCTCAAGCATTTACTTTTCTAGTTAGAGACCAGCGTCTTGGGGCTAACGTGGGATCTGCTCAAGGACCTACTGGTTTAGGGAAATATCTAATGCGTTCCCCAACCGGAGAAGTCATTTTTGGAGGAGAAACTATGCGTTTTTGGGATCTGCGTGCTCCCTGGTTAGAACCTCTACGGGGTCCCAACGGTTTGGATTTAAGTAGGTTGAAAAAAGACATACAACCTTGGCAAGAACGGCGGTCTGCGGAATATATGACCCATGCTCCTTTAGGCTCGTTAAATTCTGTGGGTGGTGTAGCTACCGAGATCAATGCCGTTAATTATGTTTCGCCTAGAAGTTGGTTAGCTACCTCGCATTTTGTTCTAGGATTCTTCCTATTTGTAGGTCATTTATGGCACGCAGGGAGAGCCCGTGCAGCTGCAGCAGGATTTGAAAAAGGAATTGATCGTGATTTTGAGCCTGTTCTTTCCATGACCCCTCTTAAC
>Sedum_alfredii
ATGAAAATCTTATATTCCCTGAGGAGGTTCTACCACGTGGAAACGCTCTTTAATGGAACT------TTAGCTTTAGCTGGTCGTGACCAAGAAACCACCGGTTTCGCTTGGTGGGCCGGGAATGCTCGACTTATCAATTTATCCGGGAAACTGCTCGGGGCTCATGTAGCTCATGCTGGGTTAATCGTATTTTGGGCTGGAGGAATGAATCTATTTGAAGTGGCTCATTTTGTACCAGAAAAACCCATGTATGAACAAGGATTAATTTTACTTCCCCACCTAGCTACTCTAGGTTGGGGGGTAGGTCCTGGTGGGGAAGTAATAGATACCTTTCCTTACTTTGTATCTGGCGTACTTCATTTAATTTCCTCTGCAGTATTAGGCTTCGGCGGTATTTATCATGCACTTCTGGGACCGGAAACTCTTGAAGAATCTTTTCCATTCTTCGGTTATGTATGGAAAGATAGAAATAAAATGACCACAATTTTGGGTATTCACTTAATCTTGTTAGGTATAGGTGCTTTTCTTCTAGTATTCAAGGCTCTCTATTTTGGAGGCGTATATGATACCTGGGCTCCGGGTGGGGGAGATGTAAGAAAAATTACCAACTTGACCCTTAGTCCAAGTGTTATTTTTGGTTATTTATTAAAATCGCCCTTTGGAGGAGAAGGATGGATTGTTAGTGTGGATGATTTGGAAGATATAATTGGAGGACATGTCTGGTTAGGCTCCATTTGTATACTTGGTGGAATTTGGCACATCTTAACTAAACCTTTTGCATGGGCTCGACGTGCACTTGTATGGTCTGGAGAAGCTTACTTGTCTTATAGTTTAGCGGCATTATCTGTCTTTGGTTTCATTGCTTGTTGTTTTGTCTGGTTCAATAATACCGCTTATCCTAGTGAGTTTTATGGACCTACTGGACCAGAAGCTTCACAAGCTCAAGCATTTACTTTTCTAGTTAGAGACCAGCGTCTTGGGGCTAACGTGGGATCTGCTCAAGGACCTACTGGTTTAGGGAAATATCTAATGCGTTCCCCAACCGGAGAAGTCATTTTTGGAGGAGAAACTATGCGTTTTTGGGATCTGCGTGCTCCTTGGTTAGAACCTCTACGAGGTCCCAACGGTTTGGATTTAAGTAGGCTGAAAAAAGACATACAACCTTGGCAAGAACGGCGATCTGCGGAATATATGACTCATGCTCCTTTAGGCTCGTTAAATTCTGTGGGTGGCGTAGCTACCGAGATTAATGCCGTTAATTATGTTTCGCCTAGAAGTTGGTTAGCTACCTCGCATTTTGTTCTAGGATTCTTCCTATTTGTAGGTCATTTATGGCACGCAGGGAGAGCCCGTGCAGCTGCAGCAGGATTTGAAAAAGGAATTGACCGTGATTTTGAGCCTGTTCTTTCCATGACCCCTCTGAAC
>Sedum_emarginatum
ATGAAAATCTTATATTCCCTGAGGAGGTTCTACCACGTGGAAACGCTCTTTAATGGAACT------TTAGCTTTAGCTGGTCGTGACCAAGAAACCACCGGTTTCGCTTGGTGGGCCGGGAATGCTCGACTTATCAATTTATCCGGGAAACTACTCGGGGCTCATGTAGCTCATGCTGGGTTAATCGTATTTTGGGCTGGAGGAATGAACCTATTTGAAGTGGCTCATTTTGTACCAGAAAAACCCATGTATGAACAAGGATTAATTTTACTTCCCCACCTAGCTACTCTAGGTTGGGGGGTAGGTCCTGGTGGGGAAGTAATAGATACCTTTCCTTACTTTGTATCTGGCGTACTTCACTTAATTTCCTCTGCAGTATTAGGCTTCGGCGGTATTTATCATGCACTTCTGGGACCGGAAACTCTTGAAGAATCTTTTCCATTCTTCGGGTATGTATGGAAAGATAGAAATAAAATGACCACAATTTTGGGTATTCACTTAATCTTGTTAGGTATAGGTGCTTTTCTTCTAGTATTCAAGGCTCTCTATTTTGGAGGCGTATATGATACCTGGGCTCCGGGTGGGGGAGATGTAAGAAAAATTACGAACTTGACCCTTAGTCCAAGTGTTATTTTTGGTTATTTATTAAAATCGCCCTTTGGAGGAGAAGGATGGATTGTTAGTGTGGATGATGTGGAAGATATAATTGGAGGACATGTCTGGTTAGGCTCCATTTGTATACTTGGTGGAATTTGGCACATCTTAACTAAACCCTTTGCATGGGCTCGACGTGCACTTGTATGGTCTGGAGAAGCTTACTTGTCTTATAGTTTAGCGGCATTATCTGTCTTTGGTTTCATTGCTTGTTGTTTTGTCTGGTTCAATAATACCGCTTATCCTAGTGAGTTTTATGGACCTACTGGGCCAGAAGCTTCGCAAGCTCAAGCATTTACTTTTCTAGTTAGAGACCAGCGTCTTGGGGCTAACGTGGGATCTGCTCAAGGACCTACTGGTTTAGGGAAATATCTAATGCGTTCCCCAACTGGAGAAGTCATTTTTGGAGGAGAAACTATGCGTTTTTGGGATCTGCGTGCTCCTTGGTTAGAACCTCTACGAGGTCCCAACGGTTTGGATTTAAGTAGGCTGAAAAAAGACATACAACCTTGGCAAGAACGGCGATCTGCAGAATATATGACTCATGCTCCTTTAGGCTCGTTAAATTCTGTGGGTGGCGTAGCTACCGAGATCAATGCCGTTAATTATGTTTCGCCTAGAAGTTGGTTATCGACCTCGCATTTTGTTCTAGGATTCTTCCTATTTGTAGGTCATTTATGGCACGCAGGGAGAGCCCGTGCAGCTGCAGCAGGATTTGAAAAAGGAATTGATCGTGATTTTGAGCCTGTTCTTTCCATGACCCCTCTGAAC
>Sedum_lineare
ATGAAAATCTTATATTCCCTGAGGAGGTTCTACCACGTGGAAACGCTCTTTAATGGAACT------TTAGCTTTAGCTGGTCGTGACCAAGAAACCACCGGTTTCGCTTGGTGGGCCGGGAATGCCCGACTTATCAATTTATCCGGGAAACTACTCGGGGCTCATGTAGCTCATGCTGGGTTAATCGTATTCTGGGCTGGAGGAATGAACCTATTTGAAGTGGCTCATTTTGTACCAGAAAAACCCATGTATGAACAAGGATTAATTTTACTTCCCCACCTAGCTACTCTAGGTTGGGGGGTAGGTCCTGGTGGGGAAGTAATAGATACCTTTCCTTACTTTGTATCTGGCGTACTTCACTTAATTTCCTCTGCAGTATTAGGCTTCGGCGGTATTTATCATGCACTTCTGGGACCGGAAACTCTTGAAGAATCTTTTCCATTCTTCGGTTATGTATGGAAAGATAGAAATAAAATGACCACAATTTTGGGTATTCACTTAATCTTGTTAGGTATAGGTGCTTTTCTTCTAGTATTCAAGGCTCTCTATTTTGGAGGCGTATATGATACCTGGGCTCCGGGGGGGGGAGATGTAAGAAAAATTACCAACTTGACCCTTAGTCCAAGTGTTATTTTTGGTTATTTATTAAAATCGCCCTTTGGAGGAGAAGGGTGGATTGTTAGTGTGGATGATTTGGAAGATATAATTGGCGGACATGTCTGGTTAGGCTCCATTTGTATACTTGGTGGAATTTGGCACATCTTAACTAAACCCTTTGCATGGGCTCGACGTGCACTTGTATGGTCTGGAGAAGCTTACTTGTCTTATAGTTTAGCGGCATTATCTGTCTTTGGTTTCATTGCTTGTTGTTTTGTCTGGTTCAATAATACTGCTTATCCTAGTGAGTTTTATGGACCTACTGGACCAGAAGCTTCACAAGCTCAAGCATTTACTTTTCTCGTTAGAGACCAGCGTCTTGGGGCTAACGTGGGATCTGCTCAAGGACCTACTGGTTTAGGGAAATATCTAATGCGTTCCCCAACCGGAGAAGTCATTTTTGGAGGAGAAACTATGCGTTTTTGGGATCTGCGGGCTCCCTGGTTAGAACCTTTACGGGGTCCCAACGGTTTGGATTTAAGTAGGCTGAAAAAAGACATACAACCTTGGCAAGAACGGCGTTCTGCGGAATATATGACTCATGCTCCTTTAGGCTCGTTAAATTCTGTGGGTGGCGTAGCTACCGAGATCAATGCCGTTAATTATGTTTCGCCTAGAAGTTGGTTAGCTACCTCGCATTTTGTTCTAGGATTCTTCCTATTTGTAGGTCATTTATGGCACGCAGGGAGAGCCCGTGCAGCTGCAGCAGGATTTGAAAAAGGAATTGATCGTGATTTTGAGCCTGTTCTTTCCATGACCCCTCTTAAT
>Sedum_oryzifolium
ATGAAAATCTTATATTCCCTGAGGAGGTTCTACCACGTGGAAACGCTCTTTAATGGAACT------TTAGCTTTAGCTGGTCGTGACCAAGAAACCACCGGTTTCGCTTGGTGGGCCGGGAATGCCCGACTTATCAATTTATCCGGGAAACTACTCGGGGCTCATGTAGCTCATGCTGGGTTAATCGTATTCTGGGCTGGAGGAATGAACCTATTTGAAGTGGCTCATTTTGTACCAGAAAAACCCATGTATGAACAAGGATTAATTTTACTTCCCCACCTAGCTACTCTAGGTTGGGGGGTAGGTCCTGGTGGGGAAGTAATAGATACCTTTCCTTACTTTGTATCTGGCGTACTTCACTTAATTTCCTCTGCAGTATTAGGCTTCGGCGGTATTTATCATGCACTTCTGGGACCGGAAACTCTTGAAGAATCTTTTCCATTCTTCGGTTATGTATGGAAAGATAGAAATAAAATGACCACAATTTTGGGTATTCACTTAATCTTGTTAGGTATAGGTGCTTTTCTTCTAGTATTCAAGGCTCTCTATTTTGGAGGCGTATATGATACCTGGGCTCCGGGTGGGGGAGATGTAAGAAAAATTACCAACTTGACCCTTAGTCCAAGTGTTATTTTTGGTTATTTATTAAAATCGCCCTTTGGAGGAGAAGGGTGGATTGTTAGTGTGGATGATTTGGAAGATATAATTGGAGGACATGTCTGGTTAGGCTCCATTTGTATACTTGGGGGAATTTGGCACATCTTAACTAAACCCTTTGCATGGGCTCGACGTGCACTTGTATGGTCTGGAGAAGCTTACTTGTCTTATAGTTTAGCGGCATTATCTGTCTTTGGTTTTATTGCTTGTTGTTTTGTTTGGTTCAATAATACTGCTTATCCTAGTGAGTTTTATGGACCTACTGGACCAGAAGCTTCACAAGCTCAAGCATTTACTTTTCTAGTTAGAGACCAGCGTCTTGGGGCTAACGTGGGATCTGCTCAAGGACCTACTGGTTTAGGGAAATATCTAATGCGTTCCCCAACCGGAGAAGTCATTTTTGGAGGAGAAACTATGCGTTTTTGGGATCTGCGGGCTCCCTGGTTAGAACCGCTACGGGGTCCCAACGGTTTGGATTTAAGTAGGCTGAAAAAAGACATACAACCTTGGCAAGAACGGCGGTCTGCGGAATATATGACACATGCTCCTTTAGGCTCATTAAATTCTGTGGGTGGCGTAGCTACCGAGATCAATGCCGTTAATTATGTTTCGCCTAGAAGTTGGTTAGCTACCTCGCATTTTGTTCTGGGATTCTTCCTATTTGTAGGTCATTTATGGCACGCAGGGAGAGCCCGTGCAGCTGCAGCAGGATTTGAAAAAGGAATTGATCGTGATTTTGAGCCTGTTCTTTCCATGACCCCTCTTAAC
>Sedum_plumbizincicola
ATGAAAATCTTATATTCCCTGAGGAGGTTCTACCACGTGGAAACGCTCTTTAATGGAACT------TTAGCTTTAGCTGGTCGTGACCAAGAAACCACCGGTTTCGCTTGGTGGGCCGGGAATGCTCGACTTATCAATTTATCCGGGAAACTGCTCGGGGCTCATGTAGCTCATGCTGGGTTAATCGTATTTTGGGCTGGAGGAATGAATCTATTTGAAGTGGCTCATTTTGTACCAGAAAAACCCATGTATGAACAAGGATTAATTTTACTTCCCCACCTAGCTACTCTAGGTTGGGGGGTAGGTCCTGGTGGGGAAGTAATAGATACCTTTCCTTACTTTGTATCTGGCGTACTTCATTTAATTTCCTCTGCAGTATTAGGCTTCGGCGGTATTTATCATGCACTTCTGGGACCGGAAACTCTTGAAGAATCTTTTCCATTCTTCGGTTATGTATGGAAAGATAGAAATAAAATGACCACAATTTTGGGTATTCACTTAATCTTGTTAGGTATAGGTGCTTTTCTTCTAGTATTCAAGGCTCTCTATTTTGGAGGCGTATATGATACCTGGGCTCCGGGTGGGGGAGATGTAAGAAAAATTACCAACTTGACCCTTAGTCCAAGTGTTATTTTTGGTTATTTATTAAAATCGCCCTTTGGAGGAGAAGGATGGATTGTTAGTGTGGATGATTTGGAAGATATAATTGGAGGACATGTCTGGTTAGGCTCCATTTGTATACTTGGTGGAATTTGGCACATCTTAACTAAACCTTTTGCATGGGCTCGACGTGCACTTGTATGGTCTGGAGAAGCTTACTTGTCTTATAGTTTAGCGGCATTATCTGTCTTTGGTTTCATTGCTTGTTGTTTTGTCTGGTTCAATAATACCGCTTATCCTAGTGAGTTTTATGGACCTACTGGACCAGAAGCTTCACAAGCTCAAGCATTTACTTTTCTAGTTAGAGACCAGCGTCTTGGGGCTAACGTGGGATCTGCTCAAGGACCTACTGGTTTAGGGAAATATCTAATGCGTTCCCCAACCGGAGAAGTCATTTTTGGAGGAGAAACTATGCGTTTTTGGGATCTGCGTGCTCCTTGGTTAGAACCTCTACGAGGTCCCAACGGTTTGGATTTAAGTAGGCTGAAAAAAGACATACAACCTTGGCAAGAACGGCGATCTGCGGAATATATGACTCATGCTCCTTTAGGCTCGTTAAATTCTGTGGGTGGCGTAGCTACCGAGATCAATGCCGTTAATTATGTTTCGCCTAGAAGTTGGTTAGCTACCTCGCATTTTGTTCTAGGATTCTTCCTATTTGTAGGTCATTTATGGCACGCAGGGAGAGCCCGTGCAGCTGCAGCAGGATTTGAAAAAGGAATTGACCGTGATTTTGAGCCTGTTCTTTCCATGACCCCTTTGAAC
>Sedum_sarmentosum
ATGAAAATCTTATATTCCCTGAGGAGGTTCTACCACGTGGAAACGCTCTTTAATGGAACT------TTAGCTTTAGCTGGTCGTGACCAAGAAACCACCGGTTTCGCTTGGTGGGCCGGGAATGCTCGACTTATCAATTTATCCGGGAAACTACTCGGGGCTCATGTAGCTCATGCTGGGTTAATCGTATTTTGGGCTGGAGGAATGAACCTATTTGAAGTGGCTCATTTTGTACCAGAAAAACCTATGTATGAACAAGGATTAATTTTACTTCCCCACCTAGCTACTCTAGGTTGGGGGGTAGGTCCTGGTGGGGAAGTAATAGATACCTTTCCTTACTTTGTATCTGGCGTACTTCACTTAATTTCCTCTGCAGTATTAGGCTTCGGCGGTATTTATCATGCACTTCTGGGACCGGAAACTCTTGAAGAATCTTTTCCATTCTTCGGTTATGTATGGAAAGATAGAAATAAAATGACCACAATTTTGGGTATTCACTTAATCTTGTTAGGTATAGGTGCTTTTCTTCTAGTATTCAAAGCTCTCTATTTTGGAGGCGTATATGATACCTGGGCTCCGGGCGGGGGAGATGTAAGAAAAATTACCAACTTGACCCTTAGTCCAAGTGTTATTTTTGGTTATTTATTAAAATCGCCCTTTGGGGGAGAAGGATGGATTGTTAGTGTGGATGATTTGGAAGATATAATTGGAGGACATGTCTGGTTAGGCTCCATTTGTATACTTGGTGGAATTTGGCACATCTTAACTAAACCCTTTGCATGGGCTCGACGTGCACTTGTATGGTCTGGAGAAGCTTACTTGTCTTATAGTTTAGCGGCATTATCTGTCTTTGGTTTCATTGCTTGTTGTTTTGTCTGGTTCAATAATACCGCTTATCCTAGTGAGTTTTATGGACCTACTGGACCAGAAGCTTCGCAAGCTCAAGCATTTACTTTTCTAGTTAGAGACCAGCGTCTTGGGGCTAACGTGGGATCTGCTCAAGGACCTACTGGTTTAGGGAAATATCTAATGCGTTCCCCAACCGGAGAAGTCATTTTTGGAGGAGAAACTATGCGTTTTTGGGATCTGCGTGCTCCTTGGTTAGAACCTCTACGAGGTCCCAACGGTTTGGATTTAAGTAGACTGAAAAAAGACATACAACCTTGGCAAGAACGGCGATCTGCGGAATATATGACTCATGCTCCTTTAGGCTCGTTAAATTCTGTGGGTGGTGTAGCTACCGAGATTAATGCCGTTAATTATGTTTCCCCTAGAAGTTGGTTAGCTACCTCGCATTTTGTTCTAGGATTCTTCCTATTTGTAGGTCATTTATGGCACGCCGGAAGAGCCCGTGCAGCTGCAGCAGGATTTGAAAAAGGAATTGATCGTGATTTTGAGCCTGTTCTTTCCATGACCCCTCTGAAC
>Sedum_tricarpum
ATGAAAATCTTATATTCCCTGAGGAGGTTCTACCACGTGGAAACGCTCTTTAATGGAACT------TTAGCTTTAGCTGGTCGTGACCAAGAAACCACCGGTTTCGCTTGGTGGGCCGGGAATGCTCGACTTATCAATTTATCCGGGAAACTGCTCGGGGCTCATGTAGCTCATGCTGGGTTAATCGTATTTTGGGCTGGAGGAATGAATCTATTTGAAGTGGCTCATTTTGTACCAGAAAAACCCATGTATGAACAAGGATTAATTTTACTTCCCCACCTAGCTACTCTAGGTTGGGGGGTAGGTCCTGGTGGGGAAGTAATAGATACCTTTCCTTACTTTGTATCTGGCGTACTTCATTTAATTTCCTCTGCAGTATTAGGCTTCGGCGGTATTTATCATGCACTTCTGGGACCGGAAACTCTTGAAGAATCTTTTCCATTCTTCGGTTATGTATGGAAAGATAGAAATAAAATGACCACAATTTTGGGTATTCACTTAATCTTGTTAGGTATAGGTGCTTTTCTTCTAGTATTCAAGGCTCTCTATTTTGGAGGCGTATATGATACCTGGGCTCCGGGTGGGGGAGATGTAAGAAAAATTACCAACTTGACCCTTAGTCCAAGTGTTATTTTTGGTTATTTATTAAAATCGCCCTTTGGAGGAGAAGGATGGATTGTTAGTGTGGATGATTTGGAAGATATAATTGGAGGACATGTCTGGTTAGGCTCCATTTGTATACTTGGTGGAATTTGGCACATCTTAACTAAACCTTTTGCATGGGCTCGACGTGCACTTGTATGGTCTGGAGAAGCTTACTTGTCTTATAGTTTAGCGGCATTATCTGTCTTTGGTTTCATTGCTTGTTGTTTTGTCTGGTTCAATAATACCGCTTATCCTAGTGAGTTTTATGGACCTACTGGACCAGAAGCTTCACAAGCTCAAGCATTTACTTTTCTAGTTAGAGACCAGCGTCTTGGGGCTAACGTGGGATCTGCTCAAGGACCTACTGGTTTAGGGAAATATCTAATGCGTTCCCCAACCGGAGAAGTCATTTTTGGAGGAGAAACTATGCGTTTTTGGGATCTGCGTGCTCCTTGGTTAGAACCTCTACGAGGTCCCAACGGTTTGGATTTAAGTAGGCTGAAAAAAGACATACAACCTTGGCAAGAACGGCGATCTGCGGAATATATGACTCATGCTCCTTTAGGCTCGTTAAATTCTGTGGGTGGCGTAGCTACCGAGATTAATGCCGTTAATTATGTTTCGCCTAGAAGTTGGTTAGCTACCTCGCATTTTGTTCTAGGATTCTTCCTATTTGTAGGTCATTTATGGCACGCAGGGAGAGCCCGTGCAGCTGCAGCAGGATTTGAAAAAGGAATTGACCGTGATTTTGAGCCTGTTCTTTCCATGACCCCTCTGAAC
>Aeonium_arboreum
ATGAAAATCTTATATTCCCTGAGGAGGTTCTACCACGTGGAAACGCTCTTTAATGGAACT------ATAGCTTTAGCTGGTCGTGACCAAGAAACCACCGGTTTCGCTTGGTGGGCCGGGAATGCCCGACTTATCAATTTATCCGGGAAACTACTTGGGGCTCATGTAGCTCATGCTGGGTTAATCGTATTCTGGGCTGGAGGAATGAACCTATTTGAAGTGGCTCATTTTGTACCAGAAAAGCCCATGTATGAACAAGGATTAATTTTACTTCCCCATCTAGCTACTCTAGGGTGGGGGGTAGGTCCTGGTGGGGAAGTAATAGATACCTTTCCTTATTTTGTATCTGGCGTACTTCACTTAATTTCCTCTGCAGTATTAGGCTTCGGCGGTATTTATCATGCACTTCTGGGACCGGAAACTCTTGAAGAATCTTTTCCATTCTTCGGTTATGTATGGAAAGATAGAAATAAAATGACCACAATTTTGGGTATTCACTTAATCTTGTTAGGTATAGGTGCTTTTCTTCTAGTATTCAAGGCTCTCTATTTTGGAGGCGTATATGATACCTGGGCTCCGGGTGGGGGAGATGTAAGAAAAATTACCAATTTGACCCTTAGTCCAAGTGTTATTTTTGGTTATTTATTAAAATCGCCCTTTGGGGGAGAAGGATGGATTGTTAGTGTAGATGATTTGGAAGATATAATTGGAGGACATGTATGGTTAGGCTCCATTTGTATACTTGGTGGAATTTGGCACATCTTAACTAAACCCTTTGCATGGGCTCGACGTGCACTTGTATGGTCTGGAGAAGCTTACTTGTCTTATAGTTTAGCGGCATTATCCGGCTTTGGTTTCATTGCTTGTTGCTTTGTCTGGTTCAATAATACGGCTTATCCTAGTGAGTTTTATGGACCCACTGGACCAGAAGCTTCGCAAGCTCAAGCATTCACTTTTCTAGTTAGAGACCAGCGTCTTGGGGCTAACGTGGGATCTGCTCAAGGACCTACTGGTTTAGGGAAATATCTAATGCGTTCCCCAACTGGAGAAGTCATTTTTGGAGGAGAAACTATGCGTTTTTGGGATCTGCGTGCTCCCTGGTTAGAACCTCTACGGGGTCCCAACGGTTTGGATTTAAGTAGGCTGAAAAAAGACATACAACCGTGGCAAGAACGGCGGTCTGCGGAATATATGACTCATGCTCCTTTAGGTTCGTTAAATTCCGTGGGTGGCGTAGCTACCGAAATCAATGCCGTTAATTATGTTTCGCCTAGAAGTTGGCTAGCTACCTCGCATTTTGTTCTAGGATTCTTCCTATTTGTAGGTCATTTATGGCACGCAGGGCGAGCCCGTGCAGCTGCAGCAGGATTTGAAAAAGGAATTGATCGTGATTTTGAGCCTGTTCTTTCCATGACCCCTCTTAAC
>Aeonium_balsamiferum
ATGAAAATCTTATATTCCCTGAGGAGGTTCTACCACGTGGAAACGCTCTTTAATGGAACT------ATAGCTTTAGCTGGTCGTGACCAAGAAACCACCGGTTTCGCTTGGTGGGCCGGGAATGCCCGACTTATCAATTTATCCGGGAAACTACTTGGGGCTCATGTAGCTCATGCTGGGTTAATCGTATTCTGGGCTGGAGGAATGAACCTATTTGAAGTGGCTCATTTTGTACCAGAAAAGCCCATGTATGAACAAGGATTAATTTTACTTCCCCATCTAGCTACTCTAGGGTGGGGGGTAGGTCCTGGTGGGGAAGTAATAGATACCTTTCCTTATTTTGTATCTGGCGTACTTCACTTAATTTCCTCTGCAGTATTAGGCTTCGGCGGTATTTATCATGCACTTCTGGGACCGGAAACTCTTGAAGAATCTTTTCCATTCTTCGGTTATGTATGGAAAGATAGAAATAAAATGACCACAATTTTGGGTATTCACTTAATCTTGTTAGGTATAGGTGCTTTTCTTCTAGTATTCAAGGCTCTCTATTTTGGAGGCGTATATGATACCTGGGCTCCGGGTGGGGGAGATGTAAGAAAAATTACCAATTTGACCCTTAGTCCAAGTGTTATTTTTGGTTATTTATTAAAATCGCCCTTTGGGGGAGAAGGATGGATTGTTAGTGTAGATGATTTGGAAGATATAATTGGAGGACATGTATGGTTAGGCTCCATTTGTATACTTGGTGGAATTTGGCACATCTTAACTAAACCCTTTGCATGGGCTCGACGTGCACTTGTATGGTCTGGAGAAGCTTACTTGTCTTATAGTTTAGCGGCATTATCCGGCTTTGGTTTCATTGCTTGTTGCTTTGTCTGGTTCAATAATACGGCTTATCCTAGTGAGTTTTATGGACCCACTGGACCAGAAGCTTCGCAAGCTCAAGCATTCACTTTTCTAGTTAGAGACCAGCGTCTTGGGGCTAACGTGGGATCTGCTCAAGGACCTACTGGTTTAGGGAAATATCTAATGCGTTCCCCAACTGGAGAAGTCATTTTTGGAGGAGAAACTATGCGTTTTTGGGATCTGCGTGCTCCCTGGTTAGAACCTCTACGGGGTCCCAACGGTTTGGATTTAAGTAGGCTGAAAAAAGACATACAACCGTGGCAAGAACGGCGGTCTGCGGAATATATGACTCATGCTCCTTTAGGTTCGTTAAATTCCGTGGGTGGCGTAGCTACCGAAATCAATGCCGTTAATTATGTTTCGCCTAGAAGTTGGCTAGCTACCTCGCATTTTGTTCTAGGATTCTTCCTATTTGTAGGTCATTTATGGCACGCAGGGCGAGCCCGTGCAGCTGCAGCAGGATTTGAAAAAGGAATTGATCGTGATTTTGAGCCTGTTCTTTCCATGACCCCTCTTAAC
>Aeonium_decorum
ATGAAAATCTTATATTCCCTGAGGAGGTTCTACCACGTGGAAACGCTCTTTAATGGAACT------ATAGCTTTAGCTGGTCGTGACCAAGAAACCACCGGTTTCGCTTGGTGGGCCGGGAATGCCCGACTTATCAATTTATCCGGGAAACTACTTGGGGCTCATGTAGCTCATGCTGGGTTAATCGTATTCTGGGCTGGAGGAATGAACCTATTTGAAGTGGCTCATTTTGTACCAGAAAAGCCCATGTATGAACAAGGATTAATTTTACTTCCCCATCTAGCTACTCTAGGGTGGGGGGTAGGTCCTGGTGGGGAAGTAATAGATACCTTTCCTTATTTTGTATCTGGCGTACTTCACTTAATTTCCTCTGCAGTATTAGGCTTCGGCGGTATTTATCATGCACTTCTGGGACCGGAAACTCTTGAAGAATCTTTTCCATTCTTCGGTTATGTATGGAAAGATAGAAATAAAATGACCACAATTTTGGGTATTCACTTAATCTTGTTAGGTATAGGTGCTTTTCTTCTAGTATTCAAGGCTCTCTATTTTGGAGGCGTATATGATACCTGGGCTCCGGGTGGGGGAGATGTAAGAAAAATTACCAATTTGACCCTTAGTCCAAGTGTTATTTTTGGTTATTTATTAAAATCGCCCTTTGGGGGAGAAGGATGGATTGTTAGTGTAGATGATTTGGAAGATATAATTGGAGGACATGTATGGTTAGGCTCCATTTGTATACTTGGTGGAATTTGGCACATCTTAACTAAACCCTTTGCATGGGCTCGACGTGCACTTGTATGGTCTGGAGAAGCTTACTTGTCTTATAGTTTAGCGGCATTATCCGGCTTTGGTTTCATTGCTTGTTGCTTTGTCTGGTTCAATAATACGGCTTATCCTAGTGAGTTTTATGGACCCACTGGACCAGAAGCTTCGCAAGCTCAAGCATTCACTTTTCTAGTTAGAGACCAGCGTCTTGGGGCTAACGTGGGATCTGCTCAAGGACCTACTGGTTTAGGGAAATATCTAATGCGTTCCCCAACTGGAGAAGTCATTTTTGGAGGAGAAACTATGCGTTTTTGGGATCTGCGTGCTCCCTGGTTAGAACCTCTACGGGGTCCCAACGGTTTGGATTTAAGTAGGCTGAAAAAAGACATACAACCGTGGCAAGAACGGCGGTCTGCGGAATATATGACTCATGCTCCTTTAGGTTCGTTAAATTCCGTGGGTGGCGTAGCTACCGAAATCAATGCCGTTAATTATGTTTCGCCTAGAAGTTGGCTAGCTACCTCGCATTTTGTTCTAGGATTCTTCCTATTTGTAGGTCATTTATGGCACGCAGGGCGAGCCCGTGCAGCTGCAGCAGGATTTGAAAAAGGAATTGATCGTGATTTTGAGCCTGTTCTTTCCATGACCCCTCTTAAC
>Aeonium_diplocyclum
ATGAAAATCTTATATTCCCTGAGGAGGTTCTACCACGTGGAAACGCTCTTTAATGGAACT------ATAGCTTTAGCTGGTCGTGACCAAGAAACCACCGGTTTCGCTTGGTGGGCCGGGAATGCCCGACTTATCAATTTATCCGGGAAACTACTTGGGGCTCATGTAGCTCATGCTGGGTTAATCGTATTCTGGGCTGGAGGAATGAACCTATTTGAAGTGGCTCATTTTGTACCAGAAAAGCCCATGTATGAACAAGGATTAATTTTACTTCCCCATCTAGCTACTCTAGGGTGGGGGGTAGGTCCTGGTGGGGAAGTAATAGATACCTTTCCTTATTTTGTATCTGGCGTACTTCACTTAATTTCCTCTGCAGTATTAGGCTTCGGCGGTATTTATCATGCACTTCTGGGACCGGAAACTCTTGAAGAATCTTTTCCATTCTTCGGTTATGTATGGAAAGATAGAAATAAAATGACCACAATTTTGGGTATTCACTTAATCTTGTTAGGTATAGGTGCTTTTCTTCTAGTATTCAAGGCTCTATATTTTGGAGGCGTATATGATACCTGGGCTCCGGGTGGGGGAGATGTAAGAAAAATTACCAATTTGACCCTTAGTCCAAGTGTTATTTTTGGTTATTTATTAAAATCGCCCTTTGGGGGAGAAGGATGGATTGTTAGTGTAGATGATTTAGAAGATATAATTGGAGGACATGTATGGTTAGGCTCCATTTGTATACTTGGTGGAATTTGGCACATCTTAACTAAACCCTTTGCATGGGCTCGACGTGCACTTGTATGGTCTGGAGAAGCTTACTTGTCTTATAGTTTAGCGGCATTATCCGGCTTTGGTTTCATTGCTTGTTGCTTTGTCTGGTTCAATAATACGGCTTATCCTAGTGAGTTTTATGGACCCACTGGACCAGAAGCTTCGCAAGCTCAAGCATTCACTTTTCTAGTTAGAGACCAGCGTCTTGGGGCTAACGTGGGATCTGCTCAAGGACCTACTGGTTTAGGGAAATATCTAATGCGTTCCCCAACTGGAGAAGTCATTTTTGGAGGAGAAACTATGCGTTTTTGGGATCTGCGTGCTCCCTGGTTAGAACCTCTACGGGGTCCCAACGGTTTGGATTTAAGTAGGCTGAAAAAAGACATACAACCGTGGCAAGAACGGCGGTCTGCGGAATATATGACTCATGCTCCTTTAGGTTCGTTAAATTCCGTGGGTGGCGTAGCTACCGAAATCAATGCCGTTAATTATGTTTCGCCTAGAAGTTGGCTAGCTACCTCGCATTTTGTTCTAGGATTCTTCCTATTTGTAGGTCATTTATGGCACGCAGGGCGAGCCCGTGCAGCTGCAGCAGGATTTGAAAAAGGAATTGATCGTGATTTTGAGCCTGTTCTTTCCATGACCCCTCTTAAC
>Aeonium_dodrantale
ATGAAAATCTTATATTCCCTGAGGAGGTTCTACCACGTGGAAACGCTCTTTAATGGAACT------ATAGCTTTAGCTGGTCGTGACCAAGAAACCACCGGTTTCGCTTGGTGGGCCGGGAATGCCCGACTTATCAATTTATCCGGGAAACTACTTGGGGCTCATGTAGCTCATGCTGGGTTAATCGTATTCTGGGCTGGAGGAATGAACCTATTTGAAGTGGCTCATTTTGTACCAGAAAAGCCCATGTATGAACAAGGATTAATTTTACTTCCCCATCTAGCTACTCTAGGGTGGGGGGTAGGTCCTGGTGGGGAAGTAATAGATACCTTTCCTTATTTTGTATCTGGCGTACTTCACTTAATTTCCTCTGCAGTATTAGGCTTCGGCGGTATTTATCATGCACTTCTGGGACCGGAAACTCTTGAAGAATCTTTTCCATTCTTCGGTTATGTATGGAAAGATAGAAATAAAATGACCACAATTTTGGGTATTCACTTAATCTTGTTAGGTATAGGTGCTTTTCTTCTAGTATTCAAGGCTCTATATTTTGGAGGCGTATATGATACCTGGGCTCCGGGTGGGGGAGATGTAAGAAAAATTACCAATTTGACCCTTAGTCCAAGTGTTATTTTTGGTTATTTATTAAAATCGCCCTTTGGGGGAGAAGGATGGATTGTTAGTGTAGATGATTTAGAAGATATAATTGGAGGACATGTATGGTTAGGCTCCATTTGTATACTTGGTGGAATTTGGCACATCTTAACTAAACCCTTTGCATGGGCTCGACGTGCACTTGTATGGTCTGGAGAAGCTTACTTGTCTTATAGTTTAGCGGCATTATCCGGCTTTGGTTTCATTGCTTGTTGCTTTGTCTGGTTCAATAATACGGCTTATCCTAGTGAGTTTTATGGACCCACTGGACCAGAAGCTTCGCAAGCTCAAGCATTCACTTTTCTAGTTAGAGACCAGCGTCTTGGGGCTAACGTGGGATCTGCTCAAGGACCTACTGGTTTAGGGAAATATCTAATGCGTTCCCCAACTGGAGAAGTCATTTTTGGAGGAGAAACTATGCGTTTTTGGGATCTGCGTGCTCCCTGGTTAGAACCTCTACGGGGTCCCAACGGTTTGGATTTAAGTAGGCTGAAAAAAGACATACAACCGTGGCAAGAACGGCGGTCTGCGGAATATATGACTCATGCTCCTTTAGGTTCGTTAAATTCCGTGGGTGGCGTAGCTACCGAAATCAATGCCGTTAATTATGTTTCGCCTAGAAGTTGGCTAGCTACCTCGCATTTTGTTCTAGGATTCTTCCTATTTGTAGGTCATTTATGGCACGCAGGGCGAGCCCGTGCAGCTGCAGCAGGATTTGAAAAAGGAATTGATCGTGATTTTGAGCCTGTTCTTTCCATGACCCCTCTTAAC
>Aeonium_nobile
ATGAAAATCTTATATTCCCTGAGGAGGTTCTACCACGTGGAAACGCTCTTTAATGGAACT------ATAGCTTTAGCTGGTCGTGACCAAGAAACCACCGGTTTCGCTTGGTGGGCCGGGAATGCCCGACTTATCAATTTATCCGGGAAACTACTTGGGGCTCATGTAGCTCATGCTGGGTTAATCGTATTCTGGGCTGGAGGAATGAACCTATTTGAAGTGGCTCATTTTGTACCAGAAAAGCCCATGTATGAACAAGGATTAATTTTACTTCCCCATCTAGCTACTCTAGGGTGGGGGGTAGGTCCTGGTGGGGAAGTAATAGATACCTTTCCTTATTTTGTATCTGGCGTACTTCACTTAATTTCCTCTGCAGTATTAGGCTTCGGCGGTATTTATCATGCACTTCTGGGACCGGAAACTCTTGAAGAATCTTTTCCATTCTTCGGTTATGTATGGAAAGATAGAAATAAAATGACCACAATTTTGGGTATTCACTTAATCTTGTTAGGTATAGGTGCTTTTCTTCTAGTATTCAAGGCTCTCTATTTTGGAGGCGTATATGATACCTGGGCTCCGGGTGGGGGAGATGTAAGAAAAATTACCAATTTGACCCTTAGTCCAAGTGTTATTTTTGGTTATTTATTAAAATCGCCCTTTGGGGGAGAAGGATGGATTGTTAGTGTAGATGATTTGGAAGATATAATTGGAGGACATGTATGGTTAGGCTCCATTTGTATACTTGGTGGAATTTGGCACATCTTAACTAAACCCTTTGCATGGGCTCGACGTGCACTTGTATGGTCTGGAGAAGCTTACTTGTCTTATAGTTTAGCGGCATTATCCGGCTTTGGTTTCATTGCTTGTTGCTTTGTCTGGTTCAATAATACGGCTTATCCTAGTGAGTTTTATGGACCCACTGGACCAGAAGCTTCGCAAGCTCAAGCATTCACTTTTCTAGTTAGAGACCAGCGTCTTGGGGCTAACGTGGGATCTGCTCAAGGACCTACTGGTTTAGGGAAATATCTAATGCGTTCCCCAACTGGAGAAGTCATTTTTGGAGGAGAAACTATGCGTTTTTGGGATCTGCGTGCTCCCTGGTTAGAACCTCTACGGGGTCCCAACGGTTTGGATTTAAGTAGGCTGAAAAAAGACATACAACCGTGGCAAGAACGGCGGTCTGCGGAATATATGACTCATGCTCCTTTAGGTTCGTTAAATTCCGTGGGTGGAGTAGCTACCGAAATCAATGCCGTTAATTATGTTTCGCCTAGAAGTTGGCTAGCTACCTCGCATTTTGTTCTAGGATTCTTCCTATTTGTAGGTCATTTATGGCACGCAGGGCGAGCCCGTGCAGCTGCAGCAGGATTTGAAAAAGGAATTGATCGTGATTTTGAGCCTGTTCTTTCCATGACCCCTCTTAAC
>Aeonium_saundersii
ATGAAAATCTTATATTCCCTGAGGAGGTTCTACCACGTGGAAACGCTCTTTAATGGAACT------ATAGCTTTAGCTGGTCGTGACCAAGAAACCACCGGTTTCGCTTGGTGGGCCGGGAATGCCCGACTTATCAATTTATCCGGGAAACTACTTGGGGCTCATGTAGCTCATGCTGGGTTAATCGTATTCTGGGCTGGAGGAATGAACCTATTTGAAGTGGCTCATTTTGTACCAGAAAAGCCCATGTATGAACAAGGATTAATTTTACTTCCCCATCTAGCTACTCTAGGGTGGGGGGTAGGTCCTGGTGGGGAAGTAATAGATACCTTTCCTTATTTTGTATCTGGCGTACTTCACTTAATTTCCTCTGCAGTATTAGGCTTCGGCGGTATTTATCATGCACTTCTGGGACCGGAAACTCTTGAAGAATCTTTTCCATTCTTCGGTTATGTATGGAAAGATAGAAATAAAATGACCACAATTTTGGGTATTCACTTAATCTTGTTAGGTATAGGTGCTTTTCTTCTAGTATTCAAGGCTCTATATTTTGGAGGCGTATATGATACCTGGGCTCCGGGTGGGGGAGATGTAAGAAAAATTACCAATTTGACCCTTAGTCCAAGTGTTATTTTTGGTTATTTATTAAAATCGCCCTTTGGGGGAGAAGGATGGATTGTTAGTGTAGATGATTTGGAAGATATAATTGGAGGACATGTATGGTTAGGCTCCATTTGTATACTTGGTGGAATTTGGCACATCTTAACTAAACCCTTTGCATGGGCTCGACGTGCACTTGTATGGTCTGGAGAAGCTTACTTGTCTTATAGTTTAGCGGCATTATCCGGCTTTGGTTTCATTGCTTGTTGCTTTGTCTGGTTCAATAATACGGCTTATCCTAGTGAGTTTTATGGACCCACTGGACCAGAAGCTTCGCAAGCTCAAGCATTCACTTTTCTAGTTAGAGACCAGCGTCTTGGGGCTAACGTGGGATCTGCTCAAGGACCTACTGGTTTAGGGAAATATCTAATGCGTTCCCCAACTGGAGAAGTCATTTTTGGAGGAGAAACTATGCGTTTTTGGGATCTGCGTGCTCCCTGGTTAGAACCTCTACGGGGTCCCAACGGTTTGGATTTAAGTAGGCTGAAAAAAGACATACAACCGTGGCAAGAACGCCGGTCTGCGGAATATATGACTCATGCTCCTTTAGGTTCGTTAAATTCCGTGGGTGGCGTAGCTACCGAAATCAATGCCGTTAATTATGTTTCGCCTAGAAGTTGGCTAGCTACCTCGCATTTTGTTCTAGGATTCTTCCTATTTGTAGGTCATTTATGGCACGCAGGGCGAGCCCGTGCAGCTGCAGCAGGATTTGAAAAAGGAATTGATCGTGATTTTGAGCCTGTTCTTTCCATGACCCCTCTTAAC
>Aeonium_tabuliforme
ATGAAAATCTTATATTCCCTGAGGAGGTTCTACCACGTGGAAACGCTCTTTAATGGAACT------ATAGCTTTAGCTGGTCGTGACCAAGAAACCACCGGTTTCGCTTGGTGGGCCGGGAATGCCCGACTTATCAATTTATCCGGGAAACTACTTGGGGCTCATGTAGCTCATGCTGGGTTAATCGTATTCTGGGCTGGAGGAATGAACCTATTTGAAGTGGCTCATTTTGTACCAGAAAAGCCCATGTATGAACAAGGATTAATTTTACTTCCCCATCTAGCTACTCTAGGGTGGGGGGTAGGTCCTGGTGGGGAAGTAATAGATACCTTTCCTTATTTTGTATCTGGCGTACTTCACTTAATTTCCTCTGCAGTATTAGGCTTCGGCGGTATTTATCATGCACTTCTGGGACCGGAAACTCTTGAAGAATCTTTTCCATTCTTCGGTTATGTATGGAAAGATAGAAATAAAATGACCACAATTTTGGGTATTCACTTAATCTTGTTAGGTATAGGTGCTTTTCTTCTAGTATTCAAGGCTCTCTATTTTGGGGGCGTATATGATACCTGGGCTCCGGGTGGGGGACATGTAAGAAAAATTACCAATTTGACCCTTAGTCCAAGTGTTATTTTTGGTTATTTATTAAAATCGCCCTTTGGGGGAGAAGGATGGATTGTTAGTGTAGATGATTTGGAAGATATAATTGGAGGACATGTATGGTTTGGTTCCATTTGTATACTTGGTGGAATTTGGCACATCTTAATCAAACCCTTTGCATGGGCTCGACGTGCACTTGTATGGTCTGGAGAAGCTTACTTGTCTTATAGTTTAGCGGCATTATCTGTCTTTGGTTTCATTGCTTCTTGCTTTGTCTGGTTCAATAATACCGCTTATCCTAGTGAGTTTTATGGACCCAATGGACCAGAAGCTTCTCAAGCTCAAGCATTGACTTTTCTAGTTAGAGACCAGCGTCTTGGGGCTAACGTGGGATCTGCTCAAGGACCTACTGGTTTAGGTAAATATCTAATGCGTTCCCCAACTGGAGAAGTCATTTTTGGAGGAGAAACTATGCGTTTTTGGGATCTGCGTGCTCCCTGGTTAGAACCTCTAAGGGGTCCCAACGGTTTGGATTTGAGTAGGCTGAAAAAAGACATACAACCTTGGCAAGAACGGCGGTCCGCGGAATATATGACTCATGCTCCTTTAGGTTCTTTAAATTCTTTGGATGGCGTAGCTACC---GTCAATGCAGGTAATTCTGTTTCTCCTAGAAGTTGGTTAGCTACCTCGCATTTTGTTCTAGGATTCTTCCTATTTGTAGGTCATTTATGGCACGCAGGGCGAGCCCGTGCAGCTGCAGCAGGATTTGAAAAAGGAATTGATCGTGATTTTGAGCCTGTTCTTTCCATGACCCCTCTTAAC
>Aeonium_undulatum
ATGAAAATCTTATATTCCCTGAGGAGGTTCTACCACGTGGAAACGCTCTTTAATGGAACT------ATAGCTTTAGCTGGTCGTGACCAAGAAACCACCGGTTTCGCTTGGTGGGCCGGGAATGCCCGACTTATCAATTTATCCGGGAAACTACTTGGGGCTCATGTAGCTCATGCTGGGTTAATCGTATTCTGGGCTGGAGGAATGAACCTATTTGAAGTGGCTCATTTTGTACCAGAAAAGCCCATGTATGAACAAGGATTAATTTTACTTCCCCATCTAGCTACTCTAGGGTGGGGGGTAGGTCCTGGTGGGGAAGTAATAGATACCTTTCCTTATTTTGTATCTGGCGTACTTCACTTAATTTCCTCTGCAGTATTAGGCTTCGGCGGTATTTATCATGCACTTCTGGGACCGGAAACTCTTGAAGAATCTTTTCCATTCTTCGGTTATGTATGGAAAGATAGAAATAAAATGACCACAATTTTGGGTATTCACTTAATCTTGTTAGGTATAGGTGCTTTTCTTCTAGTATTCAAGGCTCTCTATTTTGGAGGCGTATATGATACCTGGGCTCCGGGTGGGGGAGATGTAAGAAAAATTACCAATTTGACCCTTAGTCCAAGTGTTATTTTTGGTTATTTATTAAAATCGCCCTTTGGGGGAGAAGGATGGATTGTTAGTGTAGATGATTTGGAAGATATAATTGGAGGACATGTATGGTTAGGCTCCATTTGTATACTTGGTGGAATTTGGCACATCTTAACTAAACCCTTTGCATGGGCTCGACGTGCACTTGTATGGTCTGGAGAAGCTTACTTGTCTTATAGTTTAGCGGCATTATCCGGCTTTGGTTTCATTGCTTGTTGCTTTGTCTGGTTCAATAATACGGCTTATCCTAGTGAGTTTTATGGACCCACTGGACCAGAAGCTTCGCAAGCTCAAGCATTCACTTTTCTAGTTAGAGACCAGCGTCTTGGGGCTAACGTGGGATCTGCTCAAGGACCTACTGGTTTAGGGAAATATCTAATGCGTTCCCCAACTGGAGAAGTCATTTTTGGAGGAGAAACTATGCGTTTTTGGGATCTGCGTGCTCCCTGGTTAGAACCTCTACGGGGTCCCAACGGTTTGGATTTAAGTAGGCTGAAAAAAGACATACAACCGTGGCAAGAACGGCGGTCTGCGGAATATATGACTCATGCTCCTTTAGGTTCGTTAAATTCCGTGGGTGGCGTAGCTACCGAAATCAATGCCGTTAATTATGTTTCGCCTAGAAGTTGGCTAGCTACCTCGCATTTTGTTCTAGGATTCTTCCTATTTGTAGGTCATTTATGGCACGCAGGGCGAGCCCGTGCAGCTGCAGCAGGATTTGAAAAAGGAATTGATCGTGATTTTGAGCCTGTTCTTTCCATGACCCCTCTTAAC
>Monanthes_anagensis
ATGAAAATCTTATATTCCCTGAGGAGGTTCTACCACGTGGAAACGCTCTTTAATGGAACT------ATAGCTTTAGCTGGTCGTGACCAAGAAACCACCGGTTTCGCTTGGTGGGCCGGGAATGCCCGACTTATCAATTTATCCGGGAAACTACTTGGGGCTCATGTAGCTCATGCTGGGTTAATCGTATTCTGGGCTGGAGGAATGAACCTATTTGAAGTGGCTCATTTTGTACCAGAAAAGCCCATGTATGAACAAGGATTAATTTTACTTCCCCATCTAGCTACTCTAGGGTGGGGGGTAGGTCCTGGTGGGGAAGTAATAGATACCTTTCCTTATTTTGTATCTGGCGTACTTCACTTAATTTCCTCTGCAGTATTAGGCTTCGGCGGTATTTATCATGCACTTCTGGGACCGGAAACTCTTGAAGAATCTTTTCCATTCTTCGGTTATGTATGGAAAGATAGAAATAAAATGACCACAATTTTGGGTATTCACTTAATCTTGTTAGGTATAGGTGCTTTTCTTCTAGTATTCAAGGCTCTATATTTTGGAGGCGTATATGATACCTGGGCTCCGGGTGGGGGAGATGTAAGAAAAATTACCAATTTGACCCTTAGTCCAAGTGTTATTTTTGGTTATTTATTAAAATCGCCCTTTGGGGGAGAAGGATGGATTGTTAGTGTAGATGATTTGGAAGATATAATTGGAGGACATGTATGGTTAGGCTCCATTTGTATACTTGGTGGAATTTGGCACATCTTAACTAAACCCTTTGCATGGGCTCGACGTGCACTTGTATGGTCTGGAGAAGCTTACTTGTCTTATAGTTTAGCGGCATTATCCGTCTTTGGTTTCATTGCTTGTTGCTTTGTCTGGTTCAATAATACGGCTTATCCTAGTGAGTTTTATGGACCCACTGGACCAGAAGCTTCGCAAGCTCAAGCATTCACTTTTCTAGTTAGAGACCAGCGTCTTGGGGCTAACGTGGGATCTGCTCAAGGACCTACTGGTTTAGGGAAATATCTAATGCGTTCCCCAACTGGAGAAGTTATTTTTGGAGGAGAAACTATGCGTTTTTGGGATCTGCGTGCTCCCTGGTTAGAACCTCTACGGGGTCCCAACGGTTTGGATTTAAGTAGGCTGAAAAAAGACATACAACCGTGGCAAGAACGGCGGTCTGCGGAATATATGACTCATGCTCCTTTAGGTTCGTTAAATTCCGTGGGTGGCGTAGCTACCGAAATCAATGCCGTTAATTATGTTTCGCCTCGAAGTTGGCTAGCTACCTCGCATTTTGTTCTAGGATTCTTCCTATTTGTAGGTCATTTATGGCACGCAGGGCGAGCCCGTGCAGCTGCAGCAGGATTTGAAAAAGGAATTGATCGTGATTTTGAGCCTGTTCTTTCCATGACCCCTCTTAAC
>Monanthes_brachycaulos
ATGAAAATCTTATATTCCCTGAGGAGGTTCTACCACGTGGAAACGCTCTTTAATGGAACT------ATAGCTTTAGCTGGTCGTGACCAAGAAACCACCGGTTTCGCTTGGTGGGCCGGGAATGCCCGACTTATCAATTTATCCGGGAAACTACTTGGGGCTCATGTAGCTCATGCTGGGTTAATCGTATTCTGGGCTGGAGGAATGAACCTATTTGAAGTGGCTCATTTTGTACCAGAAAAGCCCATGTATGAACAAGGATTAATTTTACTTCCCCATCTAGCTACTCTAGGGTGGGGGGTAGGTCCTGGTGGGGAAGTAATAGATACCTTTCCTTATTTTGTATCTGGCGTACTTCACTTAATTTCCTCTGCAGTATTAGGTTTCGGCGGTATTTATCATGCACTTCTGGGACCGGAAACTCTTGAAGAATCTTTTCCATTCTTCGGTTATGTATGGAAAGATAGAAATAAAATGACCACAATTTTGGGTATTCACTTAATCTTGTTAGGTATAGGTGCTTTTCTTCTAGTATTCAAGGCTCTATATTTTGGAGGCGTATATGATACCTGGGCTCCGGGTGGGGGAGATGTAAGAAAAATTACCAATTTGACCCTTAGTCCAAGTGTTATTTTTGGTTATTTATTAAAATCGCCCTTTGGGGGAGAAGGATGGATTGTTAGTGTAGATGATTTGGAAGATATAATTGGAGGACATGTATGGTTAGGCTCCATTTGTATACTTGGTGGAATTTGGCACATCTTAACTAAACCCTTTGCATGGGCTCGACGTGCACTTGTATGGTCTGGAGAAGCTTACTTGTCTTATAGTTTAGCGGCATTATCCGTCTTTGGTTTCATTGCTTGTTGCTTTGTCTGGTTCAATAATACGGCTTATCCTAGTGAGTTTTATGGACCCACTGGACCAGAAGCTTCGCAAGCTCAAGCATTCACTTTTCTAGTTAGAGACCAGCGTCTTGGGGCTAACGTGGGATCTGCTCAAGGACCTACTGGTTTAGGGAAATATCTAATGCGTTCCCCAACTGGAGAAGTTATTTTTGGAGGAGAAACTATGCGTTTTTGGGATCTGCGTGCTCCCTGGTTAGAACCTCTACGGGGTCCCAACGGTTTGGATTTAAGTAGGCTGAAAAAAGACATACAACCGTGGCAAGAACGGCGGTCTGCGGAATATATGACTCATGCTCCTTTAGGTTCGTTAAATTCCGTGGGTGGCGTAGCTACCGAAATCAATGCCGTTAATTATGTTTCGCCTCGAAGTTGGCTAGCTACCTCGCATTTTGTTCTAGGATTCTTCCTATTTGTAGGTCATTTATGGCACGCAGGGCGAGCCCGTGCAGCTGCAGCAGGATTTGAAAAAGGAATTGATCGTGATTTTGAGCCTGTTCTTTCCATGACCCCTCTTAAC
>Monanthes_muralis
ATGAAAATCTTATATTCCCTGAGGAGGTTCTACCACGTGGAAACGCTCTTTAATGGAACT------ATAGCTTTAGCTGGTCGTGACCAAGAAACCACCGGTTTCGCTTGGTGGGCCGGGAATGCCCGACTTATCAATTTATCCGGGAAACTACTTGGGGCTCATGTAGCTCATGCTGGGTTAATCGTATTCTGGGCTGGAGGAATGAACCTATTTGAAGTGGCTCATTTTGTACCAGAAAAGCCCATGTATGAACAAGGATTAATTTTACTTCCCCATCTAGCTACTCTAGGGTGGGGGGTAGGTCCTGGTGGGGAAGTAATAGATACCTTTCCTTATTTTGTATCTGGCGTACTTCACTTAATTTCCTCTGCAGTATTAGGCTTCGGCGGTATTTATCATGCACTTCTGGGACCGGAAACTCTTGAAGAATCTTTTCCATTCTTCGGTTATGTATGGAAAGATAGAAATAAAATGACCACAATTTTGGGTATTCACTTAATCTTGTTAGGTATAGGTGCTTTTCTTCTAGTATTCAAGGCTCTATATTTTGGAGGCGTATATGATACCTGGGCTCCGGGTGGGGGAGATGTAAGAAAAATTACCAATTTGACCCTTAGTCCAAGTGTTATTTTTGGTTATTTATTAAAATCGCCCTTTGGGGGAGAAGGATGGATTGTTAGTGTAGATGATTTGGAAGATATAATTGGAGGACATGTATGGTTAGGCTCCATTTGTATACTTGGTGGAATTTGGCACATCTTAACTAAACCCTTTGCATGGGCTCGACGTGCACTTGTATGGTCTGGAGAAGCTTACTTGTCTTATAGTTTAGCGGCATTAGCCGTCTTTGGTTTCATTGCTTGTTGCTTTGTCTGGTTCAATAATACGGCTTATCCTAGTGAGTTTTATGGACCCACTGGACCAGAAGCTTCGCAAGCTCAAGCATTCACTTTTCTAGTTAGAGACCAGCGTCTTGGGGCTAACGTGGGATCTGCTCAAGGACCTACTGGTTTAGGGAAATATCTAATGCGTTCCCCAACTGGAGAAGTTATTTTTGGAGGAGAAACTATGCGTTTTTGGGATCTGCGTGCTCCCTGGTTAGAACCTCTACGGGGTCCCAACGGTTTGGATTTAAGTAGGCTGAAAAAAGACATACAACCGTGGCAAGAACGGCGGTCTGCGGAATATATGACTCATGCTCCTTTAGGTTCGTTAAATTCCGTGGGTGGCGTAGCTACCGAAATCAATGCCGTTAATTATGTTTCGCCTAGAAGTTGGCTAGCTACCTCGCATTTTGTTCTAGGATTCTTCCTATTTGTAGGTCATTTATGGCACGCAGGGCGAGCCCGTGCAGCTGCAGCAGGATTTGAAAAAGGAATTGATCGTGATTTTGAGCCTGTTCTTTCCATGACCCCTCTTAAC
>Monanthes_polyphylla
ATGAAAATCTTATATTCCCTGAGGAGGTTCTACCACGTGGAAACGCTCTTTAATGGAACT------ATAGCTTTAGCTGGTCGTGACCAAGAAACCACCGGTTTCGCTTGGTGGGCCGGGAATGCCCGACTTATCAATTTATCCGGGAAACTACTTGGGGCTCATGTAGCTCATGCTGGGTTAATCGTATTCTGGGCTGGAGGAATGAACCTATTTGAAGTGGCTCATTTTGTACCAGAAAAGCCCATGTATGAACAAGGATTAATTTTACTTCCCCATCTAGCTACTCTAGGGTGGGGGGTAGGTCCTGGTGGGGAAGTAATAGATACCTTTCCTTATTTTGTATCTGGCGTACTTCACTTAATTTCCTCTGCAGTATTAGGCTTCGGCGGTATTTATCATGCACTTCTGGGACCGGAAACTCTTGAAGAATCTTTTCCATTCTTCGGTTATGTATGGAAAGATAGAAATAAAATGACCACAATTTTGGGTATTCACTTAATCTTGTTAGGTATAGGTGCTTTTCTTCTAGTATTCAAGGCTCTATATTTTGGAGGCGTATATGATACCTGGGCTCCGGGTGGGGGAGATGTAAGAAAAATTACCAATTTGACCCTTAGTCCAAGTGTTATTTTTGGTTATTTATTAAAATCGCCCTTTGGGGGAGAAGGATGGATTGTTAGTGTAGATGATTTGGAAGATATAATTGGAGGACATGTATGGTTAGGCTCCATTTGTATACTTGGTGGAATTTGGCATATCTTAACTAAACCCTTTGCATGGGCTCGACGTGCACTTGTATGGTCTGGAGAAGCTTACTTGTCTTATAGTTTAGCGGCATTATCCGTCTTTGGTTTCATTGCTTGTTGCTTTGTCTGGTTCAATAATACGGCTTATCCTAGTGAGTTTTATGGACCCACTGGACCAGAAGCTTCGCAAGCTCAAGCATTCACTTTTCTAGTTAGAGACCAGCGTCTTGGGGCTAACGTGGGATCTGCTCAAGGACCTACTGGTTTAGGGAAATATCTAATGCGTTCCCCAACTGGAGAAGTTATTTTTGGAGGAGAAACTATGCGTTTTTGGGATCTGCGTGCTCCCTGGTTAGAACCTCTACGGGGTCCCAACGGTTTGGATTTAAGTAGGCTGAAAAAAGACATACAACCGTGGCAAGAACGGCGGTCTGCGGAATATATGACTCATGCTCCTTTAGGTTCGTTAAATTCCGTGGGTGGCGTAGCTACCGAAATCAATGCCGTTAATTATGTTTCGCCTAGAAGTTGGCTAGCTACCTCGCATTTTGTTCTAGGATTCTTCCTATTTGTAGGTCATTTATGGCACGCAGGGCGAGCCCGTGCAGCTGCAGCAGGATTTGAAAAAGGAATTGATCGTGATTTTGAGCCTGTTCTTTCCATGACCCCTCTTAAC
>Rosularia_alpestris
ATGAAAATCTTATATTCCCTGAGGAGGTTCTACCACGTGGAAACGCTCTTTAATGGAACT------TTAGCTTTAGCTGGTCGTGACCAAGAAACCACCGGTTTCGCTTGGTGGGCCGGGAACGCCCGACTTATCAATTTATCCGGGAAACTGCTTGGCGCTCATGTAGCTCATGCTGGGTTAATCGTATTCTGGGCTGGAGGAATGAACCTATTTGAAGTGGCTCATTTTGTACCAGAAAAGCCCATGTATGAACAAGGATTAATTTTACTTCCCCACCTAGCTACTCTAGGTTGGGGGGTAGGTCCTGGTGGGGAAGTAATAGATACCTTTCCTTACTTTGTATCTGGCGTACTTCACTTAATTTCCTCTGCAGTATTAGGCTTCGGCGGTATTTATCATGCACTTCTGGGACCGGAAACTCTTGAAGAATCTTTTCCATTCTTCGGTTATGTATGGAAAGATAGAAATAAAATGACCACAATTTTAGGTATTCACTTAATCTTGTTAGGTATAGGTGCTTTTCTTCTAGTATTCAAGGCTCTATATTTTGGAGGCGTATATGATACCTGGGCTCCGGGTGGGGGAGATGTAAGAAAAATTACCAACTTGACCCTTAGTCCAAGTGTTATTTTTGGTTATTTATTAAAATCGCCCTTTGGAGGAGAAGGATGGATTGTTAGTGTGGATGATTTGGAAGATATAATTGGAGGACATGTATGGTTAGGCTCCATTTGTATATTTGGTGGAATTTGGCACATCTTAACTAAGCCCTTTGCATGGGCTCGACGTGCACTTGTATGGTCTGGAGAAGCTTACTTGTCTTATAGTTTAGCGGCATTATCGGTCTTTGGTTTCATTGCTTGTTGCTTTGTCTGGTTCAATAATACCGCTTATCCTAGTGAGTTTTATGGACCCACCGGACCAGAAGCTTCGCAAGCTCAAGCATTTACTTTTCTAGTTAGAGACCAGCGTCTTGGGGCTAACGTGGGATCTGCTCAAGGACCTACTGGTTTAGGGAAATATCTAATGCGTTCCCCAACCGGAGAAGTCATTTTTGGAGGAGAAACTATGCGTTTTTGGGATCTGCGTGCTCCCTGGTTAGAACCTCTACGGGGTCCCAACGGTTTGGATTTAAGTAGGCTGAAAAAAGACATACAACCTTGGCAAGAACGGCGGTCTGCGGAATATATGACTCATGCTCCTTTAGGTTCGTTAAATTCTGTGGGTGGCGTAGCTACCGAGATCAATGCCGTTAATTATGTTTCGCCTAGAAGTTGGTTAGCTACCTCGCATTTTGTTCTAGGATTCTTCCTATTTGTAGGTCATTTATGGCACGCAGGGAGAGCCCGTGCAGCTGCAGCAGGATTTGAAAAGGGAATTGATCGTGATTTTGAGCCTGTTCTTTCCATGACCCCTCTTAAC
>Sempervivum_tectorum
ATGAAAATCTTATATTCCCTGAGGAGGTTCTACCACGTGGAAACGCTCTTTAATGGAACT------TTAGCTTTAGCTGGTCGTGACCAAGAAACCACCGGTTTCGCTTGGTGGGCCGGGAATGCCCGACTTATCAATTTATCCGGGAAACTACTTGGGGCTCATGTAGCTCATGCTGGGTTAATCGTATTCTGGGCTGGAGCAATGAACCTATTTGAAGTGGCTCACTTTGTACCAGAAAAGCCCATGTATGAACAAGGATTAATTTTACTTCCCCACCTAGCTACTCTAGGTTGGGGGGTAGGTCCTGGTGGGGAAGTAATAGATACCTTTCCTTACTTTGTATCTGGCGTACTTCACTTAATTTCCTCTGCAGTATTAGGCTTCGGCGGTATTTATCATGCACTTCTGGGACCGGAAACTCTTGAAGAATCTTTTCCATTCTTCGGTTATGTATGGAAAGATAGAAATAAAATGACCACAATTTTGGGTATTCACTTAATCTTGTTAGGTATAGGTGCTTTTCTTCTAGTATTCAAGGCTCTATATTTTGGAGGCGTATATGATACCTGGGCTCCGGGTGGGGGAGATGTAAGAAAAATTACCAACTTGACCCTTAGTCCAAGTGTTATTTTTGGTTATTTATTAAAATCGCCCTTTGGAGGAGAAGGATGGATTGTTAGTGTGGATGATTTGGAAGATATAATTGGAGGACATGTATGGTTAGGCTCCATTTGTATACTTGGTGGAATTTGGCACATCTTAACTAAACCCTTTGCATGGGCTCGACGTGCACTTGTATGGTCTGGAGAAGCTTACTTGTCTTATAGTTTAGCGGCATTATCTGTCTTTGGTTTCATTGCTTGTTGCTTTGTTTGGTTCAATAATACCGCTTATCCTAGTGAGTTTTATGGACCCACTGGACCAGAAGCTTCGCAAGCTCAAGCATTTACTTTTCTAGTTAGAGACCAGCGTCTTGGGGCTAACGTGGGATCTGCTCAAGGACCTACTGGTTTAGGGAAATATCTAATGCGTTCCCCAACTGGAGAAGTCATTTTTGGAGGAGAAACTATGCGTTTTTGGGATCTGCGTGCTCCCTGGTTAGAACCTCTACGGGGTCCCAACGGTTTGGATTTAAGTAGACTGAAAAAAGACATACAACCTTGGCAAGAACGGCGGTCTGCGGAATATATGACTCATGCTCCTTTAGGTTCGTTAAATTCTGTGGGTGGCGTAGCTACCGAGATCAATGCCGTTAATTATGTTTCGCCTAGAAGTTGGTTAGCTACCTCGCATTTTGTTCTAGGATTCTTCCTATTTGTAGGTCATTTATGGCACGCAGGGAGAGCCCGTGCAGCTGCAGCAGGATTTGAAAAAGGAATTGATCGTGATTTTGAGCCTGTTCTTTCCATGACCCCTCTTAAC
>Phedimus_spurius
ATGAAAATCTTATATTCCCTGAGGAGGTTCTACCACGTGGAAACGCTCTTTAATGGAACT------TTAGCTTTAGCTGGTCGTGACCAAGAAACCACCGGTTTCGCTTGGTGGGCCGGGAATGCCCGACTTATCAATTTATCCGGGAAACTACTTGGGGCGCATGTAGCTCATGCCGGGTTAATCGTATTCTGGGCTGGAGCAATGAACCTATTTGAAGTGGCTCATTTCGTACCAGAAAAACCCATGTATGAACAAGGATTAATTTTACTTCCCCACCTAGCTACTCTAGGTTGGGGGGTAGGTCCTGGTGGGGAAGTAATAGATACCTTTCCTTACTTTGTATCTGGCGTACTTCACTTAATTTCCTCTGCAGTATTAGGCTTCGGCGGTATTTATCATGCACTTCTGGGACCAGAAACTCTTGAAGAATCTTTTCCATTCTTCGGTTATGTATGGAAAGATAGAAATAAAATGACCACAATTTTAGGTATTCACTTAATCTTGTTAGGTATAGGTGCTTTTCTTCTAGTATTCAAGGCTCTATATTTTGGGGGCGTATATGATACCTGGGCTCCGGGTGGGGGAGATGTAAGAAAAATAACTAACTTGACCCTTAGTCCAAGTGTTATTTTTGGTTATTTACTAAAATCGCCCTTTGGAGGAGAAGGATGGATTGTTAGTGTGGATGATTTGGAAGATATAATTGGAGGACATGTATGGTTAGGCTCCATTTGTATATTTGGTGGAATTTGGCACATCTTAACCAAACCCTTTGCCTGGGCTCGACGTGCACTTGTATGGTCTGGAGAAGCTTACTTGTCTTATAGTTTAGCGGCATTATCCGGCTTTGGTTTCATTGCTTGTTGTTTTGTCTGGTTCAATAATACTGCTTATCCTAGTGAGTTTTATGGACCCACTGGACCAGAAGCTTCGCAAGCCCAAGCATTTACTTTTCTAGTTAGAGACCAGCGTCTTGGGGCTAACGTGGGATCTGCTCAAGGACCTACTGGTTTAGGTAAATATCTAATGCGTTCCCCAACTGGAGAAGTCATTTTTGGAGGTGAAACTATGCGTTTTTGGGATCTGCGTGCTCCCTGGTTAGAACCTCTACGGGGTCCGAACGGTTTGGATTTGAGCAGGCTGAAAAAAGACATACAACCTTGGCAAGAACGGCGTTCTGCGGAATATATGACCCATGCTCCTTTAGGTTCTTTAAATTCTGTGGGTGGCGTAGCTACCGAGATCAATGCAGTTAATTATGTTTCTCCTAGAAGTTGGTTAGCTACCTCGCATTTTGTTCTAGGATTCTTCCTATTTGTAGGTCATTTATGGCACGCAGGAAGAGCCCGTGCAGCTGCAGCAGGATTTGAAAAAGGAATTGATCGTGATTTTGAGCCTGTTCTTTCCATGACCCCTCTTAAC
>Phedimus_aizoon
ATGAAAATCTTATATTCCCTGAGGAGGTTCTACCACGTGGAAACGCTCTTTAATGGAACT------TTAGCTTTAGCTGGTCGTGACCAAGAAACCACCGGTTTCGCTTGGTGGGCCGGGAATGCCCGACTTATCAATTTATCCGGGAAACTACTTGGGGCGCATGTAGCTCATGCTGGGTTAATCGTATTCTGGGCTGGCGCAATGAACCTATTTGAAGTGGCTCATTTCGTACCAGAAAAACCCATGTATGAACAAGGATTAATTTTACTTCCCCACCTAGCTACTCTAGGTTGGGGGGTAGGTCCTGGTGGGGAAGTAATAGATACCTTTCCTTACTTTGTATCTGGCGTACTTCACTTAATTTCCTCTGCAGTATTAGGTTTCGGCGGTATTTATCATGCACTTCTGGGACCAGAAACTCTTGAAGAATCTTTTCCATTCTTCGGTTATGTATGGAAAGATAGAAATAAAATGACCACAATTTTGGGTATTCACTTAATCTTGTTAGGTATAGGTGCTTTTCTTCTAGTATTCAAGGCTCTATATTTTGGGGGCGTATATGATACCTGGGCTCCGGGTGGGGGAGATGTAAGAAAAATAACCAACTTGACCCTTAGTCCAAGTGTTATTTTTGGTTATTTACTAAAATCGCCCTTTGGAGGAGAAGGATGGATTGTTAGTGTGGATGATTTGGAAGATATAATTGGAGGACATGTATGGTTAGGCTCCATTTGTATCTTTGGTGGAATTTGGCACATCTTAACCAAACCCTTTGCCTGGGCTCGACGTGCACTTGTATGGTCTGGAGAAGCTTATTTGTCTTATAGTTTAGCGGCATTATCCGGCTTTGGTTTCATTGCTTGTTGTTTTGTCTGGTTCAATAATACCGCTTATCCTAGTGAGTTTTATGGACCCACTGGACCAGAAGCTTCGCAAGCCCAAGCATTTACTTTTCTAGTTAGAGACCAGCGTCTTGGGGCTAATGTGGGATCTGCTCAAGGACCTACTGGTTTAGGTAAATATCTAATGCGTTCCCCAACTGGAGAAGTCATTTTTGGAGGCGAAACTATGCGTTTTTGGGATCTGCGTGCTCCCTGGTTAGAACCTCTACGGGGTCCGAACGGTTTGGATTTGAGCAGGCTGAAAAAAGACATACAACCTTGGCAAGAACGGCGTTCTGCGGAATATATGACTCATGCTCCTTTAGGTTCTTTAAATTCTGTGGGTGGCGTAGCTACCGAGATCAATGCAGTTAATTATGTTTCTCCTAGAAGTTGGTTAGCTACCTCGCATTTTGTTCTAGGATTCTTCCTATTTGTCGGTCATTTATGGCACGCAGGAAGAGCCCGTGCAGCTGCAGCAGGATTTGAAAAAGGAATTGATCGTGATTTTGAACCTGTTCTTTCCATGACCCCTCTTAAT
>Phedimus_kamtschaticus
ATGAAAATCTTATATTCCCTGAGGAGGTTCTACCACGTGGAAACGCTCTTTAATGGAACT------TTAGCTTTAGCTGGTCGTGACCAAGAAACCACCGGTTTCGCTTGGTGGGCCGGGAATGCCCGACTTATCAATTTATCCGGGAAACTACTTGGGGCGCATGTAGCTCATGCTGGGTTAATCGTATTCTGGGCTGGCGCAATGAACCTATTTGAAGTGGCTCATTTCGTACCAGAAAAACCCATGTATGAACAAGGATTAATTTTACTTCCCCACCTAGCTACTCTAGGTTGGGGGGTAGGTCCTGGTGGGGAAGTAATAGATACCTTTCCTTACTTTGTATCTGGCGTACTTCACTTAATTTCCTCTGCAGTATTAGGTTTCGGCGGTATTTATCATGCACTTCTGGGACCAGAAACTCTTGAAGAATCTTTTCCATTCTTCGGTTATGTATGGAAAGATAGAAATAAAATGACCACAATTTTGGGTATTCACTTAATCTTGTTAGGTATAGGTGCTTTTCTTCTAGTATTCAAGGCTCTATATTTTGGGGGCGTATATGATACCTGGGCTCCGGGTGGGGGAGATGTAAGAAAAATAACCAACTTGACCCTTAGTCCAAGTGTTATTTTTGGTTATTTACTAAAATCGCCCTTTGGAGGAGAAGGATGGATTGTTAGTGTGGATGATTTGGAAGATATAATTGGAGGACATGTATGGTTAGGCTCCATTTGTATCTTTGGTGGAATTTGGCACATCTTAACCAAACCCTTTGCCTGGGCTCGACGTGCACTTGTATGGTCTGGAGAAGCTTATTTGTCTTATAGTTTAGCGGCATTATCCAGCTTTGGTTTCATTGCTTGTTGTTTTGTCTGGTTCAATAATACCGCTTATCCTAGTGAGTTTTATGGACCCACTGGACCAGAAGCTTCGCAAGCCCAAGCATTTACTTTTCTAGTTAGAGACCAGCGTCTTGGGGCTAATGTGGGATCTGCTCAAGGACCTACTGGTTTAGGTAAATATCTAATGCGTTCCCCAACTGGAGAAGTCATTTTTGGAGGCGAAACTATGCGTTTTTGGGATCTGCGTGCTCCCTGGTTAGAACCTCTACGGGGTCCGAACGGGTTGGATTTGAGCAGGCTGAAAAAAGACATACAACCTTGGCAAGAACGGCGTTCTGCGGAATATATGACTCATGCTCCTTTAGGTTCTTTAAATTCTGTGGGTGGCGTAGCTACCGAGATCAATGCAGTTAATTATGTTTCTCCTAGAAGTTGGTTAGCTACCTCGCATTTTGTTCTAGGATTCTTCCTATTTGTCGGTCATTTATGGCACGCAGGAAGAGCCCGTGCAGCTGCAGCAGGATTTGAAAAAGGAATTGATCGTGATTTTGAACCTGTTCTTTCCATGACCCCTCTTAAC
>Phedimus_odontophyllus
ATGAAAATCTTATATTCCCTGAGGAGGTTCTACCACGTGGAAACGCTCTTTAATGGAACT------TTAGCTTTAGCTGGTCGTGACCAAGAAACCACCGGTTTCGCTTGGTGGGCCGGGAATGCCCGACTTATCAATTTATCCGGTAAACTACTTGGGGCACATGTAGCTCATGCCGGGTTAATCGTATTCTGGGCTGGAGCAATGAACCTATTTGAAGTGGCTCATTTCGTACCAGAAAAACCCATGTATGAACAAGGATTAATTTTACTTCCCCACCTAGCTACTCTAGGTTGGGGGGTAGGTCCTGGTGGGGAAGTAATAGATACCTTTCCTTACTTTGTATCTGGCGTACTTCACTTAATTTCCTCTGCAGTATTAGGCTTCGGCGGTATTTATCATGCACTTCTGGGACCAGAAACTCTTGAAGAATCTTTTCCATTCTTCGGTTATGTATGGAAAGATAGAAATAAAATGACCACAATTTTGGGTATTCACTTAATCTTGTTAGGTATAGGCGCTTTTCTTCTAGTATTCAAGGCTCTATATTTTGGGGGCGTATATGATACCTGGGCTCCGGGTGGGGGAGATGTAAGAAAAATAACCAACTTGACCCTTAGTCCAAGTGTTATTTTTGGTTATTTACTAAAATCGCCCTTTGGAGGAGAAGGATGGATTGTTAGTGTGGATGATTTGGAAGATATAATTGGAGGACATGTATGGTTAGGCTCCATTTGTATATTTGGTGGAATTTGGCACATCTTAACCAAACCCTTTGCCTGGGCTCGACGTGCACTTGTATGGTCTGGAGAAGCTTACTTGTCTTATAGTTTAGCGGCATTATCCGGCTTTGGTTTCATTGCTTGTTGTTTTGTCTGGTTCAATAATACTGCTTATCCTAGTGAGTTTTATGGACCCACTGGACCAGAAGCTTCGCAAGCCCAAGCATTTACTTTTCTAGTTAGAGACCAGCGTCTTGGGGCTAACGTGGGATCTGCTCAAGGACCTACTGGTTTAGGTAAATATCTAATGCGTTCCCCAACTGGAGAAGTCATTTTTGGAGGCGAAACTATGCGTTTTTGGGATCTGCGTGCTCCCTGGTTAGAACCTCTACGGGGTCCGAATGGTTTGGATTTGAGCAGGCTGAAAAAAGACATACAACCTTGGCAAGAACGGCGTTCTGCGGAATATATGACTCATGCTCCTTTAGGTTCTTTAAATTCTGTGGGTGGCGTAGCTACCGAGATCAATGCAGTTAATTATGTTTCTCCTAGAAGTTGGTTAGCTACCTCGCATTTTGTTCTAGGATTCTTCCTATTTGTGGGTCATTTATGGCACGCCGGAAGAGCCCGTGCAGCTGCAGCAGGATTTGAAAAAGGAATTGATCGTGATTTTGAGCCTGTTCTTTCCATGACCCCTCTTAAC
>Phedimus_takesimensis
ATGAAAATCTTATATTCCCTGAGGAGGTTCTACCACGTGGAAACGCTCTTTAATGGAACT------TTAGCTTTAGCTGGTCGTGACCAAGAAACCACCGGTTTCGCTTGGTGGGCCGGGAATGCCCGACTTATCAATTTATCCGGGAAACTACTTGGGGCGCATGTAGCTCATGCTGGGTTAATCGTATTCTGGGCTGGCGCAATGAACCTATTTGAAGTGGCTCATTTCGTACCAGAAAAACCCATGTATGAACAAGGATTAATTTTACTTCCCCACCTAGCTACTCTAGGTTGGGGGGTAGGTCCTGGTGGGGAAGTAATAGATACCTTTCCTTACTTTGTATCTGGCGTACTTCACTTAATTTCCTCTGCAGTATTAGGTTTCGGCGGTATTTATCATGCACTTCTGGGACCAGAAACTCTTGAAGAATCTTTTCCATTCTTCGGTTATGTATGGAAAGATAGAAATAAAATGACCACAATTTTGGGTATTCACTTAATCTTGTTAGGTATAGGTGCTTTTCTTCTAGTATTCAAGGCTCTATATTTTGGGGGCGTATATGATACCTGGGCTCCGGGTGGGGGAGATGTAAGAAAAATAACCAACTTGACCCTTAGTCCAAGTGTTATTTTTGGTTATTTACTAAAATCGCCCTTTGGAGGAGAAGGATGGATTGTTAGTGTGGATGATTTGGAAGATATAATTGGAGGACATGTATGGTTAGGCTCCATTTGTATCTTTGGTGGAATTTGGCACATCTTAACCAAACCCTTTGCCTGGGCTCGACGTGCACTTGTATGGTCTGGAGAAGCTTATTTGTCTTATAGTTTAGCGGCATTATCCGGCTTTGGTTTCATTGCTTGTTGTTTTGTCTGGTTCAATAATACCGCTTATCCTAGTGAGTTTTATGGACCCACTGGACCAGAAGCTTCGCAAGCCCAAGCATTTACTTTTCTAGTTAGAGACCAGCGTCTTGGGGCTAATGTGGGATCTGCTCAAGGACCTACTGGTTTAGGTAAATATCTAATGCGTTCCCCAACTGGAGAAGTCATTTTTGGAGGCGAAACTATGCGTTTTTGGGATCTGCGTGCTCCCTGGTTAGAACCTCTACGGGGTCCGAACGGGTTGGATTTGAGCAGGCTGAAAAAAGACATACAACCTTGGCAAGAACGGCGTTCTGCGGAATATATGACTCATGCTCCTTTAGGTTCTTTAAATTCTGTGGGTGGCGTAGCTACCGAGATCAATGCAGTTAATTATGTTTCTCCTAGAAGTTGGTTAGCTACCTCGCATTTTGTTCTAGGATTCTTCCTATTTGTCGGTCATTTATGGCACGCAGGAAGAGCCCGTGCAGCTGCAGCAGGATTTGAAAAAGGAATTGATCGTGATTTTGAACCTGTTCTTTCCATGACCCCTCTTAAC
>Phedimus_yangshanicus
ATGAAAATCTTATATTCCCTGAGGAGGTTCTACCACGTGGAAACGCTCTTTAATGGAACT------TTAGCTTTAGCTGGTCGTGACCAAGAAACCACCGGTTTCGCTTGGTGGGCCGGGAATGCCCGACTTATCAATTTATCCGGTAAACTACTTGGGGCACATGTAGCTCATGCCGGGTTAATCGTATTCTGGGCTGGAGCAATGAACCTATTTGAAGTGGCTCATTTCGTACCAGAAAAACCCATGTATGAACAAGGATTAATTTTACTTCCCCACCTAGCTACTCTAGGTTGGGGGGTAGGTCCTGGTGGGGAAGTAATAGATACCTTTCCTTACTTTGTATCTGGCGTACTTCACTTAATTTCCTCTGCAGTATTAGGCTTCGGCGGTATTTATCATGCACTTCTGGGACCAGAAACTCTTGAAGAATCTTTTCCATTCTTCGGTTATGTATGGAAAGATAGAAATAAAATGACCACAATTTTGGGTATTCACTTAATCTTGTTAGGTATAGGCGCTTTTCTTCTAGTATTCAAGGCTCTATATTTTGGGGGCGTATATGATACCTGGGCTCCGGGTGGGGGAGATGTAAGAAAAATAACCAACTTGACCCTTAGTCCAAGTGTTATTTTTGGTTATTTACTAAAATCGCCCTTTGGAGGAGAAGGATGGATTGTTAGTGTGGATGATTTGGAAGATATAATTGGAGGACATGTATGGTTAGGCTCCATTTGTATATTTGGTGGAATTTGGCACATCTTAACCAAACCCTTTGCCTGGGCTCGACGTGCACTTGTATGGTCTGGAGAAGCTTACTTGTCTTATAGTTTAGCGGCATTATCCGGCTTTGGTTTCATTGCTTGTTGTTTTGTCTGGTTCAATAATACTGCTTATCCTAGTGAGTTTTATGGACCCACTGGACCAGAAGCTTCGCAAGCCCAAGCATTTACTTTTCTAGTTAGAGACCAGCGTCTTGGGGCTAACGTGGGATCTGCTCAAGGACCTACTGGTTTAGGTAAATATCTAATGCGTTCCCCAACTGGAGAAGTCATTTTTGGAGGCGAAACTATGCGTTTTTGGGATCTGCGTGCTCCCTGGTTAGAACCTCTACGGGGTCCGAATGGTTTGGATTTGAGCAGGCTGAAAAAAGACATACAACCTTGGCAAGAACGGCGTTCTGCGGAATATATGACTCATGCTCCTTTAGGTTCTTTAAATTCTGTGGGTGGCGTAGCTACCGAGATCAATGCAGTTAATTATGTTTCTCCTAGAAGTTGGTTAGCTACCTCGCATTTTGTTCTAGGATTCTTCCTATTTGTGGGTCATTTATGGCACGCCGGAAGAGCCCGTGCAGCTGCAGCAGGATTTGAAAAAGGAATTGATCGTGATTTTGAGCCTGTTCTTTCCATGACCCCTCTTAAC
>Rhodiola_bupleuroides
ATGAAAATCTTATATTCCCTGAGGAGGTTCTACCACGTGGAAACGCTCTTTAATGGAACT------TTAGCTTTAGCTGGTCGTGACCAAGAAACCACCGGTTTCGCTTGGTGGGCCGGGAATGCCCGACTTATCAATTTATCCGGGAAACTACTTGGGGCGCATGTAGCTCATGCTGGGTTAATCGTATTCTGGGCTGGAGCAATGAACCTATTTGAAGTGGCTCATTTCGTACCAGAAAAGCCCATGTATGAACAAGGATTAATTTTACTTCCCCACCTAGCTACTCTAGGTTGGGGGGTAGGTCCTGGTGGGGAAGTAATAGATACCTTTCCTTACTTTGTATCTGGCGTACTTCATTTAATTTCCTCTGCAGTATTAGGTTTCGGCGGTATTTATCATGCACTTCTGGGACCGGAAACTCTTGAAGAATCTTTTCCATTCTTTGGTTATGTATGGAAAGATAGAAATAAAATGACCACAATTTTAGGTATTCACTTAATCTTGTTAGGTATAGGTGCTTTTCTTCTAGTATTCAAGGCTCTATATTTTGGAGGTGTATATGATACCTGGGCTCCGGGTGGGGGAGATGTAAGAAAAATTACCAACTTGACCCTTAGTCCAGGTGTTATTTTTGGTTATTTACTAAAATCGCCCTTTGGAGGAGAAGGATGGATTGTTAGTGTGGATGATTTGGAAGATATAATTGGAGGACATGTATGGTTAGGCTCCATTTGTATATTTGGTGGAATTTGGCACATCTTAACCAAACCCTTTGCATGGGCTCGACGTGCACTTGTATGGTCTGGAGAAGCTTACTTGTCTTATAGTTTAGCGGCATTATCTGGCTTTGGTTTCATTGCTTGTTGCTTTGTCTGGTTCAATAATACCGCTTATCCTAGTGAGTTTTATGGCCCCACTGGACCAGAAGCTTCGCAAGCCCAAGCATTTACTTTTCTAGTTCGAGACCAGCGCCTTGGGGCTAACGTGGGATCTGCTCAAGGACCTACTGGTTTAGGTAAATATCTAATGCGTTCCCCAACTGGAGAAGTCATTTTTGGAGGAGAAACTATGCGTTTTTGGGATCTGCGTGCTCCCTGGTTAGAACCTCTACGGGGTCCGAACGGTTTGGATTTGAGCAGGCTGAAAAAAGACATACAACCTTGGCAAGAACGGCGTTCTGCGGAATATATGACTCATGCTCCTTTAGGTTCTTTAAATTCTGTGGGTGGCGTAGCTACCGAGATCAATGCAGTTAATTATGTTTCGCCTAGAAGTTGGTTAGCTACCTCGCATTTTGTTCTAGGATTCTTCCTATTTGTAGGTCATTTATGGCACGCAGGAAGAGCCCGTGCAGCTGCAGCAGGATTTGAAAAAGGAATTGATCGTGATTTTGAGCCTGTTCTTTCCATGACCCCTCTTAAC
>Rhodiola_calliantha
ATGAAAATCTTATATTCCCTGAGGAGGTTCTACCACGTGGAAACGCTCTTTAATGGAACTTTAGCTTTAGCTTTAGCTGGTCGTGACCAAGAAACCACCGGTTTCGCTTGGTGGGCCGGGAATGCCCGACTTATCAATTTATCCGGGAAACTACTTGGGGCGCATGTAGCTCATGCTGGGTTAATCGTATTCTGGGCTGGAGCAATGAACCTATTTGAAGTGGCTCATTTCGTACCAGAAAAACCCATGTATGAACAAGGATTAATTTTACTTCCCCACCTAGCTACTCTAGGTTGGGGGGTAGGTCCTGGTGGGGAAGTAATAGATACCTTTCCTTACTTTGTATCTGGCGTACTTCATTTAATTTCCTCTGCAGTATTAGGCTTCGGCGGTATTTATCATGCACTTCTGGGACCGGAAACTCTTGAAGAATCTTTTCCATTCTTCGGTTATGTATGGAAAGATAGAAATAAAATGACCACAATTTTAGGTATTCACTTAATCTTGTTAGGTATAGGTGCTTTTCTTCTAGTATTCAAGGCTCTATATTTTGGAGGTGTATATGATACCTGGGCTCCGGGTGGGGGAGATGTAAGAAAAATTACCAACTTGACCCTTAGTCCAGGTGTTATTTTTGGTTATTTACTAAAATCGCCCTTTGGAGGAGAAGGATGGATTGTTAGTGTGGATGATTTGGAAGATATAATTGGAGGACATGTATGGTTAGGCTCCATTTGTATATTTGGTGGAATTTGGCACATCTTAACCAAACCCTTTGCATGGGCTCGACGTGCACTTGTATGGTCTGGAGAAGCTTACTTGTCTTATAGTTTAGCGGCATTATCTGGCTTTGGTTTCATTGCTTGTTGCTTTGTCTGGTTCAATAATACCGCTTATCCTAGTGAGTTTTATGGCCCCACTGGACCAGAAGCTTCGCAAGCCCAAGCATTTACTTTTCTAGTTCGAGACCAGCGCCTTGGGGCTAACGTGGGATCTGCTCAAGGACCTACTGGTTTAGGTAAATATCTAATGCGTTCCCCAACTGGAGAAGTCATTTTTGGAGGAGAAACTATGCGTTTTTGGGATCTGCGTGCTCCCTGGTTAGAACCTCTACGGGGTCCGAACGGTTTGGATTTGAGCAGGCTGAAAAAAGACATACAACCTTGGCAAGAACGGCGTTCTGCGGAATATATGACTCATGCTCCTTTAGGTTCTTTAAATTCTGTGGGTGGCGTAGCTACCGAGATCAATGCAGTTAATTATGTTTCGCCTAGAAGTTGGTTAGCTACCTCGCATTTTGTTCTAGGATTCTTCCTATTTGTAGGTCATTTATGGCACGCAGGAAGAGCCCGTGCAGCTGCAGCAGGATTTGAAAAAGGAATTGATCGTGATTTTGAGCCTGTTCTTTCCATGACCCCTCTTAAC
>Rhodiola_crenulata
ATGAAAATCTTATATTCCCTGAGGAGGTTCTACCACGTGGAAACGCTCTTTAATGGAACT------TTAGCTTTAGCTGGTCGTGACCAAGAAACCACCGGTTTCGCTTGGTGGGCCGGGAATGCCCGACTTATCAATTTATCCGGGAAACTACTTGGGGCGCATGTAGCTCATGCTGGGTTAATCGTATTCTGGGCTGGAGCAATGAACCTATTTGAAGTGGCTCATTTCGTACCAGAAAAACCCATGTATGAACAAGGATTAATTTTACTTCCCCACCTAGCTACTCTAGGTTGGGGGGTAGGTCCTGGTGGGGAAGTAATAGATACCTTTCCTTACTTTGTATCTGGCGTACTTCATTTAATTTCCTCTGCAGTATTAGGCTTCGGCGGTATTTATCATGCACTTCTGGGACCGGAAACTCTTGAAGAATCTTTTCCATTCTTCGGTTATGTATGGAAAGATAGAAATAAAATGACCACAATTTTAGGTATTCACTTAATCTTGTTAGGTATAGGTGCTTTTCTTCTAGTATTCAAGGCTCTATATTTTGGAGGTGTATATGATACCTGGGCTCCGGGTGGGGGAGATGTAAGAAAAATTACCAACTTGACCCTTAGTCCAGGTGTTATTTTTGGTTATTTACTAAAATCGCCCTTTGGAGGAGAAGGATGGATTGTTAGTGTGGATGATTTGGAAGATATAATTGGAGGACATGTATGGTTAGGCTCCATTTGTATATTTGGTGGAATTTGGCACATCTTAACCAAACCCTTTGCATGGGCTCGACGTGCACTTGTATGGTCTGGAGAAGCTTACTTGTCTTATAGTTTAGCGGCATTATCTGGCTTTGGTTTCATTGCTTGTTGCTTTGTCTGGTTCAATAATACCGCTTATCCTAGTGAGTTTTATGGCCCCACTGGACCAGAAGCTTCGCAAGCCCAAGCATTTACTTTTCTAGTTCGAGACCAGCGTCTTGGGGCTAACGTGGGATCTGCTCAAGGACCTACTGGTTTAGGTAAATATCTAATGCGTTCCCCAACTGGAGAAGTCATTTTTGGAGGAGAAACTATGCGTTTTTGGGATCTGCGTGCTCCCTGGTTAGAACCTCTACGGGGTCCGAACGGTTTGGATTTGAGCAGGCTGAAAAAAGACATACAACCTTGGCAAGAACGGCGTTCTGCGGAATATATGACTCATGCTCCTTTAGGTTCTTTAAATTCTGTGGGTGGCGTAGCTACCGAGATCAATGCAGTTAATTATGTTTCGCCTAGAAGTTGGTTAGCTACCTCGCATTTTGTTCTAGGATTCTTCCTATTTGTAGGTCATTTATGGCACGCAGGAAGAGCCCGTGCAGCTGCAGCAGGATTTGAAAAAGGAATTGATCGTGATTTTGAGCCTGTTCTTTCCATGACCCCTCTTAAC
>Rhodiola_henryi
ATGAAAATCTTATATTCCCTGAGGAGGTTCTACCACGTGGAAACGCTCTTTAATGGAACT------TTAGCTTTAGCTGGTCGTGACCAAGAAACCACCGGTTTCGCTTGGTGGGCCGGGAATGCCCGACTTATCAATTTATCCGGGAAACTACTTGGGGCGCATGTAGCTCATGCTGGGTTAATCGTATTCTGGGCTGGAGCAATGAACCTATTTGAAGTGGCTCATTTCGTACCAGAAAAACCCATGTATGAACAAGGATTAATTTTACTTCCCCACCTAGCTACTCTAGGTTGGGGGGTAGGTCCTGGTGGGGAAGTAATAGATACCTTTCCTTACTTTGTATCTGGCGTACTTCATTTAATTTCCTCTGCAGTATTAGGCTTCGGCGGTATTTATCATGCACTTCTGGGACCGGAAACTCTTGAAGAATCTTTTCCATTCTTCGGTTATGTATGGAAAGATAGAAATAAAATGACCACAATTTTAGGTATTCACTTAATCTTGTTAGGTATAGGTGCTTTTCTTCTAGTATTCAAGGCTCTATATTTTGGAGGTGTATATGATACCTGGGCTCCGGGTGGGGGAGATGTAAGAAAAATTACCAACTTGACCCTTAGTCCAGGTGTTATTTTTGGTTATTTACTAAAATCGCCCTTTGGAGGAGAAGGATGGATTGTTAGTGTGGATGATTTGGAAGATATAATTGGAGGACATGTATGGTTAGGCTCCATTTGTATATTTGGTGGAATTTGGCACATCTTAACCAAACCCTTTGCATGGGCTCGACGTGCACTTGTATGGTCTGGAGAAGCTTACTTGTCTTATAGTTTAGCGGCATTATCTGGCTTTGGTTTCATTGCTTGTTGCTTTGTCTGGTTCAATAATACCGCTTATCCTAGTGAGTTTTATGGCCCCACTGGACCAGAAGCTTCGCAAGCCCAAGCATTTACTTTTCTAGTTCGAGACCAGCGTCTTGGGGCTAACGTGGGATCTGCTCAAGGACCTACTGGTTTAGGTAAATATCTAATGCGTTCCCCAACTGGAGAAGTCATTTTTGGAGGAGAAACTATGCGTTTTTGGGATCTGCGTGCTCCCTGGTTAGAACCTCTACGGGGTCCGAACGGTTTGGATTTGAGCAGGCTGAAAAAAGACATACAACCTTGGCAAGAACGGCGTTCTGCGGAATATATGACTCATGCTCCTTTAGGTTCTTTAAATTCTGTGGGTGGCGTAGCTACCGAGATCAATGCAGTTAATTATGTTTCGCCTAGAAGTTGGTTAGCTACCTCACATTTTGTTCTAGGATTCTTCCTATTTGTAGGTCATTTATGGCACGCAGGAAGAGCCCGTGCAGCTGCAGCAGGATTTGAAAAAGGAATTGATCGTGATTTTGAGCCTGTTCTTTCCATGACCCCTCTTAAC
>Rhodiola_himalensis
ATGAAAATCTTATATTCCCTGAGGAGGTTCTACCACGTGGAAACGCTCTTTAATGGAACT------TTAGCTTTAGCTGGTCGTGACCAAGAAACCACCGGTTTCGCTTGGTGGGCCGGGAATGCCCGACTTATCAATTTATCCGGGAAACTACTTGGGGCGCATGTAGCTCATGCTGGGTTAATCGTATTCTGGGCTGGAGCAATGAACCTATTTGAAGTGGCTCATTTCGTACCAGAAAAACCCATGTATGAACAAGGATTAATTTTACTTCCCCACCTAGCTACTCTAGGTTGGGGGGTAGGTCCTGGTGGGGAAGTAATAGATACCTTTCCTTACTTTGTATCTGGCGTACTTCATTTAATTTCCTCTGCAGTATTAGGCTTCGGCGGTATTTATCATGCACTTCTGGGACCGGAAACTCTTGAAGAATCTTTTCCATTCTTCGGTTATGTATGGAAAGATAGAAATAAAATGACCACAATTTTAGGTATTCACTTAATCTTGTTAGGTATAGGTGCTTTTCTTCTAGTATTCAAGGCTCTATATTTTGGAGGTGTATATGATACCTGGGCTCCGGGTGGGGGAGATGTAAGAAAAATTACCAACTTGACCCTTAGTCCAGGTGTTATTTTTGGTTATTTACTAAAATCGCCCTTTGGAGGAGAAGGATGGATTGTTAGTGTGGATGATTTGGAAGATATAATTGGAGGACATGTATGGTTAGGCTCCATTTGTATATTTGGTGGAATTTGGCACATCTTAACCAAACCCTTTGCATGGGCTCGACGTGCACTTGTATGGTCTGGAGAAGCTTACTTGTCTTATAGTTTAGCGGCATTATCTGGCTTTGGTTTCATTGCTTGTTGCTTTGTCTGGTTCAATAATACCGCTTATCCTAGTGAGTTTTATGGCCCCACTGGACCAGAAGCTTCGCAAGCCCAAGCATTTACTTTTCTAGTTCGAGACCAGCGTCTTGGGGCTAACGTGGGATCTGCTCAAGGACCTACTGGTTTAGGTAAATATCTAATGCGTTCCCCAACTGGAGAAGTCATTTTTGGAGGAGAAACTATGCGTTTTTGGGATCTGCGTGCTCCCTGGTTAGAACCTCTACGGGGTCCGAACGGTTTGGATTTGAGCAGGCTGAAAAAAGACATACAACCTTGGCAAGAACGGCGTTCTGCGGAATATATGACTCATGCTCCTTTAGGTTCTTTAAATTCTGTGGGTGGCGTAGCTACCGAGATCAATGCAGTTAATTATGTTTCGCCTAGAAGTTGGTTAGCTACCTCGCATTTTGTTCTAGGATTCTTCCTATTTGTAGGTCATTTATGGCACGCAGGAAGAGCCCGTGCAGCTGCAGCAGGATTTGAAAAAGGAATTGATCGTGATTTTGAGCCTGTTCTTTCCATGACCCCTCTTAAC
>Rhodiola_kirilowii
ATGAAAATCTTATATTCCCTGAGGAGGTTCTACCACGTGGAAACGCTCTTTAATGGAACT------TTAGCTTTAGCTGGTCGTGACCAAGAAACCACCGGTTTCGCTTGGTGGGCCGGGAATGCCCGACTTATCAATTTATCCGGGAAACTACTTGGGGCGCATGTAGCTCATGCTGGGTTAATCGTATTCTGGGCTGGAGCAATGAACCTATTTGAAGTGGCTCATTTCGTACCAGAAAAACCCATGTATGAACAAGGATTAATTTTACTTCCCCACCTAGCTACTCTAGGTTGGGGGGTAGGTCCTGGTGGGGAAGTAATAGATACCTTTCCTTACTTTGTATCTGGCGTACTTCATTTAATTTCCTCTGCAGTATTAGGCTTCGGCGGTATTTATCATGCACTTCTGGGACCGGAAACTCTTGAAGAATCTTTTCCATTCTTCGGTTATGTATGGAAAGATAGAAATAAAATGACCACAATTTTAGGTATTCACTTAATCTTGTTAGGTATAGGTGCTTTTCTTCTAGTATTCAAGGCTCTATATTTTGGAGGTGTATATGATACCTGGGCTCCGGGTGGGGGAGATGTAAGAAAAATTACCAACTTGACCCTTAGTCCAGGTGTTATTTTTGGTTATTTACTAAAATCGCCCTTTGGAGGAGAAGGATGGATTGTTAGTGTGGATGATTTGGAAGATATAATTGGAGGACATGTATGGTTAGGCTCCATTTGTATATTTGGTGGAATTTGGCACATCTTAACCAAACCCTTTGCATGGGCTCGACGTGCACTTGTATGGTCTGGAGAAGCTTACTTGTCTTATAGTTTAGCGGCATTATCTGGCTTTGGTTTCATTGCTTGTTGCTTTGTCTGGTTCAATAATACCGCTTATCCTAGTGAGTTTTATGGCCCCACTGGACCAGAAGCTTCGCAAGCCCAAGCATTTACTTTTCTAGTTCGAGACCAGCGTCTTGGGGCTAACGTGGGATCTGCTCAAGGACCTACTGGTTTAGGTAAATATCTAATGCGTTCCCCAACTGGAGAAGTCATTTTTGGAGGAGAAACTATGCGTTTTTGGGATCTGCGTGCTCCCTGGTTAGAACCTCTACGGGGTCCGAACGGTTTGGATTTGAGCAGGCTGAAAAAAGACATACAACCTTGGCAAGAACGGCGTTCTGCGGAATATATGACTCATGCTCCTTTAGGTTCTTTAAATTCTGTGGGTGGCGTAGCTACCGAGATCAATGCAGTTAATTATGTTTCGCCTAGAAGTTGGTTAGCTACCTCGCATTTTGTTCTAGGATTCTTCCTATTTGTAGGTCATTTATGGCACGCAGGAAGAGCCCGTGCAGCTGCAGCAGGATTTGAAAAAGGAATTGATCGTGATTTTGAGCCTGTTCTTTCCATGACCCCTCTTAAC
>Rhodiola_rosea
ATGAAAATCTTATATTCCCTGAGGAGGTTCTACCACGTGGAAACGCTCTTTAATGGAACT------TTAGCTTTAGCTGGTCGTGACCAAGAAACCACCGGTTTCGCTTGGTGGGCCGGGAATGCCCGACTTATCAATTTATCCGGGAAACTACTTGGGGCGCATGTAGCTCATGCTGGGTTAATTGTATTCTGGGCTGGAGCAATGAACCTATTTGAAGTGGCTCATTTCGTACCAGAAAAACCCATGTATGAACAAGGATTAATTTTACTTCCCCACCTAGCTACTCTAGGTTGGGGGGTAGGTCCTGGTGGGGAAGTAATAGATACCTTTCCTTACTTTGTATCTGGCGTACTTCATTTAATTTCCTCTGCAGTATTAGGCTTCGGCGGTATTTATCATGCACTTCTGGGACCGGAAACTCTTGAAGAATCTTTTCCATTCTTCGGTTATGTATGGAAAGATAGAAATAAAATGACCACAATTTTAGGTATTCACTTAATCTTGTTAGGTATAGGTGCTTTTCTTCTAGTATTCAAGGCTCTATATTTTGGAGGTGTATATGATACCTGGGCTCCGGGTGGGGGAGATGTAAGAAAAATTACCAACTTGACCCTTAGTCCAGGTGTTATTTTTGGTTATTTACTAAAATCGCCCTTTGGAGGAGAAGGATGGATTGTTAGTGTGGATGATTTGGAAGATATAATTGGAGGACATGTATGGTTAGGCTCCATTTGTATATTTGGTGGAATTTGGCACATCTTAACCAAACCCTTTGCATGGGCTCGACGTGCACTTGTATGGTCTGGAGAAGCTTACTTGTCTTATAGTTTAGCGGCATTATCTGGCTTTGGTTTCATTGCTTGTTGCTTTGTCTGGTTCAATAATACCGCTTATCCTAGTGAGTTTTATGGCCCCACTGGACCAGAAGCTTCGCAAGCCCAAGCATTTACTTTTCTAGTTCGAGACCAGCGTCTTGGGGCTAACGTGGGATCTGCTCAAGGACCTACTGGTTTAGGTAAATATCTAATGCGTTCCCCAACTGGAGAAGTCATTTTTGGAGGAGAAACTATGCGTTTTTGGGATCTGCGTGCTCCCTGGTTAGAACCTCTACGGGGTCCGAACGGTTTGGATTTGAGCAGGCTGAAAAAAGACATACAACCTTGGCAAGAACGGCGTTCTGCGGAATATATGACTCATGCTCCTTTAGGTTCTTTAAATTCTGTGGGTGGCGTAGCTACCGAGATCAATGCAGTTAATTATGTTTCGCCTAGAAGTTGGTTAGCTACCTCGCATTTTGTTCTAGGATTCTTCCTATTTGTAGGTCATTTATGGCACGCAGGAAGAGCCCGTGCAGCTGCAGCAGGATTTGAAAAAGGAATTGATCGTGATTTTGAGCCTGTTCTTTCCATGACCCCTCTTAAC
>Rhodiola_sacra
ATGAAAATCTTATATTCCCTGAGGAGGTTCTACCACGTGGAAACGCTCTTTAATGGAACT------TTAGCTTTAGCTGGTCGTGACCAAGAAACTACCGGTTTCGCTTGGTGGGCCGGGAATGCCCGACTTATCAATTTATCCGGGAAACTACTTGGGGCGCATGTAGCTCATGCTGGGTTAATCGTATTCTGGGCTGGAGCAATGAACCTATTTGAAGTGGCTCATTTCGTACCAGAAAAACCCATGTATGAACAAGGATTAATTTTACTTCCCCACCTAGCTACTCTAGGTTGGGGGGTAGGTCCTGGTGGGGAAGTAATAGATACCTTTCCTTACTTTGTATCTGGCGTACTTCATTTAATTTCCTCTGCAGTATTAGGCTTCGGCGGTATTTATCATGCACTTCTGGGACCGGAAACTCTTGAAGAATCTTTTCCATTCTTCGGTTATGTATGGAAAGATAGAAATAAAATGACCACAATTTTAGGTATTCACTTAATCTTGTTAGGTATAGGTGCTTTTCTTCTAGTATTCAAGGCTCTATATTTTGGAGGTGTATATGATACCTGGGCTCCGGGTGGGGGAGATGTAAGAAAAATTACCAACTTGACCCTTAGTCCAGGTGTTATTTTTGGTTATTTACTAAAATCGCCCTTTGGAGGAGAAGGATGGATTGTTAGTGTGGATGATTTGGAAGATATAATTGGAGGACATGTATGGTTAGGCTCCATTTGTATATTTGGTGGAATTTGGCACATCTTAACCAAACCCTTTGCATGGGCTCGACGTGCACTTGTATGGTCTGGAGAAGCTTACTTGTCTTATAGTTTAGCGGCATTATCTGGCTTTGGTTTCATTGCTTGTTGCTTTGTCTGGTTCAATAATACCGCTTATCCTAGTGAGTTTTATGGCCCCACTGGACCAGAAGCTTCGCAAGCCCAAGCATTTACTTTTCTAGTTCGAGACCAGCGTCTTGGGGCTAACGTGGGATCTGCTCAAGGACCTACTGGTTTAGGTAAATATCTAATGCGTTCCCCAACTGGAGAAGTCATTTTTGGAGGAGAAACTATGCGTTTTTGGGATCTGCGTGCTCCCTGGTTAGAACCTCTACGGGGTCCGAACGGTTTGGATTTGAGCAGGCTGAAAAAAGACATACAACCTTGGCAAGAACGGCGTTCTGCGGAATATATGACTCATGCTCCTTTAGGTTCTTTAAATTCTGTGGGTGGCGTAGCTACCGAGATCAATGCAGTTAATTATGTTTCGCCTAGAAGTTGGTTAGCTACCTCGCATTTTGTTCTAGGATTCTTCCTATTTGTAGGTCATTTATGGCACGCAGGAAGAGCCCGTGCAGCTGCAGCAGGATTTGAAAAAGGAATTGATCGTGATTTTGAGCCTGTTCTTTCCATGACCCCTCTTAAC
>Rhodiola_yunnanensis
ATGAAAATCTTATATTCCCTGAGGAGGTTCTACCACGTGGAAACGCTCTTTAATGGAACT------TTAGCTTTAGCTGGTCGTGACCAAGAAACCACCGGTTTCGCTTGGTGGGCCGGGAATGCCCGACTTATCAATTTATCCGGGAAACTACTTGGGGCGCATGTAGCTCATGCTGGGTTAATCGTATTCTGGGCTGGAGCAATGAACCTATTTGAAGTGGCTCATTTCGTACCAGAAAAACCCATGTATGAACAAGGATTAATTTTACTTCCCCACCTAGCTACTCTAGGTTGGGGGGTAGGTCCTGGTGGGGAAGTAATAGATACCTTTCCTTACTTTGTATCTGGCGTACTTCATTTAATTTCCTCTGCAGTATTAGGCTTCGGCGGTATTTATCATGCACTTCTGGGACCGGAAACTCTTGAAGAATCTTTTCCATTCTTCGGTTATGTATGGAAAGATAGAAATAAAATGACCACAATTTTAGGTATTCACTTAATCTTGTTAGGTATAGGTGCTTTTCTTCTAGTATTCAAGGCTCTATATTTTGGAGGTGTATATGATACCTGGGCTCCGGGTGGGGGAGATGTAAGAAAAATTACCAACTTGACCCTTAGTCCAGGTGTTATTTTTGGTTATTTACTAAAATCGCCCTTTGGAGGAGAAGGATGGATTGTTAGTGTGGATGATTTGGAAGATATAATTGGAGGACATGTATGGTTAGGCTCCATTTGTATATTTGGTGGAATTTGGCACATCTTAACCAAACCCTTTGCATGGGCTCGACGTGCACTTGTATGGTCTGGAGAAGCTTACTTGTCTTATAGTTTAGCGGCATTATCTGGCTTTGGTTTCATTGCTTGTTGCTTTGTCTGGTTCAATAATACCGCTTATCCTAGTGAGTTTTATGGCCCCACTGGACCAGAAGCTTCGCAAGCCCAAGCATTTACTTTTCTAGTTCGAGACCAGCGTCTTGGGGCTAACGTGGGATCTGCTCAAGGACCTACTGGTTTAGGTAAATATCTAATGCGTTCCCCAACTGGAGAAGTCATTTTTGGAGGAGAAACTATGCGTTTTTGGGATCTGCGTGCTCCCTGGTTAGAACCTCTACGGGGTCCGAACGGTTTGGATTTGAGCAGGCTGAAAAAAGACATACAACCTTGGCAAGAACGGCGTTCTGCGGAATATATGACTCATGCTCCTTTAGGTTCTTTAAATTCTGTGGGTGGCGTAGCTACCGAGATCAATGCAGTTAATTATGTTTCGCCTAGAAGTTGGTTAGCTACCTCGCATTTTGTTCTAGGATTCTTCCTATTTGTAGGTCATTTATGGCACGCAGGAAGAGCCCGTGCAGCTGCAGCAGGATTTGAAAAAGGAATTGATCGTGATTTTGAGCCTGTTCTTTCCATGACCCCTCTTAAC
>Rhodiola_dumulosa
ATGAAAATCTTATATTCCCTGAGGAGGTTCTACCACGTGGAAACGCTCTTTAATGGAACT------TTAGCTTTAGCTGGTCGTGACCAAGAAACCACCGGTTTCGCTTGGTGGGCCGGGAATGCCCGACTTATCAATTTATCCGGGAAACTACTTGGGGCGCATGTAGCTCATGCTGGGTTAATCGTATTCTGGGCTGGAGCAATGAACCTATTTGAAGTGGCTCATTTCGTACCAGAAAAACCCATGTATGAACAAGGATTAATTTTACTTCCCCACCTAGCTACTCTAGGTTGGGGGGTAGGTCCTGGTGGGGAAGTAATAGATACCTTTCCTTACTTTGTATCTGGCGTACTTCATTTAATTTCCTCTGCAGTATTAGGCTTCGGCGGTATTTATCATGCACTTCTGGGACCGGAAACTCTTGAAGAATCTTTTCCATTCTTCGGTTATGTATGGAAAGATAGAAATAAAATGACCACAATTTTAGGTATTCACTTAATCTTGTTAGGTATAGGTGCTTTTCTTCTAGTATTCAAGGCTCTATATTTTGGAGGTGTATATGATACCTGGGCTCCGGGTGGGGGAGATGTAAGAAAAATTACCAACTTGACCCTTAGTCCAGGTGTTATTTTTGGTTATTTACTAAAATCGCCCTTTGGAGGAGAAGGATGGATTGTTAGTGTGGATGATTTGGAAGATATAATTGGAGGACATGTATGGTTAGGCTCCATTTGTATATTTGGTGGAATTTGGCACATCTTAACCAAACCCTTTGCATGGGCTCGACGTGCACTTGTATGGTCTGGAGAAGCTTACTTGTCTTATAGTTTAGCGGCATTATCTGGCTTTGGTTTCATTGCTTGTTGCTTTGTCTGGTTCAATAATACCGCTTATCCTAGTGAGTTTTATGGCCCCACTGGACCAGAAGCTTCGCAAGCCCAAGCATTTACTTTTCTAGTTCGAGACCAGCGTCTTGGGGCTAACGTGGGATCTGCTCAAGGACCTACTGGTTTAGGTAAATATCTAATGCGTTCCCCAACTGGAGAAGTCATTTTTGGAGGAGAAACTATGCGTTTTTGGGATCTGCGTGCTCCCTGGTTAGAACCTCTACGGGGTCCGAACGGTTTGGATTTGAGCAGGCTGAAAAAAGACATACAACCTTGGCAAGAACGGCGTTCTGCGGAATATATGACTCATGCTCCTTTAGGTTCTTTAAATTCTGTGGGTGGCGTAGCTACCGAGATCAATGCAGTTAATTATGTTTCGCCTAGAAGTTGGTTAGCTACCTCGCATTTTGTTCTAGGATTCTTCCTATTTGTAGGTCATTTATGGCACGCAGGAAGAGCCCGTGCAGCTGCAGCAGGATTTGAAAAAGGAATTGATCGTGATTTTGAGCCTGTTCTTTCCATGACCCCTCTTAAC
>Rhodiola_fastigiata
ATGAAAATCTTATATTCCCTGAGGAGGTTCTACCACGTGGAAACGCTCTTTAATGGAACT------TTAGCTTTAGCTGGTCGTGACCAAGAAACCACCGGTTTCGCTTGGTGGGCCGGGAATGCCCGACTTATCAATTTATCCGGGAAACTACTTGGGGCGCATGTAGCTCATGCTGGGTTAATCGTATTCTGGGCTGGAGCAATGAACCTATTTGAAGTGGCTCATTTCGTACCAGAAAAACCCATGTATGAACAAGGATTAATTTTACTTCCCCACCTAGCTACTCTAGGTTGGGGGGTAGGTCCTGGTGGGGAAGTAATAGATACCTTTCCTTACTTTGTATCTGGCGTACTTCATTTAATTTCCTCTGCAGTATTAGGCTTCGGCGGTATTTATCATGCACTTCTGGGACCGGAAACTCTTGAAGAATCTTTTCCATTCTTCGGTTATGTATGGAAAGATAGAAATAAAATGACCACAATTTTAGGTATTCACTTAATCTTGTTAGGTATAGGTGCTTTTCTTCTAGTATTCAAGGCTCTATATTTTGGAGGTGTATATGATACCTGGGCTCCGGGTGGGGGAGATGTAAGAAAAATTACCAACTTGACCCTTAGTCCAGGTGTTATTTTTGGTTATTTACTAAAATCGCCCTTTGGAGGAGAAGGATGGATTGTTAGTGTGGATGATTTGGAAGATATAATTGGAGGACATGTATGGTTAGGCTCCATTTGTATATTTGGTGGAATTTGGCACATCTTAACCAAACCCTTTGCATGGGCTCGACGTGCACTTGTATGGTCTGGAGAAGCTTACTTGTCTTATAGTTTAGCGGCATTATCTGGCTTTGGTTTCATTGCTTGTTGCTTTGTCTGGTTCAATAATACCGCTTATCCTAGTGAGTTTTATGGCCCCACTGGACCAGAAGCTTCGCAAGCCCAAGCATTTACTTTTCTAGTTCGAGACCAGCGTCTTGGGGCTAACGTGGGATCTGCTCAAGGACCTACTGGTTTAGGTAAATATCTAATGCGTTCCCCAACTGGAGAAGTCATTTTTGGAGGAGAAACTATGCGTTTTTGGGATCTGCGTGCTCCCTGGTTAGAACCTCTACGGGGTCCGAACGGTTTGGATTTGAGCAGGCTGAAAAAAGACATACAACCTTGGCAAGAACGGCGTTCTGCGGAATATATGACTCATGCTCCTTTAGGTTCTTTAAATTCTGTGGGTGGCGTAGCTACCGAGATCAATGCAGTTAATTATGTTTCGCCTAGAAGTTGGTTAGCTACCTCGCATTTTGTTCTAGGATTCTTCCTATTTGTAGGTCATTTATGGCACGCAGGAAGAGCCCGTGCAGCTGCAGCAGGATTTGAAAAAGGAATTGATCGTGATTTTGAGCCTGTTCTTTCCATGACCCCTCTTAAC
>Rhodiola_gelida
ATGAAAATCTTATATTCCCTGAGGAGGTTCTACCACGTGGAAACGCTCTTTAATGGAACT------TTAGCTTTAGCTGGTCGTGACCAAGAAACCACCGGTTTCGCTTGGTGGGCCGGGAATGCCCGACTTATCAATTTATCCGGGAAACTACTTGGGGCGCATGTAGCTCATGCTGGGTTAATCGTATTCTGGGCTGGAGCAATGAACCTATTTGAAGTGGCTCATTTCGTACCAGAAAAACCCATGTATGAACAAGGATTAATTTTACTTCCCCACCTAGCTACTCTAGGTTGGGGGGTAGGTCCTGGTGGGGAAGTAATAGATACCTTTCCTTACTTTGTATCTGGCGTACTTCATTTAATTTCCTCTGCAGTATTAGGCTTCGGCGGTATTTATCATGCACTTCTGGGACCGGAAACTCTTGAAGAATCTTTTCCATTCTTCGGTTATGTATGGAAAGATAGAAATAAAATGACCACAATTTTAGGTATTCACTTAATCTTGTTAGGTATAGGTGCTTTTCTTCTAGTATTCAAGGCTCTATATTTTGGAGGTGTATATGATACCTGGGCTCCGGGTGGGGGAGATGTAAGAAAAATTACCAACTTGACCCTTAGTCCAGGTGTTATTTTTGGTTATTTACTAAAATCGCCCTTTGGAGGAGAAGGATGGATTGTTAGTGTGGATGATTTGGAAGATATAATTGGAGGACATGTATGGTTAGGCTCCATTTGTATATTTGGTGGAATTTGGCACATCTTAACCAAACCCTTTGCATGGGCTCGACGTGCACTTGTATGGTCTGGAGAAGCTTACTTGTCTTATAGTTTAGCGGCATTATCTGGCTTTGGTTTCATTGCTTGTTGCTTTGTCTGGTTCAATAATACCGCTTATCCTAGTGAGTTTTATGGCCCCACTGGACCAGAAGCTTCGCAAGCCCAAGCATTTACTTTTCTAGTTCGAGACCAGCGTCTTGGGGCTAACGTGGGATCTGCTCAAGGACCTACTGGTTTAGGTAAATATCTAATGCGTTCCCCAACTGGAGAAGTCATTTTTGGAGGAGAAACTATGCGTTTTTGGGATCTGCGTGCTCCCTGGTTAGAACCTCTACGGGGTCCGAACGGTTTGGATTTGAGCAGGCTGAAAAAAGACATACAACCTTGGCAAGAACGGCGTTCTGCGGAATATATGACTCATGCTCCTTTAGGTTCTTTAAATTCTGTGGGTGGCGTAGCTACCGAGATCAATGCAGTTAATTATGTTTCGCCTAGAAGTTGGTTAGCTACCTCGCATTTTGTTCTAGGATTCTTCCTATTTGTAGGTCATTTATGGCACGCAGGAAGAGCCCGTGCAGCTGCAGCAGGATTTGAAAAAGGAATTGATCGTGATTTTGAGCCTGTTCTTTCCATGACCCCTCTTAAC
>Rhodiola_hobsonii
ATGAAAATCTTATATTCCCTGAGGAGGTTCTACCACGTGGAAACGCTCTTTAATGGAACT------TTAGCTTTAGCTGGTCGTGACCAAGAAACCACCGGTTTCGCTTGGTGGGCCGGGAATGCCCGACTTATCAATTTATCCGGGAAACTACTTGGGGCGCATGTAGCTCATGCTGGGTTAATCGTATTCTGGGCTGGAGCAATGAACCTATTTGAAGTGGCTCATTTCGTACCAGAAAAACCCATGTATGAACAAGGGTTAATTTTACTTCCCCACCTAGCTACTCTAGGTTGGGGGGTGGGTCCTGGTGGGGAAGTAATAGATACCTTTCCTTACTTTGTATCTGGCGTACTTCATTTAATTTCCTCTGCAGTATTAGGCTTCGGCGGTATTTATCATGCACTTCTGGGACCGGAAACTCTTGAAGAATCTTTTCCATTCTTCGGTTATGTATGGAAAGATAGAAATAAAATGACCACAATTTTAGGTATTCACTTAATCTTGTTAGGTATAGGTGCTTTTCTTCTAGTATTCAAGGCTCTATATTTTGGAGGTGTATATGATACCTGGGCTCCGGGTGGGGGAGATGTAAGAAAAATTACCAACTTGACCCTTAGTCCAGGTGTTATTTTTGGTTATTTACTAAAATCGCCCTTTGGAGGAGAAGGATGGATTGTTAGTGTGGATGATTTGGAAGATATAATTGGAGGACATGTATGGTTAGGCTCCATTTGTATATTTGGTGGAATTTGGCACATCTTAACCAAACCCTTTGCATGGGCTCGACGTGCACTTGTATGGTCTGGAGAAGCTTACTTGTCTTATAGTTTAGCAGCATTATCTGGCTTTGGTTTCATTGCGTGTTGCTTTGTCTGGTTCAATAATACCGCTTATCCTAGTGAGTTTTATGGCCCCACTGGACCAGAAGCTTCGCAAGCCCAAGCATTTACTTTTCTAGTTCGAGACCAGCGTCTTGGGGCTAACGTGGGATCTGCTCAAGGACCTACTGGTTTAGGTAAATATCTAATGCGTTCCCCAACTGGAGAAGTCATTTTTGGAGGAGAAACTATGCGTTTTTGGGATCTGCGTGCTCCCTGGTTAGAACCTCTACGGGGTCCGAACGGTTTGGATTTGAGCAGGCTGAAAAAAGACATACAACCTTGGCAAGAACGGCGTTCTGCGGAATATATGACTCATGCTCCTTTAGGTTCTTTAAATTCTGTGGGTGGCGTAGCTACCGAGATCAATGCAGTTAATTATGTTTCGCCTAGAAGTTGGTTAGCTACCTCGCATTTTGTTCTAGGATTCTTCCTATTTGTAGGTCATTTATGGCACGCAGGAAGAGCCCGTGCAGCTGCAGCAGGATTTGAAAAAGGAATTGATCGTGATTTTGAGCCTGTTCTTTCCATGACCCCTCTTAAC
>Rhodiola_humilis
ATGAAAATCTTATATTCCCTGAGGAGGTTCTACCACGTGGAAACGCTCTTTAATGGAACT------TTAGCTTTAGCTGGTCGTGACCAAGAAACCACCGGTTTCGCTTGGTGGGCCGGGAATGCCCGACTTATCAATTTATCCGGGAAACTACTTGGGGCGCATGTAGCTCATGCTGGGTTAATCGTATTCTGGGCTGGAGCAATGAACCTATTTGAAGTGGCTCATTTCGTACCAGAAAAACCCATGTATGAACAAGGGTTAATTTTACTTCCCCACCTAGCTACTCTAGGTTGGGGGGTGGGTCCTGGTGGGGAAGTAATAGATACCTTTCCTTACTTTGTATCTGGCGTACTTCATTTAATTTCCTCTGCAGTATTAGGCTTCGGCGGTATTTATCATGCACTTCTGGGACCGGAAACTCTTGAAGAATCTTTTCCATTCTTCGGTTATGTATGGAAAGATAGAAATAAAATGACCACAATTTTAGGTATTCACTTAATCTTGTTAGGTATAGGTGCTTTTCTTCTAGTATTCAAGGCTCTATATTTTGGAGGTGTATATGATACCTGGGCTCCGGGTGGGGGAGATGTAAGAAAAATTACCAACTTGACCCTTAGTCCAGGTGTTATTTTTGGTTATTTACTAAAATCGCCCTTTGGAGGAGAAGGGTGGATTGTTAGTGTGGATGATTTGGAAGATATAATTGGAGGACATGTATGGTTAGGCTCCATTTGTATATTTGGTGGAATTTGGCACATCTTAACCAAACCCTTTGCATGGGCTCGACGTGCACTTGTATGGTCTGGAGAAGCTTACTTGTCTTATAGTTTAGCAGCATTATCTGGCTTTGGTTTCATTGCGTGTTGCTTTGTCTGGTTCAATAATACCGCTTATCCTAGTGAGTTTTATGGCCCCACTGGACCAGAAGCTTCGCAAGCCCAAGCATTTACTTTTCTAGTTCGAGACCAGCGTCTTGGGGCTAACGTGGGATCTGCTCAAGGACCTACTGGTTTAGGTAAATATCTAATGCGTTCCCCAACTGGAGAAGTCATTTTTGGAGGAGAAACTATGCGTTTTTGGGATCTGCGTGCTCCCTGGTTAGAACCTCTACGGGGTCCGAACGGTTTGGATTTGAGCAGGCTGAAAAAAGACATACAACCTTGGCAAGAACGGCGTTCTGCGGAATATATGACTCACGCTCCTTTAGGTTCTTTAAATTCTGTGGGTGGCGTAGCTACCGAGATCAATGCAGTTAATTATGTTTCGCCTAGAAGTTGGTTAGCTACCTCGCATTTTGTTCTAGGATTCTTCCTATTTGTAGGTCATTTATGGCACGCAGGAAGAGCCCGTGCAGCTGCAGCAGGATTTGAAAAAGGAATTGATCGTGATTTTGAGCCTGTTCTTTCCATGACCCCTCTTAAC
>Rhodiola_integrifolia
ATGAAAATCTTATATTCCCTGAGGAGGTTCTACCACGTGGAAACGCTCTTTAATGGAACT------TTAGCTTTAGCTGGTCGTGACCAAGAAACCACCGGTTTCGCTTGGTGGGCCGGGAATGCCCGACTTATCAATTTATCCGGGAAACTACTTGGGGCGCATGTAGCTCATGCTGGGTTAATCGTATTCTGGGCTGGAGCAATGAACCTATTTGAAGTGGCTCATTTCGTACCAGAAAAACCCATGTATGAACAAGGATTAATTTTACTTCCCCACCTAGCTACTCTAGGTTGGGGGGTGGGTCCTGGTGGGGAAGTAATAGATACCTTTCCTTACTTTGTATCTGGCGTACTTCATTTAATTTCCTCTGCAGTATTAGGCTTCGGCGGTATTTATCATGCACTTCTGGGACCGGAAACTCTTGAAGAATCTTTTCCATTCTTCGGTTATGTATGGAAAGATAGAAATAAAATGACCACAATTTTAGGTATTCACTTAATCTTGTTAGGTATAGGTGCTTTTCTTCTAGTATTCAAGGCTCTATATTTTGGAGGTGTATATGATACCTGGGCTCCGGGTGGGGGAGATGTAAGAAAAATTACCAACTTGACCCTTAGTCCAGGTGTTATTTTTGGTTATTTACTAAAATCGCCCTTTGGAGGAGAAGGATGGATTGTTAGTGTGGATGATTTGGAAGATATAATTGGAGGACATGTATGGTTAGGCTCCATTTGTATATTTGGTGGAATTTGGCACATCTTAACCAAACCCTTTGCATGGGCTCGACGTGCACTTGTATGGTCTGGAGAAGCTTACTTGTCTTATAGTTTAGCAGCATTATCTGGCTTTGGTTTCATTGCTTGTTGCTTTGTCTGGTTCAATAATACCGCTTATCCTAGTGAGTTTTATGGCCCCACTGGACCAGAAGCTTCGCAAGCCCAAGCATTTACTTTTCTAGTTCGAGACCAGCGTCTTGGGGCTAACGTGGGATCTGCTCAAGGACCTACTGGTTTAGGTAAATATCTAATGCGTTCCCCAACTGGAGAAGTCATTTTTGGAGGAGAAACTATGCGTTTTTGGGATCTGCGTGCTCCCTGGTTAGAACCTCTACGGGGTCCGAACGGTTTGGATTTGAGCAGGCTGAAAAAAGACATACAACCTTGGCAAGAAAGGCGTTCTGCGGAATATATGACTCATGCTCCTTTAGGTTCTTTAAATTCTGTGGGTGGCGTAGCTACCGAGATCAATGCAGTTAATTATGTTTCGCCTAGAAGTTGGTTAGCTACCTCGCATTTTGTTCTAGGATTCTTCCTATTTGTAGGTCATTTATGGCACGCAGGAAGAGCCCGTGCAGCTGCAGCAGGATTTGAAAAAGGAATTGATCGTGATTTTGAGCCTGTTCTTTCCATGACCCCTCTTAAC
>Rhodiola_liciae
ATGAAAATCTTATATTCCCTGAGGAGGTTCTACCACGTGGAAACGCTCTTTAATGGAACT------TTAGCTTTAGCTGGTCGTGACCAAGAAACCACCGGTTTCGCTTGGTGGGCCGGGAATGCCCGACTTATCAATTTATCCGGGAAACTACTTGGGGCGCATGTAGCTCATGCTGGGTTAATCGTATTCTGGGCTGGAGCAATGAACCTATTTGAAGTGGCTCATTTCGTACCAGAAAAACCCATGTATGAACAAGGGTTAATTTTACTTCCCCACCTAGCTACTCTAGGTTGGGGGGTGGGTCCTGGTGGGGAAGTAATAGATACCTTTCCTTACTTTGTATCTGGCGTACTTCATTTAATTTCCTCTGCAGTATTAGGCTTCGGCGGTATTTATCATGCACTTCTGGGACCGGAAACTCTTGAAGAATCTTTTCCATTCTTCGGTTATGTATGGAAAGATAGAAATAAAATGACCACAATTTTAGGTATTCACTTAATCTTGTTAGGTATAGGTGCTTTTCTTCTAGTATTCAAGGCTCTATATTTTGGAGGTGTATATGATACCTGGGCTCCGGGTGGGGGAGATGTAAGAAAAATTACCAACTTGACCCTTAGTCCAGGTGTTATTTTTGGTTATTTACTAAAATCGCCCTTTGGAGGAGAAGGATGGATTGTTAGTGTGGATGATTTGGAAGATATAATTGGAGGACATGTATGGTTAGGCTCCATTTGTATATTTGGTGGAATTTGGCACATCTTAACCAAACCCTTTGCATGGGCTCGACGTGCACTTGTATGGTCTGGAGAAGCTTACTTGTCTTATAGTTTAGCAGCATTATCTGGCTTTGGTTTCATTGCTTGTTGCTTTGTCTGGTTCAATAATACCGCTTATCCTAGTGAGTTTTATGGCCCCACTGGACCAGAAGCTTCGCAAGCCCAAGCATTTACTTTTCTAGTTCGAGACCAGCGTCTTGGGGCTAACGTGGGATCTGCTCAAGGACCTACTGGTTTAGGTAAATATCTAATGCGTTCCCCAACAGGAGAAGTCATTTTTGGAGGAGAAACTATGCGTTTTTGGGATCTGCGTGCTCCCTGGTTAGAACCTCTACGGGGTCCGAACGGTTTGGATTTGAGCAGGCTGAAAAAAGACATACAACCTTGGCAAGAACGGCGTTCTGCGGAATATATGACTCATGCTCCTTTAGGTTCTTTAAATTCTGTGGGTGGCGTAGCTACCGAGATCAATGCAGTTAATTATGTTTCGCCTAGAAGTTGGTTAGCTACCTCGCATTTTGTTCTAGGATTCTTCCTATTTGTAGGTCATTTATGGCACGCAGGAAGAGCCCGTGCAGCTGCAGCAGGATTTGAAAAAGGAATTGATCGTGATTTTGAGCCTGTTCTTTCCATGACCCCTCTTAAC
>Rhodiola_macrocarpa
ATGAAAATCTTATATTCCCTGAGGAGGTTCTACCACGTGGAAACGCTCTTTAATGGAACT------TTAGCTTTAGCTGGTCGTGACCAAGAAACCACCGGTTTCGCTTGGTGGGCCGGGAATGCCCGACTTATCAATTTATCCGGGAAACTACTTGGGGCGCATGTAGCTCATGCTGGGTTAATCGTATTCTGGGCTGGAGCAATGAACCTATTTGAAGTGGCTCATTTCGTACCAGAAAAACCCATGTATGAACAAGGATTAATTTTACTTCCCCACCTAGCTACTCTAGGTTGGGGGGTAGGTCCTGGTGGGGAAGTAATAGATACCTTTCCTTACTTTGTATCTGGCGTACTTCATTTAATTTCCTCTGCAGTATTAGGCTTCGGCGGTATTTATCATGCACTTCTGGGACCGGAAACTCTTGAAGAATCTTTTCCATTCTTCGGTTATGTATGGAAAGATAGAAATAAAATGACCACAATTTTAGGTATTCACTTAATCTTGTTAGGTATAGGTGCTTTTCTTCTAGTATTCAAGGCTCTATATTTTGGAGGTGTATATGATACCTGGGCTCCGGGTGGGGGAGATGTAAGAAAAATTACCAACTTGACCCTTAGTCCAGGTGTTATTTTTGGTTATTTACTAAAATCGCCCTTTGGAGGAGAAGGATGGATTGTTAGTGTGGATGATTTGGAAGATATAATTGGAGGACATGTATGGTTAGGCTCCATTTGTATATTTGGTGGAATTTGGCACATCTTAACCAAACCCTTTGCATGGGCTCGACGTGCACTTGTATGGTCTGGAGAAGCTTACTTGTCTTATAGTTTAGCGGCATTATCTGGCTTTGGTTTCATTGCTTGTTGCTTTGTCTGGTTCAATAATACCGCTTATCCTAGTGAGTTTTATGGCCCCACTGGACCAGAAGCTTCGCAAGCCCAAGCATTTACTTTTCTAGTTCGAGACCAGCGTCTTGGGGCTAACGTGGGATCTGCTCAAGGACCTACTGGTTTAGGTAAATATCTAATGCGTTCCCCAACTGGAGAAGTCATTTTTGGAGGAGAAACTATGCGTTTTTGGGATCTGCGTGCTCCCTGGTTAGAACCTCTACGGGGTCCGAACGGTTTGGATTTGAGCAGGCTGAAAAAAGACATACAACCTTGGCAAGAACGGCGTTCTGCGGAATATATGACTCATGCTCCTTTAGGTTCTTTAAATTCTGTGGGTGGCGTAGCTACCGAGATCAATGCAGTTAATTATGTTTCGCCTAGAAGTTGGTTAGCTACCTCGCATTTTGTTCTAGGATTCTTCCTATTTGTAGGTCATTTATGGCACGCAGGAAGAGCCCGTGCAGCTGCAGCAGGATTTGAAAAAGGAATTGATCGTGATTTTGAGCCTGTTCTTTCCATGACCCCTCTTAAC
>Rhodiola_ovatisepala
ATGAAAATCTTATATTCCCTGAGGAGGTTCTACCACGTGGAAACGCTCTTTAATGGAACT------TTAGCTTTAGCTGGTCGTGACCAAGAAACCACCGGTTTCGCTTGGTGGGCCGGGAATGCCCGACTTATCAATTTATCCGGGAAACTACTTGGGGCGCATGTAGCTCATGCTGGGTTAATCGTATTCTGGGCTGGAGCAATGAACCTATTTGAAGTGGCTCATTTCGTACCAGAAAAACCCATGTATGAACAAGGGTTAATTTTACTTCCCCACCTAGCTACTCTAGGTTGGGGGGTGGGTCCTGGTGGGGAAGTAATAGATACCTTTCCTTACTTTGTATCTGGCGTACTTCATTTAATTTCCTCTGCAGTATTAGGCTTCGGCGGTATTTATCATGCACTTCTGGGACCGGAAACTCTTGAAGAATCTTTTCCATTCTTCGGTTATGTATGGAAAGATAGAAATAAAATGACCACAATTTTAGGTATTCACTTAATCTTGTTAGGTATAGGTGCTTTTCTTCTAGTATTCAAGGCTCTATATTTTGGAGGTGTATATGATACCTGGGCTCCGGGTGGGGGAGATGTAAGAAAAATTACCAACTTGACCCTTAGTCCAGGTGTTATTTTTGGTTATTTACTAAAATCGCCCTTTGGAGGAGAAGGGTGGATTGTTAGTGTGGATGATTTGGAAGATATAATTGGAGGACATGTATGGTTAGGCTCCATTTGTATATTTGGTGGAATTTGGCACATCTTAACCAAACCCTTTGCATGGGCTCGACGTGCACTTGTATGGTCTGGAGAAGCTTACTTGTCTTATAGTTTAGCAGCATTATCTGGCTTTGGTTTCATTGCGTGTTGCTTTGTCTGGTTCAATAATACCGCTTATCCTAGTGAGTTTTATGGCCCCACTGGACCAGAAGCTTCGCAAGCCCAAGCATTTACTTTTCTAGTTCGAGACCAGCGTCTTGGGGCTAACGTGGGATCTGCTCAAGGACCTACTGGTTTAGGTAAATATCTAATGCGTTCCCCAACTGGAGAAGTCATTTTTGGAGGAGAAACTATGCGTTTTTGGGATCTGCGTGCTCCCTGGTTAGAACCTCTACGGGGTCCGAACGGTTTGGATTTGAGCAGGCTGAAAAAAGACATACAACCTTGGCAAGAACGGCGTTCTGCGGAATATATGACTCACGCTCCTTTAGGTTCTTTAAATTCTGTGGGTGGCGTAGCTACCGAGATCAATGCAGTTAATTATGTTTCGCCTAGAAGTTGGTTAGCTACCTCGCATTTTGTTCTAGGATTCTTCCTATTTGTAGGTCATTTATGGCACGCAGGAAGAGCCCGTGCAGCTGCAGCAGGATTTGAAAAAGGAATTGATCGTGATTTTGAGCCTGTTCTTTCCATGACCCCTCTTAAC
>Rhodiola_prainii
ATGAAAATCTTATATTCCCTGAGGAGGTTCTACCACGTGGAAACGCTCTTTAATGGAACT------TTAGCTTTAGCTGGTCGTGACCAAGAAACCACCGGTTTCGCTTGGTGGGCCGGGAATGCCCGACTTATCAATTTATCCGGGAAACTACTTGGGGCGCATGTAGCTCATGCTGGGTTAATCGTATTCTGGGCTGGAGCAATGAACCTATTTGAAGTGGCTCATTTCGTACCAGAAAAACCCATGTATGAACAAGGGTTAATTTTACTTCCCCACCTAGCTACTCTAGGTTGGGGGGTGGGTCCTGGTGGGGAAGTAATAGATACCTTTCCTTACTTTGTATCTGGCGTACTTCATTTAATTTCCTCTGCAGTATTAGGCTTCGGCGGTATTTATCATGCACTTCTGGGACCGGAAACTCTTGAAGAATCTTTTCCATTCTTCGGTTATGTATGGAAAGATAGAAATAAAATGACCACAATTTTAGGTATTCACTTAATCTTGTTAGGTATAGGTGCTTTTCTTCTAGTATTCAAGGCTCTATATTTTGGAGGTGTATATGATACCTGGGCTCCGGGTGGGGGAGATGTAAGAAAAATTACCAACTTGACCCTTAGTCCAGGTGTTATTTTTGGTTATTTACTAAAATCGCCCTTTGGAGGAGAAGGGTGGATTGTTAGTGTGGATGATTTGGAAGATATAATTGGAGGACATGTATGGTTAGGCTCCATTTGTATATTTGGTGGAATTTGGCACATCTTAACCAAACCCTTTGCATGGGCTCGACGTGCACTTGTATGGTCTGGAGAAGCTTACTTGTCTTATAGTTTAGCAGCATTATCTGGCTTTGGTTTCATTGCGTGTTGCTTTGTCTGGTTCAATAATACCGCTTATCCTAGTGAGTTTTATGGCCCCACTGGACCAGAAGCTTCGCAAGCCCAAGCATTTACTTTTCTAGTTCGAGACCAGCGTCTTGGGGCTAACGTGGGATCTGCTCAAGGACCTACTGGTTTAGGTAAATATCTAATGCGTTCCCCAACTGGAGAAGTCATTTTTGGAGGAGAAACTATGCGTTTTTGGGATCTGCGTGCTCCCTGGTTAGAACCTCTACGGGGTCCGAACGGTTTGGATTTGAGCAGGCTGAAAAAAGACATACAACCTTGGCAAGAACGGCGTTCTGCGGAATATATGACTCACGCTCCTTTAGGTTCTTTAAATTCTGTGGGTGGCGTAGCTACCGAGATCAATGCAGTTAATTATGTTTCGCCTAGAAGTTGGTTAGCTACCTCGCATTTTGTTCTAGGATTCTTCCTATTTGTAGGTCATTTATGGCACGCAGGAAGAGCCCGTGCAGCTGCAGCAGGATTTGAAAAAGGAATTGATCGTGATTTTGAGCCTGTTCTTTCCATGACCCCTCTTAAC
>Rhodiola_quadrifida
ATGAAAATCTTATATTCCCTGAGGAGGTTCTACCACGTGGAAACGCTCTTTAATGGAACT------TTAGCTTTAGCTGGTCGTGACCAAGAAACCACCGGTTTCGCTTGGTGGGCCGGGAATGCCCGACTTATCAATTTATCCGGGAAACTACTTGGGGCGCATGTAGCTCATGCTGGGTTAATCGTATTCTGGGCTGGAGCAATGAACCTATTTGAAGTGGCTCATTTCGTACCAGAAAAACCCATGTATGAACAAGGATTAATTTTACTTCCCCACCTAGCTACTCTAGGTTGGGGGGTAGGTCCTGGTGGGGAAGTAATAGATACCTTTCCTTACTTTGTATCTGGCGTACTTCATTTAATTTCCTCTGCAGTATTAGGCTTCGGCGGTATTTATCATGCACTTCTGGGACCGGAAACTCTTGAAGAATCTTTTCCATTCTTCGGTTATGTATGGAAAGATAGAAATAAAATGACCACAATTTTAGGTATTCACTTAATCTTGTTAGGTATAGGTGCTTTTCTTCTAGTATTCAAGGCTCTATATTTTGGAGGTGTATATGATACCTGGGCTCCGGGTGGGGGAGATGTAAGAAAAATTACCAACTTGACCCTTAGTCCAGGTGTTATTTTTGGTTATTTACTAAAATCGCCCTTTGGAGGAGAAGGATGGATTGTTAGTGTGGATGATTTGGAAGATATAATTGGAGGACATGTATGGTTAGGCTCCATTTGTATATTTGGTGGAATTTGGCACATCTTAACCAAACCCTTTGCATGGGCTCGACGTGCACTTGTATGGTCTGGAGAAGCTTACTTGTCTTATAGTTTAGCGGCATTATCTGGCTTTGGTTTCATTGCTTGTTGCTTTGTCTGGTTCAATAATACCGCTTATCCTAGTGAGTTTTATGGCCCCACTGGACCAGAAGCTTCGCAAGCCCAAGCATTTACTTTTCTAGTTCGAGACCAGCGTCTTGGGGCTAACGTGGGATCTGCTCAAGGACCTACTGGTTTAGGTAAATATCTAATGCGTTCCCCAACTGGAGAAGTCATTTTTGGAGGAGAAACTATGCGTTTTTGGGATCTGCGTGCTCCCTGGTTAGAACCTCTACGGGGTCCGAACGGTTTGGATTTGAGCAGGCTGAAAAAAGACATACAACCTTGGCAAGAACGGCGTTCTGCGGAATATATGACTCATGCTCCTTTAGGTTCTTTAAATTCTGTGGGTGGCGTAGCTACCGAGATCAATGCAGTTAATTATGTTTCGCCTAGAAGTTGGTTAGCTACCTCGCATTTTGTTCTAGGATTCTTCCTATTTGTAGGTCATTTATGGCACGCAGGAAGAGCCCGTGCAGCTGCAGCAGGATTTGAAAAAGGAATTGATCGTGATTTTGAGCCTGTTCTTTCCATGACCCCTCTTAAC
>Rhodiola_rhodantha
ATGAAAATCTTATATTCCCTGAGGAGGTTCTACCACGTGGAAACGCTCTTTAATGGAACT------TTAGCTTTAGCTGGTCGTGACCAAGAAACCACCGGTTTCGCTTGGTGGGCCGGGAATGCCCGACTTATCAATTTATCCGGGAAACTACTTGGGGCGCATGTAGCTCATGCTGGGTTAATCGTATTCTGGGCTGGAGCAATGAACCTATTTGAAGTGGCTCATTTCGTACCAGAAAAACCCATGTATGAACAAGGATTAATTTTACTTCCCCACCTAGCTACTCTAGGTTGGGGCGTGGGTCCTGGTGGGGAAGTAATAGATACCTTTCCTTACTTTGTATCTGGCGTACTTCATTTAATTTCCTCTGCAGTATTAGGCTTCGGCGGTATTTATCATGCACTTCTGGGACCGGAAACTCTTGAAGAATCTTTTCCATTCTTCGGTTATGTATGGAAAGATAGAAATAAAATGACCACAATTTTAGGTATTCACTTAATCTTGTTAGGTATAGGTGCTTTTCTTCTAGTATTCAAGGCTCTATATTTTGGAGGTGTATATGATACCTGGGCTCCGGGTGGGGGAGATGTAAGAAAAATTACCAACTTGACCCTTAGTCCAGGTGTTATTTTTGGTTATTTACTAAAATCGCCCTTTGGAGGAGAAGGATGGATTGTTAGTGTGGATGATTTGGAAGATATAATTGGAGGACATGTATGGTTAGGCTCCATTTGTATATTTGGTGGAATTTGGCACATCTTAACCAAACCCTTTGCATGGGCTCGACGTGCACTTGTATGGTCTGGAGAAGCTTACTTGTCTTATAGTTTAGCAGCATTATCTGGCTTTGGTTTCATTGCTTGTTGCTTTGTCTGGTTCAATAATACCGCTTATCCTAGTGAGTTTTATGGCCCCACTGGACCAGAAGCTTCGCAAGCCCAAGCATTTACTTTTCTAGTTCGAGACCAGCGTCTTGGGGCTAACGTGGGATCTGCTCAAGGACCTACTGGTTTAGGTAAATATCTAATGCGTTCCCCAACTGGAGAAGTCATTTTTGGAGGAGAAACTATGCGTTTTTGGGATCTGCGTGCTCCCTGGTTAGAACCTCTACGGGGTCCGAACGGTTTGGATTTGAGCAGGCTGAAAAAAGACATACAACCTTGGCAAGAACGGCGTTCTGCGGAATATATGACTCATGCTCCTTTAGGTTCTTTAAATTCTGTGGGTGGCGTAGCTACCGAGATCAATGCAGTTAATTATGTTTCGCCTAGAAGTTGGTTAGCTACCTCGCATTTTGTTCTAGGATTCTTCCTATTTGTAGGTCATTTATGGCACGCAGGAAGAGCCCGTGCAGCTGCAGCAGGATTTGAAAAAGGAATTGATCGTGATTTTGAGCCTGTTCTTTCCATGACCCCTCTTAAC
>Rhodiola_sexifolia
ATGAAAATCTTATATTCCCTGAGGAGGTTCTACCACGTGGAAACGCTCTTTAATGGAACT------TTAGCTTTAGCTGGTCGTGACCAAGAAACCACCGGTTTCGCTTGGTGGGCCGGGAATGCCCGACTTATCAATTTATCCGGGAAACTACTTGGGGCGCATGTAGCTCATGCTGGGTTAATCGTATTCTGGGCTGGAGCAATGAACCTATTTGAAGTGGCTCATTTCGTACCAGAAAAACCCATGTATGAACAAGGGTTAATTTTACTTCCCCACCTAGCTACTCTAGGTTGGGGGGTGGGTCCTGGTGGGGAAGTAATAGATACCTTTCCTTACTTTGTATCTGGCGTACTTCATTTAATTTCCTCTGCAGTATTAGGCTTCGGCGGTATTTATCATGCACTTCTGGGACCGGAAACTCTTGAAGAATCTTTTCCATTCTTCGGTTATGTATGGAAAGATAGAAATAAAATGACCACAATTTTAGGTATTCACTTAATCTTGTTAGGTATAGGTGCTTTTCTTCTAGTATTCAAGGCTCTATATTTTGGAGGTGTATATGATACCTGGGCTCCGGGTGGGGGAGATGTAAGAAAAATTACCAACTTGACCCTTAGTCCAGGTGTTATTTTTGGTTATTTACTAAAATCGCCCTTTGGAGGAGAAGGATGGATTGTTAGTGTGGATGATTTGGAAGATATAATTGGAGGACATGTATGGTTAGGCTCCATTTGTATATTTGGTGGAATTTGGCACATCTTAACCAAACCCTTTGCATGGGCTCGACGTGCACTTGTATGGTCTGGAGAAGCTTACTTGTCTTATAGTTTAGCAGCATTATCTGGCTTTGGTTTCATTGCGTGTTGCTTTGTCTGGTTCAATAATACCGCTTATCCTAGTGAGTTTTATGGCCCCACTGGACCAGAAGCTTCGCAAGCCCAAGCATTTACTTTTCTAGTTCGAGACCAGCGTCTTGGGGCTAACGTGGGATCTGCTCAAGGACCTACTGGTTTAGGTAAATATCTAATGCGTTCCCCAACTGGAGAAGTCATTTTTGGAGGAGAAACTATGCGTTTTTGGGATCTGCGTGCTCCCTGGTTAGAACCTCTACGGGGTCCGAACGGTTTGGATTTGAGCAGGCTGAAAAAAGACATACAACCTTGGCAAGAACGGCGTTCTGCGGAATATATGACTCATGCTCCTTTAGGTTCTTTAAATTCTGTGGGTGGCGTAGCTACCGAGATCAATGCAGTTAATTATGTTTCGCCTAGAAGTTGGTTAGCTACCTCGCATTTTGTTCTAGGATTCTTCCTATTTGTAGGTCATTTATGGCACGCAGGAAGAGCCCGTGCAGCTGCAGCAGGATTTGAAAAAGGAATTGATCGTGATTTTGAGCCTGTTCTTTCCATGACCCCTCTTAAC
>Rhodiola_sinuata
ATGAAAATCTTATATTCCCTGAGGAGGTTCTACCACGTGGAAACGCTCTTTAATGGAACT------TTAGCTTTAGCTGGTCGTGACCAAGAAACCACCGGTTTCGCTTGGTGGGCCGGGAATGCCCGACTTATCAATTTATCCGGGAAACTACTTGGGGCGCATGTAGCTCATGCTGGGTTAATCGTATTCTGGGCTGGAGCAATGAACCTATTTGAAGTGGCTCATTTCGTACCAGAAAAACCCATGTATGAACAAGGGTTAATTTTACTTCCCCACCTAGCTACTCTAGGTTGGGGGGTGGGTCCTGGTGGGGAAGTAATAGATACCTTTCCTTACTTTGTATCTGGCGTACTTCATTTAATTTCCTCTGCAGTATTAGGCTTCGGCGGTATTTATCATGCACTTCTGGGACCGGAAACTCTTGAAGAATCTTTTCCATTCTTCGGTTATGTATGGAAAGATAGAAATAAAATGACCACAATTTTAGGTATTCACTTAATCTTGTTAGGTATAGGTGCTTTTCTTCTAGTATTCAAGGCTCTATATTTTGGAGGTGTATATGATACCTGGGCTCCGGGTGGGGGAGATGTAAGAAAAATTACCAACTTGACCCTTAGTCCAGGTGTTATTTTTGGTTATTTACTAAAATCGCCCTTTGGAGGAGAAGGATGGATTGTTAGTGTGGATGATTTGGAAGATATAATTGGAGGACATGTATGGTTAGGCTCCATTTGTATATTTGGTGGAATTTGGCACATCTTAACCAAACCCTTTGCATGGGCTCGACGTGCACTTGTATGGTCTGGAGAAGCTTACTTGTCTTATAGTTTAGCAGCATTATCTGGCTGTGGTTTCATTGCGTGTTGCTTTGTCTGGTTCAATAATACCGCTTATCCTAGTGAGTTTTATGGCCCCACTGGACCAGAAGCTTCGCAAGCCCAAGCATTTACTTTTCTAGTTCGAGACCAGCGTCTTGGGGCTAACGTGGGATCTGCTCAAGGACCTACTGGTTTAGGTAAATATCTAATGCGTTCCCCAACTGGAGAAGTCATTTTTGGAGGAGAAACTATGCGTTTTTGGGATCTGCGTGCTCCCTGGTTAGAACCTCTACGGGGTCCGAACGGTTTGGATTTGAGCAGGCTGAAAAAAGACATACAACCTTGGCAAGAACGGCGTTCTGCGGAATATATGACTCACGCTCCTTTAGGTTCTTTAAATTCTGTGGGTGGCGTAGCTACCGAGATCAATGCAGTTAATTATGTTTCGCCTAGAAGTTGGTTAGCTACCTCGCATTTTGTTCTAGGATTCTTCCTATTTGTAGGTCATTTATGGCACGCAGGAAGAGCCCGTGCAGCTGCAGCAGGATTTGAAAAAGGAATTGATCGTGATTTTGAGCCTGTTCTTTCCATGACCCCTCTTAAC
>Rhodiola_smithii
ATGAAAATCTTATATTCCCTGAGGAGGTTCTACCACGTGGAAACGCTCTTTAATGGAACT------TTAGCTTTAGCTGGTCGTGACCAAGAAACCACCGGTTTCGCTTGGTGGGCCGGGAATGCCCGACTTATCAATTTATCCGGGAAACTACTTGGGGCGCATGTAGCTCATGCTGGGTTAATCGTATTCTGGGCTGGAGCAATGAACCTATTTGAAGTGGCTCATTTCGTACCAGAAAAACCCATGTATGAACAAGGATTAATTTTACTTCCCCACCTAGCTACTCTAGGTTGGGGGGTAGGTCCTGGTGGGGAAGTAATAGATACCTTTCCTTACTTTGTATCTGGCGTACTTCATTTAATTTCCTCTGCAGTATTAGGCTTCGGCGGTATTTATCATGCACTTCTGGGACCGGAAACTCTTGAAGAATCTTTTCCATTCTTCGGTTATGTATGGAAAGATAGAAATAAAATGACCACAATTTTAGGTATTCACTTAATCTTGTTAGGTATAGGTGCTTTTCTTCTAGTATTCAAGGCTCTATATTTTGGAGGTGTATATGATACCTGGGCTCCGGGTGGGGGAGATGTAAGAAAAATTACCAACTTGACCCTTAGTCCAGGTGTTATTTTTGGTTATTTACTAAAATCGCCCTTTGGAGGAGAAGGATGGATTGTTAGTGTGGATGATTTGGAAGATATAATTGGAGGACATGTATGGTTAGGCTCCATTTGTATATTTGGTGGAATTTGGCACATCTTAACCAAACCCTTTGCATGGGCTCGACGTGCACTTGTATGGTCTGGAGAAGCTTACTTGTCTTATAGTTTAGCGGCATTATCTGGCTTTGGTTTCATTGCTTGTTGCTTTGTCTGGTTCAATAATACCGCTTATCCTAGTGAGTTTTATGGCCCCACTGGACCAGAAGCTTCGCAAGCCCAAGCATTTACTTTTCTAGTTCGAGACCAGCGTCTTGGGGCTAACGTGGGATCTGCTCAAGGACCTACTGGTTTAGGTAAATATCTAATGCGTTCCCCAACTGGAGAAGTCATTTTTGGAGGAGAAACTATGCGTTTTTGGGATCTGCGTGCTCCCTGGTTAGAACCTCTACGGGGTCCGAACGGTTTGGATTTGAGCAGGCTGAAAAAAGACATACAACCTTGGCAAGAACGGCGTTCTGCGGAATATATGACTCATGCTCCTTTAGGTTCTTTAAATTCTGTGGGTGGCGTAGCTACCGAGATCAATGCAGTTAATTATGTTTCGCCTAGAAGTTGGTTAGCTACCTCGCATTTTGTTCTAGGATTCTTCCTATTTGTAGGTCATTTATGGCACGCAGGAAGAGCCCGTGCAGCTGCAGCAGGATTTGAAAAAGGAATTGATCGTGATTTTGAGCCTGTTCTTTCCATGACCCCTCTTAAC
>Rhodiola_stapfii
ATGAAAATCTTATATTCCCTGAGGAGGTTCTACCACGTGGAAACGCTCTTTAATGGAACT------TTAGCTTTAGCTGGTCGTGACCAAGAAACCACCGGTTTCGCTTGGTGGGCCGGGAATGCCCGACTTATCAATTTATCCGGGAAACTACTTGGGGCGCATGTAGCTCATGCTGGGTTAATCGTATTCTGGGCTGGAGCAATGAACCTATTTGAAGTGGCTCATTTCGTACCAGAAAAACCCATGTATGAACAAGGGTTAATTTTACTTCCCCACCTAGCTACTCTAGGTTGGGGGGTGGGTCCTGGTGGGGAAGTAATAGATACCTTTCCTTACTTTGTATCTGGCGTACTTCATTTAATTTCCTCTGCAGTATTAGGCTTCGGCGGTATTTATCATGCACTTCTGGGACCGGAAACTCTTGAAGAATCTTTTCCATTCTTCGGTTATGTATGGAAAGATAGAAATAAAATGACCACAATTTTAGGTATTCACTTAATCTTGTTAGGTATAGGTGCTTTTCTTCTAGTATTCAAGGCTCTATATTTTGGAGGTGTATATGATACCTGGGCTCCGGGTGGGGGAGATGTAAGAAAAATTACCAACTTGACCCTTAGTCCAGGTGTTATTTTTGGTTATTTACTAAAATCGCCCTTTGGAGGAGAAGGATGGATTGTTAGTGTGGATGATTTGGAAGATATAATTGGAGGACATGTATGGTTAGGCTCCATTTGTATATTTGGTGGAATTTGGCACATCTTAACCAAACCCTTTGCATGGGCTCGACGTGCACTTGTATGGTCTGGAGAAGCTTACTTGTCTTATAGTTTAGCAGCATTATCTGGCTTTGGTTTCATTGCGTGTTGCTTTGTCTGGTTCAATAATACCGCTTATCCTAGTGAGTTTTATGGCCCCACTGGACCAGAAGCTTCGCAAGCCCAAGCATTTACTTTTCTAGTTCGAGACCAGCGTCTTGGGGCTAACGTGGGATCTGCTCAAGGACCTACTGGTTTAGGTAAATATCTAATGCGTTCCCCAACTGGAGAAGTCATTTTTGGAGGAGAAACTATGCGTTTTTGGGATCTGCGTGCTCCCTGGTTAGAACCTCTACGGGGTCCGAACGGTTTGGATTTGAGCAGGCTGAAAAAAGACATACAACCTTGGCAAGAACGGCGTTCTGCGGAATATATGACTCACGCTCCTTTAGGTTCTTTAAATTCTGTGGGTGGCGTAGCTACCGAGATCAATGCAGTTAATTATGTTTCGCCTAGAAGTTGGTTAGCTACCTCGCATTTTGTTCTAGGATTCTTCCTATTTGTAGGTCATTTATGGCACGCAGGAAGAGCCCGTGCAGCTGCAGCAGGATTTGAAAAAGGAATTGATCGTGATTTTGAGCCTGTTCTTTCCATGACCCCTCTTAAC
>Rhodiola_subopposita
ATGAAAATCTTATATTCCCTGAGGAGGTTCTACCACGTGGAAACGCTCTTTAATGGAACT------TTAGCTTTAGCTGGTCGTGACCAAGAAACCACCGGTTTCGCTTGGTGGGCCGGGAATGCCCGACTTATCAATTTATCCGGGAAACTACTTGGGGCGCATGTAGCTCATGCTGGGTTAATCGTATTCTGGGCTGGAGCAATGAACCTATTTGAAGTGGCTCATTTCGTACCAGAAAAACCCATGTATGAACAAGGATTAATTTTACTTCCCCACCTAGCTACTCTAGGTTGGGGGGTAGGTCCTGGTGGGGAAGTAATAGATACCTTTCCTTACTTTGTATCTGGCGTACTTCATTTAATTTCCTCTGCAGTATTAGGCTTCGGCGGTATTTATCATGCACTTCTGGGACCGGAAACTCTTGAAGAATCTTTTCCATTCTTCGGTTATGTATGGAAAGATAGAAATAAAATGACCACAATTTTAGGTATTCACTTAATCTTGTTAGGTATAGGTGCTTTTCTTCTAGTATTCAAGGCTCTATATTTTGGAGGTGTATATGATACCTGGGCTCCGGGTGGGGGAGATGTAAGAAAAATTACCAACTTGACCCTTAGTCCAGGTGTTCTTTTTGGTTATTTACTAAAATCGCCCTTTGGAGGAGAAGGATGGATTGTTAGTGTGGATGATTTGGAAGATATAATTGGAGGACATGTATGGTTAGGCTCCATTTGTATATTTGGTGGAATTTGGCACATCTTAACCAAACCCTTTGCATGGGCTCGACGTGCACTTGTATGGTCTGGAGAAGCTTACTTGTCTTATAGTTTAGCGGCATTATCTGGCTTTGGTTTCATTGCTTGTTGCTTTGTCTGGTTCAATAATACCGCTTATCCTAGTGAGTTTTATGGCCCCACTGGACCAGAAGCTTCGCAAGCCCAAGCATTTACTTTTCTAGTTCGAGACCAGCGTCTTGGGGCTAACGTGGGATCTGCTCAAGGACCTACTGGTTTAGGTAAATATCTAATGCGTTCCCCAACTGGAGAAGTCATTTTTGGAGGAGAAACTATGCGTTTTTGGGATCTGCGTGCTCCCTGGTTAGAACCTCTACGGGGTCCGAACGGTTTGGATTTGAGCAGGCTGAAAAAAGACATACAACCTTGGCAAGAACGGCGTTCTGCGGAATATATGACTCATGCTCCTTTAGGTTCTTTAAATTCTGTGGGTGGCGTAGCTACCGAGATCAATGCAGTTAATTATGTTTCGCCTAGAAGTTGGTTAGCTACCTCGCATTTTGTTCTAGGATTCTTCCTATTTGTAGGTCATTTATGGCACGCAGGAAGAGCCCGTGCAGCTGCAGCAGGATTTGAAAAAGGAATTGATCGTGATTTTGAGCCTGTTCTTTCCATGACCCCTCTTAAC
>Rhodiola_tangutica
ATGAAAATCTTATATTCCCTGAGGAGGTTCTACCACGTGGAAACGCTCTTTAATGGAACT------TTAGCTTTAGCTGGTCGTGACCAAGAAACCACCGGTTTCGCTTGGTGGGCCGGGAATGCCCGACTTATCAATTTATCCGGGAAACTACTTGGGGCGCATGTAGCTCATGCTGGGTTAATCGTATTCTGGGCTGGAGCAATGAACCTATTTGAAGTGGCTCATTTCGTACCAGAAAAACCCATGTATGAACAAGGATTAATTTTACTTCCCCACCTAGCTACTCTAGGTTGGGGGGTAGGTCCTGGTGGGGAAGTAATAGATACCTTTCCTTACTTTGTATCTGGCGTACTTCATTTAATTTCCTCTGCAGTATTAGGCTTCGGCGGTATTTATCATGCACTTCTGGGACCGGAAACTCTTGAAGAATCTTTTCCATTCTTCGGTTATGTATGGAAAGATAGAAATAAAATGACCACAATTTTAGGTATTCACTTAATCTTGTTAGGTATAGGTGCTTTTCTTCTAGTATTCAAGGCTCTATATTTTGGAGGTGTATATGATACCTGGGCTCCGGGTGGGGGAGATGTAAGAAAAATTACCAACTTGACCCTTAGTCCAGGTGTTATTTTTGGTTATTTACTAAAATCGCCCTTTGGAGGAGAAGGATGGATTGTTAGTGTGGATGATTTGGAAGATATAATTGGAGGACATGTATGGTTAGGCTCCATTTGTATATTTGGTGGAATTTGGCACATCTTAACCAAACCCTTTGCATGGGCTCGACGTGCACTTGTATGGTCTGGAGAAGCTTACTTGTCTTATAGTTTAGCGGCATTATCTGGCTTTGGTTTCATTGCTTGTTGCTTTGTCTGGTTCAATAATACCGCTTATCCTAGTGAGTTTTATGGCCCCACTGGACCAGAAGCTTCGCAAGCCCAAGCATTTACTTTTCTAGTTCGAGACCAGCGTCTTGGGGCTAACGTGGGATCTGCTCAAGGACCTACTGGTTTAGGTAAATATCTAATGCGTTCCCCAACTGGAGAAGTCATTTTTGGAGGAGAAACTATGCGTTTTTGGGATCTGCGTGCTCCCTGGTTAGAACCTCTACGGGGTCCGAACGGTTTGGATTTGAGCAGGCTGAAAAAAGACATACAACCTTGGCAAGAACGGCGTTCTGCGGAATATATGACTCATGCTCCTTTAGGTTCTTTAAATTCTGTGGGTGGCGTAGCTACCGAGATCAATGCAGTTAATTATGTTTCGCCTAGAAGTTGGTTAGCTACCTCGCATTTTGTTCTAGGATTCTTCCTATTTGTAGGTCATTTATGGCACGCAGGAAGAGCCCGTGCAGCTGCAGCAGGATTTGAAAAAGGAATTGATCGTGATTTTGAGCCTGTTCTTTCCATGACCCCTCTTAAC
>Rhodiola_wallichiana
ATGAAAATCTTATATTCCCTGAGGAGGTTCTACCACGTGGAAACGCTCTTTAATGGAACT------TTAGCTTTAGCTGGTCGTGACCAAGAAACCACCGGTTTCGCTTGGTGGGCCGGGAATGCCCGACTTATCAATTTATCCGGGAAACTACTTGGGGCGCATGTAGCTCATGCTGGGTTAATCGTATTCTGGGCTGGAGCAATGAACCTATTTGAAGTGGCTCATTTCGTACCAGAAAAACCCATGTATGAACAAGGGTTAATTTTACTTCCCCACCTAGCTACTCTAGGTTGGGGGGTGGGTCCTGGTGGGGAAGTAATAGATACCTTTCCTTACTTTGTATCTGGCGTACTTCATTTAATTTCCTCTGCAGTATTAGGCTTCGGCGGTATTTATCATGCACTTCTGGGACCGGAAACTCTTGAAGAATCTTTTCCATTCTTCGGTTATGTATGGAAAGATAGAAATAAAATGACCACAATTTTAGGTATTCACTTAATCTTGTTAGGTATAGGTGCTTTTCTTCTAGTATTCAAGGCTCTATATTTTGGAGGTGTATATGATACCTGGGCTCCGGGTGGGGGAGATGTAAGAAAAATTACCAACTTGACCCTTAGTCCAGGTGTTATTTTTGGTTATTTACTAAAATCGCCCTTTGGAGGAGAAGGATGGATTGTTAGTGTGGATGATTTGGAAGATATAATTGGAGGACATGTATGGTTAGGCTCCATTTGTATATTTGGTGGAATTTGGCACATCTTAACCAAACCCTTTGCATGGGCTCGACGTGCACTTGTATGGTCTGGAGAAGCTTACTTGTCTTATAGTTTAGCAGCATTATCTGGCTTTGGTTTCATTGCGTGTTGCTTTGTCTGGTTCAATAATACCGCTTATCCTAGTGAGTTTTATGGCCCCACTGGACCAGAAGCTTCGCAAGCCCAAGCATTTACTTTTCTAGTTCGAGACCAGCGTCTTGGGGCTAACGTGGGATCTGCTCAAGGACCTACTGGTTTAGGTAAATATCTAATGCGTTCCCCAACTGGAGAAGTCATTTTTGGAGGAGAAACTATGCGTTTTTGGGATCTGCGTGCTCCCTGGTTAGAACCTCTACGGGGTCCGAACGGTTTGGATTTGAGCAGGCTGAAAAAAGACATACAACCTTGGCAAGAACGGCGTTCTGCGGAATATATGACTCATGCTCCTTTAGGTTCTTTAAATTCTGTGGGTGGCGTAGCTACCGAGATCAATGCAGTTAATTATGTTTCGCCTAGAAGTTGGTTAGCTACCTCGCATTTTGTTCTAGGATTCTTCCTATTTGTAGGTCATTTATGGCACGCAGGAAGAGCCCGTGCAGCTGCAGCAGGATTTGAAAAAGGAATTGATCGTGATTTTGAGCCTGTTCTTTCCATGACCCCTCTTAAC
>Hylotelephium_ewersii
ATGAAAATCTTATATTCCCTGAGGAGGTTCTACCACGTGGAAACGCTCTTTAATGGAACT------TTAGCTTTAGCTGGTCGTGACCAAGAAACCACCGGTTTCGCTTGGTGGGCCGGGAATGCCCGACTTATCAATTTATCCGGGAAACTACTTGGGGCTCATGTAGCTCATGCTGGGTTAATCGTATTCTGGGCTGGAGCAATGAACCTATTTGAAGTGGCTCATTTCGTACCAGAAAAGCCCATGTATGAACAAGGATTAATTTTACTTCCCCACCTAGCTACTCTAGGTTGGGGGGTAGGTCCTGGTGGGGAAGTAATAGATACCTTTCCTTACTTTGTATCTGGCGTACTTCACTTAATTTCCTCTGCAGTATTAGGCTTCGGCGGTATTTATCATGCACTTCTGGGACCGGAAACTCTTGAAGAATCTTTTCCATTCTTCGGTTATGTATGGAAAGATAGAAATAAAATGACCACAATTTTGGGTATTCACTTAATCTTGTTAGGTATAGGTGCTTTTCTTCTAGTATTCAAGGCTCTATATTTTGGGGGCGTATATGATACCTGGGCTCCGGGTGGGGGAGATGTAAGAAAAATTACCAACTTGACCCTTAGTCCAAGTGTTATTTTTGGTTATTTGCTAAAATCGCCCTTTGGAGGAGAAGGATGGATTGTCAGTGTGGATGATTTGGAAGATATAATTGGAGGACATGTATGGTTAGGCTCCATTTGTATACTTGGTGGAATTTGGCACATCTTAACCAAACCCTTTGCATGGGCTCGACGTGCACTTGTATGGTCTGGAGAAGCTTACTTGTCTTATAGTTTAGCGGCATTATCTGTCTTTGGTTTCATTGCTTGTTGCTTTGTCTGGTTCAATAATACCGCTTATCCTAGTGAGTTTTATGGACCCACTGGACCAGAAGCTTCGCAAGCTCAAGCATTTACTTTTCTAGTTAGAGACCAGCGTCTTGGGGCTAACGTGGGATCGGCTCAAGGACCTACTGGTTTAGGTAAATATCTAATGCGTTCCCCAACTGGAGAAGTCATTTTTGGAGGAGAAACTATGCGTTTTTGGGATCTGCGTGCTCCCTGGTTAGAACCTCTACGTGGTCCCAACGGTTTGGATTTGAGTAGGCTGAAAAAAGACATACAACCTTGGCAAGAACGGCGGTCTGCGGAATATATGACTCATGCTCCTTTAGGTTCTTTAAATTCTGTGGGGGGCGTAGCCACCGAGATCAATGCAGTTAATTATGTTTCTCCTAGAAGTTGGTTAGCTACCTCGCATTTTGTTCTAGGATTCTTCCTATTTGTAGGTCATTTATGGCACGCAGGAAGAGCCCGTGCCGCTGCAGCAGGATTTGAAAAAGGAATTGATCGTGATTTTGAGCCTGTTCTTTCCATGACCCCTCTTAAC
>Hylotelephium_verticillatum
ATGAAAATCTTATATTCCCTGAGGAGGTTCTACCACGTGGAAACGCTCTTTAATGGAACT------TTAGCTTTAGCTGGTCGTGACCAAGAAACCACCGGTTTCGCTTGGTGGGCCGGGAATGCCCGACTTATCAATTTATCCGGGAAACTACTTGGGGCTCATGTAGCTCATGCTGGGTTAATCGTATTCTGGGCTGGAGCAATGAACCTATTTGAAGTGGCTCATTTCGTACCAGAAAAGCCCATGTATGAACAAGGATTAATTTTACTTCCCCACCTAGCTACTCTAGGTTGGGGGGTAGGTCCTGGTGGGGAAGTAATAGATACCTTTCCTTACTTTGTATCTGGCGTACTTCACTTAATTTCCTCTGCAGTATTAGGCTTCGGCGGTATTTATCATGCACTTCTGGGACCGGAAACTCTTGAAGAATCTTTTCCATTCTTCGGTTATGTATGGAAAGATAGAAATAAAATGACCACAATTTTGGGTATTCACTTAATCTTGTTAGGTATAGGTGCTTTTCTTCTAGTATTCAAGGCTCTATATTTTGGGGGCGTATATGATACCTGGGCTCCGGGTGGGGGAGATGTAAGAAAAATTACCAACTTGACCCTTAGTCCAAGTGTTATTTTTGGTTATTTGCTAAAATCGCCCTTTGGAGGAGAAGGATGGATTGTCAGTGTGGATGATTTGGAAGATATAATTGGAGGACATGTATGGTTAGGCTCCATTTGTATACTTGGTGGAATTTGGCACATCTTAACCAAACCCTTTGCATGGGCTCGACGTGCACTTGTATGGTCTGGAGAAGCTTACTTGTCTTATAGTTTAGCGGCATTATCTGTCTTTGGTTTCATTGCTTGTTGCTTTGTCTGGTTCAATAATACCGCTTATCCTAGTGAGTTTTATGGACCCACTGGACCAGAAGCTTCGCAAGCTCAAGCATTTACTTTTCTAGTTAGAGACCAGCGTCTTGGGGCTAACGTGGGATCGGCTCAAGGACCTACTGGTTTAGGTAAATATCTAATGCGTTCCCCAACTGGAGAAGTCATTTTTGGAGGAGAAACTATGCGTTTTTGGGATCTGCGTGCTCCCTGGTTAGAACCTCTACGGGGTCCCAACGGTTTGGATTTGAGTAGGCTGAAAAAAGACATACAACCTTGGCAAGAACGGCGGTCTGCGGAATATATGACTCATGCTCCTTTAGGTTCTTTAAATTCTGTGGGGGGCGTAGCCACCGAGATCAATGCAGTTAATTATGTTTCTCCTAGAAGTTGGTTAGCTACCTCGCATTTTGTTCTAGGATTCTTCCTATTTGTAGGTCATTTATGGCACGCAGGAAGAGCCCGTGCCGCTGCAGCAGGATTTGAAAAAGGAATTGATCGTGATTTTGAGCCTGTTCTTTCCATGACCCCTCTTAAC
>Hylotelephium_viviparum
ATGAAAATCTTATATTCCCTGAGGAGGTTCTACCACGTGGAAACGCTCTTTAATGGAACT------TTAGCTTTAGCTGGTCGTGACCAAGAAACCACCGGTTTCGCTTGGTGGGCCGGGAATGCCCGACTTATCAATTTATCCGGGAAACTACTTGGGGCTCATGTAGCTCATGCTGGGTTAATCGTATTCTGGGCTGGAGCAATGAACCTATTTGAAGTGGCTCATTTCGTACCAGAAAAGCCCATGTATGAACAAGGATTAATTTTACTTCCCCACCTAGCTACTCTAGGTTGGGGGGTAGGTCCTGGTGGGGAAGTAATAGATACCTTTCCTTACTTTGTATCTGGCGTACTTCACTTAATTTCCTCTGCAGTATTAGGCTTCGGCGGTATTTATCATGCACTTCTGGGACCGGAAACTCTTGAAGAATCTTTTCCATTCTTCGGTTATGTATGGAAAGATAGAAATAAAATGACCACAATTTTGGGTATTCACTTAATCTTGTTAGGTATAGGTGCTTTTCTTCTAGTATTCAAGGCTCTATATTTTGGGGGCGTATATGATACCTGGGCTCCGGGTGGGGGAGATGTAAGAAAAATTACCAACTTGACCCTTAGTCCAAGTGTTATTTTTGGTTATTTGCTAAAATCGCCCTTTGGAGGAGAAGGATGGATTGTCAGTGTGGATGATTTGGAAGATATAATTGGAGGACATGTATGGTTAGGCTCCATTTGTATACTTGGTGGAATTTGGCACATCTTAACCAAACCCTTTGCATGGGCTCGACGTGCACTTGTATGGTCTGGAGAAGCTTACTTGTCTTATAGTTTAGCGGCATTATCTGTCTTTGGTTTCATTGCTTGTTGCTTTGTCTGGTTCAATAATACCGCTTATCCTAGTGAGTTTTATGGACCCACTGGACCAGAAGCTTCGCAAGCTCAAGCATTTACTTTTCTAGTTAGAGACCAGCGTCTTGGGGCTAACGTGGGATCGGCTCAAGGACCTACTGGTTTAGGTAAATATCTAATGCGTTCCCCAACTGGAGAAGTCATTTTTGGAGGAGAAACTATGCGTTTTTGGGATCTGCGTGCTCCCTGGTTAGAACCTCTACGGGGTCCCAACGGTTTGGATTTGAGTAGGCTGAAAAAAGACATACAACCTTGGCAAGAACGGCGGTCTGCGGAATATATGACTCATGCTCCTTTAGGTTCTTTAAATTCTGTGGGGGGCGTAGCCACCGAGATCAATGCAGTTAATTATGTTTCTCCTAGAAGTTGGTTAGCTACCTCGCATTTTGTTCTAGGATTCTTCCTATTTGTAGGTCATTTATGGCACGCAGGAAGAGCCCGTGCCGCTGCAGCAGGATTTGAAAAAGGAATTGATCGTGATTTTGAGCCTGTTCTTTCCATGACCCCTCTTAAC
>Meterostachys_sikokianus
ATGAAAATCTTATATTCCCTGAGGAGGTTCTACCACGTGGAAACGCTCTTTAATGGAACT------TTAGCTTTAGCTGGGCGTGACCAAGAAACCACCGGTTTCGCTTGGTGGGCCGGGAATGCCCGACTTATCAATTTATCCGGGAAACTACTTGGGGCTCATGTAGCTCATGCTGGGTTAATCGTATTCTGGGCTGGAGCAATGAACCTATTTGAAGTGGCTCATTTCGTACCAGAAAAGCCCATGTATGAACAAGGATTAATTTTACTTCCCCACCTAGCTACTCTAGGTTGGGGGGTAGGTCCTGGTGGGGAAGTAATAGATACCTTTCCTTACTTTGTATCTGGCGTACTTCATTTAATTTCCTCTGCAGTATTAGGCTTCGGCGGTATTTATCATGCACTTCTGGGACCGGAAACTCTTGAAGAATCTTTTCCATTCTTCGGTTATGTATGGAAAGATAGAAATAAAATGACCACAATTTTGGGTATTCACTTAATCTTGTTAGGTATAGGTGCTTTTCTTCTAGTATTCAAGGCTCTCTATTTTGGAGGCGTATATGATACCTGGGCTCCGGGTGGGGGAGATGTAAGAAAAATTACCAACTTGACCCTTAGTCCAAGTGTTATTTTTGGTTATTTGCTAAAATCGCCCTTTGGAGGAGAAGGATGGATTGTCAGTGTGGATGATTTGGAAGATATAATTGGAGGACATGTATGGTTAGGCTCCATTTGTATACTTGGTGGAATTTGGCACATCTTAACCAAACCCTTTGCATGGGCTCGACGTGCACTTGTATGGTCTGGAGAAGCGTACTTGTCTTATAGTTTAGCGGCATTATCCGTCTTTGGTTTCATTGCTTGTTGCTTTGTCTGGTTCAATAATACCGCTTATCCTAGTGAGTTTTATGGACCCACTGGACCAGAAGCTTCGCAAGCTCAAGCATTTACTTTTCTAGTTAGAGACCAGCGTCTTGGGGCTAACGTGGGATCGGCTCAAGGACCTACTGGTTTAGGTAAATATCTAATGCGTTCCCCAACTGGAGAAGTCATTTTTGGAGGAGAAACTATGCGTTTTTGGGATCTGCGTGCTCCCTGGTTAGAACCTCTACGGGGTCCCAACGGTTTGGATTTGAGTAGGCTGAAAAAAGACATACAACCTTGGCAAGAACGGCGGTCTGCGGAATATATGACTCACGCTCCTTTAGGTTCTTTAAATTCTGTGGGGGGCGTAGCCACCGAGATCAATGCAGTTAATTATGTTTCTCCTAGAAGTTGGTTAGCTACCTCGCATTTTGTTCTAGGATTCTTCCTATTTGTGGGTCATTTATGGCACGCAGGAAGAGCCCGTGCAGCTGCAGCAGGATTTGAAAAAGGAATTGATCGTGATTTTGAGCCTGTTCTTTCCATGACCCCTCTTAAC
>Orostachys_fimbriata
ATGAAAATCTTATATTCCCTGAGGAGGTTCTACCACGTGGAAACGCTCTTTAATGGAACT------TTAGCTTTAGCTGGTCGTGACCAAGAAACCACCGGTTTCGCTTGGTGGGCCGGGAATGCCCGACTTATCAATTTATCCGGGAAACTACTTGGGGCTCATGTAGCTCATGCTGGGTTAATCGTATTCTGGGCTGGAGCAATGAACCTATTTGAAGTGGCTCATTTCGTACCAGAAAAGCCCATGTATGAACAAGGATTAATTTTACTTCCCCACCTAGCTACTCTAGGTTGGGGGGTAGGTCCTGGTGGGGAAGTAATAGATACCTTTCCTTACTTTGTATCTGGCGTACTTCATTTAATTTCCTCTGCAGTATTAGGCTTCGGCGGTATTTATCATGCACTTCTGGGACCGGAAACTCTTGAAGAATCTTTTCCATTCTTCGGTTATGTATGGAAAGATAGAAATAAAATGACCACAATTTTGGGTATTCACTTAATCTTGTTAGGTATCGGTGCTTTTCTTCTAGTATTCAAGGCTCTCTATTTTGGGGGCGTATATGATACCTGGGCTCCGGGTGGGGGAGATGTAAGAAAAATTACCAACTTGACCCTTAGTCCAAGTGTTATTTTTGGTTATTTGCTAAAATCGCCCTTTGGAGGAGAAGGATGGATTGTCAGTGTGGATGATTTGGAAGATATAATTGGAGGACATGTATGGTTAGGCTCCATTTGTATACTTGGTGGAATTTGGCACATCTTAACCAAACCCTTTGCATGGGCTCGACGTGCACTTGTATGGTCTGGAGAAGCTTACTTGTCTTATAGTTTAGCGGCATTATCCGTCTTTGGTTTCATTGCTTGTTGCTTTGTCTGGTTCAATAATACCGCTTATCCTAGTGAGTTTTATGGACCCACTGGACCAGAAGCTTCGCAAGCTCAAGCATTTACTTTTCTAGTTAGAGACCAGCGTCTTGGGGCTAACGTGGGATCGGCTCAAGGACCTACTGGTTTAGGTAAATATCTAATGCGTTCCCCAACTGGAGAAGTCATTTTTGGAGGAGAAACTATGCGTTTTTGGGATTTGCGTGCTCCCTGGTTAGAACCTCTACGGGGGCCCAACGGTTTGGATTTGAGTAGGCTGAAAAAAGACATACAACCTTGGCAAGAACGGCGGTCTGCGGAATATATGACTCACGCTCCTTTAGGTTCTTTAAATTCTGTGGGGGGCGTAGCCACCGAGATCAATGCAGTTAATTATGTTTCTCCTAGAAGTTGGTTAGCTACCTCACATTTTGTTCTAGGATTCTTCCTATTTGTGGGTCATTTATGGCACGCAGGAAGAGCCCGTGCAGCTGCAGCAGGATTTGAAAAAGGAATTGATCGTGATTTTGAGCCTGTTCTTTCCATGACCCCTCTTAAC
>Orostachys_japonica
ATGAAAATCTTATATTCCCTGAGGAGGTTCTACCACGTGGAAACGCTCTTTAATGGAACT------TTAGCTTTAGCTGGTCGTGACCAAGAAACCACCGGTTTCGCTTGGTGGGCCGGGAATGCCCGACTTATCAATTTATCCGGGAAACTACTTGGGGCTCATGTAGCTCATGCTGGGTTAATCGTATTCTGGGCTGGAGCAATGAACCTATTTGAAGTGGCTCATTTCGTACCAGAAAAGCCCATGTATGAACAAGGATTAATTTTACTTCCCCACCTAGCTACTCTAGGTTGGGGGGTAGGTCCTGGTGGGGAAGTAATAGATACCTTTCCTTACTTTGTATCTGGCGTACTTCATTTAATTTCCTCTGCAGTATTAGGCTTCGGCGGTATTTATCATGCACTTCTGGGACCGGAAACTCTTGAAGAATCTTTTCCATTCTTCGGTTATGTATGGAAAGATAGAAATAAAATGACCACAATTTTGGGTATTCACTTAATCTTGTTAGGTATAGGTGCTTTTCTTCTAGTATTCAAGGCTCTCTATTTTGGGGGCGTATATGATACCTGGGCTCCGGGTGGGGGAGATGTAAGAAAAATTACCAACTTGACCCTTAGTCCAAGTGTTATTTTTGGTTATTTGCTAAAATCGCCCTTTGGAGGAGAAGGATGGATTGTCAGTGTGGATGATTTGGAAGATATAATTGGAGGACATGTATGGTTAGGCTCCATTTGTATACTTGGTGGAATTTGGCACATCTTAACCAAACCCTTTGCATGGGCTCGACGTGCACTTGTATGGTCTGGAGAAGCTTACTTGTCTTATAGTTTAGCGGCATTATCCGTCTTTGGTTTCATTGCTTGTTGCTTTGTCTGGTTCAATAATACCGCTTATCCTAGTGAGTTTTATGGACCCACTGGACCAGAAGCTTCGCAAGCTCAAGCATTTACTTTTCTAGTTAGAGACCAGCGTCTTGGGGCTAACGTGGGATCGGCTCAAGGACCTACTGGTTTAGGTAAATATCTAATGCGTTCCCCAACTGGAGAAGTCATTTTTGGAGGAGAAACTATGCGTTTTTGGGATCTGCGTGCTCCCTGGTTAGAACCTCTACGGGGGCCCAACGGTTTGGATTTGAGTAGGCTGAAAAAAGACATACAACCTTGGCAAGAACGGCGGTCTGCGGAATATATGACTCACGCTCCTTTAGGTTCTTTAAATTCTGTGGGGGGCGTAGCCACCGAGATCAATGCAGTTAATTATGTTTCTCCTAGAAGTTGGTTAGCTACCTCACATTTTGTTCTAGGATTCTTCCTATTTGTGGGTCATTTATGGCACGCAGGAAGAGCCCGTGCAGCTGCAGCAGGATTTGAAAAAGGAATTGATCGTGATTTTGAGCCTGTTCTTTCCATGACCCCTCTTAAC
>Orostachys_minuta
ATGAAAATCTTATATTCCCTGAGGAGGTTCTACCACGTGGAAACGCTCTTTAATGGAACT------TTAGCTTTAGCTGGTCGTGACCAAGAAACCACCGGTTTCGCTTGGTGGGCCGGGAATGCCCGACTTATCAATTTATCCGGGAAACTACTTGGGGCTCATGTAGCTCATGCTGGGTTAATCGTATTCTGGGCTGGAGCAATGAACCTATTTGAAGTGGCTCATTTCGTACCAGAAAAGCCCATGTATGAACAAGGATTAATTTTACTTCCCCACCTAGCTACTCTAGGTTGGGGGGTAGGTCCTGGTGGGGAAGTAATAGATACCTTTCCTTACTTTGTATCTGGCGTACTTCATTTAATTTCCTCTGCAGTATTAGGCTTCGGCGGTATTTATCATGCACTTCTGGGACCGGAAACTCTTGAAGAATCTTTTCCATTCTTCGGTTATGTATGGAAAGATAGAAATAAAATGACCACAATTTTGGGTATTCACTTAATCTTGTTAGGTATAGGTGCTTTTCTTCTAGTATTCAAGGCTCTCTATTTTGGGGGCGTATATGATACCTGGGCTCCGGGTGGGGGAGATGTAAGAAAAATTACCAACTTGACCCTTAGTCCAAGTGTTATTTTTGGTTATTTGCTAAAATCGCCCTTTGGAGGAGAAGGATGGATTGTCAGTGTGGATGATTTGGAAGATATAATTGGAGGACATGTATGGTTAGGCTCCATTTGTATACTTGGTGGAATTTGGCACATCTTAACCAAACCCTTTGCATGGGCTCGACGTGCACTTGTATGGTCTGGAGAAGCTTACTTGTCTTATAGTTTAGCGGCATTATCCGTCTTTGGTTTCATTGCTTGTTGCTTTGTCTGGTTCAATAATACCGCTTATCCTAGTGAGTTTTATGGACCCACTGGACCAGAAGCTTCGCAAGCTCAAGCATTTACTTTTCTAGTTAGAGACCAGCGTCTTGGGGCTAACGTGGGATCGGCTCAAGGACCTACTGGTTTAGGTAAATATCTAATGCGTTCCCCAACTGGAGAAGTCATTTTTGGAGGAGAAACTATGCGTTTTTGGGATCTGCGTGCTCCCTGGTTAGAACCTCTACGGGGGCCCAACGGTTTGGATTTGAGTAGGCTGAAAAAAGACATACAACCTTGGCAAGAACGGCGGTCTGCGGAATATATGACTCACGCTCCTTTAGGTTCTTTAAATTCTGTGGGGGGCGTAGCCACCGAGATCAATGCAGTTAATTATGTTTCTCCTAGAAGTTGGTTAGCTACCTCACATTTTGTTCTAGGATTCTTCCTATTTGTGGGTCATTTATGGCACGCAGGAAGAGCCCGTGCAGCTGCAGCAGGATTTGAAAAAGGAATTGATCGTGATTTTGAGCCTGTTCTTTCCATGACCCCTCTTAAC
>Orostachys_iwarenge_f_magna
ATGAAAATCTTATATTCCCTGAGGAGGTTCTACCACGTGGAAACGCTCTTTAATGGAACT------TTAGCTTTAGCTGGTCGTGACCAAGAAACCACCGGTTTCGCTTGGTGGGCCGGGAATGCCCGACTTATCAATTTATCCGGGAAACTACTTGGGGCTCATGTAGCTCATGCTGGGTTAATCGTATTCTGGGCTGGAGCAATGAACCTATTTGAAGTGGCTCATTTCGTACCAGAAAAGCCCATGTATGAACAAGGATTAATTTTACTTCCCCACCTAGCTACTCTAGGTTGGGGGGTAGGTCCTGGTGGGGAAGTAATAGATACCTTTCCTTACTTTGTATCTGGCGTACTTCACTTAATTTCCTCTGCAGTATTAGGCTTCGGCGGTATTTATCATGCACTTCTGGGACCGGAAACTCTTGAAGAATCTTTTCCATTCTTCGGTTATGTATGGAAAGATAGAAATAAAATGACCACAATTTTGGGTATTCACTTAATCTTGTTAGGTATAGGTGCTTTTCTTCTAGTATTCAAGGCTCTATATTTTGGGGGCGTATATGATACCTGGGCTCCGGGTGGGGGAGATGTAAGAAAAATTACCAACTTGACCCTTAGTCCAAGTGTTATTTTTGGTTATTTGCTAAAATCGCCCTTTGGAGGAGAAGGATGGATTGTCAGTGTGGATGATTTGGAAGATATAATTGGAGGACATGTATGGTTAGGCTCCATTTGTATACTTGGTGGAATTTGGCACATCTTAACCAAACCCTTTGCATGGGCTCGACGTGCACTTGTATGGTCTGGAGAAGCTTACTTGTCTTATAGTTTAGCGGCATTATCTGTCTTTGGTTTCATTGCTTGTTGCTTTGTATGGTTCAATAATACCGCTTATCCTAGTGAGTTTTATGGACCCACTGGACCAGAAGCTTCGCAAGCTCAAGCATTTACTTTTCTAGTTAGAGACCAGCGTCTTGGGGCTAACGTGGGATCGGCTCAAGGACCTACTGGTTTAGGTAAATATCTAATGCGTTCCCCAACTGGAGAAGTCATTTTTGGAGGAGAAACTATGCGTTTTTGGGATCTGCGTGCTCCCTGGTTAGAACCTCTACGGGGTCCCAACGGTTTGGATTTGAGTAGGCTGAAAAAAGACATACAACCTTGGCAAGAACGGCGGTCTGCGGAATATATGACTCATGCTCCTTTAGGTTCTTTAAATTCTGTGGGGGGCGTAGCCACCGAGATCAATGCAGTTAATTATGTTTCTCCTAGAAGTTGGTTAGCTACCTCGCATTTTGTTCTAGGATTCTTCCTATTTGTAGGTCATTTATGGCACGCAGGAAGAGCCCGTGCAGCTGCAGCAGGATTTGAAAAAGGAATTGATCGTGATTTTGAGCCTGTTCTTTCCATGACCCCTCTTAAC
>Sinocrassula_densirosulata
ATGAAAATCTTATATTCCCTGAGGAGGTTCTACCACGTGGAAACGCTCTTTAATGGAACT------TTAGCTTTAGCTGGTCGTGACCAAGAAACCACCGGTTTCGCTTGGTGGGCCGGGAATGCCCGACTTATCAATTTATCCGGGAAACTACTTGGAGCTCATGTAGCTCATGCTGGGTTAATCGTATTCTGGGCTGGAGCAATGAACCTATTTGAAGTGGCTCATTTCGTACCAGAAAAGCCCATGTATGAACAAGGATTAATTTTACTTCCCCACCTAGCTACTCTAGGTTGGGGGGTAGGTCCTGGTGGGGAAGTAATCGATACCTTTCCTTACTTTGTATCTGGCGTACTTCACTTAATTTCCTCTGCAGTATTAGGCTTCGGCGGTATTTATCATGCACTTCTGGGACCGGAAACTCTTGAAGAATCTTTTCCATTCTTCGGTTATGTATGGAAAGATAGAAATAAAATGACCACAATTTTGGGTATTCACTTAATCTTGTTAGGTATAGGTGCTTTTCTTCTAGTATTCAAGGCTCTATATTTTGGGGGCGTATATGATACCTGGGCTCCGGGTGGGGGAGATGTAAGAAAAATTACCAACTTGACCCTTAGTCCAAGTGTTATTTTTGGTTATTTGCTAAAATCGCCCTTTGGAGGAGAAGGATGGATTGTCAGTGTGGATGATTTGGAAGATATAATTGGAGGACATGTATGGTTAGGCTCCATTTGTATACTTGGTGGAATTTGGCACATCTTAACCAAACCCTTTGCATGGGCTCGACGTGCACTTGTATGGTCTGGAGAAGCTTACTTGTCTTATAGTTTAGGGGCATTATCTGTCTTTGGTTTCATTGCTTGTTGCTTTGTTTGGTTCAATAATACCGCTTATCCTAGTGAGTTTTATGGACCCACTGGACCAGAAGCTTCGCAAGCTCAAGCATTTACTTTTCTAGTTAGAGACCAGCGTCTTGGGGCTAACGTGGGATCGGCTCAAGGACCTACTGGTTTAGGTAAATATCTAATGCGTTCCCCAACTGGAGAAGTCATTTTTGGCGGAGAAACTATGCGTTTTTGGGATCTGCGTGCTCCCTGGTTAGAACCTCTACGGGGTCCCAATGGTTTGGATTTGAGTAGGCTGAAAAAAGACATACAACCTTGGCAAGAACGGCGGTCTGCGGAATATATGACTCATGCTCCTTTAGGTTCTTTAAATTCTGTGGGGGGCGTAGCCACCGAGATCAATGCAGTTAATTATGTTTCTCCTAGAAGTTGGTTAGCTACCTCGCATTTTGTTCTAGGATTCTTCCTATTTGTAGGTCATTTATGGCACGCAGGAAGAGCCCGTGCAGCTGCAGCAGGATTTGAAAAAGGAATTGATCGTGATTTTGAGCCTGTTCTTTCCATGACCCCTCTTAAC
>Sinocrassula_indica
ATGAAAATCTTATATTCCCTGAGGAGGTTCTACCACGTGGAAACGCTCTTTAATGGAACT------TTAGCTTTAGCTGGTCGTGACCAAGAAACCACCGGTTTCGCTTGGTGGGCCGGGAATGCCCGACTTATCAATTTATCCGGGAAACTACTTGGAGCTCATGTAGCTCATGCTGGGTTAATCGTATTCTGGGCTGGAGCAATGAACCTATTTGAAGTGGCTCATTTCGTACCAGAAAAGCCCATGTATGAACAAGGATTAATTTTACTTCCCCACCTAGCTACTCTAGGTTGGGGGGTAGGTCCTGGTGGGGAAGTAATCGATACCTTTCCTTACTTTGTATCTGGCGTACTTCACTTAATTTCCTCTGCAGTATTAGGCTTCGGCGGTATTTATCATGCACTTCTGGGACCGGAAACTCTTGAAGAATCTTTTCCATTCTTCGGTTATGTATGGAAAGATAGAAATAAAATGACCACAATTTTGGGTATTCACTTAATCTTGTTAGGTATAGGTGCTTTTCTTCTAGTATTCAAGGCTCTATATTTTGGGGGCGTATATGATACCTGGGCTCCGGGTGGGGGAGATGTAAGAAAAATTACCAACTTGACCCTTAGTCCAAGTGTTATTTTTGGTTATTTGCTAAAATCGCCCTTTGGAGGAGAAGGATGGATTGTCAGTGTGGATGATTTGGAAGATATAATTGGAGGACATGTATGGTTAGGCTCCATTTGTATACTTGGTGGAATTTGGCACATCTTAACCAAACCCTTTGCATGGGCTCGACGTGCACTTGTATGGTCTGGAGAAGCTTACTTGTCTTATAGTTTAGGGGCATTATCTGTCTTTGGTTTCATTGCTTGTTGCTTTGTTTGGTTCAATAATACCGCTTATCCTAGTGAGTTTTATGGACCCACTGGACCAGAAGCTTCGCAAGCTCAAGCATTTACTTTTCTAGTTAGAGACCAGCGTCTTGGGGCTAACGTGGGATCGGCTCAAGGACCTACTGGTTTAGGTAAATATCTAATGCGTTCCCCAACTGGAGAAGTCATTTTTGGCGGAGAAACTATGCGTTTTTGGGATCTGCGTGCTCCCTGGTTAGAACCTCTACGGGGTCCCAATGGTTTGGATTTGAGTAGGCTGAAAAAAGACATACAACCTTGGCAAGAACGGCGGTCTGCGGAATATATGACTCATGCTCCTTTAGGTTCTTTAAATTCTGTGGGGGGCGTAGCCACCGAGATCAATGCAGTTAATTATGTTTCTCCTAGAAGTTGGTTAGCTACCTCGCATTTTGTTCTAGGATTCTTCCTATTTGTAGGTCATTTATGGCACGCAGGAAGAGCCCGTGCAGCTGCAGCAGGATTTGAAAAAGGAATTGATCGTGATTTTGAGCCTGTTCTTTCCATGACCCCTCTTAAC
>Umbilicus_rupestris
ATGAAAATCTTATATTCCCTGAGGAGGTTCTACCACGTGGAAACGCTCTTTAATGGAACT------TTAGCTTTAGCTGGTCGTGACCAAGAAACCACCGGTTTCGCTTGGTGGGCCGGGAATGCCCGACTTATCAATTTATCCGGTAAACTACTTGGGGCTCATGTAGCTCATGCTGGGTTAATCGTATTTTGGGCTGGAGCAATGAACCTATTTGAAGTGGCTCATTTCGTACCAGAAAAGCCCATGTATGAACAAGGATTAATTTTAGTTCCCCACCTAGCTACTCTAGGTTGGGGGGTAGGTCCTGGTGGGGAAGTAATAGATACCTTTCCTTACTTTGTATCTGGCGTACTTCACTTAATTTCCTCCGCAGTATTAGGCTTCGGCGGTATTTATCATGCACTTCTGGGACCGGAAACTCTTGAAGAATCTTTTCCATTCTTCGGTTATGTATGGAAAGATAGAAATAAAATGACCACAATTTTGGGTATTCACTTAATCTTGTTAGGTATAGGTGCTTTTCTTCTAGTATTCAAGGCTCTATATTTTGGGGGCGTATATGATACCTGGGCTCCGGGTGGGGGAGATGTAAGAAAAATTACCAACTTGACCCTTAGTCCAAGTGTTATTTTTGGTTATTTACTAAAATCGCCCTTTGGAGGAGAAGGATGGATTGTTAGTGTAGATGATTTGGAAGATATAATTGGAGGACATGTATGGTTAGGCTCCATTTGTATACTTGGTGGAATTTGGCACATCTTAACCAAACCCTTTGCATGGGCTCGACGTGCACTTGTATGGTCTGGAGAAGCTTACTTGTCTTATAGTTTAGCGGCATTATCTATCTTTGGTTTTATTGCTTGTTGCTTTGTCTGGTTCAATAATACCGCTTATCCTAGTGAGTTTTATGGACCCACTGGCCCAGAAGCTTCGCAAGCTCAAGCATTTACTTTTCTAGTTAGAGACCAGCGTCTTGGGGCTAACGTGGGATCTGCTCAAGGACCTACTGGTTTAGGTAAATATCTAATGCGTTCCCCAACTGGAGAAGTCATTTTTGGAGGAGAAACTATGCGCTTTTGGGATCTGCGTGCTCCCTGGTTAGAACCTCTACGAGGTCCCAACGGTTTGGATTTGAGTAGGCTGAAAAAAGACATACAACCTTGGCAAGAAAGGCGGTCTGCGGAATATATGACTCATGCTCCTTTAGGTTCTTTAAATTCTGTGGGTGGCGTAGCTACCGAGATCAATGCAGTTAATTATGTTTCTCCTAGAAGTTGGTTAGCTACCTCGCATTTTGTTCTAGGATTCTTCCTATTTGTAGGTCATTTATGGCACGCAGGAAGAGCCCGTGCAGCTGCAGCAGGATTTGAAAAAGGAATTGATCGTGATTTTGAACCTGTTCTTTCCATGACCCCTCTTAAC
>Myriophyllum_aquaticum
ATGAAAACCTTATATTCCCTGAGGAGGTTCTACCACGTGGAAACGCTCTTTAATGGAACT------TTACCTTTAGCTGGTCGTGACCAAGAAACCACCGGTTTTGCTTGGTGGGCCGGTAACGCTCGACTTATCAATTTATCCGGTAAACTACTTGGGGCTCATGTAGCCCATGCCGGATTAATCGTATTCTGGGCCGGAGCAATGAACCTATTTGAAGTGTCTCATTTCGTACCCGAAAAGCCCATGTATGAACAAGGGTTAATTTTACTTCCCCACCTAGCTACTCTAGGTTGGGGGGTGGGTCCTGGTGGGGAAGTTATAGATATCTTTCCATACTTTGTATCTGGAGTACTTCACTTAATTTCCTCTGCAGTATTGGGCTTTGGCGGTATTTATCATGCACTTCTAGGACCTGAAACTCTTGAAGAATCTTTTCCATTCTTCGGTTATGTATGGAAAGATAGAAATAAAATGACTACAATTTTGGGTATTCACTTAATCTTGTTAGGTATAGGTGCTTTTCTTCTAGTATTCAAGGCTCTTTATTTTGGGGGCGTATATGATACCTGGGCCCCTGGGGGGGGGGATGTAAGAAAAATAACCAACTTGACACTTAGTCCAAGTGTTATATTTGGTTATTTATTAAAATCGCCTTTTGGAGGAGAGGGTTGGATTGTTAGTGTAGATGATTTGGAAGATATAATTGGCGGACATATATGGTTAGGTTCCATTTGTATATTTGGTGGAATCTGGCATATCTTAACCAAACCCTTTGCATGGGCTCGACGTGCACTTGTATGGTCGGGAGAGGCTTACTTGTCTTATAGTTTAGCTGCTTTATCTGTCTTTGGTTTTATTGCTTGTTGCTTTGTCTGGTTCAATAATACCGCTTATCCTAGTGAGTTTTACGGGCCCACTGGACCCGAAGCTTCTCAAGCTCAAGCATTTACTTTTCTAGTTAGAGACCAACGTCTTGGGGCTAACGTCGGATCCGCTCAAGGACCTACTGGTTTAGGTAAATATCTAATGCGTTCCCCGACTGGAGAAGTCATTTTTGGAGGAGAAACTATGCGTTTTTGGGATCTGCGTGCTCCTTGGTTAGAACCCCTACGAGGCCCCAATGGTTTGGACTTGAGTAGGCTGAAAAAAGACATACAACCTTGGCAAGAGCGGCGTTCCGCGGAATATATGACTCATGCTCCTTTGGGTTCTTTAAATTCCGTGGGTGGCGTAGCTACCGAGATCAATGCAGTCAATTATGTCTCTCCTAGAAGTTGGTTAGCTACCTCTCATTTTGTTCTAGGATTCTTCTTATTTGTAGGTCATTTGTGGCACGCTGGGCGGGCTCGTGCAGCTGCAGCAGGTTTTGAAAAAGGAATTGATCGTGATTTTGAACCTGTTCTTTCTATGACCCCTCTTAAC
>Myriophyllum_spicatum
ATGAAAACCTTATATTCCCTGATGAGGTTCTACCACGTGGAAACGCTCTTTAATGGAACT------TTACCTTTAGCTGGTCGTGACCAAGAAACCACCGGTTTTGCTTGGTGGGCCGGTAACGCTCGACTTATCAATTTATCCGGTAAACTACTTGGGGCTCATGTAGCCCATGCTGGATTAATCGTATTCTGGGCCGGAGCAATGAACCTATTTGAAGTGGCTCATTTCGTACCCGAAAAGCCCATGTATGAACAAGGATTAATTTTACTTCCCCACCTAGCTACTCTAGGTTGGGGGGTGGGTCCTGGTGGGGAAGTTATAGATATCTTTCCATACTTTGTATCTGGAGTACTTCACTTAATTTCCTCTGCAGTATTGGGCTTTGGCGGTATTTATCATGCACTTCTAGGACCTGAAACTCTTGAAGAATCTTTTCCATTCTTCGGTTATGTATGGAAAGATAGAAATAAAATGACTACAATTTTGGGTATTCACTTAATCTTGTTAGGTATAGGTGCTTTTCTTCTAGTATTCAAGGCTCTTTATTTTGGGGGCATATATGATACCTGGGCCCCTGGGGGGGGGGATGTAAGAAAAATAACCAACTTGACACTTAGTCCAAGTGTTATATTTGGTTATTTATTAAAATCGCCTTTTGGAGGAGAGGGTTGGATTGTTAGTGTGGATGATTTGGAAGATATAATTGGCGGACATATATGGTTAGGTTCCATTTGTATATTTGGTGGAATCTGGCATATCTTAACCAAACCCTTTGCATGGGCTCGACGTGCACTTGTATGGTCGGGAGAGGCTTACTTGTCTTATAGTTTAGCTGCTTTATCTGTCTTTGGTTTTATTGCTTGTTGTTTTGTATGGTTCAATAATACCGCTTATCCTAGTGAGTTTTACGGGCCCACTGGACCCGAAGCTTCTCAAGCTCAAGCATTTACTTTTCTAGTTAGAGACCAACGTCTTGGGGCTAACGTCGGATCTGCTCAAGGACCTACTGGTTTAGGTAAATATCTAATGCGTTCCCCGACTGGAGAAGTCATTTTTGGAGGAGAAACTATGCGTTTTTGGGATCTGCGTGCTCCTTGGTTAGAACCCCTACGAGGCCCCAACGGTTTGGACTTGAGTAGGCTGAAAAAAGACATACAACCTTGGCAAGAGCGGCGTTCCGCGGAATATATGACTCATGCTCCTTTGGGTTCTTTAAATTCCGTGGGTGGCGTAGCTACCGAGATCAATGCAGTCAATTATGTCTCTCCTAGAAGTTGGTTAGCTACCTCTCATTTTGTTCTAGGATTCTTCCTATTTGTAGGTCATTTGTGGCACGCTGGGCGGGCTCGTGCAGCTGCAGCAGGTTTTGAAAAAGGAATTGATCGTGATTTTGAACCTGTTCTTTCTATGACCCCTCTTAAC
>Sempervivum_heuffelii
ATGAAAATCTTATATTCCCTGAGGAGGTTCTACCACGTGGAAACGCTCTTTAATGGAACT------TTAGCTTTAGCTGGTCGTGACCAAGAAACCACCGGTTTCGCTTGGTGGGCCGGGAATGCCCGACTTATCAATTTATCCGGGAAACTACTTGGGGCTCATGTAGCTCATGCTGGGTTAATCGTATTCTGGGCTGGAGCAATGAACCTATTTGAAGTGGCTCACTTTGTACCAGAAAAGCCCATGTATGAACAAGGATTAATTTTACTTCCCCACCTAGCTACTCTAGGTTGGGGGGTAGGTCCTGGTGGGGAAGTAATAGATACCTTTCCTTACTTTGTATCTGGCGTACTTCACTTAATTTCCTCTGCAGTATTAGGCTTCGGCGGTATTTATCATGCACTTCTGGGACCGGAAACTCTTGAAGAATCTTTTCCATTCTTCGGTTATGTATGGAAAGATAGAAATAAAATGACCACAATTTTGGGTATTCACTTAATCTTGTTAGGTATAGGTGCTTTTCTTCTAGTATTCAAGGCTCTATATTTTGGAGGCGTATATGATACCTGGGCTCCGGGTGGGGGAGATGTAAGAAAAATTACCAACTTGACCCTTAGTCCAAGTGTTATTTTTGGTTATTTATTAAAATCGCCCTTTGGAGGAGAAGGATGGATTGTTAGTGTGGATGATTTGGAAGATATAATTGGAGGACATGTATGGTTAGGCTCCATTTGTATACTTGGTGGAATTTGGCACATCTTAACTAAACCCTTTGCATGGGCTCGACGTGCACTTGTATGGTCTGGAGAAGCTTACTTGTCTTATAGTTTAGCGGCATTATCTGTCTTTGGTTTCATTGCTTGTTGCTTTGTTTGGTTCAATAATACCGCTTATCCTAGTGAGTTTTATGGACCCACTGGACCAGAAGCTTCGCAAGCTCAAGCATTTACTTTTCTAGTTAGAGACCAGCGTCTTGGGGCTAACGTGGGATCTGCTCAAGGACCTACTGGTTTAGGGAAATATCTAATGCGGTCCCCAACTGGAGAAGTCATTTTTGGAGGAGAAACTATGCGTTTTTGGGATCTGCGTGCTCCCTGGTTAGAACCTCTACGGGGTCCCAACGGTTTGGATTTAAGTAGGCTGAAAAAAGACATACAACCTTGGCAAGAACGGCGGTCTGCGGAATATATGACTCATGCTCCTTTAGGTTCGTTAAATTCTGTGGGTGGCGTAGCTACCGAGATCAATGCCGTTAATTATGTTTCGCCTAGAAGTTGGTTAGCTACCTCGCATTTTGTTCTAGGATTCTTCCTATTTGTAGGGCATTTATGGCACGCAGGGAGAGCCCGTGCAGCTGCAGCAGGATTTGAAAAAGGAATTGATCGTGATTTTGAGCCTGTTCTTTCCATGACCCCTCTTAAC
>Sempervivum_ciliosum
ATGAAAATCTTATATTCCCTGAGGAGGTTCTACCACGTGGAAACGCTCTTTAATGGAACT------TTAGCTTTAGCTGGTCGTGACCAAGAAACCACCGGTTTCGCTTGGTGGGCCGGGAATGCCCGACTTATCAATTTATCCGGGAAACTACTTGGGGCTCATGTAGCTCATGCTGGGTTAATCGTATTCTGGGCTGGAGCAATGAACCTATTTGAAGTGGCTCACTTTGTACCAGAAAAGCCCATGTATGAACAAGGATTAATTTTACTTCCCCACCTAGCTACTCTAGGTTGGGGGGTAGGTCCTGGTGGGGAAGTAATAGATACCTTTCCTTACTTTGTATCTGGCGTACTTCACTTAATTTCCTCTGCAGTATTAGGCTTCGGCGGTATTTATCATGCACTTCTGGGACCGGAAACTCTTGAAGAATCTTTTCCATTCTTCGGTTATGTATGGAAAGATAGAAATAAAATGACCACAATTTTGGGTATTCACTTAATCTTGTTAGGTATAGGTGCTTTTCTTCTAGTATTCAAGGCTCTATATTTTGGAGGCGTATATGATACCTGGGCTCCGGGTGGGGGAGATGTAAGAAAAATTACCAACTTGACCCTTAGTCCAAGTGTTATTTTTGGTTATTTATTAAAATCGCCCTTTGGAGGAGAAGGATGGATTGTTAGTGTGGATGATTTGGAAGATATAATTGGAGGACATGTATGGTTAGGCTCCATTTGTATACTTGGTGGAATTTGGCACATCTTAACTAAACCCTTTGCATGGGCTCGACGTGCACTTGTATGGTCTGGAGAAGCTTACTTGTCTTATAGTTTAGCGGCATTATCTGTCTTTGGTTTCATTGCTTGTTGCTTTGTTTGGTTCAATAATACCGCTTATCCTAGTGAGTTTTATGGACCCACTGGACCAGAAGCTTCGCAAGCTCAAGCATTTACTTTTCTAGTTAGAGACCAGCGTCTTGGGGCTAACGTGGGATCTGCTCAAGGACCTACTGGTTTAGGGAAATATCTAATGCGTTCCCCAACTGGAGAAGTCATTTTTGGAGGAGAAACTATGCGTTTTTGGGATCTGCGTGCTCCCTGGTTAGAACCTCTACGGGGTCCCAACGGTTTGGATTTAAGTAGACTGAAAAAAGACATACAACCTTGGCAAGAACGGCGGTCTGCGGAATATATGACTCATGCTCCTTTAGGTTCGTTAAATTCTGTGGGTGGCGTAGCTACCGAGATCAATGCCGTTAATTATGTTTCGCCTAGAAGTTGGTTAGCTACCTCGCATTTTGTTCTAGGATTCTTCCTATTTGTAGGTCATTTATGGCACGCAGGGAGAGCCCGTGCAGCTGCAGCAGGATTTGAAAAAGGAATTGATCGTGATTTTGAGCCTGTTCTTTCCATGACCCCTCTTAAC
>Sempervivum_funckii
ATGAAAATCTTATATTCCCTGAGGAGGTTCTACCACGTGGAAACGCTCTTTAATGGAACT------TTAGCTTTAGCTGGTCGTGACCAAGAAACCACCGGTTTCGCTTGGTGGGCCGGGAATGCCCGACTTATCAATTTATCCGGGAAACTACTTGGGGCTCATGTAGCTCATGCTGGGTTAATCGTATTCTGGGCTGGAGCAATGAACCTATTTGAAGTGGCTCACTTTGTACCAGAAAAGCCCATGTATGAACAAGGATTAATTTTACTTCCCCACCTAGCTACTCTAGGTTGGGGGGTAGGTCCTGGTGGGGAAGTAATAGATACCTTTCCTTACTTTGTATCTGGCGTACTTCACTTAATTTCCTCTGCAGTATTAGGCTTCGGCGGTATTTATCATGCACTTCTGGGACCGGAAACTCTTGAAGAATCTTTTCCATTCTTCGGTTATGTATGGAAAGATAGAAATAAAATGACCACAATTTTGGGTATTCACTTAATCTTGTTAGGTATAGGTGCTTTTCTTCTAGTATTCAAGGCTCTATATTTTGGAGGCGTATATGATACCTGGGCTCCGGGTGGCGGAGATGTAAGAAAAATTACCAACTTGACCCTTAGTCCAAGTGTTATTTTTGGTTATTTATTAAAATCGCCCTTTGGAGGAGAAGGATGGATTGTTAGTGTGGATGATTTGGAAGATATAATTGGAGGACATGTATGGTTAGGCTCCATTTGTATACTTGGTGGAATTTGGCACATCTTAACTAAACCCTTTGCATGGGCTCGACGTGCACTTGTATGGTCTGGAGAAGCTTACTTGTCTTATAGTTTAGCGGCATTATCTGTCTTTGGTTTCATTGCTTGTTGCTTTGTTTGGTTCAATAATACCGCTTATCCTAGTGAGTTTTATGGACCCACTGGACCAGAAGCTTCGCAAGCTCAAGCATTTACTTTTCTAGTTAGAGACCAGCGTCTTGGGGCTAACGTGGGATCTGCTCAAGGACCTACTGGTTTAGGGAAATATCTAATGCGTTCCCCAACTGGAGAAGTCATTTTTGGAGGAGAAACTATGCGTTTTTGGGATCTGCGTGCTCCCTGGTTAGAACCTCTACGGGGTCCCAACGGTTTGGATTTAAGTAGACTGAAAAAAGACATACAACCTTGGCAAGAACGGCGGTCTGCGGAATATATGACTCATGCTCCTTTAGGTTCGTTAAATTCTGTGGGTGGCGTAGCTACCGAGATCAATGCCGTTAATTATGTTTCGCCTAGAAGTTGGTTAGCTACCTCGCATTTTGTTCTAGGATTCTTCCTATTTGTAGGTCATTTATGGCACGCAGGGAGAGCCCGTGCAGCTGCAGCAGGATTTGAAAAAGGAATTGATCGTGATTTTGAGCCTGTTCTTTCCATGACCCCTCTTAAC
>Sempervivum_globiferum_subsp_hirtum
ATGAAAATCTTATATTCCCTGAGGAGGTTCTACCACGTGGAAACGCTCTTTAATGGAACT------TTAGCTTTAGCTGGTCGTGACCAAGAAACCACCGGTTTCGCTTGGTGGGCCGGGAATGCCCGACTTATCAATTTATCCGGAAAACTACTTGGGGCTCATGTAGCTCATGCTGGGTTAATCGTATTCTGGGCTGGAGCAATGAACCTATTTGAAGTGGCTCACTTTGTACCAGAAAAGCCCATGTATGAACAAGGATTAATTTTACTTCCCCACCTAGCTACTCTAGGTTGGGGGGTAGGTCCTGGTGGGGAAGTAATAGATACCTTTCCTTACTTTGTATCTGGCGTACTTCACTTAATTTCCTCTGCAGTATTAGGCTTCGGCGGTATTTATCATGCACTTCTGGGACCGGAAACTCTTGAAGAATCTTTTCCATTCTTCGGTTATGTATGGAAAGATAGAAATAAAATGACCACAATTTTGGGTATTCACTTAATCTTGTTAGGTATAGGTGCTTTTCTTCTAGTATTCAAGGCTCTATATTTTGGAGGCGTATATGATACCTGGGCTCCGGGTGGGGGAGATGTAAGAAAAATTACCAACTTGACCCTTAGTCCAAGTGTTATTTTTGGTTATTTATTAAAATCGCCCTTTGGAGGAGAAGGATGGATTGTTAGTGTGGATGATTTGGAAGATATAATTGGAGGACATGTATGGTTAGGCTCCATTTGTATACTTGGTGGAATTTGGCACATCTTAACTAAACCCTTTGCATGGGCTCGACGTGCACTTGTATGGTCTGGAGAAGCTTACTTGTCTTATAGTTTAGCGGCATTATCTGTCTTTGGTTTCATTGCTTGTTGTTTTGTTTGGTTCAATAATACCGCTTATCCTAGTGAGTTTTATGGACCCACTGGACCAGAAGCTTCGCAAGCTCAAGCATTTACTTTTCTAGTTAGAGACCAGCGTCTTGGGGCTAACGTGGGATCTGCTCAAGGACCTACTGGTTTAGGGAAATATCTAATGCGTTCCCCAACTGGAGAAGTCATTTTTGGAGGAGAAACTATGCGTTTTTGGGATCTGCGTGCTCCCTGGTTAGAACCTCTACGGGGTCCCAACGGTTTGGATTTAAGTAGGCTGAAAAAAGACATACAACCTTGGCAAGAACGGCGGTCTGCGGAATATATGACTCATGCTCCTTTAGGTTCGTTAAATTCTGTGGGTGGCGTAGCTACCGAGATCAATGCCGTTAATTATGTTTCGCCTAGAAGTTGGTTAGCTACCTCGCATTTTGTTCTAGGATTCTTCCTATTTGTAGGTCATTTATGGCACGCAGGGAGAGCCCGTGCAGCTGCAGCAGGATTTGAAAAAGGAATTGATCGTGATTTTGAGCCTGTTCTTTCCATGACCCCTCTTAAC
>Sempervivum_globiferum
ATGAAAATCTTATATTCCCTGAGGAGGTTCTACCACGTGGAAACGCTCTTTAATGGAACT------TTAGCTTTAGCTGGTCGTGACCAAGAAACCACCGGTTTCGCTTGGTGGGCCGGGAATGCCCGACTTATCAATTTATCCGGAAAACTACTTGGGGCTCATGTAGCTCATGCTGGGTTAATCGTATTCTGGGCTGGAGCAATGAACCTATTTGAAGTGGCTCACTTTGTACCAGAAAAGCCCATGTATGAACAAGGATTAATTTTACTTCCCCACCTAGCTACTCTAGGTTGGGGGGTAGGTCCTGGTGGGGAAGTAATAGATACCTTTCCTTACTTTGTATCTGGCGTACTTCACTTAATTTCCTCTGCAGTATTAGGCTTCGGCGGTATTTATCATGCACTTCTGGGACCGGAAACTCTTGAAGAATCTTTTCCATTCTTCGGTTATGTATGGAAAGATAGAAATAAAATGACCACAATTTTGGGTATTCACTTAATCTTGTTAGGTATAGGTGCTTTTCTTCTAGTATTCAAGGCTCTATATTTTGGAGGCGTATATGATACCTGGGCTCCGGGTGGGGGAGATGTAAGAAAAATTACCAACTTGACCCTTAGTCCAAGTGTTATTTTTGGTTATTTATTAAAATCGCCCTTTGGAGGAGAAGGATGGATTGTTAGTGTGGATGATTTGGAAGATATAATTGGAGGACATGTATGGTTAGGCTCCATTTGTATACTTGGTGGAATTTGGCACATCTTAACTAAACCCTTTGCATGGGCTCGACGTGCACTTGTATGGTCTGGAGAAGCTTACTTGTCTTATAGTTTAGCGGCATTATCTGTCTTTGGTTTCATTGCTTGTTGTTTTGTTTGGTTCAATAATACCGCTTATCCTAGTGAGTTTTATGGACCCACTGGACCAGAAGCTTCGCAAGCTCAAGCATTTACTTTTCTAGTTAGAGACCAGCGTCTTGGGGCTAACGTGGGATCTGCTCAAGGACCTACTGGTTTAGGGAAATATCTAATGCGTTCCCCAACTGGAGAAGTCATTTTTGGAGGAGAAACTATGCGTTTTTGGGATCTGCGTGCTCCCTGGTTAGAACCTCTACGGGGTCCCAACGGTTTGGATTTAAGTAGGCTGAAAAAAGACATACAACCTTGGCAAGAACGGCGGTCTGCGGAATATATGACTCATGCTCCTTTAGGTTCGTTAAATTCTGTGGGTGGCGTAGCTACCGAGATCAATGCCGTTAATTATGTTTCGCCTAGAAGTTGGTTAGCTACCTCGCATTTTGTTCTAGGATTCTTCCTATTTGTAGGTCATTTATGGCACGCAGGGAGAGCCCGTGCAGCTGCAGCAGGATTTGAAAAAGGAATTGATCGTGATTTTGAGCCTGTTCTTTCCATGACCCCTCTTAAC
>Sempervivum_calcareum
ATGAAAATCTTATATTCCCTGAGGAGGTTCTACCACGTGGAAACGCTCTTTAATGGAACT------TTAGCTTTAGCTGGTCGTGACCAAGAAACCACCGGTTTCGCTTGGTGGGCCGGGAATGCCCGACTTATCAATTTATCCGGGAAACTACTTGGGGCTCATGTAGCTCATGCTGGGTTAATCGTATTCTGGGCTGGAGCAATGAACCTATTTGAAGTGGCTCACTTTGTACCAGAAAAGCCCATGTATGAACAAGGATTAATTTTACTTCCCCACCTAGCTACTCTAGGTTGGGGGGTAGGTCCTGGTGGGGAAGTAATAGATACCTTTCCTTACTTTGTATCTGGCGTACTTCACTTAATTTCCTCTGCAGTATTAGGCTTCGGCGGTATTTATCATGCACTTCTGGGACCGGAAACTCTTGAAGAATCTTTTCCATTCTTCGGTTATGTATGGAAAGATAGAAATAAAATGACCACAATTTTGGGTATTCACTTAATCTTGTTAGGTATAGGTGCTTTTCTTCTAGTATTCAAGGCTCTATATTTTGGAGGCGTATATGATACCTGGGCTCCGGGTGGGGGAGATGTAAGAAAAATTACCAACTTGACCCTTAGTCCAAGTGTTATTTTTGGTTATTTATTAAAATCGCCCTTTGGAGGAGAAGGATGGATTGTTAGTGTGGATGATTTGGAAGATATAATTGGAGGACATGTATGGTTAGGCTCCATTTGTATACTTGGTGGAATTTGGCACATCTTAACTAAACCCTTTGCATGGGCTCGACGTGCACTTGTATGGTCTGGAGAAGCTTACTTGTCTTATAGTTTAGCGGCATTATCTGTCTTTGGTTTCATTGCTTGTTGCTTTGTTTGGTTCAATAATACCGCTTATCCTAGTGAGTTTTATGGACCCACTGGACCAGAAGCTTCGCAAGCTCAAGCATTTACTTTTCTAGTTAGAGACCAGCGTCTTGGGGCTAACGTGGGATCTGCTCAAGGACCTACTGGTTTAGGGAAATATCTAATGCGTTCCCCAACTGGAGAAGTCATTTTTGGAGGAGAAACTATGCGTTTTTGGGATCTGCGTGCTCCCTGGTTAGAACCTCTACGGGGTCCCAACGGTTTGGATTTAAGTAGACTGAAAAAAGACATACAACCTTGGCAAGAACGGCGGTCTGCGGAATATATGACTCATGCTCCTTTAGGTTCGTTAAATTCTGTGGGTGGCGTAGCTACCGAGATCAATGCCGTTAATTATGTTTCGCCTAGAAGTTGGTTAGCTACCTCGCATTTTGTTCTAGGATTCTTCCTATTTGTAGGTCATTTATGGCACGCAGGGAGAGCCCGTGCAGCTGCAGCAGGATTTGAAAAAGGAATTGATCGTGATTTTGAGCCTGTTCTTTCCATGACCCCTCTTAAC
>Sempervivum_arachnoideum
ATGAAAATCTTATATTCCCTGAGGAGGTTCTACCACGTGGAAACGCTCTTTAATGGAACT------TTAGCTTTAGCTGGTCGTGACCAAGAAACCACCGGTTTCGCTTGGTGGGCCGGGAATGCCCGACTTATCAATTTATCCGGGAAACTACTTGGGGCTCATGTAGCTCATGCTGGGTTAATCGTATTCTGGGCTGGAGCAATGAACCTATTTGAAGTGGCTCACTTTGTACCAGAAAAGCCCATGTATGAACAAGGATTAATTTTACTTCCCCACCTAGCTACTCTAGGTTGGGGGGTAGGTCCTGGTGGGGAAGTAATAGATACCTTTCCTTACTTTGTATCTGGCGTACTTCACTTAATTTCCTCTGCAGTATTAGGCTTCGGCGGTATTTATCATGCACTTCTGGGACCGGAAACTCTTGAAGAATCTTTTCCATTCTTCGGTTATGTATGGAAAGATAGAAATAAAATGACCACAATTTTGGGTATTCACTTAATCTTGTTAGGTATAGGTGCTTTTCTTCTAGTATTCAAGGCTCTATATTTTGGAGGCGTATATGATACCTGGGCTCCGGGTGGCGGAGATGTAAGAAAAATTACCAACTTGACCCTTAGTCCAAGTGTTATTTTTGGTTATTTATTAAAATCGCCCTTTGGAGGAGAAGGATGGATTGTTAGTGTGGATGATTTGGAAGATATAATTGGAGGACATGTATGGTTAGGCTCCATTTGTATACTTGGTGGAATTTGGCACATCTTAACTAAACCCTTTGCATGGGCTCGACGTGCACTTGTATGGTCTGGAGAAGCTTACTTGTCTTATAGTTTAGCGGCATTATCTGTCTTTGGTTTCATTGCTTGTTGCTTTGTTTGGTTCAATAATACCGCTTATCCTAGTGAGTTTTATGGACCCACTGGACCAGAAGCTTCGCAAGCTCAAGCATTTACTTTTCTAGTTAGAGACCAGCGTCTTGGGGCTAACGTGGGATCTGCTCAAGGACCTACTGGTTTAGGGAAATATCTAATGCGTTCCCCAACTGGAGAAGTCATTTTTGGAGGAGAAACTATGCGTTTTTGGGATCTGCGTGCTCCCTGGTTAGAACCTCTACGGGGTCCCAACGGTTTGGATTTAAGTAGACTGAAAAAAGACATACAACCTTGGCAAGAACGGCGGTCTGCGGAATATATGACTCATGCTCCTTTAGGTTCGTTAAATTCTGTGGGTGGCGTAGCTACCGAGATCAATGCCGTTAATTATGTTTCGCCTAGAAGTTGGTTAGCTACCTCGCATTTTGTTCTAGGATTCTTCCTATTTGTAGGTCATTTATGGCACGCAGGGAGAGCCCGTGCAGCTGCAGCAGGATTTGAAAAAGGAATTGATCGTGATTTTGAGCCTGTTCTTTCCATGACCCCTCTTAAC
