# Supplementary material for: Exploring Plastomic Resources in Sempervivum (Crassulaceae): Implications for Phylogenetics
Source: Genes (Basel). 2024 Mar 30;15(4):441. doi: 10.3390/genes15040441 (PMC11049882; doi:10.3390/genes15040441)
Supplement: Supplementary file 1 [file genes-15-00441-s001.zip › (revised)supplementary files_Junhu Kan/Data S1/psbD.fasta]

>Crassula_alstonii
ATGACTATAGCCCTTGGTAAATTCACCAAAGACGAACCTGATTTATTTGATATTATGGATGACTGGTTACGGAGGGACCGGTTCGTTTTTGTAGGGTGGTCCGGTCTATTGCTCTTTCCGTGCGCCTATTTTGCTTTAGGGGGTTGGTTCACAGGTACTACTTTTGTAACTTCATGGTATACACATGGATTAGCTAGCTCTTATTTGGAAGGCTGCAATTTTTTAACTGCTGCTGTTTCTACTCCTGCTAACAGTTTAGCACATTCTTTGTTGTTACTATGGGGGCCTGAAGCGCAGGGAGATTTTACTCGGTGGTGTCAATTAGGCGGTCTTTGGACTTTTGTTGCTCTACATGGCGCTTTCGGACTAATAGGTTTCATGTTACGTCAATTCGAACTTGCTCGATCTGTACAATTGCGCCCTTATAATGCAATCGCATTTTCTGGTCCGATTGCCGTTTTTGTTTCTGTATTCTTGATTTATCCACTAGGTCAGTCTGGTTGGTTCTTTGCGCCTAGTTTTGGTGTAGCAGCTATCTTTCGATTCATCCTATTTTTCCAAGGGTTTCATAATTGGACCTTGAACCCATTTCATATGATGGGGGTTGCAGGTGTATTAGGTGCTGCTCTACTATGCGCTATTCATGGTGCTACTGTAGAAAATACTTTATTTGAAGACGGTGATGGTGCAAATACATTTCGTGCTTTTAACCCAACTCAAGCTGAAGAAACTTATTCAATGGTCACTGCTAACCGCTTTTGGTCTCAAATCTTTGGGGTTGCTTTTTCCAATAAACGTTGGTTACATTTCTTTATGTTATTTGTACCAGTAACGGGTTTATGGATGAGTGCTCTTGGAGTCGTCGGTCTAGCTCTGAACTTACGTGCCTATGACTTCGTTTCCCAGGAAATCCGTGCAGCGGAAGATCCTGAATTTGAGACTTTCTACACCAAAAATATTCTCTTAAATGAAGGTATTCGTGCTTGGATGGCAGCTCAAGATCAGCCTCATGAAAACCTTATATTCCCTGAGGAGGTTCTACCACGTGGAAACGCTCTT
>Crassula_columella
ATGACTATAGCCCTTGGTAAATTCACCAAAGACGAACCTGATTTATTTGATATTATGGATGACTGGTTACGGAGGGACCGGTTCGTTTTTGTAGGGTGGTCCGGTCTATTGCTCTTTCCGTGCGCCTATTTTGCTTTAGGGGGTTGGTTCACAGGTACTACTTTTGTAACTTCATGGTATACACATGGATTAGCTAGCTCTTATTTGGAAGGCTGCAATTTTTTAACTGCTGCTGTTTCTACTCCTGCTAACAGTTTAGCACATTCTTTGTTGTTACTATGGGGGCCTGAAGCGCAGGGAGATTTTACTCGGTGGTGTCAATTAGGCGGTCTTTGGACTTTTGTTGCTCTACATGGCGCTTTCGGACTAATAGGTTTCATGTTACGTCAATTCGAACTTGCTCGATCTGTACAATTGCGCCCTTATAATGCAATCGCATTTTCTGGTCCGATTGCCGTTTTTGTTTCTGTATTCTTGATTTATCCACTAGGTCAGTCTGGTTGGTTCTTTGCGCCTAGTTTTGGTGTAGCAGCTATCTTTCGATTCATCCTATTTTTCCAAGGGTTTCATAATTGGACCTTGAACCCATTTCATATGATGGGGGTTGCAGGTGTATTAGGTGCTGCTCTACTATGCGCTATTCATGGTGCTACTGTAGAAAATACTTTATTTGAAGACGGTGATGGTGCAAATACATTTCGTGCTTTTAACCCAACTCAAGCTGAAGAAACTTATTCAATGGTCACTGCTAACCGCTTTTGGTCTCAAATCTTTGGGGTTGCTTTTTCCAATAAACGTTGGTTACATTTCTTTATGTTATTTGTACCAGTAACGGGTTTATGGATGAGTGCTCTTGGAGTCGTCGGTCTAGCTCTGAACTTACGTGCCTATGACTTCGTTTCCCAGGAAATCCGTGCAGCGGAAGATCCTGAATTTGAGACTTTCTACACCAAAAATATTCTCTTAAATGAAGGTATTCGTGCTTGGATGGCAGCTCAAGATCAGCCTCATGAAAACCTTATATTCCCTGAGGAGGTTCTACCACGTGGAAACGCTCTT
>Crassula_dejecta
ATGACTATAGCCCTTGGTAAATTCACCAAAGACGAACCTGATTTATTTGATATTATGGATGACTGGTTACGGAGGGACCGGTTCGTTTTTGTAGGGTGGTCCGGTCTATTGCTCTTTCCGTGCGCCTATTTTGCTTTAGGGGGTTGGTTCACAGGTACTACTTTTGTAACTTCATGGTATACACATGGATTAGCTAGCTCTTATTTGGAAGGCTGCAATTTTTTAACTGCTGCTGTTTCTACTCCTGCTAACAGTTTAGCACATTCTTTGTTGTTACTATGGGGGCCTGAAGCGCAGGGAGATTTTACTCGGTGGTGTCAATTAGGCGGTCTTTGGACTTTTGTTGCTCTACATGGCGCTTTCGGACTAATAGGTTTCATGTTACGTCAATTCGAACTTGCTCGATCTGTACAATTGCGCCCTTATAATGCAATCGCATTTTCTGGTCCGATTGCCGTTTTTGTTTCTGTATTCTTGATTTATCCACTAGGTCAGTCTGGTTGGTTCTTTGCGCCTAGTTTTGGTGTAGCAGCTATCTTTCGATTCATCCTATTTTTCCAAGGGTTTCATAATTGGACCTTGAACCCATTTCATATGATGGGGGTTGCAGGTGTATTAGGCGCTGCTCTACTATGCGCTATTCATGGTGCTACTGTAGAAAATACTTTATTTGAAGACGGTGATGGTGCAAATACATTTCGTGCTTTTAACCCAACTCAAGCTGAAGAAACTTATTCAATGGTCACTGCTAACCGCTTTTGGTCTCAAATCTTTGGGGTTGCTTTTTCCAATAAACGTTGGTTACATTTCTTTATGTTATTTGTACCAGTAACGGGTTTATGGATGAGTGCTCTTGGAGTCGTCGGTCTAGCTCTGAACTTACGTGCCTATGACTTCGTTTCCCAGGAAATCCGTGCAGCGGAAGATCCTGAATTTGAGACTTTCTACACCAAAAATATTCTCTTAAATGAAGGTATTCGTGCTTGGATGGCAGCTCAAGATCAGCCTCATGAAAACCTTATATTCCCTGAGGAGGTTCTACCACGTGGAAACGCTCTT
>Crassula_mesembryanthoides
ATGACTATAGCCCTTGGTAAATTCACCAAAGACGAACCTGATTTATTTGATATTATGGATGACTGGTTACGGAGGGACCGGTTCGTTTTTGTAGGGTGGTCCGGTCTATTGCTCTTTCCGTGCGCCTATTTTGCTTTAGGGGGTTGGTTCACAGGTACTACTTTTGTAACTTCATGGTATACACATGGATTAGCTAGCTCTTATTTGGAAGGCTGCAATTTTTTAACTGCTGCTGTTTCTACTCCTGCTAACAGTTTAGCACATTCTTTGTTGTTACTATGGGGGCCTGAAGCGCAGGGAGATTTTACTCGGTGGTGTCAATTAGGCGGTCTTTGGACTTTTGTTGCTCTACATGGCGCTTTCGGACTAATAGGTTTCATGTTACGTCAATTCGAACTTGCTCGATCTGTACAATTGCGCCCTTATAATGCAATCGCATTTTCTGGTCCGATTGCCGTTTTTGTTTCTGTATTCTTGATTTATCCACTAGGTCAGTCTGGTTGGTTCTTTGCGCCTAGTTTTGGTGTAGCAGCTATCTTTCGATTCATCCTATTTTTCCAAGGGTTTCATAATTGGACCTTGAACCCATTTCATATGATGGGGGTTGCAGGTGTATTAGGCGCTGCTCTACTATGCGCTATTCATGGTGCTACTGTAGAAAATACTTTATTTGAAGACGGTGATGGTGCAAATACATTTCGTGCTTTTAACCCAACTCAAGCTGAAGAAACTTATTCAATGGTCACTGCTAACCGCTTTTGGTCTCAAATCTTTGGGGTTGCTTTTTCCAATAAACGTTGGTTACATTTCTTTATGTTATTTGTACCAGTAACGGGTTTATGGATGAGTGCTCTTGGAGTCGTCGGTCTAGCTCTGAACTTACGTGCCTATGACTTCGTTTCCCAGGAAATCCGTGCAGCGGAAGATCCTGAATTTGAGACTTTCTACACCAAAAATATTCTCTTAAATGAAGGTATTCGGGCTTGGATGGCAGCTCAAGATCAGCCTCATGAAAACCTTATATTCCCTGAGGAGGTTCTACCACGTGGAAACGCTCTT
>Crassula_perforata
ATGACTATAGCCCTTGGTAAATTCACCAAAGACGAACCTGATTTATTTGATATTATGGATGACTGGTTACGGAGGGATCGGTTCGTTTTTGTAGGGTGGTCCGGTCTATTGCTCTTTCCGTGCGCCTATTTTGCTTTAGGGGGTTGGTTCACAGGTACTACTTTTGTAACTTCATGGTATACACATGGATTAGCTAGCTCTTATTTGGAAGGCTGCAATTTTTTAACTGCTGCTGTTTCTACTCCTGCTAACAGTTTAGCACATTCTTTGTTGTTACTATGGGGGCCTGAAGCGCAGGGAGATTTTACTCGGTGGTGTCAATTAGGCGGTCTTTGGACTTTTGTTGCTCTACATGGCGCTTTCGGACTAATAGGTTTCATGTTACGTCAATTCGAACTTGCTCGATCTGTACAATTGCGCCCTTATAATGCAATCGCATTTTCTGGTCCGATTGCCGTTTTTGTTTCTGTATTCTTGATTTATCCACTAGGTCAGTCTGGTTGGTTCTTTGCGCCTAGTTTTGGTGTAGCAGCTATCTTTCGATTCATCCTATTTTTCCAAGGGTTTCATAATTGGACCTTGAACCCATTTCATATGATGGGGGTTGCAGGTGTATTAGGCGCTGCTCTACTATGCGCTATTCATGGTGCTACTGTAGAAAATACTTTATTTGAAGACGGTGATGGTGCAAATACATTTCGTGCTTTTAACCCAACTCAAGCTGAAGAAACTTATTCAATGGTCACTGCTAACCGCTTTTGGTCTCAAATCTTTGGGGTTGCTTTTTCCAATAAACGTTGGTTACATTTCTTTATGTTATTTGTACCAGTAACGGGTTTATGGATGAGTGCTCTTGGAGTCGTCGGTCTAGCTCTGAACTTACGTGCCTATGACTTCGTTTCCCAGGAAATCCGTGCAGCGGAAGATCCTGAATTTGAGACTTTCTACACCAAAAATATTCTCTTAAATGAAGGTATTCGTGCTTGGATGGCAGCTCAAGATCAGCCTCATGAAAACCTTATATTCCCTGAGGAGGTTCTACCACGTGGAAACGCTCTT
>Crassula_socialis
ATGACTATAGCCCTTGGTAAATTCACCAAAGACGAACCTGATTTATTTGATATTATGGATGACTGGTTACGGAGGGACCGGTTCGTTTTTGTAGGGTGGTCCGGTCTATTGCTCTTTCCGTGCGCCTATTTTGCTTTAGGGGGTTGGTTCACAGGTACTACTTTTGTAACTTCATGGTATACACATGGATTAGCTAGCTCTTATTTGGAAGGCTGCAATTTTTTAACTGCTGCTGTTTCTACTCCTGCTAACAGTTTAGCACATTCTTTGTTGTTACTATGGGGGCCTGAAGCGCAGGGAGATTTTACTCGGTGGTGTCAATTAGGCGGTCTTTGGACTTTTGTTGCTCTACATGGCGCTTTCGGACTAATAGGTTTCATGTTACGTCAATTCGAACTTGCTCGATCTGTACAATTGCGCCCTTATAATGCAATCGCATTTTCTGGTCCGATTGCCGTTTTTGTTTCTGTATTCTTGATTTATCCACTAGGTCAGTCTGGTTGGTTCTTTGCGCCTAGTTTTGGTGTAGCAGCTATCTTTCGATTCATCCTATTTTTCCAAGGGTTTCATAATTGGACCTTGAACCCATTTCATATGATGGGGGTTGCAGGTGTATTAGGCGCTGCTCTACTATGCGCTATTCATGGTGCTACTGTAGAAAATACTTTATTTGAAGACGGTGATGGTGCAAATACATTTCGTGCTTTTAACCCAACTCAAGCTGAAGAAACTTATTCAATGGTCACTGCTAACCGCTTTTGGTCTCAAATCTTTGGGGTTGCTTTTTCCAATAAACGTTGGTTACATTTCTTTATGTTATTTGTACCAGTAACGGGTTTATGGATGAGTGCTCTTGGAGTCGTCGGTCTAGCTCTGAACTTACGTGCCTATGACTTCGTTTCCCAGGAAATCCGTGCAGCGGAAGATCCTGAATTTGAGACTTTCTACACCAAAAATATTCTCTTAAATGAAGGTATTCGTGCTTGGATGGCAGCTCAAGATCAGCCTCATGAAAACCTTATATTCCCTGAGGAGGTTCTACCACGTGGAAACGCTCTT
>Crassula_tecta
ATGACTATAGCCCTTGGTAAATTCACCAAAGACGAACCTGATTTATTTGATATTATGGATGACTGGTTAAGGAGGGACCGGTTCGTTTTTGTAGGGTGGTCCGGTCTATTGCTCTTTCCGTGCGCCTATTTTGCTTTAGGGGGTTGGTTCACAGGTACTACTTTTGTAACTTCATGGTATACACATGGATTAGCTAGCTCTTATTTGGAAGGCTGCAATTTTTTAACTGCTGCTGTTTCTACTCCTGCTAACAGTTTAGCACATTCTTTGTTGTTACTATGGGGGCCTGAAGCGCAGGGAGATTTTACTCGGTGGTGTCAATTAGGCGGTCTTTGGACTTTTGTTGCTCTACATGGTGCTTTCGGACTAATAGGTTTCATGTTACGTCAATTCGAACTTGCTCGATCTGTACAATTGCGCCCTTATAATGCAATCGCATTTTCTGGTCCGATTGCCGTTTTTGTTTCTGTATTCTTGATTTATCCACTAGGTCAGTCTGGTTGGTTCTTTGCGCCTAGTTTTGGTGTAGCAGCTATCTTTCGATTCATCCTATTTTTCCAAGGGTTTCATAATTGGACCTTGAACCCATTTCATATGATGGGGGTTGCAGGTGTATTAGGCGCTGCTCTACTATGCGCTATTCATGGTGCTACTGTAGAAAATACTTTATTTGAAGACGGTGATGGTGCAAATACATTTCGTGCTTTTAACCCAACTCAAGCTGAAGAAACTTATTCAATGGTCACTGCTAACCGCTTTTGGTCTCAAATCTTTGGGGTTGCTTTTTCCAATAAACGTTGGTTACATTTCTTTATGTTATTTGTACCAGTAACGGGTTTATGGATGAGTGCTCTTGGAGTCGTCGGTCTAGCTCTGAACTTACGTGCCTATGACTTCGTTTCCCAGGAAATCCGTGCAGCGGAAGATCCTGAATTTGAGACTTTCTACACCAAAAATATTCTCTTAAATGAAGGTATTCGTGCTTGGATGGCAGCTCAAGATCAGCCTCATGAAAACCTTATATTCCCTGAGGAGGTTCTACCACGTGGAAACGCTCTT
>Crassula_mesembrianthemopsis
ATGACTATAGCCCTTGGTAAATTCACCAAAGACGAACCTGATTTATTTGATATTATGGATGACTGGTTAAGGAGGGACCGGTTCGTTTTTGTAGGGTGGTCCGGTCTATTGCTCTTTCCGTGCGCCTATTTTGCTTTAGGGGGTTGGTTCACAGGTACTACTTTTGTAACTTCATGGTATACACATGGATTAGCTAGCTCTTATTTGGAAGGCTGCAATTTTTTAACTGCTGCTGTTTCTACTCCTGCTAACAGTTTAGCACATTCTTTGTTGTTACTATGGGGGCCTGAAGCGCAGGGAGATTTTACTCGGTGGTGTCAATTAGGCGGTCTTTGGACTTTTGTTGCTCTACATGGTGCTTTCGGACTAATAGGTTTCATGTTACGTCAATTCGAACTTGCTCGATCTGTACAATTGCGCCCTTATAATGCAATCGCATTTTCTGGTCCGATTGCCGTTTTTGTTTCTGTATTCTTGATTTATCCACTAGGTCAGTCTGGTTGGTTCTTTGCGCCTAGTTTTGGTGTAGCAGCTATCTTTCGATTCATCCTATTTTTCCAAGGGTTTCATAATTGGACCTTGAACCCATTTCATATGATGGGGGTTGCAGGTGTATTAGGCGCTGCTCTACTATGCGCTATTCATGGTGCTACTGTAGAAAATACTTTATTTGAAGACGGTGATGGTGCAAATACATTTCGTGCTTTTAACCCAACTCAAGCTGAAGAAACTTATTCAATGGTCACTGCTAACCGCTTTTGGTCTCAAATCTTTGGGGTTGCTTTTTCCAATAAACGTTGGTTACATTTCTTTATGTTATTTGTACCAGTAACGGGTTTATGGATGAGTGCTCTTGGAGTCGTCGGTCTAGCTCTGAACTTACGTGCCTATGACTTCGTTTCCCAGGAAATCCGTGCAGCGGAAGATCCTGAATTTGAGACTTTCTACACCAAAAATATTCTCTTAAATGAAGGTATTCGTGCTTGGATGGCAGCTCAAGATCAGCCTCATGAAAACCTTATATTCCCTGAGGAGGTTCTACCACGTGGAAACGCTCTT
>Crassula_deltoidea
ATGACTATAGCCCTTGGTAAATTTACCAAAGACGAACCTGATTTATTTGATATTATGGATGACTGGTTACGTAGGGACCGGTTCATTTTTGTAGGTTGGTCCGGCCTATTGCTCTTTCCTTGCGCCTATTTTGCTTTAGGGGGTTGGTTTACAGGTACAACTTTTGTAACTTCATGGTATACACATGGATTAGCTAGTTCCTATTTAGAAGGCTGCAATTTTTTAACTGCAGCAGTTTCTACTCCTGCTAACAGTTTAGCACACTCTTTGTTGTTACTATGGGGGCCTGAAGCGCAGGGGGATTTTACTCGTTGGTGTCAATTAGGCGGTCTTTGGACTTTTGTTGCTCTACATGGGGCTTTTGGATTAATCGGTTTCATGTTACGTCAATTCGAACTTGCTCGATCTGTTCAATTGCGACCTTATAATGCAATCGCATTTTCTGGTCCAATTGCTGTTTTTGTTTCTGTATTCTTGATTTATCCACTAGGTCAATCTGGTTGGTTCTTTGCGCCTAGTTTTGGTGTAGCAGCTATATTTCGATTCATCCTATTTTTTCAAGGGTTTCATAACTGGACATTGAACCCATTTCATATGATGGGAGTTGCGGGTGTATTAGGCGCTGCTCTACTATGCGCTATTCATGGTGCTACTGTAGAAAATACTTTATTTGAAGACGGTGACGGTGCAAATACATTTCGTGCTTTTAACCCAACTCAAGCTGAAGAAACTTATTCAATGGTAACTGCTAACCGCTTTTGGTCTCAAATCTTTGGGGTTGCTTTTTCCAATAAACGTTGGTTACATTTCTTTATGTTATTTGTACCAGTAACCGGTTTATGGATGAGTGCTCTTGGAGTCGTCGGTCTAGCTCTGAACTTACGTGCTTATGACTTCGTTTCCCAGGAAATCCGTGCAGCGGAAGATCCTGAATTTGAGACTTTCTACACCAAAAATATTCTCTTAAATGAAGGTATTCGTGCTTGGATGGCAGCTCAAGATCAGCCTCATGAAAACCTTATATTCCCTGAGGAGGTTCTACCACGTGGAAACGCTCTT
>Crassula_expansa_subsp_fragilis
ATGACTATAGCCCTTGGTAAATTTACCAAAGACGAACCTGATTTATTTGATATTATGGATGACTGGTTACGTAGGGACCGGTTCGTTTTTGTAGGTTGGTCCGGCCTATTGCTCTTTCCTTGCGCCTATTTTGCTTTAGGGGGTTGGTTTACAGGTACAACTTTTGTAACTTCATGGTATACACATGGATTAGCTAGTTCCTATTTAGAAGGCTGCAATTTTTTAACTGCAGCAGTTTCGACTCCTGCTAACAGTTTAGCACACTCTTTGTTGTTACTATGGGGGCCTGAAGCACAGGGGGATTTTACTCGGTGGTGTCAATTAGGCGGTCTTTGGACTTTTGTTGCTCTACATGGGGCTTTTGGACTAATAGGTTTCATGTTACGTCAATTCGAACTTGCTCGATCTGTTCAATTGCGACCTTATAATGCAATCGCATTTTCTGGTCCTATTGCTGTTTTTGTTTCTGTATTCTTGATTTATCCACTAGGTCAGTCTGGTTGGTTCTTTGCGCCTAGTTTTGGTGTAGCAGCTATATTTCGATTCATCCTATTTTTTCAAGGGTTTCATAACTGGACATTGAACCCATTTCATATGATGGGAGTTGCGGGTGTATTAGGCGCTGCTCTACTATGCGCTATTCATGGTGCTACTGTAGAAAATACTTTATTTGAAGACGGTGATGGTGCAAATACATTTCGTGCTTTTAACCCAACTCAAGCTGAAGAAACTTATTCAATGGTAACTGCTAACCGCTTTTGGTCTCAAATCTTTGGGGTTGCTTTTTCTAATAAACGTTGGTTACATTTCTTTATGTTATTTGTACCAGTAACCGGTTTATGGATGAGTGCTCTTGGAGTCGTCGGTCTAGCTCTGAACTTACGTGCTTATGACTTCGTTTCTCAGGAAATCCGTGCAGCGGAAGATCCTGAATTTGAGACTTTCTACACCAAAAATATTCTCTTAAATGAAGGGATTCGTGCTTGGATGGCAGCTCAAGATCAGCCTCATGAAAACCTTATATTCCCTGAGGAGGTTCTACCACGTGGAAACGCTCTT
>Crassula_volkensii
ATGACTATAGCCCTTGGTAAATTTATCAAAGACGAACCTGATTTATTTGATATTATGGATGACTGGTTACGTAGGGACCGGTTCGTTTTTGTAGGTTGGTCCGGCCTATTGCTCTTTCCTTGCGCCTATTTTGCTTTAGGGGGTTGGTTTACAGGTACAACTTTTGTAACTTCATGGTATACACATGGATTAGCTAGTTCCTATTTAGAAGGCTGCAATTTTTTAACTGCAGCAGTTTCGACTCCTGCTAACAGTTTAGCACACTCTTTGTTGTTACTATGGGGGCCTGAAGCACAGGGGGATTTTACTCGGTGGTGTCAATTAGGCGGTCTTTGGACTTTTGTTGCTCTACATGGGGCTTTTGGACTAATAGGTTTCATGTTACGTCAATTCGAACTTGCTCGATCTGTTCAATTGCGACCTTATAATGCAATCGCATTTTCTGGTCCTATTGCTGTTTTTGTTTCTGTATTCTTGATTTATCCACTAGGTCAGTCTGGTTGGTTCTTTGCGCCTAGTTTTGGTGTAGCAGCTATATTTCGATTCATCCTATTTTTTCAAGGGTTTCATAACTGGACATTGAACCCATTTCATATGATGGGAGTTGCGGGTGTATTAGGCGCTGCTCTACTATGCGCTATTCATGGTGCTACTGTAGAAAATACTTTATTTGAAGACGGTGATGGTGCAAATACATTTCGTGCTTTTAACCCAACTCAAGCTGAAGAAACTTATTCAATGGTAACTGCTAACCGCTTTTGGTCTCAAATCTTTGGGGTTGCTTTTTCTAATAAACGTTGGTTACATTTCTTTATGTTATTTGTACCAGTAACCGGTTTATGGATGAGTGCTCTTGGAGTCGTCGGTCTAGCTCTGAACTTACGTGCTTATGACTTCGTTTCTCAGGAAATTCGTGCAGCGGAAGATCCTGAATTTGAGACTTTCTACACCAAAAATATTCTCTTAAATGAAGGGATTCGTGCTTGGATGGCAGCTCAAGATCAGCCTCATGAAAACCTTATATTCCCTGAGGAGGTTCTACCACGTGGAAACGCTCTT
>Cotyledon_tomentosa
ATGACTATAGCCCTTGGTAAATTTACCAAAGACGAACCTGATTTATTTGATATTATGGATGACTGGTTACGGAGGGACCGTTTCGTTTTTGTAGGTTGGTCCGGTCTATTGCTCTTTCCTTGCGCCTATTTTGCTGTAGGGGGTTGGTTCACAGGTACAACTTTTGTAACGTCATGGTATACACATGGATTAGCTAGTTCCTATTTGGAAGGCTGCAATTTTTTAACTGCCGCAGTTTCTACTCCTGCTAACAGTTTAGCACATTCTTTGTTGTTACTATGGGGTCCTGAAGCACAGGGAGATTTTACTCGGTGGTGTCAATTAGGTGGTCTTTGGACTTTTGTTGCTCTACATGGCGCTTTCGGACTAATAGGTTTCATGTTACGTCAATTCGAACTTGCTCGATCTGTTCAATTGCGACCTTATAATGCAATCGCATTTTCGGGTCCAATTGCTGTTTTTGTTTCTGTATTCTTGATTTATCCACTAGGTCAGTCTGGTTGGTTCTTTGCGCCTAGTTTTGGTGTAGCAGCTATATTTCGATTCATCCTATTTTTCCAAGGGTTTCATAATTGGACGTTGAACCCATTTCATATGATGGGAGTTGCAGGTGTATTAGGCGCTGCTCTATTATGCGCTATTCATGGTGCTACTGTAGAAAATACTTTATTTGAAGACGGTGATGGTGCAAATACATTTCGTGCTTTTAACCCAACTCAAGCAGAAGAAACTTATTCAATGGTCACTGCTAACCGCTTTTGGTCTCAAATCTTTGGGGTTGCTTTTTCCAATAAACGTTGGTTACATTTCTTTATGTTATTTGTACCAGTAACCGGTTTATGGATGAGTGCTCTTGGAGTTGTCGGTCTAGCTCTGAACCTACGTGCCTATGACTTCGTTTCCCAGGAAATCCGTGCAGCGGAGGATCCTGAATTTGAGACTTTCTACACCAAAAATATTCTTTTAAATGAAGGTATTCGTGCTTGGATGGCAGCTCAAGATCAGCCTCATGAAAATCTTATATTCCCTGAGGAGGTTCTACCACGTGGAAACGCTCTT
>Kalanchoe_daigremontiana
ATGACTATAGCCCTTGGTAAATTTACCAAAGACGAACCTGATTTATTTGATATTATGGATGACTGGTTACGGAGGGACCGTTTCGTTTTTGTAGGTTGGTCCGGTCTATTGCTCTTTCCTTGCGCCTATTTTGCTCTAGGGGGTTGGTTCACGGGTACAACTTTTGTAACTTCATGGTATACACATGGATTAGCTAGTTCCTATTTGGAAGGCTGCAATTTTTTAACTGCCGCAGTTTCTACTCCTGCTAATAGTTTAGCACATTCTTTGTTGTTACTATGGGGTCCTGAAGCACAAGGAGATTTTACTCGGTGGTGTCAATTAGGCGGTCTTTGGACTTTTGTTGCTCTACATGGCGCTTTCGGACTAATAGGTTTCATGTTACGTCAATTCGAACTTGCTCGATCTGTTCAATTGCGACCTTATAATGCAATCGCATTTTCTGGTCCAATTGCTGTTTTTGTTTCTGTATTCTTGATTTATCCACTAGGTCAGTCTGGTTGGTTCTTTGCGCCGAGTTTTGGTGTAGCAGCTATATTTCGATTCATCCTGTTTTTCCAAGGGTTTCATAATTGGACGTTGAACCCATTTCATATGATGGGAGTTGCAGGTGTATTAGGCGCTGCTCTATTATGCGCTATTCATGGTGCTACTGTAGAAAATACTTTATTTGAAGACGGTGATGGTGCAAATACATTTCGTGCTTTTAACCCAACTCAAGCAGAAGAAACTTATTCAATGGTCACTGCTAACCGCTTTTGGTCTCAAATCTTTGGGGTTGCTTTTTCCAATAAACGTTGGTTACATTTCTTTATGTTATTTGTACCAGTAACCGGTTTATGGATGAGTGCTCTTGGAGTTGTTGGTCTAGCTCTGAACCTACGTGCCTATGACTTCGTTTCCCAGGAAATCCGTGCAGCGGAGGATCCTGAATTTGAGACTTTCTACACCAAAAATATTCTTTTAAACGAAGGTATTCGTGCTTGGATGGCAGCTCAAGATCAGCCTCATGAAAATCTTATATTCCCTGAGGAGGTTCTACCACGTGGAAACGCTCTT
>Kalanchoe_delagoensis
ATGACTATAGCCCTTGGTAAATTTACCAAAGACGAACCTGATTTATTTGATATTATGGATGACTGGTTACGGAGGGACCGTTTCGTTTTTGTAGGTTGGTCCGGTCTATTGCTCTTTCCTTGCGCCTATTTTGCTCTAGGGGGTTGGTTCACGGGTACAACTTTTGTAACTTCATGGTATACACATGGATTAGCTAGTTCCTATTTGGAAGGCTGCAATTTTTTAACTGCCGCAGTTTCTACTCCTGCTAATAGTTTAGCACATTCTTTGTTGTTACTATGGGGTCCTGAAGCACAAGGAGATTTTACTCGGTGGTGTCAATTAGGCGGTCTTTGGACTTTTGTTGCTCTACATGGCGCTTTCGGACTAATAGGTTTCATGTTACGTCAATTCGAACTTGCTCGATCTGTTCAATTGCGACCTTATAATGCAATCGCATTTTCTGGTCCAATTGCTGTTTTTGTTTCTGTATTCTTGATTTATCCACTAGGTCAGTCTGGTTGGTTCTTTGCGCCGAGTTTTGGTGTAGCAGCTATATTTCGATTCATCCTGTTTTTCCAAGGGTTTCATAATTGGACGTTGAACCCATTTCATATGATGGGAGTTGCAGGTGTATTAGGCGCTGCTCTATTATGCGCTATTCATGGTGCTACTGTAGAAAATACTTTATTTGAAGACGGTGATGGTGCAAATACATTTCGTGCTTTTAACCCAACTCAAGCAGAAGAAACTTATTCAATGGTCACTGCTAACCGCTTTTGGTCTCAAATCTTTGGGGTTGCTTTTTCCAATAAACGTTGGTTACATTTCTTTATGTTATTTGTACCAGTAACCGGTTTATGGATGAGTGCTCTTGGAGTTGTTGGTCTAGCTCTGAACCTACGTGCCTATGACTTCGTTTCCCAGGAAATCCGTGCAGCGGAGGATCCTGAATTTGAGACTTTCTACACCAAAAATATTCTTTTAAACGAAGGTATTCGTGCTTGGATGGCAGCTCAAGATCAGCCTCATGAAAATCTTATATTCCCTGAGGAGGTTCTACCACGTGGAAACGCTCTT
>Kalanchoe_fedtschenkoi
ATGACTATAGCCCTTGGTAAATTTACCAAAGACGAACCTGATTTATTTGATATTATGGATGACTGGTTACGGAGGGACCGTTTCGTTTTTGTAGGTTGGTCCGGTCTATTGCTCTTTCCTTGCGCCTATTTTGCTCTAGGGGGTTGGTTCACGGGTACAACTTTTGTAACTTCATGGTATACACATGGATTAGCTAGTTCCTATTTGGAAGGCTGCAATTTTTTAACTGCCGCAGTTTCTACTCCTGCTAATAGTTTAGCACATTCTTTGTTGTTACTATGGGGTCCTGAAGCACAAGGAGATTTTACTCGGTGGTGTCAATTAGGCGGTCTTTGGACTTTTGTTGCTCTACATGGCGCTTTCGGACTAATAGGTTTCATGTTACGTCAATTCGAACTTGCTCGATCTGTTCAATTGCGACCTTATAATGCAATCGCATTTTCTGGTCCAATTGCTGTTTTTGTTTCTGTATTCTTGATTTATCCACTAGGTCAGTCTGGTTGGTTCTTTGCGCCGAGTTTTGGTGTAGCAGCTATATTTCGATTCATCCTGTTTTTCCAAGGGTTTCATAATTGGACGTTGAACCCATTTCATATGATGGGAGTTGCAGGTGTATTAGGCGCTGCTCTATTATGCGCTATTCATGGTGCTACTGTAGAAAATACTTTATTTGAAGACGGTGATGGTGCAAATACATTTCGTGCTTTTAACCCAACTCAAGCAGAAGAAACTTATTCAATGGTCACTGCTAACCGCTTTTGGTCTCAAATCTTTGGGGTTGCTTTTTCCAATAAACGTTGGTTACATTTCTTTATGTTATTTGTACCAGTAACCGGTTTATGGATGAGTGCTCTTGGAGTTGTTGGTCTAGCTCTGAACCTACGTGCCTATGACTTCGTTTCCCAGGAAATCCGTGCAGCGGAGGATCCTGAATTTGAGACTTTCTACACCAAAAATATTCTTTTAAACGAAGGTATTCGTGCTTGGATGGCAGCTCAAGATCAGCCTCATGAAAATCTTATATTCCCTGAGGAGGTTCTACCACGTGGAAACGCTCTT
>Kalanchoe_longiflora
ATGACTATAGCCCTTGGTAAATTTACCAAAGACGAACCTGATTTATTTGATATTATGGATGACTGGTTACGGAGGGACCGTTTCGTTTTTGTAGGTTGGTCCGGTCTATTGCTCTTTCCTTGCGCCTATTTTGCTCTAGGGGGTTGGTTCACAGGTACAACTTTTGTAACTTCATGGTATACACATGGATTAGCTAGTTCCTATTTGGAAGGCTGCAATTTTTTAACTGCCGCAGTTTCTACTCCTGCTAATAGTTTAGCACATTCTTTGTTGTTACTATGGGGTCCTGAAGCACAAGGAGATTTTACTCGGTGGTGTCAATTAGGCGGTCTTTGGACTTTTGTTGCTCTACATGGCGCTTTCGGACTAATAGGTTTCATGTTACGTCAATTCGAACTTGCTCGATCTGTTCAATTGCGACCTTATAATGCAATCGCATTTTCTGGTCCAATTGCTGTTTTTGTTTCTGTATTCTTGATTTATCCACTAGGTCAGTCTGGTTGGTTCTTTGCGCCGAGTTTTGGTGTAGCAGCTATATTTCGATTCATCCTGTTTTTCCAAGGGTTTCATAATTGGACGTTGAACCCATTTCATATGATGGGAGTTGCAGGTGTATTAGGCGCTGCTCTATTATGCGCTATTCATGGTGCTACTGTAGAAAATACTTTATTTGAAGACGGTGATGGTGCAAATACATTTCGTGCTTTTAACCCAACTCAAGCAGAAGAAACTTATTCAATGGTCACTGCTAACCGCTTTTGGTCTCAAATCTTTGGGGTTGCTTTTTCCAATAAACGTTGGTTACATTTCTTTATGTTATTTGTACCAGTAACCGGTTTATGGATGAGTGCTCTTGGAGTTGTTGGTCTAGCTCTGAACCTACGTGCCTATGACTTCGTTTCCCAGGAAATCCGTGCAGCGGAGGATCCTGAATTTGAGACTTTCTACACCAAAAATATTCTTTTAAATGAAGGTATTCGTGCTTGGATGGCAGCTCAAGATCAGCCTCATGAAAATCTTATATTCCCTGAGGAGGTTCTACCACGTGGAAACGCTCTT
>Kalanchoe_tomentosa
ATGACTATAGCCCTTGGTAAATTTACTAAAGACGAACCTGATTTATTTGATATTATGGATGACTGGTTACGGAGGGACCGTTTCGTTTTTGTAGGTTGGTCTGGTCTATTGCTCTTTCCTTGCGCCTATTTTGCTGTAGGGGGTTGGTTCACAGGTACAACTTTTGTAACTTCATGGTATACACATGGATTAGCTAGTTCCTATTTGGAAGGCTGCAATTTTTTAACTGCCGCAGTTTCTACTCCTGCTAACAGTTTAGCACATTCTTTGTTGTTACTATGGGGTCCTGAAGCACAAGGAGATTTTACTCGGTGGTGTCAATTAGGCGGTCTTTGGACTTTTGTTGCTCTACACGGCGCTTTCGGACTAATAGGTTTCATGTTACGTCAATTCGAACTTGCTCGATCTGTTCAATTGCGACCTTATAATGCAATCGCATTTTCTGGTCCAATTGCTGTTTTTGTTTCTGTATTCTTGATTTATCCACTAGGTCAGTCTGGTTGGTTCTTTGCGCCGAGTTTTGGTGTAGCAGCTATATTTCGATTCATCCTGTTTTTCCAAGGGTTTCATAATTGGACGTTGAACCCATTTCATATGATGGGAGTTGCAGGTGTATTAGGCGCTGCTCTATTATGCGCTATTCATGGTGCTACTGTAGAAAATACTTTATTTGAAGACGGTGATGGTGCAAATACATTTCGTGCTTTTAACCCAACTCAAGCAGAAGAAACTTATTCAATGGTCACTGCTAACCGCTTTTGGTCTCAAATCTTTGGGGTTGCTTTTTCCAATAAACGTTGGTTACATTTCTTTATGTTATTTGTACCAGTAACCGGTTTATGGATGAGTGCTCTTGGAGTTGTCGGTCTAGCTCTGAACCTACGTGCCTATGACTTTGTTTCCCAGGAAATCCGTGCAGCGGAGGATCCTGAATTTGAGACTTTCTACACCAAAAATATTCTTTTAAATGAAGGTATTCGTGCTTGGATGGCAGCTCAAGATCAGCCTCATGAAAATCTTATATTCCCTGAGGAGGTTCTACCACGTGGAAACGCTCTT
>Echeveria_lilacina
ATGACTATAGCCCTTGGGAAATTTACCAAAGACGAACCTGATTTATTTGATATTATGGATGACTGGTTACGGAGGGACCGTTTCGTTTTTGTAGGTTGGTCCGGTCTATTGCTCTTTCCTTGCGCCTATTTTGCTGTCGGGGGTTGGTTCACAGGTACCACTTTTGTAACTTCGTGGTATACACATGGATTAGCTAGTTCCTATTTGGAAGGCTGCAATTTTTTAACTGCCGCAGTTTCTACTCCTGCTAACAGTTTAGCACATTCTTTGTTGTTACTATGGGGTCCTGAAGCACAGGGAGATTTTACTCGTTGGTGTCAATTAGGTGGTCTTTGGACCTTTGTTGCTCTACACGGCGCTTTCGGACTAATAGGTTTCATGTTACGTCAATTCGAACTTGCTAGATCCGTTCAATTGCGACCTTATAATGCAATTGCCTTTTCTGGTCCAATTGCTGTTTTTGTTTCTGTATTCTTGATTTATCCACTAGGTCAGTCTGGTTGGTTCTTTGCGCCTAGTTTTGGTGTAGCAGCTATATTTCGATTCATCCTATTTTTCCAAGGGTTTCATAATTGGACGTTGAACCCGTTTCATATGATGGGAGTTGCAGGTGTATTAGGCGCTGCTCTATTATGCGCTATTCATGGTGCTACTGTAGAAAATACTTTATTTGAAGACGGCGATGGGGCAAATACATTTCGTGCTTTTAACCCAACTCAAGCAGAAGAAACTTATTCAATGGTCACTGCTAACCGCTTTTGGTCTCAAATCTTTGGGGTTGCTTTTTCCAATAAACGTTGGTTACATTTCTTTATGTTATTTGTACCAGTAACCGGTTTATGGATGAGTGCTCTTGGAGTCGTTGGTCTAGCTCTGAACCTACGTGCGTATGACTTCGTTTCCCAGGAAATCCGTGCAGCGGAAGATCCTGAATTTGAGACTTTCTACACCAAAAATATTCTTTTAAATGAAGGTATTCGTGCGTGGATGGCAGCTCAAGATCAGCCTCATGAAAATCTTATATTCCCTGAGGAGGTTCTACCACGTGGAAACGCTCTT
>Graptopetalum_amethystinum
ATGACTATAGCCCTTGGGAAATTTACCAAAGACGAACCTGATTTATTTGATATTATGGATGACTGGTTACGGAGGGACCGTTTCGTTTTTGTAGGTTGGTCCGGTCTATTGCTCTTTCCTTGCGCCTATTTTGCTGTCGGGGGTTGGTTCACAGGTACCACTTTTGTAACTTCGTGGTATACACATGGATTAGCTAGTTCCTATTTGGAAGGCTGCAATTTTTTAACTGCCGCAGTTTCTACTCCTGCTAACAGTTTAGCACATTCTTTGTTGTTACTATGGGGTCCTGAAGCACAGGGAGATTTTACTCGTTGGTGTCAATTAGGTGGTCTTTGGACCTTTGTTGCTCTACATGGCGCTTTCGGACTAATAGGTTTCATGTTACGTCAATTCGAACTTGCTAGATCCGTTCAATTGCGACCTTATAATGCAATCGCCTTTTCTGGTCCAATTGCTGTTTTTGTTTCTGTATTCTTGATTTATCCACTAGGTCAGTCTGGTTGGTTCTTTGCGCCTAGTTTTGGTGTAGCAGCTATATTTCGATTCATCCTATTTTTCCAAGGGTTTCATAATTGGACGTTGAACCCGTTTCATATGATGGGAGTTGCAGGTGTATTAGGCGCTGCTCTATTATGCGCTATTCATGGTGCTACTGTAGAAAATACTTTATTTGAAGACGGCGATGGGGCAAATACATTTCGTGCTTTTAACCCAACTCAAGCAGAAGAAACTTATTCAATGGTCACTGCTAACCGCTTTTGGTCTCAAATCTTTGGGGTTGCTTTTTCCAATAAACGTTGGTTACATTTCTTTATGTTATTTGTACCAGTAACCGGTTTATGGATGAGTGCTCTTGGAGTCGTTGGTCTAGCTCTGAACCTACGTGCGTATGACTTCGTTTCCCAGGAAATCCGTGCAGCGGAAGATCCTGAATTTGAGACTTTCTACACCAAAAATATTCTTTTAAATGAAGGTATTCGTGCGTGGATGGCAGCTCAAGATCAGCCTCATGAAAATCTTATATTCCCTGAGGAGGTTCTACCACGTGGAAACGCTCTT
>Pachyphytum_compactum
ATGACTATAGCCCTTGGGAAATTTACCAAAGACGAACCTGATTTATTTGATATTATGGATGACTGGTTACGGAGGGACCGTTTCGTTTTTGTAGGTTGGTCCGGTCTATTGCTCTTTCCTTGCGCCTATTTTGCTGTCGGGGGTTGGTTCACAGGTACCACTTTTGTAACTTCGTGGTATACACATGGATTAGCTAGTTCCTATTTGGAAGGCTGCAATTTTTTAACTGCCGCAGTTTCTACTCCTGCTAACAGTTTAGCACATTCTTTGTTGTTACTATGGGGTCCTGAAGCACAGGGAGATTTTACTCGTTGGTGTCAATTAGGTGGTCTTTGGACCTTTGTTGCTCTACATGGCGCTTTCGGACTAATAGGTTTCATGTTACGTCAATTTGAACTTGCTAGATCCGTTCAATTGCGACCTTATAATGCAATCGCCTTTTCTGGTCCAATTGCTGTTTTTGTTTCTGTATTCTTGATTTATCCACTAGGTCAGTCTGGTTGGTTCTTTGCGCCTAGTTTTGGTGTAGCAGCTATATTTCGATTCATCCTATTTTTCCAAGGGTTTCATAATTGGACGTTGAACCCGTTTCATATGATGGGAGTTGCAGGTGTATTAGGCGCTGCTCTATTATGCGCTATTCATGGTGCTACTGTAGAAAATACTTTATTTGAAGACGGCGATGGGGCAAATACATTTCGTGCTTTTAACCCAACTCAAGCAGAAGAAACTTATTCAATGGTCACTGCTAACCGCTTTTGGTCTCAAATCTTTGGGGTTGCTTTTTCCAATAAACGTTGGTTACATTTCTTTATGTTATTTGTACCAGTAACCGGTTTATGGATGAGTGCTCTTGGAGTCGTTGGTCTAGCTCTGAACCTACGTGCGTATGACTTCGTTTCCCAGGAAATCCGTGCAGCGGAAGATCCTGAATTTGAGACTTTCTACACCAAAAATATTCTTTTAAATGAAGGTATTCGTGCGTGGATGGCAGCTCAAGATCAGCCTCATGAAAATCTTATATTCCCTGAGGAGGTTCTACCACGTGGAAACGCTCTT
>Sedum_alfredii
ATGACTATAGCCATTGGTAAATTCACCAAAGACGAACCCGATTTATTTGATATTATGGATGACTGGTTACGGAGGGACCGTTTCGTTTTTGTAGGTTGGTCCGGTCTATTGCTCTTTCCTTGCGCCTATTTTGCTGTCGGGGGTTGGTTCACAGGTACAACTTTTGTAACTTCGTGGTATACACATGGATTAGCTAGTTCCTACTTGGAAGGCTGCAATTTTTTAACTGCCGCAGTTTCAACTCCTGCTAACAGTTTAGCACATTCTTTGTTGTTACTATGGGGTCCTGAAGCACAGGGGGATTTTACTCGTTGGTGTCAATTAGGTGGTCTTTGGACCTTTGTTGCTCTACATGGCGCTTTCGGACTAATAGGTTTCATGTTACGTCAATTCGAACTTGCTAGATCCGTTCAATTGCGACCTTATAATGCAATCGCCTTTTCTGGTCCAATTGCTGTTTTTGTTTCTGTATTCTTGATTTATCCACTAGGTCAGTCTGGTTGGTTCTTTGCGCCTAGTTTTGGTGTAGCAGCTATATTTCGATTCATCCTATTTTTCCAAGGGTTTCATAATTGGACGTTGAACCCGTTTCATATGATGGGAGTTGCAGGTGTATTAGGCGCTGCTCTATTATGCGCTATTCATGGTGCTACTGTAGAAAATACTTTATTTGAAGACGGCGATGGGGCAAATACATTTCGTGCTTTTAACCCAACTCAAGCAGAAGAAACTTATTCAATGGTCACTGCTAACCGCTTTTGGTCTCAAATCTTTGGGGTTGCTTTTTCCAATAAACGTTGGTTACATTTCTTTATGTTATTTGTACCAGTAACCGGTTTATGGATGAGTGCTCTTGGAGTCGTTGGTCTAGCTCTGAACCTACGTGCGTATGACTTCGTTTCCCAGGAAATCCGTGCAGCGGAAGATCCTGAATTTGAGACTTTCTACACCAAAAATATTCTTTTAAATGAAGGTATTCGTGCGTGGATGGCAGCTCAAGATCAGCCTCATGAAAATCTTATATTCCCTGAGGAGGTTCTACCACGTGGAAACGCTCTT
>Sedum_emarginatum
ATGACTATAGCCCTTGGTAAATTTACCAAAGACGAACCCGATTTATTTGATATTATGGATGATTGGTTACGGAGGGACCGTTTCGTTTTTGTAGGTTGGTCCGGTCTATTGCTCTTTCCTTGCGCCTATTTTGCTGTCGGGGGTTGGTTCACAGGTACAACTTTTGTAACTTCGTGGTATACACATGGATTAGCTAGTTCCTATTTGGAAGGCTGCAATTTTTTAACTGCCGCAGTTTCGACTCCTGCTAACAGTTTAGCACATTCTTTGTTGTTACTATGGGGTACTGAAGCACAGGGGGATTTTACTCGTTGGTGTCAATTAGGTGGTCTTTGGACCTTTGTTGCTCTACATGGCGCTTTCGGACTAATAGGTTTCATGTTACGTCAATTCGAACTTGCTAGATCCGTTCAATTGCGACCTTATAATGCAATCTCCTTTTCTGGTCCCATTGCTGTTTTTGTTTCTGTATTCTTGATTTATCCACTAGGTCAGTCTGGTTGGTTCTTTGCGCCTAGTTTTGGTGTAGCAGCTATATTTCGATTCATCCTATTTTTCCAAGGGTTTCATAATTGGACGTTGAACCCTTTTCATATGATGGGAGTTGCAGGTGTATTAGGCGCTGCTCTATTATGCGCTATTCATGGTGCTACTGTAGAAAATACTTTATTTGAAGACGGCGATGGGGCAAATACATTTCGTGCTTTTAACCCAACTCAAGCCGAAGAAACTTATTCAATGGTCACTGCTAACCGCTTTTGGTCTCAAATCTTTGGAGTTGCTTTTTCCAATAAACGTTGGTTACATTTCTTTATGTTATTTGTACCAGTAACCGGTTTATGGATGAGTGCTCTTGGAGTCGTTGGTCTAGCTCTGAACCTACGTGCGTATGACTTCGTTTCCCAGGAAATCCGTGCAGCGGAAGATCCTGAATTTGAGACTTTCTACACCAAAAATATTCTTTTAAATGAAGGTATTCGTGCCTGGATGGCAGCTCAAGATCAGCCTCATGAAAATCTTATATTCCCTGAGGAGGTTCTACCACGTGGAAACGCTCTT
>Sedum_lineare
ATGACTATAACCCTTGGTAAATTTACCAAAGACGAACCTGATTTATTTGATATTATGGATGACTGGTTACGGAGGGACCGTTTCGTTTTTGTAGGTTGGTCCGGTCTATTGCTCTTTCCTTGCGCCTATTTTGCTGTCGGGGGTTGGTTCACAGGTACAACTTTTGTAACTTCGTGGTATACACATGGATTAGCCAGTTCCTATTTGGAAGGCTGCAATTTTTTAACTGCTGCAGTGTCTACTCCTGCTAACAGTTTAGCACATTCTTTGTTGTTACTATGGGGTCCTGAAGCACAGGGAGATTTTACTCGTTGGTGTCAATTAGGTGGTCTTTGGACCTTTGTTGCTCTACATGGCGCTTTCGGATTAATAGGTTTCATGTTACGTCAATTCGAACTTGCTAGATCCGTTCAATTGAGACCTTATAATGCAATCGCCTTTTCTGGTCCAATTGCTGTTTTTGTTTCTGTCTTCTTGATTTATCCACTAGGTCAGTCTGGTTGGTTCTTTGCGCCTAGTTTTGGTGTAGCAGCTATATTTAGATTCATCCTATTTTTCCAAGGGTTTCATAATTGGACGTTGAACCCGTTTCATATGATGGGAGTTGCAGGTGTATTAGGCGCTGCTCTATTATGCGCTATTCATGGTGCTACTGTAGAAAATACTTTATTTGAAGACGGCGATGGGGCAAATACATTTCGTGCTTTTAACCCAACTCAAGCAGAAGAAACTTATTCAATGGTCACTGCTAACCGCTTTTGGTCTCAAATCTTTGGGGTTGCTTTTTCCAATAAACGTTGGTTACATTTCTTTATGTTATTTGTACCAGTAACCGGTTTATGGATGAGTGCTCTTGGAGTCGTTGGTCTAGCTCTGAACCTACGTGCGTATGACTTCGTTTCCCAGGAAATCCGTGCAGCGGAAGATCCTGAATTTGAGACTTTCTACACCAAAAATATTCTTTTAAATGAAGGTATTCGTGCGTGGATGGCAGCTCAAGATCAGCCTCATGAAAATCTTATATTCCCTGAGGAGGTTCTACCACGTGGAAACGCTCTT
>Sedum_oryzifolium
ATGACTATAGCCCTTGGTAAATTTACCAAAGATGAACCTGATTTATTTGATATTATGGATGACTGGTTACGGAGGGACCGTTTCGTTTTTGTAGGTTGGTCCGGTCTATTGCTCTTTCCTTGCGCCTATTTTGCTGTCGGGGGTTGGTTCACAGGTACAACTTTTGTAACTTCGTGGTATACACATGGATTAGCTAGTTCCTATTTGGAAGGCTGCAATTTTTTAACTGCTGCAGTGTCTACTCCTGCTAACAGTTTAGCACATTCTTTGTTGTTACTATGGGGTCCTGAAGCACAGGGAGATTTTACTCGTTGGTGTCAATTAGGTGGTCTTTGGACCTTTGTTGCGCTACATGGCGCTTTCGGATTAATAGGTTTCATGTTACGTCAATTCGAACTTGCTAGATCCGTTCAATTGCGACCTTATAATGCAATCGCCTTTTCTGGTCCAATTGCTGTTTTTGTTTCTGTGTTCTTGATTTATCCACTAGGTCAGTCTGGTTGGTTCTTTGCGCCTAGTTTTGGTGTAGCAGCTATATTTCGATTCATCCTATTTTTCCAAGGGTTTCATAATTGGACGTTGAACCCGTTTCATATGATGGGAGTTGCAGGTGTATTAGGCGCTGCTCTATTATGCGCTATTCATGGTGCTACTGTAGAAAATACTTTATTTGAAGACGGCGATGGGGCAAATACATTTCGTGCTTTTAACCCAACTCAAGCAGAAGAAACTTATTCAATGGTCACTGCTAACCGCTTTTGGTCTCAAATCTTTGGGGTTGCTTTTTCCAATAAACGTTGGTTACATTTCTTTATGTTATTTGTACCAGTAACCGGTTTATGGATGAGTGCTCTTGGAGTCGTTGGTCTAGCTCTGAACCTACGTGCGTATGACTTCGTTTCCCAGGAAATCCGTGCAGCGGAAGATCCTGAATTTGAGACTTTCTACACCAAAAATATTCTTTTAAATGAAGGTATTCGTGCGTGGATGGCAGCTCAAGATCAGCCTCATGAAAATCTTATATTCCCTGAGGAGGTTCTACCACGTGGAAACGCTCTT
>Sedum_plumbizincicola
ATGACTATAGCTTTTGGTAAATTCACCAAAGACGAACCCGATTTATTTGATATTATGGATGACTGGTTACGGAGGGACCGTTTCGTTTTTGTAGGTTGGTCCGGTCTATTGCTCTTTCCTTGCGCCTATTTTGCTGTCGGGGGTTGGTTTACAGGTACAACTTTTGTAACTTCGTGGTATACACATGGATTAGCTAGTTCCTATTTGGAAGGCTGCAATTTTTTAACTGCCGCAGTTTCAACTCCTGCTAACAGTTTAGCACATTCTTTGTTGTTACTATGGGGTCCTGAAGCACAGGGGGATTTTACTCGTTGGTGTCAATTAGGCGGTCTTTGGACCTTTGTTGCTCTACATGGCGCTTTCGGACTAATAGGTTTCATGTTACGTCAATTCGAACTTGCTAGATCCGTTCAATTGCGACCTTATAATGCAATCGCCTTTTCTGGTCCAATTGCTGTTTTTGTTTCTGTATTCTTGATTTATCCACTAGGTCAGTCTGGTTGGTTCTTTGCGCCTAGTTTTGGTGTAGCAGCTATATTTCGATTCATCCTATTTTTCCAAGGGTTTCATAATTGGACGTTGAACCCGTTTCATATGATGGGAGTTGCAGGTGTATTAGGCGCTGCTCTATTATGCGCTATTCATGGTGCTACTGTAGAAAATACTTTATTTGAAGACGGCGATGGGGCAAATACATTTCGTGCTTTTAACCCAACTCAAGCAGAAGAAACTTATTCAATGGTCACTGCTAACCGCTTTTGGTCTCAAATCTTTGGGGTTGCTTTTTCCAATAAACGTTGGTTACATTTCTTTATGTTATTTGTACCAGTAACCGGTTTATGGATGAGTGCTCTTGGAGTCGTTGGTCTAGCTCTGAACCTACGTGCGTATGACTTCGTTTCCCAGGAAATCCGTGCAGCGGAAGATCCTGAATTTGAGACTTTCTACACCAAAAATATTCTTTTAAATGAAGGTATTCGTGCGTGGATGGCAGCTCAAGATCAGCCTCATGAAAATCTTATATTCCCTGAGGAGGTTCTACCACGTGGAAACGCTCTT
>Sedum_sarmentosum
ATGACTCTAGCCCTTGGTAAATTTACCAAAGACGAACCCGATTTAGTTGATATTATGGATGACTGGTTACGGAGGGACCGTTTCGTTTTTGTAGGTTGGTCCGGTCTATTGCTTTTTCCTTGCGCCTATTTTGCTGTCGGGGGTTGGTTCACAGGTACAACTTTTGTAACTTCGTGGTATACACATGGATTAGCTAGTTCCTATTTAGAAGGCTGCAATTTTTTAACTGCCGCAGTTTCGACTCCTGCTAACAGTTTAGCACATTCTTTGTTGTTACTATGGGGTCCTGAAGCACAGGGAGATTTTACTCGTTGGTGTCAATTAGGTGGTCTTTGGACTTTTGTTGCTCTACATGGCGCTTTCGGACTAATAGGTTTCATGTTACGTCAATTCGAACTTGCTAGATCCGTTCAATTGCGACCTTATAATGCAATCGCCTTTTCTGGTCCAATTGCTGTTTTTGTTTCTGTATTCTTGATTTATCCACTAGGTCAGTCTGGTTGGTTCTTTGCGCCTAGTTTTGGTGTAGCAGCTATATTTCGATTCATCCTATTTTTCCAAGGGTTTCATAATTGGACGTTGAACCCGTTTCATATGATGGGAGTTGCAGGTGTATTAGGCGCTGCTCTATTATGCGCTATTCATGGTGCTACTGTAGAAAATACTTTATTTGAAGACGGCGATGGGGCAAATACATTTCGTGCTTTTAACCCAACTCAAGCAGAAGAAACTTATTCAATGGTCACTGCTAACCGCTTTTGGTCTCAAATCTTTGGGGTTGCTTTTTCCAATAAACGTTGGTTACATTTCTTTATGTTATTTGTACCAGTAACCGGTTTATGGATGAGCGCTCTTGGAGTCGTTGGTCTAGCTCTGAACCTACGTGCGTATGACTTCGTTTCCCAGGAAATCCGTGCAGCGGAAGATCCTGAATTTGAGACTTTCTACACAAAAAATATTCTTTTAAATGAAGGTATTCGTGCGTGGATGGCAGCTCAAGATCAGCCTCATGAAAATCTTATATTCCCTGAGGAGGTTCTACCACGTGGAAACGCTCTT
>Sedum_tricarpum
ATGACTATAGCCATTGGTAAATTCACCAAAGACGAACCCGATTTATTTGATATTATGGATGACTGGTTACGGAGGGACCGTTTCGTTTTTGTAGGTTGGTCCGGTCTATTGCTCTTTCCTTGCGCCTATTTTGCTGTCGGGGGTTGGTTCACAGGTACAACTTTTGTAACTTCGTGGTATACACATGGATTAGCTAGTTCCTATTTGGAAGGCTGCAATTTTTTAACTGCCGCAGTTTCAACTCCTGCTAACAGTTTAGCACATTCTTTGTTGTTACTATGGGGTCCTGAAGCACAGGGGGATTTTACTCGTTGGTGTCAATTAGGTGGTCTTTGGACCTTTGTTGCTCTACATGGCGCTTTCGGACTAATAGGTTTCATGTTACGTCAATTCGAACTTGCTAGATCCGTTCAATTGCGACCTTATAATGCAATCGCCTTTTCTGGTCCAATTGCTGTTTTTGTTTCTGTATTCTTGATTTATCCACTAGGTCAGTCTGGTTGGTTCTTTGCGCCTAGTTTTGGTGTAGCAGCTATATTTCGATTCATCCTATTTTTCCAAGGGTTTCATAATTGGACGTTGAACCCGTTTCATATGATGGGAGTTGCAGGTGTATTAGGCGCTGCTCTATTATGCGCTATTCATGGTGCTACTGTAGAAAATACTTTATTTGAAGACGGCGATGGGGCAAATACATTTCGTGCTTTTAACCCAACTCAAGCAGAAGAAACTTATTCAATGGTCACTGCTAACCGCTTTTGGTCTCAAATCTTTGGGGTTGCTTTTTCCAATAAACGTTGGTTACATTTCTTTATGTTATTTGTACCAGTAACCGGTTTATGGATGAGTGCTCTTGGAGTCGTTGGTCTAGCTCTGAACCTACGTGCGTATGACTTCGTTTCCCAGGAAATCCGTGCAGCGGAAGATCCTGAATTTGAGACTTTCTACACCAAAAATATTCTTTTAAATGAAGGTATTCGTGCGTGGATGGCAGCTCAAGATCAGCCTCATGAAAATCTTATATTCCCTGAGGAGGTTCTACCACGTGGAAACGCTCTT
>Aeonium_arboreum
ATGACTATAGCCCTTGGTAAATTTACCAAAGATGAACCTGATTTATTTGATATTATGGATGACTGGTTACGGAGGGACCGTTTCGTTTTTGTAGGTTGGTCCGGTCTATTGCTCTTTCCTTGCGCCTATTTTGCTGTCGGGGGTTGGTTCACAGGTACAACTTTTGTAACTTCATGGTATACACATGGATTAGCTAGTTCCTATTTGGAAGGCTGCAATTTTTTAACTGCCGCCGTTTCTACTCCTGCGAACAGTTTAGCACATTCTTTGTTGTTACTATGGGGTCCTGAAGCCCAGGGAGATTTTACTCGTTGGTGTCAATTAGGCGGTCTTTGGACTTTTGTCGCTCTACACGGCGCTTTCGGACTAATAGGTTTCATGTTACGTCAATTCGAACTTGCTAGATCTGTTCAATTGCGACCTTATAATGCAATTGCATTTTCTGGTCCAATTGCTGTTTTTGTTTCTGTATTCTTGATTTATCCACTAGGTCAGTCTGGTTGGTTCTTTGCGCCTAGTTTTGGTGTAGCAGCGATATTTCGATTCATCCTGTTTTTCCAAGGGTTTCATAATTGGACGTTGAACCCGTTTCATATGATGGGAGTTGCAGGTGTATTAGGTGCTGCTCTATTATGCGCGATTCATGGGGCTACTGTCGAAAATACTTTATTTGAAGACGGTGATGGTGCAAATACATTTCGTGCTTTTAACCCAACTCAAGCCGAAGAAACTTATTCAATGGTCACTGCTAACCGCTTTTGGTCTCAAATCTTTGGGGTTGCTTTTTCCAATAAACGTTGGTTACATTTCTTTATGTTATTTGTACCAGTAACCGGTTTATGGATGAGTGCTCTTGGAGTCGTCGGCCTAGCTCTGAACCTACGCGCGTATGACTTCGTTTCCCAGGAAATCCGTGCAGCTGAAGATCCTGAATTTGAGACTTTCTATACCAAAAATATTCTTTTAAATGAAGGTATTCGTGCGTGGATGGCAGCGCAAGATCAGCCTCATGAAAATCTTATATTCCCTGAGGAGGTTCTACCACGTGGAAACGCTCTT
>Aeonium_balsamiferum
ATGACTATAGCCCTTGGTAAATTTACCAAAGATGAACCTGATTTATTTGATATTATGGATGACTGGTTACGGAGGGACCGTTTCGTTTTTGTAGGTTGGTCCGGTCTATTGCTCTTTCCTTGCGCCTATTTTGCTGTCGGGGGTTGGTTCACAGGTACAACTTTTGTAACTTCATGGTATACACATGGATTAGCTAGTTCCTATTTGGAAGGCTGCAATTTTTTAACTGCCGCCGTTTCTACTCCTGCGAACAGTTTAGCACATTCTTTGTTGTTACTATGGGGTCCTGAAGCCCAGGGAGATTTTACTCGTTGGTGTCAATTAGGCGGTCTTTGGACTTTTGTCGCTCTACACGGCGCTTTCGGACTAATAGGTTTCATGTTACGTCAATTCGAACTTGCTAGATCTGTTCAATTGCGACCTTATAATGCAATTGCATTTTCTGGTCCAATTGCTGTTTTTGTTTCTGTATTCTTGATTTATCCACTAGGTCAGTCTGGTTGGTTCTTTGCGCCTAGTTTTGGTGTAGCAGCGATATTTCGATTCATCCTGTTTTTCCAAGGGTTTCATAATTGGACGTTGAACCCGTTTCATATGATGGGAGTTGCAGGTGTATTAGGTGCTGCTCTATTATGCGCGATTCATGGGGCTACTGTCGAAAATACTTTATTTGAAGACGGTGATGGTGCAAATACATTTCGTGCTTTTAACCCAACTCAAGCCGAAGAAACTTATTCAATGGTCACTGCTAACCGCTTTTGGTCTCAAATCTTTGGGGTTGCTTTTTCCAATAAACGTTGGTTACATTTCTTTATGTTATTTGTACCAGTAACCGGTTTATGGATGAGTGCTCTTGGAGTCGTCGGCCTAGCTCTGAACCTACGCGCGTATGACTTCGTTTCCCAGGAAATCCGTGCAGCTGAAGATCCTGAATTTGAGACTTTCTATACCAAAAATATTCTTTTAAATGAAGGTATTCGTGCGTGGATGGCAGCGCAAGATCAGCCTCATGAAAATCTTATATTCCCTGAGGAGGTTCTACCACGTGGAAACGCTCTT
>Aeonium_decorum
ATGACTATAGCCCTTGGTAAATTTACCAAAGATGAACCTGATTTATTTGATATTATGGATGACTGGTTACGGAGGGACCGTTTCGTTTTTGTAGGTTGGTCCGGTCTATTGCTCTTTCCTTGCGCCTATTTTGCTGTCGGGGGTTGGTTCACAGGTACAACTTTTGTAACTTCATGGTATACACATGGATTAGCTAGTTCCTATTTGGAAGGCTGCAATTTTTTAACTGCCGCAGTTTCTACTCCTGCGAACAGTTTAGCACATTCTTTGTTGTTACTATGGGGTCCTGAAGCCCAGGGAGATTTTACCCGTTGGTGTCAATTAGGCGGTCTTTGGACTTTTGTCGCTCTACACGGCGCTTTCGGACTAATAGGTTTCATGTTACGTCAATTCGAACTTGCTAGATCTGTTCAATTGCGACCTTATAATGCAATTGCATTTTCTGGTCCAATTGCTGTTTTTGTTTCTGTATTCTTGATTTATCCACTAGGTCAGTCTGGTTGGTTCTTTGCGCCTAGTTTTGGTGTAGCAGCGATATTTCGATTCATCCTGTTTTTCCAAGGGTTTCATAATTGGACGTTGAACCCGTTTCATATGATGGGAGTTGCAGGTGTATTAGGTGCTGCTCTATTATGCGCGATTCATGGGGCTACTGTCGAAAATACTTTATTTGAAGACGGTGATGGTGCAAATACATTTCGTGCTTTTAACCCAACTCAAGCCGAAGAAACTTATTCAATGGTCACTGCTAACCGCTTTTGGTCTCAAATCTTTGGGGTTGCTTTTTCCAATAAACGTTGGTTACATTTCTTTATGTTATTTGTACCAGTAACCGGTTTATGGATGAGTGCTCTTGGAGTCGTCGGCCTAGCTCTGAACCTACGCGCGTATGACTTCGTTTCCCAGGAAATCCGTGCAGCTGAAGATCCTGAATTTGAGACTTTCTATACCAAAAATATTCTTTTAAATGAAGGTATTCGTGCGTGGATGGCAGCGCAAGATCAGCCTCATGAAAATCTTATATTCCCTGAGGAGGTTCTACCACGTGGAAACGCTCTT
>Aeonium_diplocyclum
ATGACTATAGCCCTTGGTAAATTTACCAAAGATGAACCTGATTTATTTGATATTATGGATGACTGGTTACGGAGGGACCGTTTCGTTTTTGTAGGTTGGTCCGGTCTATTGCTCTTTCCTTGCGCCTATTTTGCTGTCGGGGGTTGGTTCACAGGTACAACTTTTGTAACTTCATGGTATACACATGGATTAGCTAGTTCCTATTTGGAAGGCTGCAATTTTTTAACTGCCGCAGTTTCTACTCCTGCGAACAGTTTAGCACATTCTTTGTTGTTACTATGGGGTCCTGAAGCCCAGGGAGATTTTACTCGTTGGTGTCAATTAGGCGGTCTTTGGACTTTTGTCGCTCTACACGGCGCTTTCGGACTAATAGGTTTCATGTTACGTCAATTCGAACTTGCTAGATCTGTTCAATTGCGACCTTATAATGCAATTGCATTTTCTGGTCCAATTGCTGTTTTTGTTTCTGTATTCTTGATTTATCCACTAGGTCAGTCTGGTTGGTTCTTTGCGCCTAGTTTTGGTGTAGCAGCGATATTTCGATTCATCCTGTTTTTCCAAGGGTTTCATAATTGGACGTTGAACCCGTTTCATATGATGGGAGTTGCAGGTGTATTAGGTGCTGCTCTATTATGCGCGATTCATGGGGCTACTGTCGAAAATACTTTATTTGAAGACGGTGATGGTGCAAATACATTTCGTGCTTTTAACCCAACTCAAGCCGAAGAAACTTATTCAATGGTCACTGCTAACCGCTTTTGGTCCCAAATCTTTGGGGTTGCTTTTTCCAATAAACGTTGGTTACATTTCTTTATGTTATTTGTACCAGTAACCGGTTTATGGATGAGTGCTCTTGGAGTCGTCGGCCTAGCTCTGAACCTACGCGCGTATGACTTCGTTTCCCAGGAAATCCGTGCAGCTGAAGATCCTGAATTTGAGACTTTCTATACCAAAAATATTCTTTTAAATGAAGGTATTCGTGCGTGGATGGCAGCGCAAGATCAGCCTCATGAAAATCTTATATTCCCTGAGGAGGTTCTACCACGTGGAAACGCTCTT
>Aeonium_dodrantale
ATGACTATAGCCCTTGGTAAATTTACCAAAGATGAACCTGATTTATTTGATATTATGGATGACTGGTTACGGAGGGACCGTTTCGTTTTTGTAGGTTGGTCCGGTCTATTGCTCTTTCCTTGCGCCTATTTTGCTGTCGGGGGTTGGTTCACAGGTACAACTTTTGTAACTTCATGGTATACACATGGATTAGCTAGTTCCTATTTGGAAGGCTGCAATTTTTTAACTGCCGCAGTTTCTACTCCTGCGAACAGTTTAGCACATTCTTTGTTGTTACTATGGGGTCCTGAAGCCCAGGGAGATTTTACTCGTTGGTGTCAATTAGGCGGTCTTTGGACTTTTGTCGCTCTACACGGTGCTTTCGGACTAATAGGTTTCATGTTACGTCAATTCGAACTTGCTAGATCTGTTCAATTGCGACCTTATAATGCAATTGCATTTTCTGGTCCAATTGCTGTTTTTGTTTCTGTATTCTTGATTTATCCACTAGGTCAGTCTGGTTGGTTCTTTGCGCCTAGTTTTGGTGTAGCAGCGATATTTCGATTCATCCTGTTTTTCCAAGGGTTTCATAATTGGACGTTGAACCCGTTTCATATGATGGGAGTTGCAGGTGTATTAGGTGCTGCTCTATTATGCGCGATTCATGGGGCTACTGTCGAAAATACTTTATTTGAAGACGGTGATGGTGCAAATACATTTCGTGCTTTTAACCCAACTCAAGCCGAAGAAACTTATTCAATGGTCACTGCTAACCGCTTTTGGTCTCAAATCTTTGGGGTTGCTTTTTCCAATAAACGTTGGTTACATTTCTTTATGTTATTTGTACCAGTAACCGGTTTATGGATGAGTGCTCTTGGAGTCGTCGGCCTAGCTCTGAACCTACGCGCGTATGACTTCGTTTCCCAGGAAATCCGTGCAGCTGAAGATCCTGAATTTGAGACTTTCTATACCAAAAATATTCTTTTAAATGAAGGTATTCGTGCGTGGATGGCAGCGCAAGATCAGCCTCATGAAAATCTTATATTCCCTGAGGAGGTTCTACCACGTGGAAACGCTCTT
>Aeonium_nobile
ATGACTATAGCCCTTGGTAAATTTACCAAAGATGAACCTGATTTATTTGATATTATGGATGACTGGTTACGGAGGGACCGTTTCGTTTTTGTAGGTTGGTCCGGTCTATTGCTCTTTCCTTGCGCCTATTTTGCTGTCGGGGGTTGGTTCACAGGTACAACTTTTGTAACTTCATGGTATACACATGGATTAGCTAGTTCCTATTTGGAAGGCTGCAATTTTTTAACTGCCGCAGTTTCTACTCCTGCGAACAGTTTAGCACATTCTTTGTTGTTACTATGGGGTCCTGAAGCCCAGGGAGATTTTACCCGTTGGTGTCAATTAGGCGGTCTTTGGACTTTTGTCGCTCTACACGGCGCTTTCGGACTAATAGGTTTCATGTTACGTCAATTCGAACTTGCTAGATCTGTTCAATTGCGACCTTATAATGCAATTGCATTTTCTGGTCCAATTGCTGTTTTTGTTTCTGTATTCTTGATTTATCCACTAGGTCAGTCTGGTTGGTTCTTTGCGCCTAGTTTTGGTGTAGCAGCGATATTTCGATTCATCCTGTTTTTCCAAGGGTTTCATAATTGGACGTTGAACCCGTTTCATATGATGGGAGTTGCAGGTGTATTAGGTGCTGCTCTATTATGCGCGATTCATGGGGCTACTGTCGAAAATACTTTATTTGAAGACGGTGATGGTGCAAATACATTTCGTGCTTTTAACCCAACTCAAGCCGAAGAAACTTATTCAATGGTCACTGCTAACCGCTTTTGGTCTCAAATCTTTGGGGTTGCTTTTTCCAATAAACGTTGGTTACATTTCTTTATGTTATTTGTACCAGTAACCGGTTTATGGATGAGTGCTCTTGGAGTCGTCGGCCTAGCTCTGAACCTACGCGCGTATGACTTCGTTTCCCAGGAAATCCGTGCAGCTGAAGATCCTGAATTTGAGACTTTCTATACCAAAAATATTCTTTTAAATGAAGGTATTCGTGCGTGGATGGCAGCGCAAGATCAGCCTCATGAAAATCTTATATTCCCTGAGGAGGTTCTACCACGTGGAAACGCTCTT
>Aeonium_saundersii
ATGACTATAGCCCTTGGTAAATTTACCAAAGATGAACCTGATTTATTTGATATTATGGATGACTGGTTACGGAGGGACCGTTTCGTTTTTGTAGGTTGGTCCGGTCTATTGCTCTTTCCTTGCGCCTATTTTGCTGTCGGGGGTTGGTTCACAGGTACAACTTTTGTAACTTCATGGTATACACATGGATTAGCTAGTTCCTATTTGGAAGGCTGCAATTTTTTAACTGCCGCAGTTTCTACTCCTGCGAACAGTTTAGCACATTCTTTGTTGTTACTATGGGGTCCTGAAGCCCAGGGAGATTTTACTCGTTGGTGTCAATTAGGCGGTCTTTGGACTTTTGTCGCTCTACACGGCGCTTTCGGACTAATAGGTTTCATGTTACGTCAATTCGAACTTGCTAGATCTGTTCAATTGCGACCTTATAATGCAATTGCATTTTCTGGTCCAATTGCTGTTTTTGTTTCTGTATTCTTGATTTATCCACTAGGTCAGTCTGGTTGGTTCTTTGCGCCTAGTTTTGGTGTAGCAGCGATATTTCGATTCATCCTGTTTTTCCAAGGGTTTCATAATTGGACGTTGAACCCGTTTCATATGATGGGAGTTGCAGGTGTATTAGGTGCTGCTCTATTATGCGCGATTCATGGGGCTACTGTCGAAAATACTTTATTTGAAGACGGTGATGGTGCAAATACATTTCGTGCTTTTAACCCAACTCAAGCCGAAGAAACTTATTCAATGGTCACTGCTAACCGCTTTTGGTCTCAAATCTTTGGGGTTGCTTTTTCCAATAAACGTTGGTTACATTTCTTTATGTTATTTGTACCAGTAACCGGTTTATGGATGAGTGCTCTTGGAGTCGTCGGCCTAGCTCTTAACCTACGCGCGTATGACTTCGTTTCCCAGGAAATCCGTGCAGCTGAAGATCCTGAATTTGAGACTTTCTATACCAAAAATATTCTTTTAAATGAAGGTATTCGTGCGTGGATGGCAGCGCAAGATCAGCCTCATGAAAATCTTATATTCCCTGAGGAGGTTCTACCACGTGGAAACGCTCTT
>Aeonium_tabuliforme
ATGACTATAGCCCTTGGTAAATTTACCAAAGATGAACCTGATTTATTTGATATTATGGATGACTGGTTACGGAGGGACCGTTTCGTTTTTGTAGGTTGGTCCGGTCTATTGCTCTTTCCTTGCGCCTATTTTGCTGTCGGGGGTTGGTTCACAGGTACAACGTTTGTAACTTCATGGTATACACATGGATTAGCTAGTTCCTATTTGGAAGGCTGCAATTTTTTAACTGCCGCAGTTTCTACTCCTGCGAACAGTTTAGCACATTCTTTGTTGTTACTATGGGGTCCTGAAGCCCAGGGAGATTTTACTCGTTGGTGTCAATTAGGCGGTCTTTGGACTTTTGTCGCTCTACACGGCGCTTTCGGACTAATAGGTTTCATGTTACGTCAATTCGAACTTGCTAGATCTGTTCAATTGCGACCTTATAATGCAATTGCATTTTCTGGTCCAATTGCTGTTTTTGTTTCTGTATTCTTGATTTATCCACTAGGTCAGTCTGGTTGGTTCTTTGCGCCTAGTTTTGGTGTAGCAGCGATATTTCGATTCATCCTGTTTTTCCAAGGGTTTCATAATTGGACGTTGAACCCGTTTCATATGATGGGAGTTGCAGGTGTATTAGGTGCTGCTCTATTATGCGCGATTCATGGGGCTACTGTCGAAAATACTTTATTTGAAGACGGTGATGGTGCAAATACATTTCGTGCTTTTAACCCAACTCAAGCCGAAGAAACTTATTCAATGGTCACTGCTAACCGCTTTTGGTCTCAAATCTTTGGGGTTGCTTTTTCCAATAAACGTTGGTTACATTTCTTTATGTTATTTGTACCAGTAACCGGTTTATGGATGAGTGCTCTTGGAGTCGTCGGCCTAGCTCTGAACCTACGCGCGTATGACTTCGTTTCCCAGGAAATCCGTGCAGCTGAAGATCCTGAATTTGAGACTTTCTATACCAAAAATATTCTTTTAAATGAAGGTATTCGTGCGTGGATGGCAGCGCAAGATCAGCCTCATGAAAATCTTATATTCCCTGAGGAGGTTCTACCACGTGGAAACGCTCTT
>Aeonium_undulatum
ATGACTATAGCCCTTGGTAAATTTACCAAAGATGAACCTGATTTATTTGATATTATGGATGACTGGTTACGGAGGGACCGTTTCGTTTTTGTAGGTTGGTCCGGTCTATTGCTCTTTCCTTGCGCCTATTTTGCTGTCGGGGGTTGGTTCACAGGTACAACTTTTGTAACTTCATGGTATACACATGGATTAGCTAGTTCCTATTTGGAAGGCTGCAATTTTTTAACTGCCGCCGTTTCTACTCCTGCGAACAGTTTAGCACATTCTTTGTTGTTACTATGGGGTCCTGAAGCCCAGGGAGATTTTACTCGTTGGTGTCAATTAGGCGGTCTTTGGACTTTTGTCGCTCTACACGGCGCTTTCGGACTAATAGGTTTCATGTTACGTCAATTCGAACTTGCTAGATCTGTTCAATTGCGACCTTATAATGCAATTGCATTTTCTGGTCCAATTGCTGTTTTTGTTTCTGTATTCTTGATTTATCCACTAGGTCAGTCTGGTTGGTTCTTTGCGCCTAGTTTTGGTGTAGCAGCGATATTTCGATTCATCCTGTTTTTCCAAGGGTTTCATAATTGGACGTTGAACCCGTTTCATATGATGGGAGTTGCAGGTGTATTAGGTGCTGCTCTATTATGCGCGATTCATGGGGCTACTGTCGAAAATACTTTATTTGAAGACGGTGATGGTGCAAATACATTTCGTGCTTTTAACCCAACTCAAGCCGAAGAAACTTATTCAATGGTCACTGCTAACCGCTTTTGGTCTCAAATCTTTGGGGTTGCTTTTTCCAATAAACGTTGGTTACATTTCTTTATGTTATTTGTACCAGTAACCGGTTTATGGATGAGTGCTCTTGGAGTCGTCGGCCTAGCTCTGAACCTACGCGCGTATGACTTCGTTTCCCAGGAAATCCGTGCAGCTGAAGATCCTGAATTTGAGACTTTCTATACCAAAAATATTCTTTTAAATGAAGGTATTCGTGCGTGGATGGCAGCGCAAGATCAGCCTCATGAAAATCTTATATTCCCTGAGGAGGTTCTACCACGTGGAAACGCTCTT
>Monanthes_anagensis
ATGACTATAGCCCTTGGTAAATTTACCAAAGATGAACCTGATTTATTTGATATTATGGATGACTGGTTACGGAGGGACCGTTTCGTTTTTGTAGGTTGGTCCGGTCTATTGCTCTTTCCTTGCGCCTATTTTGCTGTCGGGGGTTGGTTCACAGGTACAACTTTTGTAACTTCATGGTATACACATGGATTAGCTAGTTCCTATTTGGAAGGCTGCAATTTTTTAACTGCCGCAGTTTCTACTCCTGCGAACAGTTTAGCACATTCTTTGTTGTTACTATGGGGTCCTGAAGCCCAGGGGGATTTTACCCGTTGGTGTCAATTAGGTGGTCTTTGGACTTTTGTCGCTCTACACGGCGCTTTCGGACTAATAGGTTTCATGTTACGTCAATTCGAACTTGCTAGATCTGTTCAATTGCGACCTTATAATGCAATTGCATTTTCTGGTCCAATTGCTGTTTTTGTTTCTGTATTCTTGATTTATCCACTAGGTCAGTCTGGTTGGTTCTTTGCGCCTAGTTTTGGTGTAGCAGCGATATTTCGATTCATCCTGTTTTTCCAAGGGTTTCATAATTGGACGTTGAACCCGTTTCATATGATGGGAGTTGCAGGTGTATTAGGTGCTGCTCTATTATGCGCGATTCATGGGGCTACTGTCGAAAATACTTTATTTGAAGACGGTGATGGTGCAAATACATTTCGTGCTTTTAACCCAACTCAAGCCGAAGAAACTTATTCAATGGTCACTGCTAACCGCTTTTGGTCTCAAATCTTTGGGGTTGCTTTTTCCAATAAACGTTGGTTACATTTCTTTATGTTATTTGTACCAGTAACCGGTTTATGGATGAGTGCTCTTGGAGTCGTCGGCCTAGCTCTGAACCTACGGGCGTATGACTTCGTTTCCCAGGAAATCCGTGCAGCAGAAGATCCTGAATTTGAGACTTTCTATACCAAAAATATTCTTTTAAATGAAGGTATTCGTGCGTGGATGGCAGCGCAAGATCAGCCTCATGAAAATCTTATATTCCCTGAGGAGGTTCTACCACGTGGAAACGCTCTT
>Monanthes_brachycaulos
ATGACTATAGCCCTTGGTAAATTTACCAAAGATGAACCTGATTTATTTGATATTATGGATGACTGGTTACGGAGGGACCGTTTCGTTTTTGTAGGTTGGTCCGGTCTATTGCTCTTTCCTTGCGCCTATTTTGCTGTCGGGGGTTGGTTCACAGGTACAACTTTTGTAACTTCATGGTATACACATGGATTAGCTAGTTCCTATTTGGAAGGCTGCAATTTTTTAACTGCCGCAGTTTCTACTCCTGCGAACAGTTTAGCACATTCTTTGTTGTTACTATGGGGTCCTGAAGCCCAGGGGGATTTTACCCGTTGGTGTCAATTAGGTGGTCTTTGGACTTTTGTCGCTCTACACGGCGCTTTCGGACTAATAGGTTTCATGTTACGTCAATTCGAACTTGCTAGATCTGTTCAATTGCGACCTTATAATGCGATTGCATTTTCTGGTCCAATTGCTGTTTTTGTTTCTGTATTCTTGATTTATCCACTAGGTCAGTCTGGTTGGTTCTTTGCGCCTAGTTTTGGTGTAGCAGCGATATTTCGATTCATCCTGTTTTTCCAAGGGTTTCATAATTGGACGTTGAACCCGTTTCATATGATGGGAGTTGCAGGTGTATTAGGTGCTGCTCTATTATGCGCGATTCATGGGGCTACTGTCGAAAATACTTTATTTGAAGACGGTGATGGTGCAAATACATTTCGTGCTTTTAACCCAACTCAAGCCGAAGAAACTTATTCAATGGTCACTGCTAACCGCTTTTGGTCTCAAATCTTTGGGGTTGCTTTTTCCAATAAACGTTGGTTACATTTCTTTATGTTATTTGTACCAGTAACCGGTTTATGGATGAGTGCTCTTGGAGTCGTCGGCCTAGCTCTGAACCTACGGGCGTATGACTTCGTTTCCCAGGAAATCCGTGCAGCAGAAGATCCTGAATTTGAGACTTTCTATACCAAAAATATTCTTTTAAATGAAGGTATTCGTGCGTGGATGGCAGCGCAAGATCAGCCTCATGAAAATCTTATATTCCCTGAGGAGGTTCTACCACGTGGAAACGCTCTT
>Monanthes_muralis
ATGACTATAGCCCTTGGTAAATTTACCAAAGATGAACCTGATTTATTTGATATTATGGATGACTGGTTACGGAGGGACCGTTTCGTTTTTGTAGGTTGGTCCGGTCTATTGCTCTTTCCTTGCGCCTATTTTGCTGTCGGGGGTTGGTTCACAGGTACAACTTTTGTAACTTCATGGTATACACATGGATTAGCTAGTTCCTATTTGGAAGGCTGCAATTTTTTAACTGCCGCAGTTTCTACTCCTGCGAACAGTTTAGCACATTCTTTGTTGTTACTATGGGGTCCTGAAGCCCAGGGGGATTTTACCCGTTGGTGTCAATTAGGTGGTCTTTGGACTTTTGTCGCTCTACACGGCGCTTTCGGACTAATAGGTTTCATGTTACGTCAATTCGAACTTGCTAGATCTGTTCAATTGCGACCTTATAATGCAATTGCATTTTCTGGTCCAATTGCTGTTTTTGTTTCTGTATTCTTGATTTATCCACTAGGTCAGTCTGGTTGGTTCTTTGCGCCTAGTTTTGGTGTAGCAGCGATATTTCGATTCATCCTGTTTTTCCAAGGGTTTCATAATTGGACGTTGAACCCGTTTCATATGATGGGAGTTGCAGGTGTATTAGGTGCTGCTCTATTATGCGCGATTCATGGGGCTACTGTCGAAAATACTTTATTTGAAGACGGTGATGGTGCAAATACATTTCGTGCTTTTAACCCAACTCAAGCCGAAGAAACTTATTCAATGGTCACTGCTAACCGCTTTTGGTCTCAAATCTTTGGGGTTGCTTTTTCCAATAAACGTTGGTTACATTTCTTTATGTTATTTGTACCAGTAACCGGTTTATGGATGAGTGCTCTTGGAGTCGTCGGCCTAGCTCTGAACCTACGGGCGTATGACTTCGTTTCCCAGGAAATCCGTGCAGCTGAAGATCCTGAATTTGAGACTTTCTATACCAAAAATATTCTTTTAAATGAAGGTATTCGTGCGTGGATGGCAGCGCAAGATCAGCCTCATGAAAATCTTATATTCCCTGAGGAGGTTCTACCACGTGGAAACGCTCTT
>Monanthes_polyphylla
ATGACTATAGCCCTTGGTAAATTTACCAAAGATGAACCTGATTTATTTGATATTATGGATGACTGGTTACGGAGGGACCGTTTCGTTTTTGTAGGTTGGTCCGGTCTATTGCTCTTTCCTTGCGCCTATTTTGCTGTCGGGGGTTGGTTTACAGGTACAACTTTTGTAACTTCATGGTATACACATGGATTAGCTAGTTCCTATTTGGAAGGCTGCAATTTTTTAACTGCCGCAGTTTCTACTCCTGCGAACAGTTTAGCACATTCTTTGTTGTTACTATGGGGTCCTGAAGCCCAGGGAGATTTTACCCGTTGGTGTCAATTAGGTGGTCTTTGGACTTTTGTCGCTCTACACGGCGCTTTCGGACTAATAGGTTTCATGTTACGTCAATTCGAACTTGCTAGATCTGTTCAATTGCGACCTTATAATGCAATTGCATTTTCTGGTCCAATTGCTGTTTTTGTTTCTGTATTCTTGATTTATCCACTAGGTCAGTCTGGTTGGTTCTTTGCGCCTAGTTTTGGTGTAGCAGCGATATTTAGATTCATCCTGTTTTTCCAAGGGTTTCATAATTGGACGTTGAACCCGTTTCATATGATGGGAGTTGCAGGTGTATTAGGTGCTGCTCTATTATGCGCGATTCATGGGGCTACTGTCGAAAATACTTTATTTGAAGACGGTGATGGTGCAAATACATTTCGTGCTTTTAACCCAACTCAAGCCGAAGAAACTTATTCAATGGTCACTGCTAACCGCTTTTGGTCTCAAATCTTTGGGGTTGCTTTTTCCAATAAACGTTGGTTACATTTCTTTATGTTATTTGTACCAGTAACCGGTTTATGGATGAGTGCTCTTGGAGTTGTCGGCCTAGCTCTGAACCTACGCGCGTATGACTTCGTTTCCCAGGAAATCCGTGCAGCTGAAGATCCTGAATTTGAGACTTTCTATACCAAAAATATTCTTTTAAATGAAGGTATTCGTGCGTGGATGGCAGCGCAAGATCAGCCTCATGAAAATCTTATATTCCCTGAGGAGGTTCTACCACGTGGAAACGCTCTT
>Rosularia_alpestris
ATGACTATAGCCCTTGGTAAATTTACCAAAGACGAACCTGATTTATTTGATATTATGGATGACTGGTTACGGAGGGACCGTTTCGTTTTTGTAGGTTGGTCCGGTCTATTGCTCTTTCCTTGCGCCTATTTTGCTGTCGGGGGTTGGTTCACAGGTACAACTTTTGTAACTTCATGGTATACACATGGTTTAGCTAGTTCCTATTTGGAAGGCTGCAATTTTTTAACTGCCGCAGTTTCTACTCCGGCTAACAGTTTAGCACATTCTTTGTTGTTACTATGGGGTCCTGAAGCACAGGGAGATTTTACTCGTTGGTGTCAATTAGGCGGTCTTTGGACTTTTGTTGCTCTACATGGCGCTTTCGGACTAATAGGTTTCATGTTACGTCAATTCGAACTTGCTAGATCTGTTCAATTGCGACCTTATAATGCAATCGCATTTTCTGGTCCAATTGCTGTTTTTGTTTCTGTATTCTTGATTTATCCACTAGGTCAGTCAGGTTGGTTCTTTGCGCCTAGTTTTGGTGTAGCAGCTATATTTCGATTCATCCTATTTTTCCAAGGGTTTCATAATTGGACGTTGAACCCATTTCATATGATGGGAGTTGCAGGTGTATTGGGCGCTGCTCTATTATGCGCTATTCATGGTGCTACTGTAGAAAATACTTTATTTGAAGACGGCGATGGTGCAAATACATTTCGTGCTTTTAACCCAACTCAAGCAGAAGAAACTTATTCAATGGTCACTGCTAACCGCTTTTGGTCGCAAATCTTTGGGGTTGCTTTTTCCAATAAACGTTGGTTACATTTCTTTATGTTATTTGTACCAGTAACCGGTTTATGGATGAGTGCTCTTGGAGTCGTCGGTCTAGCTCTGAACCTACGTGCGTATGACTTCGTTTCTCAGGAAATCCGTGCAGCGGAAGATCCTGAATTTGAGACTTTCTACACCAAAAATATTCTTTTAAATGAAGGTATTCGTGCGTGGATGGCAGCTCAAGATCAGCCTCATGAAAATCTTATATTCCCTGAGGAGGTTCTACCACGTGGAAACGCTCTT
>Sempervivum_tectorum
ATGACTATAGCCCTTGGTAAATTTACCAAAGACGAACCTGATTTATTTGATATTATGGATGACTGGTTACGGAGGGACCGTTTCGTTTTTGTAGGTTGGTCCGGTCTATTGCTCTTTCCTTGCGCCTATTTTGCTGTCGGGGGTTGGTTCACAGGTACAACTTTTGTAACTTCATGGTATACACATGGATTAGCTAGTTCCTATTTGGAAGGCTGCAATTTTTTAACTGCCGCAGTTTCTACTCCTGCTAACAGTTTAGCACATTCTTTGTTGTTACTATGGGGTCCTGAAGCACAGGGAGATTTTACTCGTTGGTGTCAATTAGGCGGTCTTTGGACTTTTGTTGCTCTACATGGCGCTTTCGGACTAATAGGTTTCATGTTACGTCAATTCGAACTTGCTAGATCTGTTCAATTGCGACCTTATAATGCAATCGCATTTTCTGGTCCAATTGCTGTTTTTGTTTCTGTATTCTTGATTTATCCACTAGGTCAGTCTGGTTGGTTCTTTGCGCCTAGTTTTGGTGTAGCAGCTATATTTCGATTCATCCTATTTTTCCAAGGGTTTCATAATTGGACGTTGAACCCATTTCATATGATGGGAGTTGCAGGTGTATTAGGCGCTGCTCTATTATGCGCTATTCATGGTGCTACTGTAGAAAATACTTTATTTGAAGACGGTGATGGTGCAAATACATTTCGTGCTTTTAACCCAACTCAAGCAGAAGAAACTTATTCAATGGTCACTGCTAACCGCTTTTGGTCTCAAATCTTTGGGGTTGCTTTTTCCAATAAACGTTGGTTACATTTCTTTATGTTATTTGTACCAGTAACTGGTTTATGGATGAGTGCTCTTGGAGTCGTCGGTCTAGCTCTGAACCTACGTGCGTATGACTTCGTTTCCCAGGAAATCCGTGCAGCGGAAGATCCTGAATTTGAGACTTTCTACACCAAAAATATTCTTTTAAATGAAGGTATTCGTGCTTGGATGGCAGCTCAAGATCAGCCTCATGAAAATCTTATATTCCCTGAGGAGGTTCTACCACGTGGAAACGCTCTT
>Phedimus_spurius
ATGACTATAGCCCTTGGTAAATTTACCAAAGACGAACCCGATTTATTTGATATTATGGATGACTGGTTACGGAGGGACCGTTTCGTTTTTGTAGGTTGGTCCGGTCTATTGCTCTTTCCTTGCGCCTATTTTGCTGTCGGGGGTTGGTTCACAGGTACAACTTTTGTAACTTCATGGTATACACATGGATTAGCTAGCTCCTATTTGGAAGGCTGCAATTTTTTAACTGCCGCAGTTTCTACTCCTGCTAACAGTTTAGCACATTCGTTGTTGTTACTATGGGGTCCTGAAGCACAGGGAGATTTTACTCGGTGGTGTCAATTAGGGGGTCTTTGGACTTTTGTTGCTCTACATGGCGCTTTCGGACTAATAGGTTTCATGTTACGTCAATTCGAACTTGCTAGATCTGTTCAATTGCGACCTTATAATGCAATCGCATTTTCGGGTCCAATTGCTGTTTTTGTTTCTGTATTCTTGATTTATCCACTAGGTCAGTCTGGTTGGTTCTTTGCGCCTAGTTTTGGTGTAGCAGCTATATTTCGATTCATCCTATTTTTCCAAGGATTTCATAATTGGACGTTGAACCCATTTCATATGATGGGAGTTGCAGGTGTATTAGGTGCTGCTCTATTGTGCGCTATTCATGGTGCTACTGTAGAAAATACTTTATTTGAAGACGGCGATGGTGCAAATACATTTCGTGCTTTTAACCCAACTCAAGCAGAAGAAACTTATTCAATGGTCACTGCTAACCGCTTTTGGTCTCAAATCTTTGGGGTTGCTTTTTCCAATAAACGTTGGTTACATTTCTTTATGTTATTTGTACCAGTAACCGGTTTATGGATGAGTGCTCTTGGAGTCGTCGGTCTAGCTCTGAACCTACGTGCCTATGACTTCGTTTCCCAGGAAATCCGTGCAGCGGAAGATCCTGAATTTGAGACTTTCTACACCAAAAATATTCTTTTAAATGAAGGTATTCGTGCTTGGATGGCAGCTCAAGATCAGCCTCATGAAAATCTTATATTCCCTGAGGAGGTTCTACCACGTGGAAACGCTCTT
>Phedimus_aizoon
ATGACTATAGCCCTTGGTAAATTTACCAAAGACGAACCCGATTTATTTGATATTATGGATGACTGGTTACGGAGGGACCGTTTCGTTTTTGTCGGTTGGTCCGGTCTATTGCTCTTTCCTTGCGCCTATTTTGCTGTCGGGGGTTGGTTCACAGGTACAACTTTTGTAACTTCATGGTATACACATGGATTAGCTAGCTCCTATTTGGAAGGCTGCAATTTTTTAACTGCCGCCGTTTCTACTCCTGCTAACAGTTTAGCACATTCTTTGTTGTTACTATGGGGTCCTGAAGCACAGGGAGATTTTACTCGGTGGTGTCAATTAGGCGGTCTTTGGACTTTTGTTGCTCTACATGGCGCTTTCGGACTAATAGGTTTCATGTTACGTCAATTCGAACTTGCTAGATCTGTTCAATTGCGACCTTATAATGCAATCGCATTTTCTGGGCCAATTGCTGTTTTTGTTTCTGTATTCTTGATTTATCCACTAGGTCAGTCTGGTTGGTTCTTTGCGCCTAGTTTTGGTGTAGCAGCTATATTTCGATTCATCCTATTTTTCCAAGGGTTTCATAATTGGACGTTGAACCCATTTCATATGATGGGAGTTGCAGGTGTATTAGGCGCTGCTCTATTATGCGCTATTCATGGTGCTACTGTAGAAAATACTTTATTTGAAGACGGTGATGGTGCAAATACATTTCGTGCTTTTAACCCAACTCAAGCAGAGGAAACTTATTCAATGGTCACTGCTAACCGCTTTTGGTCTCAAATCTTTGGGGTTGCTTTTTCCAATAAACGTTGGTTACATTTCTTTATGTTATTTGTACCAGTAACCGGTTTATGGATGAGTGCTCTTGGAGTCGTCGGTCTAGCTCTGAACCTACGTGCCTATGACTTTGTTTCCCAGGAAATCCGTGCAGCGGAAGATCCTGAATTTGAGACTTTCTACACCAAAAATATTCTTTTAAATGAAGGTATTCGTGCTTGGATGGCAGCTCAAGATCAGCCTCATGAAAATCTTATATTCCCTGAGGAGGTTCTACCACGTGGAAACGCTCTT
>Phedimus_kamtschaticus
ATGACTATAGCCCTTGGTAAATTTACCAAAGACGAACCCGATTTATTTGATATTATGGATGACTGGTTACGGAGGGACCGTTTCGTTTTTGTAGGTTGGTCCGGTCTATTGCTCTTTCCTTGCGCCTATTTTGCTGTCGGGGGTTGGTTCACAGGTACAACTTTTGTAACTTCATGGTATACACATGGATTAGCTAGCTCCTATTTGGAAGGCTGCAATTTTTTAACTGCCGCCGTTTCTACTCCTGCTAACAGTTTAGCACATTCTTTGTTGTTACTATGGGGTCCTGAAGCACAGGGAGATTTTACTCGGTGGTGTCAATTAGGCGGTCTTTGGACTTTTGTTGCTCTACATGGCGCTTTCGGACTAATAGGTTTCATGTTACGTCAATTCGAACTTGCTAGATCTGTTCAATTGCGACCTTATAATGCAATCGCATTTTCTGGGCCAATTGCTGTTTTTGTTTCTGTATTCTTGATTTATCCACTAGGTCAGTCTGGTTGGTTCTTTGCGCCTAGTTTTGGTGTAGCAGCTATATTTCGATTCATCCTATTTTTCCAAGGGTTTCATAATTGGACGTTGAACCCATTTCATATGATGGGAGTTGCAGGTGTATTAGGCGCTGCTCTATTATGCGCTATTCATGGTGCTACTGTAGAAAATACTTTATTTGAAGACGGTGATGGTGCAAATACATTTCGTGCTTTTAACCCAACTCAAGCAGAGGAAACTTATTCAATGGTCACTGCTAACCGCTTTTGGTCTCAAATCTTTGGGGTTGCTTTTTCCAATAAACGTTGGTTACATTTCTTTATGTTATTTGTACCAGTAACCGGTTTATGGATGAGTGCTCTTGGAGTCGTCGGTCTAGCTCTGAACCTACGTGCCTATGACTTTGTTTCCCAGGAAATCCGTGCAGCGGAAGATCCTGAATTTGAGACTTTCTACACCAAAAATATTCTTTTAAATGAAGGTATTCGTGCTTGGATGGCGGCTCAAGATCAGCCTCATGAAAATCTTATATTCCCTGAGGAGGTTCTACCACGTGGAAACGCTCTT
>Phedimus_odontophyllus
ATGACTATAGCCCTTGGTAAATTTACCAAAGACGAACCCGATTTATTTGATATTATGGATGACTGGTTACGGAGGGACCGTTTCGTTTTTGTAGGTTGGTCCGGTCTCTTGCTCTTTCCTTGCGCCTATTTTGCTGTCGGGGGTTGGTTCACAGGTACAACTTTTGTAACTTCATGGTATACACATGGATTAGCTAGTTCCTATTTGGAAGGCTGCAATTTTTTAACTGCCGCAGTTTCTACTCCTGCTAACAGTTTAGCACATTCTTTGTTGTTACTCTGGGGTCCTGAAGCACAGGGAGATTTTACTCGGTGGTGTCAATTAGGCGGTCTTTGGACTTTTGTTGCTCTACATGGCGCTTTCGGACTAATAGGTTTCATGTTACGTCAATTCGAACTTGCTAGATCTGTTCAATTGCGACCTTATAATGCAATCGCATTTTCTGGTCCAATTGCTGTTTTTGTTTCTGTATTCTTGATTTATCCACTAGGTCAGTCTGGTTGGTTCTTTGCGCCTAGTTTTGGTGTAGCAGCTATATTTCGATTCATCCTATTTTTCCAAGGGTTTCATAATTGGACGTTGAACCCATTTCATATGATGGGAGTTGCAGGTGTATTAGGTGCTGCTCTATTATGCGCTATTCATGGTGCTACTGTAGAAAATACTTTATTTGAAGACGGTGATGGTGCAAATACATTTCGTGCTTTTAACCCAACTCAAGCCGAAGAAACTTATTCAATGGTCACTGCTAACCGCTTTTGGTCGCAAATCTTTGGGGTTGCTTTTTCCAATAAACGTTGGTTACATTTCTTTATGTTATTTGTACCAGTAACCGGTTTATGGATGAGTGCTCTTGGAGTCGTCGGTCTAGCTCTGAACCTACGTGCCTATGACTTCGTTTCCCAGGAAATCCGTGCAGCGGAAGATCCTGAATTTGAGACTTTCTACACCAAAAATATTCTTTTAAATGAAGGTATTCGTGCTTGGATGGCAGCTCAAGATCAGCCTCATGAAAATCTTATATTCCCTGAGGAGGTTCTACCACGTGGAAACGCTCTT
>Phedimus_takesimensis
ATGACTATAGCCCTTGGTAAATTTACCAAAGACGAACCCGATTTATTTGATATTATGGATGACTGGTTACGGAGGGACCGTTTCGTTTTTGTAGGTTGGTCCGGTCTATTGCTCTTTCCTTGCGCCTATTTTGCTGTCGGGGGTTGGTTCACAGGTACAACTTTTGTAACTTCATGGTATACACATGGATTAGCTAGCTCCTATTTGGAAGGCTGCAATTTTTTAACTGCCGCCGTTTCTACTCCTGCTAACAGTTTAGCACATTCTTTGTTGTTACTATGGGGTCCTGAAGCACAGGGAGATTTTACTCGGTGGTGTCAATTAGGCGGTCTTTGGACTTTTGTTGCTCTACATGGCGCTTTCGGACTAATAGGTTTCATGTTACGTCAATTCGAACTTGCTAGATCTGTTCAATTGCGACCTTATAATGCAATCGCATTTTCTGGGCCAATTGCTGTTTTTGTTTCTGTATTCTTGATTTATCCACTAGGTCAGTCTGGTTGGTTCTTTGCGCCTAGTTTTGGTGTAGCAGCTATATTTCGATTCATCCTATTTTTCCAAGGGTTTCATAATTGGACGTTGAACCCATTTCATATGATGGGAGTTGCAGGTGTATTAGGCGCTGCTCTATTATGCGCTATTCATGGTGCTACTGTAGAAAATACTTTATTTGAAGACGGTGATGGTGCAAATACATTTCGTGCTTTTAACCCAACTCAAGCAGAGGAAACTTATTCAATGGTCACTGCTAACCGCTTTTGGTCTCAAATCTTTGGGGTTGCTTTTTCCAATAAACGTTGGTTACATTTCTTTATGTTATTTGTACCAGTAACCGGTTTATGGATGAGTGCTCTTGGAGTCGTCGGTCTAGCTCTGAACCTACGTGCCTATGACTTTGTTTCCCAGGAAATCCGTGCAGCGGAAGATCCTGAATTTGAGACTTTCTACACCAAAAATATTCTTTTAAATGAAGGTATTCGTGCTTGGATGGCAGCTCAAGATCAGCCTCATGAAAATCTTATATTCCCTGAGGAGGTTCTACCACGTGGAAACGCTCTT
>Phedimus_yangshanicus
ATGACTATAGCCCTTGGTAAATTTACCAAAGACGAACCCGATTTATTTGATATTATGGATGACTGGTTACGGAGGGACCGTTTCGTTTTTGTAGGTTGGTCCGGTCTCTTGCTCTTTCCTTGCGCCTATTTTGCTGTCGGGGGTTGGTTCACAGGTACAACTTTTGTAACTTCATGGTATACACATGGATTAGCTAGTTCCTATTTGGAAGGCTGCAATTTTTTAACTGCCGCAGTTTCTACTCCTGCTAACAGTTTAGCACATTCTTTGTTGTTACTCTGGGGTCCTGAAGCACAGGGAGATTTTACTCGGTGGTGTCAATTAGGCGGTCTTTGGACTTTTGTTGCTCTACATGGCGCTTTCGGACTAATAGGTTTCATGTTACGTCAATTCGAACTTGCTAGATCTGTTCAATTGCGACCTTATAATGCAATCGCATTTTCTGGTCCAATTGCTGTTTTTGTTTCTGTATTCTTGATTTATCCACTAGGTCAGTCTGGTTGGTTCTTTGCGCCTAGTTTTGGTGTAGCAGCTATATTTCGATTCATCCTATTTTTCCAAGGGTTTCATAATTGGACGTTGAACCCATTTCATATGATGGGAGTTGCAGGTGTATTAGGTGCTGCTCTATTATGCGCTATTCATGGTGCTACTGTAGAAAATACTTTATTTGAAGACGGTGATGGTGCAAATACATTTCGTGCTTTTAACCCAACTCAAGCCGAAGAAACTTATTCAATGGTCACTGCTAACCGCTTTTGGTCGCAAATCTTTGGGGTTGCTTTTTCCAATAAACGTTGGTTACATTTCTTTATGTTATTTGTACCAGTAACCGGTTTATGGATGAGTGCTCTTGGAGTCGTCGGTCTAGCTCTGAACCTACGTGCCTATGACTTCGTTTCCCAGGAAATCCGTGCAGCGGAAGATCCTGAATTTGAGACTTTCTACACCAAAAATATTCTTTTAAATGAAGGTATTCGTGCTTGGATGGCAGCTCAAGATCAGCCTCATGAAAATCTTATATTCCCTGAGGAGGTTCTACCACGTGGAAACGCTCTT
>Rhodiola_bupleuroides
ATGACTATAGCCCTTGGTAAATTTACCAAAGACGAACCTGATTTATTTGATATTATGGATGACTGGTTACGGAGGGACCGTTTCGTTTTTGTAGGTTGGTCCGGTCTATTGCTCTTTCCTTGCGCCTATTTTGCTGTCGGGGGTTGGTTCACGGGTACAACTTTTGTAACTTCATGGTATACACATGGATTAGCTAGTTCCTATTTGGAAGGCTGCAATTTTTTAACTGCCGCAGTTTCTACTCCTGCTAACAGTTTAGCACATTCTTTGTTGTTACTATGGGGTCCTGAAGCACAGGGAGATTTTACTCGGTGGTGTCAATTAGGAGGTCTTTGGACTTTTGTTGCTCTACATGGCGCTTTCGGACTAATAGGTTTCATGTTACGTCAATTCGAACTTGCTAGATCTGTTCAATTGCGACCTTATAATGCAATCGCATTTTCTGGTCCAATTGCTGTTTTTGTTTCTGTATTCTTGATTTATCCACTAGGTCAATCTGGTTGGTTCTTTGCGCCTAGTTTTGGTGTAGCAGCTATATTTCGATTCATCCTATTTTTCCAAGGGTTTCATAATTGGACGTTGAACCCATTTCATATGATGGGAGTTGCAGGTGTATTAGGCGCTGCTCTATTATGCGCTATTCATGGTGCTACTGTAGAAAATACTTTATTTGAAGACGGTGATGGTGCAAATACATTTCGTGCTTTTAACCCAACTCAAGCAGAAGAAACTTATTCAATGGTCACTGCTAATCGCTTTTGGTCTCAAATCTTTGGGGTTGCTTTTTCCAATAAACGTTGGTTACATTTCTTTATGTTATTTGTACCAGTAACCGGTTTATGGATGAGTGCTCTTGGAGTCGTCGGTCTAGCTCTGAACCTACGTGCCTATGACTTCGTTTCCCAGGAAATCCGTGCAGCGGAAGATCCTGAATTTGAGACTTTCTACACCAAAAATATTCTTTTAAATGAAGGTATTCGTGCTTGGATGGCAGCTCAAGATCAGCCTCATGAAAATCTTATATTCCCTGAGGAGGTTCTACCACGTGGAAACGCTCTT
>Rhodiola_calliantha
ATGACTATAGCCCTTGGTAAATTTACCAAAGACGAACCTGATTTATTTGATATTATGGATGACTGGTTACGGAGGGACCGTTTCGTTTTTGTAGGTTGGTCCGGTCTATTGCTCTTTCCTTGCGCCTATTTTGCTGTCGGGGGTTGGTTCACGGGTACAACTTTTGTAACTTCATGGTATACACATGGATTAGCTAGTTCCTATTTGGAAGGCTGCAATTTTTTAACTGCCGCAGTTTCTACTCCTGCTAACAGTTTAGCACATTCTTTGTTGTTACTATGGGGTCCTGAAGCACAGGGAGATTTTACTCGGTGGTGTCAATTAGGAGGTCTTTGGACTTTTGTTGCTCTACATGGCGCTTTCGGACTAATAGGTTTCATGTTACGTCAATTCGAACTTGCTAGATCTGTTCAATTGCGACCTTATAATGCAATCGCATTTTCTGGTCCAATTGCTGTTTTTGTTTCTGTATTCTTGATTTATCCACTAGGTCAATCTGGTTGGTTCTTTGCGCCTAGTTTTGGTGTAGCAGCTATATTTCGATTCATCCTATTTTTCCAAGGGTTTCATAATTGGACGTTGAACCCATTTCATATGATGGGAGTTGCAGGTGTATTAGGCGCTGCTCTATTATGCGCTATTCATGGTGCTACTGTAGAAAATACTTTATTTGAAGACGGTGATGGTGCAAATACATTTCGTGCTTTTAACCCAACTCAAGCAGAAGAAACTTATTCAATGGTCACTGCTAATCGCTTTTGGTCTCAAATCTTTGGGGTTGCTTTTTCCAATAAACGTTGGTTACATTTCTTTATGTTATTTGTACCAGTAACCGGTTTATGGATGAGTGCTCTTGGAGTCGTCGGTCTAGCTCTGAACCTACGTGCCTATGACTTCGTTTCCCAGGAAATCCGTGCAGCGGAAGATCCTGAATTTGAGACTTTCTACACCAAAAATATTCTTTTAAATGAAGGTATTCGTGCTTGGATGGCAGCTCAAGATCAGCCTCATGAAAATCTTATATTCCCTGAGGAGGTTCTACCACGTGGAAACGCTCTT
>Rhodiola_crenulata
ATGACTATAGCCCTTGGTAAATTTACCAAAGACGAACCTGATTTATTTGATATTATGGATGACTGGTTACGGAGGGACCGTTTCGTTTTTGTAGGTTGGTCCGGTCTATTGCTCTTTCCTTGCGCCTATTTTGCTGTCGGGGGTTGGTTCACAGGTACAACTTTTGTAACTTCATGGTATACACATGGATTAGCTAGTTCCTATTTGGAAGGCTGCAATTTTTTAACTGCCGCAGTTTCTACTCCTGCTAACAGTTTAGCACATTCTTTGTTGTTACTATGGGGTCCTGAAGCACAGGGAGATTTTACTCGGTGGTGTCAATTAGGCGGTCTTTGGACTTTTGTTGCTCTACATGGCGCTTTCGGACTAATAGGTTTCATGTTACGTCAATTCGAACTTGCTAGATCTGTTCAATTGCGACCTTATAATGCAATCGCATTTTCTGGTCCAATTGCTGTTTTTGTTTCTGTATTCTTGATTTATCCACTAGGTCAATCTGGTTGGTTCTTTGCGCCTAGTTTTGGTGTAGCAGCTATATTTCGATTCATCCTATTTTTCCAAGGGTTTCATAATTGGACGTTGAACCCATTTCATATGATGGGAGTTGCAGGTGTATTAGGCGCTGCTCTATTATGCGCTATTCATGGTGCTACTGTAGAAAATACTTTATTTGAAGACGGTGATGGTGCAAATACATTTCGTGCTTTTAACCCAACTCAAGCAGAAGAAACTTATTCAATGGTCACTGCTAATCGCTTTTGGTCTCAAATCTTTGGGGTTGCTTTTTCCAATAAACGTTGGTTACATTTCTTTATGTTATTTGTACCAGTAACCGGTTTATGGATGAGTGCTCTTGGAGTCGTCGGTCTAGCTCTGAACCTACGTGCCTATGACTTCGTTTCCCAGGAAATCCGTGCAGCGGAAGATCCTGAATTTGAGACTTTCTACACCAAAAATATTCTTTTAAATGAAGGTATTCGTGCTTGGATGGCAGCTCAAGATCAGCCTCATGAAAATCTTATATTCCCTGAGGAGGTTCTACCACGTGGAAACGCTCTT
>Rhodiola_henryi
ATGACTATAGCCCTTGGTAAATTTACCAAAGACGAACCTGATTTATTTGATATTATGGATGACTGGTTACGGAGGGACCGTTTCGTTTTTGTAGGTTGGTCCGGTCTATTGCTCTTTCCTTGCGCCTATTTTGCTGTCGGGGGTTGGTTCACGGGTACAACTTTTGTAACTTCATGGTATACACATGGATTAGCTAGTTCCTATTTGGAAGGCTGCAATTTTTTAACTGCCGCAGTTTCTACTCCTGCTAACAGTTTAGCACATTCTTTGTTGTTACTATGGGGTCCTGAAGCACAGGGAGATTTTACTCGGTGGTGTCAATTAGGCGGTCTTTGGACTTTTGTTGCTCTACATGGCGCTTTCGGACTAATAGGTTTCATGTTACGTCAATTCGAACTTGCTAGATCTGTTCAATTGCGACCTTATAATGCAATCGCATTTTCTGGTCCAATTGCTGTTTTTGTTTCTGTATTCTTGATTTATCCACTAGGTCAATCTGGTTGGTTCTTTGCGCCTAGTTTTGGTGTAGCAGCTATATTTCGATTCATCCTATTTTTCCAAGGGTTTCATAATTGGACGTTGAACCCATTTCATATGATGGGAGTTGCAGGTGTATTAGGCGCTGCTCTATTATGCGCTATTCATGGTGCTACTGTAGAAAATACTTTATTTGAAGACGGTGATGGTGCAAATACATTTCGTGCTTTTAACCCAACTCAAGCAGAAGAAACTTATTCAATGGTCACTGCTAATCGCTTTTGGTCTCAAATCTTTGGGGTTGCTTTTTCCAATAAACGTTGGTTACATTTCTTTATGTTATTTGTACCAGTAACCGGTTTATGGATGAGTGCTCTTGGAGTCGTCGGTCTAGCTCTGAACCTACGTGCCTATGACTTCGTTTCCCAGGAAATCCGTGCAGCGGAAGATCCTGAATTTGAGACTTTCTACACCAAAAATATTCTTTTAAATGAAGGTATTCGTGCTTGGATGGCAGCTCAAGATCAGCCTCATGAAAATCTTATATTCCCTGAGGAGGTTCTACCACGTGGAAACGCTCTT
>Rhodiola_himalensis
ATGACTATAGCCCTTGGTAAATTTACCAAAGACGAACCTGATTTATTTGATATTATGGATGACTGGTTACGGAGGGACCGTTTCGTTTTTGTAGGTTGGTCCGGTCTATTGCTCTTTCCTTGCGCCTATTTTGCTGTCGGGGGTTGGTTCACAGGTACAACTTTTGTAACTTCATGGTATACACATGGATTAGCTAGTTCCTATTTGGAAGGCTGCAATTTTTTAACTGCCGCAGTTTCTACTCCTGCTAACAGTTTAGCACATTCTTTGTTGTTACTATGGGGTCCTGAAGCACAGGGAGATTTTACTCGGTGGTGTCAATTAGGCGGTCTTTGGACTTTTGTTGCTCTACATGGCGCTTTCGGACTAATAGGTTTCATGTTACGTCAATTCGAACTTGCTAGATCTGTTCAATTGCGACCTTATAATGCAATCGCATTTTCTGGTCCAATTGCTGTTTTTGTTTCTGTATTCTTGATTTATCCACTAGGTCAATCTGGTTGGTTCTTTGCGCCTAGTTTTGGTGTAGCAGCTATATTTCGATTCATCCTATTTTTCCAAGGGTTTCATAATTGGACGTTGAACCCATTTCATATGATGGGAGTTGCAGGTGTATTAGGCGCTGCTCTATTATGCGCTATTCATGGTGCTACTGTAGAAAATACTTTATTTGAAGACGGTGATGGTGCAAATACATTTCGTGCTTTTAACCCAACTCAAGCAGAAGAAACTTATTCAATGGTCACTGCTAATCGCTTTTGGTCTCAAATCTTTGGGGTTGCTTTTTCCAATAAACGTTGGTTACATTTCTTTATGTTATTTGTACCAGTAACCGGTTTATGGATGAGTGCTCTTGGAGTCGTCGGTCTAGCTCTGAACCTACGTGCCTATGACTTCGTTTCCCAGGAAATCCGTGCAGCGGAAGATCCTGAATTTGAGACTTTCTACACCAAAAATATTCTTTTAAATGAAGGTATTCGTGCTTGGATGGCAGCTCAAGATCAGCCTCATGAAAATCTTATATTCCCTGAGGAGGTTCTACCACGTGGAAACGCTCTT
>Rhodiola_kirilowii
ATGACTATAGCCCTTGGTAAATTTACCAAAGACGAACCTGATTTATTTGATATTATGGATGACTGGTTACGGAGGGACCGTTTCGTTTTTGTAGGTTGGTCCGGTCTATTGCTCTTTCCTTGCGCCTATTTTGCTGTCGGGGGTTGGTTCACAGGTACAACTTTTGTAACTTCATGGTATACACATGGATTAGCTAGTTCCTATTTGGAAGGCTGCAATTTTTTAACTGCCGCAGTTTCTACTCCTGCTAACAGTTTAGCACATTCTTTGTTGTTACTATGGGGTCCTGAAGCACAGGGAGATTTTACTCGGTGGTGTCAATTAGGCGGTCTTTGGACTTTTGTTGCTCTACATGGCGCTTTCGGACTAATAGGTTTCATGTTACGTCAATTCGAACTTGCTAGATCTGTTCAATTGCGACCTTATAATGCAATCGCATTTTCTGGTCCAATTGCTGTTTTTGTTTCTGTATTCTTGATTTATCCACTAGGTCAATCTGGTTGGTTCTTTGCGCCTAGTTTTGGTGTAGCAGCTATATTTCGATTCATCCTATTTTTCCAAGGGTTTCATAATTGGACGTTGAACCCATTTCATATGATGGGAGTTGCAGGTGTATTAGGCGCTGCTCTATTATGCGCTATTCATGGTGCTACTGTAGAAAATACTTTATTTGAAGACGGTGATGGTGCAAATACATTTCGTGCTTTTAACCCAACTCAAGCAGAAGAAACTTATTCAATGGTCACTGCTAATCGCTTTTGGTCTCAAATCTTTGGGGTTGCTTTTTCCAATAAACGTTGGTTACATTTCTTTATGTTATTTGTACCAGTAACCGGTTTATGGATGAGTGCTCTTGGAGTCGTCGGTCTAGCTCTGAACCTACGTGCCTATGACTTCGTTTCCCAGGAAATCCGTGCAGCGGAAGATCCTGAATTTGAGACTTTCTACACCAAAAATATTCTTTTAAATGAAGGTATTCGTGCTTGGATGGCAGCTCAAGATCAGCCTCATGAAAATCTTATATTCCCTGAGGAGGTTCTACCACGTGGAAACGCTCTT
>Rhodiola_rosea
ATGACTATAGCCCTTGGTAAATTTACCAAAGACGAACCTGATTTATTTGATATTATGGATGACTGGTTACGGAGGGACCGTTTCGTTTTTGTAGGTTGGTCCGGTCTATTGCTCTTTCCTTGCGCCTATTTTGCTGTCGGGGGTTGGTTCACAGGTACAACTTTTGTAACTTCATGGTATACACATGGATTAGCTAGTTCCTATTTGGAAGGCTGCAATTTTTTAACTGCCGCAGTTTCTACTCCTGCTAACAGTTTAGCACATTCTTTGTTGTTACTATGGGGTCCTGAAGCACAGGGAGATTTTACTCGGTGGTGTCAATTAGGCGGTCTTTGGACTTTTGTTGCTCTACATGGCGCTTTCGGACTAATAGGTTTCATGTTACGTCAATTCGAACTTGCTAGATCTGTTCAATTGCGACCTTATAATGCAATCGCATTTTCTGGTCCAATTGCTGTTTTTGTTTCTGTATTCTTGATTTATCCACTAGGTCAATCTGGTTGGTTCTTTGCGCCTAGTTTTGGTGTAGCAGCTATATTTCGATTCATCCTATTTTTCCAAGGGTTTCATAATTGGACGTTGAACCCATTTCATATGATGGGAGTTGCAGGTGTATTAGGCGCTGCTCTATTATGCGCTATTCATGGTGCTACTGTAGAAAATACTTTATTTGAAGACGGTGATGGTGCAAATACATTTCGTGCTTTTAACCCAACTCAAGCAGAAGAAACTTATTCAATGGTCACTGCTAATCGCTTTTGGTCTCAAATCTTTGGGGTTGCTTTTTCCAATAAACGTTGGTTACATTTCTTTATGTTATTTGTACCAGTAACCGGTTTATGGATGAGTGCTCTTGGAGTCGTCGGTCTAGCTCTGAACCTACGTGCCTATGACTTCGTTTCCCAGGAAATCCGTGCAGCGGAAGATCCTGAATTTGAGACTTTCTACACCAAAAATATTCTTTTAAATGAAGGTATTCGTGCTTGGATGGCAGCTCAAGATCAGCCTCATGAAAATCTTATATTCCCTGAGGAGGTTCTACCACGTGGAAACGCTCTT
>Rhodiola_sacra
ATGACTATAGCCCTTGGTAAATTTACCAAAGACGAACCTGATTTATTTGATATTATGGATGACTGGTTACGGAGGGACCGTTTCGTTTTTGTAGGTTGGTCCGGTCTATTGCTCTTTCCTTGCGCCTATTTTGCTGTCGGGGGTTGGTTCACAGGTACAACTTTTGTAACTTCATGGTATACACATGGATTAGCTAGTTCCTATTTGGAAGGCTGCAATTTTTTAACTGCCGCAGTTTCTACTCCTGCTAACAGTTTAGCACATTCTTTGTTGTTACTATGGGGTCCTGAAGCACAGGGAGATTTTACTCGGTGGTGTCAATTAGGCGGTCTTTGGACTTTTGTTGCTCTACATGGCGCTTTCGGACTAATAGGTTTCATGTTACGTCAATTCGAACTTGCTAGATCTGTTCAATTGCGACCTTATAATGCAATCGCATTTTCTGGTCCAATTGCTGTTTTTGTTTCTGTATTCTTGATTTATCCACTAGGTCAATCTGGTTGGTTCTTTGCGCCTAGTTTTGGTGTAGCAGCTATATTTCGATTCATCCTATTTTTCCAAGGGTTTCATAATTGGACGTTGAACCCATTTCATATGATGGGAGTTGCAGGTGTATTAGGCGCTGCTCTATTATGCGCTATTCATGGTGCTACTGTAGAAAATACTTTATTTGAAGACGGTGATGGTGCAAATACATTTCGTGCTTTTAACCCAACTCAAGCAGAAGAAACTTATTCAATGGTCACTGCTAATCGCTTTTGGTCTCAAATCTTTGGGGTTGCTTTTTCCAATAAACGTTGGTTACATTTCTTTATGTTATTTGTACCAGTAACCGGTTTATGGATGAGTGCTCTTGGAGTCGTCGGTCTAGCTCTGAACCTACGTGCCTATGACTTCGTTTCCCAGGAAATCCGTGCAGCGGAAGATCCTGAATTTGAGACTTTCTACACCAAAAATATTCTTTTAAATGAAGGTATTCGTGCTTGGATGGCAGCTCAAGATCAGCCTCATGAAAATCTTATATTCCCTGAGGAGGTTCTACCACGTGGAAACGCTCTT
>Rhodiola_yunnanensis
ATGACTATAGCCCTTGGTAAATTTACCAAAGACGAACCTGATTTATTTGATATTATGGATGACTGGTTACGGAGGGACCGTTTCGTTTTTGTAGGTTGGTCCGGTCTATTGCTCTTTCCTTGCGCCTATTTTGCTGTCGGGGGTTGGTTCACGGGTACAACTTTTGTAACTTCATGGTATACACATGGATTAGCTAGTTCCTATTTGGAAGGCTGCAATTTTTTAACTGCCGCAGTTTCTACTCCTGCTAACAGTTTAGCACATTCTTTGTTGTTACTATGGGGTCCTGAAGCACAGGGAGATTTTACTCGGTGGTGTCAATTAGGCGGTCTTTGGACTTTTGTTGCTCTACATGGCGCTTTCGGACTAATAGGTTTCATGTTACGTCAATTCGAACTTGCTAGATCTGTTCAATTGCGACCTTATAATGCAATCGCATTTTCTGGTCCAATTGCTGTTTTTGTTTCTGTATTCTTGATTTATCCACTAGGTCAATCTGGTTGGTTCTTTGCGCCTAGTTTTGGTGTAGCAGCTATATTTCGATTCATCCTATTTTTCCAAGGGTTTCATAATTGGACGTTGAACCCATTTCATATGATGGGAGTTGCAGGTGTATTAGGCGCTGCTCTATTATGCGCTATTCATGGTGCTACTGTAGAAAATACTTTATTTGAAGACGGTGATGGTGCAAATACATTTCGTGCTTTTAACCCAACTCAAGCAGAAGAAACTTATTCAATGGTCACTGCTAATCGCTTTTGGTCTCAAATCTTTGGGGTTGCTTTTTCCAATAAACGTTGGTTACATTTCTTTATGTTATTTGTACCAGTAACCGGTTTATGGATGAGTGCTCTTGGAGTCGTCGGTCTAGCTCTGAACCTACGTGCCTATGACTTCGTTTCCCAGGAAATCCGTGCAGCGGAAGATCCTGAATTTGAGACTTTCTACACCAAAAATATTCTTTTAAATGAAGGTATTCGTGCTTGGATGGCAGCTCAAGATCAGCCTCATGAAAATCTTATATTCCCTGAGGAGGTTCTACCACGTGGAAACGCTCTT
>Rhodiola_dumulosa
ATGACTATAGCCCTTGGTAAATTTACCAAAGACGAACCTGATTTATTTGATATTATGGATGACTGGTTACGGAGGGACCGTTTCGTTTTTGTAGGTTGGTCCGGTCTATTGCTCTTTCCTTGCGCCTATTTTGCTGTCGGGGGTTGGTTCACAGGTACAACTTTTGTAACTTCATGGTATACACATGGATTAGCTAGTTCCTATTTGGAAGGCTGCAATTTTTTAACTGCCGCAGTTTCTACTCCTGCTAACAGTTTAGCACATTCTTTGTTGTTACTATGGGGTCCTGAAGCACAGGGAGATTTTACTCGGTGGTGTCAATTAGGCGGTCTTTGGACTTTTGTTGCTCTACATGGCGCTTTCGGACTAATAGGTTTCATGTTACGTCAATTCGAACTTGCTAGATCTGTTCAATTGCGACCTTATAATGCAATCGCATTTTCTGGTCCAATTGCTGTTTTTGTTTCTGTATTCTTGATTTATCCACTAGGTCAATCTGGTTGGTTCTTTGCGCCTAGTTTTGGTGTAGCAGCTATATTTCGATTCATCCTATTTTTCCAAGGGTTTCATAATTGGACGTTGAACCCATTTCATATGATGGGAGTTGCAGGTGTATTAGGCGCTGCTCTATTATGCGCTATTCATGGTGCTACTGTAGAAAATACTTTATTTGAAGACGGTGATGGTGCAAATACATTTCGTGCTTTTAACCCAACTCAAGCAGAAGAAACTTATTCAATGGTCACTGCTAATCGCTTTTGGTCTCAAATCTTTGGGGTTGCTTTTTCCAATAAACGTTGGTTACATTTCTTTATGTTATTTGTACCAGTAACCGGTTTATGGATGAGTGCTCTTGGAGTCGTCGGTCTAGCTCTGAACCTACGTGCCTATGACTTCGTTTCCCAGGAAATCCGTGCAGCGGAAGATCCTGAATTTGAGACTTTCTACACCAAAAATATTCTTTTAAATGAAGGTATTCGTGCTTGGATGGCAGCTCAAGATCAGCCTCATGAAAATCTTATATTCCCTGAGGAGGTTCTACCACGTGGAAACGCTCTT
>Rhodiola_fastigiata
ATGACTATAGCCCTTGGTAAATTTACCAAAGACGAACCTGATTTATTTGATATTATGGATGACTGGTTACGGAGGGACCGTTTCGTTTTTGTAGGTTGGTCCGGTCTATTGCTCTTTCCTTGCGCCTATTTTGCTGTCGGGGGTTGGTTCACAGGTACAACTTTTGTAACTTCATGGTATACACATGGATTAGCTAGTTCCTATTTGGAAGGCTGCAATTTTTTAACTGCCGCAGTTTCTACTCCTGCTAACAGTTTAGCACATTCTTTGTTGTTACTATGGGGTCCTGAAGCACAGGGAGATTTTACTCGGTGGTGTCAATTAGGCGGTCTTTGGACTTTTGTTGCTCTACATGGCGCTTTCGGACTAATAGGTTTCATGTTACGTCAATTCGAACTTGCTAGATCTGTTCAATTGCGACCTTATAATGCAATCGCATTTTCTGGTCCAATTGCTGTTTTTGTTTCTGTATTCTTGATTTATCCACTAGGTCAATCTGGTTGGTTCTTTGCGCCTAGTTTTGGTGTAGCAGCTATATTTCGATTCATCCTATTTTTCCAAGGGTTTCATAATTGGACGTTGAACCCATTTCATATGATGGGAGTTGCAGGTGTATTAGGCGCTGCTCTATTATGCGCTATTCATGGTGCTACTGTAGAAAATACTTTATTTGAAGACGGTGATGGTGCAAATACATTTCGTGCTTTTAACCCAACTCAAGCAGAAGAAACTTATTCAATGGTCACTGCTAATCGCTTTTGGTCTCAAATCTTTGGGGTTGCTTTTTCCAATAAACGTTGGTTACATTTCTTTATGTTATTTGTACCAGTAACCGGTTTATGGATGAGTGCTCTTGGAGTCGTCGGTCTAGCTCTGAACCTACGTGCCTATGACTTCGTTTCCCAGGAAATCCGTGCAGCGGAAGATCCTGAATTTGAGACTTTCTACACCAAAAATATTCTTTTAAATGAAGGTATTCGTGCTTGGATGGCAGCTCAAGATCAGCCTCATGAAAATCTTATATTCCCTGAGGAGGTTCTACCACGTGGAAACGCTCTT
>Rhodiola_gelida
ATGACTATAGCCCTTGGTAAATTTACCAAAGACGAACCTGATTTATTTGATATTATGGATGACTGGTTACGGAGGGACCGTTTCGTTTTTGTAGGTTGGTCCGGTCTATTGCTCTTTCCTTGCGCCTATTTTGCTGTCGGGGGTTGGTTCACAGGTACAACTTTTGTAACTTCATGGTATACACATGGATTAGCTAGTTCCTATTTGGAAGGCTGCAATTTTTTAACTGCCGCAGTTTCTACTCCTGCTAACAGTTTAGCACATTCTTTGTTGTTACTATGGGGTCCTGAAGCACAGGGAGATTTTACTCGGTGGTGTCAATTAGGCGGTCTTTGGACTTTTGTTGCTCTACATGGCGCTTTCGGACTAATAGGTTTCATGTTACGTCAATTCGAACTTGCTAGATCTGTTCAATTGCGACCTTATAATGCAATCGCATTTTCTGGTCCAATTGCTGTTTTTGTTTCTGTATTCTTGATTTATCCACTAGGTCAATCTGGTTGGTTCTTTGCGCCTAGTTTTGGTGTAGCAGCTATATTTCGATTCATCCTATTTTTCCAAGGGTTTCATAATTGGACGTTGAACCCATTTCATATGATGGGAGTTGCAGGTGTATTAGGCGCTGCTCTATTATGCGCTATTCATGGTGCTACTGTAGAAAATACTTTATTTGAAGACGGTGATGGTGCAAATACATTTCGTGCTTTTAACCCAACTCAAGCAGAAGAAACTTATTCAATGGTCACTGCTAATCGCTTTTGGTCTCAAATCTTTGGGGTTGCTTTTTCCAATAAACGTTGGTTACATTTCTTTATGTTATTTGTACCAGTAACCGGTTTATGGATGAGTGCTCTTGGAGTCGTCGGTCTAGCTCTGAACCTACGTGCCTATGACTTCGTTTCCCAGGAAATCCGTGCAGCGGAAGATCCTGAATTTGAGACTTTCTACACCAAAAATATTCTTTTAAATGAAGGTATTCGTGCTTGGATGGCAGCTCAAGATCAGCCTCATGAAAATCTTATATTCCCTGAGGAGGTTCTACCACGTGGAAACGCTCTT
>Rhodiola_hobsonii
ATGACTATAGCCCTTGGTAAATTTACCAAAGACGAACCCGATTTATTTGATATTATGGATGACTGGTTACGGAGGGACCGTTTCGTTTTTGTAGGTTGGTCCGGTCTATTGCTCTTTCCTTGCGCCTATTTTGCTGTCGGGGGTTGGTTCACAGGTACAACTTTTGTAACTTCATGGTATACACATGGATTAGCTAGTTCCTATTTGGAAGGCTGCAATTTTTTAACTGCCGCGGTTTCTACTCCTGCTAACAGTTTAGCACATTCTTTGTTGTTACTATGGGGTCCTGAAGCACAGGGAGATTTTACTCGGTGGTGTCAATTAGGCGGTCTTTGGACTTTTGTTGCTCTCCATGGCGCTTTCGGACTAATAGGTTTCATGTTACGTCAATTCGAACTTGCTAGATCTGTTCAATTGCGACCTTATAATGCAATCGCATTTTCTGGTCCAATTGCTGTTTTTGTTTCTGTATTCTTGATTTATCCACTAGGTCAATCTGGTTGGTTCTTTGCGCCTAGTTTTGGTGTAGCAGCTATATTTCGATTCATCCTATTTTTCCAAGGGTTTCATAATTGGACGTTGAACCCATTTCATATGATGGGAGTTGCAGGTGTATTAGGCGCTGCTCTATTATGCGCTATTCATGGTGCTACTGTAGAAAATACTTTATTTGAAGACGGTGATGGTGCAAATACATTTCGTGCTTTTAACCCAACTCAAGCAGAAGAAACTTATTCAATGGTCACTGCTAATCGCTTTTGGTCTCAAATCTTTGGGGTTGCTTTTTCCAATAAACGTTGGTTACATTTCTTTATGTTATTTGTACCAGTAACCGGTTTATGGATGAGTGCTCTTGGAGTCGTCGGTCTAGCTCTGAACCTACGTGCCTATGACTTCGTTTCCCAGGAAATCCGTGCAGCGGAAGATCCTGAATTTGAGACTTTCTACACCAAAAATATTCTTTTAAATGAAGGTATTCGTGCTTGGATGGCAGCTCAAGATCAGCCTCATGAAAATCTTATATTCCCTGAGGAGGTTCTACCACGTGGAAACGCTCTT
>Rhodiola_humilis
ATGACTATAGCCCTTGGTAAATTTACCAAAGACGAACCCGATTTATTTGATATTATGGATGACTGGTTACGGAGGGACCGTTTCGTTTTTGTAGGTTGGTCCGGTCTATTGCTCTTTCCTTGCGCCTATTTTGCTGTCGGGGGTTGGTTCACAGGTACAACTTTTGTAACTTCATGGTATACACATGGATTAGCTAGTTCCTATTTGGAAGGCTGCAATTTTTTAACTGCCGCGGTTTCTACTCCTGCTAACAGTTTAGCACATTCTTTGTTGTTACTATGGGGTCCTGAAGCACAGGGAGATTTTACTCGGTGGTGTCAATTAGGCGGTCTTTGGACTTTTGTTGCTCTCCATGGCGCTTTCGGACTAATAGGTTTCATGTTACGTCAATTCGAACTTGCTAGATCTGTTCAATTGCGACCTTATAATGCAATCGCATTTTCTGGTCCAATTGCTGTTTTTGTTTCTGTATTCTTGATTTATCCACTAGGTCAATCTGGTTGGTTCTTTGCGCCTAGTTTTGGTGTAGCAGCTATATTTCGATTCATCCTATTTTTCCAAGGGTTTCATAATTGGACGTTGAACCCATTTCATATGATGGGAGTTGCAGGTGTATTAGGCGCTGCTCTATTATGCGCTATTCATGGTGCTACTGTAGAAAATACTTTATTTGAAGACGGTGATGGTGCAAATACATTTCGTGCTTTTAACCCAACTCAAGCAGAAGAAACTTATTCAATGGTCACTGCTAATCGCTTTTGGTCTCAAATCTTTGGGGTTGCTTTTTCCAATAAACGTTGGTTACATTTCTTTATGTTATTTGTACCAGTAACCGGTTTATGGATGAGTGCTCTTGGAGTCGTCGGTCTAGCTCTGAACCTACGTGCCTATGACTTCGTTTCCCAGGAAATCCGTGCAGCGGAAGATCCTGAATTTGAGACTTTCTACACCAAAAATATTCTTTTAAATGAAGGTATTCGTGCTTGGATGGCAGCTCAAGATCAGCCTCATGAAAATCTTATATTCCCTGAGGAGGTTCTACCACGTGGAAACGCTCTT
>Rhodiola_integrifolia
ATGACTATAGCCCTTGGTAAATTTACCAAAGACGAACCCGATTTATTTGATATTATGGATGACTGGTTACGGAGGGACCGTTTCGTTTTTGTAGGTTGGTCCGGTCTATTGCTCTTTCCTTGCGCCTATTTTGCTGTCGGGGGTTGGTTCACAGGTACAACTTTTGTAACTTCATGGTATACACATGGATTAGCTAGTTCCTATTTGGAAGGCTGCAATTTTTTAACTGCCGCAGTTTCTACTCCTGCTAACAGTTTAGCACATTCTTTGTTGTTACTATGGGGTCCTGAAGCACAGGGAGATTTTACTCGGTGGTGTCAATTAGGCGGTCTTTGGACTTTTGTTGCTCTACATGGCGCTTTCGGACTAATAGGTTTCATGTTACGTCAATTTGAACTTGCTAGATCTGTTCAATTGCGACCTTATAATGCAATCGCATTTTCTGGTCCAATTGCTGTTTTTGTTTCTGTATTCTTGATTTATCCACTAGGTCAATCTGGTTGGTTCTTTGCGCCTAGTTTTGGTGTAGCAGCTATATTTCGATTCATCCTATTTTTCCAAGGGTTTCATAATTGGACGTTGAACCCATTTCATATGATGGGAGTTGCAGGTGTATTAGGCGCTGCTCTATTATGCGCTATTCATGGTGCTACTGTAGAAAATACCTTATTTGAAGACGGTGATGGTGCAAATACATTTCGTGCTTTTAACCCAACTCAAGCAGAAGAAACTTATTCAATGGTCACTGCTAATCGCTTTTGGTCTCAAATCTTTGGGGTTGCTTTTTCCAATAAACGTTGGTTACATTTCTTTATGTTATTTGTACCAGTAACCGGTTTATGGATGAGTGCTCTTGGAGTCGTCGGTCTAGCTCTGAACCTACGTGCCTATGACTTCGTTTCCCAGGAAATCCGTGCAGCGGAAGATCCTGAATTTGAGACTTTCTACACCAAAAATATTCTTTTAAATGAAGGTATTCGTGCTTGGATGGCAGCTCAAGATCAGCCTCATGAAAATCTTATATTCCCTGAGGAGGTTCTACCACGTGGAAACGCTCTT
>Rhodiola_liciae
ATGACTATAGCCCTTGGTAAATTTACCAAAGACGAACCCGATTTATTTGATATTATGGATGACTGGTTACGGAGGGACCGTTTCGTTTTTGTAGGTTGGTCCGGTCTATTGCTCTTTCCTTGCGCCTATTTTGCTGTCGGGGGTTGGTTCACAGGTACAACTTTTGTAACTTCATGGTATACACATGGATTAGCTAGTTCCTATTTGGAAGGCTGCAATTTTTTAACTGCCGCAGTTTCTACTCCTGCTAACAGTTTAGCACATTCTTTGTTATTACTCTGGGGTCCTGAAGCACAGGGAGATTTTACTCGGTGGTGTCAATTAGGCGGTCTTTGGACTTTTGTTGCTCTACATGGCGCTTTCGGACTAATAGGTTTCATGTTACGTCAATTCGAACTTGCTAGATCTGTTCAATTGCGACCTTATAATGCAATCGCATTTTCTGGTCCAATTGCTGTTTTTGTTTCTGTATTCTTGATTTATCCACTAGGTCAATCTGGTTGGTTCTTTGCGCCTAGTTTTGGTGTAGCAGCTATATTTCGATTCATCCTATTTTTCCAAGGGTTTCATAATTGGACGTTGAACCCATTTCATATGATGGGAGTTGCAGGTGTATTAGGCGCTGCTCTATTATGCGCTATTCATGGTGCTACTGTAGAAAATACTTTATTTGAAGACGGTGATGGTGCAAATACATTTCGTGCTTTTAACCCAACTCAAGCAGAAGAAACTTATTCAATGGTCACTGCTAATCGCTTTTGGTCTCAAATCTTTGGGGTTGCTTTTTCCAATAAACGTTGGTTACATTTCTTTATGTTATTTGTACCAGTAACCGGTTTATGGATGAGTGCTCTTGGAGTCGTCGGTCTAGCTCTGAACCTACGTGCCTATGACTTCGTTTCCCAGGAAATCCGTGCAGCGGAAGATCCTGAATTTGAGACTTTCTACACCAAAAATATTCTTTTAAATGAAGGTATTCGTGCTTGGATGGCAGCTCAAGATCAGCCTCATGAAAATCTTATATTCCCTGAGGAGGTTCTACCACGTGGAAACGCTCTT
>Rhodiola_macrocarpa
ATGACTATAGCCCTTGGTAAATTTACCAAAGACGAACCTGATTTATTTGATATTATGGATGACTGGTTACGGAGGGACCGTTTCGTTTTTGTAGGTTGGTCCGGTCTATTGCTCTTTCCTTGCGCCTATTTTGCTGTCGGGGGTTGGTTCACAGGTACAACTTTTGTAACTTCATGGTATACACATGGATTAGCTAGTTCCTATTTGGAAGGCTGCAATTTTTTAACTGCCGCAGTTTCTACTCCTGCTAACAGTTTAGCACATTCTTTGTTGTTACTATGGGGTCCTGAAGCACAGGGAGATTTTACTCGGTGGTGTCAATTAGGCGGTCTTTGGACTTTTGTTGCTCTACATGGCGCTTTCGGACTAATAGGTTTCATGTTACGTCAATTCGAACTTGCTAGATCTGTTCAATTGCGACCTTATAATGCAATCGCATTTTCTGGTCCAATTGCTGTTTTTGTTTCTGTATTCTTGATTTATCCACTAGGTCAATCTGGTTGGTTCTTTGCGCCTAGTTTTGGTGTAGCAGCTATATTTCGATTCATCCTATTTTTCCAAGGGTTTCATAATTGGACGTTGAACCCATTTCATATGATGGGAGTTGCAGGTGTATTAGGCGCTGCTCTATTATGCGCTATTCATGGTGCTACTGTAGAAAATACTTTATTTGAAGACGGTGATGGTGCAAATACATTTCGTGCTTTTAACCCAACTCAAGCAGAAGAAACTTATTCAATGGTCACTGCTAATCGCTTTTGGTCTCAAATCTTTGGGGTTGCTTTTTCCAATAAACGTTGGTTACATTTCTTTATGTTATTTGTACCAGTAACCGGTTTATGGATGAGTGCTCTTGGAGTCGTCGGTCTAGCTCTGAACCTACGTGCCTATGACTTCGTTTCCCAGGAAATCCGTGCAGCGGAAGATCCTGAATTTGAGACTTTCTACACCAAAAATATTCTTTTAAATGAAGGTATTCGTGCTTGGATGGCAGCTCAAGATCAGCCTCATGAAAATCTTATATTCCCTGAGGAGGTTCTACCACGTGGAAACGCTCTT
>Rhodiola_ovatisepala
ATGACTATAGCCCTTGGTAAATTTACCAAAGACGAACCCGATTTATTTGATATTATGGATGACTGGTTACGGAGGGACCGTTTCGTTTTTGTAGGTTGGTCCGGTCTATTGCTCTTTCCTTGCGCCTATTTTGCTGTCGGGGGTTGGTTCACAGGTACAACTTTTGTAACTTCATGGTATACACATGGATTAGCTAGTTCCTATTTGGAAGGCTGCAATTTTTTAACTGCCGCGGTTTCTACTCCTGCTAACAGTTTAGCACATTCTTTGTTGTTACTATGGGGTCCTGAAGCACAGGGAGATTTTACTCGGTGGTGTCAATTAGGCGGTCTTTGGACTTTTGTTGCTCTCCATGGCGCTTTCGGACTAATAGGTTTCATGTTACGTCAATTCGAACTTGCTAGATCTGTTCAATTGCGACCTTATAATGCAATCGCATTTTCTGGTCCAATTGCTGTTTTTGTTTCTGTATTCTTGATTTATCCACTAGGTCAATCTGGTTGGTTCTTTGCGCCTAGTTTTGGTGTAGCAGCTATATTTCGATTCATCCTATTTTTCCAAGGGTTTCATAATTGGACGTTGAACCCATTTCATATGATGGGAGTTGCAGGTGTATTAGGCGCTGCTCTATTATGCGCTATTCATGGTGCTACTGTAGAAAATACTTTATTTGAAGACGGTGATGGTGCAAATACATTTCGTGCTTTTAACCCAACTCAAGCAGAAGAAACTTATTCAATGGTCACTGCTAATCGCTTTTGGTCTCAAATCTTTGGGGTTGCTTTTTCCAATAAACGTTGGTTACATTTCTTTATGTTATTTGTACCAGTAACCGGTTTATGGATGAGTGCTCTTGGAGTCGTCGGTCTAGCTCTGAACCTACGTGCCTATGACTTCGTTTCCCAGGAAATCCGTGCAGCGGAAGATCCTGAATTTGAGACTTTCTACACCAAAAATATTCTTTTAAATGAAGGTATTCGTGCTTGGATGGCAGCTCAAGATCAGCCTCATGAAAATCTTATATTCCCTGAGGAGGTTCTACCACGTGGAAACGCTCTT
>Rhodiola_prainii
ATGACTATAGCCCTTGGTAAATTTACCAAAGACGAACCCGATTTATTTGATATTATGGATGACTGGTTACGGAGGGACCGTTTCGTTTTTGTAGGTTGGTCCGGTCTATTGCTCTTTCCTTGCGCCTATTTTGCTGTCGGGGGTTGGTTCACAGGTACAACTTTTGTAACTTCATGGTATACACATGGATTAGCTAGTTCCTATTTGGAAGGCTGCAATTTTTTAACTGCCGCGGTTTCTACTCCTGCTAACAGTTTAGCACATTCTTTGTTGTTACTATGGGGTCCTGAAGCACAGGGAGATTTTACTCGGTGGTGTCAATTAGGCGGTCTTTGGACTTTTGTTGCTCTCCATGGCGCTTTCGGACTAATAGGTTTCATGTTACGTCAATTCGAACTTGCTAGATCTGTTCAATTGCGACCTTATAATGCAATCGCATTTTCTGGTCCAATTGCTGTTTTTGTTTCTGTATTCTTGATTTATCCACTAGGTCAATCTGGTTGGTTCTTTGCGCCTAGTTTTGGTGTAGCAGCTATATTTCGATTCATCCTATTTTTCCAAGGGTTTCATAATTGGACGTTGAACCCATTTCATATGATGGGAGTTGCAGGTGTATTAGGCGCTGCTCTATTATGCGCTATTCATGGTGCTACTGTAGAAAATACTTTATTTGAAGACGGTGATGGTGCAAATACATTTCGTGCTTTTAACCCAACTCAAGCAGAAGAAACTTATTCAATGGTCACTGCTAATCGCTTTTGGTCTCAAATCTTTGGGGTTGCTTTTTCCAATAAACGTTGGTTACATTTCTTTATGTTATTTGTACCAGTAACCGGTTTATGGATGAGTGCTCTTGGAGTCGTCGGTCTAGCTCTGAACCTACGTGCCTATGACTTCGTTTCCCAGGAAATCCGTGCAGCGGAAGATCCTGAATTTGAGACTTTCTACACCAAAAATATTCTTTTAAATGAAGGTATTCGTGCTTGGATGGCAGCTCAAGATCAGCCTCATGAAAATCTTATATTCCCTGAGGAGGTTCTACCACGTGGAAACGCTCTT
>Rhodiola_quadrifida
ATGACTATAGCCCTTGGTAAATTTACCAAAGACGAACCTGATTTATTTGATATTATGGATGACTGGTTACGGAGGGACCGTTTCGTTTTTGTAGGTTGGTCCGGTCTATTGCTCTTTCCTTGCGCCTATTTTGCTGTCGGGGGTTGGTTCACAGGTACAACTTTTGTAACTTCATGGTATACACATGGATTAGCTAGTTCCTATTTGGAAGGCTGCAATTTTTTAACTGCCGCAGTTTCTACTCCTGCTAACAGTTTAGCACATTCTTTGTTGTTACTATGGGGTCCTGAAGCACAGGGAGATTTTACTCGGTGGTGTCAATTAGGCGGTCTTTGGACTTTTGTTGCTCTACATGGCGCTTTCGGACTAATAGGTTTCATGTTACGTCAATTCGAACTTGCTAGATCTGTTCAATTGCGACCTTATAATGCAATCGCATTTTCTGGTCCAATTGCTGTTTTTGTTTCTGTATTCTTGATTTATCCACTAGGTCAATCTGGTTGGTTCTTTGCGCCTAGTTTTGGTGTAGCAGCTATATTTCGATTCATCCTATTTTTCCAAGGGTTTCATAATTGGACGTTGAACCCATTTCATATGATGGGAGTTGCAGGTGTATTAGGCGCTGCTCTATTATGCGCTATTCATGGTGCTACTGTAGAAAATACTTTATTTGAAGACGGTGATGGTGCAAATACATTTCGTGCTTTTAACCCAACTCAAGCAGAAGAAACTTATTCAATGGTCACTGCTAATCGCTTTTGGTCTCAAATCTTTGGGGTTGCTTTTTCCAATAAACGTTGGTTACATTTCTTTATGTTATTTGTACCAGTAACCGGTTTATGGATGAGTGCTCTTGGAGTCGTCGGTCTAGCTCTGAACCTACGTGCCTATGACTTCGTTTCCCAGGAAATCCGTGCAGCGGAAGATCCTGAATTTGAGACTTTCTACACCAAAAATATTCTTTTAAATGAAGGTATTCGTGCTTGGATGGCAGCTCAAGATCAGCCTCATGAAAATCTTATATTCCCTGAGGAGGTTCTACCACGTGGAAACGCTCTT
>Rhodiola_rhodantha
ATGACTATAGCCCTTGGTAAATTTACCAAAGACGAACCCGATTTATTTGATATTATGGATGACTGGTTGCGGAGGGACCGTTTCGTTTTTGTAGGTTGGTCCGGTCTATTGCTCTTTCCTTGCGCCTATTTTGCTGTCGGGGGTTGGTTCACAGGTACAACTTTTGTAACTTCATGGTATACACATGGATTAGCTAGTTCCTATTTGGAAGGCTGCAATTTTTTAACTGCCGCAGTTTCTACTCCTGCTAACAGTTTAGCACATTCTTTGTTGTTACTATGGGGTCCTGAAGCACAGGGAGATTTTACTCGGTGGTGTCAATTAGGCGGTCTTTGGACTTTTGTTGCTCTACATGGCGCTTTCGGACTAATAGGTTTCATGTTACGTCAATTCGAACTTGCTAGATCTGTTCAATTGCGACCTTATAATGCAATCGCATTTTCTGGTCCAATTGCTGTTTTTGTTTCTGTATTCTTGATTTATCCACTAGGTCAATCTGGTTGGTTCTTTGCGCCTAGTTTTGGTGTAGCAGCTATATTTCGATTCATCCTATTTTTCCAAGGGTTTCATAATTGGACGTTGAACCCATTTCATATGATGGGAGTTGCAGGTGTATTAGGCGCTGCTCTATTATGCGCTATTCATGGTGCTACTGTAGAAAATACTTTATTTGAAGACGGTGATGGTGCAAATACATTTCGTGCTTTTAACCCAACTCAAGCAGAAGAAACTTATTCAATGGTCACTGCTAATCGCTTTTGGTCTCAAATCTTTGGGGTTGCTTTTTCCAATAAACGTTGGTTACATTTCTTTATGTTATTTGTACCAGTAACCGGTTTATGGATGAGTGCTCTTGGAGTCGTCGGTCTAGCTCTGAACCTACGTGCCTATGACTTCGTTTCCCAGGAAATCCGTGCAGCGGAAGATCCTGAATTTGAGACTTTCTACACCAAAAATATTCTTTTAAATGAAGGTATTCGTGCTTGGATGGCAGCTCAAGATCAGCCTCATGAAAATCTTATATTCCCTGAGGAGGTTCTACCACGTGGAAACGCTCTT
>Rhodiola_sexifolia
ATGACTATAGCCCTTGGTAAATTTACCAAAGACGAACCCGATTTATTTGATATTATGGATGACTGGTTACGGAGGGACCGTTTCGTTTTTGTAGGTTGGTCCGGTCTATTGCTCTTTCCTTGCGCCTATTTTGCTGTCGGGGGTTGGTTCACAGGTACAACTTTTGTAACTTCATGGTATACACATGGATTAGCTAGTTCCTATTTGGAAGGCTGCAATTTTTTAACTGCCGCGGTTTCTACTCCTGCTAACAGTTTAGCACATTCTTTGTTGTTACTATGGGGTCCTGAAGCACAGGGAGATTTTACTCGGTGGTGTCAATTAGGCGGTCTTTGGACTTTTGTTGCTCTCCATGGCGCTTTCGGACTAATAGGTTTCATGTTACGTCAATTCGAACTTGCTAGATCTGTTCAATTGCGACCTTATAATGCAATCGCATTTTCTGGTCCAATTGCTGTTTTTGTTTCTGTATTCTTGATTTATCCACTAGGTCAATCTGGTTGGTTCTTTGCGCCTAGTTTTGGTGTAGCAGCTATATTTCGATTCATCCTATTTTTCCAAGGGTTTCATAATTGGACGTTGAACCCATTTCATATGATGGGAGTTGCAGGTGTATTAGGCGCTGCTCTATTATGCGCTATTCATGGTGCTACTGTAGAAAATACTTTATTTGAAGACGGTGATGGTGCAAATACATTTCGTGCTTTTAACCCAACTCAAGCAGAAGAAACTTATTCAATGGTCACTGCTAATCGCTTTTGGTCTCAAATCTTTGGGGTTGCTTTTTCCAATAAACGTTGGTTACATTTCTTTATGTTATTTGTACCAGTAACCGGTTTATGGATGAGTGCTCTTGGAGTCGTCGGTCTAGCTCTGAACCTACGTGCCTATGACTTCGTTTCCCAGGAAATCCGTGCAGCGGAAGATCCTGAATTTGAGACTTTCTACACCAAAAATATTCTTTTAAATGAAGGTATTCGTGCTTGGATGGCAGCTCAAGATCAGCCTCATGAAAATCTTATATTCCCTGAGGAGGTTCTACCACGTGGAAACGCTCTT
>Rhodiola_sinuata
ATGACTATAGCCCTTGGTAAATTTACCAAAGACGAACCCGATTTATTTGATATTATGGATGACTGGTTACGGAGGGACCGTTTCGTTTTTGTAGGTTGGTCCGGTCTATTGCTCTTTCCTTGCGCCTATTTTGCTGTCGGGGGTTGGTTCACAGGTACAACTTTTGTAACTTCATGGTATACACATGGATTAGCTAGTTCCTATTTGGAAGGCTGCAATTTTTTAACTGCCGCGGTTTCTACTCCTGCTAACAGTTTAGCACATTCTTTGTTGTTACTATGGGGTCCTGAAGCACAGGGAGATTTTACTCGGTGGTGTCAATTAGGCGGTCTTTGGACTTTTGTTGCTCTCCATGGCGCTTTCGGACTAATAGGTTTCATGTTACGTCAATTCGAACTTGCTAGATCTGTTCAATTGCGACCTTATAATGCAATCGCATTTTCTGGTCCAATTGCTGTTTTTGTTTCTGTATTCTTGATTTATCCACTAGGTCAATCTGGTTGGTTCTTTGCGCCTAGTTTTGGTGTAGCAGCTATATTTCGATTCATCCTATTTTTCCAAGGGTTTCATAATTGGACGTTGAACCCATTTCATATGATGGGAGTTGCAGGTGTATTAGGCGCTGCTCTATTATGCGCTATTCATGGTGCTACTGTAGAAAATACTTTATTTGAAGACGGTGATGGTGCAAATACATTTCGTGCTTTTAACCCAACTCAAGCAGAAGAAACTTATTCAATGGTCACTGCTAATCGCTTTTGGTCTCAAATCTTTGGGGTTGCTTTTTCCAATAAACGTTGGTTACATTTCTTTATGTTATTTGTACCAGTAACCGGTTTATGGATGAGTGCTCTTGGAGTCGTCGGTCTAGCTCTGAACCTACGTGCCTATGACTTCGTTTCCCAGGAAATCCGTGCAGCGGAAGATCCTGAATTTGAGACTTTCTACACCAAAAATATTCTTTTAAATGAAGGTATTCGTGCTTGGATGGCAGCTCAAGATCAGCCTCATGAAAATCTTATATTCCCTGAGGAGGTTCTACCACGTGGAAACGCTCTT
>Rhodiola_smithii
ATGACTATAGCCCTTGGTAAATTTACCAAAGACGAACCCGATTTATTTGATATTATGGATGACTGGTTACGGAGGGACCGTTTCGTTTTTGTAGGTTGGTCCGGTCTATTGCTCTTTCCTTGCGCCTATTTTGCTGTCGGGGGTTGGTTCACAGGTACAACTTTTGTAACTTCATGGTATACACATGGATTAGCTAGTTCCTATTTGGAAGGCTGCAATTTTTTAACTGCCGCAGTTTCTACTCCTGCTAACAGTTTAGCACATTCTTTGTTGTTACTATGGGGTCCTGAAGCACAGGGAGATTTTACTCGGTGGTGTCAATTAGGCGGTCTTTGGACTTTTGTTGCTCTACATGGCGCTTTCGGACTAATAGGTTTCATGTTACGTCAATTCGAACTTGCTAGATCTGTTCAATTGCGACCTTATAATGCAATCGCATTTTCTGGTCCAATTGCTGTTTTTGTTTCTGTATTCTTGATTTATCCACTAGGTCAATCTGGTTGGTTCTTTGCGCCTAGTTTTGGTGTAGCAGCTATATTTCGATTCATCCTATTTTTCCAAGGGTTTCATAATTGGACGTTGAACCCATTTCATATGATGGGAGTTGCAGGTGTATTAGGCGCTGCTCTATTATGCGCTATTCATGGTGCTACTGTAGAAAATACTTTATTTGAAGACGGTGATGGTGCAAATACATTTCGTGCTTTTAACCCAACTCAAGCAGAAGAAACTTATTCAATGGTCACTGCTAATCGCTTTTGGTCTCAAATCTTTGGGGTTGCTTTTTCCAATAAACGTTGGTTACATTTCTTTATGTTATTTGTACCAGTAACCGGTTTATGGATGAGTGCTCTTGGAGTCGTCGGTCTAGCTCTGAACCTACGTGCCTATGACTTCGTTTCCCAGGAAATCCGTGCAGCGGAAGATCCTGAATTTGAGACTTTCTACACCAAAAATATTCTTTTAAATGAAGGTATTCGTGCTTGGATGGCAGCTCAAGATCAGCCTCATGAAAATCTTATATTCCCTGAGGAGGTTCTACCACGTGGAAACGCTCTT
>Rhodiola_stapfii
ATGACTATAGCCCTTGGTAAATTTACCAAAGACGAACCTGATTTATTTGATATTATGGATGACTGGTTACGGAGGGACCGTTTCGTTTTTGTAGGTTGGTCCGGTCTATTGCTCTTTCCTTGCGCCTATTTTGCTGTCGGGGGTTGGTTCACAGGTACAACTTTTGTAACTTCATGGTATACACATGGATTAGCTAGTTCCTATTTGGAAGGCTGCAATTTTTTAACTGCCGCGGTTTCTACTCCTGCTAACAGTTTAGCACATTCTTTGTTGTTACTATGGGGTCCTGAAGCACAGGGAGATTTTACTCGGTGGTGTCAATTAGGCGGTCTTTGGACTTTTGTTGCTCTCCATGGCGCTTTCGGACTAATAGGTTTCATGTTACGTCAATTCGAACTTGCTAGATCTGTTCAATTGCGACCTTATAATGCAATCGCATTTTCTGGTCCAATTGCTGTTTTTGTTTCTGTATTCTTGATTTATCCACTAGGTCAATCTGGTTGGTTCTTTGCGCCTAGTTTTGGTGTAGCAGCTATATTTCGATTCATCCTATTTTTCCAAGGGTTTCATAATTGGACGTTGAACCCATTTCATATGATGGGAGTTGCAGGTGTATTAGGCGCTGCTCTATTATGCGCTATTCATGGTGCTACTGTAGAAAATACTTTATTTGAAGACGGTGATGGTGCAAATACATTTCGTGCTTTTAACCCAACTCAAGCAGAAGAAACTTATTCAATGGTCACTGCTAATCGCTTTTGGTCTCAAATCTTTGGGGTTGCTTTTTCCAATAAACGTTGGTTACATTTCTTTATGTTATTTGTACCAGTAACCGGTTTATGGATGAGTGCTCTTGGAGTCGTCGGTCTAGCTCTGAACCTACGTGCCTATGACTTCGTTTCCCAGGAAATCCGTGCAGCGGAAGATCCTGAATTTGAGACTTTCTACACCAAAAATATTCTTTTAAATGAAGGTATTCGTGCTTGGATGGCAGCTCAAGATCAGCCTCATGAAAATCTTATATTCCCTGAGGAGGTTCTACCACGTGGAAACGCTCTT
>Rhodiola_subopposita
ATGACTATAGCCCTTGGTAAATTTACCAAAGACGAACCTGATTTATTTGATATTATGGATGACTGGTTACGGAGGGACCGTTTCGTTTTTGTAGGTTGGTCCGGTCTATTGCTCTTTCCTTGCGCCTATTTTGCTGTCGGGGGTTGGTTCACAGGTACAACTTTTGTAACTTCATGGTATACACATGGATTAGCTAGTTCCTATTTGGAAGGCTGCAATTTTTTAACTGCCGCAGTTTCCACTCCTGCTAACAGTTTAGCACATTCTTTGTTGTTACTATGGGGTCCTGAAGCACAGGGAGATTTTACTCGGTGGTGTCAATTAGGCGGTCTTTGGACTTTTGTTGCTCTACATGGCGCTTTCGGACTAATGGGTTTCATGTTACGTCAATTCGAACTTGCTAGATCTGTTCAATTGCGACCTTATAATGCAATCGCATTTTCTGGTCCAATTGCTGTTTTTGTTTCTGTATTCTTGATTTATCCACTAGGTCAATCTGGTTGGTTCTTTGCGCCTAGTTTTGGTGTAGCAGCTATATTTCGATTCATCCTATTTTTCCAAGGGTTTCATAATTGGACGTTGAACCCATTTCATATGATGGGAGTTGCAGGTGTATTAGGCGCTGCTCTATTATGCGCTATTCATGGTGCTACTGTAGAAAATACTTTATTTGAAGACGGTGATGGTGCAAATACATTTCGTGCTTTTAACCCAACTCAAGCAGAAGAAACTTATTCAATGGTCACTGCTAATCGCTTTTGGTCTCAAATCTTTGGGGTTGCTTTTTCCAATAAACGTTGGTTACATTTCTTTATGTTATTTGTACCAGTAACCGGTTTATGGATGAGTGCTCTTGGAGTCGTCGGTCTAGCTCTGAACCTACGTGCCTATGACTTCGTTTCCCAGGAAATCCGTGCAGCGGAAGATCCTGAATTTGAGACTTTCTACACCAAAAATATTCTTTTAAATGAAGGTATTCGTGCTTGGATGGCAGCTCAAGATCAGCCTCATGAAAATCTTATATTCCCTGAGGAGGTTCTACCACGTGGAAACGCTCTT
>Rhodiola_tangutica
ATGACTATAGCCCTTGGTAAATTTACCAAAGACGAACCTGATTTATTTGATATTATGGATGACTGGTTACGGAGGGACCGTTTCGTTTTTGTAGGTTGGTCCGGTCTATTGCTCTTTCCTTGCGCCTATTTTGCTGTCGGGGGTTGGTTCACAGGTACAACTTTTGTAACTTCATGGTATACACATGGATTAGCTAGTTCCTATTTGGAAGGCTGCAATTTTTTAACTGCCGCAGTTTCTACTCCTGCTAACAGTTTAGCACATTCTTTGTTGTTACTATGGGGTCCTGAAGCACAGGGAGATTTTACTCGGTGGTGTCAATTAGGCGGTCTTTGGACTTTTGTTGCTCTACATGGCGCTTTCGGACTAATAGGTTTCATGTTACGTCAATTCGAACTTGCTAGATCTGTTCAATTGCGACCTTATAATGCAATCGCATTTTCTGGTCCAATTGCTGTTTTTGTTTCTGTATTCTTGATTTATCCACTAGGTCAATCTGGTTGGTTCTTTGCGCCTAGTTTTGGTGTAGCAGCTATATTTCGATTCATCCTATTTTTCCAAGGGTTTCATAATTGGACGTTGAACCCATTTCATATGATGGGAGTTGCAGGTGTATTAGGCGCTGCTCTATTATGCGCTATTCATGGTGCTACTGTAGAAAATACTTTATTTGAAGACGGTGATGGTGCAAATACATTTCGTGCTTTTAACCCAACTCAAGCAGAAGAAACTTATTCAATGGTCACTGCTAATCGCTTTTGGTCTCAAATCTTTGGGGTTGCTTTTTCCAATAAACGTTGGTTACATTTCTTTATGTTATTTGTACCAGTAACCGGTTTATGGATGAGTGCTCTTGGAGTCGTCGGTCTAGCTCTGAACCTACGTGCCTATGACTTCGTTTCCCAGGAAATCCGTGCAGCGGAAGATCCTGAATTTGAGACTTTCTACACCAAAAATATTCTTTTAAATGAAGGTATTCGTGCTTGGATGGCAGCTCAAGATCAGCCTCATGAAAATCTTATATTCCCTGAGGAGGTTCTACCACGTGGAAACGCTCTT
>Rhodiola_wallichiana
ATGACTATAGCCCTTGGTAAATTTACCAAAGACGAACCCGATTTATTTGATATTATGGATGACTGGTTACGGAGGGACCGTTTCGTTTTTGTAGGTTGGTCCGGTCTATTGCTCTTTCCTTGCGCCTATTTTGCTGTCGGGGGTTGGTTCACAGGTACAACTTTTGTAACTTCATGGTATACACATGGATTAGCTAGTTCCTATTTGGAAGGCTGCAATTTTTTAACTGCCGCAGTTTCTACTCCTGCTAACAGTTTAGCACATTCTTTGTTGTTACTATGGGGTCCTGAAGCACAGGGAGATTTTACTCGGTGGTGTCAATTAGGCGGTCTTTGGACTTTTGTTGCTCTACATGGCGCTTTCGGACTAATAGGTTTCATGTTACGTCAATTCGAACTTGCTAGATCTGTTCAATTGCGACCTTATAATGCAATCGCATTTTCTGGTCCAATTGCTGTTTTTGTTTCTGTATTCTTGATTTATCCACTAGGTCAATCTGGTTGGTTCTTTGCGCCTAGTTTTGGTGTAGCAGCTATATTTCGATTCATCCTATTTTTCCAAGGGTTTCATAATTGGACGTTGAACCCATTTCATATGATGGGAGTTGCAGGTGTATTAGGCGCTGCTCTATTATGCGCTATTCATGGTGCTACTGTAGAAAATACTTTATTTGAAGACGGTGATGGTGCAAATACATTTCGTGCTTTTAACCCAACTCAAGCAGAAGAAACTTATTCAATGGTCACTGCTAATCGCTTTTGGTCTCAAATCTTTGGGGTTGCTTTTTCCAATAAACGTTGGTTACATTTCTTTATGTTATTTGTACCAGTAACCGGTTTATGGATGAGTGCTCTTGGAGTCGTCGGTCTAGCTCTGAACCTACGTGCCTATGACTTCGTTTCCCAGGAAATCCGTGCAGCGGAAGATCCTGAATTTGAGACTTTCTACACCAAAAATATTCTTTTAAATGAAGGTATTCGTGCTTGGATGGCAGCTCAAGATCAGCCTCATGAAAATCTTATATTCCCTGAGGAGGTTCTACCACGTGGAAACGCTCTT
>Hylotelephium_ewersii
ATGACTATAGCCCTTGGTAAATTTACCAAAGACGAACCCGATTTATTTGATATTATGGATGACTGGTTACGGAGGGACCGTTTCGTTTTTGTAGGTTGGTCCGGTCTATTGCTCTTTCCTTGCGCCTATTTTGCTGTCGGGGGTTGGTTCACAGGTACAACTTTTGTAACTTCATGGTATACACATGGATTAGCTAGTTCCTATTTGGAAGGCTGCAATTTTTTAACTGCCGCAGTTTCTACTCCTGCTAACAGTTTAGCACATTCTTTGTTGTTACTATGGGGTCCTGAAGCACAGGGAGATTTTACTCGGTGGTGTCAATTAGGCGGTCTTTGGACTTTTGTTGCTCTACATGGCGCTTTCGGACTAATAGGTTTCATGTTACGTCAATTCGAACTTGCTAGATCTGTTCAATTGCGACCTTATAATGCAATCGCATTTTCTGGTCCAATTGCTGTTTTTGTTTCTGTATTCTTGATTTATCCACTAGGTCAGTCTGGTTGGTTCTTTGCGCCTAGTTTTGGTGTAGCAGCTATATTTCGATTCATCCTATTTTTCCAAGGGTTTCATAATTGGACGTTGAACCCATTTCATATGATGGGAGTTGCAGGTGTATTAGGCGCTGCTCTATTATGCGCTATTCATGGTGCTACTGTAGAAAATACTTTATTTGAAGACGGTGATGGTGCAAATACATTTCGTGCTTTTAACCCAACTCAAGCAGAAGAAACTTACTCAATGGTCACTGCTAACCGCTTTTGGTCTCAAATCTTTGGGGTTGCTTTTTCCAATAAACGTTGGTTACATTTCTTTATGTTATTTGTACCAGTAACCGGTTTATGGATGAGTGCTCTTGGAGTCGTTGGTCTAGCTCTGAACCTACGTGCCTATGACTTCGTTTCCCAGGAAATCCGTGCAGCGGAAGATCCTGAATTTGAGACTTTCTACACCAAAAATATTCTTTTAAATGAAGGTATTCGTGCTTGGATGGCAGCTCAAGATCAGCCTCATGAAAATCTTATATTCCCTGAGGAGGTTCTACCACGTGGAAACGCTCTT
>Hylotelephium_verticillatum
ATGACTATAGCCCTTGGTAAATTTACCAAAGACGAACCCGATTTATTTGATATTATGGATGACTGGTTACGGAGGGACCGTTTCGTTTTTGTAGGTTGGTCCGGTCTATTGCTCTTTCCTTGCGCCTATTTTGCTGTCGGGGGTTGGTTCACAGGTACAACTTTTGTAACTTCATGGTATACACATGGATTAGCTAGTTCCTATTTGGAAGGCTGCAATTTTTTAACTGCCGCAGTTTCTACTCCTGCTAACAGTTTAGCACATTCTTTGTTGTTACTATGGGGTCCTGAAGCACAGGGAGATTTTACTCGGTGGTGTCAATTAGGCGGTCTTTGGACTTTTGTTGCTCTACATGGCGCTTTCGGACTAATAGGTTTCATGTTACGTCAATTCGAACTTGCTAGATCTGTTCAATTGCGACCTTATAATGCAATCGCATTTTCTGGTCCAATTGCTGTTTTTGTTTCTGTATTCTTGATTTATCCACTAGGTCAGTCTGGTTGGTTCTTTGCGCCTAGTTTTGGTGTAGCAGCTATATTTCGATTCATCCTATTTTTCCAAGGGTTTCATAATTGGACGTTGAACCCATTTCATATGATGGGAGTTGCAGGTGTATTAGGCGCTGCTCTATTATGCGCTATTCATGGTGCTACTGTAGAAAATACTTTATTTGAAGACGGTGATGGTGCAAATACATTTCGTGCTTTTAACCCAACTCAAGCAGAAGAAACTTACTCAATGGTCACTGCTAACCGCTTTTGGTCTCAAATCTTTGGGGTTGCTTTTTCCAATAAACGTTGGTTACATTTCTTTATGTTATTTGTACCAGTAACCGGTTTATGGATGAGTGCTCTTGGAGTCGTTGGTCTAGCTCTGAACCTACGTGCCTATGACTTCGTTTCCCAGGAAATCCGTGCAGCGGAAGATCCTGAATTTGAGACTTTCTACACCAAAAATATTCTTTTAAATGAAGGTATTCGTGCTTGGATGGCAGCTCAAGATCAGCCTCATGAAAATCTTATATTCCCTGAGGAGGTTCTACCACGTGGAAACGCTCTT
>Hylotelephium_viviparum
ATGACTATAGCCCTTGGTAAATTTACCAAAGACGAACCCGATTTATTTGATATTATGGATGACTGGTTACGGAGGGACCGTTTCGTTTTTGTAGGTTGGTCCGGTCTATTGCTCTTTCCTTGCGCCTATTTTGCTGTCGGGGGTTGGTTCACAGGTACAACTTTTGTAACTTCATGGTATACACATGGATTAGCTAGTTCCTATTTGGAAGGCTGCAATTTTTTAACTGCCGCAGTTTCTACTCCTGCTAACAGTTTAGCACATTCTTTGTTGTTACTATGGGGTCCTGAAGCACAGGGAGATTTTACTCGGTGGTGTCAATTAGGCGGTCTTTGGACTTTTGTTGCTCTACATGGCGCTTTCGGACTAATAGGTTTCATGTTACGTCAATTCGAACTTGCTAGATCTGTTCAATTGCGACCTTATAATGCAATCGCATTTTCTGGTCCAATTGCTGTTTTTGTTTCTGTATTCTTGATTTATCCACTAGGTCAGTCTGGTTGGTTCTTTGCGCCTAGTTTTGGTGTAGCAGCTATATTTCGATTCATCCTATTTTTCCAAGGGTTTCATAATTGGACGTTGAACCCATTTCATATGATGGGAGTTGCAGGTGTATTAGGCGCTGCTCTATTATGCGCTATTCATGGTGCTACTGTAGAAAATACTTTATTTGAAGACGGTGATGGTGCAAATACATTTCGTGCTTTTAACCCAACTCAAGCAGAAGAAACTTACTCAATGGTCACTGCTAACCGCTTTTGGTCTCAAATCTTTGGGGTTGCTTTTTCCAATAAACGTTGGTTACATTTCTTTATGTTATTTGTACCAGTAACCGGTTTATGGATGAGTGCTCTTGGAGTCGTTGGTCTAGCTCTGAACCTACGTGCCTATGACTTCGTTTCCCAGGAAATCCGTGCAGCGGAAGATCCTGAATTTGAGACTTTCTACACCAAAAATATTCTTTTAAATGAAGGTATTCGTGCTTGGATGGCAGCTCAAGATCAGCCTCATGAAAATCTTATATTCCCTGAGGAGGTTCTACCACGTGGAAACGCTCTT
>Meterostachys_sikokianus
ATGACTATAGCCCTTGGTAAATTTACCAAAGACGAACCCGATTTATTTGATATTATGGATGACTGGTTACGGAGGGACCGTTTCGTTTTTGTAGGTTGGTCCGGTCTATTGCTCTTTCCTTGCGCCTATTTTGCTGTCGGGGGTTGGTTCACAGGTACAACTTTTGTAACTTCATGGTATACACATGGATTAGCTAGTTCCTATTTGGAAGGCTGCAATTTTTTAACTGCCGCAGTTTCTACTCCTGCTAACAGTTTAGCACATTCTTTGTTGTTACTATGGGGTCCTGAAGCACAGGGGGATTTTACTCGATGGTGTCAATTAGGCGGTCTTTGGACTTTTGTTGCTCTACATGGCGCTTTCGGACTAATAGGTTTCATGTTACGTCAATTCGAACTTGCTAGATCTGTTCAATTGCGACCTTATAATGCAATCGCATTTTCTGGTCCAATTGCTGTTTTTGTTTCTGTATTCTTGATTTATCCACTAGGTCAGTCTGGTTGGTTCTTTGCACCTAGTTTTGGTGTAGCAGCTATATTTCGATTCATCCTATTTTTCCAAGGGTTTCATAATTGGACGTTGAACCCATTTCATATGATGGGAGTTGCAGGTGTATTAGGCGCTGCTCTATTATGCGCTATTCATGGTGCTACTGTAGAAAATACTTTATTTGAAGACGGTGATGGTGCAAATACATTTCGTGCTTTTAACCCAACTCAAGCAGAAGAAACTTACTCAATGGTCACTGCTAACCGCTTTTGGTCTCAAATCTTTGGGGTTGCTTTTTCCAATAAACGTTGGTTACATTTCTTTATGCTATTTGTACCAGTAACCGGTTTATGGATGAGTGCTCTTGGAGTCGTCGGGCTAGCTCTGAACCTACGTGCCTATGACTTCGTTTCCCAGGAAATCCGTGCAGCGGAAGATCCTGAATTTGAGACTTTCTACACCAAAAATATTCTTTTAAATGAGGGTATTCGTGCTTGGATGGCAGCTCAAGATCAGCCTCATGAAAATCTTATATTCCCTGAGGAGGTTCTACCACGTGGAAACGCTCTT
>Orostachys_fimbriata
ATGACTATAGCCCTTGGTAAATTTACCAAAGACGAACCCGATTTATTTGATATTATGGATGACTGGTTACGGAGGGACCGTTTCGTTTTTGTAGGTTGGTCCGGTCTATTGCTCTTTCCTTGCGCCTATTTTGCTGTCGGGGGTTGGTTCACAGGTACAACTTTTGTAACTTCATGGTATACACATGGATTAGCTAGTTCCTATTTGGAAGGCTGCAATTTTTTAACTGCCGCAGTTTCTACTCCTGCTAACAGTTTAGCACATTCTTTGTTGTTACTATGGGGTCCTGAAGCACAGGGAGATTTTACTCGGTGGTGTCAATTAGGCGGTCTTTGGACTTTTGTTGCTCTACATGGCGCTTTCGGACTAATAGGTTTCATGTTACGTCAATTCGAACTTGCTAGATCTGTTCAATTGCGACCTTATAATGCAATCGCATTTTCTGGTCCAATTGCTGTTTTTGTTTCTGTATTCTTGATTTATCCACTAGGTCAGTCTGGTTGGTTCTTTGCGCCTAGTTTTGGTGTAGCAGCTATATTTCGATTCATCCTATTTTTCCAAGGGTTTCATAATTGGACGTTGAACCCATTTCATATGATGGGAGTTGCAGGTGTATTAGGCGCTGCTCTATTATGCGCTATTCATGGTGCTACTGTAGAAAATACTTTATTTGAAGACGGTGATGGTGCAAATACATTTCGTGCTTTTAACCCAACTCAAGCAGAAGAAACTTACTCAATGGTCACTGCTAACCGCTTTTGGTCTCAAATCTTTGGGGTTGCTTTTTCCAATAAACGTTGGTTACATTTCTTTATGTTATTTGTACCAGTAACCGGTTTATGGATGAGTGCTCTTGGAGTCGTCGGTCTAGCTCTGAACCTACGTGCCTATGACTTCGTTTCCCAGGAAATCCGTGCAGCGGAAGATCCTGAATTTGAGACTTTCTACACCAAAAATATTCTTTTAAATGAAGGTATTCGTGCTTGGATGGCAGCTCAAGATCAGCCTCATGAAAATCTTATATTCCCTGAGGAGGTTCTACCACGTGGAAACGCTCTT
>Orostachys_japonica
ATGACTATAGCCCTTGGTAAATTTACCAAAGACGAACCCGATTTATTTGATATTATGGATGACTGGTTACGGAGGGACCGTTTCGTTTTTGTAGGTTGGTCCGGTCTATTGCTCTTTCCTTGCGCCTATTTTGCTGTCGGGGGTTGGTTCACAGGTACAACTTTTGTAACTTCGTGGTATACACATGGATTAGCTAGTTCCTATTTGGAAGGCTGCAATTTTTTAACTGCCGCAGTTTCTACTCCTGCTAACAGTTTAGCACATTCTTTGTTGTTACTATGGGGTCCTGAAGCACAGGGAGATTTTACTCGGTGGTGTCAATTAGGCGGTCTTTGGACTTTTGTTGCTCTACATGGCGCTTTCGGACTAATAGGTTTCATGTTACGTCAATTCGAACTTGCTAGATCTGTTCAATTGCGACCTTATAATGCAATCGCATTTTCTGGTCCAATTGCTGTTTTTGTTTCTGTATTCTTGATTTATCCACTAGGTCAGTCTGGTTGGTTCTTTGCGCCTAGTTTTGGTGTAGCAGCTATATTTCGATTCATCCTATTTTTCCAAGGGTTTCATAATTGGACGTTGAACCCATTTCATATGATGGGAGTTGCAGGTGTATTAGGCGCTGCTCTATTATGCGCTATTCATGGTGCTACTGTAGAAAATACTTTATTTGAAGACGGTGATGGTGCAAATACATTTCGTGCTTTTAACCCAACTCAAGCAGAAGAAACTTACTCAATGGTCACTGCTAACCGCTTTTGGTCTCAAATCTTTGGGGTTGCTTTTTCCAATAAACGTTGGTTACATTTCTTTATGTTATTTGTACCAGTAACCGGTTTATGGATGAGTGCTCTTGGAGTCGTCGGTCTAGCTCTGAACCTACGTGCCTATGACTTCGTTTCCCAGGAAATCCGTGCAGCGGAAGATCCTGAATTTGAGACTTTCTACACCAAAAATATTCTTTTAAATGAAGGTATTCGTGCTTGGATGGCAGCTCAAGATCAGCCTCATGAAAATCTTATATTCCCTGAGGAGGTTCTACCACGTGGAAACGCTCTT
>Orostachys_minuta
ATGACTATAGCCCTTGGTAAATTTACCAAAGACGAACCCGATTTATTTGATATTATGGATGACTGGTTACGGAGGGACCGTTTCGTTTTTGTAGGTTGGTCCGGTCTATTGCTCTTTCCTTGCGCCTATTTTGCTGTCGGGGGTTGGTTCACAGGTACAACTTTTGTAACTTCGTGGTATACACATGGATTAGCTAGTTCCTATTTGGAAGGCTGCAATTTTTTAACTGCCGCAGTTTCTACTCCTGCTAACAGTTTAGCACATTCTTTGTTGTTACTATGGGGTCCTGAAGCACAGGGAGATTTTACTCGGTGGTGTCAATTAGGCGGTCTTTGGACTTTTGTTGCTCTACATGGCGCTTTCGGACTAATAGGTTTCATGTTACGTCAATTCGAACTTGCTAGATCTGTTCAATTGCGACCTTATAATGCAATCGCATTTTCTGGTCCAATTGCTGTTTTTGTTTCTGTATTCTTGATTTATCCACTAGGTCAGTCTGGTTGGTTCTTTGCGCCTAGTTTTGGTGTAGCAGCTATATTTCGATTCATCCTATTTTTCCAAGGGTTTCATAATTGGACGTTGAACCCATTTCATATGATGGGAGTTGCAGGTGTATTAGGCGCTGCTCTATTATGCGCTATTCATGGTGCTACTGTAGAAAATACTTTATTTGAAGACGGTGATGGTGCAAATACATTTCGTGCTTTTAACCCAACTCAAGCAGAAGAAACTTACTCAATGGTCACTGCTAACCGCTTTTGGTCTCAAATCTTTGGGGTTGCTTTTTCCAATAAACGTTGGTTACATTTCTTTATGTTATTTGTACCAGTAACCGGTTTATGGATGAGTGCTCTTGGAGTCGTCGGTCTAGCTCTGAACCTACGTGCCTATGACTTCGTTTCCCAGGAAATCCGTGCAGCGGAAGATCCTGAATTTGAGACTTTCTACACCAAAAATATTCTTTTAAATGAAGGTATTCGTGCTTGGATGGCAGCTCAAGATCAGCCTCATGAAAATCTTATATTCCCTGAGGAGGTTCTACCACGTGGAAACGCTCTT
>Orostachys_iwarenge_f_magna
ATGACTATAGCCCTTGGTAAATTTACCAAAGACGAACCCGATTTATTTGATATTATGGATGACTGGTTACGGCGGGACCGTTTCGTTTTTGTAGGGTGGTCCGGTCTATTGCTCTTTCCTTGCGCCTATTTTGCTGTCGGGGGTTGGTTCACAGGTACAACTTTTGTAACTTCATGGTATACACATGGATTAGCTAGTTCCTATTTGGAAGGCTGCAATTTTTTAACTGCCGCAGTTTCTACTCCTGCTAACAGTTTAGCACATTCTTTGTTGTTACTATGGGGTCCTGAAGCACAGGGAGATTTTACTCGGTGGTGTCAATTAGGCGGTCTTTGGACTTTTGTTGCTCTACATGGCGCTTTCGGACTAATAGGTTTCATGTTACGTCAATTCGAACTTGCTAGATCTGTTCAATTGCGACCTTATAATGCAATCGCATTTTCTGGTCCAATTGCTGTTTTTGTTTCTGTATTCTTGATTTATCCACTAGGTCAGTCTGGTTGGTTCTTTGCGCCTAGTTTTGGTGTAGCAGCTATATTTCGATTCATCCTATTTTTCCAAGGGTTTCATAATTGGACGTTGAACCCATTTCATATGATGGGAGTTGCAGGTGTATTAGGCGCTGCTCTATTATGCGCTATTCATGGTGCTACTGTAGAAAATACTTTATTTGAAGACGGTGATGGTGCAAATACATTTCGTGCTTTTAACCCAACTCAAGCAGAAGAAACTTACTCAATGGTCACTGCTAACCGCTTTTGGTCTCAAATCTTTGGGGTTGCTTTTTCCAATAAACGTTGGTTACATTTCTTTATGTTATTTGTACCAGTAACCGGTTTATGGATGAGTGCTCTTGGAGTCGTTGGTCTAGCTCTGAACCTACGTGCCTATGACTTCGTTTCCCAGGAAATCCGTGCAGCGGAAGATCCTGAATTTGAGACTTTCTACACCAAAAATATTCTTTTAAATGAAGGTATTCGTGCTTGGATGGCAGCTCAAGATCAGCCTCATGAAAATCTTATATTCCCTGAGGAGGTTCTACCACGTGGAAACGCTCTT
>Sinocrassula_densirosulata
ATGACTATAGCCCTTGGTAAATTTACCAAAGACGAACCCGATTTATTTGATATTATGGATGACTGGTTACGGAGGGACCGTTTCGTTTTTGTAGGTTGGTCCGGTCTATTGCTCTTTCCTTGCGCCTATTTTGCTGTCGGGGGTTGGTTCACAGGTACAACTTTTGTAACTTCATGGTATACACATGGATTAGCTAGTTCCTATTTGGAAGGCTGCAATTTTTTAACTGCCGCAGTTTCTACTCCTGCTAACAGTTTAGCACATTCTTTGTTGTTACTATGGGGTCCTGAAGCACAGGGAGATTTTACTCGGTGGTGTCAATTAGGCGGTCTTTGGACTTTTGTTGCTCTACATGGCGCTTTCGGACTAATAGGTTTCATGTTACGTCAATTCGAACTTGCTAGATCGGTTCAATTGCGACCTTATAATGCAATCGCATTTTCTGGTCCAATTGCTGTTTTTGTTTCTGTATTCTTGATTTATCCACTAGGTCAGTCTGGTTGGTTCTTTGCGCCTAGTTTTGGTGTAGCAGCTATATTTCGATTCATCCTATTTTTCCAAGGGTTTCATAATTGGACGTTGAACCCATTTCATATGATGGGAGTTGCAGGTGTATTAGGCGCTGCTCTATTATGCGCTATTCATGGTGCTACTGTAGAAAATACTTTATTTGAAGACGGTGATGGTGCAAATACATTTCGTGCTTTTAACCCAACTCAAGCAGAAGAAACTTACTCAATGGTCACTGCTAACCGCTTTTGGTCTCAAATCTTTGGGGTTGCTTTTTCCAATAAACGTTGGTTACATTTCTTTATGTTATTTGTACCAGTAACCGGTTTATGGATGAGTGCTCTTGGAGTCGTCGGTCTAGCTCTGAACCTACGTGCCTATGACTTCGTTTCCCAGGAAATCCGTGCAGCGGAAGATCCTGAATTTGAGACTTTCTACACCAAAAATATTCTTTTAAATGAGGGTATTCGTGCTTGGATGGCAGCTCAAGATCAGCCTCATGAAAATCTTATATTCCCTGAGGAGGTTCTACCACGTGGAAACGCTCTT
>Sinocrassula_indica
ATGACTATAGCCCTTGGTAAATTTACCAAAGACGAACCCGATTTATTTGATATTATGGATGACTGGTTACGGAGGGACCGTTTCGTTTTTGTAGGTTGGTCCGGTCTATTGCTCTTTCCTTGCGCCTATTTTGCTGTCGGGGGTTGGTTCACAGGTACAACTTTTGTAACTTCATGGTATACACATGGATTAGCTAGTTCCTATTTGGAAGGCTGCAATTTTTTAACTGCCGCAGTTTCTACTCCTGCTAACAGTTTAGCACATTCTTTGTTGTTACTATGGGGTCCTGAAGCACAGGGAGATTTTACTCGGTGGTGTCAATTAGGCGGTCTTTGGACTTTTGTTGCTCTACATGGCGCTTTCGGACTAATAGGTTTCATGTTACGTCAATTCGAACTTGCTAGATCGGTTCAATTGCGACCTTATAATGCAATCGCATTTTCTGGTCCAATTGCTGTTTTTGTTTCTGTATTCTTGATTTATCCACTAGGTCAGTCTGGTTGGTTCTTTGCGCCTAGTTTTGGTGTAGCAGCTATATTTCGATTCATCCTATTTTTCCAAGGGTTTCATAATTGGACGTTGAACCCATTTCATATGATGGGAGTTGCAGGTGTATTAGGCGCTGCTCTATTATGCGCTATTCATGGTGCTACTGTAGAAAATACTTTATTTGAAGACGGTGATGGTGCAAATACATTTCGTGCTTTTAACCCAACTCAAGCAGAAGAAACTTACTCAATGGTCACTGCTAACCGCTTTTGGTCTCAAATCTTTGGGGTTGCTTTTTCCAATAAACGTTGGTTACATTTCTTTATGTTATTTGTACCAGTAACCGGTTTATGGATGAGTGCTCTTGGAGTCGTCGGTCTAGCTCTGAACCTACGTGCCTATGACTTCGTTTCCCAGGAAATCCGTGCAGCGGAAGATCCTGAATTTGAGACTTTCTACACCAAAAATATTCTTTTAAATGAGGGTATTCGTGCTTGGATGGCAGCTCAAGATCAGCCTCATGAAAATCTTATATTCCCTGAGGAGGTTCTACCACGTGGAAACGCTCTT
>Umbilicus_rupestris
ATGACTATAGCCCTTGGTAAATTTACCAAAGACGAACCTGATTTATTTGATATTATGGATGACTGGTTACGGAGGGACCGTTTCGTTTTTGTAGGTTGGTCCGGTCTATTGCTCTTTCCTTGCGCCTATTTTGCTGTCGGGGGTTGGTTCACAGGTACAACTTTTGTAACTTCATGGTATACACATGGATTAGCTAGTTCCTATTTGGAAGGCTGCAATTTTTTAACTGCCGCAGTTTCTACTCCTGCTAACAGTTTAGCACACTCTTTGTTGTTACTATGGGGTCCGGAAGCACAGGGAGATTTTACTCGGTGGTGTCAATTAGGTGGTCTTTGGACTTTTGTTGCGCTACATGGCGCTTTCGGACTAATAGGTTTCATGTTACGTCAATTCGAACTTGCTAGATCTGTTCAATTGCGACCTTATAATGCAATCGCATTTTCTGGTCCAATTGCTGTTTTTGTTTCTGTATTCTTGATTTATCCACTAGGTCAGTCTGGTTGGTTCTTTGCGCCTAGTTTTGGTGTAGCAGCTATATTTCGATTCATCCTATTTTTCCAAGGGTTTCATAATTGGACGTTGAACCCATTTCATATGATGGGAGTTGCAGGTGTATTAGGCGCTGCTCTATTATGCGCTATTCATGGTGCTACTGTAGAAAATACTTTATTTGAAGACGGTGATGGTGCAAATACATTTCGGGCTTTTAACCCAACTCAAGCAGAAGAAACTTATTCAATGGTCACTGCTAACCGCTTTTGGTCTCAAATCTTTGGGGTTGCTTTTTCCAATAAACGTTGGTTACATTTCTTTATGTTATTTGTACCAGTAACCGGTTTATGGATGAGTGCTCTTGGAGTCGTCGGTCTAGCTCTGAACCTACGTGCTTATGACTTCGTTTCCCAGGAAATCCGTGCAGCGGAAGATCCTGAATTTGAGACTTTCTACACCAAAAATATTCTTTTAAATGAAGGTATTCGGGCTTGGATGGCAGCTCAAGATCAGCCTCATGAAAATCTTATATTCCCTGAGGAGGTTCTACCACGTGGAAACGCTCTT
>Myriophyllum_aquaticum
ATGACTATAGCCCTTGGTAAATTTACCAAAGACGAAGAGGATGTATTTGATAAGATGGATGACTGGTTACGTAGGGACCGTTTCGTTTTTGTAGGTTGGTCTGGTCTATTGCTCTTTCCTTGTGCCTATTTCGCTTTAGGGGGTTGGTTCACAGGTACAACCTTTGTAACTTCATGGTATACCCATGGATTGGCTAGTTCCTATTTGGAAGGCTGCAATTTCTTAACCGCCGCCGTTTCGACTCCTGCTAATAGTTTAGCACATTCTTTGTTGTTACTATGGGGTCCTGAAGCACAAGGAGATTTTACTCGTTGGTGTCAATTAGGTGGGCTGTGGACGTTTGTTGCTCTACATGGGGCTTTCGGACTAATAGGTTTCATGTTACGTCAATTTGAACTTGCTCGCTCTATTCAATTGCGACCTTATAATGCAATCGCATTTTCTGGTCCAATTGCTGTTTTTGTTTCCGTATTTCTGATTTATCCATTAGGTCAGTCAGGTTGGTTCTTTGCGCCTAGTTTTGGTGTAGCAGCTATATTTCGATTCATCCTCTTTTTCCAAGGGTTTCATAATTGGACATTGAATCCATTTCATATGATGGGAGTTGCCGGCGTTTTAGGTGCTGCTCTACTATGCGCTATTCATGGTGCTACCGTAGAAAATACTTTGTTTGAAGATGGTGATGGTGCAAATACATTCCGTGCTTTTAACCCAACTCAAGCTGAAGAAACTTATTCAATGGTCACCGCTAACCGCTTTTGGTCCCAAATCTTTGGGGTTGCTTTTTCCAATAAACGTTGGTTACATTTCTTTATGTTATTTGTACCAGTAACCGGTTTATGGATGAGTGCTCTTGGAGTAGTTGGTCTGGCTCTGAACCTACGTGCCTATGATTTCGTTTCTCAGGAAATCCGTGCAGCGGAAGATCCTGAATTTGAGACTTTTTACACCAAAAATATTCTGTTAAACGAGGGTATTCGTGCTTGGATGGCGGCTCAAGATCAGCCTCATGAAAACCTTATATTCCCTGAGGAGGTTCTACCACGTGGAAACGCTCTT
>Myriophyllum_spicatum
ATGACTATAGCCCTTGGTAAATTTACCAAAGACGAAGAGGATGTATTTGATAAGATGGATGACTGGTTACGTAGGGACCGTTTCGTTTTTGTCGGTTGGTCTGGTCTATTGCTCTTTCCTTGTGCCTATTTCGCTTTAGGGGGTTGGTTCACAGGTACAACCTTTGTAACTTCATGGTATACCCATGGATTGGCTAGTTCCTATTTGGAAGGCTGCAATTTCTTAACCGCCGCCGTTTCGACTCCTGCTAATAGTTTAGCACATTCTTTGTTGTTACTATGGGGTCCTGAAGCACAAGGAGATTTTACTCGTTGGTGTCAATTAGGTGGGCTGTGGACATTTGTTGCTCTACATGGGGCTTTCGGACTAATAGGTTTCATGTTACGTCAATTTGAACTTGCTCGCTCTATTCAATTGCGACCTTATAATGCAATCGCATTTTCTGGTCCAATTGCTGTTTTTGTTTCCGTATTTCTGATTTATCCATTAGGTCAGTCAGGTTGGTTCTTTGCGCCTAGTTTTGGTGTAGCAGCTATATTTCGATTCATCCTCTTTTTCCAAGGGTTTCATAATTGGACATTGAATCCATTTCATATGATGGGAGTTGCCGGCGTTTTAGGTGCTGCTCTACTATGCGCTATTCATGGTGCTACCGTAGAAAATACTTTGTTTGAAGATGGTGATGGTGCAAATACATTCCGTGCTTTTAACCCAACTCAAGCTGAAGAAACTTATTCAATGGTCACCGCTAACCGCTTTTGGTCCCAAATCTTTGGGGTTGCTTTTTCCAATAAACGTTGGTTACATTTCTTTATGTTATTTGTACCAGTAACCGGTTTATGGATGAGTGCTCTTGGAGTAGTTGGTCTGGCTCTGAACCTACGTGCCTATGATTTCGTTTCTCAGGAAATCCGTGCAGCGGAAGATCCTGAATTTGAGACTTTTTACACCAAAAATATTCTGTTAAATGAGGGTATTCGTGCTTGGATGGCGGCTCAAGATCAGCCTCATGAAAACCTTATATTCCCTGATGAGGTTCTACCACGTGGAAACGCTCTT
>Sempervivum_calcareum
ATGACTATAGCCCTTGGTAAATTTACCAAAGACGAACCTGATTTATTTGATATTATGGATGACTGGTTACGGAGGGACCGTTTCGTTTTTGTAGGTTGGTCCGGTCTATTGCTCTTTCCTTGCGCCTATTTTGCTGTCGGGGGTTGGTTCACAGGTACAACTTTTGTAACTTCATGGTATACACATGGATTAGCTAGTTCCTATTTGGAAGGCTGCAATTTTTTAACTGCCGCAGTTTCTACTCCTGCTAACAGTTTAGCACATTCTTTGTTGTTACTATGGGGTCCTGAAGCACAGGGAGATTTTACTCGTTGGTGTCAATTAGGCGGTCTTTGGACTTTTGTTGCTCTACATGGCGCTTTCGGACTAATAGGTTTCATGTTACGTCAATTCGAACTTGCTAGATCTGTTCAATTGCGACCTTATAATGCAATCGCATTTTCTGGTCCAATTGCTGTTTTTGTTTCTGTATTCTTGATTTATCCACTAGGTCAGTCTGGTTGGTTCTTTGCGCCTAGTTTTGGTGTAGCAGCTATATTTCGATTCATCCTATTTTTCCAAGGGTTTCATAATTGGACGTTGAACCCATTTCATATGATGGGAGTTGCAGGTGTATTAGGCGCTGCTCTATTATGCGCTATTCATGGTGCTACTGTAGAAAATACTTTATTTGAAGACGGTGATGGTGCAAATACATTTCGTGCTTTTAACCCAACTCAAGCAGAAGAAACTTATTCAATGGTCACTGCTAACCGCTTTTGGTCTCAAATCTTTGGGGTTGCTTTTTCCAATAAACGTTGGTTACATTTCTTTATGTTATTTGTACCAGTAACTGGTTTATGGATGAGTGCTCTTGGAGTCGTCGGTCTAGCTCTGAACCTACGTGCGTATGACTTCGTTTCCCAGGAAATCCGTGCAGCGGAAGATCCTGAATTTGAGACTTTCTACACCAAAAATATTCTTTTAAATGAAGGTATTCGTGCTTGGATGGCAGCTCAAGATCAGCCTCATGAAAATCTTATATTCCCTGAGGAGGTTCTACCACGTGGAAACGCTCTT
>Sempervivum_globiferum
ATGACTATAGCCCTTGGTAAATTTACCAAAGACGAACCTGATTTATTTGATATTATGGATGACTGGTTACGGAGGGACCGTTTCGTTTTTGTAGGTTGGTCCGGTCTATTGCTCTTTCCTTGCGCCTATTTTGCTGTCGGGGGTTGGTTCACAGGTACAACTTTTGTAACTTCATGGTATACACATGGATTAGCTAGTTCCTATTTGGAAGGCTGCAATTTTTTAACTGCCGCAGTTTCTACTCCTGCTAACAGTTTAGCACATTCTTTGTTGTTACTATGGGGTCCTGAAGCACAGGGAGATTTTACTCGTTGGTGTCAATTAGGCGGTCTTTGGACTTTTGTTGCTCTCCATGGCGCTTTCGGACTAATAGGTTTCATGTTACGTCAATTCGAACTTGCTAGATCTGTTCAATTGCGACCTTATAATGCAATCGCATTTTCTGGTCCAATTGCTGTTTTTGTTTCTGTATTCTTGATTTATCCACTAGGTCAGTCTGGTTGGTTCTTTGCGCCTAGTTTTGGTGTAGCAGCTATATTTCGATTCATCCTATTTTTCCAAGGGTTTCATAATTGGACGTTGAACCCATTTCATATGATGGGAGTTGCAGGTGTATTAGGCGCTGCTCTATTATGCGCTATTCATGGTGCTACTGTAGAAAATACTTTATTTGAAGACGGTGATGGTGCAAATACATTTCGTGCTTTTAACCCAACTCAAGCAGAAGAAACTTATTCAATGGTCACTGCTAACCGCTTTTGGTCTCAAATCTTTGGGGTTGCTTTTTCCAATAAACGTTGGTTACATTTCTTTATGTTATTTGTACCAGTAACTGGTTTATGGATGAGTGCTCTTGGAGTCGTCGGTCTAGCTCTGAACCTACGTGCGTATGACTTCGTTTCCCAGGAAATCCGTGCAGCGGAAGATCCTGAATTTGAGACTTTCTACACCAAAAATATTCTTTTAAATGAAGGTATTCGTGCTTGGATGGCAGCTCAAGATCAGCCTCATGAAAATCTTATATTCCCTGAGGAGGTTCTACCACGTGGAAACGCTCTT
>Sempervivum_heuffelii
ATGACTATAGCCCTTGGTAAATTTACCAAAGACGAACCTGATTTATTTGATATTATGGATGACTGGTTACGGAGGGACCGTTTCGTTTTTGTAGGTTGGTCCGGTCTATTGCTCTTTCCTTGCGCCTATTTTGCTGTCGGGGGTTGGTTCACAGGTACAACTTTTGTAACTTCATGGTATACACATGGATTAGCTAGTTCCTATTTGGAAGGCTGCAATTTTTTAACTGCCGCAGTTTCTACTCCTGCTAACAGTTTAGCACATTCTTTGTTGTTACTATGGGGTCCTGAAGCACAGGGAGATTTTACTCGTTGGTGTCAATTAGGCGGTCTTTGGACTTTTGTTGCTCTACATGGCGCTTTCGGACTAATAGGTTTCATGTTACGTCAATTCGAACTTGCTAGATCTGTTCAATTGCGACCTTATAATGCAATCGCATTTTCTGGTCCAATTGCTGTTTTTGTTTCTGTATTCTTGATTTATCCACTAGGTCAGTCTGGTTGGTTCTTTGCGCCTAGTTTTGGTGTAGCAGCTATATTTCGATTCATCCTATTTTTCCAAGGGTTTCATAATTGGACGTTGAACCCATTTCATATGATGGGAGTTGCAGGTGTATTAGGCGCTGCTCTATTATGCGCTATTCATGGCGCTACTGTAGAAAATACTTTATTTGAAGACGGTGATGGTGCAAATACATTTCGTGCTTTTAACCCAACTCAAGCAGAAGAAACTTATTCAATGGTCACTGCTAACCGCTTTTGGTCTCAAATCTTTGGGGTTGCTTTTTCCAATAAACGTTGGTTACATTTCTTTATGTTATTTGTACCAGTAACTGGTTTATGGATGAGTGCTCTTGGAGTCGTCGGTCTAGCTCTGAACCTACGTGCGTATGACTTCGTTTCCCAGGAAATCCGTGCAGCGGAAGATCCTGAATTTGAGACTTTCTACACCAAAAATATTCTTTTAAATGAAGGTATTCGTGCTTGGATGGCAGCTCAAGATCAGCCTCATGAAAATCTTATATTCCCTGAGGAGGTTCTACCACGTGGAAACGCTCTT
>Sempervivum_globiferum_subsp_hirtum
ATGACTATAGCCCTTGGTAAATTTACCAAAGACGAACCTGATTTATTTGATATTATGGATGACTGGTTACGGAGGGACCGTTTCGTTTTTGTAGGTTGGTCCGGTCTATTGCTCTTTCCTTGCGCCTATTTTGCTGTCGGGGGTTGGTTCACAGGTACAACTTTTGTAACTTCATGGTATACACATGGATTAGCTAGTTCCTATTTGGAAGGCTGCAATTTTTTAACTGCCGCAGTTTCTACTCCTGCTAACAGTTTAGCACATTCTTTGTTGTTACTATGGGGTCCTGAAGCACAGGGAGATTTTACTCGTTGGTGTCAATTAGGCGGTCTTTGGACTTTTGTTGCTCTCCATGGCGCTTTCGGACTAATAGGTTTCATGTTACGTCAATTCGAACTTGCTAGATCTGTTCAATTGCGACCTTATAATGCAATCGCATTTTCTGGTCCAATTGCTGTTTTTGTTTCTGTATTCTTGATTTATCCACTAGGTCAGTCTGGTTGGTTCTTTGCGCCTAGTTTTGGTGTAGCAGCTATATTTCGATTCATCCTATTTTTCCAAGGGTTTCATAATTGGACGTTGAACCCATTTCATATGATGGGAGTTGCAGGTGTATTAGGCGCTGCTCTATTATGCGCTATTCATGGTGCTACTGTAGAAAATACTTTATTTGAAGACGGTGATGGTGCAAATACATTTCGTGCTTTTAACCCAACTCAAGCAGAAGAAACTTATTCAATGGTCACTGCTAACCGCTTTTGGTCTCAAATCTTTGGGGTTGCTTTTTCCAATAAACGTTGGTTACATTTCTTTATGTTATTTGTACCAGTAACTGGTTTATGGATGAGTGCTCTTGGAGTCGTCGGTCTAGCTCTGAACCTACGTGCGTATGACTTCGTTTCCCAGGAAATCCGTGCAGCGGAAGATCCTGAATTTGAGACTTTCTACACCAAAAATATTCTTTTAAATGAAGGTATTCGTGCTTGGATGGCAGCTCAAGATCAGCCTCATGAAAATCTTATATTCCCTGAGGAGGTTCTACCACGTGGAAACGCTCTT
>Sempervivum_funckii
ATGACTATAGCCCTTGGTAAATTTACCAAAGACGAACCTGATTTATTTGATATTATGGATGACTGGTTACGGAGGGACCGTTTCGTTTTTGTAGGTTGGTCCGGTCTATTGCTCTTTCCTTGCGCCTATTTTGCTGTCGGGGGTTGGTTCACAGGTACAACTTTTGTAACTTCATGGTATACACATGGATTAGCTAGTTCCTATTTGGAAGGCTGCAATTTTTTAACTGCCGCAGTTTCTACTCCTGCTAACAGTTTAGCACATTCTTTGTTGTTACTATGGGGTCCTGAAGCACAGGGAGATTTTACTCGTTGGTGTCAATTAGGCGGTCTTTGGACTTTTGTTGCTCTACATGGCGCTTTCGGACTAATAGGTTTCATGTTACGTCAATTCGAACTTGCTAGATCTGTTCAATTGCGACCTTATAATGCAATCGCATTTTCTGGTCCAATTGCTGTTTTTGTTTCTGTATTCTTGATTTATCCACTAGGTCAGTCTGGTTGGTTCTTTGCGCCTAGTTTTGGTGTAGCAGCTATATTTCGATTCATCCTATTTTTCCAAGGGTTTCATAATTGGACGTTGAACCCATTTCATATGATGGGAGTTGCAGGTGTATTAGGCGCTGCTCTATTATGCGCTATTCATGGTGCTACTGTAGAAAATACTTTATTTGAAGACGGTGATGGTGCAAATACATTTCGTGCTTTTAACCCAACTCAAGCAGAAGAAACTTATTCAATGGTCACTGCTAACCGCTTTTGGTCTCAAATCTTTGGGGTTGCTTTTTCCAATAAACGTTGGTTACATTTCTTTATGTTATTTGTACCAGTAACTGGTTTATGGATGAGTGCTCTTGGAGTCGTCGGTCTAGCTCTGAACCTACGTGCGTATGACTTCGTTTCCCAGGAAATCCGTGCAGCGGAAGATCCTGAATTTGAGACTTTCTACACCAAAAATATTCTTTTAAATGAAGGTATTCGTGCTTGGATGGCAGCTCAAGATCAGCCTCATGAAAATCTTATATTCCCTGAGGAGGTTCTACCACGTGGAAACGCTCTT
>Sempervivum_ciliosum
ATGACTATAGCCCTTGGTAAATTTACCAAAGACGAACCTGATTTATTTGATATTATGGATGACTGGTTACGGAGGGACCGTTTCGTTTTTGTAGGTTGGTCCGGTCTATTGCTCTTTCCTTGCGCCTATTTTGCTGTCGGGGGTTGGTTCACAGGTACAACTTTTGTAACTTCATGGTATACACATGGATTAGCTAGTTCCTATTTGGAAGGCTGCAATTTTTTAACTGCCGCAGTTTCTACTCCTGCTAACAGTTTAGCACATTCTTTGTTGTTACTATGGGGTCCTGAAGCACAGGGAGATTTTACTCGTTGGTGTCAATTAGGCGGTCTTTGGACTTTTGTTGCTCTACATGGCGCTTTCGGACTAATAGGTTTCATGTTACGTCAATTCGAACTTGCTAGATCTGTTCAATTGCGACCTTATAATGCAATCGCATTTTCTGGTCCAATTGCTGTTTTTGTTTCTGTATTCTTGATTTATCCACTAGGTCAGTCTGGTTGGTTCTTTGCGCCTAGTTTTGGTGTAGCAGCTATATTTCGATTCATCCTATTTTTCCAAGGGTTTCATAATTGGACGTTGAACCCATTTCATATGATGGGAGTTGCAGGTGTATTAGGCGCTGCTCTATTATGCGCTATTCATGGTGCTACTGTAGAAAATACTTTATTTGAAGACGGTGATGGTGCAAATACATTTCGTGCTTTTAACCCAACTCAAGCAGAAGAAACTTATTCAATGGTCACTGCTAACCGCTTTTGGTCTCAAATCTTTGGGGTTGCTTTTTCCAATAAACGTTGGTTACATTTCTTTATGTTATTTGTACCAGTAACTGGTTTATGGATGAGTGCTCTTGGAGTCGTCGGTCTAGCTCTGAACCTACGTGCGTATGACTTCGTTTCCCAGGAAATCCGTGCAGCGGAAGATCCTGAATTTGAGACTTTCTACACCAAAAATATTCTTTTAAATGAAGGTATTCGTGCTTGGATGGCAGCTCAAGATCAGCCTCATGAAAATCTTATATTCCCTGAGGAGGTTCTACCACGTGGAAACGCTCTT
>Sempervivum_arachnoideum
ATGACTATAGCCCTTGGTAAATTTACCAAAGACGAACCTGATTTATTTGATATTATGGATGACTGGTTACGGAGGGACCGTTTCGTTTTTGTAGGTTGGTCCGGTCTATTGCTCTTTCCTTGCGCCTATTTTGCTGTCGGGGGTTGGTTCACAGGTACAACTTTTGTAACTTCATGGTATACACATGGATTAGCTAGTTCCTATTTGGAAGGCTGCAATTTTTTAACTGCCGCAGTTTCTACTCCTGCTAACAGTTTAGCACATTCTTTGTTGTTACTATGGGGTCCTGAAGCACAGGGAGATTTTACTCGTTGGTGTCAATTAGGCGGTCTTTGGACTTTTGTTGCTCTACATGGCGCTTTCGGACTAATAGGTTTCATGTTACGTCAATTCGAACTTGCTAGATCTGTTCAATTGCGACCTTATAATGCAATCGCATTTTCTGGTCCAATTGCTGTTTTTGTTTCTGTATTCTTGATTTATCCACTAGGTCAGTCTGGTTGGTTCTTTGCGCCTAGTTTTGGTGTAGCAGCTATATTTCGATTCATCCTATTTTTCCAAGGGTTTCATAATTGGACGTTGAACCCATTTCATATGATGGGAGTTGCAGGTGTATTAGGCGCTGCTCTATTATGCGCTATTCATGGTGCTACTGTAGAAAATACTTTATTTGAAGACGGTGATGGTGCAAATACATTTCGTGCTTTTAACCCAACTCAAGCAGAAGAAACTTATTCAATGGTCACTGCTAACCGCTTTTGGTCTCAAATCTTTGGGGTTGCTTTTTCCAATAAACGTTGGTTACATTTCTTTATGTTATTTGTACCAGTAACTGGTTTATGGATGAGTGCTCTTGGAGTCGTCGGTCTAGCTCTGAACCTACGTGCGTATGACTTCGTTTCCCAGGAAATCCGTGCAGCGGAAGATCCTGAATTTGAGACTTTCTACACCAAAAATATTCTTTTAAATGAAGGTATTCGTGCTTGGATGGCAGCTCAAGATCAGCCTCATGAAAATCTTATATTCCCTGAGGAGGTTCTACCACGTGGAAACGCTCTT
