# Supplementary material for: Exploring Plastomic Resources in Sempervivum (Crassulaceae): Implications for Phylogenetics
Source: Genes (Basel). 2024 Mar 30;15(4):441. doi: 10.3390/genes15040441 (PMC11049882; doi:10.3390/genes15040441)
Supplement: Supplementary file 1 [file genes-15-00441-s001.zip › (revised)supplementary files_Junhu Kan/Data S1/psbE.fasta]

>Crassula_alstonii
ATGTCTGGAAGCACAGGAGAACGTTCTTTTGCTGATATTATTACCAGTATTCGATACTGGGTCATTCATAGCATTACTATACCCTCCCTATTCATTGCGGGTTGGTTATTCGTCAGTACAGGGTTAGCTTATGATGTGTTTGGAAGCCCTCGACCAAACGAGTATTTTACAGAGAGCCGACAAGGAATTCCATTAATAACTGGCCGTTTTGATTCTTTGGAACAACTTGATGAATTTAGTAGATCCTTT
>Crassula_columella
ATGTCTGGAAGCACAGGAGAACGTTCTTTTGCTGATATTATTACCAGTATTCGATACTGGGTCATTCATAGCATTACTATACCCTCCCTATTCATTGCGGGTTGGTTATTCGTCAGTACAGGGTTAGCTTATGATGTGTTTGGAAGCCCTCGACCAAACGAGTATTTTACAGAGAGCCGACAAGGAATTCCATTAATAACTGGCCGTTTTGATTCTTTGGAACAACTTGATGAATTTAGTAGATCCTTT
>Crassula_dejecta
ATGTCTGGAAGCACAGGAGAACGTTCTTTTGCTGATATTATTACCAGTATTCGATACTGGGTCATTCATAGCATTACTATACCCTCCCTATTCATTGCGGGTTGGTTATTCGTCAGTACAGGGTTAGCTTATGATGTGTTTGGAAGCCCTCGACCAAACGAGTATTTTACAGAGAGCCGACAAGGAATTCCATTAATAACTGGCCGTTTTGATTCTTTGGAACAACTTGATGAATTTAGTAGATCCTTT
>Crassula_mesembryanthoides
ATGTCTGGAAGCACAGGAGAACGTTCTTTTGCTGATATTATTACCAGTATTCGATACTGGGTCATTCATAGCATTACTATACCCTCCCTATTCATTGCGGGTTGGTTATTCGTCAGTACAGGGTTAGCTTATGATGTGTTTGGAAGCCCTCGACCAAACGAGTATTTTACAGAGAGCCGACAAGGAATTCCATTAATAACTGGCCGTTTTGATTCTTTGGAACAACTTGATGAATTTAGTAGATCCTTT
>Crassula_perforata
ATGTCTGGAAGCACAGGAGAACGTTCTTTTGCTGATATTATTACCAGTATTCGATACTGGGTCATTCATAGCATTACTATACCCTCCCTATTCATTGCGGGTTGGTTATTCGTCAGTACAGGGTTAGCTTATGATGTGTTTGGAAGCCCTCGACCAAACGAGTATTTTACAGAGAGCCGACAAGGAATTCCATTAATAACTGGCCGTTTTGATTCTTTGGAACAACTTGATGAATTTAGTAGATCCTTT
>Crassula_socialis
ATGTCTGGAAGCACAGGAGAACGTTCTTTTGCTGATATTATTACCAGTATTCGATACTGGGTCATTCATAGCATTACTATACCCTCCCTATTCATTGCGGGTTGGTTATTCGTCAGTACAGGGTTAGCTTATGATGTGTTTGGAAGCCCTCGACCAAACGAGTATTTTACAGAGAGCCGACAAGGAATTCCATTAATAACTGGCCGTTTTGATTCTTTGGAACAACTTGATGAATTTAGTAGATCCTTT
>Crassula_tecta
ATGTCTGGAAGCACAGGAGAACGTTCTTTTGCTGATATTATTACCAGTATTCGATACTGGGTCATTCATAGCATTACTATACCCTCCCTATTCATTGCGGGTTGGTTATTCGTCAGTACAGGGTTAGCTTATGATGTGTTTGGAAGCCCTCGACCAAACGAGTATTTTACAGAGAGCCGACAAGGAATTCCATTAATAACTGGCCGTTTTGATTCTTTGGAACAACTTGATGAATTTAGTAGATCCTTT
>Crassula_mesembrianthemopsis
ATGTCTGGAAGCACAGGAGAACGTTCTTTTGCTGATATTATTACCAGTATTCGATACTGGGTCATTCATAGCATTACTATACCCTCCCTATTCATTGCGGGTTGGTTATTCGTCAGTACAGGGTTAGCTTATGATGTGTTTGGAAGCCCTCGACCAAACGAGTATTTTACAGAGAGCCGACAAGGAATTCCATTAATAACTGGCCGTTTTGATTCTTTGGAACAACTTGATGAATTTAGTAGATCCTTT
>Crassula_deltoidea
ATGTCTGGAAGCACAGGAGAACGTTCTTTTGCTGATATTATTACCAGTATTCGATACTGGGTCATTCATAGCATTACTATACCCTCTTTATTTATTGCGGGTTGGTTATTCGTCAGTACAGGCTTAGCTTATGATGTGTTTGGAAGCCCTCGACCAAACGAGTATTTTACGGAGAGCCGACAAGGGATTCCATTAATAACTGGCCGTTTTGATTCTTTGGAACAACTTGATGAATTTAGTAGATCCTTT
>Crassula_expansa_subsp_fragilis
ATGTCTGGAAGCACAGGAGAACGTTCTTTTGCTGATATTATTACCAGTATTCGATACTGGGTCATTCATAGCATTACTATACCCTCTCTATTTATTGCGGGTTGGTTATTCGTCAGTACAGGTTTAGCTTATGATGTGTTTGGAAGCCCTCGACCAAACGAGTATTTTACGGAGAGCCGACAAGGGATTCCATTAATAACTGGCCGTTTTGATTCTTTGGAACAACTTGATGAATTTAGTAGATCCTTT
>Crassula_volkensii
ATGTCTGGAAGCACAGGAGAACGTTCTTTTGCTGATATTATTACCAGTATTCGATACTGGGTCATTCATAGCATTACTATACCCTCTCTATTTATTGCGGGTTGGTTATTCGTCAGTACAGGTTTAGCTTATGATGTGTTTGGAAGCCCTCGACCAAACGAGTATTTTACGGAGAGCCGACAAGGGATTCCATTAATAACTGGCCGTTTTGATTCTTTGGAACAACTTGATGAATTTAGTAGATCCTTT
>Cotyledon_tomentosa
ATGTCTGGAAGCACAGGAGAACGTTCTTTTGCTGATATTATCACCAGTATTCGATACTGGGTCATTCATAGTATTACTATACCCTCCCTATTCATTGCGGGTTGGTTATTCGTTAGTACGGGTTTAGCTTATGATGTGTTTGGAAGTCCTCGACCAAACGAGTATTTTACAGAGAGCCGACAAGGAATTCCTTTAATAACTGGCCGTTTTGATTCTTTGGAACAACTTGATGAATTTAGTAGATCCTTT
>Kalanchoe_daigremontiana
ATGTCTGGAAGCACAGGAGAACGTTCTTTTGCTGATATTATCACCAGTATTCGATACTGGGTCATTCATAGTATTACTATACCCTCCCTATTCATTGCGGGTTGGTTATTCGTTAGTACAGGTTTAGCTTATGATGTGTTTGGAAGTCCTCGACCAAACGAGTATTTTACAGAGAGCCGACAAGGAATTCCTTTAATAACTGGCCGTTTTGATCCTTTGGAACAACTTGATGAATTTAGTAGATCCTTT
>Kalanchoe_delagoensis
ATGTCTGGAAGCACAGGAGAACGTTCTTTTGCTGATATTATCACCAGTATTCGATACTGGGTCATTCATAGTATTACTATACCCTCCCTATTCATTGCGGGTTGGTTATTCGTTAGTACAGGTTTAGCTTATGATGTGTTTGGAAGTCCTCGACCAAACGAGTATTTTACAGAGAGCCGACAAGGAATTCCTTTAATAACTGGCCGTTTTGATCCTTTGGAACAACTTGATGAATTTAGTAGATCCTTT
>Kalanchoe_fedtschenkoi
ATGTCTGGAAGCACAGGAGAACGTTCTTTTGCTGATATTATCACCAGTATTCGATACTGGGTCATTCATAGTATTACTATACCCTCCCTATTCATTGCGGGTTGGTTATTCGTTAGTACAGGTTTAGCTTATGATGTGTTTGGAAGTCCTCGACCAAACGAGTATTTTACAGAGAGCCGACAAGGAATTCCTTTAATAACTGGCCGTTTTGATCCTTTGGAACAACTTGATGAATTTAGTAGATCCTTT
>Kalanchoe_longiflora
ATGTCTGGAAGCACAGGAGAACGTTCTTTTGCTGATATTATCACCAGTATTCGATACTGGGTCATTCATAGTATTACTATACCCTCCCTATTCATTGCGGGTTGGTTATTCGTTAGTACGGGTTTAGCTTATGATGTGTTTGGAAGTCCTCGACCAAACGAGTATTTTACAGAGAGCCGACAAGGAATTCCTTTAATAACTGGCCGTTTTGATCCTTTGGAACAACTTGATGAATTTAGTAGATCCTTT
>Kalanchoe_tomentosa
ATGTCTGGAAGCACAGGAGAACGTTCTTTTGCTGATATTATCACCAGTATTCGATACTGGGTCATTCATAGTATTACTATACCCTCCCTATTCATTGCGGGTTGGTTATTCGTTAGTACGGGTTTAGCTTATGATGTGTTTGGAAGTCCTCGACCAAACGAGTATTTTACAGAGAGCCGACAAGGAATTCCTTTAATAACTGGCCGTTTTGATCCTTTGGAACAACTTGATGAATTTAGTAGATCCTTT
>Echeveria_lilacina
ATGTCTGGAAGCACAGGAGAACGTTCTTTTGCTGATATTATTACCAGTATTCGATACTGGGTCATTCATAGCATTACTATACCCTCCCTATTCATTGCGGGTTGGTTATTCGTTAGTACGGGTTTAGCTTATGATGTGTTTGGAAGTCCTCGACCAAACGAGTATTTTACAGAGAGTCGACAAGGAATTCCTTTAATAACTGGCCGTTTTGATTCGTTGGAACAACTTGATGAATTTAGTAAATCCTTT
>Graptopetalum_amethystinum
ATGTCTGGAAGCACAGGAGAACGTTCTTTTGCTGATATTATTACCAGTATTCGATACTGGGTCATTCATAGCATTACTATACCCTCCCTATTCATTGCGGGTTGGTTATTCGTTAGTACGGGTTTAGCTTATGATGTGTTTGGAAGTCCTCGACCAAACGAGTATTTTACAGAGAGTCGACAAGGAATTCCTTTAATAACTGGCCGTTTTGATTCGTTGGAACAACTTGATGAATTTAGTAAATCCTTT
>Pachyphytum_compactum
ATGTCTGGAAGCACAGGAGAACGTTCTTTTGCTGATATTATTACCAGTATTCGATACTGGGTCATTCATAGCATTACTATACCCTCCCTATTCATTGCGGGTTGGTTATTCGTTAGTACGGGTTTAGCTTATGATGTGTTTGGAAGTCCTCGACCAAACGAGTATTTTACAGAGAGTCGACAAGGAATTCCTTTAATAACTGGCCGTTTTGATTCGTTGGAACAACTTGATGAATTTAGTAAATCCTTT
>Sedum_alfredii
ATGTCTGGAAGCACAGGAGAACGTTCTTTTGCTGATATTATTACCAGTATTCGATACTGGGTCATTCATAGCATTACTATACCCTCCCTATTCATTGCGGGTTGGTTATTCGTTAGTACGGGTTTAGCTTATGATGTGTTTGGAAGTCCTCGACCAAACGAGTATTTTACAGAGAGTCGACAAGGAATTCCTTTAATAACTGGCCGTTTTGATTCGTTGGAACAACTTGATGAATTTAGTAGATCCTTT
>Sedum_emarginatum
ATGTCTGGAAGCACAGGAGAACGTTCTTTTGCTGATATTATTACCAGTATTCGATACTGGGTCATTCATAGCATTACTATACCCTCCCTATTCATTGCGGGTTGGTTATTCGTTAGTACGGGTTTAGCTTATGATGTGTTTGGAAGTCCTCGACCAAACGAGTATTTTACAGAGAGTCGACAAGGAATTCCTTTAATAACTGGCCGTTTTGATTCGTTGGAACAACTTAATGAATTTAGTAGATCCTTT
>Sedum_lineare
ATGTCTGGAAGCACAGGAGAACGTTCTTTTGCGGATATTATTACCAGTATTCGATACTGGGTCATTCATAGCATTACTATACCCTCCTTATTCATTGCGGGTTGGTTATTCGTTAGTACGGGTTTAGCTTATGATGTGTTTGGAAGTCCTCGACCAAACGAGTATTTTACAGAGAGTCGACAAGGAATTCCTTTAGTAACTGGCCGTTTTGATTCGTTGGAACAACTTGATGAATTTAGTAGATCCTTT
>Sedum_oryzifolium
ATGTCTGGAAGCACAGGAGAACGTTCTTTTGCGGATATTATTACCAGTATTCGATACTGGGTCATTCATAGCATTACTATACCCTCCTTATTCATTGCGGGTTGGTTATTCGTTAGTACGGGTTTAGCTTATGATGTGTTTGGAAGTCCTCGACCAAACGAGTATTTTACAGAGAGTCGACAAGGAATTCCTTTAGTAACTGGCCGTTTTGATTCGTTGGAACAACTTGATGAATTTAGTAGATCCTTT
>Sedum_plumbizincicola
ATGTCTGGAAGCACAGGAGAACGTTCTTTTGCTGATATTATTACCAGTATTCGATACTGGGTCATTCATAGCATTACTATACCCTCCCTATTCATTGCGGGTTGGTTATTCGTTAGTACGGGTTTAGCTTATGATGTGTTTGGAAGTCCTCGACCAAACGAGTATTTTACAGAGAGTCGACAAGGAATTCCTTTAATAACTGGCCGTTTTGATTCGTTGGAACAACTTGATGAATTTAGTAGATCCTTT
>Sedum_sarmentosum
ATGTCTGGAAGCACAGGAGAACGTTCTTTTGCTGATATTATTACCAGTATTCGATACTGGGTCATTCATAGCATTACTATACCCTCCCTATTTATTGCGGGTTGGTTATTCGTTAGTACGGGTTTAGCTTATGATGTGTTTGGAAGTCCTCGACCAAACGAGTATTTTACAGAGAGTCGACAAGGAATTCCTTTAATAACTGGCCGTTTTGATTCGTTGGAACAACTTGATGAATTTAGTAGATCCTTT
>Sedum_tricarpum
ATGTCTGGAAGCACAGGAGAACGTTCTTTTGCTGATATTATTACCAGTATTCGATACTGGGTCATTCATAGCATTACTATACCCTCCCTATTCATTGCGGGTTGGTTATTCGTTAGTACGGGTTTAGCTTATGATGTGTTTGGAAGTCCTCGACCAAACGAGTATTTTACAGAGAGTCGACAAGGAATTCCTTTAATAACTGGCCGTTTTGATTCGTTGGAACAACTTGATGAATTTAGTAGATCCTTT
>Aeonium_arboreum
ATGTCTGGAAGCACAGGAGAACGTTCTTTTGCTGATATTATTACCAGTATTCGATACTGGGTCATTCATAGCATTACTATACCCTCCCTATTCATTGCGGGCTGGTTATTCGTTAGTACGGGTTTAGCTTATGATGTGTTTGGAAGTCCTCGACCAAACGAGTATTTTACAGAGAGTCGACAAGGAATTCCTTTAATAACTGGTCGTTTTGATTCTTTGGAACAACTTGATGAATTTAGTAGATCCTTT
>Aeonium_balsamiferum
ATGTCTGGAAGCACAGGAGAACGTTCTTTTGCTGATATTATTACCAGTATTCGATACTGGGTCATTCATAGCATTACTATACCCTCCCTATTCATTGCGGGCTGGTTATTCGTTAGTACGGGTTTAGCTTATGATGTGTTTGGAAGTCCTCGACCAAACGAGTATTTTACAGAGAGTCGACAAGGAATTCCTTTAATAACTGGTCGTTTTGATTCTTTGGAACAACTTGATGAATTTAGTAGATCCTTT
>Aeonium_decorum
ATGTCTGGAAGCACAGGAGAACGTTCTTTTGCTGATATTATTACCAGTATTCGATACTGGGTCATTCATAGCATTACTATACCCTCCCTATTCATTGCGGGCTGGTTATTCGTTAGTACGGGTTTAGCTTATGATGTGTTTGGAAGTCCTCGACCAAACGAGTATTTTACAGAGAGTCGACAAGGAATTCCTTTAATAACTGGTCGTTTTGATTCTTTGGAACAACTTGATGAATTTAGTAGATCCTTT
>Aeonium_diplocyclum
ATGTCTGGAAGCACAGGAGAACGTTCTTTTGCTGATATTATTACCAGTATTCGATACTGGGTCATTCATAGCATTACTATACCCTCCCTATTCATTGCGGGCTGGTTATTCGTTAGTACGGGTTTAGCTTATGATGTGTTTGGAAGTCCTCGACCAAACGAGTATTTTACAGAGAGTCGACAAGGAATTCCTTTAATAACTGGTCGTTTTGATTCTTTGGAACAACTTGATGAATTTAGTAGATCCTTT
>Aeonium_dodrantale
ATGTCTGGAAGCACAGGAGAACGTTCTTTTGCTGATATTATTACCAGTATTCGATACTGGGTCATTCATAGCATTACTATACCCTCCCTATTCATTGCGGGCTGGTTATTCGTTAGTACGGGTTTAGCTTATGATGTGTTTGGAAGTCCTCGACCAAACGAGTATTTTACAGAGAGTCGACAAGGAATTCCTTTAATAACTGGTCGTTTTGATTCTTTGGAACAACTTGATGAATTTAGTAGATCCTTT
>Aeonium_nobile
ATGTCTGGAAGCACAGGAGAACGTTCTTTTGCTGATATTATTACCAGTATTCGATACTGGGTCATTCATAGCATTACTATACCCTCCCTATTCATTGCGGGCTGGTTATTCGTTAGTACGGGTTTAGCTTATGATGTGTTTGGAAGTCCTCGACCAAACGAGTATTTTACAGAGAGTCGACAAGGAATTCCTTTAATAACTGGTCGTTTTGATTCTTTGGAACAACTTGATGAATTTAGTAGATCCTTT
>Aeonium_saundersii
ATGTCTGGAAGCACAGGAGAACGTTCTTTTGCTGATATTATTACCAGTATTCGATACTGGGTCATTCATAGCATTACTATACCCTCCCTATTCATTGCGGGCTGGTTATTCGTTAGTACGGGTTTAGCTTATGATGTGTTTGGAAGTCCTCGACCAAACGAGTATTTTACAGAGAGTCGACAAGGAATTCCTTTAATAACTGGTCGTTTTGATTCTTTGGAACAACTTGATGAATTTAGTAGATCCTTT
>Aeonium_tabuliforme
ATGTCTGGAAGCACAGGAGAACGTTCTTTTGCTGATATTATTACCAGTATTCGATACTGGGTCATTCATAGCATTACTATACCCTCCCTATTCATTGCGGGCTGGTTATTCGTTAGTACGGGTTTAGCTTATGATGTGTTTGGAAGTCCTCGACCAAACGAGTATTTTACAGAGAGTCGACAAGGAATTCCTTTAATAACTGGTCGTTTTGATTCTTTGGAACAACTTGATGAATTTAGTAGATCCTTT
>Aeonium_undulatum
ATGTCTGGAAGCACAGGAGAACGTTCTTTTGCTGATATTATTACCAGTATTCGATACTGGGTCATTCATAGCATTACTATACCCTCCCTATTCATTGCGGGCTGGTTATTCGTTAGTACGGGTTTAGCTTATGATGTGTTTGGAAGTCCTCGACCAAACGAGTATTTTACAGAGAGTCGACAAGGAATTCCTTTAATAACTGGTCGTTTTGATTCTTTGGAACAACTTGATGAATTTAGTAGATCCTTT
>Monanthes_anagensis
ATGTCTGGAAGCACAGGAGAACGTTCTTTTGCTGATATTATTACCAGTATTCGATACTGGGTCATTCATAGCATTACTATACCCTCCCTATTCATTGCGGGCTGGTTATTCGTTAGTACGGGTTTAGCTTATGATGTGTTTGGAAGTCCTCGACCAAACGAGTATTTTACAGAGAGTCGACAAGGAATTCCTTTAATAACTGGTCGTTTTGATTCTTTGGAACAACTTGATGAATTTAGTAGATCCTTT
>Monanthes_brachycaulos
ATGTCTGGAAGCACAGGAGAACGTTCTTTTGCTGATATTATTACCAGTATTCGATACTGGGTCATTCATAGCATTACTATACCCTCCCTATTCATTGCGGGCTGGTTATTCGTTAGTACGGGTTTAGCTTATGATGTGTTTGGAAGTCCTCGACCAAACGAGTATTTTACAGAGAGTCGACAAGGAATTCCTTTAATAACTGGTCGTTTTGATTCTTTGGAACAACTTGATGAATTTAGTAGATCCTTT
>Monanthes_muralis
ATGTCTGGAAGCACAGGAGAACGTTCTTTTGCTGATATTATTACCAGTATTCGATACTGGGTCATTCATAGCATTACTATACCCTCCCTATTCATTGCGGGCTGGTTATTCGTTAGTACGGGTTTAGCTTATGATGTGTTTGGAAGTCCTCGACCAAACGAGTATTTTACAGAGAGTCGACAAGGAATTCCTTTAATAACTGGTCGTTTTGATTCTTTGGAACAACTTGATGAATTTAGTAGATCCTTT
>Monanthes_polyphylla
ATGTCTGGAAGCACAGGAGAACGTTCTTTTGCTGATATTATTACCAGTATTCGATACTGGGTCATTCATAGCATTACTATACCCTCCCTATTCATTGCGGGCTGGTTATTCGTTAGTACGGGTTTAGCTTATGATGTGTTTGGAAGTCCTCGACCAAACGAGTATTTTACAGAGATTCGACAAGGAATTCCTTTAATAACTGGTCGTTTTGATTCTTTGGAACAACTTGATGAATTTAGTAGATCCTTT
>Rosularia_alpestris
ATGTCTGGAAGCACAGGAGAACGTTCTTTTGCTGATATTATTACCAGTATTCGATACTGGGTCATTCATAGCATTACTATACCCTCCCTATTCATTGCGGGTTGGTTATTCGTTAGTACGGGTTTAGCTTATGATGTGTTTGGAAGTCCTCGACCAAACGAGTATTTTACAGAGAGTCGGCAAGGAATTCCTTTAATAACTGGTCGTTTTGATTCTTTGGAACAACTTGATGAATTTAGTAGATCCTTT
>Sempervivum_tectorum
ATGTCTGGAAGCACAGGAGAACGTTCTTTTGCTGATATTATTACCAGTATTCGATACTGGGTCATTCATAGCATTACTATACCCTCCCTATTCATTGCGGGTTGGTTATTCGTTAGTACGGGTTTAGCTTATGATGTGTTTGGAAGTCCTCGACCAAACGAGTATTTTACAGAGAGTCGACAAGGAATTCCTTTAATAACTGGCCGTTTTGATCCTTTGGAACAACTTGATGAATTTAGTAGATCCTTT
>Phedimus_spurius
ATGTCTGGAAGCACAGGAGAACGTTCTTTTGCCGATATTATTACCAGTATTCGCTACTGGGTCATTCATAGCATTACTATACCCTCCCTATTCATTGCGGGTTGGTTATTCGTTAGTACGGGTTTAGCTTATGATGTGTTTGGAAGTCCTCGACCAAACGAATATTTTACAGAGAGTCGACAAGGAATTCCTTTAATAACTGGCCGTTTTGATCCTTTGGAACAACTTGATGAATTTAGTAGATCCTTT
>Phedimus_aizoon
ATGTCTGGAAGCACAGGAGAACGTTCTTTTGCTGATATTATTACCAGTATTCGCTACTGGGTCATTCATAGCATTACTATACCCTCCCTATTCATTGCGGGTTGGTTATTCGTTAGTACGGGTTTAGCTTATGATGTCTTTGGAAGTCCTCGACCAAACGAATATTTTACAGAGAGTCGACAAGGAATTCCTTTAATAACTGGCCGTTTTGATCCTTTGGAACAACTTGATGAATTTAGTAGATCCTTT
>Phedimus_kamtschaticus
ATGTCTGGAAGCACAGGAGAACGTTCTTTTGCTGATATTATTACCAGTATTCGCTACTGGGTCATTCATAGCATTACTATACCCTCCCTATTCATTGCGGGTTGGTTATTCGTTAGTACGGGTTTAGCTTATGATGTCTTTGGAAGTCCTCGACCAAACGAATATTTTACAGAGAGTCGACAAGGAATTCCTTTAATAACTGGCCGTTTTGATCCTTTGGAACAACTTGATGAATTTAGTAGATCCTTT
>Phedimus_odontophyllus
ATGTCTGGAAGCACAGGAGAACGTTCTTTTGCTGATATTCTTACCAGTATTCGCTACTGGGTCATTCATAGCATTACTATACCCTCCCTATTCATTGCGGGTTGGTTATTTGTTAGTACGGGTTTAGCTTATGATGTGTTTGGAAGTCCTCGACCAAACGAATATTTTACAGAGAGTCGACAAGGAATTCCTTTAATAACTGGCCGTTTTGATCCTTTGGAACAACTTGATGAATTTAGTAGATCCTTT
>Phedimus_takesimensis
ATGTCTGGAAGCACAGGAGAACGTTCTTTTGCTGATATTATTACCAGTATTCGCTACTGGGTCATTCATAGCATTACTATACCCTCCCTATTCATTGCGGGTTGGTTATTCGTTAGTACGGGTTTAGCTTATGATGTCTTTGGAAGTCCTCGACCAAACGAATATTTTACAGAGAGTCGACAAGGAATTCCTTTAATAACTGGCCGTTTTGATCCTTTGGAACAACTTGATGAATTTAGTAGATCCTTT
>Phedimus_yangshanicus
ATGTCTGGAAGCACAGGAGAACGTTCTTTTGCTGATATTCTTACCAGTATTCGCTACTGGGTCATTCATAGCATTACTATACCCTCCCTATTCATTGCGGGTTGGTTATTTGTTAGTACGGGTTTAGCTTATGATGTGTTTGGAAGTCCTCGACCAAACGAATATTTTACAGAGAGTCGACAAGGAATTCCTTTAATAACTGGCCGTTTTGATCCTTTGGAACAACTTGATGAATTTAGTAGATCCTTT
>Rhodiola_bupleuroides
ATGTCTGGAAGCACAGGAGAACGTTCTTTTGCTGATATTATTACCAGTATTCGCTACTGGGTCATTCATAGCATTACTATACCCTCCCTATTCATTGCGGGTTGGTTATTTGTTAGTACGGGTTTAGCTTATGATGTGTTTGGAAGTCCTCGACCAAACGAATATTTTACAGAGAGTCGACAAGGAATTCCTTTAATAACTGGCCGTTTTGATCCTTTGGAACAACTTGATGAATTTAGTAGATCCTTT
>Rhodiola_calliantha
ATGTCTGGAAGCACAGGAGAACGTTCTTTTGCTGATATTATTACCAGTATTCGCTACTGGGTCATTCATAGCATTACTATACCCTCCCTATTCATTGCGGGTTGGTTATTTGTTAGTACGGGTTTAGCTTATGATGTGTTTGGAAGTCCTCGACCAAACGAATATTTTACAGAGAGTCGACAAGGAATTCCTTTAATAACTGGCCGTTTTGATCCTTTGGAACAACTTGATGAATTTAGTAGATCCTTT
>Rhodiola_crenulata
ATGTCTGGAAGCACAGGAGAACGTTCTTTTGCTGATATTATTACCAGTATTCGCTACTGGGTCATTCATAGCATTACTATACCCTCCCTATTCATTGCGGGTTGGTTATTTGTTAGTACGGGTTTAGCTTATGATGTGTTTGGAAGTCCTCGACCAAACGAATATTTTACAGAGAGTCGACAAGGAATTCCTTTAATAACTGGCCGTTTTGATCCTTTGGAACAACTTGATGAATTTAGTAGATCCTTT
>Rhodiola_henryi
ATGTCTGGAAGCACAGGAGAACGTTCTTTTGCTGATATTATTACCAGTATTCGCTACTGGGTCATTCATAGCATTACTATACCCTCCCTATTCATTGCGGGTTGGTTATTTGTTAGTACGGGTTTAGCTTATGATGTGTTTGGAAGTCCTCGACCAAACGAATATTTTACAGAGAGTCGACAAGGAATTCCTTTAATAACTGGCCGTTTTGATCCTTTGGAACAACTTGATGAATTTAGTAGATCCTTT
>Rhodiola_himalensis
ATGTCTGGAAGCACAGGAGAACGTTCTTTTGCTGATATTATTACCAGTATTCGCTACTGGGTCATTCATAGCATTACTATACCCTCCCTATTCATTGCGGGTTGGTTATTTGTTAGTACGGGTTTAGCTTATGATGTGTTTGGAAGTCCTCGACCAAACGAATATTTTACAGAGAGTCGACAAGGAATTCCTTTAATAACTGGCCGTTTTGATCCTTTGGAACAACTTGATGAATTTAGTAGATCCTTT
>Rhodiola_kirilowii
ATGTCTGGAAGCACAGGAGAACGTTCTTTTGCTGATATTATTACCAGTATTCGCTACTGGGTCATTCATAGCATTACTATACCCTCCCTATTCATTGCGGGTTGGTTATTTGTTAGTACGGGTTTAGCTTATGATGTGTTTGGAAGTCCTCGACCAAACGAATATTTTACAGAGAGTCGACAAGGAATTCCTTTAATAACTGGCCGTTTTGATCCTTTGGAACAACTTGATGAATTTAGTAGATCCTTT
>Rhodiola_rosea
ATGTCTGGAAGCACAGGAGAACGTTCTTTTGCTGATATTATTACCAGTATTCGCTACTGGGTCATTCATAGCATTACTATACCCTCCCTATTCATTGCGGGTTGGTTATTTGTTAGTACGGGTTTAGCTTATGATGTGTTTGGAAGTCCTCGACCAAACGAATATTTTACAGAGAGTCGACAAGGAATTCCTTTAATAACTGGCCGTTTTGATCCTTTGGAACAACTTGATGAATTTAGTAGATCCTTT
>Rhodiola_sacra
ATGTCTGGAAGCACAGGAGAACGTTCTTTTGCTGATATTATTACCAGTATTCGCTACTGGGTCATTCATAGCATTACTATACCCTCCCTATTCATTGCGGGTTGGTTATTTGTTAGTACGGGTTTAGCTTATGATGTGTTTGGAAGTCCTCGACCAAACGAATATTTTACAGAGAGTCGACAAGGAATTCCTTTAATAACTGGCCGTTTTGATCCTTTGGAACAACTTGATGAATTTAGTAGATCCTTT
>Rhodiola_yunnanensis
ATGTCTGGAAGCACAGGAGAACGTTCTTTTGCTGATATTATTACCAGTATTCGCTACTGGGTCATTCATAGCATTACTATACCCTCCCTATTCATTGCGGGTTGGTTATTTGTTAGTACGGGTTTAGCTTATGATGTGTTTGGAAGTCCTCGACCAAACGAATATTTTACAGAGAGTCGACAAGGAATTCCTTTAATAACTGGCCGTTTTGATCCTTTGGAACAACTTGATGAATTTAGTAGATCCTTT
>Rhodiola_dumulosa
ATGTCTGGAAGCACAGGAGAACGTTCTTTTGCTGATATTATTACCAGTATTCGCTACTGGGTCATTCATAGCATTACTATACCCTCCCTATTCATTGCGGGTTGGTTATTTGTTAGTACGGGTTTAGCTTATGATGTGTTTGGAAGTCCTCGACCAAACGAATATTTTACAGAGAGTCGACAAGGAATTCCTTTAATAACTGGCCGTTTTGATCCTTTGGAACAACTTGATGAATTTAGTAGATCCTTT
>Rhodiola_fastigiata
ATGTCTGGAAGCACAGGAGAACGTTCTTTTGCTGATATTATTACCAGTATTCGCTACTGGGTCATTCATAGCATTACTATACCCTCCCTATTCATTGCGGGTTGGTTATTTGTTAGTACGGGTTTAGCTTATGATGTGTTTGGAAGTCCTCGACCAAACGAATATTTTACAGAGAGTCGACAAGGAATTCCTTTAATAACTGGCCGTTTTGATCCTTTGGAACAACTTGATGAATTTAGTAGATCCTTT
>Rhodiola_gelida
ATGTCTGGAAGCACAGGAGAACGTTCTTTTGCTGATATTATTACCAGTATTCGCTACTGGGTCATTCATAGCATTACTATACCCTCCCTATTCATTGCGGGTTGGTTATTTGTTAGTACGGGTTTAGCTTATGATGTGTTTGGAAGTCCTCGACCAAATGAATATTTTACAGAGAGTCGACAAGGAATTCCTTTAATAACTGGCCGTTTTGATCCTTTGGAACAACTTGATGAATTTAGTAGATCCTTT
>Rhodiola_hobsonii
ATGTCTGGAAGCACAGGAGAACGTTCTTTTGCTGATATTATTACCAGTATTCGCTACTGGGTCATTCATAGCATTACTATACCCTCCCTATTCATTGCGGGTTGGTTATTTGTTAGTACGGGTTTAGCTTATGATGTGTTTGGAAGTCCTCGACCAAACGAATATTTTACAGAGAGTCGACAAGGAATTCCTTTAATAACTGGCCGTTTTGATCCTTTGGAACAACTTGATGAATTTAGTAGATCCTTT
>Rhodiola_humilis
ATGTCTGGAAGCACAGGAGAACGTTCTTTTGCTGATATTATTACCAGTATTCGCTACTGGGTCATTCATAGCATTACTATACCCTCCCTATTCATTGCGGGTTGGTTATTTGTTAGTACGGGTTTAGCTTATGATGTGTTTGGAAGTCCTCGACCAAACGAATATTTTACAGAGAGTCGACAAGGAATTCCTTTAATAACTGGCCGTTTTGATCCTTTGGAACAACTTGATGAATTTAGTAGATCCTTT
>Rhodiola_integrifolia
ATGTCTGGAAGCACAGGAGAACGTTCTTTTGCTGATATTATTACCAGTATTCGCTACTGGGTCATTCATAGCATTACTATACCCTCCCTATTCATTGCGGGTTGGTTATTTGTTAGTACGGGTTTAGCTTATGATGTGTTTGGAAGTCCTCGACCAAACGAATATTTTACAGAGAGTCGACAAGGAATTCCTTTAATAACTGGCCGTTTTGATCCTTTGGAACAACTTGATGAATTTAGTAGATCCTTT
>Rhodiola_liciae
ATGTCTGGAAGCACAGGAGAACGTTCTTTTGCTGATATTATTACCAGTATTCGCTACTGGGTCATTCATAGCATTACTATACCCTCCCTATTCATTGCGGGTTGGTTATTTGTTAGTACGGGTTTAGCTTATGATGTGTTTGGAAGTCCTCGACCAAACGAATATTTTACAGAGAGTCGACAAGGAATTCCTTTAATAACTGGCCGTTTTGATCCTTTGGAACAACTTGATGAATTTAGTAGATCCTTT
>Rhodiola_macrocarpa
ATGTCTGGAAGCACAGGAGAACGTTCTTTTGCTGATATTATTACCAGTATTCGCTACTGGGTCATTCATAGCATTACTATACCCTCCCTATTCATTGCGGGTTGGTTATTTGTTAGTACGGGTTTAGCTTATGATGTGTTTGGAAGTCCTCGACCAAATGAATATTTTACAGAGAGTCGACAAGGAATTCCTTTAATAACTGGCCGTTTTGATCCTTTGGAACAACTTGATGAATTTAGTAGATCCTTT
>Rhodiola_ovatisepala
ATGTCTGGAAGCACAGGAGAACGTTCTTTTGCTGATATTATTACCAGTATTCGCTACTGGGTCATTCATAGCATTACTATACCCTCCCTATTCATTGCGGGTTGGTTATTTGTTAGTACGGGTTTAGCTTATGATGTGTTTGGAAGTCCTCGACCAAACGAATATTTTACAGAGAGTCGACAAGGAATTCCTTTAATAACTGGCCGTTTTGATCCTTTGGAACAACTTGATGAATTTAGTAGATCCTTT
>Rhodiola_prainii
ATGTCTGGAAGCACAGGAGAACGTTCTTTTGCTGATATTATTACCAGTATTCGCTACTGGGTCATTCATAGCATTACTATACCCTCCCTATTCATTGCGGGTTGGTTATTTGTTAGTACGGGTTTAGCTTATGATGTGTTTGGAAGTCCTCGACCAAACGAATATTTTACAGAGAGTCGACAAGGAATTCCTTTAATAACTGGCCGTTTTGATCCTTTGGAACAACTTGATGAATTTAGTAGATCCTTT
>Rhodiola_quadrifida
ATGTCTGGAAGCACAGGAGAACGTTCTTTTGCTGATATTATTACCAGTATTCGCTACTGGGTCATTCATAGCATTACTATACCCTCCCTATTCATTGCGGGTTGGTTATTTGTTAGTACGGGTTTAGCTTATGATGTGTTTGGAAGTCCTCGACCAAACGAATATTTTACAGAGAGTCGACAAGGAATTCCTTTAATAACTGGCCGTTTTGATCCTTTGGAACAACTTGATGAATTTAGTAGATCCTTT
>Rhodiola_rhodantha
ATGTCTGGAAGCACAGGAGAACGTTCTTTTGCTGATATTATTACCAGTATTCGCTACTGGGTCATTCATAGCATTACTATACCCTCCCTATTCATTGCGGGTTGGTTATTTGTTAGTACGGGTTTAGCTTATGATGTGTTTGGAAGTCCTCGACCAAACGAATATTTTACAGAGAGTCGACAAGGAATTCCTTTAATAACTGGCCGTTTTGATCCTTTGGAACAACTTGATGAATTTAGTAGATCCTTT
>Rhodiola_sexifolia
ATGTCTGGAAGCACAGGAGAACGTTCTTTTGCTGATATTATTACCAGTATTCGCTACTGGGTCATTCATAGCATTACTATACCCTCCCTATTCATTGCGGGTTGGTTATTTGTTAGTACGGGTTTAGCTTATGATGTGTTTGGAAGTCCTCGACCAAACGAATATTTTACAGAGAGTCGACAAGGAATTCCTTTAATAACTGGCCGTTTTGATCCTTTGGAACAACTTGATGAATTTAGTAGATCCTTT
>Rhodiola_sinuata
ATGTCTGGAAGCACAGGAGAACGTTCTTTTGCTGATATTATTACCAGTATTCGCTACTGGGTCATTCATAGCATTACTATACCCTCCCTATTCATTGCGGGTTGGTTATTTGTTAGTACGGGTTTAGCTTATGATGTGTTTGGAAGTCCTCGACCAAACGAATATTTTACAGAGAGTCGACAAGGAATTCCTTTAATAACTGGCCGTTTTGATCCTTTGGAACAACTTGATGAATTTAGTAGATCCTTT
>Rhodiola_smithii
ATGTCTGGAAGCACAGGAGAACGTTCTTTTGCTGATATTATTACCAGTATTCGCTACTGGGTCATTCATAGCATTACTATACCCTCCCTATTCATTGCGGGTTGGTTATTTGTTAGTACGGGTTTAGCTTATGATGTGTTTGGAAGTCCTCGACCAAACGAATATTTTACAGAGAGTCGACAAGGAATTCCTTTAATAACTGGCCGTTTTGATCCTTTGGAGCAACTTGATGAATTTAGTAGATCCTTT
>Rhodiola_stapfii
ATGTCTGGAAGCACAGGAGAACGTTCTTTTGCTGATATTATTACCAGTATTCGCTACTGGGTCATTCATAGCATTACTATACCCTCCCTATTCATTGCGGGTTGGTTATTTGTTAGTACGGGTTTAGCTTATGATGTGTTTGGAAGTCCTCGACCAAACGAATATTTTACAGAGAGTCGACAAGGAATTCCTTTAATAACTGGCCGTTTTGATCCTTTGGAACAACTTGATGAATTTAGTAGATCCTTT
>Rhodiola_subopposita
ATGTCTGGAAGCACAGGAGAACGTTCTTTTGCTGATATTATTACCAGTATTCGCTACTGGGTCATTCATAGCATTACTATACCCTCCCTATTCATTGCGGGTTGGTTATTTGTTAGTACGGGTTTAGCTTATGATGTGTTTGGAAGTCCTCGACCAAATGAATATTTTACAGAGAGTCGACAAGGAATTCCTTTAATAACTGGCCGTTTTGATCCTTTGGAACAACTTGATGAATTTAGTAGATCCTTT
>Rhodiola_tangutica
ATGTCTGGAAGCACAGGAGAACGTTCTTTTGCTGATATTATTACCAGTATTCGCTACTGGGTCATTCATAGCATTACTATACCCTCCCTATTCATTGCGGGTTGGTTATTTGTTAGTACGGGTTTAGCTTATGATGTGTTTGGAAGTCCTCGACCAAACGAATATTTTACAGAGAGTCGACAAGGAATTCCTTTAATAACAGGCCGTTTTGATCCTTTGGAACAACTTGATGAATTTAGTAGATCCTTT
>Rhodiola_wallichiana
ATGTCTGGAAGCACAGGAGAACGTTCTTTTGCTGATATTATTACCAGTATTCGCTACTGGGTCATTCATAGCATTACTATACCCTCCTTATTCATTGCGGGTTGGTTATTTGTTAGTACGGGTTTAGCTTATGATGTGTTTGGAAGTCCTCGACCAAACGAATATTTTACAGAGAGTCGACAAGGAATTCCTTTAATAACTGGCCGTTTTGATCCTTTGGAACAACTTGATGAATTTAGTAGATCCTTT
>Hylotelephium_ewersii
ATGTCTGGAAGCACAGGAGAACGTTCTTTTGCTGATATTATTACCAGTATTCGATACTGGGTCATTCATAGCATTACTATACCTTCCCTATTCATTGCGGGTTGGTTATTTGTTAGTACGGGTTTAGCTTATGATGTGTTTGGAAGTCCTAGACCAAACGAGTATTTTACAGAGAGCCGACAAGGAATTCCTTTAATAACTGGCCGTTTTGATCCTTTGGAACAACTTGATGAATTTAGTAGATCCTTT
>Hylotelephium_verticillatum
ATGTCTGGAAGCACAGGAGAACGTTCTTTTGCTGATATTATTACCAGTATTCGATACTGGGTCATTCATAGCATTACTATACCTTCCCTATTCATTGCGGGTTGGTTATTTGTTAGTACGGGTTTAGCTTATGATGTGTTTGGAAGTCCTAGACCAAACGAGTATTTTACAGAGAGCCGACAAGGAATTCCTTTAATAACTGGCCGTTTTGATCCTTTGGAACAACTTGATGAATTTAGTAGATCCTTT
>Hylotelephium_viviparum
ATGTCTGGAAGCACAGGAGAACGTTCTTTTGCTGATATTATTACCAGTATTCGATACTGGGTCATTCATAGCATTACTATACCTTCCCTATTCATTGCGGGTTGGTTATTTGTTAGTACGGGTTTAGCTTATGATGTGTTTGGAAGTCCTAGACCAAACGAGTATTTTACAGAGAGCCGACAAGGAATTCCTTTAATAACTGGCCGTTTTGATCCTTTGGAACAACTTGATGAATTTAGTAGATCCTTT
>Meterostachys_sikokianus
ATGTCTGGAAGCACAGGAGAACGTTCTTTTGCTGATATTATTACCAGTATTCGATACTGGGTCATTCATAGCATTACTATACCTTCCCTATTTATTGCGGGTTGGTTATTCGTTAGTACGGGTTTAGCTTATGATGTGTTTGGAAGTCCTAGACCAAACGAGTATTTTACAGAGAGCCGACAAGGAATTCCTTTAATAACTGGCCGTTTTGATCCTTTGGAACAACTTGATGAATTTAGTAGATCCTTT
>Orostachys_fimbriata
ATGTCTGGAAGCACAGGAGAACGTTCTTTTGCTGATATTATTACCAGTATTCGATACTGGGTCATTCATAGCATTACTATACCTTCCCTATTTATTGCGGGTTGGTTATTCGTTAGTACGGGTTTAGCTTATGATGTGTTTGGAAGTCCTAGACCAAACGAGTATTTTACAGAGAGCCGACAAGGAATTCCTTTAATAACTGGCCGTTTTGATCCTTTGGAACAACTTGATGAATTTAGTAGATCCTTT
>Orostachys_japonica
ATGTCTGGAAGCACAGGAGAACGTTCTTTTGCTGATATTATTACCAGTATTCGATACTGGGTCATTCATAGCATTACTATACCTTCCCTATTTATTGCGGGTTGGTTATTCGTTAGTACGGGTTTAGCTTATGATGTGTTTGGAAGTCCTAGACCAAACGAGTATTTTACAGAGAGCCGACAAGGAATTCCTTTAATAACTGGCCGTTTTGATCCTTTGGAACAACTTGATGAATTTAGTAGATCCTTT
>Orostachys_minuta
ATGTCTGGAAGCACAGGAGAACGTTCTTTTGCTGATATTATTACCAGTATTCGATACTGGGTCATTCATAGCATTACTATACCTTCCCTATTTATTGCGGGTTGGTTATTCGTTAGTACGGGTTTAGCTTATGATGTGTTTGGAAGTCCTAGACCAAACGAGTATTTTACAGAGAGCCGACAAGGAATTCCTTTAATAACTGGCCGTTTTGATCCTTTGGAACAACTTGATGAATTTAGTAGATCCTTT
>Orostachys_iwarenge_f_magna
ATGTCTGGAAGCACAGGAGAACGTTCTTTTGCTGATATTATTACCAGTATTCGATACTGGGTCATTCATAGCATTACTATACCTTCCCTATTCATTGCGGGTTGGTTATTCGTTAGTACGGGTTTAGCTTATGATGTGTTTGGAAGTCCTAGACCAAACGAGTATTTTACAGAGAGCCGACAAGGAATTCCTTTAATAACTGGCCGTTTTGATCCTTTGGAACAACTTGATGAATTTAGTAGATCCTTT
>Sinocrassula_densirosulata
ATGTCTGGAAGCACAGGAGAACGTTCTTTTGCTGATATTATTACCAGTATTCGATACTGGGTCATTCATAGCATTACTATACCTTCCCTATTCATTGCGGGTTGGTTATTCGTTAGTACGGGTTTAGCTTATGATGTGTTTGGAAGTCCTAGACCAAACGAGTATTTTACAGAGAGCCGACAAGGAATTCCTTTAATAACTGGCCGTTTTGATCCTTTGGAACAACTTGATGAATTTAGTAAATCCTTT
>Sinocrassula_indica
ATGTCTGGAAGCACAGGAGAACGTTCTTTTGCTGATATTATTACCAGTATTCGATACTGGGTCATTCATAGCATTACTATACCTTCCCTATTCATTGCGGGTTGGTTATTCGTTAGTACGGGTTTAGCTTATGATGTGTTTGGAAGTCCTAGACCAAACGAGTATTTTACAGAGAGCCGACAAGGAATTCCTTTAATAACTGGCCGTTTTGATCCTTTGGAACAACTTGATGAATTTAGTAGATCCTTT
>Umbilicus_rupestris
ATGTCTGGAAGCACAGGAGAACGTTCTTTTGCTGATATTATTACCAGTATTCGATACTGGGTGATTCATAGCATTACTATACCCTCCCTATTCATTGCGGGTTGGTTATTCGTTAGTACGGGTTTAGCTTATGATGTGTTTGGAAGTCCTCGACCAAACGAGTATTTTACAGAAAGTCGACAAGGAATTCCTTTAATAACTGGCCGTTTTGATCCTTTGGAACAACTTGATGAATTTAGTAGATCCTTT
>Myriophyllum_aquaticum
ATGTCTGGAAGCACAGGAGAACGTTCTTTTGCTGATATTATTACCAGTATTAGATACTGGGTCATTCATAGCATTACTATACCCTCCCTATTCATTGCGGGTTGGTTATTCGTCAGCACGGGTTTAGCTTACGATGTGTTTGGAAGCCCTCGTCCAAACGAGTATTTTACAGAGAGCCGACAAGGAATTCCATTAATAACTGGCCGTTTTGATCCTTTGGAACAACTCGATGAATTTAGTAGATCCTTT
>Myriophyllum_spicatum
ATGTCTGGAAGCACAGGAGAACGTTCTTTTGCTGATATTATTACCAGTATTAGATACTGGGTCATTCATAGCATTACTATACCCTCCCTATTCATTGCGGGTTGGTTATTCGTTAGCACGGGTTTAGCTTACGATGTGTTTGGAAGCCCTCGTCCAAACGAGTATTTTACAGAGAGCCGACAAGGAATTCCATTAATAACTGGCCGTTTTGATCCTTTGGAACAACTCGATGAATTTAGTAGATCCTTT
>Sempervivum_heuffelii
ATGTCTGGAAGCACAGGAGAACGTTCTTTTGCTGATATTATTACCAGTATTCGATACTGGGTCATTCATAGCATTACTATACCCTCCCTATTCATTGCGGGTTGGTTATTCGTTAGTACGGGTTTAGCTTATGATGTGTTTGGAAGTCCTCGACCAAACGAGTATTTTACAGAGAGTCGACAAGGAATTCCTTTAATAACTGGCCGTTTTGATCCTTTGGAACAACTTGATGAATTTAGTAGATCCTTT
>Sempervivum_ciliosum
ATGTCTGGAAGCACAGGAGAACGTTCTTTTGCTGATATTATTACCAGTATTCGATACTGGGTCATTCATAGCATTACTATACCCTCCCTATTCATTGCGGGTTGGTTATTCGTTAGTACGGGTTTAGCTTATGATGTGTTTGGAAGTCCTCGACCAAACGAGTATTTTACAGAGAGTCGACAAGGAATTCCTTTAATAACTGGCCGTTTTGATCCTTTGGAACAACTTGATGAATTTAGTAGATCCTTT
>Sempervivum_funckii
ATGTCTGGAAGCACAGGAGAACGTTCTTTTGCTGATATTATTACCAGTATTCGATACTGGGTCATTCATAGCATTACTATACCCTCCCTATTCATTGCGGGTTGGTTATTCGTTAGTACGGGTTTAGCTTATGATGTGTTTGGAAGTCCTCGACCAAACGAGTATTTTACAGAGAGTCGACAAGGAATTCCTTTAATAACTGGCCGTTTTGATCCTTTGGAACAACTTGATGAATTTAGTAGATCCTTT
>Sempervivum_globiferum_subsp_hirtum
ATGTCTGGAAGCACAGGAGAACGTTCTTTTGCTGATATTATTACCAGTATTCGATACTGGGTCATTCATAGCATTACTATACCCTCCCTATTCATTGCGGGTTGGTTATTCGTTAGTACGGGTTTAGCTTATGATGTGTTTGGAAGTCCTCGACCAAACGAGTATTTTACAGAGAGTCGACAAGGAATTCCTTTAATAACTGGCCGTTTTGATCCTTTGGAACAACTTGATGAATTTAGTAGATCCTTT
>Sempervivum_globiferum
ATGTCTGGAAGCACAGGAGAACGTTCTTTTGCTGATATTATTACCAGTATTCGATACTGGGTCATTCATAGCATTACTATACCCTCCCTATTCATTGCGGGTTGGTTATTCGTTAGTACGGGTTTAGCTTATGATGTGTTTGGAAGTCCTCGACCAAACGAGTATTTTACAGAGAGTCGACAAGGAATTCCTTTAATAACTGGCCGTTTTGATCCTTTGGAACAACTTGATGAATTTAGTAGATCCTTT
>Sempervivum_calcareum
ATGTCTGGAAGCACAGGAGAACGTTCTTTTGCTGATATTATTACCAGTATTCGATACTGGGTCATTCATAGCATTACTATACCCTCCCTATTCATTGCGGGTTGGTTATTCGTTAGTACGGGTTTAGCTTATGATGTGTTTGGAAGTCCTCGACCAAACGAGTATTTTACAGAGAGTCGACAAGGAATTCCTTTAATAACTGGCCGTTTTGATCCTTTGGAACAACTTGATGAATTTAGTAGATCCTTT
>Sempervivum_arachnoideum
ATGTCTGGAAGCACAGGAGAACGTTCTTTTGCTGATATTATTACCAGTATTCGATACTGGGTCATTCATAGCATTACTATACCCTCCCTATTCATTGCGGGTTGGTTATTCGTTAGTACGGGTTTAGCTTATGATGTGTTTGGAAGTCCTCGACCAAACGAGTATTTTACAGAGAGTCGACAAGGAATTCCTTTAATAACTGGCCGTTTTGATCCTTTGGAACAACTTGATGAATTTAGTAGATCCTTT
