# Supplementary material for: Exploring Plastomic Resources in Sempervivum (Crassulaceae): Implications for Phylogenetics
Source: Genes (Basel). 2024 Mar 30;15(4):441. doi: 10.3390/genes15040441 (PMC11049882; doi:10.3390/genes15040441)
Supplement: Supplementary file 1 [file genes-15-00441-s001.zip › (revised)supplementary files_Junhu Kan/Data S1/psbI.fasta]

>Crassula_alstonii
ATGCTTACTCTCAAACTCTTCGTTTACACAGTAGTGATATTCTTTGTTTCTCTCTTCATCTTCGGATTCCTATCTAACGATCCAGGACGTAATCCGGGACGGGAAGAA------------
>Crassula_columella
ATGCTTACTCTCAAACTCTTCGTTTACACAGTAGTGATATTCTTTGTTTCTCTCTTCATCTTCGGATTCCTATCTAACGATCCAGGACGTAATCCGGGACGGGAAGAA------------
>Crassula_dejecta
ATGCTTACTCTCAAACTCTTCGTTTACACAGTAGTGATATTCTTTGTTTCTCTCTTCATCTTCGGATTCCTATCTAACGATCCAGGACGTAATCCGGGACGGGAAGAA------------
>Crassula_mesembryanthoides
ATGCTTACTCTCAAACTCTTCGTTTACACAGTAGTGATATTCTTTGTTTCTCTCTTCATCTTCGGATTCCTATCTAACGATCCAGGACGTAATCCGGGACGGGAAGAA------------
>Crassula_perforata
ATGCTTACTCTCAAACTCTTCGTTTACACAGTAGTGATATTCTTTGTTTCTCTCTTCATCTTCGGATTCCTATCTAACGATCCAGGACGTAATCCGGGACGGGAAGAA------------
>Crassula_socialis
ATGCTTACTCTCAAACTCTTCGTTTACACAGTAGTGATATTCTTTGTTTCTCTCTTCATCTTCGGATTCCTATCTAACGATCCAGGACGTAATCCGGGACGGGAAGAA------------
>Crassula_tecta
ATGCTTACTCTCAAACTCTTCGTTTACACAGTAGTGATATTCTTTGTTTCTCTCTTCATCTTCGGATTCCTATCTAACGATCCAGGACGTAATCCGGGACGGGAAGAA------------
>Crassula_mesembrianthemopsis
ATGCTTACTCTCAAACTCTTCGTTTACACAGTAGTGATATTCTTTGTTTCTCTCTTCATCTTCGGATTCCTATCTAACGATCCAGGACGTAATCCGGGACGGGAAGAA------------
>Crassula_deltoidea
ATGCTTACTCTCAAACTCTTTGTTTACACAGTAGTGATATTCTTTGTTTCTCTCTTCATTTTCGGATTCCTATCGAATGATCCGGGACGTAATCCGGGACGGGAAGAA------------
>Crassula_expansa_subsp_fragilis
ATGCTTACTCTCAAACTCTTTGTTTACACAGTAGTGATATTCTTTGTTTCTCTCTTCATCTTCGGATTCCTATCTAATGATCCGGGACGTAATCCGGGACGGGAAGAA------------
>Crassula_volkensii
ATGCTTACTCTCAAACTCTTTGTTTACACAGTAGTGATATTCTTTGTTTCTCTCTTCATCTTCGGATTCCTATCTAATGATCCGGGACGTAATCCGGGACGGGAAGAA------------
>Cotyledon_tomentosa
ATGCTTACTCTCAAACTCTTCGTTTACACAGTAGTTATATTCTTTGTTTCTCTCTTCATCTTCGGATTCCTATCTAATGATCCAGGACGTAATCCTGGACGGGAAGAA------------
>Kalanchoe_daigremontiana
ATGCTTACTCTCAAACTCTTCGTTTACACAGTAGTTATATTCTTTGTTTCTCTCTTCATCTTTGGATTCCTATCTAATGATCCAGGACGTAATCCTGGACGAGAAGAA------------
>Kalanchoe_delagoensis
ATGCTTACTCTCAAACTCTTCGTTTACACAGTAGTTATATTCTTTGTTTCTCTCTTCATCTTTGGATTCCTATCTAATGATCCAGGACGTAATCCTGGACGAGAAGAA------------
>Kalanchoe_fedtschenkoi
ATGCTTACTCTCAAACTCTTCGTTTACACAGTAGTTATATTCTTTGTTTCTCTCTTCATCTTTGGATTCCTATCTAATGATCCAGGACGTAATCCTGGACGAGAAGAA------------
>Kalanchoe_longiflora
ATGCTTACTCTCAAACTCTTCGTTTACACAGTAGTTATATTCTTTGTTTCTCTCTTCATCTTTGGATTCCTATCTAATGATCCAGGACGTAATCCTGGACGGGAAGAA------------
>Kalanchoe_tomentosa
ATGCTTACTCTCAAACTCTTCGTTTACACAGTAGTTATATTCTTTGTTTCTCTATTCATCTTCGGATTCCTATCTAATGATCCAGGACGTAATCCTGGACGGGAAGAA------------
>Echeveria_lilacina
ATGCTTACTCTCAAACTCTTCGTTTACACAGTAGTTATATTCTTTGTTTCTCTCTTCATCTTCGGATTCCTATCTAATGATCCAGGACGTAATCCTGGACGAGAAGAA------------
>Graptopetalum_amethystinum
ATGCTTACTCTCAAACTCTTCGTTTACACAGTAGTTATATTCTTTGTTTCTCTCTTCATCTTCGGATTCCTATCTAATGACCCAGGACGTAATCCTGGACGAGAAGAA------------
>Pachyphytum_compactum
ATGCTTACTCTCAAACTCTTCGTTTACACAGTAGTTATATTCTTTGTTTCTCTCTTCATCTTCGGATTCCTATCTAATGATCCAGGACGTAATCCTGGACGAGAAGAA------------
>Sedum_alfredii
ATGCTTACTCTCAAACTCTTCGTTTACACAGTAGTTATATTCTTTGTTTCTCTCTTCATCTTTGGATTCCTATCTAATGATCCAGGACGTAATCCTGGACGAGAAGAA------------
>Sedum_emarginatum
ATGCTTACTCTCAAACTCTTCGTTTACACAGTAGTTATATTCTTTGTTTCTCTCTTCATCTTTGGATTCCTATCTAATGATCCAGGACGTAATCCTGGACGAGAAGAA------------
>Sedum_lineare
ATGCTTACTCTCAAACTCCTCGTTTACACAGTAGTTATATTCTTTGTTTCTCTCTTCATCTTCGGATTCCTATCTAATGATCCAGGACGTAATCCTGGACGAGAAGAA------------
>Sedum_oryzifolium
ATGCTTACTCTCAAACTCTTCGTTTACACAGTAGTTATATTCTTTGTTTCTCTCTTCATCTTCGGATTCCTATCTAATGATCCAGGACGTAATCCTGGACGAGAAGAA------------
>Sedum_plumbizincicola
ATGCTTACTCTCAAACTCTTCGTTTACACAGTAGTTATATTCTTTGTTTCTCTCTTCATCTTTGGATTCCTATCTAATGATCCAGGACGTAATCCTGGACGCGAAGAA------------
>Sedum_sarmentosum
ATGCTTACTCTCAAACTCTTCGTTTACACAGTAGTTATATTCTTTGTTTCTCTCTTCATCTTTGGATTCCTATCTAATGATCCAGGACGTAATCCTGGACGAGAAGAA------------
>Sedum_tricarpum
ATGCTTACTCTCAAACTCTTCGTTTACACAGTAGTTATATTCTTTGTTTCTCTCTTCATCTTTGGATTCCTATCTAATGATCCAGGACGTAATCCTGGACGAGAAGAA------------
>Aeonium_arboreum
ATGCTTACTCTCAAACTCTTCGTTTACACAGTAGTTATATTCTTTATTTCTCTCTTCATCTTCGGATTCTTATCTAATGATCCAGGACGTAATCCTGGACGAGAAGAA------------
>Aeonium_balsamiferum
ATGCTTACTCTCAAACTCTTCGTTTACACAGTAGTTATATTCTTTATTTCTCTCTTCATCTTCGGATTCTTATCTAATGATCCAGGACGTAATCCTGGACGAGAAGAA------------
>Aeonium_decorum
ATGCTTACTCTCAAACTCTTCGTTTACACAGTAGTTATATTCTTTATTTCTCTCTTCATCTTCGGATTCTTATCTAATGATCCAGGACGTAATCCTGGACGAGAAGAA------------
>Aeonium_diplocyclum
ATGCTTACTCTCAAACTCTTCGTTTATACAGTAGTTATATTCTTTATTTCTCTCTTCATCTTCGGATTCTTATCTAATGATCCAGGACGTAATCCTGGACGAGAAGAA------------
>Aeonium_dodrantale
ATGCTTACTCTCAAACTCTTCGTTTACACAGTAGTTATATTCTTTATTTCTCTCTTCATCTTCGGATTCTTATCTAATGATCCAGGACGTAATCCTGGACGAGAAGAA------------
>Aeonium_nobile
ATGCTTACTCTCAAACTCTTCGTTTACACAGTAGTTATATTCTTTATTTCTCTCTTCATCTTCGGATTCTTATCTAATGATCCAGGACGTAATCCTGGACGAGAAGAA------------
>Aeonium_saundersii
ATGCTTACTCTCAAACTCTTCGTTTACACAGTAGTTATATTCTTTATTTCTCTCTTCATCTTCGGATTCTTATCTAATGATCCAGGACGTAATCCTGGACGAGAAGAA------------
>Aeonium_tabuliforme
ATGCTTACTCTCAAACTCTTCGTTTACACAGTAGTTATATTCTTTATTTCTCTCTTCATCTTCGGATTCTTATCTAATGATCCAGGACGTAATCCTGGACGAGAAGAA------------
>Aeonium_undulatum
ATGCTTACTCTCAAACTCTTCGTTTACACAGTAGTTATATTCTTTATTTCTCTCTTCATCTTCGGATTCTTATCTAATGATCCAGGACGTAATCCTGGACGAGAAGAA------------
>Monanthes_anagensis
ATGCTTACTCTCAAACTCTTCGTTTACACAGTAGTTATATTCTTTATTTCTCTCTTCATCTTCGGATTCTTATCTAATGATCCAGGACGTAATCCTGGACGCGAAGAA------------
>Monanthes_brachycaulos
ATGCTTACTCTCAAACTCTTCGTTTACACAGTAGTTATATTCTTTATTTCTCTCTTCATCTTCGGATTCTTATCTAATGATCCAGGACGTAATCCTGGACGAGAAGAA------------
>Monanthes_muralis
ATGCTTACTCTCAAACTCTTCGTTTACACAGTAGTTATATTCTTTATTTCTCTCTTCATCTTCGGATTCTTATCTAATGATCCAGGACGTAATCCTGGACGAGAAGAA------------
>Monanthes_polyphylla
ATGCTTACTCTCAAACTCTTCGTTTACACAGTAGTTATATTCTTTATTTCTCTCTTCATCTTCGGATTCTTATCTAATGATCCAGGACGTAATCCTGGACGAGAAGAA------------
>Rosularia_alpestris
ATGCTTACTCTCAAACTCTTCGTTTACACAGTAGTTATATTCTTTGTTTCTCTCTTCATCTTCGGATTCCTATCTAATGATCCAGGACGTAATCCTGGACGAGAAGAA------------
>Sempervivum_tectorum
ATGCTTACTCTCAAACTCTTCGTTTACACAGTAGTTATATTCTTTGTTTCTCTCTTCATCTTCGGATTCCTATCTAATGATCCAGGACGTAATCCTGGACGAGAAGAA------------
>Phedimus_spurius
ATGCTTACGCTCAAACTCTTCGTTTACACAGTAGTTATATTCTTTGTTTCTCTCTTCATCTTCGGATTCCTATCTAATGATCCAGGACGTAATCCTGGACGAGAAGAA------------
>Phedimus_aizoon
ATGCTTACTCTCAAACTCTTCGTTTACACAGTAGTTATATTCTTTGTTTCTCTCTTCATCTTCGGATTCCTATCTAATGATCCAGGACGTAATCCTGGACGAGAAGAA------------
>Phedimus_kamtschaticus
ATGCTTACTCTCAAACTCTTCGTTTACACAGTAGTTATATTCTTTGTTTCTCTCTTCATCTTCGGATTCCTATCTAATGATCCAGGACGTAATCCTGGACGAGAAGAA------------
>Phedimus_odontophyllus
ATGCTTACTCTCAAACTCTTCGTTTACACAGTAGTTATATTCTTTGTTTCTCTATTCATCTTCGGATTCCTATCTAATGATCCAGGACGTAATCCTGGACGAGAAGAA------------
>Phedimus_takesimensis
ATGCTTACTCTCAAACTCTTCGTTTACACAGTAGTTATATTCTTTGTTTCTCTCTTCATCTTCGGATTCCTATCTAATGATCCAGGACGTAATCCTGGACGAGAAGAA------------
>Phedimus_yangshanicus
ATGCTTACTCTCAAACTCTTCGTTTACACAGTAGTTATATTCTTTGTTTCTCTATTCATCTTCGGATTCCTATCTAATGATCCAGGACGTAATCCTGGACGAGAAGAA------------
>Rhodiola_bupleuroides
ATGCTTACTCTCAAACTCTTCGTTTACACAGTAGTTATATTCTTTGTTTCTCTCTTCATCTTCGGATTCTTATCTAATGATCCAGGACGTAATCCTGGACGAGAAGAC------------
>Rhodiola_calliantha
ATGCTTACTCTCAAACTCTTCGTTTACACAGTAGTTATATTCTTTGTTTCTCTTTTCATCTTCGGATTCCTATCTAATGATCCAGGACGTAATCCTGGACGAGAAGAC------------
>Rhodiola_crenulata
ATGCTTACTCTCAAACTCTTCGTTTACACAGTAGTTATATTCTTTGTTTCTCTCTTCATCTTCGGATTCCTATCTAATGATCCAGGACGTAATCCTGGACGAGAAGAC------------
>Rhodiola_henryi
ATGCTTACTCTCAAACTCTTCGTTTACACAGTAGTTATATTCTTTGTTTCTCTCTTCATCTTCGGATTCCTATCTAATGATCCAGGACGTAATCCTGGACGAGAAGAC------------
>Rhodiola_himalensis
ATGCTTACTCTCAAACTCTTCGTTTACACAGTAGTTATATTCTTTGTTTCTCTCTTCATCTTCGGATTCCTATCTAATGATCCAGGCCGTAATCCTGGACGAGAAGAC------------
>Rhodiola_kirilowii
ATGCTTACTCTCAAACTCTTCGTTTACACAGTAGTTATATTCTTTGTTTCTCTCTTCATCTTCGGATTCCTATCTAATGATCCAGGCCGTAATCCTGGACGAGAAGAC------------
>Rhodiola_rosea
ATGCTTACTCTCAAACTCTTCGTTTACACAGTAGTTATATTCTTTGTTTCTCTCTTCATCTTCGGATTCCTATCTAATGATCCAGGACGTAATCCTGGACGAGAAGAC------------
>Rhodiola_sacra
ATGCTTACTCTCAAACTCTTCGTTTACACAGTAGTTATATTCTTTGTTTCTCTCTTCATCTTCGGATTCCTATCTAATGATCCAGGCCGTAATCCTGGACGAGAAGACTCAAAAATGGGA
>Rhodiola_yunnanensis
ATGCTTACTCTCAAACTCTTCGTTTACACAGTAGTTATATTCTTTGTTTCTCTCTTCATCTTCGGATTCCTATCTAATGATCCAGGACGTAATCCTGGACGAGAAGAC------------
>Rhodiola_dumulosa
ATGCTTACTCTCAAACTCTTCGTTTACACAGTAGTTATATTCTTTGTTTCTCTCTTCATCTTCGGATTCCTATCTAATGATCCAGGCCGTAATCCTGGACGAGAAGAC------------
>Rhodiola_fastigiata
ATGCTTACTCTCAAACTCTTCGTTTACACAGTAGTTATATTCTTTGTTTCTCTCTTCATCTTCGGATTCCTATCTAATGATCCAGGACGTAATCCTGGACGAGAAGAC------------
>Rhodiola_gelida
ATGCTTACTCTCAAACTCTTCGTTTACACAGTAGTTATATTCTTTGTTTCTCTCTTCATCTTCGGATTCCTATCTAATGATCCAGGACGTAATCCTGGACGAGAAGAC------------
>Rhodiola_hobsonii
ATGCTTACTCTCAAACTCTTCGTTTACACAGTAGTTATATTCTTTGTTTCTCTCTTCATCTTCGGATTCCTATCTAATGATCCAGGACGTAATCCTGGACGAGAAGAC------------
>Rhodiola_humilis
ATGCTTACTCTCAAACTCTTCGTTTACACAGTAGTTATATTCTTTGTTTCTCTCTTCATCTTCGGATTCCTATCTAATGATCCAGGACGTAATCCTGGACGAGAAGAC------------
>Rhodiola_integrifolia
ATGCTTACTCTCAAACTCTTCGTTTACACAGTAGTTATATTCTTTGTTTCTCTCTTCATCTTCGGATTCCTATCTAATGATCCAGGACGTAATCCTGGACGAGAAGAC------------
>Rhodiola_liciae
ATGCTTACTCTCAAACTCTTCGTTTACACAGTAGTTATATTCTTTGTTTCTCTCTTCATCTTCGGATTCCTATCTAATGATCCAGGACGTAATCCTGGACGAGAAGAC------------
>Rhodiola_macrocarpa
ATGCTTACTCTCAAACTCTTCGTTTACACAGTAGTTATATTCTTTGTTTCTCTCTTCATCTTCGGATTCCTATCTAATGATCCAGGACGTAATCCTGGACGAGAAGACGAAAAAATAGGA
>Rhodiola_ovatisepala
ATGCTTACTCTCAAACTCTTCGTTTACACAGTAGTTATATTCTTTGTTTCTCTCTTCATCTTCGGATTCCTATCTAATGATCCAGGACGTAATCCTGGACGAGAAGAC------------
>Rhodiola_prainii
ATGCTTACTCTCAAACTCTTCGTTTACACAGTAGTTATATTCTTTGTTTCTCTCTTCATCTTCGGATTCCTATCTAATGATCCAGGACGTAATCCTGGACGAGAAGAC------------
>Rhodiola_quadrifida
ATGCTTACTCTCAAACTCTTCGTTTACACAGTAGTTATATTCTTTGTTTCTCTCTTCATCTTCGGATTCCTATCTAATGATCCAGGCCGTAATCCTGGACGAGAAGAC------------
>Rhodiola_rhodantha
ATGCTTACTCTCAAACTCTTCGTTTACACAGTAGTTATATTCTTTGTTTCTCTCTTCATCTTCGGATTCCTATCTAATGATCCAGGACGTAATCCTGGACGAGAAGAC------------
>Rhodiola_sexifolia
ATGCTTACTCTCAAACTCTTCGTTTACACAGTAGTTATATTCTTTGTTTCTCTCTTCATCTTCGGATTCCTATCTAATGATCCAGGACGTAATCCTGGACGAGAAGAC------------
>Rhodiola_sinuata
ATGCTTACTCTCAAACTCTTCGTTTACACAGTAGTTATATTCTTTGTTTCTCTCTTCATCTTCGGATTCCTATCTAATGATCCAGGACGTAATCCTGGACGAGAAGAC------------
>Rhodiola_smithii
ATGCTTACTCTCAAACTCTTCGTTTACACAGTAGTTATATTCTTTGTTTCTCTCTTCATCTTCGGATTCCTATCTAATGATCCAGGACGTAATCCTGGACGAGAAGAC------------
>Rhodiola_stapfii
ATGCTTACTCTCAAACTCTTCGTTTACACAGTAGTTATATTCTTTGTTTCTCTCTTCATCTTCGGATTCCTATCTAATGATCCAGGACGTAATCCTGGACGAGAAGAC------------
>Rhodiola_subopposita
ATGCTTACTCTCAAACTCTTCGTTTACACAGTAGTTATATTCTTTGTTTCTCTCTTCATCTTCGGATTCCTATCTAATGATCCAGGACGTAATCCTGGACGAGAAGAC------------
>Rhodiola_tangutica
ATGCTTACTCTCAAACTCTTCGTTTACACAGTAGTTATATTCTTTGTTTCTCTCTTCATCTTCGGATTCCTATCTAATGATCCAGGCCGTAATCCTGGACGAGAAGAC------------
>Rhodiola_wallichiana
ATGCTTACTCTCAAACTCTTCGTTTACACAGTAGTTATATTCTTTGTTTCTCTCTTCATCTTCGGATTCCTATCTAATGATCCAGGACGTAATCCTGGACGAGAAGAC------------
>Hylotelephium_ewersii
ATGCTTACTCTCAAACTCTTCGTTTACACAGTAGTTATATTCTTTGTTTCTCTCTTCATCTTCGGATTCCTATCTAATGATCCAGGACGTAATCCTGGACGAGAAGAA------------
>Hylotelephium_verticillatum
ATGCTTACTCTCAAACTCTTCGTTTACACAGTAGTTATATTCTTTGTTTCTCTCTTCATCTTCGGATTCCTATCTAATGATCCAGGACGTAATCCTGGACGAGAAGAA------------
>Hylotelephium_viviparum
ATGCTTACTCTCAAACTCTTCGTTTACACAGTAGTTATATTCTTTGTTTCTCTCTTCATCTTCGGATTCCTATCTAATGATCCAGGACGTAATCCTGGACGAGAAGAA------------
>Meterostachys_sikokianus
ATGCTTACTCTCAAACTCTTCGTTTACACAGTAGTTATATTCTTTGTTTCTCTCTTCATCTTCGGATTCCTATCTAATGATCCAGGACGTAATCCTGGACGAGAAGAA------------
>Orostachys_fimbriata
ATGCTTACTCTCAAACTCTTCGTTTACACAGTAGTTATATTCTTTGTTTCTCTCTTCATCTTCGGATTCCTATCTAATGATCCAGGACGTAATCCTGGACGAGAAGAA------------
>Orostachys_japonica
ATGCTTACTCTCAAACTCTTCGTTTACACAGTAGTTATATTCTTTGTTTCTCTCTTCATCTTCGGATTCCTATCTAATGATCCAGGACGTAATCCTGGGCGAGAAGAA------------
>Orostachys_minuta
ATGCTTACTCTCAAACTCTTCGTTTACACAGTAGTTATATTCTTTGTTTCTCTCTTCATCTTCGGATTCCTATCTAATGATCCAGGACGTAATCCTGGGCGAGAAGAA------------
>Orostachys_iwarenge_f_magna
ATGCTTACTCTCAAACTCTTCGTTTACACAGTAGTTATATTCTTTGTTTCTCTCTTCATCTTCGGATTCCTATCTAATGATCCAGGACGTAATCCTGGACGAGAAGAA------------
>Sinocrassula_densirosulata
ATGCTTACTCTCAAACTCTTCGTTTACACAGTAGTTATATTCTTTGTTTCTCTCTTCATCTTCGGATTCCTATCTAATGATCCAGGACGTAATCCTGGACGAGAAGAA------------
>Sinocrassula_indica
ATGCTTACTCTCAAACTCTTCGTTTACACAGTAGTTATATTCTTTGTTTCTCTCTTCATCTTCGGATTCCTATCTAATGATCCAGGACGTAATCCTGGACGAGAAGAA------------
>Umbilicus_rupestris
ATGCTTACTCTCAAACTCTTCGTTTACACAGTAGTTATATTTTTTGTTTCTCTCTTCATCTTCGGATTCCTATCTAATGATCCAGAACGTAATCCTGGACGAGAAGAA------------
>Myriophyllum_aquaticum
ATGCTTACACTCAAACTCTTCGTTTACACAGTAGTGATATTTTTTGTTTCTCTCTTTATCTTCGGATTTCTATCTAATGATCCCGGACGTAATCCTGGACGTGAAGAA------------
>Myriophyllum_spicatum
ATGCTTACACTCAAACTCTTCGTTTACACAGTAGTGATATTTTTTGTTTCTCTCTTTATCTTCGGATTTCTATCTAATGATCCCGGACGTAATCCTGGACGTGAAGAA------------
>Sempervivum_heuffelii
ATGCTTACTCTCAAACTCTTCGTTTACACAGTAGTTATATTCTTTGTTTCTCTCTTCATCTTCGGATTCCTATCTAATGATCCAGGACGTAATCCTGGACGAGAAGAA------------
>Sempervivum_ciliosum
ATGCTTACTCTCAAACTCTTCGTTTACACAGTAGTTATATTCTTTGTTTCTCTCTTCATCTTCGGATTCCTATCTAATGATCCAGGACGTAATCCTGGACGAGAAGAA------------
>Sempervivum_funckii
ATGCTTACTCTCAAACTCTTCGTTTACACAGTAGTTATATTCTTTGTTTCTCTCTTCATCTTCGGATTCCTATCTAATGATCCAGGACGTAATCCTGGACGAGAAGAA------------
>Sempervivum_globiferum_subsp_hirtum
ATGCTTACTCTCAAACTCTTCGTTTACACAGTAGTTATATTCTTTGTTTCTCTCTTCATCTTCGGATTCCTATCTAATGATCCAGGACGTAATCCTGGACGAGAAGAA------------
>Sempervivum_globiferum
ATGCTTACTCTCAAACTCTTCGTTTACACAGTAGTTATATTCTTTGTTTCTCTCTTCATCTTCGGATTCCTATCTAATGATCCAGGACGTAATCCTGGACGAGAAGAA------------
>Sempervivum_calcareum
ATGCTTACTCTCAAACTCTTCGTTTACACAGTAGTTATATTCTTTGTTTCTCTCTTCATCTTCGGATTCCTATCTAATGATCCAGGACGTAATCCTGGACGAGAAGAA------------
>Sempervivum_arachnoideum
ATGCTTACTCTCAAACTCTTCGTTTACACAGTAGTTATATTCTTTGTTTCTCTCTTCATCTTCGGATTCCTATCTAATGATCCAGGACGTAATCCTGGACGAGAAGAA------------
