# Supplementary material for: Exploring Plastomic Resources in Sempervivum (Crassulaceae): Implications for Phylogenetics
Source: Genes (Basel). 2024 Mar 30;15(4):441. doi: 10.3390/genes15040441 (PMC11049882; doi:10.3390/genes15040441)
Supplement: Supplementary file 1 [file genes-15-00441-s001.zip › (revised)supplementary files_Junhu Kan/Data S1/psbL.fasta]

>Crassula_alstonii
ACGACACAATCAAATCCAAACGAACAAAATGTTGAATTGAATCGTACCAGTCTTTACTGGGGGTTATTACTCATTTTTGTACTTGCTGTTTTATTTTCCAATTATTTCTTCAAT
>Crassula_columella
ACGACACAATCAAATCCAAACGAACAAAATGTTGAATTGAATCGTACCAGTCTTTACTGGGGGTTATTACTCATTTTTGTACTTGCTGTTTTATTTTCCAATTATTTCTTCAAT
>Crassula_dejecta
ACGACACAATCAAATCCAAACGAACAAAATGTTGAATTGAATCGTACCAGTCTTTACTGGGGGTTATTACTCATTTTTGTACTTGCTGTTTTATTTTCCAATTATTTCTTCAAT
>Crassula_mesembryanthoides
ACGACACAATCAAATCCAAACGAACAAAATGTTGAATTGAATCGTACCAGTCTTTACTGGGGGTTATTACTCATTTTTGTACTTGCTGTTTTATTTTCCAATTATTTCTTCAAT
>Crassula_perforata
ACGACACAATCAAATCCAAACGAACAAAATGTTGAATTGAATCGTACCAGTCTTTACTGGGGGTTATTACTCATTTTTGTACTTGCTGTTTTATTTTCCAATTATTTCTTCAAT
>Crassula_socialis
ACGACACAATCAAATCCAAACGAACAAAATGTTGAATTGAATCGTACCAGTCTTTACTGGGGGTTATTACTCATTTTTGTACTTGCTGTTTTATTTTCCAATTATTTCTTCAAT
>Crassula_tecta
ACGACACAATCAAATCCAAACGAACAAAATGTTGAATTGAATCGTACCAGTCTTTACTGGGGGTTATTACTCATTTTTGTACTTGCTGTTTTATTTTCCAATTATTTCTTCAAT
>Crassula_mesembrianthemopsis
ACGACACAATCAAATCCAAACGAACAAAATGTTGAATTGAATCGTACCAGTCTTTACTGGGGGTTATTACTCATTTTTGTACTTGCTGTTTTATTTTCCAATTATTTCTTCAAT
>Crassula_deltoidea
ACGACACAATCAAATCCAAACGAACAAAATGTTGAATTGAATCGTACCAGTCTTTACTGGGGGTTATTACTCATTTTTGTACTTGCTGTTTTATTTTCCAATTATTTCTTCAAT
>Crassula_expansa_subsp_fragilis
ACGACACAATCAAATCCAAACGAACAAAATGTTGAATTGAACCGTACCAGTCTTTACTGGGGGTTATTACTCATTTTTGTACTTGCTGTTTTATTTTCCAATTATTTCTTCAAT
>Crassula_volkensii
ACGACACAATCAAATCCAAACGAGCAAAATGTTGAATTGAACCGTACCAGTCTTTACTGGGGGTTATTACTCATTTTTGTACTTGCTGTTTTATTTTCCAATTATTTCTTCAAT
>Cotyledon_tomentosa
ACGACACAATCAAATCCAAACGAACAAAATGTTGAATTGAATCGTACCAGTCTTTACTGGGGGTTATTACTCATTTTTGTACTTGCTGTTTTATTTTCCAATTATTTTTTCAAT
>Kalanchoe_daigremontiana
ACGACACAATCAAATCCAAACGAACAAAATGTTGAATTGAATCGTACCAGTCTTTACTGGGGGTTATTACTCATTTTTGTACTTGCTGTTTTATTTTCCAATTATTTCTTCAAT
>Kalanchoe_delagoensis
ACGACACAATCAAATCCAAACGAACAAAATGTTGAATTGAATCGTACCAGTCTTTACTGGGGGTTATTACTCATTTTTGTACTTGCTGTTTTATTTTCCAATTATTTCTTCAAT
>Kalanchoe_fedtschenkoi
ACGACACAATCAAATCCAAACGAACAAAATGTTGAATTGAATCGTACCAGTCTTTACTGGGGGTTATTACTCATTTTTGTACTTGCTGTTTTATTTTCCAATTATTTCTTCAAT
>Kalanchoe_longiflora
ACGACACAATCAAATCCAAACGAACAAAATGTTGAATTGAATCGTACCAGTCTTTACTGGGGGTTATTACTCATTTTTGTACTTGCTGTTTTATTTTCCAATTATTTCTTCAAT
>Kalanchoe_tomentosa
ACGACACAATCAAATCCAAACGAACAAAATGTTGAATTGAATCGTACCAGTCTTTACTGGGGGTTATTACTCATTTTTGTACTTGCTGTTTTATTTTCCAATTATTTCTTCAAT
>Echeveria_lilacina
ACGACACAATCAAATCCAAACGAACAAAGTGTTGAATTGAATCGTACCAGTCTTTACTGGGGGTTATTACTCATTTTTGTACTTGCTGTTTTATTTTCAAATTATTTCTTCAAT
>Graptopetalum_amethystinum
ACGACACAATCAAATCCAAACGAACAAAGTGTTGAATTGAATCGTACCAGTCTTTACTGGGGGTTATTACTCATTTTTGTACTTGCTGTTTTATTTTCAAATTATTTCTTCAAT
>Pachyphytum_compactum
ACGACACAATCAAATCCAAACGAACAAAGTGTTGAATTGAATCGTACCAGTCTTTACTGGGGGTTATTACTCATTTTTGTACTTGCTGTTTTATTTTCAAATTATTTCTTCAAT
>Sedum_alfredii
ACGACACAATCAAATCCAAACGAACAAAGTGTTGAATTGAATCGTACCAGTCTTTACTGGGGGTTATTACTCATTTTTGTGCTTGCTGTTTTATTTTCAAATTATTTCTTCAAT
>Sedum_emarginatum
ACGACACAATCAAATCCAAACGAACAAAGTGTTGAATTGAATCGTACCAGTCTTTACTGGGGGTTATTACTCATTTTTGTACTTGCTGTTTTATTTTCAAATTATTTCTTCAAT
>Sedum_lineare
ATGACACAATCAAATCCAAACGAACAAAGTGTTGAATTGAATCGTACCAGTCTTTACTGGGGGTTATTACTCATTTTTGTACTTGCTGTTTTATTTTCAAATTATTTCTTCAAT
>Sedum_oryzifolium
ACGACACAATCAAATCCAAACGAACAAAGTGTTGAATTGAATCGTACCAGTCTTTACTGGGGGTTATTACTCATTTTTGTACTTGCTGTTTTATTTTCAAATTATTTCTTCAAT
>Sedum_plumbizincicola
ACGACACAATCAAATCCAAACGAACAAAGTGTTGAATTGAATCGTACTAGTCTTTACTGGGGGTTATTACTCATTTTTGTGCTTGCTGTTTTATTTTCAAATTATTTCTTCAAT
>Sedum_sarmentosum
ACGACACAATCAAATCCAAACGAACAAAGTGTTGAATTGAATCGTACCAGTCTTTACTGGGGGTTATTACTCATTTTTGTACTTGCTGTTTTATTTTCCAATTATTTCTTCAAT
>Sedum_tricarpum
ACGACACAATCAAATCCAAACGAACAAAGTGTTGAATTGAATCGTACCAGTCTTTACTGGGGGTTATTACTCATTTTTGTGCTTGCTGTTTTATTTTCAAATTATTTCTTCAAT
>Aeonium_arboreum
ACGACACAATCAAATCCAAACGAGCAAAATGTTGAATTGAATCGTACCAGTCTTTACTGGGGGTTATTACTCATTTTTGTACTTGCTGTTTTATTTTCAAATTATTTCTTCAAT
>Aeonium_balsamiferum
ACGACACAATCAAATCCAAACGAGCAAAATGTTGAATTGAATCGTACCAGTCTTTACTGGGGGTTATTACTCATTTTTGTACTTGCTGTTTTATTTTCAAATTATTTCTTCAAT
>Aeonium_decorum
ACGACACAATCAAATCCAAACGAGCAAAATGTTGAATTGAATCGTACCAGTCTTTACTGGGGGTTATTACTCATTTTTGTACTTGCTGTTTTATTTTCAAATTATTTCTTCAAT
>Aeonium_diplocyclum
ACGACACAATCAAATCCAAACGAGCAAAATGTTGAATTGAATCGTACCAGTCTTTACTGGGGGTTATTACTCATTTTTGTACTTGCTGTTTTATTTTCAAATTATTTCTTCAAT
>Aeonium_dodrantale
ACGACACAATCAAATCCAAACGAGCAAAATGTTGAATTGAATCGTACCAGTCTTTACTGGGGGTTATTACTCATTTTTGTACTTGCTGTTTTATTTTCAAATTATTTCTTCAAT
>Aeonium_nobile
ACGACACAATCAAATCCAAACGAGCAAAATGTTGAATTGAATCGTACCAGTCTTTACTGGGGGTTATTACTCATTTTTGTACTTGCTGTTTTATTTTCAAATTATTTCTTCAAT
>Aeonium_saundersii
ACGACACAATCAAATCCAAACGAGCAAAATGTTGAATTGAATCGTACCAGTCTTTACTGGGGGTTATTACTCATTTTTGTACTTGCTGTTTTATTTTCAAATTATTTCTTCAAT
>Aeonium_tabuliforme
ACGACACAATCAAATCCAAACGAGCAAAATGTTGAATTGAATCGTACTAGTCTTTACTGGGGGTTATTACTCATTTTTGTACTTGCTGTTTTATTTTCAAATTATTTCTTCAAT
>Aeonium_undulatum
ACGACACAATCAAATCCAAACGAGCAAAATGTTGAATTGAATCGTACCAGTCTTTACTGGGGGTTATTACTCATTTTTGTACTTGCTGTTTTATTTTCAAATTATTTCTTCAAT
>Monanthes_anagensis
ACGACACAATCAAATCCAAACGAGCAAAATGTTGAATTGAATCGTACCAGTCTTTACTGGGGGTTATTACTCATTTTTGTACTTGCTGTTTTATTTTCAAATTATTTCTTCAAT
>Monanthes_brachycaulos
ACGACACAATCAAATCCAAACGAGCAAAATGTTGAATTGAATCGTACCAGTCTTTACTGGGGGTTATTACTCATTTTTGTACTTGCTGTTTTATTTTCAAATTATTTCTTCAAT
>Monanthes_muralis
ACGACACAATCAAATCCAAACGAGCAAAATGTTGAATTGAATCGTACCAGTCTTTACTGGGGGTTATTACTCATTTTTGTACTTGCTGTTTTATTTTCAAATTATTTCTTCAAT
>Monanthes_polyphylla
ACGACACAATCAAATCCAAACGAGCAAAATGTTGAATTGAATCGTACCAGTCTTTACTGGGGGTTATTACTCATTTTTGTACTTGCTGTTTTATTTTCAAATTATTTCTTCAAT
>Rosularia_alpestris
ACGACACAATCAAATCCAAACGAGCAAAGTGTTGAATTGAATCGTACCAGTCTTTACTGGGGGTTATTACTCATTTTTGTACTTGCTGTTTTATTTTCAAATTATTTCTTCAAT
>Sempervivum_tectorum
ACGACACAATCAAATCCAAACGAGCAAAATGTTGAATTGAATCGTACCAGTCTTTACTGGGGGTTATTACTCATTTTTGTACTTGCTGTTTTATTTTCAAATTATTTCTTCAAT
>Phedimus_spurius
ACGACACAATCAAATCCAAACGAACAAAATGTTGAATTGAATCGTACCAGTCTTTACTGGGGGTTATTACTCATTTTTGTACTTGCTGTTTTATTTTCTAATTATTTCTTCAAT
>Phedimus_aizoon
ACGACACAATCAAATCCAAACGAACAAAATGTTGAATTGAATCGTACCAGTCTTTACTGGGGGTTATTACTCATTTTTGTACTTGCTGTTTTATTTTCCAATTATTTCTTCAAT
>Phedimus_kamtschaticus
ACGACACAATCAAATCCAAACGAACAAAATGTTGAATTGAATCGTACCAGTCTTTACTGGGGGTTATTACTCATTTTTGTACTTGCTGTTTTATTTTCCAATTATTTCTTCAAT
>Phedimus_odontophyllus
ACGACACAATCAAATCCAAACGAACAAAATGTTGAATTGAATCGTACCAGTCTTTACTGGGGGTTATTACTCATTTTTGTACTTGCTGTTTTATTTTCCAATTATTTCTTCAAT
>Phedimus_takesimensis
ACGACACAATCAAATCCAAACGAACAAAATGTTGAATTGAATCGTACCAGTCTTTACTGGGGGTTATTACTCATTTTTGTACTTGCTGTTTTATTTTCCAATTATTTCTTCAAT
>Phedimus_yangshanicus
ACGACACAATCAAATCCAAACGAACAAAATGTTGAATTGAATCGTACCAGTCTTTACTGGGGGTTATTACTCATTTTTGTACTTGCTGTTTTATTTTCCAATTATTTCTTCAAT
>Rhodiola_bupleuroides
ACGACACAATCAAATCCAAACGAACAAAGTGTTGAATTGAATCGTACCAGTCTTTACTGGGGGTTATTACTCATTTTTGTACTTGCTGTTTTATTTTCCAATTATTTCTTCAAT
>Rhodiola_calliantha
ACGACACAATCAAATCCAAACGAACAAAGTGTTGAATTGAATCGTACCAGTCTTTACTGGGGGTTATTACTCATTTTTGTACTTGCTGTTTTATTTTCCAATTATTTCTTCAAT
>Rhodiola_crenulata
ACGACACAATCAAATCCAAACGAACAAAGTGTTGAATTGAATCGTACCAGTCTTTACTGGGGGTTATTACTCATTTTTGTACTTGCTGTTTTATTTTCCAATTATTTCTTCAAT
>Rhodiola_henryi
ACGACACAATCAAATCCAAACGAACAAAGTGTTGAATTGAATCGTACCAGTCTTTACTGGGGGTTATTACTCATTTTTGTACTTGCTGTTTTATTTTCCAATTATTTCTTCAAT
>Rhodiola_himalensis
ACGACACAATCAAATCCAAACGAACAAAGTGTTGAATTGAATCGTACCAGTCTTTACTGGGGGTTATTACTCATTTTTGTACTTGCTGTTTTATTTTCCAATTATTTCTTCAAT
>Rhodiola_kirilowii
ACGACACAATCAAATCCAAACGAACAAAGTGTTGAATTGAATCGTACCAGTCTTTACTGGGGGTTATTACTCATTTTTGTACTTGCTGTTTTATTTTCCAATTATTTCTTCAAT
>Rhodiola_rosea
ACGACACAATCAAATCCAAACGAACAAAGTGTTGAATTGAATCGTACCAGTCTTTACTGGGGGTTATTACTCATTTTTGTACTTGCTGTTTTATTTTCCAATTATTTCTTCAAT
>Rhodiola_sacra
ATGACACAATCAAATCCAAACGAACAAAGTGTTGAATTGAATCGTACCAGTCTTTACTGGGGGTTATTACTCATTTTTGTACTTGCTGTTTTATTTTCCAATTATTTCTTCAAT
>Rhodiola_yunnanensis
ACGACACAATCAAATCCAAACGAACAAAGTGTTGAATTGAATCGTACCAGTCTTTACTGGGGGTTATTACTCATTTTTGTACTTGCTGTTTTATTTTCCAATTATTTCTTCAAT
>Rhodiola_dumulosa
ACGACACAATCAAATCCAAACGAACAAAGTGTTGAATTGAATCGTACCAGTCTTTACTGGGGGTTATTACTCATTTTTGTACTTGCTGTTTTATTTTCCAATTATTTCTTCAAT
>Rhodiola_fastigiata
ACGACACAATCAAATCCAAACGAACAAAGTGTTGAATTGAATCGTACCAGTCTTTACTGGGGGTTATTACTCATTTTTGTACTTGCTGTTTTATTTTCCAATTATTTCTTCAAT
>Rhodiola_gelida
ACGACACAATCAAATCCAAACGAACAAAGTGTTGAATTGAATCGTACCAGTCTTTACTGGGGATTATTACTCATTTTTGTACTTGCTGTTTTATTTTCCAATTATTTCTTCAAT
>Rhodiola_hobsonii
ACGACACAATCAAATCCAAACGAACAAAGTGTTGAATTGAATCGTACCAGTCTTTACTGGGGGTTATTACTCATTTTTGTACTTGCTGTTTTATTTTCCAATTATTTCTTCAAT
>Rhodiola_humilis
ACGACACAATCAAATCCAAACGAACAAAGTGTTGAATTGAATCGTACCAGTCTTTACTGGGGGTTATTACTCATTTTTGTACTTGCTGTTTTATTTTCCAATTATTTCTTCAAT
>Rhodiola_integrifolia
ACGACACAATCAAATCCAAACGAACAAAGTGTTGAATTGAATCGTACCAGTCTTTACTGGGGGTTATTACTCATTTTTGTACTTGCTGTTTTATTTTCCAATTATTTCTTCAAT
>Rhodiola_liciae
ACGACACAATCAAATCCAAACGAACAAAGTGTTGAATTGAATCGTACCAGTCTTTACTGGGGGTTATTACTCATTTTTGTACTTGCTGTTTTATTTTCCAATTATTTCTTCAAT
>Rhodiola_macrocarpa
ACGACACAATCAAATCCAAACGAACAAAGTGTTGAATTGAATCGTACCAGTCTTTACTGGGGGTTATTACTCATTTTTGTACTTGCTGTTTTATTTTCCAATTATTTCTTCAAT
>Rhodiola_ovatisepala
ACGACACAATCAAATCCAAACGAACAAAGTGTTGAATTGAATCGTACCAGTCTTTACTGGGGGTTATTACTCATTTTTGTACTTGCTGTTTTATTTTCCAATTATTTCTTCAAT
>Rhodiola_prainii
ACGACACAATCAAATCCAAACGAACAAAGTGTTGAATTGAATCGTACCAGTCTTTACTGGGGGTTATTACTCATTTTTGTACTTGCTGTTTTATTTTCCAATTATTTCTTCAAT
>Rhodiola_quadrifida
ACGACACAATCAAATCCAAACGAACAAAGTGTTGAATTGAATCGTACCAGTCTTTACTGGGGGTTATTACTCATTTTTGTACTTGCTGTTTTATTTTCCAATTATTTCTTCAAT
>Rhodiola_rhodantha
ACGACACAATCAAATCCAAACGAACAAAGTGTTGAATTGAATCGTACCAGTCTTTACTGGGGGTTATTACTCATTTTTGTACTTGCTGTTTTATTTTCCAATTATTTCTTCAAT
>Rhodiola_sexifolia
ACGACACAATCAAATCCAAACGAACAAAGTGTTGAATTGAATCGTACCAGTCTTTACTGGGGGTTATTACTCATTTTTGTACTTGCTGTTTTATTTTCCAATTATTTCTTCAAT
>Rhodiola_sinuata
ACGACACAATCAAATCCAAACGAACAAAGTGTTGAATTGAATCGTACCAGTCTTTACTGGGGGTTATTACTCATTTTTGTACTTGCTGTTTTATTTTCCAATTATTTCTTCAAT
>Rhodiola_smithii
ACGACACAATCAAATCCAAACGAACAAAGTGTTGAATTGAATCGTACCAGTCTTTACTGGGGGTTATTACTCATTTTTGTACTTGCTGTTTTATTTTCCAATTATTTCTTCAAT
>Rhodiola_stapfii
ACGACACAATCAAATCCAAACGAACAAAGTGTTGAATTGAATCGTACCAGTCTTTACTGGGGGTTATTACTCATTTTTGTACTTGCTGTTTTATTTTCCAATTATTTCTTCAAT
>Rhodiola_subopposita
ACGACACAATCAAATCCAAACGAACAAAGTGTTGAATTGAATCGTACCAGTCTTTACTGGGGGTTATTACTCATTTTTGTACTTGCTGTTTTATTTTCCAATTATTTCTTCAAT
>Rhodiola_tangutica
ACGACACAATCAAATCCAAACGAACAAAGTGTTGAATTGAATCGTACCAGTCTTTACTGGGGGTTATTACTCATTTTTGTACTTGCTGTTTTATTTTCCAATTATTTCTTCAAT
>Rhodiola_wallichiana
ACGACACAATCAAATCCAAACGAACAAAGTGTTGAATTGAATCGTACCAGTCTTTACTGGGGGTTATTACTCATTTTTGTACTTGCTGTTTTATTTTCCAATTATTTCTTCAAT
>Hylotelephium_ewersii
ACGACACAATCAAATCCAAACGAACAAAATGTTGAATTGAATCGTACCAGTCTTTACTGGGGGTTATTACTCATTTTTGTACTTGCTGTTTTATTTTCCAATTATTTCTTCAAT
>Hylotelephium_verticillatum
ACGACACAATCAAATCCAAACGAACAAAATGTTGAATTGAATCGTACCAGTCTTTACTGGGGGTTATTACTCATTTTTGTACTTGCTGTTTTATTTTCCAATTATTTCTTCAAT
>Hylotelephium_viviparum
ACGACACAATCAAATCCAAACGAACAAAATGTTGAATTGAATCGTACCAGTCTTTACTGGGGGTTATTACTCATTTTTGTACTTGCTGTTTTATTTTCCAATTATTTCTTCAAT
>Meterostachys_sikokianus
ACGACACAATCAAATCCAAACGAACAAAATGTTGAATTGAATCGTACCAGTCTTTACTGGGGGTTATTACTCATTTTTGTACTTGCTGTTTTATTTTCCAATTATTTCTTCAAT
>Orostachys_fimbriata
ATGACACAATCAAACCCAAATGAACAAAATGTTGAATTGAATCGTACCAGTCTTTACTGGGGGTTATTACTCATTTTTGTACTTGCTGTTTTATTTTCCAATTATTTCTTCAAT
>Orostachys_japonica
ATGACACAATCAAACCCAAACGAACAAAATGTTGAATTGAATCGTACCAGTCTTTACTGGGGGTTATTACTCATTTTTGTACTTGCTGTTTTATTTTCCAATTATTTCTTCAAT
>Orostachys_minuta
ATGACACAATCAAACCCAAACGAACAAAATGTTGAATTGAATCGTACCAGTCTTTACTGGGGGTTATTACTCATTTTTGTACTTGCTGTTTTATTTTCCAATTATTTCTTCAAT
>Orostachys_iwarenge_f_magna
ACGACACAATCAAATCCAAACGAACAAAATGTTGAGTTGAATCGTACCAGTCTTTACTGGGGGTTATTACTCATTTTTGTACTTGCTGTTTTATTTTCCAATTATTTCTTCAAT
>Sinocrassula_densirosulata
ATGACACAATCAAATCCAAACGAACAAAATGTTGAATTGAATCGTACCAGTCTTTACTGGGGGTTATTACTTATTTTTGTACTTGCTGTTTTATTTTCCAATTATTTCTTCAAT
>Sinocrassula_indica
ATGACACAATCAAATCCAAACGAACAAAATGTTGAATTGAATCGTACCAGTCTTTACTGGGGGTTATTACTTATTTTTGTACTTGCTGTTTTATTTTCCAATTATTTCTTCAAT
>Umbilicus_rupestris
ACGACACAATCAAATCCAAATGAACAAAATGTTGAATTGAATCGTACCAGTCTTTACTGGGGGTTATTACTCATTTTTGTACTTGCTGTTTTATTTTCCAATTATTTCTTCAAT
>Myriophyllum_aquaticum
ACGACACAATCAAACCCGAACGAACAAAGTGTTGAATTAAATCGTACCAGTCTATACTGGGGGTTATTACTCATTTTTGTACTTGCTGTTTTATTTTCCAATTATTTCTTCAAT
>Myriophyllum_spicatum
ACGACACAATCAAACCCGAACGAACAAAGTGTTGAATTGAATCGTACCAGTCTATACTGGGGGTTATTACTCATTTTTGTACTTGCTGTTTTATTTTCCAATTATTTCTTCAAT
>Sempervivum_heuffelii
ACGACACAATCAAATCCAAACGAGCAAAATGTTGAATTGAATCGTACCAGTCTTTACTGGGGGTTATTACTCATTTTTGTACTTGCTGTTTTATTTTCAAATTATTTCTTCAAT
>Sempervivum_ciliosum
ACGACACAATCAAATCCAAACGAGCAAAATGTTGAATTGAATCGTACCAGTCTTTACTGGGGGTTATTACTCATTTTTGTACTTGCTGTTTTATTTTCAAATTATTTCTTCAAT
>Sempervivum_funckii
ACGACACAATCAAATCCAAACGAGCAAAATGTTGAATTGAATCGTACCAGTCTTTACTGGGGGTTATTACTCATTTTTGTACTTGCTGTTTTATTTTCAAATTATTTCTTCAAT
>Sempervivum_globiferum_subsp_hirtum
ACGACACAATCAAATCCAAACGAGCAAAATGTTGAATTGAATCGTACCAGTCTTTACTGGGGGTTATTACTCATTTTTGTACTTGCTGTTTTATTTTCAAATTATTTCTTCAAT
>Sempervivum_globiferum
ACGACACAATCAAATCCAAACGAGCAAAATGTTGAATTGAATCGTACCAGTCTTTACTGGGGGTTATTACTCATTTTTGTACTTGCTGTTTTATTTTCAAATTATTTCTTCAAT
>Sempervivum_calcareum
ACGACACAATCAAATCCAAACGAGCAAAATGTTGAATTGAATCGTACCAGTCTTTACTGGGGGTTATTACTCATTTTTGTACTTGCTGTTTTATTTTCAAATTATTTCTTCAAT
>Sempervivum_arachnoideum
ACGACACAATCAAATCCAAACGAGCAAAATGTTGAATTGAATCGTACCAGTCTTTACTGGGGGTTATTACTCATTTTTGTACTTGCTGTTTTATTTTCAAATTATTTCTTCAAT
