# Supplementary material for: Exploring Plastomic Resources in Sempervivum (Crassulaceae): Implications for Phylogenetics
Source: Genes (Basel). 2024 Mar 30;15(4):441. doi: 10.3390/genes15040441 (PMC11049882; doi:10.3390/genes15040441)
Supplement: Supplementary file 1 [file genes-15-00441-s001.zip › (revised)supplementary files_Junhu Kan/Data S1/psbM.fasta]

>Crassula_alstonii
ATGGAAGTAAATATTCTTGCATTTATTGCTACTACACTGTTCATTTTAGTTCCTACTGCCTTTTTACTTATTATATATGTAAAAACAGTAAGT------------CAAAATAAT
>Crassula_columella
ATGGAAGTAAATATTCTTGCATTTATTGCTACTACACTGTTCATTTTAGTTCCTACTGCCTTTTTACTTATTATATATGTAAAAACAGTAAGT------------CAAAATAAT
>Crassula_dejecta
ATGGAAGTAAATATTCTTGCATTTATTGCTACTACACTGTTCATTTTAGTTCCTACTGCCTTTTTACTTATTATATATGTAAAAACAGTAAGT------------CAAAATAAT
>Crassula_mesembryanthoides
ATGGAAGTAAATATTCTTGCATTTATTGCTACTACACTGTTCATTTTAGTTCCTACTGCCTTTTTACTTATTATATATGTAAAAACAGTAAGT------------CAAAATAAT
>Crassula_perforata
ATGGAAGTAAATATTCTTGCATTTATTGCTACTACACTGTTCATTTTAGTTCCTACTGCCTTTTTACTTATTATATATGTAAAAACAGTAAGT------------CAAAATAAT
>Crassula_socialis
ATGGAAGTAAATATTCTTGCATTTATTGCTACTACACTGTTCATTTTAGTTCCTACTGCCTTTTTACTTATTATATATGTAAAAACAGTAAGT------------CAAAATAAT
>Crassula_tecta
ATGGAAGTAAATATTCTTGCATTTATTGCTACTACACTGTTCATTTTAGTTCCTACTGCCTTTTTACTTATTATATATGTAAAAACAGTAAGT------------CAAAATAAT
>Crassula_mesembrianthemopsis
ATGGAAGTAAATATTCTTGCATTTATTGCTACTACACTGTTCATTTTAGTTCCTACTGCCTTTTTACTTATTATATATGTAAAAACAGTAAGT------------CAAAATAAT
>Crassula_deltoidea
ATGGAAGTAAATATTCTTGCATTTATTGCTACTACACTATTCATTTTAGTTCCTACTGCCTTTTTACTTATTATCTATGTAAAAACAGTCAGT------------CAAAATAAT
>Crassula_expansa_subsp_fragilis
ATGGAAGTAAATATTCTTGCATTTATTGCTACTACACTGTTCATTTTAGTTCCTACTGCCTTTTTACTTATTATCTATGTAAAAACAGTAAGT------------CAAAATAAT
>Crassula_volkensii
ATGGAAGTAAATATTCTTGCATTTATTGCTACTACACTGTTCATTTTAGTTCCTACTGCCTTTTTACTTATTATCTATGTAAAAACAGTAAGT------------CAAAATAAT
>Cotyledon_tomentosa
ATGGAAGTAAATATTCTTGCATTTATTGCTACTGCACTGTTCATTCTAGTTCCTACTGCCTTTTTACTTATCATATATGTAAAAACCGTAAGT------------CAAAATAAT
>Kalanchoe_daigremontiana
ATGGAAGTAAATATTCTTGCATTTATTGCTACTGCACTGTTCATTCTAGTTCCTACTGCCTTTTTACTTATCATATATGTAAAAACCGTAAGT------------CAAAATAAT
>Kalanchoe_delagoensis
ATGGAAGTAAATATTCTTGCATTTATTGCTACTGCACTGTTCATTCTAGTTCCTACTGCCTTTTTACTTATCATATATGTAAAAACCGTAAGT------------CAAAATAAT
>Kalanchoe_fedtschenkoi
ATGGAAGTAAATATTCTTGCATTTATTGCTACTGCACTGTTCATTCTAGTTCCTACTGCCTTTTTACTTATCATATATGTAAAAACCGTAAGT------------CAAAATAAT
>Kalanchoe_longiflora
ATGGAAGTAAATATTCTTGCATTTATTGCTACTGCACTGTTCATTCTAGTTCCTACTGCCTTTTTACTTATCATATATGTAAAAACCGTAAGT------------CAAAATAAT
>Kalanchoe_tomentosa
ATGGAAGTAAATATTCTTGCATTTATTGCTACTGCACTGTTCATTCTAGTTCCTACTGCCTTTTTACTTATCATATATGTAAAAACCATAAGT------------CAAAATAAT
>Echeveria_lilacina
ATGGAAGTAAATATTCTTGCATTTATTGCTACTGCACTGTTCATTTTAGTTCCTACTGCCTTTTTACTTATCATATATGTAAAAACCGTAAGT------------CAAAATAAT
>Graptopetalum_amethystinum
ATGGAAGTAAATATTCTTGCATTTATTGCTACTGCACTGTTCATTTTAGTTCCTACTGCCTTTTTACTTATCATATATGTAAAAACCGTAAGT------------CAAAATAAT
>Pachyphytum_compactum
ATGGAAGTAAATATTCTTGCATTTATTGCTACTGCACTGTTCATTTTAGTTCCTACTGCCTTTTTACTTATCATATATGTAAAAACCGTAAGT------------CAAAATAAT
>Sedum_alfredii
ATGGAAGTAAATATTCTTGCATTTATTGCTACTGCACTGTTCATTTTAGTTCCTACTGCCTTTTTACTTATCATATATGTAAAAACCGTAAGT------------CAAAAAAAT
>Sedum_emarginatum
ATGGAAGTAAATATTCTAGCATTTATTGCTACTGCACTGTTCATTTTAGTTCCTACTGCCTTTTTACTTATCATATATGTAAAAACCGTAAGT------------CAAAAAAAT
>Sedum_lineare
ATGGAAGTAAATATTCTTGCATTTATTGCTACTGCACTGTTCATTTTAGTTCCTACTGCCTTTTTACTTATCATATATGTAAAAACCGTAAGT------------CAAAATAAT
>Sedum_oryzifolium
ATGGAAGTAAATATTCTTGCATTTATTGCTACTGCACTGTTCATTTTAGTTCCTACTGCCTTTTTACTTATCATATATGTAAAAACCATAAGT------------CAAAATAAT
>Sedum_plumbizincicola
ATGGAAGTAAATATTCTTGCATTTATTGCTACTGCACTGTTCATTTTAGTTCCTACCGCCTTTTTACTTATCATATATGTAAAAACCGTAAGT------------CAAAAAAAT
>Sedum_sarmentosum
ATGGAAGTAAATATTCTTGCATTTATTGCTACTGCACTGTTCATTTTAGTTCCTACTGCCTTTTTACTTATCATATATGTAAAAACCGTAAGT------------CAAAATAAT
>Sedum_tricarpum
ATGGAAGTAAATATTCTTGCATTTATTGCTACTGCACTGTTCATTTTAGTTCCTACTGCCTTTTTACTTATCATATATGTAAAAACCGTAAGT------------CAAAAAAAT
>Aeonium_arboreum
ATGGAAGTAAACATTCTTGCATTTATTGCTACTGCACTGTTCATTCTAGTTCCTACTGCCTTTTTACTTATCATATATGTAAAAACCATAAGT------------CAAAATAAT
>Aeonium_balsamiferum
ATGGAAGTAAACATTCTTGCATTTATTGCTACTGCACTGTTCATTCTAGTTCCTACTGCCTTTTTACTTATCATATATGTAAAAACCATAAGT------------CAAAATAAT
>Aeonium_decorum
ATGGAAGTAAACATTCTTGCATTTATTGCTACTGCACTGTTCATTCTAGTTCCTACTGCCTTTTTACTTATCATATATGTAAAAACCATAAGT------------CAAAATAAT
>Aeonium_diplocyclum
ATGGAAGTAAACATTCTTGCATTTATTGCTACTGCACTGTTCATTCTAGTTCCTACTGCCTTTTTACTTATCATATATGTAAAAACCATAAGT------------CAAAATAAT
>Aeonium_dodrantale
ATGGAAGTAAACATTCTTGCATTTATTGCTACTGCACTGTTCATTCTAGTTCCTACTGCCTTTTTACTTATCATATATGTAAAAACCATAAGT------------CAAAATAAT
>Aeonium_nobile
ATGGAAGTAAACATTCTTGCATTTATTGCTACTGCACTGTTCATTCTAGTTCCTACTGCCTTTTTACTTATCATATATGTAAAAACCATAAGT------------CAAAATAAT
>Aeonium_saundersii
ATGGAAGTAAACATTCTTGCATTTATTGCTACTGCACTGTTCATTCTAGTTCCTACTGCCTTTTTACTTATCATATATGTAAAAACCATAAGT------------CAAAATAAT
>Aeonium_tabuliforme
ATGGAAGTAAACATTCTTGCATTTATTGCTACTGCACTATTCATTCTAGTTCCTACTGCCTTTTTACTTATCATATATGTAAAAACCATAAGT------------CAAAATAAT
>Aeonium_undulatum
ATGGAAGTAAACATTCTTGCATTTATTGCTACTGCACTGTTCATTCTAGTTCCTACTGCCTTTTTACTTATCATATATGTAAAAACCATAAGT------------CAAAATAAT
>Monanthes_anagensis
ATGGAAGTAAACATTCTTGCATTTATTGCTACTGCACTGTTCATTCTAGTTCCTACTGCCTTTTTACTTATCATATATGTAAAAACCATAAGT------------CAAAATAAT
>Monanthes_brachycaulos
ATGGAAGTAAACATTCTTGCATTTATTGCTACTGCACTGTTCATTCTAGTTCCTACTGCCTTTTTACTTATCATATATGTAAAAACCATAAGT------------CAAAATAAT
>Monanthes_muralis
ATGGAAGTAAACATTCTTGCATTTATTGCTACTGCACTGTTCATTCTAGTTCCTACTGCCTTTTTACTTATCATATATGTAAAAACCATAAGT------------CAAAATAAT
>Monanthes_polyphylla
ATGGAAGTAAACATTCTTGCATTTATTGCTACTGCACTGTTCATTCTAGTTCCTACTGCCTTTTTACTTATCATATATGTAAAAACCATAAGT------------CAAAATAAT
>Rosularia_alpestris
ATGGAAGTAAATATTCTTGCATTTATTGCTACTGCACTGTTCATTCTAGTTCCTACTGCCTTTTTACTTATCATATATGTAAAAACCGTAAGT------------CAAAATAAT
>Sempervivum_tectorum
ATGGAAGTAAATATTCTTGCATTTATTGCTACTGCACTGTTCATTCTAGTTCCTACTGCCTTTTTACTTATCATATATGTAAAAACCATAAGT------------CAAAATAAT
>Phedimus_spurius
ATGGAAGTAAATATTCTTGCATTTATTGCTACTGCACTGTTCATTCTAGTTCCTACTGCCTTTTTACTTATCATATATGTAAAAACCATAAGT------------CAAAATAAT
>Phedimus_aizoon
ATGGAAGTAAATATTCTTGCATTTATTGCTACTGCACTGTTCATTCTAGTTCCTACTGCCTTTTTACTTATCATATATGTAAAAACCATAAGT------------CAAAATAAT
>Phedimus_kamtschaticus
ATGGAAGTAAATATTCTTGCATTTATTGCTACTGCACTGTTCATTCTAGTTCCTACTGCCTTTTTACTTATCATATATGTAAAAACCATAAGT------------CAAAATAAT
>Phedimus_odontophyllus
ATGGAAGTAAATATTCTTGCATTTATTGCTACTGCACTGTTCATTCTAGTTCCTACTGCCTTTTTACTTATTATATATGTAAAAACCATAAGT------------CAAAATAAT
>Phedimus_takesimensis
ATGGAAGTAAATATTCTTGCATTTATTGCTACTGCACTGTTCATTCTAGTTCCTACTGCCTTTTTACTTATCATATATGTAAAAACCATAAGT------------CAAAATAAT
>Phedimus_yangshanicus
ATGGAAGTAAATATTCTTGCATTTATTGCTACTGCACTGTTCATTCTAGTTCCTACTGCCTTTTTACTTATTATATATGTAAAAACCATAAGT------------CAAAATAAT
>Rhodiola_bupleuroides
ATGGAAGTAAATATTCTTGCATTTATTGCTACTGCACTGTTCATTCTAGTTCCTACTGCCTTTTTACTTATCATATATGTAAAAACCATAAGTCAA------AATCAAAATAAT
>Rhodiola_calliantha
ATGGAAGTAAATATTCTTGCATTTATTGCTACTGCACTGTTCATTCTAGTTCCTACTGCCTTTTTACTTATCATATATGTAAAAACCATAAGTCAA------AATCAAAATAAT
>Rhodiola_crenulata
ATGGAAGTAAATATTCTTGCATTTATTGCTACTGCACTGTTCATTCTAGTTCCTACTGCCTTTTTACTTATCATATATGTAAAAACCATAAGTCAA------AATCAAAATAAT
>Rhodiola_henryi
ATGGAAGTCAATATTCTTGCATTTATTGCTACTGCACTGTTCATTCTAGTTCCTACTGCCTTTTTACTTATCATATATGTAAAAACCATAAGTCAA------AATCAAAATAAT
>Rhodiola_himalensis
ATGGAAGTAAATATTCTTGCATTTATTGCTACTGCACTGTTCATTCTAGTTCCTACTGCCTTTTTACTTATCATATATGTAAAAACCATAAGTCAA------AATCAAAATAAT
>Rhodiola_kirilowii
ATGGAAGTAAATATTCTTGCATTTATTGCTACTGCACTGTTCATTCTAGTTCCTACTGCCTTTTTACTTATCATATATGTAAAAACCATAAGTCAA------AATCAAAATAAT
>Rhodiola_rosea
ATGGAAGTAAATATTCTTGCATTTATTGCTACTGCACTGTTCATTCTAGTTCCTACTGCCTTTTTACTTATCATATATGTAAAAACCATAAGTCAA------AATCAAAATAAT
>Rhodiola_sacra
ATGGAAGTAAATATTCTTGCATTTATTGCTACTGCACTGTTCATTCTAGTTCCTACTGCCTTTTTACTTATCATATATGTAAAAACCATAAGTCAA------AATCAAAATAAT
>Rhodiola_yunnanensis
ATGGAAGTAAATATTCTTGCATTTATTGCTACTGCACTGTTCATTCTAGTTCCTACTGCCTTTTTACTTATCATATATGTAAAAACCATAAGTCAA------AATCAAAATAAT
>Rhodiola_dumulosa
ATGGAAGTAAATATTCTTGCATTTATTGCTACTGCACTGTTCATTCTAGTTCCTACTGCCTTTTTACTTATCATATATGTAAAAACCATAAGTCAA------AATCAAAATAAT
>Rhodiola_fastigiata
ATGGAAGTAAATATTCTTGCATTTATTGCTACTGCACTGTTCATTCTAGTTCCTACTGCCTTTTTACTTATCATATATGTAAAAACCATAAGTCAA------AATCAAAATAAT
>Rhodiola_gelida
ATGGAAGTAAATATTCTTGCATTTATTGCTACTGCACTGTTCATTCTAGTTCCTACTGCCTTTTTACTTATCATATATGTAAAAACCATAAGTCAA------AATCAAAATAAT
>Rhodiola_hobsonii
ATGGAAGTAAATATTCTTGCATTTATTGCTACTGCACTGTTCATTCTAGTTCCTACTGCCTTTTTACTTATCATATATGTAAAAACCATAAGTCAA------AATCAAAATAAT
>Rhodiola_humilis
ATGGAAGTCAATATTCTTGCATTTATTGCTACTGCACTGTTCATTCTAGTTCCTACTGCCTTTTTACTTATCATATATGTAAAAACCATAAGTCAA------AATCAAAATAAT
>Rhodiola_integrifolia
ATGGAAGTAAATATTCTTGCATTTATTGCTACTGCACTGTTCATTCTAGTTCCTACTGCCTTTTTACTTATCATATATGTAAAAACCATAAGTCAA------AATCAAAATAAT
>Rhodiola_liciae
ATGGAAGTAAATATTCTTGCATTTATTGCTACTGCACTGTTCATTCTAGTTCCTACTGCCTTTTTACTTATCATATATGTAAAAACCATAAGTCAA------AATCAAAATAAT
>Rhodiola_macrocarpa
ATGGAAGTAAATATTCTTGCATTTATTGCTACTGCACTGTTCATTCTAGTTCCTACTGCCTTTTTACTTATCATATATGTAAAAACCATAAGTCAA------AATCAAAATAAT
>Rhodiola_ovatisepala
ATGGAAGTCAATATTCTTGCATTTATTGCTACTGCACTGTTCATTCTAGTTCCTACTGCCTTTTTACTTATCATATATGTAAAAACCATAAGTCAA------AATCAAAATAAT
>Rhodiola_prainii
ATGGAAGTCAATATTCTTGCATTTATTGCTACTGCACTGTTCATTCTAGTTCCTACTGCCTTTTTACTTATCATATATGTAAAAACCATAAGTCAA------AATCAAAATAAT
>Rhodiola_quadrifida
ATGGAAGTAAATATTCTTGCATTTATTGCTACTGCACTGTTCATTCTAGTTCCTACTGCCTTTTTACTTATCATATATGTAAAAACCATAAGTCAA------AATCAAAATAAT
>Rhodiola_rhodantha
ATGGAAGTAAATATTCTTGCATTTATTGCTACTGCACTGTTCATTCTAGTTCCTACTGCCTTTTTACTTATCATATATGTAAAAACCATAAGTCAA------AATCAAAATAAT
>Rhodiola_sexifolia
ATGGAAGTAAATATTCTTGCATTTATTGCTACTGCACTGTTCATTCTAGTTCCTACTGCCTTTTTACTTATCATATATGTAAAAACCATAAGTCAA------AATCAAAATAAT
>Rhodiola_sinuata
ATGGAAGTCAATATTCTTGCATTTATTGCTACTGCACTGTTCATTCTAGTTCCTACTGCCTTTTTACTTATCATATATGTAAAAACCATAAGTCAA------AATCAAAATAAT
>Rhodiola_smithii
ATGGAAGTAAATATTCTTGCATTTATTGCTACTGCACTGTTCATTCTAGTTCCTACTGCCTTTTTACTTATCATATATGTAAAAACCATAAGTCAA------AATCAAAATAAT
>Rhodiola_stapfii
ATGGAAGTAAATATTCTTGCATTTATTGCTACTGCACTGTTCATTCTAGTTCCTACTGCCTTTTTACTTATCATATATGTAAAAACCATAAGTCAA------AATCAAAATAAT
>Rhodiola_subopposita
ATGGAAGTAAATATTCTTGCATTTATTGCTACTGCACTGTTCATTCTAGTTCCTACTGCCTTTTTACTTATCATATATGTAAAAACCATAAGTCAA------AATCAAAATAAT
>Rhodiola_tangutica
ATGGAAGTAAATATTCTTGCATTTATTGCTACTGCACTGTTCATTCTAGTTCCTACTGCCTTTTTACTTATCATATATGTAAAAACCATAAGTCAA------AATCAAAATAAT
>Rhodiola_wallichiana
ATGGAAGTAAATATTCTTGCATTTATTGCTACTGCACTGTTCATTCTAGTTCCTACTGCCTTTTTACTTATCATATATGTAAAAACCATAAGTCAA------AATCAAAATAAT
>Hylotelephium_ewersii
ATGGAAGTAAATATTCTTGCATTTATTGCTACTGCACTGTTCATTCTCGTTCCTACTGCCTTTTTACTTATCATATATGTAAAAACCATAAGT------------CAAAATAAT
>Hylotelephium_verticillatum
ATGGAAGTAAATATTCTTGCATTTATTGCTACTGCACTGTTCATTCTCGTTCCTACTGCCTTTTTACTTATCATATATGTAAAAACCATAAGT------------CAAAATAAT
>Hylotelephium_viviparum
ATGGAAGTAAATATTCTTGCATTTATTGCTACTGCACTGTTCATTCTCGTTCCTACTGCCTTTTTACTTATCATATATGTAAAAACCATAAGT------------CAAAATAAT
>Meterostachys_sikokianus
ATGGAAGTAAATATTCTTGCATTTATTGCTACTGCACTGTTCATTCTAGTTCCTACTGCCTTTTTACTTATCATATATGTAAAAACCATAAGT------------CAAAATAAT
>Orostachys_fimbriata
ATGGAAGTAAATATTCTTGCATTTATTGCTACTGCACTGTTCATTCTAGTTCCTACTGCCTTTTTACTTATCATATATGTAAAAACCATAAGT------------CAAAATAAT
>Orostachys_japonica
ATGGAAGTAAATATTCTTGCATTTATTGCTACTGCACTGTTCATTCTAGTTCCTACTGCCTTTTTACTTATCATATATGTAAAAACCATAAGT------------CAAAATAAT
>Orostachys_minuta
ATGGAAGTAAATATTCTTGCATTTATTGCTACTGCACTGTTCATTCTAGTTCCTACTGCCTTTTTACTTATCATATATGTAAAAACCATAAGT------------CAAAATAAT
>Orostachys_iwarenge_f_magna
ATGGAAGTAAATATTCTTGCATTTATTGCTACTGCACTGTTCATTCTCGTTCCTACTGCCTTTTTACTTATCATATATGTAAAAACCATAAGT------------CAAAATAAT
>Sinocrassula_densirosulata
ATGGAAGTAAATATTCTTGCATTTATTGCTACTGCACTATTCATTCTAGTTCCTACTGCCTTTTTACTTATCATATATGTAAAAACCATAAGT------------CAAAATAAT
>Sinocrassula_indica
ATGGAAGTAAATATTCTTGCATTTATTGCTACTGCACTATTCATTCTAGTTCCTACTGCCTTTTTACTTATCATATATGTAAAAACCATAAGT------------CAAAATAAT
>Umbilicus_rupestris
ATGGAAGTAAATATTCTTGCATTTATTGCTACTGCACTGTTCATTCTAGTTCCTACTGCCTTTTTACTTATCATATATGTAAAAACCATAAGT------------CAAAATAAT
>Myriophyllum_aquaticum
ATGGAAGTAAATATTCTCGCATTTATTGCTACTGCACTGTTTATTCTAATTCCTACTGGTTTTTTACTTATCATATATGTAAAAACAATAAGTCAAAGTCCAAGTAAAAATGAT
>Myriophyllum_spicatum
ATGGAAGTAAATATTCTCGCATTTATTGCTACTGCACTGTTTATTCTAATTCCTACTGGTTTTTTACTTATCATATATGTAAAAACAATAAGTCAAAGTCCAAGTAAAAATGAT
>Sempervivum_heuffelii
ATGGAAGTAAATATTCTTGCATTTATTGCTACTGCACTGTTCATTCTAGTTCCTACTGCCTTTTTACTTATCATATATGTAAAAACCATAAGT------------CAAAATAAT
>Sempervivum_ciliosum
ATGGAAGTAAATATTCTTGCATTTATTGCTACTGCACTGTTCATTCTAGTTCCTACTGCCTTTTTACTTATCATATATGTAAAAACCATAAGT------------CAAAATAAT
>Sempervivum_funckii
ATGGAAGTAAATATTCTTGCATTTATTGCTACTGCACTGTTCATTCTAGTTCCTACTGCCTTTTTACTTATCATATATGTAAAAACCATAAGT------------CAAAATAAT
>Sempervivum_globiferum_subsp_hirtum
ATGGAAGTAAATATTCTTGCATTTATTGCTACTGCACTGTTCATTCTAGTTCCTACTGCCTTTTTACTTATCATATATGTAAAAACCATAAGT------------CAAAATAAT
>Sempervivum_globiferum
ATGGAAGTAAATATTCTTGCATTTATTGCTACTGCACTGTTCATTCTAGTTCCTACTGCCTTTTTACTTATCATATATGTAAAAACCATAAGT------------CAAAATAAT
>Sempervivum_calcareum
ATGGAAGTAAATATTCTTGCATTTATTGCTACTGCACTGTTCATTCTAGTTCCTACTGCCTTTTTACTTATCATATATGTAAAAACCATAAGT------------CAAAATAAT
>Sempervivum_arachnoideum
ATGGAAGTAAATATTCTTGCATTTATTGCTACTGCACTGTTCATTCTAGTTCCTACTGCCTTTTTACTTATCATATATGTAAAAACCATAAGT------------CAAAATAAT
