# Supplementary material for: Exploring Plastomic Resources in Sempervivum (Crassulaceae): Implications for Phylogenetics
Source: Genes (Basel). 2024 Mar 30;15(4):441. doi: 10.3390/genes15040441 (PMC11049882; doi:10.3390/genes15040441)
Supplement: Supplementary file 1 [file genes-15-00441-s001.zip › (revised)supplementary files_Junhu Kan/Data S1/rbcL.fasta]

>Crassula_alstonii
ATGTCACCACAAACAGAAACTAAAGCAAGTGTTGGATTCAAAGCTGGTGTTAAAGATTATAAATTGACTTATTATACTCCTGACTATGAAACTAAGGATACCGATATCCTAGCAGCATTCCGAGTAACTCCTCAACCTGGAGTTCCACCTGAGGAAGCAGGGGCTGCAGTAGCTGCTGAGTCTTCTACTGGTACATGGACAACTGTATGGACTGATGGACTTACCAGTCTTGATCGTTATAAAGGACGATGCTACCACATCGAGCCTGTTGCTGGAGAAGAAAACCAATATATTGCTTATGTAGCTTATCCTTTAGACCTTTTTGAAGAAGGTTCTGTTACTAACATGTTTACTTCCATTGTAGGTAATGTCTTTGGGTTCAAAGCTTTACGTGCTCTACGTCTGGAGGATCTGCGAATTCCTGTTGCTTATGTTAAAACTTTCCAAGGACCGCCTCATGGTATTCAGGTTGAAAGAGATAAATTAAACAAGTATGGGCGTCCTCTATTGGGATGTACTATTAAACCGAAATTAGGATTATCTGCTAAGAACTATGGTAGAGCAGTTTATGAATGTCTACGTGGTGGACTTGATTTTACCAAAGATGATGAAAACGTGAACTCTCAACCATTCATGCGTTGGAGAGACCGTTTCTTATTTTGTGCCGAAGCTATTTATAAATCACAAGCTGAAACCGGTGAAATCAAAGGGCATTACTTAAATGCTACTGCAGGGACATGTGAAGAAATGATGAAAAGAGCAATATTTGCTCGAGAATTGGGAGCTCCTATCGTAATGCATGATTACTTAACCGGGGGCTTCACCGCAAATACTAGCTTGTCTCATTATTGCAGAGACAACGGTCTACTTCTTCACATCCACCGTGCAATGCATGCAGTTATTGATAGACAGAAGAATCATGGTATCCACTTCCGTGTACTAGCTAAAGCCCTACGTATGTCTGGGGGAGATCATATTCACTCTGGTACCGTAGTAGGTAAACTTGAAGGGGAAAGAGATATCACTTTAGGTTTCGTTGATTTATTACGTGATGATTTTATTGAAAAAGACCGAAGCCGTGGTATTTATTTCACTCAAGATTGGGTCTCTCTACCGGGTGTTTTACCTGTAGCTTCAGGGGGTATTCATGTTTGGCATATGCCTGCTCTGACCGAGATCTTTGGAGATGATTCTGTACTACAGTTCGGTGGCGGAACTTTAGGCCACCCTTGGGGAAATGCACCAGGTGCTGTAGCTAACCGAGTAGCTCTAGAAGCATGTGTACAAGCTCGTAATGAAGGGCGTGATCTTGCTCGCGAGGGTAATGAAATTATCCGTGAAGCTTGCAAATGGAGTCCTGAACTAGCTGCTGCTTGTGAAGTATGGAAAGAGATCAAATTTGAATTTGAAGCAATGGATACTTTG
>Crassula_columella
ATGTCACCACAAACAGAAACTAAAGCAAGTGTTGGATTCAAAGCTGGTGTTAAAGATTATAAATTGACTTATTATACTCCTGACTATGAAACTAAGGATACCGATATCCTAGCAGCATTCCGAGTAACTCCTCAACCTGGAGTTCCACCTGAGGAAGCAGGGGCTGCAGTAGCTGCTGAGTCTTCTACTGGTACATGGACAACTGTATGGACTGATGGACTTACCAGTCTTGATCGTTATAAAGGACGATGCTACCACATCGAGCCTGTTGCTGGAGAAGAAAACCAATATATTGCTTATGTAGCTTATCCTTTAGACCTTTTTGAAGAAGGTTCTGTTACTAACATGTTTACTTCCATTGTAGGTAATGTCTTTGGGTTCAAAGCTTTACGTGCTCTACGTCTGGAGGATCTGCGAATTCCTGTTGCTTATGTTAAAACTTTCCAAGGACCGCCTCATGGTATTCAGGTTGAAAGAGATAAATTAAACAAGTATGGGCGTCCTCTATTGGGATGTACTATTAAACCGAAATTAGGATTATCTGCTAAGAACTATGGTAGAGCAGTTTATGAATGTCTACGTGGTGGACTTGATTTTACCAAAGATGATGAAAACGTGAACTCTCAACCATTCATGCGTTGGAGAGACCGTTTCTTATTTTGTGCCGAAGCTATTTATAAATCACAAGCTGAAACCGGTGAAATCAAAGGGCATTACTTAAATGCTACTGCAGGGACATGTGAAGAAATGATGAAAAGAGCAATATTTGCTCGAGAATTGGGAGCTCCTATCGTAATGCATGATTACTTAACCGGGGGCTTCACCGCAAATACTAGCTTGTCTCATTATTGCAGAGACAACGGTCTACTTCTTCACATCCACCGTGCAATGCATGCAGTTATTGATAGACAGAAGAATCATGGTATCCACTTCCGTGTACTAGCTAAAGCCCTACGTATGTCTGGGGGAGATCATATTCACTCTGGTACCGTAGTAGGTAAACTTGAAGGGGAAAGAGATATCACTTTAGGTTTCGTTGATTTATTACGTGATGATTTTATTGAAAAAGACCGAAGCCGTGGTATTTATTTCACTCAAGATTGGGTCTCTCTACCGGGTGTTTTACCTGTAGCTTCAGGGGGTATTCATGTTTGGCATATGCCTGCTCTGACCGAGATCTTTGGAGATGATTCTGTACTACAGTTCGGTGGCGGAACTTTAGGCCACCCTTGGGGAAATGCACCAGGTGCTGTAGCTAACCGAGTAGCTCTAGAAGCATGTGTACAAGCTCGTAATGAAGGGCGTGATCTTGCTCGCGAGGGTAATGAAATTATCCGTGAAGCTTGCAAATGGAGTCCTGAACTAGCTGCTGCTTGTGAAGTATGGAAAGAGATCAAATTTGAATTTGAAGCAATGGATACTTTG
>Crassula_dejecta
ATGTCACCACAAACAGAAACTAAAGCAAGTGTTGGATTCAAAGCTGGTGTTAAAGATTATAAATTGACTTATTATACTCCTGAATATGAAACTAAAGATACCGATATCCTAGCAGCATTCCGAGTAACTCCTCAACCTGGAGTTCCACCTGAGGAAGCAGGGGCTGCAGTAGCTGCTGAGTCTTCTACTGGTACATGGACAACTGTATGGACTGATGGACTTACCAGTCTTGATCGTTATAAAGGACGATGCTACCACATCGAGCCTGTTGCTGGAGAAGAAAACCAATATATTGCTTATGTAGCTTATCCTTTAGACCTTTTTGAAGAAGGTTCTGTTACTAACATGTTTACTTCCATTGTAGGTAATGTCTTTGGGTTCAAAGCTTTACGTGCTCTACGTCTGGAGGATCTGCGAATTCCTGTTGCTTATGTTAAAACTTTCCAAGGACCGCCTCATGGTATTCAGGTTGAAAGAGATAAATTAAACAAGTATGGGCGTCCTCTATTGGGATGTACTATTAAACCGAAATTAGGATTATCTGCTAAGAACTATGGTAGAGCAGTTTATGAATGTCTACGTGGTGGACTTGATTTTACCAAAGATGATGAAAACGTGAACTCTCAACCATTCATGCGTTGGAGAGACCGTTTCTTATTTTGTGCCGAAGCTATTTATAAAGCACAAGCTGAAACCGGTGAAATCAAAGGGCATTACTTAAATGCTACTGCAGGGACATGTGAAGAAATGATGAAAAGAGCAATATTTGCTCGAGAATTGGGAGCTCCTATTGTAATGCATGATTACTTAACCGGGGGCTTCACCGCAAATACTAGCTTGGCTCATTATTGCAGAGACAACGGTCTACTTCTTCACATCCACCGTGCAATGCATGCAGTTATTGATAGACAGAAGAATCATGGTATCCACTTCCGTGTACTAGCTAAAGCCCTACGTATGTCTGGGGGAGATCATATTCACTCTGGTACCGTAGTAGGTAAACTTGAAGGGGAAAGAGATATCACTTTAGGTTTCGTTGATTTATTACGTGATGATTTTATTGAAAAAGACCGAAGCCGTGGTATTTATTTCACTCAAGATTGGGTCTCTCTACCGGGTGTTTTACCTGTAGCTTCAGGGGGTATTCATGTTTGGCATATGCCTGCTCTGACCGAGATCTTTGGAGATGATTCTGTACTACAGTTCGGTGGCGGAACTTTAGGCCACCCTTGGGGAAATGCACCAGGTGCTGTAGCTAACCGAGTAGCTCTAGAAGCATGTGTACAAGCTCGTAATGAAGGGCGTGATCTTGCTCGCGAGGGTAATGAAATTATCCGTGAAGCTTGCAAATGGAGTCCTGAACTAGCTGCTGCTTGTGAAGTATGGAAAGAGATCAAATTTGAATTTGAAGCAATGGATACTTTG
>Crassula_mesembryanthoides
ATGTCACCACAAACAGAAACTAAAGCAAGTGTTGGATTCAAAGCTGGTGTTAAAGATTATAAATTGACTTATTATACTCCTGAATATGAAACTAAGGATACCGATATCCTAGCAGCATTCCGAGTAACTCCTCAACCTGGAGTTCCACCTGAGGAAGCAGGGGCTGCAGTAGCTGCTGAGTCTTCTACTGGTACATGGACAACTGTATGGACTGATGGACTTACCAGTCTTGATCGTTATAAAGGACGATGCTACCACATCGAGCCTGTTGCTGGAGAAGAAAACCAATATATTGCTTATGTAGCTTATCCTTTAGACCTTTTTGAAGAAGGTTCTGTTACTAACATGTTTACTTCCATTGTAGGTAATGTCTTTGGGTTCAAAGCTTTACGTGCTCTACGTCTGGAGGATCTGCGAATTCCTGTTGCTTATGTTAAAACTTTCCAAGGACCGCCTCATGGTATTCAGGTTGAAAGAGATAAATTAAACAAGTATGGGCGTCCTCTATTGGGATGTACTATTAAACCGAAATTAGGATTATCTGCTAAGAACTATGGTAGAGCAGTTTATGAATGTCTACGTGGTGGACTTGATTTTACCAAAGATGATGAAAACGTGAACTCTCAACCATTCATGCGTTGGAGAGACCGTTTCTTATTTTGTGCCGAAGCTATTTATAAAGCACAAGCTGAAACCGGTGAAATCAAAGGGCATTACTTAAATGCTACTGCAGGGACATGTGAAGAAATGATGAAAAGAGCAATATTTGCTCGAGAATTGGGAGCTCCTATCGTAATGCATGATTACTTAACCGGGGGCTTCACCGCAAATACTAGCTTGGCTCATTATTGCAGAGACAACGGTCTACTTCTTCACATCCACCGTGCAATGCATGCAGTTATTGATAGACAGAAGAATCATGGTATCCACTTCCGTGTACTAGCTAAAGCCCTACGTATGTCTGGGGGAGATCATATTCACTCTGGTACCGTAGTAGGTAAACTTGAAGGGGAAAGAGATATCACTTTAGGTTTCGTTGATTTATTACGTGATGATTTTATTGAAAAAGACCGAAGCCGTGGTATTTATTTCACTCAAGATTGGGTCTCTCTACCGGGTGTTTTACCTGTAGCTTCAGGGGGTATTCATGTTTGGCATATGCCTGCTCTGACTGAGATCTTTGGAGATGATTCTGTACTACAGTTCGGTGGCGGAACTTTAGGCCACCCTTGGGGAAATGCACCAGGTGCTGTAGCTAACCGAGTAGCTCTAGAAGCATGTGTACAAGCTCGTAATGAAGGGCGTGATCTTGCTCGCGAGGGTAATGAAATTATCCGTGAAGCTTGCAAATGGAGTCCTGAACTAGCTGCTGCTTGTGAAGTATGGAAAGAGATCAAATTTGAATTTGAAGCAATGGATACTTTG
>Crassula_perforata
ATGTCACCACAAACAGAAACTAAAGCAAGTGTTGGATTCAAAGCTGGTGTTAAAGATTATAAATTGACTTATTATACTCCTGAATATGAAACTAAGGATACCGATATCCTAGCAGCATTCCGAGTAACTCCTCAACCTGGAGTTCCACCTGAGGAAGCAGGGGCTGCAGTAGCTGCTGAGTCTTCTACTGGTACATGGACAACTGTATGGACTGATGGACTTACCAGTCTTGATCGTTATAAAGGACGATGCTACCACATCGAGCCTGTTGCTGGAGAAGAAAACCAATATATTGCTTATGTAGCTTATCCTTTAGACCTTTTTGAAGAAGGTTCTGTTACTAACATGTTTACTTCCATTGTAGGTAATGTCTTTGGGTTCAAAGCTTTACGTGCTCTACGTCTGGAGGATCTGCGAATTCCTGTTGCTTATGTTAAAACTTTCCAAGGACCGCCTCATGGTATTCAGGTTGAAAGAGATAAATTAAACAAGTATGGGCGTCCTCTATTGGGATGTACTATTAAACCGAAATTAGGATTATCTGCTAAGAACTATGGTAGAGCAGTTTATGAATGTCTACGTGGTGGACTTGATTTTACCAAAGATGATGAAAACGTGAACTCTCAACCATTCATGCGTTGGAGAGACCGTTTCTTATTTTGTGCCGAAGCTATTTATAAATCACAAGCTGAAACCGGTGAAATCAAAGGGCATTACTTAAATGCTACTGCAGGGACCTGTGAAGAAATGATGAAAAGAGCAATATTTGCTCGAGAATTGGGAGTTCCTATCGTAATGCATGATTACTTAACCGGGGGCTTCACCGCAAATACTAGCTTGGCTCATTATTGCAGAGACAACGGTCTACTTCTTCACATTCACCGTGCAATGCATGCAGTTATTGATAGACAGAAGAATCATGGTATCCACTTCCGTGTACTAGCTAAAGCCCTACGTATGTCTGGGGGAGATCATATTCACGCTGGTACCGTAGTAGGTAAACTTGAAGGGGAAAGAGATATCACTTTAGGTTTCGTTGATTTATTACGTGATGATTTTATTGAAAAAGACCGAAGCCGTGGTATTTATTTCACTCAAGATTGGGTCTCTCTACCGGGTGTTTTACCTGTAGCTTCAGGGGGTATTCATGTTTGGCATATGCCTGCTCTGACCGAGATCTTTGGAGATGATTCTGTACTACAGTTCGGTGGCGGAACTTTAGGCCACCCTTGGGGAAATGCACCGGGTGCTGTAGCTAACCGAGTAGCTCTAGAAGCATGTGTACAAGCTCGTAATGAAGGGCGTGATCTTGCTCGCGAGGGTAATGAAATTATCCGTGAAGCTTGCAAATGGAGTCCTGAACTAGCTGCTGCTTGTGAAATATGGAAAGAGATCAAATTTGAATTTGAAGCAATGGATACTCTG
>Crassula_socialis
ATGTCACCACAAACAGAAACTAAAGCAAGTGTTGGATTCAAAGCTGGTGTTAAAGATTATAAATTGAATTATTATACTCCTGAATATGAAACTAAGGATACCGATATCCTAGCAGCATTCCGAGTAACTCCTCAACCTGGAGTTCCACCTGAGGAAGCAGGGGCTGCAGTAGCTGCTGAGTCTTCTACTGGTACATGGACAACTGTATGGACTGATGGACTTACCAGTCTTGATCGTTATAAAGGACGATGCTACCACATCGAGCCTGTTGCTGGAGAAGAAAACCAATATATTGCTTATGTAGCTTATCCTTTAGACCTTTTTGAAGAAGGTTCTGTTACTAACATGTTTACTTCCATTGTAGGTAATGTCTTTGGGTTCAAAGCTTTACGTGCTCTACGTCTGGAGGATCTGCGAATTCCTGTTGCTTATGTTAAAACTTTCCAAGGACCGCCTCATGGTATTCAGGTTGAAAGAGATAAATTAAACAAGTACGGGCGTCCTCTATTGGGATGTACTATTAAACCGAAATTAGGATTATCTGCTAAGAACTATGGTAGAGCAGTTTATGAATGTCTACGTGGTGGACTTGATTTTACCAAAGATGATGAAAACGTGAACTCTCAACCATTCATGCGTTGGAGAGACCGTTTCTTATTTTGTGCCGAAGCTCTTTATAAAGCACAAGCTGAAACCGGTGAAATCAAAGGGCATTACTTAAATGCTACTGCAGGGACATGTGAAGAAATGATGAAAAGAGCAATATTTGCTCGAGAATTGGGAACTCCTATCGTAATGCATGATTACTTAACCGGGGGCTTCACCGCAAATACTAGCTTGGCTCATTATTGCAGAGACAACGGTCTACTTCTTCACATCCACCGTGCAATGCATGCAGTTATTGATAGACAGAAGAATCATGGTATCCACTTCCGTGTACTAGCTAAAGCCCTACGTATGTCTGGGGGAGATCATATTCACTCTGGTACCGTAGTAGGTAAACTTGAAGGGGAAAGAGATATCACTTTAGGTTTCGTTGATTTATTACGTGATGATTTTATTGAAAAAGACCGAAGCCGTGGTATTTATTTCACTCAAGATTGGGTCTCTCTACCGGGTGTTTTACCTGTAGCTTCAGGGGGTATTCATGTTTGGCATATGCCTGCTCTGACCGAGATCTTTGGAGATGATTCTGTACTACAGTTCGGTGGCGGAACTTTAGGCCACCCTTGGGGAAATGCACCAGGTGCTGTAGCTAACCGAGTAGCTCTAGAAGCATGTGTACAAGCTCGTAATGAAGGGCGTGATCTTGCTCGCGAGGGTAATGAAATTATCCGTGAAGCTTGCAAATGGAGTCCTGAACTAGCTGCTGCTTGTGAAGTATGGAAAGAGATCAAATTTGAATTTGAAGCAATGGATACTTTG
>Crassula_tecta
ATGTCACCACAAACAGAAACTAAAGCAAGTGTTGGATTCAAAGCTGGTGTTAAAGATTATAAATTGACTTATTATACTCCTGAATATGAAACTAAGGATACCGATATCCTAGCAGCATTCCGAGTAACTCCTCAACCTGGAGTTCCACCTGAGGAAGCAGGGGCTGCAGTAGCTGCTGAGTCTTCTACTGGTACATGGACAACTGTATGGACTGATGGACTTACCAGTCTTGATCGTTATAAAGGACGATGCTACCACATCGAGCCTGTTGCTGGAGAAGAAAACCAATATATTGCTTATGTAGCTTATCCTTTAGACCTTTTTGAAGAAGGTTCTGTTACTAACATGTTTACTTCCATTGTAGGTAATGTCTTTGGGTTCAAAGCTTTACGTGCTCTACGTCTGGAAGATCTGCGAATTCCTGTTGCTTATGTTAAAACTTTCCAAGGACCGCCTCATGGTATTCAGGTTGAAAGAGATAAATTAAACAAGTATGGGCGTCCTCTATTGGGATGTACTATTAAACCGAAATTAGGATTATCTGCTAAGAACTATGGTAGAGCAGTTTATGAATGTCTACGTGGTGGACTTGATTTTACCAAAGATGATGAAAACGTGAACTCTCAACCATTCATGCGTTGGAGAGACCGTTTCTTATTTTGTGCCGAAGCTATTTATAAAGCACAAGCTGAAACCGGTGAAATCAAAGGGCATTACTTAAATGCTACTGCAGGGACATGTGAAGAAATGATGAAAAGAGCAATATTTGCTCGAGAATTGGGAGCTCCTATCGTAATGCATGATTACTTAACCGGGGGCTTCACCGCAAATACTAGCTTGGCTCATTATTGCAGAGACAACGGTCTACTTCTTCACATCCACCGTGCAATGCATGCAGTTATTGATAGACAGAAGAATCATGGTATCCACTTCCGTGTACTAGCTAAAGCCCTACGTATGTCTGGGGGAGATCATATTCACTCTGGTACCGTAGTAGGTAAACTTGAAGGGGAAAGAGATATCACTTTAGGTTTCGTTGATTTATTACGTGATGATTTTATTGAAAAAGACCGAAGCCGTGGTATTTATTTCACTCAAGATTGGGTCTCTCTACCGGGTGTTTTACCTGTAGCTTCAGGGGGTATTCATGTTTGGCATATGCCTGCTCTGACCGAGATCTTTGGAGATGATTCTGTACTACAGTTCGGTGGCGGAACTTTAGGCCACCCTTGGGGAAATGCACCAGGTGCTGTAGCTAACCGAGTAGCTCTAGAAGCATGTGTACAAGCTCGTAATGAAGGGCGTGATCTTGCTCGCGAGGGTAATGAAATTATCCGTGAAGCTTGCAAATGGAGTCCTGAACTAGCTGCTGCTTGTGAAGTATGGAAAGAGATCAAATTTGAATTTGAAGCAATGGATACTTTG
>Crassula_mesembrianthemopsis
ATGTCACCACAAACAGAAACTAAAGCAAGTGTTGGATTCAAAGCTGGTGTTAAAGATTATAAATTGACTTATTATACTCCTGAATATGAAACTAAGGATACCGATATCCTAGCAGCATTCCGAGTAACTCCTCAACCTGGAGTTCCACCTGAGGAAGCAGGGGCTGCAGTAGCTGCTGAGTCTTCTACTGGTACATGGACAACTGTATGGACTGATGGACTTACCAGTCTTGATCGTTATAAAGGACGATGCTACCACATCGAGCCTGTTGCTGGAGAAGAAAACCAATATATTGCTTATGTAGCTTATCCTTTAGACCTTTTTGAAGAAGGTTCTGTTACTAACATGTTTACTTCCATTGTAGGTAATGTCTTTGGGTTCAAAGCTTTACGTGCTCTACGTCTGGAAGATCTGCGAATTCCTGTTGCTTATGTTAAAACTTTCCAAGGACCGCCTCATGGTATTCAGGTTGAAAGAGATAAATTAAACAAGTATGGGCGTCCTCTATTGGGATGTACTATTAAACCGAAATTAGGATTATCTGCTAAGAACTATGGTAGAGCAGTTTATGAATGTCTACGTGGTGGACTTGATTTTACCAAAGATGATGAAAACGTGAACTCTCAACCATTCATGCGTTGGAGAGACCGTTTCTTATTTTGTGCCGAAGCTATTTATAAAGCACAAGCTGAAACCGGTGAAATCAAAGGGCATTACTTAAATGCTACTGCAGGGACATGTGAAGAAATGATGAAAAGAGCAATATTTGCTCGAGAATTGGGAGCTCCTATCGTAATGCATGATTACTTAACCGGGGGCTTCACCGCAAATACTAGCTTGGCTCATTATTGCAGAGACAACGGTCTACTTCTTCACATCCACCGTGCAATGCATGCAGTTATTGATAGACAGAAGAATCATGGTATCCACTTCCGTGTACTAGCTAAAGCCCTACGTATGTCTGGGGGAGATCATATTCACTCTGGTACCGTAGTAGGTAAACTTGAAGGGGAAAGAGATATCACTTTAGGTTTCGTTGATTTATTACGTGATGATTTTATTGAAAAAGACCGAAGCCGTGGTATTTATTTCACTCAAGATTGGGTCTCTCTACCGGGTGTTTTACCTGTAGCTTCAGGGGGTATTCATGTTTGGCATATGCCTGCTCTGACCGAGATCTTTGGAGATGATTCTGTACTACAGTTCGGTGGCGGAACTTTAGGCCACCCTTGGGGAAATGCACCAGGTGCTGTAGCTAACCGAGTAGCTCTAGAAGCATGTGTACAAGCTCGTAATGAAGGGCGTGATCTTGCTCGCGAGGGTAATGAAATTATCCGTGAAGCTTGCAAATGGAGTCCTGAACTAGCTGCTGCTTGTGAAGTATGGAAAGAGATCAAATTTGAATTTGAAGCAATGGATACTTTG
>Crassula_deltoidea
ATGTCACCACAAACAGAAACTAAAGCAAGTGTTGGATTCAAAGCTGGTGTTAAAGATTATAGATTGACTTATTATACTCCTGAGTATGAAACCAAGGATACTGATATCTTAGCAGCATTCCGAGTCACTCCTCAACCTGGAGTTCCACCCGAGGAAGCAGGGGCTGCAGTAGCTGCAGAGTCTTCTACTGGTACATGGACAACTGTATGGACTGATGGACTTACCAGTCTTGATCGTTATAAAGGACGATGCTACCACATCGAGCCCGTTGCTGGAGAAGACAACCAATATATTGCTTATGTAGCTTATCCTTTAGACCTTTTTGAAGAAGGTTCTGTTACTAACATGTTTACTTCCATTGTGGGTAATGTCTTTGGGTTCAAAGCTCTGCGTGCTCTACGTCTGGAGGATCTGCGAATTCCTGTTGCTTATGTTAAAACTTTCCAAGGACCGCCTCATGGTATTCAGGTTGAGAGAGATAAATTGAACAAGTATGGGCGTCCTTTATTGGGATGTACTATTAAACCAAAATTGGGATTATCTGCTAAAAACTACGGTAGAGCAGTTTATGAATGTCTACGTGGTGGACTTGATTTTACCAAAGATGATGAAAACGTGAACTCTCAACCATTTATGCGTTGGAGAGACCGTTTCTTATTTTGTGCCGAAGCTATTTATAAATCCCAAGCGGAAACGGGTGAAATCAAAGGGCATTACTTAAATGCTACTGCAGGGACATGTGAAGAAATGATGAAAAGGGCAATATTTGCTCGAGAGTTAGGAGTTCCTATCGTAATGCATGATTACTTAACCGGGGGCTTCACCGCAAATACTAGTTTGGCGCATTATTGCCGAGACAATGGTTTACTTCTTCACATCCACCGTGCAATGCATGCAGTTATTGATAGACAGAAAAATCATGGTATCCACTTCCGTGTACTAGCTAAAGCTTTACGTATGTCTGGTGGAGATCATATTCACTCTGGTACCGTAGTAGGTAAACTTGAAGGGGAAAGAGACATCACTTTAGGTTTTGTTGATTTATTACGTGATGATTTTATTGAAAAAGACCGTAGTCGCGGTATTTATTTCACTCAAGATTGGGTCTCTCTACCAGGTGTTCTACCTGTAGCTTCAGGAGGTATTCATGTTTGGCATATGCCTGCTCTGACCGAGATCTTTGGAGATGATTCTGTACTACAGTTCGGTGGCGGAACTTTAGGCCACCCTTGGGGAAATGCACCAGGTGCGGTAGCTAACCGAGTAGCTCTAGAAGCATGTGTACAAGCTCGTAATGAGGGCCGTGATCTTGCTCGCGAGGGTAACGAAATTATCCGTGAAGCTTGTAAGTGGAGTCCTGAACTAGCTGCTGCTTGTGAAGTATGGAAAGAGATTAAATTTGAATTTGCAGCAATGGATACTTTG
>Crassula_expansa_subsp_fragilis
ATGTCACCACAAACAGAAACTAAAGCAAGTGTTGGATTCAAAGCTGGTGTTAAAGATTATAGATTGACTTATTATACTCCTGAGTATGAAACCAAGGATACTGATATCTTAGCAGCATTCCGAGTCAGTCCTCAACCTGGAGTTCCACCCGAGGAAGCAGGGGCTGCAGTAGCTGCGGAGTCTTCTACTGGTACATGGACAACTGTATGGACTGATGGACTTACCAGCCTTGATCGTTATAAAGGACGATGCTACAACATCGAGCCTGTTGCTGGAGAAGACAACCAATATATTGCTTATGTAGCTTATCCTTTAGACCTTTTTGAAGAAGGTTCTGTTACTAACATGTTTACTTCCATTGTGGGTAATGTCTTTGGGTTCAAAGCCCTGCGTGCTCTACGTCTGGAGGATCTGCGAATTCCTGTTGCTTATGTTAAAACTTTCCAAGGCCCGCCTCATGGTATTCAGGTTGAGAGAGATAAATTGAACAAGTATGGGCGTCCTTTATTGGGATGTACTATTAAACCAAAATTGGGATTATCTGCTAAAAACTACGGTAGAGCAGTTTATGAATGTCTACGTGGTGGACTTGATTTTACCAAAGATGATGAAAACGTGAACTCTCAACCATTTATGCGTTGGAGAGACCGTTTCTTATTTTGTGCCGAAGCTATTTATAAATCCCAATCTGAAACCGGTGAAATCAAAGGGCATTACTTAAATGCTACTGCAGGGACATGTGAAGAAATGATGAAAAGGGCAATATTTGCTCGAGAGTTAGGAGTTCCTATCGTAATGCATGATTACTTAACTGGTGGCTTCACCGCAAATACCAGTTTGGCGCATTATTGCCGAGACAACGGTTTACTTCTTCACATCCACCGTGCAATGCATGCAGTTATTGATAGACAGAAGAATCATGGTATCCACTTCCGTGTACTAGCTAAAGCTTTACGTATGTCTGGTGGAGATCATATTCACTCTGGTACCGTAGTAGGTAAACTTGAAGGGGAAAGAGACATCACTTTAGGTTTTGTTGATTTATTACGCGATGATTTTATTGAAAAAGACCGTAGTCGCGGTATTTATTTCACTCAAGATTGGGTCTCTCTACCGGGTGTTCTACCTGTGGCTTCAGGGGGTATTCATGTTTGGCATATGCCTGCTCTGACCGAGATCTTTGGAGATGATTCTGTACTACAGTTCGGTGGCGGAACTTTAGGCCACCCTTGGGGAAATGCACCAGGTGCGGTAGCTAACCGAGTAGCTCTAGAAGCATGTGTACAAGCTCGTAATGAGGGCCGTGATCTTGCTCGCGAGGGTAACGAAATTATCCGCGAAGCTGCTAAGTGGAGTCCTGAACTAGCTGCTGCTTGTGAAGTATGGAAAGAGATTAAATTTGAATTTGCAGCAATGGATACTTTG
>Crassula_volkensii
ATGTCACCACAAACAGAAACTAAAGCAAGTGTTGGATTCAAAGCTGGTGTTAAAGATTATAGATTGACTTATTATACTCCTGAGTATGAAACCAAGGATACTGATATCTTAGCAGCATTCCGAGTCAGTCCTCAACCTGGAGTTCCACCCGAGGAAGCAGGGGCTGCAGTAGCTGCGGAGTCTTCTACTGGTACATGGACAACTGTATGGACTGATGGACTTACCAGCCTTGATCGTTATAAAGGACGATGCTACAACATCGAGCCTGTTGCTGGAGAAGACAACCAATATATTGCTTATGTAGCTTATCCTTTAGACCTTTTTGAAGAGGGTTCTGTTACTAACATGTTTACTTCCATTGTGGGTAATGTCTTTGGGTTCAAAGCCCTGCGTGCTCTACGTCTGGAGGATCTGCGAATTCCTGTTGCTTATGTTAAAACTTTCCAAGGACCCCCTCATGGTATTCAGGTTGAGAGAGATAAATTGAACAAGTATGGGCGTCCTTTATTGGGATGTACTATTAAACCAAAATTGGGATTATCTGCTAAAAACTACGGTAGAGCAGTTTATGAATGTCTACGTGGTGGACTTGATTTTACCAAAGATGATGAAAACGTGAACTCTCAACCATTTATGCGTTGGAGAGACCGTTTCTTATTTTGTGCCGAAGCTATTTATAAATCCCAATCTGAAACCGGTGAAATCAAAGGGCATTACTTAAATGCTACTGCAGGGACATGTGAAGAAATGATGAAAAGGGCAATATTTGCTCGAGAGTTAGGAGTTCCTATCGTAATGCATGATTACTTAACTGGTGGCTTCACCGCAAATACCAGTTTGGCGCATTATTGCCGAGACAACGGTTTACTTCTTCACATCCACCGTGCAATGCATGCAGTTATTGATAGACAGAAGAATCATGGTATCCACTTCCGTGTACTAGCTAAAGCTTTACGTATGTCTGGTGGAGATCATATTCACTCTGGTACCGTAGTAGGTAAACTTGAAGGGGAAAGAGACATCACTTTAGGTTTTGTTGATTTATTACGCGATGATTTTATTGAAAAAGACCGTAGTCGCGGTATTTATTTCACTCAAGATTGGGTCTCTCTACCGGGTGTTCTACCTGTGGCTTCAGGGGGTATTCATGTTTGGCATATGCCTGCTCTGACCGAGATCTTTGGAGATGATTCTGTACTACAGTTCGGTGGCGGAACTTTAGGCCACCCTTGGGGAAATGCACCAGGTGCGGTAGCTAACCGAGTAGCTCTAGAAGCATGTGTACAAGCTCGTAATGAGGGCCGTGATCTTGCTCGCGAGGGTAACGAAATTATCCGCGAAGCTGCTAAGTGGAGTCCTGAACTAGCTGCTGCTTGTGAAGTATGGAAAGAGATTAAATTTGAATTTGCAGCAATGGATACTTTG
>Cotyledon_tomentosa
ATGTCACCACAAACAGAAACTAAAGCAAGTGTTGGATTCAAAGCTGGTGTTAAAGAGTATAAATTGACTTATTATACTCCTGACTATGAAACCAAGGATACTGATATCTTAGCAGCATTCCGAGTAACTCCTCAACCTGGAGTTCCACCTGAGGAAGCAGGGGCTGCGGTAGCTGCTGAATCTTCTACTGGTACATGGACAACTGTGTGGACTGATGGACTTACCAGCCTTGATCGTTACAAAGGACGATGCTACCACATCGAGCCCGTTGCTGGAGAAGAAAATCAATATATTGCTTATGTAGCTTATCCTTTAGACCTTTTTGAAGAAGGTTCTGTTACTAACATGTTTACTTCCATTGTGGGGAATGTCTTTGGGTTCAAAGCCCTGCGTGCTCTACGTCTGGAGGATCTGCGAATTCCTGTTGCTTATGTTAAAACTTTCCAAGGACCGCCTCATGGTATTCAAGTTGAAAGAGATAAATTGAACAAGTATGGGCGTCCTCTATTGGGATGTACTATTAAACCGAAATTGGGATTATCTGCTAAGAACTATGGTAGAGCAGTTTATGAATGTCTACGCGGTGGACTTGATTTTACCAAAGATGATGAAAACGTGAACTCTCAACCATTTATGCGTTGGAGAGACCGTTTCTTATTTTGTGCCGAAGCTCTTTATAAAGCACAAGCTGAAACGGGTGAAATCAAAGGGCATTACTTAAATGCTACGGCAGGTACATGCGAAGAAATGATGAAAAGGGCCATATTTGCCAGAGAATTAGGAGTTCCTATCGTAATGCATGATTACTTAACCGGGGGCTTCACCGCAAATACTAGCTTGGCTCATTATTGCCGAGACAATGGCCTACTTCTTCACATCCACCGTGCAATGCATGCCGTTATTGATAGACAGAAGAATCATGGTATACACTTCCGTGTATTAGCTAAAGCGTTACGTATGTCTGGTGGAGATCATATTCACTCTGGTACCGTAGTAGGTAAACTTGAAGGGGAAAGAGACATCACTTTGGGCTTTGTTGATTTACTACGTGATGATTTTATTGAAAAAGACCGAAGTCGCGGTATTTATTTCACTCAAGATTGGGTCTCTCTACCAGGTGTTCTACCCGTGGCTTCAGGGGGTATTCACGTTTGGCATATGCCGGCTCTGACCGAGATCTTTGGAGATGATTCTGTACTACAGTTTGGTGGCGGAACCTTAGGACACCCTTGGGGTAATGCACCGGGTGCCGTAGCTAACCGAGTCGCTCTAGAAGCATGTGTACAAGCTCGTAATGAGGGACGTGATCTTGCTCGCGAGGGTAATGCAATTATCCGAGAGGCTTGTAAATGGAGTCCTGAACTAGCTGCTGCTTGTGAAGTATGGAAGGAGATCAAATTTGAATTTGAAGCAATGGATACAATT
>Kalanchoe_daigremontiana
ATGTCACCACAAACAGAAACTAAAGCAAGTGTTGGATTCAAAGCTGGTGTTAAAGAGTATAAATTGACTTATTATACTCCTGAGTATGAAACCAAGGATACTGATATCTTAGCAGCATTTCGAGTAACTCCTCAACCTGGAGTTCCACCTGAGGAAGCAGGGGCTGCGGTAGCTGCTGAATCTTCTACTGGTACATGGACAACTGTGTGGACTGATGGACTTACCAGCCTTGATCGTTACAAAGGACGATGCTACCACATCGAGCCTGTTGCTGGAGAAGAAAATCAATATATTGCTTATGTAGCTTATCCTTTAGACCTTTTTGAAGAAGGTTCTGTTACTAACATGTTTACTTCCATTGTGGGTAATGTCTTTGGGTTCAAAGCCCTGCGTGCTCTACGTCTGGAGGATCTGCGAATTCCTGTTGCTTATGTTAAAACTTTCCAAGGACCACCTCATGGTATTCAAGTTGAAAGAGATAAATTGAACAAGTATGGGCGTCCTCTATTGGGATGTACTATTAAACCGAAATTGGGATTATCTGCTAAGAACTATGGTAGAGCAGTTTATGAATGTCTACGCGGTGGACTTGATTTTACCAAAGATGATGAAAACGTGAACTCTCAACCATTTATGCGTTGGAGAGACCGTTTCTTATTTTGTACCGAAGCTATTTATAAATCACAAGCTGAAACGGGTGAAATCAAAGGGCATTACTTAAATGCTACGGCAGGTACATGCGAAGAAATGATGAAAAGGGCAATATTTGCCAGAGAATTAGGAGTTCCTATCGTAATGCATGATTACTTAACCGGGGGCTTCACTGCAAATACTAGCTTGGCTCATTATTGCCGAGACAATGGCCTACTTCTTCACATCCACCGTGCAATGCATGCCGTTATTGATAGACAGAAGAATCATGGTATACACTTTCGTGTACTAGCTAAAGCGTTACGTATGTCTGGTGGAGATCATATTCACTCTGGTACCGTAGTAGGTAAGCTTGAAGGGGAAAGAGACATCACTTTGGGCTTTGTTGATTTACTACGTGATGATTTTATTGAAAAAGACCGAAGTCGCGGTATTTATTTCACTCAAGATTGGGTCTCTCTACCAGGTGTTCTACCCGTGGCTTCAGGGGGTATTCACGTTTGGCATATGCCGGCTCTGACCGAGATCTTTGGAGATGATTCTGTACTACAGTTTGGTGGCGGAACCTTAGGACACCCTTGGGGTAATGCACCGGGTGCCGTAGCGAACCGAGTAGCTCTAGAAGCATGTGTACAAGCTCGTAATGAGGGACGTGATCTTGCTCGCGAGGGTAATGAAATTATCCGCGAGGCTTGTAAATGGAGTCCTGAACTAGCTGCTGCTTGTGAAGTATGGAAAGAGATCAAATTTGAATTTGAAGCAATGGATACAATT
>Kalanchoe_delagoensis
ATGTCACCACAAACAGAAACTAAAGCAAGTGTTGGATTCAAAGCTGGTGTTAAAGAGTATAAATTGACTTATTATACTCCTGAGTATGAAACCAAGGATACTGATATCTTAGCAGCATTTCGAGTAACTCCTCAACCTGGAGTTCCACCTGAGGAAGCAGGGGCTGCGGTAGCTGCTGAATCTTCTACTGGTACATGGACAACTGTGTGGACTGATGGACTTACCAGCCTTGATCGTTACAAAGGACGATGCTACCACATCGAGCCTGTTGCTGGAGAAGAAAATCAATATATTGCTTATGTAGCTTATCCTTTAGACCTTTTTGAAGAAGGTTCTGTTACTAACATGTTTACTTCCATTGTGGGTAATGTCTTTGGGTTCAAAGCCCTGCGTGCTCTACGTCTGGAGGATCTGCGAATTCCTGTTGCTTATGTTAAAACTTTCCAAGGACCACCTCATGGTATTCAAGTTGAAAGAGATAAATTGAACAAGTATGGGCGTCCTCTATTGGGATGTACTATTAAACCGAAATTGGGATTATCTGCTAAGAACTATGGTAGAGCAGTTTATGAATGTCTACGCGGTGGACTTGATTTTACCAAAGATGATGAAAACGTGAACTCTCAACCATTTATGCGTTGGAGAGACCGTTTCTTATTTTGTACCGAAGCTATTTATAAATCACAAGCTGAAACGGGTGAAATCAAAGGGCATTACTTAAATGCTACGGCAGGTACATGCGAAGAAATGATGAAAAGGGCAATATTTGCCAGAGAATTAGGAGTTCCTATCGTAATGCATGATTACTTAACCGGGGGCTTCACTGCAAATACTAGCTTGGCTCATTATTGCCGAGACAATGGCCTACTTCTTCACATCCACCGTGCAATGCATGCCGTTATTGATAGACAGAAGAATCATGGTATACACTTTCGTGTACTAGCTAAAGCGTTACGTATGTCTGGTGGAGATCATATTCACTCTGGTACCGTAGTAGGTAAGCTTGAAGGGGAAAGAGACATCACTTTGGGCTTTGTTGATTTACTACGTGATGATTTTATTGAAAAAGACCGAAGTCGCGGTATTTATTTCACTCAAGATTGGGTCTCTCTACCAGGTGTTCTACCCGTGGCTTCAGGGGGTATTCACGTTTGGCATATGCCGGCTCTGACCGAGATCTTTGGAGATGATTCTGTACTACAGTTTGGTGGCGGAACCTTAGGACACCCTTGGGGTAATGCACCGGGTGCCGTAGCTAACCGAGTAGCTCTAGAAGCATGTGTACAAGCTCGTAATGAGGGACGTGATCTTGCTCGCGAGGGTAATGAAATTATCCGCGAGGCTTGTAAATGGAGTCCTGAACTAGCTGCTGCTTGTGAAGTATGGAAAGAGATCAAATTTGAATTTGAAGCAATGGATACAATT
>Kalanchoe_fedtschenkoi
ATGTCACCACAAACAGAAACTAAAGCAAGTGTTGGATTCAAAGCTGGTGTTAAAGAGTATAAATTGACTTATTATACTCCTGAGTATGAAACCAAGGATACTGATATCTTAGCAGCATTTCGAGTAACTCCTCAACCTGGAGTTCCACCTGAGGAAGCAGGGGCTGCGGTAGCTGCTGAATCTTCTACTGGTACATGGACAACTGTGTGGACTGATGGACTTACCAGCCTTGATCGTTACAAAGGACGATGCTACCACATCGAGCCTGTTGCTGGAGAAGAAAATCAATATATTGCTTATGTAGCTTATCCTTTAGACCTTTTTGAAGAAGGTTCTGTTACTAACATGTTTACTTCCATTGTGGGTAATGTCTTTGGGTTCAAAGCCCTGCGTGCTCTACGTCTGGAGGATCTGCGAATTCCTGTTGCTTATGTTAAAACTTTCCAAGGACCACCTCATGGTATTCAAGTTGAAAGAGATAAATTGAACAAGTATGGGCGTCCTCTATTGGGATGTACTATTAAACCGAAATTGGGATTATCTGCTAAGAACTATGGTAGAGCAGTTTATGAATGTCTACGCGGTGGACTTGATTTTACCAAAGATGATGAAAACGTGAACTCTCAACCATTTATGCGTTGGAGAGACCGTTTCTTATTTTGTACCGAAGCTATTTATAAATCACAAGCTGAAACGGGTGAAATCAAAGGGCATTACTTAAATGCTACGGCAGGTACATGCGAAGAAATGATGAAAAGGGCAATATTTGCCAGAGAATTAGGAGTTCCTATCGTAATGCATGATTACTTAACCGGAGGCTTCACTGCAAATACTAGCTTGGCTCATTATTGCCGAGACAATGGCCTACTTCTTCACATCCACCGTGCAATGCATGCCGTTATTGATAGACAGAAGAATCATGGTATACACTTTCGTGTACTAGCTAAAGCGTTACGTATGTCTGGTGGAGATCATATTCACTCTGGTACCGTAGTAGGTAAGCTTGAAGGGGAAAGAGACATCACTTTGGGCTTTGTTGATTTACTACGTGATGATTTTATTGAAAAAGACCGAAGTCGCGGTATTTATTTCACTCAAGATTGGGTCTCTCTACCAGGTGTTCTACCCGTGGCTTCAGGGGGTATTCACGTTTGGCATATGCCGGCTCTGACCGAGATCTTTGGAGATGATTCTGTACTACAGTTTGGTGGCGGAACCTTAGGACACCCTTGGGGTAATGCACCGGGTGCCGTAGCTAACCGAGTAGCTCTAGAAGCATGTGTACAAGCTCGTAATGAGGGACGTGATCTTGCTCGCGAGGGTAATGAAATTATCCGCGAGGCTTGTAAATGGAGTCCTGAACTAGCTGCTGCTTGTGAAGTATGGAAAGAGATCAAATTTGAATTTGAAGCAATGGATACAATT
>Kalanchoe_longiflora
ATGTCACCACAAACAGAAACTAAAGCAAGTGTTGGATTCAAAGCTGGTGTTAAAGAGTATAAATTGACTTATTATACTCCTGAGTATGAAACCAAGGATACTGATATCTTAGCAGCATTCCGAGTAACTCCTCAACCTGGAGTTCCACCTGAGGAAGCAGGGGCTGCGGTAGCTGCTGAATCTTCTACTGGTACATGGACAACTGTGTGGACTGATGGACTTACCAGCCTTGATCGTTACAAAGGACGATGCTACCACATCGAGCCCGTTGCTGGAGAAGAAAATCAATATATTGCTTATGTAGCTTATCCTTTAGACCTTTTTGAAGAAGGTTCTGTTACTAACATGTTTACTTCCATTGTGGGTAATGTCTTTGGGTTCAAAGCCCTGCGTGCTCTACGTCTGGAGGATCTGCGAATTCCTGTTGCTTATGTTAAAACTTTCCAAGGACCACCTCATGGTATTCAAGTTGAAAGAGATAAATTGAACAAGTATGGGCGTCCTCTATTGGGATGTACTATTAAACCAAAATTGGGATTATCTGCTAAGAACTATGGTAGAGCAGTTTATGAATGTCTACGCGGTGGACTTGATTTTACCAAAGATGATGAAAACGTGAACTCTCAACCATTTATGCGTTGGAGAGACCGTTTCTTATTTTGTACCGAAGCTATTTATAAATCACAAGCTGAAACGGGTGAAATCAAAGGGCATTACTTAAATGCTACGGCAGGTACATGCGAAGAAATGATGAAAAGGGCAATATTTGCCAGAGAATTAGGAGTTCCTATCGTAATGCATGATTACTTAACCGGGGGCTTCACTGCAAATACTAGCTTGGCTCATTATTGCCGAGACAATGGCCTACTTCTTCACATCCACCGTGCAATGCATGCCGTTATTGATAGACAGAAGAATCATGGTATACACTTTCGTGTACTAGCTAAAGCGTTACGTATGTCTGGTGGAGATCATATTCACTCTGGTACCGTAGTAGGTAAGCTTGAAGGGGAAAGAGACATCACTTTGGGCTTTGTTGATTTACTACGTGATGATTTTATTGAAAAAGACCGAAGTCGCGGTATTTATTTCACTCAAGATTGGGTCTCTCTACCAGGTGTTCTACCCGTGGCTTCAGGGGGTATTCACGTTTGGCATATGCCGGCTCTGACCGAGATCTTTGGAGATGATTCTGTACTACAGTTTGGTGGCGGAACCTTAGGACACCCTTGGGGTAATGCACCGGGTGCCGTAGCTAACCGAGTAGCTCTAGAAGCATGTGTACAAGCTCGTAATGAGGGACGTGATCTTGCTCGCGAGGGTAATGAAATTATCCGCGAGGCTTGTAAATGGAGTCCTGAACTAGCTGCTGCTTGTGAAGTATGGAAAGAGATCAAATTTGAATTTGAAGCAATGGATACAATT
>Kalanchoe_tomentosa
ATGTCACCACAAACAGAAACTAAAGCAAGTGTTGGATTCAAAGCTGGTGTTAAAGAGTATAAATTGACTTATTATACTCCTGACTATGAAACCAAGGATACTGATATCTTAGCAGCATTCCGAGTAACTCCTCAACCTGGAGTTCCACCTGAGGAAGCAGGGGCTGCGGTAGCTGCTGAATCTTCTACTGGTACATGGACAACTGTGTGGACTGATGGACTTACCAGCCTTGATCGTTACAAAGGACGATGCTACCACATCGAGCCCGTTGCTGGAGACGAAAATCAATATATTGCTTATGTAGCTTATCCTTTAGACCTTTTTGAAGAAGGTTCTGTTACTAACATGTTTACTTCCATTGTGGGTAATGTCTTTGGGTTCAAAGCCCTGCGTGCTCTACGTCTGGAGGATCTGCGAATTCCTGTTGCTTATGTTAAAACTTTCCAAGGACCGCCTCATGGTATTCAAGTTGAAAGAGATAAATTGAACAAGTATGGGCGTCCTCTATTGGGATGTACTATTAAACCGAAATTGGGATTATCTGCTAAGAACTATGGTAGAGCAGTTTATGAATGTCTACGCGGTGGACTTGATTTTACCAAAGATGATGAAAACGTGAACTCTCAACCATTTATGCGTTGGAGAGACCGTTTCTTATTTTGTGCCGAAGCTCTTTATAAAGCACAAGCTGAAACGGGTGAAATCAAAGGGCATTACTTAAATGCTACGGCAGGTACATGCGAAGAAATGATGAAAAGGGCAATATTTGCCAGAGAATTAGGAGTTCCTATCGTAATGCATGATTACTTAACCGGGGGCTTCACTGCAAATACTAGCTTGGCTCATTATTGCCGAGACAATGGCCTACTTCTTCACATCCACCGTGCAATGCATGCAGTTATTGATAGACAGAAGAATCATGGTATACACTTTCGTGTACTAGCTAAAGCGTTACGTATGTCTGGTGGAGATCATATTCACTCTGGTACCGTAGTAGGTAAACTTGAAGGGGAAAGAGACATCACTTTGGGCTTTGTTGATTTACTACGTGATGATTTTATTGAAAAAGACCGAAGTCGCGGTATTTATTTCACTCAAGATTGGGTCTCTCTACCAGGTGTTCTACCCGTGGCTTCAGGGGGTATTCACGTTTGGCATATGCCGGCTCTGACCGAGATCTTTGGAGATGATTCTGTACTACAGTTTGGTGGCGGAACCTTAGGACACCCTTGGGGTAATGCACCGGGTGCCGTAGCTAACCGAGTAGCTCTAGAAGCATGTGTACAAGCTCGTAATGAGGGACGGGATCTTGCTCGCGAGGGTAATGAAATTATCCGCGAGGCTTGTAAATGGAGTCCTGAACTAGCTGCTGCTTGTGAAGTATGGAAGGAGATCAAATTTGAATTTGAAGCAATGGATACAATT
>Echeveria_lilacina
ATGTCACCACAAACAGAAACTAAAGCAAGTGTTGGATTTAAAGCTGGTGTTAAAGAGTATAAATTGACTTATTATACTCCTGACTATGAAACCAAGGATACTGATATCTTAGCAGCATTCCGAGTAACTCCTCAACCCGGAGTTCCACCTGAGGAAGCAGGGGCTGCAGTAGCTGCTGAATCTTCTACTGGTACATGGACAACTGTGTGGACTGATGGACTTACCAGCCTTGATCGTTACAAAGGACGATGCTACCACATCGAGCCCGTTGCTGGAGAAGAAAATCAATTTATTGCTTATGTAGCTTATCCTTTAGACCTGTTTGAAGAAGGTTCTGTTACTAACATGTTTACTTCCATTGTGGGTAATGTTTTTGGGTTCAAAGCCCTGCGTGCTCTACGTCTGGAGGATCTGCGAATTCCTGTTGCTTATGTTAAAACTTTCCAAGGACCACCTCATGGTATTCAAGTTGAAAGAGATAAATTGAACAAGTATGGGCGTCCTCTATTAGGATGTACTATTAAACCGAAATTGGGATTATCTGCTAAGAACTATGGTAGAGCAGTTTATGAATGTCTACGCGGTGGACTTGATTTTACCAAAGATGATGAAAACGTAAACTCTCAACCGTTTATGCGTTGGAGAGACCGTTTCTTATTTTGTGCCGAAGCTATTTATAAATCCCAAGCTGAAACTGGTGAAATCAAAGGGCATTACTTAAATGCTACTGCAGGTACATGCGAAGAAATGATGAAAAGGGCAGTATTTGCCAGAGAATTAGGAGTTCCTATCGTAATGCATGATTACTTAACCGGGGGCTTCACCGCAAACACTAGCTTGGCTCATTATTGCCGAGACAATGGCCTACTTCTTCACATCCACCGTGCAATGCATGCAGTTATTGATAGACAGAAGAATCATGGTATACACTTTCGTGTACTAGCTAAAGCGTTACGTATGTCTGGTGGAGATCATATTCACTCTGGTACCGTAGTAGGTAAACTAGAAGGGGAAAGAGATATTACTTTGGGCTTTGTTGATTTACTACGTGATGATTTTATTGAAAAAGACAGAAGTCGCGGTATTTATTTCACTCAAGACTGGGTCTCTCTACCAGGTGTTCTACCTGTGGCTTCAGGGGGTATTCACGTTTGGCATATGCCGGCTCTTACCGAGATCTTTGGAGATGATTCTGTACTACAGTTCGGTGGCGGAACCTTAGGACACCCTTGGGGTAATGCACCAGGTGCCGTAGCTAACCGAGTAGCTCTAGAAGCATGTGTACAAGCTCGTAATGAGGGACGTGATCTTGCTCGCGAGGGTAATGAAATTATCCGTGAAGCTTGTAAATGGAGTCCTGAACTAGCTGCTGCTTGTGAAGTATGGAAAGAGATCAAATTTGAATTTGAAGCAATGGATACAATT
>Graptopetalum_amethystinum
ATGTCACCACAAACAGAAACTAAAGCAAGTGTTGGATTTAAAGCTGGTGTTAAAGAGTATAAATTGACTTATTATACTCCTGACTATGAAACCAAGGATACTGATATCTTAGCAGCATTCCGAGTAACTCCTCAACCCGGAGTTCCACCTGAGGAAGCAGGGGCTGCAGTAGCTGCTGAATCTTCTACTGGTACATGGACAACTGTGTGGACTGATGGACTTACCAGCCTTGATCGTTACAAAGGACGATGCTACCACATCGAGCCCGTTGCTGGAGAAGAAAATCAATTTATTGCTTATGTAGCTTATCCTTTAGACCTGTTTGAAGAAGGTTCTGTTACTAACATGTTTACTTCCATTGTGGGTAATGTTTTTGGGTTCAAAGCCCTGCGTGCTCTACGTCTGGAGGATCTGCGAATTCCTGTTGCTTATGTTAAAACTTTCCAAGGACCACCTCATGGTATTCAAGTTGAAAGAGATAAATTGAACAAGTATGGGCGTCCTCTATTAGGATGTACTATTAAACCGAAATTGGGATTATCTGCTAAGAACTATGGTAGAGCAGTTTATGAATGTCTACGCGGTGGACTTGATTTTACCAAAGATGATGAAAACGTAAATTCTCAACCGTTTATGCGTTGGAGAGACCGTTTCTTATTTTGTGCCGAAGCTATTTATAAATCCCAAGCTGAAACTGGTGAAATCAAAGGGCATTACTTAAATGCTACTGCAGGTACATGCGAAGAAATGATGAAAAGGGCAGTATTTGCCAGAGAATTAGGAGTTCCTATCGTAATGCATGATTACTTAACCGGGGGCTTCACCGCAAACACTAGCTTGGCTCATTATTGCCGAGACAATGGCCTACTTCTTCACATCCACCGTGCAATGCATGCAGTTATTGATAGACAGAAGAATCATGGTATACACTTTCGTGTACTAGCTAAAGCGTTACGTATGTCTGGTGGAGATCATATTCACTCTGGTACCGTAGTAGGTAAACTAGAAGGGGAAAGAGATATTACTTTGGGCTTTGTTGATTTACTACGTGATGATTTTATTGAAAAAGACAGAAGTCGCGGTATTTATTTCACTCAAGACTGGGTCTCTCTACCTGGTGTTCTACCTGTGGCTTCAGGGGGTATTCACGTTTGGCATATGCCGGCTCTTACCGAGATCTTTGGAGATGATTCTGTACTACAGTTCGGTGGCGGAACCTTAGGACACCCTTGGGGTAATGCACCAGGTGCCGTAGCTAACCGAGTAGCTCTAGAAGCATGTGTACAAGCTCGTAATGAGGGACGTGATCTTGCTCGCGAGGGTAATGAAATTATCCGTGAAGCTTGTAAATGGAGTCCTGAACTAGCTGCTGCTTGTGAAGTATGGAAAGAGATCAAATTTGAATTTGAAGCAATGGATACAATT
>Pachyphytum_compactum
ATGTCACCACAAACAGAAACTAAAGCAAGTGTTGGATTTAAAGCTGGTGTTAAAGAGTATAAATTGACTTATTATACTCCTGACTATGAAACCAAGGATACTGATATCTTAGCAGCATTCCGAGTAACTCCTCAACCCGGAGTTCCACCTGAGGAAGCAGGGGCTGCAGTAGCTGCTGAATCTTCTACTGGTACATGGACAACTGTGTGGACTGATGGACTTACCAGCCTTGATCGTTACAAAGGACGATGCTACCACATCGAGCCCGTTGCTGGAGAAGAAAATCAATTTATTGCTTATGTAGCTTATCCTTTAGACCTGTTTGAAGAAGGTTCTGTTACTAACATGTTTACTTCCATTGTGGGTAATGTTTTTGGGTTCAAAGCCCTGCGTGCTCTACGTCTGGAGGATCTGCGAATTCCTGTTGCTTATGTTAAAACTTTCCAAGGACCACCTCATGGTATTCAAGTTGAAAGAGATAAATTGAACAAGTATGGGCGTCCTCTATTAGGATGTACTATTAAACCGAAATTGGGATTATCTGCTAAGAACTATGGTAGAGCAGTTTATGAATGTCTACGCGGTGGACTTGATTTTACCAAAGATGATGAAAACGTAAACTCTCAACCGTTTATGCGTTGGAGAGACCGTTTCTTATTTTGTGCCGAAGCTATTTATAAATCCCAAGCTGAAACTGGTGAAATCAAAGGGCATTACTTAAATGCTACTGCAGGTACATGCGAAGAAATGATGAAAAGGGCAGTATTTGCCAGAGAATTAGGAGTTCCTATCGTAATGCATGATTACTTAACCGGGGGCTTCACCGCAAACACTAGCTTGGCTCATTATTGCCGAGACAATGGCCTACTTCTTCACATCCACCGTGCAATGCATGCAGTTATTGATAGACAGAAGAATCATGGTATACACTTTCGTGTACTAGCTAAAGCGTTACGTATGTCTGGTGGAGATCATATTCACTCTGGTACCGTAGTAGGTAAACTAGAAGGGGAAAGAGATATTACTTTGGGCTTTGTTGATTTACTACGTGATGATTTTATTGAAAAAGACAGAAGTCGCGGTATTTATTTCACTCAAGACTGGGTCTCTCTACCAGGTGTTCTACCTGTGGCTTCAGGGGGTATTCACGTTTGGCATATGCCGGCTCTTACCGAGATCTTTGGAGATGATTCTGTACTACAGTTCGGTGGCGGAACCTTAGGACACCCTTGGGGTAATGCACCAGGTGCCGTAGCTAACCGAGTAGCTCTAGAAGCATGTGTACAAGCTCGTAATGAGGGACGTGATCTTGCTCGCGAGGGTAATGAAATTATCCGTGAAGCTTGTAAATGGAGTCCTGAACTAGCTGCTGCTTGTGAAGTATGGAAAGAGATCAAATTTGAATTTGAAGCAATGGATACAATT
>Sedum_alfredii
ATGTCACCACAAACAGAAACTAAAGCAAGTGTTGGATTCAAAGCTGGTGTTAAAGATTATAAATTGACTTATTATACTCCTGAGTATGAAACCAAGGATACTGATATCTTAGCAGCATTCCGAGTAACTCCTCAACCCGGAGTTCCACCTGAGGAAGCAGGGGCTGCAGTAGCTGCTGAATCTTCTACTGGTACATGGACAACTGTGTGGACTGATGGACTTACCAGCCTTGATCGTTACAAAGGACGATGCTACCACATCGAGCCCGTTGCTGGAGAAGAAAATCAATATATTGCTTATGTAGCTTATCCTTTAGACCTGTTTGAAGAAGGTTCTGTTACTAACATGTTTACTTCCATTGTGGGTAATGTTTTTGGGTTCAAAGCCCTGCGTGCTCTACGTCTGGAGGATCTGCGAATTCCTGTTGCTTATGTTAAAACTTTCCAAGGACCACCTCATGGTATTCAAGTTGAAAGAGATAAATTGAACAAGTATGGGCGTCCTCTATTAGGATGTACTATTAAACCGAAATTGGGATTATCTGCTAAGAACTACGGTAGAGCAGTTTATGAATGTCTACGCGGTGGACTTGATTTTACCAAAGATGATGAAAACGTGAACTCTCAACCGTTTATGCGTTGGAGAGACCGTTTCTTATTTTGTGCCGAAGCTATTTATAAATCCCAAGCTGAAACTGGTGAAATCAAAGGGCATTACTTAAATGCTACTGCAGGTACATGTGAAGAAATGATGAAAAGGGCAGTATTTGCCAGAGAATTAGGAGTTCCTATCGTAATGCATGATTACTTAACCGGGGGCTTCACCGCAAACACTAGCTTGGCTCATTATTGCCGAGACAATGGCCTACTTCTTCACATCCACCGTGCAATGCACGCAGTTATTGATAGACAGAAGAATCATGGTATACACTTTCGTGTACTAGCTAAAGCGTTACGTATGTCTGGTGGAGATCATATTCACGCTGGTACCGTAGTAGGTAAACTAGAAGGGGAAAGAGACATTACTTTGGGCTTTGTTGATTTACTACGTGATGATTTTATTGAAAAAGACAGAAGTCGCGGTATTTATTTCACTCAAGACTGGGTCTCTCTACCAGGTGTTCTACCCGTGGCTTCAGGGGGTATTCACGTTTGGCATATGCCGGCTCTTACCGAGATCTTTGGAGATGATTCTGTACTACAGTTCGGTGGCGGAACCTTAGGACACCCTTGGGGTAATGCACCAGGTGCCGTAGCTAACCGAGTAGCTCTAGAAGCATGTGTACAAGCTCGTAATGAGGGACGTGATCTTGCTCGCGAGGGTAATGAAATTATCCGTGAAGCTTGTAAATGGAGTCCTGAACTAGCTGCTGCTTGTGAAGTATGGAAAGAGATCAAATTTGAATTTGAAGCAATGGATACGTTG
>Sedum_emarginatum
ATGTCACCACAAACAGAAACTAAAGCAAGTGTTGGATTCAAAGCTGGTGTTAAAGATTATAAATTGACTTATTATACTCCTGAGTATGAAACCAAGGATACTGATATCTTAGCAGCATTCCGAGTAACTCCTCAACCCGGAGTTCCACCTGAGGAAGCAGGGGCTGCAGTAGCTGCTGAATCTTCTACTGGTACATGGACAACTGTGTGGACTGATGGACTTACCAGCCTTGATCGTTACAAAGGACGATGCTACCACATCGAGCCCGTTGCTGGAGAAGAAAATCAATATATTGCTTATGTAGCTTATCCTTTAGACCTGTTTGAAGAAGGTTCTGTTACTAACATGTTTACTTCCATTGTGGGTAATGTTTTTGGGTTCAAAGCCCTGCGTGCTCTACGTCTGGAGGATCTGCGAATTCCTGTTGCTTATGTTAAAACTTTCCAAGGACCACCTCATGGTATTCAAGTTGAAAGAGATAAATTGAACAAGTATGGGCGTCCTCTATTAGGATGTACTATTAAACCGAAATTGGGATTATCTGCTAAGAACTATGGTAGAGCAGTTTATGAATGTCTACGCGGCGGACTTGATTTTACCAAAGATGATGAAAACGTGAACTCTCAACCGTTTATGCGTTGGAGAGACCGTTTCTTATTTTGTGCCGAAGCTATTTATAAATCCCAAGCTGAAACTGGTGAAATCAAAGGGCATTACTTAAATGCTACTGCAGGTACATGTGAAGAAATGATGAAAAGGGCGGTATTTGCCAGAGAATTAGGAGTTCCTATCGTAATGCATGATTACTTAACCGGGGGCTTCACCGCAAACACTAGCTTGGCTCATTATTGCCGAGACAATGGCCTACTTCTTCACATCCACCGTGCAATGCATGCAGTTATTGATAGACAGAAGAATCATGGTATACACTTTCGTGTACTAGCTAAAGCGTTACGTATGTCTGGTGGAGATCATATTCACTCTGGTACCGTAGTAGGTAAACTAGAAGGGGAAAGAGACATTACTTTGGGCTTTGTTGATTTACTACGTGATGATTTTATTGAAAAAGACAGAAGTCGCGGTATTTATTTCACTCAAGACTGGGTCTCTCTACCAGGTGTTCTACCCGTGGCTTCAGGGGGTATTCACGTTTGGCATATGCCGGCTCTTACCGAGATCTTTGGAGATGATTCTGTACTACAGTTCGGTGGCGGAACCTTAGGACACCCTTGGGGTAATGCACCAGGTGCCGTAGCTAACCGAGTAGCTCTAGAAGCATGTGTACAAGCTCGTAATGAGGGACGTGATCTTGCTCGCGAGGGTAATGAAATTATCCGTGAAGCTTGTAAATGGAGTCCTGAACTAGCTGCTGCTTGTGAAGTATGGAAAGAGATCAAATTTGAATTTGAAGCGATGGATACGTTG
>Sedum_lineare
ATGTCACCACAAACAGAAACTAAAGCAAGTGTTGGATTCAAAGCTGGTGTTAAAGATTATAAATTGACTTATTATACTCCTGAATATGAAACCAAGGATACTGATATCTTAGCAGCATTCCGAGTAACTCCTCAACCCGGAGTTCCACCCGAGGAAGCAGGGGCTGCAGTAGCTGCTGAATCTTCTACTGGTACATGGACAACTGTGTGGACTGATGGACTTACCAGCCTTGATCGTTACAAAGGACGATGCTACCACATCGAGCCCGTTGCTGGAGAAGAAAATCAATTTATTGCTTATGTAGCTTATCCTTTAGACCTGTTTGAAGAGGGTTCTGTTACTAACATGTTTACTTCCATTGTGGGTAATGTTTTTGGGTTCAAAGCCCTGCGTGCTCTACGTCTGGAAGATCTGCGAATTCCTGTTGCTTATGTTAAAACTTTCCAAGGACCACCTCATGGTATTCAAGTTGAAAGAGATAAATTGAACAAGTATGGGCGTCCTCTATTAGGATGTACTATTAAACCGAAATTGGGATTATCTGCTAAGAACTATGGTAGAGCAGTTTATGAATGTCTACGTGGTGGACTTGATTTTACCAAAGATGATGAAAACGTGAACTCTCAACCGTTTATGCGTTGGAGAGACCGTTTCTTATTTTGTGCCGAAGCTCTTTTTAAATCCCAAGCTGAAACTGGTGAAATCAAAGGGCATTACTTAAATGCTACTGCAGGTACATGCGAAGAGATGATGAAAAGGGCAGTATTTGCCAGAGAATTAGGAGTTCCTATCGTAATGCATGATTACTTAACCGGGGGTTTCACCGCAAACACTAGCTTGGCTCATTATTGCCGAGACAACGGCCTACTTCTTCACATCCACCGTGCAATGCATGCAGTTATTGATAGACAGAAAAATCATGGTATACACTTCCGTGTACTAGCTAAAGCGTTACGTATGTCTGGTGGAGATCATATTCACTCTGGTACCGTAGTAGGGAAACTAGAAGGGGAAAGAGACATTACTTTGGGGTTTGTTGATTTACTACGTGATGATTTTATTGAAAAAGACAGAAGTCGCGGTATTTATTTCACTCAAGACTGGGTCTCTCTACCTGGTGTTCTACCCGTGGCTTCAGGGGGTATTCATGTTTGGCATATGCCGGCTCTTACCGAGATCTTTGGAGATGATTCTGTACTCCAGTTCGGTGGCGGAACCTTAGGACATCCTTGGGGTAATGCACCAGGTGCCGTAGCTAACCGAGTAGCTCTAGAAGCATGTGTACAAGCTCGTAATGAGGGACGTGATCTTGCTCGCGAGGGTAATGAAATTATCCGTGAAGCTTGTAAATGGAGTCCTGAACTGGCTGCTGCTTGTGAAGTATGGAAAGAGATCAAATTTGAATTTGAAGCAATGGATACTTTG
>Sedum_oryzifolium
ATGTCACCACAAACAGAAACTAAAGCAAGTGTTGGATTCAAAGCTGGTGTTAAAGATTATAAATTGACTTATTATACTCCTGAATATGAAACCAAGGATACTGATATCTTAGCAGCATTCCGAGTAACTCCTCAACCCGGAGTTCCACCTGAGGAAGCAGGGGCTGCAGTAGCTGCTGAATCTTCTACTGGTACATGGACAACTGTATGGACTGATGGACTTACCAGCCTTGATCGTTACAAAGGACGATGCTACCACATCGAGCCCGTTGCTGGAGAAGAAAATCAATTTATTGCTTATGTAGCTTATCCTTTAGACCTGTTTGAAGAGGGTTCTGTTACTAACATGTTTACTTCGATTGTGGGTAATGTTTTTGGATTCAAAGCCCTGCGTGCTCTACGTCTGGAAGATCTGCGAATTCCTGTTGCTTATGTTAAAACTTTCCAAGGGCCACCTCATGGTATTCAAGTTGAAAGAGATAAATTGAACAAGTATGGTCGTCCTCTATTAGGATGTACTATTAAACCGAAATTGGGATTATCTGCTAAGAACTATGGTAGAGCAGTTTATGAATGTCTACGCGGTGGACTTGATTTTACCAAAGATGATGAAAACGTGAACTCTCAACCGTTTATGCGTTGGAGAGACCGTTTCTTATTTTGTGCCGAAGCTATTTTTAAATCCCAAGCTGAAACTGGTGAAATCAAAGGGCATTACTTAAATGCTACTGCAGGTACATGCGAAGAGATGATGAAAAGGGCAATATTTGCCAGAGAATTGGGAGTTCCTATCGTAATGCATGATTACTTAACCGGGGGTTTCACCGCAAACACTAGCTTGGCTCATTATTGCCGAGACAATGGCCTACTTCTTCACATCCACCGTGCAATGCATGCAGTTATTGATAGACAGAAAAATCATGGTATACACTTTCGTGTACTAGCTAAAGCGTTACGTATGTCTGGTGGAGATCATATTCACTCTGGTACCGTAGTAGGGAAACTAGAAGGGGAAAGAGACATTACTTTGGGCTTTGTTGATTTACTACGTGATGATTTTATTGAAAAAGACAGAAGTCGCGGTATTTATTTCACTCAAGACTGGGTCTCTCTACCAGGTGTTCTACCCGTGGCTTCAGGGGGTATTCACGTTTGGCATATGCCGGCTCTTACCGAGATCTTTGGAGATGATTCTGTACTACAGTTCGGTGGCGGAACCTTAGGACACCCTTGGGGTAATGCACCAGGTGCCGTAGCTAACCGAGTAGCTCTAGAAGCATGTGTACAAGCTCGTAATGAGGGACGTGATCTTGCTCGCGAGGGTAATGAAATTATCCGTGAAGCTTGTAAATGGAGTCCGGAACTGGCTGCTGCTTGTGAAGTATGGAAAGAGATCAAATTTGAATTTGAAGCAATGGATACTTTG
>Sedum_plumbizincicola
ATGTCACCACAAACAGAAACTAAAGCAAGTGTTGGATTCAAAGCTGGTGTTAAAGATTATAAATTGACTTATTATACTCCTGAGTATGAAACCAAGGATACTGATATCTTAGCAGCATTCCGAGTAACTCCTCAACCCGGAGTTCCACCTGAGGAAGCAGGGGCTGCAGTAGCTGCTGAATCTTCTACTGGTACATGGACAACTGTGTGGACTGATGGACTTACCAGTCTTGATCGTTACAAAGGACGATGCTACCACATCGAGCCCGTTGCTGGAGAAGAAAATCAATATATTGCTTATGTAGCTTATCCTTTAGACCTGTTTGAAGAGGGTTCTGTTACTAACATGTTTACTTCCATTGTGGGTAATGTTTTTGGGTTCAAAGCCCTGCGTGCTCTACGTCTGGAGGATCTGCGAATTCCTGTTGCTTATGTTAAAACTTTCCAAGGACCACCTCATGGTATTCAAGTTGAAAGAGATAAATTGAACAAGTATGGGCGTCCTCTATTAGGATGTACTATTAAACCGAAATTGGGATTATCTGCTAAGAACTATGGTAGAGCAGTTTATGAATGTCTACGCGGTGGACTTGATTTTACCAAAGATGATGAAAACGTGAACTCTCAACCGTTTATGCGTTGGAGAGACCGTTTCTTATTTTGTGCCGAAGCTATTTATAAATCCCAAGCTGAAACTGGTGAAATCAAAGGGCATTACTTAAATGCTACTGCAGGTACATGTGAAGAAATGATGAAAAGGGCAGTATTTGCCAGAGAATTAGGAGCTCCTATCGTAATGCATGATTACTTAACCGGGGGCTTCACCGCAAACACTAGCTTGGCTCATTATTGCCGAGACAATGGCCTACTTCTTCACATCCACCGTGCAATGCACGCAGTTATTGATAGACAGAAGAATCATGGTATACACTTTCGTGTACTAGCTAAAGCGTTACGTATGTCTGGTGGAGATCATATTCACTCTGGTACCGTAGTAGGTAAACTAGAAGGGGAAAGAGACATTACTTTGGGCTTTGTTGATTTACTACGTGATGATTTTATTGAAAAAGACAGAAGTCGCGGTATTTATTTCACTCAAGACTGGGTCTCTCTACCAGGTGTTCTACCCGTGGCTTCAGGGGGTATTCACGTTTGGCATATGCCGGCTCTTACCGAGATCTTTGGAGATGATTCTGTACTACAGTTCGGTGGCGGAACCTTAGGACACCCTTGGGGTAATGCACCAGGTGCCGTAGCTAACCGAGTAGCTCTAGAAGCATGTGTACAAGCTCGTAATGAGGGACGTGATCTTGCTCGCGAGGGTAATGAAATTATCCGTGAAGCTTGTAAATGGAGTCCTGAACTAGCTGCTGCTTGTGAAGTATGGAAAGAGATCAAATTTGAATTTGAAGCAATGGATACGTTG
>Sedum_sarmentosum
ATGTCACCACAAACAGAAACTAAAGCAAGTGTTGGATTCAAAGCTGGTGTTAAAGATTATAAATTGACTTATTATACTCCTGAGTATGAAACCAAGGATACTGATATCTTAGCAGCATTCCGAGTAACTCCTCAACCCGGAGTTCCACCTGAGGAAGCAGGGGCTGCAGTAGCTGCTGAATCTTCTACTGGTACATGGACAACTGTGTGGACTGATGGACTTACCAGCCTTGATCGTTACAAAGGACGATGCTACCACATCGAGCCCGTTGCTGGCGAAGAAAATCAATATATTGCTTATGTAGCTTATCCTTTAGACCTGTTTGAAGAAGGTTCTGTTACTAACATGTTTACTTCCATTGTGGGTAATGTTTTTGGGTTCAAAGCCCTGCGTGCTCTACGTCTGGAGGATCTGCGAATTCCTGTTGCTTATGTTAAAACTTTCCAAGGACCACCTCATGGTATTCAAGTTGAAAGAGATAAATTGAACAAGTATGGGCGTCCTCTATTAGGATGTACTATTAAACCGAAATTGGGATTATCTGCTAAGAACTATGGTAGAGCAGTTTATGAATGTCTACGCGGTGGACTTGATTTTACCAAAGATGATGAAAACGTGAACTCTCAACCGTTTATGCGTTGGAGAGACCGTTTCTTATTTTGTGCCGAAGCTATTTATAAATCCCAAGCTGAAACTGGTGAAATCAAAGGGCATTACTTAAATGCTACTGCAGGTACATGTGAAGAAATGATGAAAAGGGCAGTATTTGCCAGAGAATTAGGAGTTCCTATCGTAATGCATGATTACTTAACCGGGGGCTTCACCGCAAACACTAGCTTGGCTCATTATTGCCGAGACAATGGCCTACTTCTTCACATCCACCGTGCAATGCATGCAGTTATTGATAGACAGAAGAATCATGGTATACACTTTCGTGTACTAGCTAAAGCGTTACGTATGTCTGGTGGAGATCATATTCACTCTGGTACCGTAGTAGGTAAACTAGAAGGGGAAAGAGACATTACTTTAGGCTTTGTTGATTTACTACGTGATGATTTTATTGAAAAAGACAGAAGTCGCGGTATTTATTTCACTCAAGACTGGGTCTCTCTACCAGGTGTTCTACCTGTGGCTTCAGGGGGTATTCACGTTTGGCATATGCCGGCTCTTACCGAGATCTTTGGAGATGATTCTGTACTACAGTTCGGCGGCGGAACCTTAGGACACCCTTGGGGTAATGCACCAGGTGCCGTAGCTAACCGAGTAGCTCTAGAAGCATGTGTACAAGCTCGTAATGAGGGACGTGATCTTGCTCGCGAGGGTAATGAAATTATCCGTGAAGCTTGTAAATGGAGTCCTGAACTAGCTGCTGCTTGTGAAGTATGGAAAGAGATCAAATTTGAATTTGAAGCAATGGATACGTTG
>Sedum_tricarpum
ATGTCACCACAAACAGAAACTAAAGCAAGTGTTGGATTCAAAGCTGGTGTTAAAGATTATAAATTGACTTATTATACTCCTGAGTATGAAACCAAGGATACTGATATCTTAGCAGCATTCCGAGTAACTCCTCAACCCGGAGTTCCACCTGAGGAAGCAGGGGCTGCAGTAGCTGCTGAATCTTCTACTGGTACATGGACAACTGTGTGGACTGATGGACTTACCAGCCTTGATCGTTACAAAGGACGATGCTACCACATCGAGCCCGTTGCTGGAGAAGAAAATCAATATATTGCTTATGTAGCTTATCCTTTAGACCTGTTTGAAGAAGGTTCTGTTACTAACATGTTTACTTCCATTGTGGGTAATGTTTTTGGGTTCAAAGCCCTGCGTGCTCTACGTCTGGAGGATCTGCGAATTCCTGTTGCTTATGTTAAAACTTTCCAAGGACCACCTCATGGTATTCAAGTTGAAAGAGATAAATTGAACAAGTATGGGCGTCCTCTATTAGGATGTACTATTAAACCGAAATTGGGATTATCTGCTAAGAACTATGGTAGAGCAGTTTATGAATGTCTACGCGGTGGACTTGATTTTACCAAAGATGATGAAAACGTGAACTCTCAACCGTTTATGCGTTGGAGAGACCGTTTCTTATTTTGTGCCGAAGCTATTTATAAATCCCAAGCTGAAACTGGTGAAATCAAAGGGCATTACTTAAATGCTACTGCAGGTACATGTGAAGAAATGATGAAAAGGGCAGTATTTGCCAGAGAATTAGGAGTTCCTATCGTAATGCATGATTACTTAACCGGGGGCTTCACCGCAAACACTAGCTTGGCTCATTATTGCCGAGACAATGGCCTACTTCTTCACATCCACCGTGCAATGCACGCAGTTATTGATAGACAGAAGAATCATGGTATACACTTTCGTGTACTAGCTAAAGCGTTACGTATGTCTGGTGGAGATCATATTCACGCTGGTACCGTAGTAGGTAAACTAGAAGGGGAAAGAGACATTACTTTGGGCTTTGTTGATTTACTACGTGATGATTTTATTGAAAAAGACAGAAGTCGCGGTATTTATTTCACTCAAGACTGGGTCTCTCTACCAGGTGTTCTACCCGTGGCTTCAGGGGGTATTCACGTTTGGCATATGCCGGCTCTTACCGAGATCTTTGGAGATGATTCTGTACTACAGTTCGGTGGCGGAACCTTAGGACACCCTTGGGGTAATGCACCAGGTGCCGTAGCTAACCGAGTAGCTCTAGAAGCATGTGTACAAGCTCGTAATGAGGGACGTGATCTTGCTCGCGAGGGTAATGAAATTATCCGTGAAGCTTGTAAATGGAGTCCTGAACTTGCTGCTGCTTGTGAAGTATGGAAAGAGATCAAATTTGAATTTGAAGCAATGGATACGTTG
>Aeonium_arboreum
ATGTCACCACAAACAGAAACTAAAGCAAGTGTTGGATTCAAAGCTGGTGTTAAAGATTATAAATTGACTTATTATACTCCTGACTATGAAACCAAGGATACTGATATCTTAGCAGCATTCCGAGTAACTCCTCAACCTGGAGTTCCACCTGAGGAAGCGGGGGCTGCGGTAGCTGCTGAATCTTCTACTGGTACATGGACAACTGTGTGGACTGATGGACTTACCAGTCTTGATCGTTACAAAGGACGATGCTACCACATCGAGCCCGTTGCTGGAGAAGAAAATCAATATATTGCTTATGTAGCTTATCCTTTAGACCTTTTTGAAGAAGGTTCTGTTACTAACATGTTTACTTCCATTGTGGGTAATGTCTTTGGGTTCAAAGCCCTGCGTGCTCTACGTCTGGAGGATCTACGAATTCCTGTTGCTTATGTTAAAACTTTCCAAGGACCGCCTCATGGTATTCAAGTTGAAAGAGATAAATTGAACAAGTATGGGCGTCCTCTATTAGGATGTACTATTAAACCGAAATTAGGATTATCTGCTAAGAACTATGGTAGAGCAGTTTATGAATGTCTACGCGGTGGACTTGATTTTACCAAAGATGATGAAAACGTGAATTCTCAACCGTTTATGCGTTGGAGAGACCGTTTCTTATTTTGTGCCGAAGCTCTTTATAAAGCACAAGCTGAAACCGGTGAAATCAAAGGGCATTACTTAAATGCTACTGCAGGTACATGCGAAGACATGATGAAAAGGGCAGTATTTGCTAGAGAATTAGGGGTTCCTATTGTAATGCATGATTACTTAACCGGGGGCTTCACCGCAAATACTACCTTGGCTCATTATTGCCGAGACAATGGCCTACTTCTTCACATCCACCGTGCAATGCACGCAGTTATTGATAGACAGAAGAATCATGGTATACACTTTCGTGTACTAGCTAAAGCTTTACGTATGTCTGGTGGAGATCATATTCACTCTGGTACCGTTGTAGGTAAACTAGAAGGGGAAAGAGACATCACTTTGGGCTTTGTTGATTTATTACGTGATGATTTTATTGAAAAAGACCGAAGTCGCGGTATTTATTTCACTCAAGATTGGGTCTCTCTACCAGGTGTTCTGCCGGTGGCTTCAGGGGGTATTCACGTTTGGCATATGCCGGCTCTTACCGAGATCTTTGGAGATGATTCTGTACTACAGTTCGGTGGCGGAACCTTAGGACACCCTTGGGGTAATGCACCAGGTGCCGTAGCTAACCGAGTAGCTCTAGAAGCATGTGTACAAGCTCGTAATGAGGGGCGGGATCTTGCTCGCGAGGGTAATGCAATTATCCGCGAGGCTTGTAAATGGAGTCCTGAACTAGCTGCTGCTTGTGAAGTATGGAAGGAGATCAAATTTGAATTTGAAGCAATGGATACTTTG
>Aeonium_balsamiferum
ATGTCACCACAAACAGAAACTAAAGCAAGTGTTGGATTCAAAGCTGGTGTTAAAGATTATAAATTGACTTATTATACTCCTGACTATGAAACCAAGGATACTGATATCTTAGCAGCATTCCGAGTAACTCCTCAACCTGGAGTTCCACCTGAGGAAGCGGGGGCTGCGGTAGCTGCTGAATCTTCTACTGGTACATGGACAACTGTGTGGACTGATGGACTTACCAGTCTTGATCGTTACAAAGGACGATGCTACCACATCGAGCCCGTTGCTGGAGAAGAAAATCAATATATTGCTTATGTAGCTTATCCTTTAGACCTTTTTGAAGAAGGTTCTGTTACTAACATGTTTACTTCCATTGTGGGTAATGTCTTTGGGTTCAAAGCCCTGCGTGCTCTACGTCTGGAGGATCTACGAATTCCTGTTGCTTATGTTAAAACTTTCCAAGGACCGCCTCATGGTATTCAAGTTGAAAGAGATAAATTGAACAAGTATGGGCGTCCTCTATTAGGATGTACTATTAAACCGAAATTAGGATTATCTGCTAAGAACTATGGTAGAGCAGTTTATGAATGTCTACGCGGTGGACTTGATTTTACCAAAGATGATGAAAACGTGAATTCTCAACCGTTTATGCGTTGGAGAGACCGTTTCTTATTTTGTGCCGAAGCTCTTTATAAAGCACAAGCTGAAACCGGTGAAATCAAAGGGCATTACTTAAATGCTACTGCAGGTACATGCGAAGACATGATGAAAAGGGCAGTATTTGCTAGAGAATTAGGGGTTCCTATTGTAATGCATGATTACTTAACCGGGGGCTTCACCGCAAATACTACCTTGGCTCATTATTGCCGAGACAATGGCCTACTTCTTCACATCCACCGTGCAATGCACGCAGTTATTGATAGACAGAAGAATCATGGTATACACTTTCGTGTACTAGCTAAAGCTTTACGTATGTCTGGTGGAGATCATATTCACTCTGGTACCGTTGTAGGTAAACTAGAAGGGGAAAGAGACATCACTTTGGGCTTTGTTGATTTATTACGTGATGATTTTATTGAAAAAGACCGAAGTCGCGGTATTTATTTCACTCAAGATTGGGTCTCTCTACCAGGTGTTCTGCCGGTGGCTTCAGGGGGTATTCACGTTTGGCATATGCCGGCTCTTACCGAGATCTTTGGAGATGATTCTGTACTACAGTTCGGTGGCGGAACCTTAGGACACCCTTGGGGTAATGCACCAGGTGCCGTAGCTAACCGAGTAGCTCTAGAAGCATGTGTACAAGCTCGTAATGAGGGGCGGGATCTTGCTCGCGAGGGTAATGCAATTATCCGCGAGGCTTGTAAATGGAGTCCTGAACTAGCTGCTGCTTGTGAAGTATGGAAGGAGATCAAATTTGAATTTGAAGCAATGGATACTTTG
>Aeonium_decorum
ATGTCACCACAAACAGAAACTAAAGCAAGTGTTGGATTCAAAGCTGGTGTTAAAGATTATAAATTGACTTATTATACTCCTGACTATGAAACCAAGGATACTGATATCTTAGCAGCATTCCGAGTAACTCCTCAACCTGGAGTTCCACCTGAGGAAGCGGGGGCTGCGGTAGCTGCTGAATCTTCTACTGGTACATGGACAACTGTGTGGACTGATGGACTTACCAGTCTTGATCGTTACAAAGGACGATGCTACCACATCGAGCCCGTTGCTGGAGAAGAAAATCAATATATTGCTTATGTAGCTTATCCTTTAGACCTTTTTGAAGAAGGTTCTGTTACTAACATGTTTACTTCCATTGTGGGTAATGTCTTTGGGTTCAAAGCCCTGCGTGCTCTACGTCTGGAGGATCTACGAATTCCTGTTGCTTATGTTAAAACTTTCCAGGGACCGCCTCATGGTATTCAAGTTGAAAGAGATAAATTGAACAAGTATGGGCGTCCTCTATTAGGATGTACTATTAAACCGAAATTAGGATTATCTGCTAAGAACTATGGTAGAGCAGTTTATGAATGTCTACGCGGTGGACTTGATTTTACCAAAGATGATGAAAACGTGAATTCTCAACCGTTTATGCGTTGGAGAGACCGTTTCTTATTTTGTGCCGAAGCTCTTTATAAAGCACAAGCTGAAACCGGTGAAATCAAAGGGCATTACTTAAATGCTACTGCAGGTACATGCGAAGACATGATGAAAAGGGCAGTATTTGCTAGAGAATTAGGGGTTCCTATTGTAATGCATGATTACTTAACCGGGGGCTTCACCGCAAATACTACCTTGGCTCATTATTGCCGAGACAATGGCCTACTTCTTCACATCCACCGTGCAATGCACGCAGTTATTGATAGACAGAAGAATCATGGTATACACTTTCGTGTACTAGCTAAAGCTTTACGTATGTCTGGTGGAGATCATATTCACTCTGGTACCGTTGTAGGTAAACTAGAAGGGGAAAGAGACATCACTTTGGGCTTTGTTGATTTATTACGTGATGATTTTATTGAAAAAGACCGAAGTCGCGGTATTTATTTCACTCAAGATTGGGTCTCTCTACCAGGTGTTCTGCCGGTGGCTTCAGGGGGTATTCACGTTTGGCATATGCCGGCTCTTACCGAGATCTTTGGAGATGATTCTGTACTACAGTTCGGTGGCGGAACCTTAGGACACCCTTGGGGTAATGCACCAGGTGCCGTAGCTAACCGAGTAGCTCTAGAAGCATGTGTACAAGCTCGTAATGAGGGGCGGGATCTTGCTCGCGAGGGTAATGCAATTATCCGCGAGGCTTGTAAATGGAGTCCTGAACTAGCTGCTGCTTGTGAAGTATGGAAGGAGATCAAATTTGAATTTGAAGCAATGGATACTTTG
>Aeonium_diplocyclum
ATGTCACCACAAACAGAAACTAAAGCAAGTGTTGGATTCAAAGCTGGTGTTAAAGATTATAAATTGACTTATTATACTCCTGACTATGAAACCAAGGATACTGATATCTTAGCAGCATTCCGAGTAACTCCTCAACCTGGAGTTCCACCTGAGGAAGCGGGGGCTGCGGTAGCTGCTGAATCTTCTACTGGTACATGGACAACTGTGTGGACTGATGGACTTACCAGTCTTGATCGTTACAAAGGACGATGCTACCACATCGAGCCCGTTGCTGGAGAAGAAAATCAATATATTGCTTATGTAGCTTATCCTTTAGACCTTTTTGAAGAAGGTTCTGTTACTAACATGTTTACTTCCATTGTGGGTAATGTCTTTGGGTTCAAAGCCCTGCGTGCTCTACGTCTGGAGGATCTACGAATTCCTGTTGCTTATGTTAAAACTTTCCAAGGACCGCCTCATGGTATTCAAGTTGAAAGAGATAAATTGAACAAGTATGGGCGTCCTCTATTAGGATGTACTATTAAACCGAAATTAGGATTATCTGCTAAGAACTATGGTAGAGCAGTTTATGAATGTCTACGCGGTGGACTTGATTTTACCAAAGATGATGAAAACGTGAATTCTCAACCGTTTATGCGTTGGAGAGACCGTTTCTTATTTTGTGCCGAAGCTCTTTATAAAGCACAAGCTGAAACCGGTGAAATCAAAGGGCATTACTTAAATGCTACTGCAGGTACATGCGAAGACATGATGAAAAGGGCAGTATTTGCTAGAGAATTAGGGGTTCCTATTGTAATGCATGATTACTTAACCGGGGGCTTCACCGCAAATACTACCTTGGCTCATTATTGCCGAGACAATGGCCTACTTCTTCACATCCACCGTGCAATGCACGCAGTTATTGATAGACAGAAGAATCATGGTATACACTTTCGTGTACTAGCTAAAGCTTTACGTATGTCTGGTGGAGATCATATTCACTCTGGTACCGTTGTAGGTAAACTAGAAGGGGAAAGAGACATCACTTTGGGCTTTGTTGATTTATTACGTGATGATTTTATTGAAAAAGACCGAAGTCGCGGTATTTATTTCACTCAAGATTGGGTCTCTCTACCAGGTGTTCTGCCGGTGGCTTCAGGGGGTATTCACGTTTGGCATATGCCGGCTCTTACCGAGATCTTTGGAGATGATTCTGTACTACAGTTCGGTGGGGGAACCTTAGGACACCCTTGGGGTAATGCACCAGGTGCCGTAGCTAACCGAGTAGCTCTAGAAGCATGTGTACAAGCTCGTAATGAGGGGCGGGATCTTGCTCGCGAGGGTAATGCAATTATCCGCGAGGCTTGTAAATGGAGTCCTGAACTAGCTGCTGCTTGTGAAGTATGGAAGGAGATCAAATTTGAATTTGAAGCAATGGATACTTTG
>Aeonium_dodrantale
ATGTCACCACAAACAGAAACTAAAGCAAGTGTTGGATTCAAAGCTGGTGTTAAAGATTATAAATTGACTTATTATACTCCTGACTATGAAACCAAGGATACTGATATCTTAGCAGCATTCCGAGTAACTCCTCAACCTGGAGTTCCACCTGAGGAAGCGGGGGCTGCGGTAGCTGCTGAATCTTCTACTGGTACATGGACAACTGTGTGGACTGATGGACTTACCAGTCTTGATCGTTACAAAGGACGATGCTACCACATCGAGCCCGTTGCTGGAGAAGAAAATCAATATATTGCTTATGTAGCTTATCCTTTAGACCTTTTTGAAGAAGGTTCTGTTACTAACATGTTTACTTCCATTGTGGGTAATGTCTTTGGGTTCAAAGCCCTGCGTGCTCTACGTCTGGAGGATCTACGAATTCCTGTTGCTTATGTTAAAACTTTCCAAGGACCGCCTCATGGTATTCAAGTTGAAAGAGATAAATTGAACAAGTATGGGCGTCCTCTATTAGGATGTACTATTAAACCGAAATTAGGATTATCTGCTAAGAACTATGGTAGAGCAGTTTATGAATGTCTACGCGGTGGACTTGATTTTACCAAAGATGATGAAAACGTGAATTCTCAACCGTTTATGCGTTGGAGAGACCGTTTCTTATTTTGTGCCGAAGCTCTTTATAAAGCACAAGCTGAAACCGGTGAAATCAAAGGGCATTACTTAAATGCTACTGCAGGTACATGCGAAGACATGATGAAAAGGGCAGTATTTGCTAGAGAATTAGGGGTTCCTATTGTAATGCATGATTACTTAACCGGGGGCTTCACCGCAAATACTACCTTGGCTCATTATTGCCGAGACAATGGCCTACTTCTTCACATCCACCGTGCAATGCACGCAGTTATTGATAGACAGAAGAATCATGGTATACACTTTCGTGTACTAGCTAAAGCTTTACGTATGTCTGGTGGAGATCATATTCACTCTGGTACCGTTGTAGGTAAACTAGAAGGGGAAAGAGACATCACTTTGGGCTTTGTTGATTTATTACGTGATGATTTTATTGAAAAAGACCGAAGTCGCGGTATTTATTTCACTCAAGATTGGGTCTCTCTACCAGGTGTTCTGCCGGTGGCTTCAGGGGGTATTCACGTTTGGCATATGCCGGCTCTTACCGAGATCTTTGGAGATGATTCTGTACTACAGTTCGGTGGCGGAACCTTAGGACACCCTTGGGGTAATGCACCAGGTGCCGTAGCTAACCGAGTAGCTCTAGAAGCATGTGTACAAGCTCGTAATGAGGGGCGGGATCTTGCTCGCGAGGGTAATGCAATTATCCGCGAGGCTTGTAAATGGAGTCCTGAACTAGCTGCTGCTTGTGAAGTATGGAAGGAGATCAAATTTGAATTTGAAGCAATGGATACTTTG
>Aeonium_nobile
ATGTCACCACAAACAGAAACTAAAGCAAGTGTTGGATTCAAAGCTGGTGTTAAAGATTATAAATTGACTTATTATACTCCTGACTATGAAACCAAGGATACTGATATCTTAGCAGCATTCCGAGTAACTCCTCAACCTGGAGTTCCACCTGAGGAAGCGGGGGCTGCGGTAGCTGCTGAATCTTCTACTGGTACATGGACAACTGTGTGGACTGATGGACTTACCAGTCTTGATCGTTACAAAGGACGATGCTACCACATCGAGCCCGTTGCTGGAGAAGAAAATCAATATATTGCTTATGTAGCTTATCCTTTAGACCTTTTTGAAGAAGGTTCTGTTACTAACATGTTTACTTCCATTGTGGGTAATGTCTTTGGGTTCAAAGCCCTGCGTGCTCTACGTCTGGAGGATCTACGAATTCCTGTTGCTTATGTTAAAACTTTCCAGGGACCGCCTCATGGTATTCAAGTTGAAAGAGATAAATTGAACAAGTATGGGCGTCCTCTATTAGGATGTACTATTAAACCGAAATTAGGATTATCTGCTAAGAACTATGGTAGAGCAGTTTATGAATGTCTACGCGGTGGACTTGATTTTACCAAAGATGATGAAAACGTGAATTCTCAACCGTTTATGCGTTGGAGAGACCGTTTCTTATTTTGTGCCGAAGCTCTTTATAAAGCACAAGCTGAAACCGGTGAAATCAAAGGGCATTACTTAAATGCTACTGCAGGTACATGCGAAGACATGATGAAAAGGGCAGTATTTGCTAGAGAATTAGGGGTTCCTATTGTAATGCATGATTACTTAACCGGGGGCTTCACCGCAAATACTACCTTGGCTCATTATTGCCGAGACAATGGCCTACTTCTTCACATCCACCGTGCAATGCACGCAGTTATTGATAGACAGAAGAATCATGGTATACACTTTCGTGTACTAGCTAAAGCTTTACGTATGTCTGGTGGAGATCATATTCACTCTGGTACCGTTGTAGGTAAACTAGAAGGGGAAAGAGACATCACTTTGGGCTTTGTTGATTTATTACGTGATGATTTTATTGAAAAAGACCGAAGTCGCGGTATTTATTTCACTCAAGATTGGGTCTCTCTACCAGGTGTTCTGCCGGTGGCTTCAGGGGGTATTCACGTTTGGCATATGCCGGCTCTTACCGAGATCTTTGGAGATGATTCTGTACTACAGTTCGGTGGCGGAACCTTAGGACACCCTTGGGGTAATGCACCAGGTGCCGTAGCTAACCGAGTAGCTCTAGAAGCATGTGTACAAGCTCGTAATGAGGGGCGGGATCTTGCTCGCGAGGGTAATGCAATTATCCGCGAGGCTTGTAAATGGAGTCCTGAACTAGCTGCTGCTTGTGAAGTATGGAAGGAGATCAAATTTGAATTTGAAGCAATGGATACTTTG
>Aeonium_saundersii
ATGTCACCACAAACAGAAACTAAAGCAAGTGTTGGATTCAAAGCTGGTGTTAAAGATTATAAATTGACTTATTATACTCCTGACTATGAAACCAAGGATACTGATATCTTAGCAGCATTCCGAGTAACTCCTCAACCTGGAGTTCCACCTGAGGAAGCGGGGGCTGCGGTAGCTGCTGAATCTTCTACTGGTACATGGACAACTGTGTGGACTGATGGACTTACCAGTCTTGATCGTTACAAAGGACGATGCTACCACATCGAGCCCGTTGCTGGAGAAGAAAATCAATATATTGCTTATGTAGCTTATCCTTTAGACCTTTTTGAAGAAGGTTCTGTTACTAACATGTTTACTTCCATTGTGGGTAATGTCTTTGGGTTCAAAGCCCTGCGTGCTCTACGTCTGGAGGATCTACGAATTCCTGTTGCTTATGTTAAAACTTTCCAAGGACCGCCTCATGGTATTCAAGTTGAAAGAGATAAATTGAACAAGTATGGGCGTCCTCTATTAGGATGTACTATTAAACCGAAATTAGGATTATCTGCTAAGAACTATGGTAGAGCAGTTTATGAATGTCTACGCGGTGGACTTGATTTTACCAAAGATGATGAAAACGTGAATTCTCAACCGTTTATGCGTTGGAGAGACCGTTTCTTATTTTGTGCCGAAGCTCTTTATAAAGCACAAGCTGAAACCGGTGAAATCAAAGGCCATTACTTAAATGCTACTGCAGGTACATGCGAAGACATGATGAAAAGGGCAGTATTTGCTAGAGAATTAGGGGTTCCTATTGTAATGCATGATTACTTAACCGGGGGCTTCACCGCAAATACTACCTTGGCTCATTATTGCCGAGACAATGGCCTACTTCTTCACATCCACCGTGCAATGCACGCAGTTATTGATAGACAGAAGAATCATGGTATACACTTTCGTGTACTAGCTAAAGCTTTACGTATGTCTGGTGGAGATCATATTCACTCTGGTACCGTTGTAGGTAAACTAGAAGGGGAAAGAGACATCACTTTGGGCTTTGTTGATTTATTACGTGATGATTTTATTGAAAAAGACCGAAGTCGCGGTATTTATTTCACTCAAGATTGGGTCTCTCTACCAGGTGTTCTGCCGGTGGCTTCAGGGGGTATTCACGTTTGGCATATGCCGGCTCTTACCGAGATCTTTGGAGATGATTCTGTACTACAGTTCGGTGGCGGAACCTTAGGACACCCTTGGGGTAATGCACCAGGTGCCGTAGCTAACCGAGTAGCTCTAGAAGCATGTGTACAAGCTCGTAATGAGGGGCGGGATCTTGCTCGCGAGGGTAATGCAATTATCCGCGAGGCTTGTAAATGGAGTCCTGAACTAGCTGCTGCTTGTGAAGTATGGAAGGAGATCAAATTTGAATTTGAAGCAATGGATACTTTG
>Aeonium_tabuliforme
ATGTCACCACAAACAGAAACTAAAGCAAGTGTTGGATTCAAAGCTGGTGTTAAAGATTATAAATTGACTTATTATACTCCTGACTATGAAACCAAGGATACTGATATCTTAGCAGCATTCCGAGTAACTCCTCAACCTGGAGTTCCACCTGAGGAAGCGGGGGCTGCGGTAGCTGCTGAATCTTCTACTGGTACATGGACAACTGTGTGGACTGATGGACTTACCAGTCTTGATCGTTACAAAGGACGATGCTACCACATCGAGCCCGTTGCTGGAGAAGAAAATCAATATATTGCTTATGTAGCTTATCCTTTAGACCTTTTTGAAGAAGGTTCTGTTACTAACATGTTTACTTCCATTGTGGGTAATGTCTTTGGGTTCAAAGCCCTGCGTGCTCTACGTCTGGAGGATCTACGAATTCCTGTTGCTTATGTTAAAACTTTCCAGGGACCGCCTCATGGTATTCAAGTTGAAAGAGATAAATTGAACAAGTATGGGCGTCCTCTATTAGGATGTACTATTAAACCGAAATTAGGATTATCTGCTAAGAACTATGGTAGAGCAGTTTATGAATGTCTACGCGGTGGACTTGATTTTACCAAAGATGATGAAAACGTGAATTCTCAACCGTTTATGCGTTGGAGAGACCGTTTCTTATTTTGTGCCGAAGCTCTTTATAAAGCACAAGCTGAAACCGGTGAAATCAAAGGGCATTACTTAAATGCTACTGCAGGTACATGCGAAGACATGATGAAAAGGGCAGTATTTGCTAGAGAATTAGGGGTTCCTATTGTAATGCATGATTACTTAACCGGGGGCTTCACCGCAAATACTACCTTGGCTCATTATTGCCGAGACAATGGCCTACTTCTTCACATCCACCGTGCAATGCACGCAGTTATTGATAGACAGAAGAATCATGGTATACACTTTCGTGTACTAGCTAAAGCTTTACGTATGTCTGGTGGAGATCATATTCACTCTGGTACCGTTGTAGGTAAACTAGAAGGGGAAAGAGACATCACTTTGGGCTTTGTTGATTTATTACGTGATGATTTTATTGAAAAAGACCGAAGTCGCGGTATTTATTTCACTCAAGATTGGGTCTCTCTACCAGGTGTTCTGCCGGTGGCTTCAGGGGGTATTCACGTTTGGCATATGCCGGCTCTTACCGAGATCTTTGGAGATGATTCTGTACTACAGTTCGGTGGCGGAACCTTAGGACACCCTTGGGGTAATGCACCAGGTGCCGTAGCTAACCGAGTAGCTCTAGAAGCATGTGTACAAGCTCGTAATGAGGGGCGGGATCTTGCTCGCGAGGGTAATGCAATTATCCGCGAGGCTTGTAAATGGAGTCCTGAACTAGCTGCTGCTTGTGAAGTATGGAAGGAGATCAAATTTGAATTTGAAGCAATGGATACTTTG
>Aeonium_undulatum
ATGTCACCACAAACAGAAACTAAAGCAAGTGTTGGATTCAAAGCTGGTGTTAAAGATTATAAATTGACTTATTATACTCCTGACTATGAAACCAAGGATACTGATATCTTAGCAGCATTCCGAGTAACTCCTCAACCTGGAGTTCCACCTGAGGAAGCGGGGGCTGCGGTAGCTGCTGAATCTTCTACTGGTACATGGACAACTGTGTGGACTGATGGACTTACCAGTCTTGATCGTTACAAAGGACGATGCTACCACATCGAGCCCGTTGCTGGAGAAGAAAATCAATATATTGCTTATGTAGCTTATCCTTTAGACCTTTTTGAAGAAGGTTCTGTTACTAACATGTTTACTTCCATTGTGGGTAATGTCTTTGGGTTCAAAGCCCTGCGTGCTCTACGTCTGGAGGATCTACGAATTCCTGTTGCTTATGTTAAAACTTTCCAAGGACCGCCTCATGGTATTCAAGTTGAAAGAGATAAATTGAACAAGTATGGGCGTCCTCTATTAGGATGTACTATTAAACCGAAATTAGGATTATCTGCTAAGAACTATGGTAGAGCAGTTTATGAATGTCTACGCGGTGGACTTGATTTTACCAAAGATGATGAAAACGTGAATTCTCAACCGTTTATGCGTTGGAGAGACCGTTTCTTATTTTGTGCCGAAGCTCTTTATAAAGCACAAGCTGAAACCGGTGAAATCAAAGGGCATTACTTAAATGCTACTGCAGGTACATGCGAAGACATGATGAAAAGGGCAGTATTTGCTAGAGAATTAGGGGTTCCTATTGTAATGCATGATTACTTAACCGGGGGCTTCACCGCAAATACTACCTTGGCTCATTATTGCCGAGACAATGGCCTACTTCTTCACATCCACCGTGCAATGCACGCAGTTATTGATAGACAGAAGAATCATGGTATACACTTTCGTGTACTAGCTAAAGCTTTACGTATGTCTGGTGGAGATCATATTCACTCTGGTACCGTTGTAGGTAAACTAGAAGGGGAAAGAGACATCACTTTGGGCTTTGTTGATTTATTACGTGATGATTTTATTGAAAAAGACCGAAGTCGCGGTATTTATTTCACTCAAGATTGGGTCTCTCTACCAGGTGTTCTGCCGGTGGCTTCAGGGGGTATTCACGTTTGGCATATGCCGGCTCTTACCGAGATCTTTGGAGATGATTCTGTACTACAGTTCGGTGGCGGAACCTTAGGACACCCTTGGGGTAATGCACCAGGTGCCGTAGCTAACCGAGTAGCTCTAGAAGCATGTGTACAAGCTCGTAATGAGGGGCGGGATCTTGCTCGCGAGGGTAATGCAATTATCCGCGAGGCTTGTAAATGGAGTCCTGAACTAGCTGCTGCTTGTGAAGTATGGAAGGAGATCAAATTTGAATTTGAAGCAATGGATACTTTG
>Monanthes_anagensis
ATGTCACCACAAACAGAAACTAAAGCAAGTGTTGGATTCAAAGCTGGTGTTAAAGATTATAAATTGACTTATTATACTCCTGAATATGAAACCAAGGATACTGATATCTTAGCAGCATTCCGAGTAACTCCTCAACCTGGAGTTCCACCTGAGGAAGCGGGGGCTGCGGTAGCTGCTGAATCTTCTACTGGTACATGGACAACTGTGTGGACTGATGGACTTACCAGTCTTGATCGTTACAAAGGACGATGCTACCACATCGAGCCCGTTGCTGGAGAAGAAAATCAATATATTGCTTATGTAGCTTATCCTTTAGACCTTTTTGAAGAAGGTTCTGTTACTAACATGTTTACTTCCATTGTGGGTAATGTCTTTGGGTTCAAAGCCCTGCGTGCTCTACGTCTGGAGGATCTACGAATTCCTGTTGCTTATGTTAAAACTTTCCAAGGACCGCCTCATGGTATTCAAGTTGAAAGAGATAAATTGAACAAGTATGGGCGTCCTCTATTAGGATGTACTATTAAACCGAAATTAGGATTATCTGCTAAGAACTATGGTAGAGCAGTTTATGAATGTCTACGCGGTGGACTTGATTTTACCAAAGATGATGAAAACGTGAATTCTCAACCGTTTATGCGTTGGAGAGACCGTTTCTTATTTTGTGCCGAAGCTCTTTATAAAGCACAAGCTGAAACCGGTGAAATCAAAGGGCATTACTTAAATGCTACTGCAGGTACATGCGAAGACATGATGAAAAGGGCAGTATTTGCTAGAGAATTAGGAGTTCCTATTGTAATGCATGATTACTTAACCGGGGGCTTCACCGCAAATACTACCTTGGCTCATTATTGCCGAGACAATGGCCTACTTCTTCACATCCACCGTGCAATGCACGCAGTTATTGATAGACAGAAGAATCATGGTATACACTTTCGTGTACTAGCTAAAGCTTTACGTATGTCTGGGGGAGATCATATTCACTCTGGTACCGTTGTAGGTAAACTAGAAGGGGAAAGAGACATCACTTTGGGCTTTGTTGATTTACTACGTGATGATTTTATTGAAAAAGACCGAAGTCGCGGTATTTATTTCACTCAAGATTGGGTCTCTCTACCAGGTGTTCTTCCGGTTGCTTCAGGGGGTATTCACGTTTGGCATATGCCGGCTCTTACCGAGATCTTTGGAGATGATTCTGTACTACAGTTCGGTGGCGGAACCTTAGGACACCCTTGGGGTAATGCACCAGGTGCCGTAGCTAACCGAGTAGCTCTAGAAGCATGTGTACAAGCTCGTAATGAGGGGCGGGATCTTGCTCGCGAGGGTAATGCAATTATCCGCGAGGCTTGTAAATGGAGTCCTGAACTAGCTGCTGCTTGTGAAGTATGGAAGGAGATCAAATTTGAATTTGAAGCAATGGATACTTTG
>Monanthes_brachycaulos
ATGTCACCACAAACAGAAACTAAAGCAAGTGTTGGATTCAAAGCTGGTGTTAAAGATTATAAATTGACTTATTATACTCCTGAATATGAAACCAAGGATACTGATATCTTAGCAGCATTCCGAGTAACTCCTCAACCTGGAGTTCCACCTGAGGAAGCGGGGGCTGCGGTAGCTGCTGAATCTTCTACTGGTACATGGACAACTGTGTGGACTGATGGACTTACCAGTCTTGATCGTTACAAAGGACGATGCTACCACATCGAGCCCGTTGCTGGAGAAGAAAATCAATATATTGCTTATGTAGCTTATCCTTTAGACCTTTTTGAAGAAGGTTCTGTTACTAACATGTTTACTTCCATTGTGGGTAATGTCTTTGGGTTCAAAGCCCTGCGTGCTCTACGTCTGGAGGATCTACGAATTCCTGTTGCTTATGTTAAAACTTTCCAAGGACCGCCTCATGGTATTCAAGTTGAAAGAGATAAATTGAACAAGTATGGGCGTCCTCTATTAGGATGTACTATTAAACCGAAATTAGGATTATCTGCTAAGAACTATGGTAGAGCAGTTTATGAATGTCTACGCGGTGGACTTGATTTTACCAAAGATGATGAAAACGTGAATTCTCAACCGTTTATGCGTTGGAGAGACCGTTTCTTATTTTGTGCCGAAGCTCTTTATAAAGCACAAGCTGAAACCGGTGAAATCAAAGGGCATTACTTAAATGCTACTGCAGGTACATGCGAAGACATGATGAAAAGGGCAGTATTTGCTAGAGAATTAGGAGTTCCTATTGTAATGCATGATTACTTAACCGGGGGCTTCACCGCAAATACTACCTTGGCTCATTATTGCCGAGACAATGGCCTACTTCTTCACATCCACCGTGCAATGCACGCAGTTATTGATAGACAGAAGAATCATGGTATACACTTTCGTGTACTAGCTAAAGCTTTACGTATGTCTGGGGGAGATCATATTCACTCTGGTACCGTTGTAGGTAAACTAGAAGGGGAAAGAGACATCACTTTGGGCTTTGTTGATTTACTACGTGATGATTTTATTGAAAAAGACCGAAGTCGCGGTATTTATTTCACTCAAGATTGGGTCTCTCTACCAGGTGTTCTTCCGGTTGCTTCAGGGGGTATTCACGTTTGGCATATGCCGGCTCTTACCGAGATCTTTGGAGATGATTCTGTACTACAGTTCGGTGGCGGAACCTTAGGACACCCTTGGGGTAATGCACCAGGTGCCGTAGCTAACCGAGTAGCTCTAGAAGCATGTGTACAAGCTCGTAATGAGGGGCGGGATCTTGCTCGCGAGGGTAATGCAATTATCCGCGAGGCTTGTAAATGGAGTCCTGAACTAGCTGCTGCTTGTGAAGTATGGAAGGAGATCAAATTTGAATTTGAAGCAATGGATACTTTG
>Monanthes_muralis
ATGTCACCACAAACAGAAACTAAAGCAAGTGTTGGATTCAAAGCTGGTGTTAAAGATTATAAATTGACTTATTATACTCCTGAATATGAAACCAAGGATACTGATATCTTAGCAGCATTCCGAGTAACTCCTCAACCTGGAGTTCCACCTGAGGAAGCGGGGGCTGCGGTAGCTGCTGAATCTTCTACTGGTACATGGACAACTGTGTGGACTGATGGACTTACCAGTCTTGATCGTTACAAAGGACGATGCTACCACATCGAGCCCGTTGCTGGAGAAGAAAATCAATATATTGCTTATGTAGCTTATCCTTTAGACCTTTTTGAAGAAGGTTCTGTTACTAACATGTTTACTTCCATTGTGGGTAATGTCTTTGGGTTCAAAGCCCTGCGTGCTCTACGTCTGGAGGATCTACGAATTCCTGTTGCTTATGTTAAAACTTTCCAAGGACCGCCTCATGGTATTCAAGTTGAAAGAGATAAATTGAACAAGTATGGGCGTCCTCTATTAGGATGTACTATTAAACCGAAATTAGGATTATCTGCTAAGAACTATGGTAGAGCAGTTTATGAATGTCTACGCGGTGGACTTGATTTTACCAAAGATGATGAAAACGTGAATTCTCAACCGTTTATGCGTTGGAGAGACCGTTTCTTATTTTGTGCCGAAGCTCTTTATAAAGCACAAGCTGAAACCGGTGAAATCAAAGGGCATTACTTAAATGCTACTGCAGGTACATGCGAAGACATGATGAAAAGGGCAGTATTTGCTAGAGAATTAGGAGTTCCTATTGTAATGCATGATTACTTAACCGGGGGCTTCACCGCAAATACTACCTTGGCTCATTATTGCCGAGACAATGGCCTACTTCTTCACATCCACCGTGCAATGCACGCAGTTATTGATAGACAGAAGAATCATGGTATACACTTTCGTGTACTAGCTAAAGCTTTACGTATGTCTGGGGGAGATCATATTCACTCTGGTACCGTTGTAGGTAAACTAGAAGGGGAAAGAGACATCACTTTGGGCTTTGTTGATTTACTACGTGATGATTTTATTGAAAAAGACCGAAGTCGCGGTATTTATTTCACTCAAGATTGGGTCTCTCTACCAGGTGTTCTTCCGGTTGCTTCAGGGGGTATTCACGTTTGGCATATGCCGGCTCTTACCGAGATCTTTGGAGATGATTCTGTACTACAGTTCGGTGGCGGAACCTTAGGACACCCTTGGGGTAATGCACCAGGTGCCGTAGCTAACCGAGTAGCTCTAGAAGCATGTGTACAAGCTCGTAATGAGGGGCGGGATCTTGCTCGCGAGGGTAATGCAATTATCCGCGAGGCTTGTAAATGGAGTCCTGAACTAGCTGCTGCTTGTGAAGTATGGAAGGAGATCAAATTTGAATTTGAAGCAATGGATACTTTG
>Monanthes_polyphylla
ATGTCACCACAAACAGAAACTAAAGCAAGTGTTGGATTCAAAGCTGGTGTTAAAGATTATAAATTGACTTATTATACTCCTGAATATGAAACCAAGGATACTGATATCTTAGCAGCATTCCGAGTAACTCCTCAACCTGGAGTTCCACCTGAAGAAGCGGGGGCTGCGGTAGCTGCTGAATCTTCTACTGGTACATGGACAACTGTGTGGACTGATGGACTTACCAGTCTTGATCGTTACAAAGGACGATGCTACCACATCGAGCCCGTTGCTGGAGAAGAAAATCAATATATTGCTTATGTAGCTTATCCTTTAGACCTTTTTGAAGAAGGTTCTGTTACTAACATGTTTACTTCCATTGTGGGTAATGTCTTTGGGTTCAAAGCCCTGCGTGCTCTACGTCTGGAGGATCTACGAATTCCTGTTGCTTATGTTAAAACTTTCCAAGGACCACCTCATGGTATTCAAGTTGAAAGAGATAAATTGAACAAGTATGGGCGTCCTCTATTAGGATGTACTATTAAACCGAAATTAGGATTATCTGCTAAGAACTATGGTAGAGCCGTTTATGAATGTCTACGCGGTGGACTTGATTTTACCAAAGATGATGAAAACGTGAATTCTCAACCGTTTATGCGTTGGAGAGACCGTTTCTTATTTTGTGCCGAAGCTCTTTATAAAGCACAAGCTGAAACCGGTGAAATCAAAGGGCATTACTTAAATGCTACTGCAGGTACATGCGAAGACATGATGAAAAGGGCAGTATTTGCTAGAGAATTAGGAGTTCCTATTGTAATGCATGATTACTTAACCGGGGGCTTCACCGCAAATACTACCTTGGCTCATTATTGCCGAGACAATGGCCTACTTCTTCACATCCACCGTGCAATGCACGCAGTTATTGATAGACAGAAGAATCATGGTATACACTTTCGTGTACTAGCTAAAGCTTTACGTATGTCTGGGGGAGATCATATTCACTCTGGTACCGTTGTAGGTAAACTAGAAGGGGAAAGAGACATCACTTTGGGCTTTGTTGATTTACTACGTGATGATTTTATTGAAAAAGACCGAAGTCGCGGTATTTATTTCACTCAAGATTGGGTCTCTCTACCAGGTGTTCTGCCGGTTGCTTCAGGGGGTATTCACGTTTGGCATATGCCGGCTCTTACCGAGATCTTTGGAGATGATTCTGTACTACAGTTCGGTGGCGGAACCTTAGGACACCCTTGGGGTAATGCACCAGGTGCCGTAGCTAACCGAGTAGCTCTAGAAGCATGTGTACAAGCTCGTAATGAGGGGCGGGATCTTGCTCGCGAGGGTAATGCAATTATCCGCGAGGCTTGTAAATGGAGTCCTGAACTAGCTGCTGCTTGTGAAGTATGGAAGGAGATCAAATTTGAATTTGAAGCAATGGATACTTTG
>Rosularia_alpestris
ATGTCACCACAAACAGAAACTAAAGCAAGTGTTGGATTCAAAGCTGGTGTTAAAGATTATAAATTGACTTATTATACTCCTGACTATGAAACCAAGGATACTGATATCTTAGCAGCATTCCGAGTAACTCCTCAACCCGGAGTTCCACCTGAGGAAGCAGGGGCTGCGGTAGCTGCTGAATCTTCTACTGGTACATGGACAACTGTATGGACTGATGGACTTACCAGCCTTGATCGTTACAAAGGACGATGCTACCACATCGAGCCCGTTGCTGGAGAAGAAAATCAATATATTGCTTATGTAGCTTATCCTTTAGACCTTTTTGAAGAAGGTTCTGTTACTAACATGTTTACTTCCATTGTGGGTAATGTTTTTGGGTTCAAAGCCCTGCGTGCTCTACGTCTGGAGGATCTGCGAATTCCTGTTGCTTATGTTAAAACTTTCCAAGGACCGCCTCATGGTATTCAAGTTGAAAGAGATAAATTGAACAAGTATGGGCGTCCTCTATTAGGATGTACTATTAAACCGAAATTGGGCTTATCTGCTAAGAACTATGGTAGAGCAGTTTATGAATGTCTACGCGGTGGACTTGATTTTACCAAAGATGATGAAAACGTGAACTCTCAACCGTTTATGCGTTGGAGAGACCGTTTCTTATTTTGTGCCGAAGCTATTTATAAAGCACAAGCTGAAACTGGTGAAATCAAAGGGCATTACTTAAATGCTACTGCAGGGACATGCGAAGAAATGATGAAAAGGGCAGTATTTGCCAGAGAATTAGGAGTTCCCATCGTAATGCATGATTACTTAACCGGGGGCTTCACCGCAAATACCAGCTTGGCTCATTATTGCCGAGACAATGGCCTACTTCTTCACATCCACCGTGCAATGCATGCAGTTATTGATAGACAGAAGAATCATGGTATACACTTTCGTGTACTAGCTAAAGCGTTACGTATGTCTGGTGGAGATCATATTCACTCTGGTACCGTAGTAGGTAAACTAGAAGGGGAAAGAGATATCACTTTGGGCTTTGTTGATTTACTACGTGATGATTTTATTGAAAAAGACCGAAGCCGCGGTATTTATTTCACTCAAGATTGGGTCTCTCTACCAGGTGTTCTACCCGTGGCTTCAGGGGGTATTCACGTTTGGCATATGCCGGCTCTTACCGAGATCTTTGGAGATGATTCTGTACTACAGTTCGGTGGCGGAACCTTAGGACACCCTTGGGGTAATGCACCAGGTGCCGTAGCTAACCGAGTAGCTCTAGAAGCATGTGTACAAGCTCGTAATGAGGGACGTGATCTTGCTCGCGAGGGTAATGAAATTATCCGCGAGGCTTGTAAATGGAGTCCTGAACTAGCTGCTGCTTGTGAAGTATGGAAAGAGATCAAATTTGAATTTGAAGCAATGGATACTTTG
>Sempervivum_tectorum
ATGTCACCACAAACAGAAACTAAAGCAAGTGTTGGATTCAAAGCTGGTGTTAAAGATTATAAATTGACTTATTATACTCCTGACTATGAAACCAAGGATACTGATATCTTAGCAGCATTCCGAGTAACTCCTCAACCTGGAGTTCCACCTGAGGAAGCAGGGGCTGCGGTAGCTGCTGAATCTTCTACTGGTACATGGACAACTGTGTGGACTGATGGACTTACCAGCCTTGATCGTTACAAAGGACGATGCTACCACATCGAGCCCGTTGCTGGAGAAGAAAATCAATATATTGCTTATGTAGCTTATCCTTTAGACCTTTTTGAAGAAGGTTCTGTTACTAACATGTTTACTTCCATTGTGGGTAATGTCTTTGGGTTCAAAGCCCTTCGTGCTCTACGTCTAGAGGATCTGCGAATTCCTGTTGCTTATGTTAAAACTTTCCAAGGACCGCCTCATGGTATTCAAGTTGAAAGAGATAAATTGAACAAGTATGGGCGTCCTCTATTAGGATGTACTATTAAACCAAAATTGGGATTATCTGCTAAGAACTATGGTAGAGCAGTTTATGAATGTCTACGCGGTGGACTTGATTTTACCAAAGATGATGAAAACGTGAACTCTCAACCGTTTATGCGTTGGAGAGACCGTTTCTTATTTTGTGCCGAAGCTATTTATAAAGCACAAGCTGAAACAGGTGAAATCAAAGGGCATTACTTAAATGCTACTGCAGGTACATGCGAAGAAATGATGAAAAGGGCAGTATTTGCCAGAGAATTAGGAGTTCCTATCGTAATGCATGATTACTTAACCGGGGGCTTCACCGCAAATACTAGCTTGGCTCATTATTGCCGAGACAATGGCCTACTTCTTCACATCCACCGTGCAATGCATGCAGTTATTGATAGACAGAAGAATCATGGTATACACTTTCGTGTACTAGCTAAAGCGTTACGTATGTCTGGTGGAGATCATATTCACGCTGGTACCGTAGTAGGTAAACTAGAAGGGGAAAGAGACATCACTTTGGGCTTTGTTGATTTACTACGCGATGATTTTATTGAAAAAGACCGAAGTCGCGGTATTTATTTCACTCAAGATTGGGTCTCTCTCCCAGGTGTTCTACCCGTGGCTTCAGGGGGTATTCACGTTTGGCATATGCCGGCTCTTACCGAGATTTTTGGAGATGATTCTGTACTACAGTTTGGTGGCGGAACCTTAGGACACCCTTGGGGTAATGCACCTGGTGCCGTAGCTAACCGAGTAGCTCTAGAAGCATGTGTAAAAGCTCGTAATGAGGGACGTGATCTTGCTCGCGAGGGTAATGAAATTATCCGCGAGGCTTGTAAATGGAGTCCTGAACTAGCTGCTGCTTGTGAAGTATGGAAGGAGATCAAATTTGAATTTGAAGCAATGGATACTTTG
>Phedimus_spurius
ATGTCACCACAAACAGAAACTAAAGCAAGTGTTGGATTCAAAGCCGGTGTTAAAGAATATAAATTGACTTATTATACTCCTGAGTATGAAACCAAGGATACTGATATCTTAGCAGCATTCCGAGTAACTCCTCAACCTGGAGTTCCACCTGAAGAAGCAGGGGCTGCGGTAGCTGCTGAATCTTCTACTGGTACATGGACAACTGTATGGACTGATGGACTTACCAGCCTTGATCGTTACAAAGGACGATGCTACCACATCGAGCCCGTTGCTGGAGAAGAAAATCAATTTATTGCTTATGTAGCTTATCCTTTAGACCTTTTTGAAGAAGGTTCTGTTACTAACATGTTTACTTCCATTGTGGGTAATGTCTTTGGGTTCAAAGCCCTGCGTGCTCTACGTCTGGAGGATCTGCGAATTCCTGTTGCTTATGTTAAAACTTTCCAAGGACCGCCTCATGGTATTCAAGTTGAAAGAGATAAATTGAACAAGTATGGGCGTCCTCTATTGGGATGTACTATTAAACCGAAATTAGGATTATCTGCTAAGAACTATGGTAGAGCAGTTTATGAATGTCTACGCGGGGGACTTGATTTTACCAAAGATGATGAAAATGTGAACTCTCAACCATTTATGCGTTGGAGAGACCGTTTCTTATTTTGTGCCGAAGCTATTTATAAAGCACAAGCCGAAACGGGTGAAATCAAAGGGCATTACTTAAATGCTACTGCAGGTACATGCGAAGAAATGATGAAAAGGGCAGTATTTGCTAGAGAATTAGGAGTTCCTATCGTAATGCATGATTACTTAACCGGGGGCTTCACCGCAAATACTAGCTTGGCTCATTATTGCCGAGACAATGGCCTACTTCTTCACATCCACCGTGCAATGCATGCAGTTATTGATAGACAGAAGAATCATGGTATACACTTTCGTGTATTAGCTAAAGCATTACGTATGTCTGGTGGAGATCATATTCACTCTGGTACCGTAGTAGGTAAACTTGAAGGGGAAAGAGACATCACTTTGGGCTTTGTTGATTTATTACGTGATGATTTTATTGAAAAAGACCGAAGTCGTGGTATTTATTTCACTCAAGATTGGGTCTCTCTACCAGGTGTTCTACCCGTGGCTTCAGGGGGTATTCACGTTTGGCATATGCCGGCTCTGACCGAGATCTTTGGAGATGATTCTGTACTACAGTTTGGTGGCGGAACCTTAGGACACCCTTGGGGTAATGCACCGGGTGCCGTAGCTAACCGAGTAGCTCTAGAAGCATGTGTACAAGCTCGTAATGAGGGACGTGATCTTGCTCGCGAGGGTAATGAAATTATCCGCGAAGCTTGCAAATGGAGTCCTGAACTAGCTGCTGCTTGTGAAGTATGGAAAGAGATCAAATTTGAATTTGAAGCAATGGATACAATT
>Phedimus_aizoon
ATGTCACCACAAACAGAAACTAAAGCAAGTGTTGGATTCAAAGCCGGTGTTAAAGATTATAAATTGAATTATTATACTCCTGACTATGAAACCAAGGATACTGATATCCTAGCAGCATTCCGAGTAACTCCTCAACCTGGAGTTCCACCTGAGGAAGCAGGGGCTGCGGTAGCTGCTGAATCTTCTACTGGTACATGGACAACTGTATGGACTGATGGACTTACCAGCCTTGATCGTTACAAAGGACGATGCTACCACATCGAGCCCGTTGCTGGAGAAGAAAATCAATATATTGCTTATGTAGCTTATCCTTTAGACCTTTTTGAAGAAGGTTCTGTTACTAACATGTTTACTTCCATTGTGGGTAATGTCTTTGGGTTCAAAGCCCTGCGTGCTCTACGTCTGGAGGATCTGCGAATTCCTGTTGCTTATGTTAAAACTTTCCAAGGACCGCCTCATGGTATTCAAGTTGAAAGAGATAAATTGAACAAGTATGGGCGTCCTCTATTGGGATGTACTATTAAACCGAAATTAGGATTATCTGCTAAGAACTATGGTAGAGCAGTTTATGAATGTCTACGCGGGGGACTTGATTTTACCAAAGATGATGAAAACGTGAACTCTCAACCATTTATGCGTTGGAGAGACCGTTTCTTATTTTGTGCCGAAGCTCTTTATAAAGCACAAGCTGAAACGGGTGAAATCAAAGGGCATTACTTAAATGCTACTGCAGGTACATGCGAAGACATGATGAAAAGGGCAGTATTTGCTAGAGAATTAGGAGTTCCTATCGTAATGCATGATTACTTAACCGGGGGCTTCACCGCAAATACTACCTTGGCTCATTATTGCCGAGACAATGGCCTACTTCTTCACATCCACCGTGCAATGCATGCAGTTATTGATAGACAGAAGAATCATGGTATGCACTTTCGTGTATTAGCTAAAGCGTTACGTATGTCTGGTGGAGATCATATTCACGCTGGTACCGTAGTAGGTAAACTTGAAGGGGAAAGAGACATCACTTTGGGCTTTGTTGATTTACTACGTGATGATTTTATTGAAAAAGACCGAAGTCGCGGTATTTATTTCACTCAAGATTGGGTCTCTCTACCAGGTGTTCTACCCGTGGCTTCAGGGGGGATTCACGTTTGGCATATGCCGGCTCTGACCGAGATCTTTGGAGATGATTCTGTACTACAGTTTGGTGGCGGAACCTTAGGACACCCTTGGGGTAATGCACCGGGTGCCGTAGCTAACCGAGTAGCTCTAGAAGCATGTGTAAAAGCTCGTAATGAGGGACGTGATCTTGCTCGCGAGGGTAATGAAATTATCCGCGAGGCTTGTAAATGGAGTCCTGAACTAGCTGCTGCTTGTGAAGTATGGAAAGAGATCAAATTTGAATTTGAAGCAATGGATACTTTG
>Phedimus_kamtschaticus
ATGTCACCACAAACAGAAACTAAAGCAAGTGTTGGATTCAAAGCCGGTGTTAAAGATTATAAATTGAATTATTATACTCCTGACTATGAAACCAAGGATACTGATATCCTAGCAGCATTCCGAGTAACTCCTCAACCTGGAGTTCCACCTGAGGAAGCAGGGGCTGCGGTAGCTGCTGAATCTTCTACTGGTACATGGACAACTGTATGGACTGATGGACTTACCAGCCTTGATCGTTACAAAGGACGATGCTACCACATCGAGCCCGTTGCTGGAGAAGAAAATCAATATATTGCTTATGTAGCTTATCCTTTAGACCTTTTTGAAGAAGGTTCTGTTACTAACATGTTTACTTCCATTGTGGGTAATGTCTTTGGGTTCAAAGCCCTGCGTGCTCTACGTCTGGAGGATCTGCGAATTCCTGTTGCTTATGTTAAAACTTTCCAAGGACCGCCTCATGGTATTCAAGTTGAAAGAGATAAATTGAACAAGTATGGGCGTCCTCTATTGGGATGTACTATTAAACCGAAATTAGGATTATCTGCTAAGAACTATGGTAGAGCAGTTTATGAATGTCTACGCGGGGGACTTGATTTTACCAAAGATGATGAAAACGTGAACTCTCAACCATTTATGCGTTGGAGAGACCGTTTCTTATTTTGTGCCGAAGCTCTTTATAAAGCACAAGCTGAAACGGGTGAAATCAAAGGGCATTACTTAAATGCTACTGCAGGTACATGCGAAGACATGATGAAAAGGGCAGTATTTGCTAGAGAATTAGGAGTTCCTATCGTAATGCATGATTACTTAACCGGGGGCTTCACCGCAAATACTACCTTGGCTCATTATTGCCGAGACAATGGCCTACTTCTTCACATCCACCGTGCAATGCATGCAGTTATTGATAGACAGAAGAATCATGGTATGCACTTTCGTGTATTAGCTAAAGCGTTACGTATGTCTGGTGGAGATCATATTCACGCTGGTACCGTAGTAGGTAAACTTGAAGGGGAAAGAGACATCACTTTGGGCTTTGTTGATTTACTACGTGATGATTTTATTGAAAAAGACCGAAGTCGCGGTATTTATTTCACTCAAGATTGGGTCTCTCTACCAGGTGTTCTACCCGTGGCTTCAGGGGGGATTCACGTTTGGCATATGCCGGCTCTGACCGAGATCTTTGGAGATGATTCTGTACTACAGTTTGGTGGCGGAACCTTAGGACACCCTTGGGGTAATGCACCGGGTGCCGTAGCTAACCGAGTAGCTCTAGAAGCATGTGTAAAAGCTCGTAATGAGGGACGTGATCTTGCTCGCGAGGGTAATGAAATTATCCGCGAGGCTTGTAAATGGAGTCCTGAACTAGCTGCTGCTTGTGAAGTATGGAAAGAGATCAAATTTGAATTTGAAGCAATGGATACTTTG
>Phedimus_odontophyllus
ATGTCACCACAAACAGAAACTAAAGCAAGTGTTGGATTCAAAGCCGGCGTTAAAGATTATAAATTGACTTATTATACTCCTGACTATGAAACCAAGGATACTGATATCTTAGCAGCATTCCGAGTAACTCCTCAACCCGGAGTTCCACCTGAAGAAGCAGGGGCTGCGGTAGCTGCTGAATCTTCTACTGGTACATGGACAACTGTATGGACTGATGGACTTACCAGCCTTGATCGTTACAAAGGACGATGCTACCACATCGAGCCCGTTGCTGGAGAAGAAAATCAATATATTGCTTATGTAGCTTATCCTTTAGACCTTTTTGAAGAAGGTTCTGTTACTAACATGTTTACTTCCATTGTGGGTAATGTTTTTGGGTTCAAAGCCCTGCGTGCTCTACGTCTGGAGGATCTGCGAATTCCTGTTGCTTATGTTAAAACTTTCCAAGGACCGCCTCATGGTATTCAAGTTGAAAGAGATAAATTGAACAAGTATGGGCGTCCTCTATTGGGATGTACTATTAAACCGAAATTAGGATTATCTGCTAAGAACTATGGTAGAGCAGTTTATGAATGTCTACGTGGGGGACTTGATTTTACCAAAGATGATGAAAACGTGAACTCTCAACCATTTATGCGTTGGAGAGACCGTTTCTTATTTTGTGCCGAAGCTCTTTATAAAGCACAAGCTGAAACGGGTGAAATCAAAGGGCATTACTTAAATGCTACTGCAGGTACATGCGAAGAAATGATGAAAAGGGCAGTATTTGCTAGAGAATTAGGAGTTCCTATCGTAATGCATGATTACTTAACCGGGGGCTTCACCGCAAATACTAGCTTGGCTCATTATTGCCGAGACAATGGCCTACTTCTTCACATCCACCGTGCAATGCATGCAGTTATTGATCGACAGAAGAATCATGGTATACACTTTCGTGTATTAGCTAAAGCATTACGTATGTCTGGTGGAGATCATATTCACTCTGGTACCGTAGTAGGTAAACTTGAAGGGGAAAGAGACATAACTTTGGGCTTTGTTGATTTACTACGTGATGATTTTATTGAAAAAGACCGAAGTCGCGGTATTTATTTCACTCAAGATTGGGTCTCTCTACCAGGTGTTCTACCCGTGGCTTCCGGGGGTATTCACGTTTGGCATATGCCGGCTCTGACCGAGATCTTTGGAGATGATTCTGTACTACAGTTTGGTGGCGGAACCTTAGGACACCCTTGGGGTAATGCACCGGGTGCCGTAGCTAACCGAGTAGCTCTAGAAGCATGTGTACAAGCTCGTAATGAGGGACGTGATCTTGCTCGCGAGGGTAATGAAATTATCCGCGAGGCTTGCAAATGGAGTCCTGAACTAGCTGCTGCTTGTGAAGTATGGAAAGAGATAAAATTTGAATTTGAAGCAATGGATACTTTG
>Phedimus_takesimensis
ATGTCACCACAAACAGAAACTAAAGCAAGTGTTGGATTCAAAGCCGGTGTTAAAGATTATAAATTGAATTATTATACTCCTGACTATGAAACCAAGGATACTGATATCCTAGCAGCATTCCGAGTAACTCCTCAACCTGGAGTTCCACCTGAGGAAGCAGGGGCTGCGGTAGCTGCTGAATCTTCTACTGGTACATGGACAACTGTATGGACTGATGGACTTACCAGCCTTGATCGTTACAAAGGACGATGCTACCACATCGAGCCCGTTGCTGGAGAAGAAAATCAATATATTGCTTATGTAGCTTATCCTTTAGACCTTTTTGAAGAAGGTTCTGTTACTAACATGTTTACTTCCATTGTGGGTAATGTCTTTGGGTTCAAAGCCCTGCGTGCTCTACGTCTGGAGGATCTGCGAATTCCTGTTGCTTATGTTAAAACTTTCCAAGGACCGCCTCATGGTATTCAAGTTGAAAGAGATAAATTGAACAAGTATGGGCGTCCTCTATTGGGATGTACTATTAAACCGAAATTAGGATTATCTGCTAAGAACTATGGTAGAGCAGTTTATGAATGTCTACGCGGGGGACTTGATTTTACCAAAGATGATGAAAACGTGAACTCTCAACCATTTATGCGTTGGAGAGACCGTTTCTTATTTTGTGCCGAAGCTCTTTATAAAGCACAAGCTGAAACGGGTGAAATCAAAGGGCATTACTTAAATGCTACTGCAGGTACATGCGAAGACATGATGAAAAGGGCAGTATTTGCTAGAGAATTAGGAGTTCCTATCGTAATGCATGATTACTTAACCGGGGGCTTCACCGCAAATACTACCTTGGCTCATTATTGCCGAGACAATGGCCTACTTCTTCACATCCACCGTGCAATGCATGCAGTTATTGATAGACAGAAGAATCATGGTATGCACTTTCGTGTATTAGCTAAAGCGTTACGTATGTCTGGTGGAGATCATATTCACGCTGGTACCGTAGTAGGTAAACTTGAAGGGGAAAGAGACATCACTTTGGGCTTTGTTGATTTACTACGTGATGATTTTATTGAAAAAGACCGAAGTCGCGGTATTTATTTCACTCAAGATTGGGTCTCTCTACCAGGTGTTCTACCCGTGGCTTCAGGGGGGATTCACGTTTGGCATATGCCGGCTCTGACCGAGATCTTTGGAGATGATTCTGTACTACAGTTTGGTGGCGGAACCTTAGGACACCCTTGGGGTAATGCACCGGGTGCCGTAGCTAACCGAGTAGCTCTAGAAGCATGTGTAAAAGCTCGTAATGAGGGACGTGATCTTGCTCGCGAGGGTAATGAAATTATCCGCGAGGCTTGTAAATGGAGTCCTGAACTAGCTGCTGCTTGTGAAGTATGGAAAGAGATCAAATTTGAATTTGAAGCAATGGATACTTTG
>Phedimus_yangshanicus
ATGTCACCACAAACAGAAACTAAAGCAAGTGTTGGATTCAAAGCCGGCGTTAAAGATTATAAATTGACTTATTATACTCCTGACTATGAAACCAAGGATACTGATATCTTAGCAGCATTCCGAGTAACTCCTCAACCCGGAGTTCCACCTGAAGAAGCAGGGGCTGCGGTAGCTGCTGAATCTTCTACTGGTACATGGACAACTGTATGGACTGATGGACTTACCAGCCTTGATCGTTACAAAGGACGATGCTACCACATCGAGCCCGTTGCTGGAGAAGAAAATCAATATATTGCTTATGTAGCTTATCCTTTAGACCTTTTTGAAGAAGGTTCTGTTACTAACATGTTTACTTCCATTGTGGGTAATGTTTTTGGGTTCAAAGCCCTGCGTGCTCTACGTCTGGAGGATCTGCGAATTCCTGTTGCTTATGTTAAAACTTTCCAAGGACCGCCTCATGGTATTCAAGTTGAAAGAGATAAATTGAACAAGTATGGGCGTCCTCTATTGGGATGTACTATTAAACCGAAATTAGGATTATCTGCTAAGAACTATGGTAGAGCAGTTTATGAATGTCTACGTGGGGGACTTGATTTTACCAAAGATGATGAAAACGTGAACTCTCAACCATTTATGCGTTGGAGAGACCGTTTCTTATTTTGTGCCGAAGCTCTTTATAAAGCACAAGCTGAAACGGGTGAAATCAAAGGGCATTACTTAAATGCTACTGCAGGTACATGCGAAGAAATGATGAAAAGGGCAGTATTTGCTAGAGAATTAGGAGTTCCTATCGTAATGCATGATTACTTAACCGGGGGCTTCACCGCAAATACTAGCTTGGCTCATTATTGCCGAGACAATGGCCTACTTCTTCACATCCACCGTGCAATGCATGCAGTTATTGATCGACAGAAGAATCATGGTATACACTTTCGTGTATTAGCTAAAGCATTACGTATGTCTGGTGGAGATCATATTCACTCTGGTACCGTAGTAGGTAAACTTGAAGGGGAAAGAGACATAACTTTGGGCTTTGTTGATTTACTACGTGATGATTTTATTGAAAAAGACCGAAGTCGCGGTATTTATTTCACTCAAGATTGGGTCTCTCTACCAGGTGTTCTACCCGTGGCTTCCGGGGGTATTCACGTTTGGCATATGCCGGCTCTGACCGAGATCTTTGGAGATGATTCTGTACTACAGTTTGGTGGCGGAACCTTAGGACACCCTTGGGGTAATGCACCGGGTGCCGTAGCTAACCGAGTAGCTCTAGAAGCATGTGTACAAGCTCGTAATGAGGGACGTGATCTTGCTCGCGAGGGTAATGAAATTATCCGCGAGGCTTGCAAATGGAGTCCTGAACTAGCTGCTGCTTGTGAAGTATGGAAAGAGATAAAATTTGAATTTGAAGCAATGGATACTTTG
>Rhodiola_bupleuroides
ATGTCACCACAAACAGAAACTAAAGCAAGTGTTGGATTCAAAGCCGGTGTTAAAGATTATAAATTGACTTATTATACTCCTGACTATGAAACCAAGGATACTGATATCTTAGCAGCATTCCGAGTAACTCCTCAACCTGGAGTTCCACCTGAGGAAGCAGGGGCTGCGGTAGCTGCTGAATCTTCTACTGGTACATGGACAACTGTGTGGACTGATGGACTTACCAGCCTTGATCGTTACAAAGGCCGATGCTACCACATCGAGCCCGTTGCTGGAGAAGAAAATCAATATATTGCTTATGTAGCTTATCCTTTAGACCTTTTTGAAGAAGGTTCTGTTACTAACATGTTTACTTCCATTGTGGGTAATGTCTTTGGGTTCAAAGCCCTGCGTGCTCTACGTCTGGAGGATCTGCGAATTCCTGTTGCTTATGTTAAAACTTTCCAAGGACCGCCTCATGGTATTCAAGTTGAAAGAGATAAATTGAACAAGTATGGGCGTCCTCTATTGGGATGTACTATTAAACCGAAATTAGGATTATCTGCTAAGAACTATGGTAGAGCAGTTTATGAATGTCTACGCGGTGGACTTGATTTTACCAAAGATGATGAAAACGTGAACTCTCAACCATTTATGCGTTGGAGAGACCGTTTCTTATTTTGTGCCGAAGCTATTTATAAAGCACAAGCTGAAACGGGTGAAATCAAAGGGCATTACTTAAATGCTACTGCAGGTACATGCGAAGAAATGATGAAAAGGGCAGTATTTGCCAGAGAATTAGGAGTTCCTATCGTAATGCATGATTACTTAACCGGGGGCTTCACCGCAAATACTAGCTTGGCTCATTATTGCCGAGACAATGGCCTACTTCTTCACATCCACCGTGCAATGCATGCAGTTATTGATAGACAGAAGAATCATGGTATACACTTTCGTGTATTAGCTAAAGCGTTACGTATGTCTGGTGGAGATCATATTCACTCTGGTACCGTAGTAGGTAAACTTGAAGGGGAAAGAGACATCACTTTGGGCTTTGTTGATTTACTACGTGATGATTTTATTGAAAAAGACCGAAGTCGCGGTATTTATTTCACTCAAGATTGGGTCTCTCTACCAGGTGTTCTACCCGTGGCTTCAGGGGGTATTCACGTTTGGCATATGCCGGCTCTGACCGAGATCTTTGGAGATGATTCTGTACTACAGTTTGGTGGCGGAACCTTAGGACACCCTTGGGGTAATGCACCGGGTGCCGTAGCTAACCGAGTAGCTCTAGAAGCATGTGTACAAGCTCGTAATGAGGGACGTGATCTTGCTCGTGAGGGTAATGAAATTATCCGCGAGGCTTGTAAATGGAGTCCTGAACTAGCTGCTGCTTGTGAAGTATGGAAAGAGATCAAATTTGAATTTGAAGCAATGGATACTTTG
>Rhodiola_calliantha
ATGTCACCACAAACAGAAACTAAAGCAAGTGTTGGATTCAAAGCCGGTGTTAAAGATTATAAATTGACTTATTATACTCCTGACTATGAAACCAAAGATACTGATATCTTAGCAGCATTCCGAGTAACTCCTCAACCTGGAGTTCCACCTGAGGAAGCAGGGGCTGCGGTAGCTGCTGAATCTTCTACTGGTACATGGACAACTGTGTGGACTGATGGACTTACCAGCCTTGATCGTTACAAAGGCCGATGCTACCACATCGAGCCCGTTGCTGGAGAAGAAAATCAATTTATTGCTTATGTAGCTTATCCTTTAGACCTTTTTGAAGAAGGTTCTGTTACTAACATGTTTACTTCCATTGTGGGTAATGTCTTTGGGTTCAAAGCCCTGCGTGCTCTACGTCTGGAGGATCTGCGAATTCCTGTTGCTTATGTTAAAACTTTCCAAGGACCGCCTCATGGTATTCAAGTTGAAAGAGATAAATTGAACAAGTATGGGCGTCCTCTATTGGGATGTACTATTAAACCGAAATTAGGATTATCTGCTAAGAACTATGGTAGAGCAGTTTATGAATGTCTACGCGGTGGACTTGATTTTACCAAAGATGATGAAAACGTGAACTCTCAACCATTTATGCGTTGGAGAGACCGTTTCTTATTTTGTGCCGAAGCTCTTTATAAAGCACAAGCTGAAACGGGTGAAATCAAAGGGCATTACTTAAATGCTACTGCAGGTACATGCGAAGAAATGATGAAAAGGGCAGTATTTGCCAGAGAATTAGGAGTTCCTATCGTAATGCATGATTACTTAACCGGGGGCTTCACCGCAAATACTAGCTTGGCTCATTATTGCCGAGACAATGGCCTACTTCTTCACATCCACCGTGCAATGCATGCAGTTATTGATAGACAGAAGAATCATGGTATACACTTTCGTGTATTAGCTAAAGCGTTACGTATGTCTGGTGGAGATCATATTCACTCTGGTACCGTAGTAGGTAAACTTGAAGGGGAAAGAGACATCACTTTGGGCTTTGTTGATTTACTACGTGATGATTTTATTGAAAAAGACCGAAGTCGCGGCATTTATTTCACTCAAGATTGGGTCTCTCTACCAGGTGTTCTACCCGTGGCTTCAGGGGGTATTCACGTTTGGCATATGCCGGCTCTGACCGAGATCTTTGGAGATGATTCTGTACTACAGTTTGGTGGCGGAACCTTAGGACACCCTTGGGGTAATGCACCGGGTGCCGTAGCTAACCGAGTAGCTCTAGAAGCATGTGTACAAGCTCGTAATGAGGGACGTGATCTTGCTCGTGAGGGTAATGAAATTATCCGCGAGGCTTGTAAATGGAGTCCTGAACTAGCTGCTGCTTGTGAAGTATGGAAAGAGATCAAATTTGAATTTGAAGCAATGGATACTTTG
>Rhodiola_crenulata
ATGTCACCACAAACAGAAACTAAAGCAAGTGTTGGATTCAAAGCCGGTGTTAAAGATTATAAATTGACTTATTATACTCCTGACTATGAAACCAAGGATACTGATATCTTAGCAGCATTCCGAGTAACTCCTCAACCTGGAGTTCCACCTGAGGAAGCAGGGGCTGCGGTAGCTGCTGAATCTTCTACTGGTACATGGACAACTGTGTGGACTGATGGACTTACCAGCCTTGATCGTTACAAAGGCCGATGCTACCACATCGAGCCCGTTGCTGGAGAAGAAAATCAATATATTGCTTATGTAGCTTATCCTTTAGACCTTTTTGAAGAAGGTTCTGTTACTAACATGTTTACTTCCATTGTGGGTAATGTCTTTGGGTTCAAAGCCCTGCGTGCTCTACGTCTGGAGGATCTGCGAATTCCTGTTGCTTATGTTAAAACTTTCCAAGGACCGCCTCATGGTATTCAAGTTGAAAGAGATAAATTGAACAAGTATGGGCGTCCTCTATTGGGATGTACTATTAAACCGAAATTAGGATTATCTGCTAAGAACTATGGTAGAGCAGTTTATGAATGTCTACGCGGTGGACTTGATTTTACCAAAGATGATGAAAACGTGAACTCTCAACCATTTATGCGTTGGAGAGACCGTTTCTTATTTTGTGCCGAAGCTATTTATAAAGCACAAGCTGAAACGGGTGAAATCAAAGGGCATTACTTAAATGCTACTGCAGGTACATGCGAAGAAATGATGAAAAGGGCAGTATTTGCCAGAGAATTAGGAGTTCCTATCGTAATGCATGATTACTTAACCGGGGGCTTCACCGCAAATACTAGCTTGGCTCATTATTGCCGAGACAATGGCCTACTTCTTCACATCCACCGTGCAATGCATGCAGTTATTGATAGACAGAAGAATCATGGTATACACTTTCGTGTATTAGCTAAAGCGTTACGTATGTCTGGTGGAGATCATATTCACTCTGGTACCGTAGTAGGTAAACTTGAAGGGGAAAGAGACATCACTTTGGGCTTTGTTGATTTACTACGTGATGATTTTATTGAAAAAGACCGAAGTCGCGGTATTTATTTCACTCAAGATTGGGTCTCTCTACCAGGTGTTCTACCCGTGGCTTCAGGGGGTATTCACGTTTGGCATATGCCGGCTCTGACCGAGATCTTTGGAGATGATTCTGTACTACAGTTTGGTGGCGGAACCTTAGGACACCCTTGGGGTAATGCACCGGGTGCCGTAGCTAACCGAGTAGCTCTAGAAGCATGTGTACAAGCTCGTAATGAGGGACGTGATCTTGCTCGTGAGGGTAATGAAATTATCCGCGAGGCTTGTAAATGGAGTCCTGAACTAGCTGCTGCTTGTGAAGTATGGAAAGAGATCAAATTTGAATTTGAAGCAATGGATACTTTG
>Rhodiola_henryi
ATGTCACCACAAACAGAAACTAAAGCAAGTGTTGGATTCAAAGCCGGTGTTAAAGATTATAAATTGACTTATTATACTCCTGACTATGAAACCAAGGATACTGATATCTTAGCAGCATTCCGAGTAACTCCTCAACCTGGAGTTCCACCTGAGGAAGCAGGGGCTGCGGTAGCTGCTGAATCTTCTACTGGTACATGGACAACTGTGTGGACTGATGGACTTACCAGCCTTGATCGTTACAAAGGCCGATGCTACCACATCGAGCCCGTTGCTGGAGAAGAAAATCAATATATTGCTTATGTAGCTTATCCTTTAGACCTTTTTGAAGAAGGTTCTGTTACTAACATGTTTACTTCCATTGTGGGTAATGTCTTTGGGTTCAAAGCTCTGCGTGCTCTACGTCTGGAGGATCTGCGAATTCCTGTTGCTTATGTTAAAACTTTCCAAGGACCGCCTCATGGTATTCAAGTTGAAAGAGATAAATTGAACAAGTATGGGCGTCCTCTATTGGGATGTACTATTAAACCGAAATTAGGATTATCTGCTAAGAACTATGGTAGAGCAGTTTATGAATGTCTACGCGGTGGACTTGATTTTACCAAAGATGATGAAAACGTGAACTCTCAACCATTTATGCGTTGGAGAGACCGTTTCTTATTTTGTGCCGAAGCTCTTTATAAAGCACAAGCTGAAACGGGTGAAATCAAAGGGCATTACTTAAATGCTACTGCAGGTACATGCGAAGAAATGATGAAAAGGGCAGTATTTGCCAGAGAATTAGGAGTTCCTATCGTAATGCATGATTACTTAACCGGGGGCTTCACCGCAAATACTAGCTTGGCTCATTATTGCCGAGACAATGGCCTACTTCTTCACATCCACCGTGCAATGCATGCAGTTATTGATAGACAGAAGAATCATGGTATACACTTTCGTGTATTAGCTAAAGCGTTACGTATGTCTGGTGGAGATCATATTCACTCTGGTACCGTAGTAGGTAAACTTGAAGGGGAAAGAGACATCACTTTGGGCTTTGTTGATTTACTACGTGATGATTTTATTGAAAAAGACCGAAGTCGCGGTATTTATTTCACTCAAGACTGGGTCTCTCTACCAGGTGTTCTACCCGTGGCTTCAGGGGGTATTCACGTTTGGCATATGCCGGCTCTGACCGAGATCTTTGGAGATGATTCTGTACTACAGTTTGGTGGCGGAACCTTAGGACACCCTTGGGGTAATGCACCGGGTGCCGTAGCTAACCGAGTAGCTCTAGAAGCATGTGTACAAGCTCGTAATGAGGGACGCGATCTTGCTCGTGAGGGTAATGAAATTATCCGCGAGGCTTGTAAATGGAGTCCTGAACTAGCTGCTGCTTGTGAAGTATGGAAAGAGATCAAATTTGAATTTGAAGCAATGGATACTTTG
>Rhodiola_himalensis
ATGTCACCACAAACAGAAACTAAAGCAAGTGTTGGATTCAAAGCCGGTGTTAAAGATTATAAATTGACTTATTATACTCCTGACTATGAAACCAAGGATACTGATATCTTAGCAGCATTCCGAGTAACTCCTCAACCTGGAGTTCCACCTGAGGAAGCAGGGGCTGCGGTAGCTGCTGAATCTTCTACTGGTACATGGACAACTGTGTGGACTGATGGACTTACCAGCCTTGATCGTTACAAAGGCCGATGCTACCACATCGAGCCCGTTGCTGGAGAAGAAAATCAATATATTGCTTATGTAGCTTATCCTTTAGACCTTTTTGAAGAAGGTTCTGTTACTAACATGTTTACTTCCATTGTGGGTAATGTCTTTGGGTTCAAAGCCCTGCGTGCTCTACGTCTGGAGGATCTGCGAATTCCTGTTGCTTATGTTAAAACTTTCCAAGGACCGCCTCATGGTATTCAAGTTGAAAGAGATAAATTAAACAAGTATGGGCGTCCTCTATTGGGATGTACTATTAAACCGAAATTAGGATTATCTGCTAAGAACTATGGTAGAGCAGTTTATGAATGTCTACGCGGTGGACTTGATTTTACCAAAGATGATGAAAACGTGAACTCTCAACCATTTATGCGTTGGAGAGACCGTTTCTTATTTTGTGCCGAAGCTATTTATAAAGCACAAGCTGAAACGGGTGAAATCAAAGGGCATTACTTAAATGCTACTGCAGGTACATGCGAAGAAATGATGAAAAGGGCAGTATTTGCCAGAGAATTAGGAGTTCCTATCGTAATGCATGATTACTTAACCGGGGGCTTCACCGCAAATACTAGCTTGGCTCATTATTGCCGAGACAATGGCCTACTTCTTCACATCCACCGTGCAATGCATGCAGTTATTGATAGACAGAAGAATCATGGTATACACTTTCGTGTATTAGCTAAAGCGTTACGTATGTCTGGTGGAGATCATATTCACTCTGGTACCGTAGTAGGTAAACTTGAAGGGGAAAGAGACATCACTTTGGGCTTTGTTGATTTACTACGTGATGATTTTATTGAAAAAGACCGAAGTCGCGGTATTTATTTCACTCAAGATTGGGTCTCTCTACCAGGTGTTCTACCCGTGGCTTCAGGGGGTATTCACGTTTGGCATATGCCGGCTCTGACCGAGATCTTTGGAGATGATTCTGTACTACAGTTTGGTGGCGGAACCTTAGGACACCCTTGGGGTAATGCACCGGGTGCCGTAGCTAACCGAGTAGCTCTAGAAGCATGTGTACAAGCTCGTAATGAGGGACGTGATCTTGCTCGTGAGGGTAATGAAATTATCCGCGAGGCTTGTAAATGGAGTCCTGAACTAGCTGCTGCTTGTGAAGTATGGAAAGAGATCAAATTTGAATTTGAAGCAATGGATACTTTG
>Rhodiola_kirilowii
ATGTCACCACAAACAGAAACTAAAGCAAGTGTTGGATTCAAAGCCGGTGTTAAAGATTATAAATTGACTTATTATACTCCTGACTATGAAACCAAGGATACTGATATCTTAGCAGCATTCCGAGTAACTCCTCAACCTGGAGTTCCACCTGAGGAAGCAGGGGCTGCGGTAGCTGCTGAATCTTCTACTGGTACATGGACAACTGTGTGGACTGATGGACTTACCAGCCTTGATCGTTACAAAGGCCGATGCTACCACATCGAGCCCGTTGCTGGAGAAGAAAATCAATATATTGCTTATGTAGCTTATCCTTTAGACCTTTTTGAAGAAGGTTCTGTTACTAACATGTTTACTTCCATTGTGGGTAATGTCTTTGGGTTCAAAGCCCTGCGTGCTCTACGTCTGGAGGATCTGCGAATTCCTGTTGCTTATGTTAAAACTTTCCAAGGACCGCCTCATGGTATTCAAGTTGAAAGAGATAAATTAAACAAGTATGGGCGTCCTCTATTGGGATGTACTATTAAACCGAAATTAGGATTATCTGCTAAGAACTATGGTAGAGCAGTTTATGAATGTCTACGCGGTGGACTTGATTTTACCAAAGATGATGAAAACGTGAACTCTCAACCATTTATGCGTTGGAGAGACCGTTTCTTATTTTGTGCCGAAGCTATTTATAAAGCACAAGCTGAAACGGGTGAAATCAAAGGGCATTACTTAAATGCTACTGCAGGTACATGCGAAGAAATGATGAAAAGGGCAGTATTTGCCAGAGAATTAGGAGTTCCTATCGTAATGCATGATTACTTAACCGGGGGCTTCACCGCAAATACTAGCTTGGCTCATTATTGCCGAGACAATGGCCTACTTCTTCACATCCACCGTGCAATGCATGCAGTTATTGATAGACAGAAGAATCATGGTATACACTTTCGTGTATTAGCTAAAGCGTTACGTATGTCTGGTGGAGATCATATTCACTCTGGTACCGTAGTAGGTAAACTTGAAGGGGAAAGAGACATCACTTTGGGCTTTGTTGATTTACTACGTGATGATTTTATTGAAAAAGACCGAAGTCGCGGTATTTATTTCACTCAAGATTGGGTCTCTCTACCAGGTGTTCTACCCGTGGCTTCAGGGGGTATTCACGTTTGGCATATGCCGGCTCTGACCGAGATCTTTGGAGATGATTCTGTACTACAGTTTGGTGGCGGAACCTTAGGACACCCTTGGGGTAATGCACCGGGTGCCGTAGCTAACCGAGTAGCTCTAGAAGCATGTGTACAAGCTCGTAATGAGGGACGTGATCTTGCTCGTGAGGGTAATGAAATTATCCGCGAGGCTTGTAAATGGAGTCCTGAACTAGCTGCTGCTTGTGAAGTATGGAAAGAGATCAAATTTGAATTTGAAGCAATGGATACTTTG
>Rhodiola_rosea
ATGTCACCACAAACAGAAACTAAAGCAAGTGTTGGATTCAAAGCCGGTGTTAAAGATTATAAATTGACTTATTATACTCCTGACTATGAAACCAAGGATACTGATATCTTAGCAGCATTCCGAGTAACTCCTCAACCTGGAGTTCCACCTGAGGAAGCAGGGGCTGCGGTAGCTGCTGAATCTTCTACTGGTACATGGACAACTGTGTGGACTGATGGACTTACCAGCCTTGATCGTTACAAAGGCCGATGCTACCACATCGAGCCCGTTGCTGGAGAAGAAAATCAATATATTGCTTATGTAGCTTATCCTTTAGACCTTTTTGAAGAAGGTTCTGTTACTAACATGTTTACTTCCATTGTGGGTAATGTCTTTGGGTTCAAAGCCCTGCGTGCTCTACGTCTGGAGGATCTGCGAATTCCTGTTGCTTATGTTAAAACTTTCCAAGGACCGCCTCATGGTATTCAAGTTGAAAGAGATAAATTGAACAAGTATGGGCGTCCTCTATTGGGATGTACTATTAAACCGAAATTAGGATTATCTGCTAAGAACTATGGTAGAGCAGTTTATGAATGTCTACGCGGTGGACTTGATTTTACCAAAGATGATGAAAACGTGAACTCTCAACCATTTATGCGTTGGAGAGACCGTTTCTTATTTTGTGCCGAAGCTATTTATAAAGCACAAGCTGAAACGGGTGAAATCAAAGGGCATTACTTAAATGCTACTGCAGGTACATGCGAAGAAATGATGAAAAGGGCAGTATTTGCCAGAGAATTAGGAGTTCCTATCGTAATGCATGATTACTTAACCGGGGGCTTCACCGCAAATACTAGCTTGGCTCATTATTGCCGAGACAATGGCCTACTTCTTCACATCCACCGTGCAATGCATGCAGTTATTGATAGACAGAAGAATCATGGTATACACTTTCGTGTATTAGCTAAAGCGTTACGTATGTCTGGTGGAGATCATATTCACTCTGGTACCGTAGTAGGTAAACTTGAAGGGGAAAGAGACATCACTTTGGGCTTTGTTGATTTACTACGTGATGATTTTATTGAAAAAGACCGAAGTCGCGGTATTTATTTCACTCAAGATTGGGTCTCTCTACCAGGTGTTCTACCCGTGGCTTCAGGGGGTATTCACGTTTGGCATATGCCGGCTCTGACCGAGATCTTTGGAGATGATTCTGTACTACAGTTTGGTGGCGGAACCTTAGGACACCCTTGGGGTAATGCACCGGGTGCCGTAGCTAACCGAGTAGCTCTAGAAGCATGTGTACAAGCTCGTAATGAGGGACGTGATCTTGCTCGTGAGGGTAATGAAATTATCCGCGAGGCTTGTAAATGGAGTCCTGAACTAGCTGCTGCTTGTGAAGTATGGAAAGAGATCAAATTTGAATTTGAAGCAATGGATACTTTG
>Rhodiola_sacra
ATGTCACCACAAACAGAAACTAAAGCAAGTGTTGGATTCAAAGCCGGTGTTAAAGATTATAAATTGACTTATTATACTCCTGACTATGAAACCAAGGATACTGATATCTTAGCAGCATTCCGAGTAACTCCTCAACCTGGAGTTCCACCTGAGGAAGCAGGGGCTGCGGTAGCTGCTGAATCTTCTACTGGTACATGGACAACTGTGTGGACTGATGGACTTACCAGCCTTGATCGTTACAAAGGCCGATGCTACCACATCGAGCCCGTTGCTGGAGAAGAAAATCAATATATTGCTTATGTAGCTTATCCTTTAGACCTTTTTGAAGAAGGTTCTGTTACTAACATGTTTACTTCCATTGTGGGTAATGTCTTTGGGTTCAAAGCCCTGCGTGCTCTACGTCTGGAGGATCTGCGAATTCCTGTTGCTTATGTTAAAACTTTCCAAGGACCGCCTCATGGTATTCAAGTTGAAAGAGATAAATTAAACAAGTATGGGCGTCCTCTATTGGGATGTACTATTAAACCGAAATTAGGATTATCTGCTAAGAACTATGGTAGAGCAGTTTATGAATGTCTACGCGGTGGACTTGATTTTACCAAAGATGATGAAAACGTGAACTCTCAACCATTTATGCGTTGGAGAGACCGTTTCTTATTTTGTGCCGAAGCTATTTATAAAGCACAAGCTGAAACGGGTGAAATCAAAGGGCATTACTTAAATGCTACTGCAGGTACATGCGAAGAAATGATGAAAAGGGCAGTATTTGCCAGAGAATTAGGAGTTCCTATCGTAATGCATGATTACTTAACCGGGGGCTTCACCGCAAATACTAGCTTGGCTCATTATTGCCGAGACAATGGCCTACTTCTTCACATCCACCGTGCAATGCATGCAGTTATTGATAGACAGAAGAATCATGGTATACACTTTCGTGTATTAGCTAAAGCGTTACGTATGTCTGGTGGAGATCATATTCACTCTGGTACCGTAGTAGGTAAACTTGAAGGGGAAAGAGACATCACTTTGGGCTTTGTTGATTTACTACGTGATGATTTTATTGAAAAAGACCGAAGTCGCGGTATTTATTTCACTCAAGATTGGGTCTCTCTACCAGGTGTTCTACCCGTGGCTTCAGGGGGTATTCACGTTTGGCATATGCCGGCTCTGACCGAGATCTTTGGAGATGATTCTGTACTACAGTTTGGTGGCGGAACCTTAGGACACCCTTGGGGTAATGCACCGGGTGCCGTAGCTAACCGAGTAGCTCTAGAAGCATGTGTACAAGCTCGTAATGAGGGACGTGATCTTGCTCGTGAGGGTAATGAAATTATCCGCGAGGCTTGTAAATGGAGTCCTGAACTAGCTGCTGCTTGTGAAGTATGGAAAGAGATCAAATTTGAATTTGAAGCAATGGATACTTTG
>Rhodiola_yunnanensis
ATGTCACCACAAACAGAAACTAAAGCAAGTGTTGGATTCAAAGCCGGTGTTAAAGATTATAAATTGACTTATTATACTCCTGACTATGAAACCAAGGATACTGATATCTTAGCAGCATTCCGAGTAACTCCTCAACCTGGAGTTCCACCTGAGGAAGCAGGGGCTGCGGTAGCTGCTGAATCTTCTACTGGTACATGGACAACTGTGTGGACTGATGGACTTACCAGCCTTGATCGTTACAAAGGCCGATGCTACCACATCGAGCCCGTTGCTGGAGAAGAAAATCAATATATTGCTTATGTAGCTTATCCTTTAGACCTTTTTGAAGAAGGTTCTGTTACTAACATGTTTACTTCCATTGTGGGTAATGTCTTTGGGTTCAAAGCCCTGCGTGCTCTACGTCTGGAGGATCTGCGAATTCCTGTTGCTTATGTTAAAACTTTCCAAGGACCGCCTCATGGTATTCAAGTTGAAAGAGATAAATTGAACAAGTATGGGCGTCCTCTATTGGGATGTACTATTAAACCGAAATTAGGATTATCTGCTAAGAACTATGGTAGAGCAGTTTATGAATGTCTACGCGGTGGACTTGATTTTACCAAAGATGATGAAAACGTGAACTCTCAACCATTTATGCGTTGGAGAGACCGTTTCTTATTTTGTGCCGAAGCTATTTATAAAGCACAAGCTGAAACGGGTGAAATCAAAGGGCATTACTTAAATGCTACTGCAGGTACATGCGAAGAAATGATGAAAAGGGCAGTATTTGCCAGAGAATTAGGAGTTCCTATCGTAATGCATGATTACTTAACCGGGGGCTTCACCGCAAATACTAGCTTGGCTCATTATTGCCGAGACAATGGCCTACTTCTTCACATCCACCGTGCAATGCATGCAGTTATTGATAGACAGAAGAATCATGGTATACACTTTCGTGTATTAGCTAAAGCGTTACGTATGTCTGGTGGAGATCATATTCACTCTGGTACCGTAGTAGGTAAACTTGAAGGGGAAAGAGACATCACTTTGGGCTTTGTTGATTTACTACGTGATGATTTTATTGAAAAAGACCGAAGTCGCGGTATTTATTTCACTCAAGATTGGGTCTCTCTACCAGGTGTTCTACCCGTGGCTTCAGGGGGTATTCACGTTTGGCATATGCCGGCTCTGACCGAGATCTTTGGAGATGATTCTGTACTACAGTTTGGTGGCGGAACCTTAGGACACCCTTGGGGTAATGCACCGGGTGCCGTAGCTAACCGAGTAGCTCTAGAAGCATGTGTACAAGCTCGTAATGAGGGACGTGATCTTGCTCGTGAGGGTAATGAAATTATCCGCGAGGCTTGTAAATGGAGTCCTGAACTAGCTGCTGCTTGTGAAGTATGGAAAGAGATCAAATTTGAATTTGAAGCAATGGATACTTTG
>Rhodiola_dumulosa
ATGTCACCACAAACAGAAACTAAAGCAAGTGTTGGATTCAAAGCCGGTGTTAAAGATTATAAATTGACTTATTATACTCCTGACTATGAAACCAAGGATACTGATATCTTAGCAGCATTCCGAGTAACTCCTCAACCTGGAGTTCCACCTGAGGAAGCAGGGGCTGCGGTAGCTGCTGAATCTTCTACTGGTACATGGACAACTGTGTGGACTGATGGACTTACCAGCCTTGATCGTTACAAAGGCCGATGCTACCACATCGAGCCCGTTGCTGGAGAAGAAAATCAATATATTGCTTATGTAGCTTATCCTTTAGACCTTTTTGAAGAAGGTTCTGTTACTAACATGTTTACTTCCATTGTGGGTAATGTCTTTGGGTTCAAAGCCCTGCGTGCTCTACGTCTGGAGGATCTGCGAATTCCTGTTGCTTATGTTAAAACTTTCCAAGGACCGCCTCATGGTATTCAAGTTGAAAGAGATAAATTAAACAAGTATGGGCGTCCTCTATTGGGATGTACTATTAAACCGAAATTAGGATTATCTGCTAAGAACTATGGTAGAGCAGTTTATGAATGTCTACGCGGTGGACTTGATTTTACCAAAGATGATGAAAACGTGAACTCTCAACCATTTATGCGTTGGAGAGACCGTTTCTTATTTTGTGCCGAAGCTATTTATAAAGCACAAGCTGAAACGGGTGAAATCAAAGGGCATTACTTAAATGCTACTGCAGGTACATGCGAAGAAATGATGAAAAGGGCAGTATTTGCCAGAGAATTAGGAGTTCCTATCGTAATGCATGATTACTTAACCGGGGGCTTCACCGCAAATACTAGCTTGGCTCATTATTGCCGAGACAATGGCCTACTTCTTCACATCCACCGTGCAATGCATGCAGTTATTGATAGACAGAAGAATCATGGTATACACTTTCGTGTATTAGCTAAAGCGTTACGTATGTCTGGTGGAGATCATATTCACTCTGGTACCGTAGTAGGTAAACTTGAAGGGGAAAGAGACATCACTTTGGGCTTTGTTGATTTACTACGTGATGATTTTATTGAAAAAGACCGAAGTCGCGGTATTTATTTCACTCAAGATTGGGTCTCTCTACCAGGTGTTCTACCCGTGGCTTCAGGGGGTATTCACGTTTGGCATATGCCGGCTCTGACCGAGATCTTTGGAGATGATTCTGTACTACAGTTTGGTGGCGGAACCTTAGGACACCCTTGGGGTAATGCACCGGGTGCCGTAGCTAACCGAGTAGCTCTAGAAGCATGTGTACAAGCTCGTAATGAGGGACGTGATCTTGCTCGTGAGGGTAATGAAATTATCCGCGAGGCTTGTAAATGGAGTCCTGAACTAGCTGCTGCTTGTGAAGTATGGAAAGAGATCAAATTTGAATTTGAAGCAATGGATACTTTG
>Rhodiola_fastigiata
ATGTCACCACAAACAGAAACTAAAGCAAGTGTTGGATTCAAAGCCGGTGTTAAAGATTATAAATTGACTTATTATACTCCTGACTATGAAACCAAGGATACTGATATCTTAGCAGCATTCCGAGTAACTCCTCAACCTGGAGTTCCACCTGAGGAAGCAGGGGCTGCGGTAGCTGCTGAATCTTCTACTGGTACATGGACAACTGTGTGGACTGATGGACTTACCAGCCTTGATCGTTACAAAGGCCGATGCTACCACATCGAGCCCGTTGCTGGAGAAGAAAATCAATATATTGCTTATGTAGCTTATCCTTTAGACCTTTTTGAAGAAGGTTCTGTTACTAACATGTTTACTTCCATTGTGGGTAATGTCTTTGGGTTCAAAGCCCTGCGTGCTCTACGTCTGGAGGATCTGCGAATTCCTGTTGCTTATGTTAAAACTTTCCAAGGACCGCCTCATGGTATTCAAGTTGAAAGAGATAAATTGAACAAGTATGGGCGTCCTCTATTGGGATGTACTATTAAACCGAAATTAGGATTATCTGCTAAGAACTATGGTAGAGCAGTTTATGAATGTCTACGCGGTGGACTTGATTTTACCAAAGATGATGAAAACGTGAACTCTCAACCATTTATGCGTTGGAGAGACCGTTTCTTATTTTGTGCCGAAGCTATTTATAAAGCACAAGCTGAAACGGGTGAAATCAAAGGGCATTACTTAAATGCTACTGCAGGTACATGCGAAGAAATGATGAAAAGGGCAGTATTTGCCAGAGAATTAGGAGTTCCTATCGTAATGCATGATTACTTAACCGGGGGCTTCACCGCAAATACTAGCTTGGCTCATTATTGCCGAGACAATGGCCTACTTCTTCACATCCACCGTGCAATGCATGCAGTTATTGATAGACAGAAGAATCATGGTATACACTTTCGTGTATTAGCTAAAGCGTTACGTATGTCTGGTGGAGATCATATTCACTCTGGTACCGTAGTAGGTAAACTTGAAGGGGAAAGAGACATCACTTTGGGCTTTGTTGATTTACTACGTGATGATTTTATTGAAAAAGACCGAAGTCGCGGTATTTATTTCACTCAAGATTGGGTCTCTCTACCAGGTGTTCTACCCGTGGCTTCAGGGGGTATTCACGTTTGGCATATGCCGGCTCTGACCGAGATCTTTGGAGATGATTCTGTACTACAGTTTGGTGGCGGAACCTTAGGACACCCTTGGGGTAATGCACCGGGTGCCGTAGCTAACCGAGTAGCTCTAGAAGCATGTGTACAAGCTCGTAATGAGGGACGTGATCTTGCTCGTGAGGGTAATGAAATTATCCGCGAGGCTTGTAAATGGAGTCCTGAACTAGCTGCTGCTTGTGAAGTATGGAAAGAGATCAAATTTGAATTTGAAGCAATGGATACTTTG
>Rhodiola_gelida
ATGTCACCACAAACAGAAACTAAAGCAAGTGTTGGATTCAAAGCCGGTGTTAAAGATTATAAATTGACTTATTATACTCCTGACTATGAAACCAAGGATACTGATATCTTAGCAGCATTCCGAGTAACTCCTCAACCTGGAGTTCCACCTGAGGAAGCAGGGGCTGCGGTAGCTGCTGAATCTTCTACTGGTACATGGACAACTGTGTGGACTGATGGACTTACCAGCCTTGATCGTTACAAAGGCCGATGCTACCACATCGAGCCCGTTGCTGGAGAAGAAAATCAATATATTGCTTATGTAGCTTATCCTTTAGACCTTTTTGAAGAAGGTTCTGTTACTAACATGTTTACTTCCATTGTGGGTAATGTCTTTGGGTTCAAAGCCCTGCGTGCTCTACGTCTGGAGGATCTGCGAATTCCTGTTGCTTATGTTAAAACTTTCCAAGGACCGCCTCATGGTATTCAAGTTGAAAGAGATAAATTGAACAAGTATGGGCGTCCTCTATTGGGATGTACTATTAAACCGAAATTAGGATTATCTGCTAAGAACTATGGTAGAGCAGTTTATGAATGTCTACGCGGTGGACTTGATTTTACCAAAGATGATGAAAACGTGAACTCTCAACCATTTATGCGTTGGAGAGACCGTTTCTTATTTTGTGCCGAAGCTATTTATAAAGCACAAGCTGAAACGGGTGAAATCAAAGGGCATTACTTAAATGCTACTGCAGGTACATGTGAAGAAATGATGAAAAGGGCAGTATTTGCCAGAGAATTAGGAGTTCCTATCGTAATGCATGATTACTTAACCGGGGGCTTCACCGCAAATACTAGCTTGGCTCATTATTGCCGAGACAATGGCCTACTTCTTCACATCCACCGTGCAATGCATGCAGTTATTGATAGACAGAAGAATCATGGTATACACTTTCGTGTATTAGCTAAAGCGTTACGTATGTCTGGTGGAGATCATATTCACTCTGGTACCGTAGTAGGTAAACTTGAAGGGGAAAGAGACATCACTTTGGGCTTTGTTGATTTACTACGTGATGATTTTATTGAAAAAGACCGAAGTCGCGGTATTTATTTCACTCAAGATTGGGTCTCTCTACCAGGTGTTCTACCCGTGGCTTCAGGGGGTATTCACGTTTGGCATATGCCGGCTCTGACCGAGATCTTTGGAGATGATTCTGTACTACAGTTTGGTGGCGGAACCTTAGGACACCCTTGGGGTAATGCACCGGGTGCCGTAGCTAACCGAGTAGCTCTAGAAGCATGTGTACAAGCTCGTAATGAGGGACGTGATCTTGCTCGTGAGGGTAATGAAATTATCCGCGAGGCTTGTAAATGGAGTCCTGAACTAGCTGCTGCTTGTGAAGTATGGAAAGAGATCAAATTTGAATTTGAAGCAATGGATACTTTG
>Rhodiola_hobsonii
ATGTCACCACAAACAGAAACTAAAGCAAGTGTTGGATTCAAAGCCGGTGTTAAAGATTATAAATTGAATTATTATACTCCTGACTATGAAACCAAGGATACTGATATCTTAGCAGCATTCCGAGTAACTCCTCAACCTGGAGTTCCACCTGAGGAAGCAGGGGCTGCGGTAGCTGCTGAATCTTCTACTGGTACATGGACAACTGTGTGGACTGATGGACTTACCAGCCTTGATCGTTACAAAGGCCGATGCTACCACATCGAGCCCGTTGCTGGAGAAGAAAATCAATATATTGCTTATGTAGCTTATCCTTTAGACCTTTTTGAAGAAGGTTCTGTTACTAACATGTTTACTTCCATTGTGGGTAATGTCTTTGGGTTCAAAGCCCTGCGTGCTCTACGTCTGGAGGATCTGCGAATTCCTGTTGCTTATGTTAAAACTTTCCAAGGACCGCCTCATGGTATTCAAGTTGAAAGAGATAAATTGAACAAGTATGGGCGTCCTCTATTGGGATGTACTATTAAACCGAAATTAGGATTATCTGCTAAGAACTATGGTAGAGCAGTTTATGAATGTTTACGCGGTGGACTTGATTTTACCAAAGATGATGAAAACGTTAACTCTCAACCATTTATGCGTTGGAGAGACCGTTTCTTATTTTGTGCCGAAGCTCTTTATAAAGCACAAGCTGAAACGGGTGAAATCAAAGGGCATTACTTAAATGCTACTGCAGGTACATGCGAAGAAATGATGAAAAGGGCAGTATTTGCCAGAGAATTAGGAGTTCCTATCGTAATGCATGATTACTTAACCGGGGGCTTCACCGCAAATACTAGCTTGGCTCATTATTGCCGAGACAATGGCCTACTTCTTCACATCCACCGTGCAATGCATGCAGTTATTGATAGACAGAAGAATCATGGTATACACTTTCGTGTATTAGCTAAAGCGTTACGTATGTCTGGTGGAGATCATATTCACTCTGGTACCGTAGTAGGTAAACTTGAAGGGGAAAGAGACATCACTTTGGGCTTTGTTGATTTACTACGTGATGATTTTATTGAAAAAGACCGAAGTCGCGGTATTTATTTCACTCAAGATTGGGTCTCTCTACCAGGTGTTCTACCTGTGGCTTCAGGGGGTATTCACGTTTGGCATATGCCGGCTCTGACCGAGATCTTTGGAGATGATTCTGTACTACAGTTTGGTGGCGGAACCTTAGGACACCCTTGGGGTAATGCACCGGGTGCCGTAGCTAACCGAGTAGCTCTAGAAGCATGTGTACAAGCTCGTAATGAGGGACGTGATCTTGCTCGTGAGGGTAATGAAATTATCCGCGAGGCTTGTAAATGGAGTCCTGAACTAGCTGCTGCTTGTGAAGTATGGAAAGAGATCAAATTTGAATTTGAAGCAATGGATACTTTG
>Rhodiola_humilis
ATGTCACCACAAACAGAAACTAAAGCAAGTGTTGGATTCAAAGCCGGTGTTAAAGATTATAAATTGAATTATTATACTCCTGACTATGAAACCAAGGATACTGATATCTTAGCAGCATTCCGAGTAACTCCTCAACCTGGAGTTCCACCTGAGGAAGCAGGGGCTGCGGTAGCTGCTGAATCTTCTACTGGTACATGGACAACTGTGTGGACTGATGGACTTACCAGCCTTGATCGTTACAAAGGCCGATGCTACCACATCGAGCCCGTTGCTGGAGAAGAAAATCAATATATTGCTTATGTAGCTTATCCTTTAGACCTTTTTGAAGAAGGTTCTGTTACTAACATGTTTACTTCCATTGTGGGTAATGTCTTTGGGTTCAAAGCCCTGCGTGCTCTACGTCTGGAGGATCTGCGAATTCCTGTTGCTTATGTTAAAACTTTCCAAGGACCGCCTCATGGTATTCAAGTTGAAAGAGATAAATTGAACAAGTATGGGCGTCCTCTATTGGGATGTACTATTAAACCGAAATTAGGATTATCTGCTAAGAACTATGGTAGAGCAGTTTATGAATGTTTACGCGGTGGACTTGATTTTACCAAAGATGATGAAAACGTTAACTCTCAACCATTTATGCGTTGGAGAGACCGTTTCTTATTTTGTGCCGAAGCTCTTTATAAAGCACAAGCTGAAACGGGTGAAATCAAAGGGCATTACTTAAATGCTACTGCAGGTACATGCGAAGAAATGATGAAAAGGGCAGTATTTGCCAGAGAATTAGGAGTTCCTATCGTAATGCATGATTACTTAACCGGGGGCTTCACCGCAAATACTAGCTTGGCTCATTATTGCCGAGACAATGGCCTACTTCTTCACATCCACCGTGCAATGCATGCAGTTATTGATAGACAGAAGAATCATGGTATACACTTTCGTGTATTAGCTAAAGCGTTACGTATGTCTGGTGGAGATCATATTCACTCTGGTACCGTAGTAGGTAAACTTGAAGGGGAAAGAGACATCACTTTGGGCTTTGTTGATTTACTACGTGATGATTTTATTGAAAAAGACCGAAGTCGCGGTATTTATTTCACTCAAGATTGGGTCTCTCTACCAGGTGTTCTACCTGTGGCTTCAGGGGGTATTCACGTTTGGCATATGCCGGCTCTGACCGAGATCTTTGGAGATGATTCTGTACTACAGTTTGGTGGCGGAACCTTAGGACACCCTTGGGGTAATGCACCGGGTGCCGTAGCTAACCGAGTAGCTCTAGAAGCATGTGTACAAGCTCGTAATGAGGGACGTGATCTTGCTCGTGAGGGTAATGAAATTATCCGCGAGGCTTGTAAATGGAGTCCTGAACTAGCTGCTGCTTGTGAAGTATGGAAAGAGATCAAATTTGAATTTGAAGCAATGGATACTTTG
>Rhodiola_integrifolia
ATGTCACCACAAACAGAAACTAAAGCAAGTGTTGGATTCAAAGCCGGTGTTAAAGATTATAAATTGACTTATTATACTCCTGACTATGAAACCAAGGATACTGATATCTTAGCAGCATTCCGAGTAACTCCTCAACCTGGAGTTCCACCTGAGGAAGCAGGGGCTGCGGTAGCTGCTGAATCTTCTACTGGTACATGGACAACTGTGTGGACTGATGGACTTACCAGCCTTGATCGTTACAAAGGCCGATGCTACCACATCGAGCCCGTTGCTGGAGAAGAAAATCAATATATTGCTTATGTAGCTTATCCTTTAGACCTTTTTGAAGAAGGTTCTGTTACTAACATGTTTACTTCCATTGTGGGTAATGTCTTTGGGTTCAAAGCCCTGCGTGCTCTACGTCTGGAGGATCTGCGAATTCCTGTTGCTTATGTTAAAACTTTCCAAGGACCGCCTCATGGTATTCAAGTTGAAAGAGATAAATTGAACAAGTATGGGCGTCCTCTATTGGGATGTACTATTAAACCGAAATTAGGATTATCTGCTAAGAACTATGGTAGAGCAGTTTATGAATGTTTACGCGGTGGACTTGATTTTACCAAAGATGATGAAAACGTGAACTCTCAACCATTTATGCGTTGGAGAGACCGTTTCTTATTTTGTGCCGAAGCTATTTATAAAGCACAAGCTGAAACGGGTGAAATCAAAGGGCATTACTTAAATGCTACTGCAGGTACATGCGAAGAAATGATGAAAAGGGCAGTATTTGCCAGAGAATTAGGAGTTCCTATCGTAATGCATGATTACTTAACCGGGGGCTTCACCGCAAATACTAGCTTGGCTCATTATTGCCGAGACAATGGCCTACTTCTTCACATCCACCGTGCAATGCATGCAGTTATTGATAGACAGAAGAATCATGGTATACACTTTCGTGTATTAGCTAAAGCGTTACGTATGTCTGGTGGAGATCATATTCACTCTGGTACCGTAGTAGGTAAACTTGAAGGGGAAAGAGACATCACTTTGGGCTTTGTTGATTTACTACGTGATGATTTTATTGAAAAAGACCGAAGTCGCGGTATTTATTTCACTCAAGATTGGGTCTCTCTACCAGGTGTTCTACCTGTGGCTTCAGGGGGTATTCACGTTTGGCATATGCCGGCTCTGACCGAGATCTTTGGAGATGATTCTGTACTACAGTTTGGTGGCGGAACCTTAGGACACCCTTGGGGTAATGCACCGGGTGCCGTAGCTAACCGAGTAGCTCTAGAAGCATGTGTACAAGCTCGTAATGAGGGACGTGATCTTGCTCGTGAGGGTAATGAAATTATCCGCGAGGCTTGTAAATGGAGTCCTGAACTAGCTGCTGCTTGTGAAGTATGGAAAGAGATCAAATTTGAATTTGAAGCAATGGATACTTTG
>Rhodiola_liciae
ATGTCACCACAAACAGAAACTAAAGCAAGTGTTGGATTCAAAGCCGGTGTTAAAGATTATAAATTGACTTATTATACTCCTGACTATGAAACCAAGGATACTGATATCTTAGCAGCATTCCGAGTAACTCCTCAACCTGGAGTTCCACCTGAGGAAGCAGGGGCTGCGGTAGCTGCTGAATCTTCTACTGGTACATGGACAACTGTGTGGACTGATGGACTTACCAGCCTTGATCGTTACAAAGGCCGATGCTACCACATCGAGCCCGTTGCTGGAGAAGAAAATCAATATATTGCTTATGTAGCTTATCCTTTAGACCTTTTTGAAGAAGGTTCTGTTACTAACATGTTTACTTCCATTGTGGGTAATGTCTTTGGGTTCAAAGCCCTGCGTGCTCTACGTCTGGAGGATCTGCGAATTCCTGTTGCTTATGTTAAAACTTTTCAAGGACCGCCTCATGGTATTCAAGTTGAAAGAGATAAATTGAACAAGTATGGGCGTCCTCTATTGGGATGTACTATTAAACCGAAATTAGGATTATCTGCTAAGAACTATGGTAGAGCAGTTTATGAATGTTTACGCGGTGGACTTGATTTTACCAAAGATGATGAAAACGTGAACTCTCAACCATTTATGCGTTGGAGAGACCGTTTCGTATTTTGTGCCGAAGCTATTTATAAAGCACAAGCTGAAACGGGTGAAATCAAAGGGCATTACTTAAATGCTACTGCAGGTACATGCGAAGAAATGATGAAAAGGGCAGTATTTGCCAGAGAATTAGGAGTTCCTATCGTAATGCATGATTACTTAACCGGGGGCTTCACCGCAAATACTAGCTTGGCTCATTATTGCCGAGACAATGGCCTACTTCTTCACATCCACCGTGCAATGCATGCAGTTATTGATAGACAGAAGAATCATGGTATACACTTTCGTGTATTAGCTAAAGCGTTACGTATGTCTGGTGGAGATCATATTCACTCTGGTACCGTAGTAGGTAAACTTGAAGGGGAAAGAGACATCACTTTGGGCTTTGTTGATTTACTACGTGATGATTTTATTGAAAAAGACCGAAGTCGCGGTATTTATTTCACTCAAGATTGGGTCTCTCTACCAGGTGTTCTACCTGTGGCTTCAGGGGGTATTCACGTTTGGCATATGCCGGCTCTGACCGAGATCTTTGGAGATGATTCTGTACTACAGTTTGGTGGCGGAACCTTAGGACACCCTTGGGGTAATGCACCGGGTGCCGTAGCTAACCGAGTAGCTCTAGAAGCATGTGTACAAGCTCGTAATGAGGGACGTGATCTTGCTCGTGAGGGTAATGAAATTATCCGCGAGGCTTGTAAATGGAGTCCTGAACTAGCTGCTGCTTGTGAAGTATGGAAAGAGATCAAATTTGAATTTGAAGCAATGGATACTTTG
>Rhodiola_macrocarpa
ATGTCACCACAAACAGAAACTAAAGCAAGTGTTGGATTCAAAGCCGGTGTTAAAGATTATAAATTGACTTATTATACTCCTGACTATGAAACCAAGGATACTGATATCTTAGCAGCATTCCGAGTAACTCCTCAACCTGGAGTTCCACCTGAGGAAGCAGGGGCTGCGGTAGCTGCTGAATCTTCTACTGGTACATGGACAACTGTGTGGACTGATGGACTTACCAGCCTTGATCGTTACAAAGGCCGATGCTACCACATCGAGCCCGTTGCTGGAGAAGAAAATCAATATATTGCTTATGTAGCTTATCCTTTAGACCTTTTTGAAGAAGGTTCTGTTACTAACATGTTTACTTCCATTGTGGGTAATGTCTTTGGGTTCAAAGCCCTGCGTGCTCTACGTCTGGAGGATCTGCGAATTCCTGTTGCTTATGTTAAAACTTTCCAAGGACCGCCTCATGGTATTCAAGTTGAAAGAGATAAATTGAACAAGTATGGGCGTCCTCTATTGGGATGTACTATTAAACCGAAATTAGGATTATCTGCTAAGAACTATGGTAGAGCAGTTTATGAATGTCTACGCGGTGGACTTGATTTTACCAAAGATGATGAAAACGTGAACTCTCAACCATTTATGCGTTGGAGAGACCGTTTCTTATTTTGTGCCGAAGCTATTTATAAAGCACAAGCTGAAACGGGTGAAATCAAAGGGCATTACTTAAATGCTACTGCAGGTACATGTGAAGAAATGATGAAAAGGGCAGTATTTGCCAGAGAATTAGGAGTTCCTATCGTAATGCATGATTACTTAACCGGGGGCTTCACCGCAAATACTAGCTTGGCTCATTATTGCCGAGACAATGGCCTACTTCTTCACATCCACCGTGCAATGCATGCAGTTATTGATAGACAGAAGAATCATGGTATACACTTTCGTGTATTAGCTAAAGCGTTACGTATGTCTGGTGGAGATCATATTCACTCTGGTACCGTAGTAGGTAAACTTGAAGGGGAAAGAGACATCACTTTGGGCTTTGTTGATTTACTACGTGATGATTTTATTGAAAAAGACCGAAGTCGCGGTATTTATTTCACTCAAGATTGGGTCTCTCTACCAGGTGTTCTACCCGTGGCTTCAGGGGGTATTCACGTTTGGCATATGCCGGCTCTGACCGAGATCTTTGGAGATGATTCTGTACTACAGTTTGGTGGCGGAACCTTAGGACACCCTTGGGGTAATGCACCGGGTGCCGTAGCTAACCGAGTAGCTCTAGAAGCATGTGTACAAGCTCGTAATGAGGGACGTGATCTTGCTCGTGAGGGTAATGAAATTATCCGCGAGGCTTGTAAATGGAGTCCTGAACTAGCTGCTGCTTGTGAAGTATGGAAAGAGATCAAATTTGAATTTGAAGCAATGGATACTTTG
>Rhodiola_ovatisepala
ATGTCACCACAAACAGAAACTAAAGCAAGTGTTGGATTCAAAGCCGGTGTTAAAGATTATAAATTGAATTATTATACTCCTGACTATGAAACCAAGGATACTGATATCTTAGCAGCATTCCGAGTAACTCCTCAACCTGGAGTTCCACCTGAGGAAGCAGGGGCTGCGGTAGCTGCTGAATCTTCTACTGGTACATGGACAACTGTGTGGACTGATGGACTTACCAGCCTTGATCGTTACAAAGGCCGATGCTACCACATCGAGCCCGTTGCTGGAGAAGAAAATCAATATATTGCTTATGTAGCTTATCCTTTAGACCTTTTTGAAGAAGGTTCTGTTACTAACATGTTTACTTCCATTGTGGGTAATGTCTTTGGGTTCAAAGCCCTGCGTGCTCTACGTCTGGAGGATCTGCGAATTCCTGTTGCTTATGTTAAAACTTTCCAAGGACCGCCTCATGGTATTCAAGTTGAAAGAGATAAATTGAACAAGTATGGGCGTCCTCTATTGGGATGTACTATTAAACCGAAATTAGGATTATCTGCTAAGAACTATGGTAGAGCAGTTTATGAATGTTTACGCGGTGGACTTGATTTTACCAAAGATGATGAAAACGTTAACTCTCAACCATTTATGCGTTGGAGAGACCGTTTCTTATTTTGTGCCGAAGCTCTTTATAAAGCACAAGCTGAAACGGGTGAAATCAAAGGGCATTACTTAAATGCTACTGCAGGTACATGCGAAGAAATGATGAAAAGGGCAGTATTTGCCAGAGAATTAGGAGTTCCTATCGTAATGCATGATTACTTAACCGGGGGCTTCACCGCAAATACTAGCTTGGCTCATTATTGCCGAGACAATGGCCTACTTCTTCACATCCACCGTGCAATGCATGCAGTTATTGATAGACAGAAGAATCATGGTATACACTTTCGTGTATTAGCTAAAGCGTTACGTATGTCTGGTGGAGATCATATTCACTCTGGTACCGTAGTAGGTAAACTTGAAGGGGAAAGAGACATCACTTTGGGCTTTGTTGATTTACTACGTGATGATTTTATTGAAAAAGACCGAAGTCGCGGTATTTATTTCACTCAAGATTGGGTCTCTCTACCAGGTGTTCTACCTGTGGCTTCAGGGGGTATTCACGTTTGGCATATGCCGGCTCTGACCGAGATCTTTGGAGATGATTCTGTACTACAGTTTGGTGGCGGAACCTTAGGACACCCTTGGGGTAATGCACCGGGTGCCGTAGCTAACCGAGTAGCTCTAGAAGCATGTGTAAAAGCTCGTAATGAGGGACGTGATCTTGCTCGTGAGGGTAATGAAATTATCCGCGAGGCTTGTAAATGGAGTCCTGAACTAGCTGCTGCTTGTGAAGTATGGAAAGAGATCAAATTTGAATTTGAAGCAATGGATACAATT
>Rhodiola_prainii
ATGTCACCACAAACAGAAACTAAAGCAAGTGTTGGATTCAAAGCCGGTGTTAAAGATTATAAATTGAATTATTATACTCCTGACTATGAAACCAAGGATACTGATATCTTAGCAGCATTCCGAGTAACTCCTCAACCTGGAGTTCCACCTGAGGAAGCAGGGGCTGCGGTAGCTGCTGAATCTTCTACTGGTACATGGACAACTGTGTGGACTGATGGACTTACCAGCCTTGATCGTTACAAAGGCCGATGCTACCACATCGAGCCCGTTGCTGGAGAAGAAAATCAATATATTGCTTATGTAGCTTATCCTTTAGACCTTTTTGAAGAAGGTTCTGTTACTAACATGTTTACTTCCATTGTGGGTAATGTCTTTGGGTTCAAAGCCCTGCGTGCTCTACGTCTGGAGGATCTGCGAATTCCTGTTGCTTATGTTAAAACTTTCCAAGGACCGCCTCATGGTATTCAAGTTGAAAGAGATAAATTGAACAAGTATGGGCGTCCTCTATTGGGATGTACTATTAAACCGAAATTAGGATTATCTGCTAAGAACTATGGTAGAGCAGTTTATGAATGTTTACGCGGTGGACTTGATTTTACCAAAGATGATGAAAACGTTAACTCTCAACCATTTATGCGTTGGAGAGACCGTTTCTTATTTTGTGCCGAAGCTCTTTATAAAGCACAAGCTGAAACGGGTGAAATCAAAGGGCATTACTTAAATGCTACTGCAGGTACATGCGAAGAAATGATGAAAAGGGCAGTATTTGCCAGAGAATTAGGAGTTCCTATCGTAATGCATGATTACTTAACCGGGGGCTTCACCGCAAATACTAGCTTGGCTCATTATTGCCGAGACAATGGCCTACTTCTTCACATCCACCGTGCAATGCATGCAGTTATTGATAGACAGAAGAATCATGGTATACACTTTCGTGTATTAGCTAAAGCGTTACGTATGTCTGGTGGAGATCATATTCACTCTGGTACCGTAGTAGGTAAACTTGAAGGGGAAAGAGACATCACTTTGGGCTTTGTTGATTTACTACGTGATGATTTTATTGAAAAAGACCGAAGTCGCGGTATTTATTTCACTCAAGATTGGGTCTCTCTACCAGGTGTTCTACCTGTGGCTTCAGGGGGTATTCACGTTTGGCATATGCCGGCTCTGACCGAGATCTTTGGAGATGATTCTGTACTACAGTTTGGTGGCGGAACCTTAGGACACCCTTGGGGTAATGCACCGGGTGCCGTAGCTAACCGAGTAGCTCTAGAAGCATGTGTACAAGCTCGTAATGAGGGACGTGATCTTGCTCGTGAGGGTAATGAAATTATCCGCGAGGCTTGTAAATGGAGTCCTGAACTAGCTGCTGCTTGTGAAGTATGGAAAGAGATCAAATTTGAATTTGAAGCAATGGATACTTTG
>Rhodiola_quadrifida
ATGTCACCACAAACAGAAACTAAAGCAAGTGTTGGATTCAAAGCCGGTGTTAAAGATTATAAATTGACTTATTATACTCCTGACTATGAAACCAAGGATACTGATATCTTAGCAGCATTCCGAGTAACTCCTCAACCTGGAGTTCCACCTGAGGAAGCAGGGGCTGCGGTAGCTGCTGAATCTTCTACTGGTACATGGACAACTGTGTGGACTGATGGACTTACCAGCCTTGATCGTTACAAAGGCCGATGCTACCACATCGAGCCCGTTGCTGGAGAAGAAAATCAATATATTGCTTATGTAGCTTATCCTTTAGACCTTTTTGAAGAAGGTTCTGTTACTAACATGTTTACTTCCATTGTGGGTAATGTCTTTGGGTTCAAAGCCCTGCGTGCTCTACGTCTGGAGGATCTGCGAATTCCTGTTGCTTATGTTAAAACTTTCCAAGGACCGCCTCATGGTATTCAAGTTGAAAGAGATAAATTAAACAAGTATGGGCGTCCTCTATTGGGATGTACTATTAAACCGAAATTAGGATTATCTGCTAAGAACTATGGTAGAGCAGTTTATGAATGTCTACGCGGTGGACTTGATTTTACCAAAGATGATGAAAACGTGAACTCTCAACCATTTATGCGTTGGAGAGACCGTTTCTTATTTTGTGCCGAAGCTATTTATAAAGCACAAGCTGAAACGGGTGAAATCAAAGGGCATTACTTAAATGCTACTGCAGGTACATGCGAAGAAATGATGAAAAGGGCAGTATTTGCCAGAGAATTAGGAGTTCCTATCGTAATGCATGATTACTTAACCGGGGGCTTCACCGCAAATACTAGCTTGGCTCATTATTGCCGAGACAATGGCCTACTTCTTCACATCCACCGTGCAATGCATGCAGTTATTGATAGACAGAAGAATCATGGTATACACTTTCGTGTATTAGCTAAAGCGTTACGTATGTCTGGTGGAGATCATATTCACTCTGGTACCGTAGTAGGTAAACTTGAAGGGGAAAGAGACATCACTTTGGGCTTTGTTGATTTACTACGTGATGATTTTATTGAAAAAGACCGAAGTCGCGGTATTTATTTCACTCAAGATTGGGTCTCTCTACCAGGTGTTCTACCCGTGGCTTCAGGGGGTATTCACGTTTGGCATATGCCGGCTCTGACCGAGATCTTTGGAGATGATTCTGTACTACAGTTTGGTGGCGGAACCTTAGGACACCCTTGGGGTAATGCACCGGGTGCCGTAGCTAACCGAGTAGCTCTAGAAGCATGTGTACAAGCTCGTAATGAGGGACGTGATCTTGCTCGTGAGGGTAATGAAATTATCCGCGAGGCTTGTAAATGGAGTCCTGAACTAGCTGCTGCTTGTGAAGTATGGAAAGAGATCAAATTTGAATTTGAAGCAATGGATACTTTG
>Rhodiola_rhodantha
ATGTCACCACAAACAGAAACTAAAGCAAGTGTTGGATTCAAAGCCGGTGTTAAAGATTATAAATTGACTTATTATACTCCTGACTATGAAACCAAGGATACTGATATCTTAGCAGCATTCCGAGTAACTCCTCAACCTGGAGTTCCACCTGAGGAAGCAGGGGCTGCGGTAGCTGCTGAATCTTCTACTGGTACATGGACAACTGTGTGGACTGATGGACTTACCAGCCTTGATCGTTACAAAGGCCGATGCTACCACATCGAGCCCGTTGCTGGAGAAGAAAATCAATTTATTGCTTATGTAGCTTATCCTTTAGACCTTTTTGAAGAAGGTTCTGTTACTAACATGTTTACTTCCATTGTGGGTAATGTCTTTGGGTTCAAAGCCCTGCGTGCTCTACGTCTGGAGGATCTGCGAATTCCTGTTGCTTATGTTAAAACTTTCCAAGGACCGCCTCATGGTATTCAAGTTGAAAGAGATAAATTGAACAAGTATGGGCGTCCTCTATTGGGATGTACTATTAAACCGAAATTAGGATTATCTGCTAAGAACTATGGTAGAGCAGTTTATGAATGTTTACGCGGTGGACTTGATTTTACCAAAGATGATGAAAACGTGAACTCTCAACCATTTATGCGTTGGAGAGACCGTTTCTTATTTTGTGCCGAAGCTCTTTATAAAGCACAAGCTGAAACGGGTGAAATCAAAGGGCATTACTTAAATGCTACTGCAGGTACATGCGAAGAAATGATGAAAAGGGCAGTATTTGCCAGAGAATTAGGAGTTCCTATCGTAATGCATGATTACTTAACCGGGGGCTTCACCGCAAATACTAGCTTGGCTCATTATTGCCGAGACAATGGCCTACTTCTTCACATCCACCGTGCAATGCATGCAGTTATTGATAGACAGAAGAATCATGGTATACACTTTCGTGTATTAGCTAAAGCGTTACGTATGTCTGGTGGAGATCATATTCACTCTGGTACCGTAGTAGGTAAACTTGAAGGGGAAAGAGACATCACTTTGGGCTTTGTTGATTTACTACGTGATGATTTTATTGAAAAAGACCGAAGTCGCGGTATTTATTTCACTCAAGATTGGGTCTCTCTACCAGGTGTTCTACCTGTGGCTTCAGGGGGTATTCACGTTTGGCATATGCCGGCTCTGACCGAGATCTTTGGAGATGATTCTGTACTACAGTTTGGTGGCGGAACCTTAGGACACCCGTGGGGTAATGCACCGGGTGCCGTAGCTAACCGAGTAGCTCTAGAAGCATGTGTACAAGCTCGTAATGAGGGACGTGATCTTGCTCGTGAGGGTAATGAAATTATCCGCGAGGCTTGTAAATGGAGTCCTGAACTAGCTGCTGCTTGTGAAGTATGGAAAGAGATCAAATTTGAATTTGAAGCAATGGATACTTTG
>Rhodiola_sexifolia
ATGTCACCACAAACAGAAACTAAAGCAAGTGTTGGATTCAAAGCCGGTGTTAAAGATTATAAATTGAATTATTATACTCCTGACTATGAAACCAAGGATACTGATATCTTAGCAGCATTCCGAGTAACTCCTCAACCTGGAGTTCCACCTGAGGAAGCAGGGGCTGCGGTAGCTGCTGAATCTTCTACTGGTACATGGACAACTGTGTGGACTGATGGACTTACCAGCCTTGATCGTTACAAAGGCCGATGCTACCACATCGAGCCCGTTGCTGGAGAAGAAAATCAATATATTGCTTATGTAGCTTATCCTTTAGACCTTTTTGAAGAAGGTTCTGTTACTAACATGTTTACTTCCATTGTGGGTAATGTCTTTGGGTTCAAAGCCCTGCGTGCTCTACGTCTGGAGGATCTGCGAATTCCTGTTGCTTATGTTAAAACTTTCCAAGGACCGCCTCATGGTATTCAAGTTGAAAGAGATAAATTGAATAAGTATGGGCGTCCTCTATTGGGATGTACTATTAAACCGAAATTAGGATTATCTGCTAAGAACTATGGTAGAGCAGTTTATGAATGTTTACGCGGTGGACTTGATTTTACCAAAGATGATGAAAACGTTAACTCTCAACCATTTATGCGTTGGAGAGACCGTTTCTTATTTTGTGCCGAAGCTCTTTATAAAGCACAAGCTGAAACGGGTGAAATCAAAGGGCATTACTTAAATGCTACTGCAGGTACATGCGAAGAAATGATGAAAAGGGCAGTATTTGCCAGAGAATTAGGAGTTCCTATCGTAATGCATGATTACTTAACCGGGGGCTTCACCGCAAATACTAGCTTGGCTCATTATTGCCGAGACAATGGCCTACTTCTTCACATCCACCGTGCAATGCATGCAGTTATTGATAGACAGAAGAATCATGGTATACACTTTCGTGTATTAGCTAAAGCGTTACGTATGTCTGGTGGAGATCATATTCACTCTGGTACCGTAGTAGGTAAACTTGAAGGGGAAAGAGACATCACTTTGGGCTTTGTTGATTTACTACGTGATGATTTTATTGAAAAAGACCGAAGTCGCGGTATTTATTTCACTCAAGATTGGGTCTCTCTACCAGGTGTTCTACCTGTGGCTTCAGGGGGTATTCACGTTTGGCATATGCCGGCTCTGACCGAGATCTTTGGAGATGATTCTGTACTACAGTTTGGTGGCGGAACCTTAGGACACCCTTGGGGTAATGCACCGGGTGCCGTAGCTAACCGAGTAGCTCTAGAAGCATGTGTACAAGCTCGTAATGAGGGACGTGATCTTGCTCGTGAGGGTAATGAAATTATCCGCGAGGCTTGTAAATGGAGTCCTGAACTAGCTGCTGCTTGTGAAGTATGGAAAGAGATCAAATTTGAATTTGAAGCAATGGATACTTTG
>Rhodiola_sinuata
ATGTCACCACAAACAGAAACTAAAGCAAGTGTTGGATTCAAAGCCGGTGTTAAAGATTATAAATTGAATTATTATACTCCTGACTATGAAACCAAGGATACTGATATCTTAGCAGCATTCCGAGTAACTCCTCAACCTGGAGTTCCACCTGAGGAAGCAGGGGCTGCGGTAGCTGCTGAATCTTCTACTGGTACATGGACAACTGTGTGGACTGATGGACTTACCAGCCTTGATCGTTACAAAGGCCGATGCTACCACATCGAGCCCGTTGCTGGAGAAGAAAATCAATATATTGCTTATGTAGCTTATCCTTTAGACCTTTTTGAAGAAGGTTCTGTTACTAACATGTTTACTTCCATTGTGGGTAATGTCTTTGGGTTCAAAGCCCTGCGTGCTCTACGTCTGGAGGATCTGCGAATTCCTGTTGCTTATGTTAAAACTTTCCAAGGACCGCCTCATGGTATTCAAGTTGAAAGAGATAAATTGAACAAGTATGGGCGTCCTCTATTGGGATGTACTATTAAACCGAAATTAGGATTATCTGCTAAGAACTATGGTAGAGCAGTTTATGAATGTTTACGCGGTGGACTTGATTTTACCAAAGATGATGAAAACGTTAACTCTCAACCATTTATGCGTTGGAGAGACCGTTTCTTATTTTGTGCCGAAGCTCTTTATAAAGCACAAGCTGAAACGGGTGAAATCAAAGGGCATTACTTAAATGCTACTGCAGGTACATGCGAAGAAATGATGAAAAGGGCAGTATTTGCCAGAGAATTAGGAGTTCCTATCGTAATGCATGATTACTTAACCGGGGGCTTCACCGCAAATACTAGCTTGGCTCATTATTGCCGAGACAATGGCCTACTTCTTCACATCCACCGTGCAATGCATGCAGTTATTGATAGACAGAAGAATCATGGTATACACTTTCGTGTATTAGCTAAAGCGTTACGTATGTCTGGTGGAGATCATATTCACTCTGGTACCGTAGTAGGTAAACTTGAAGGGGAAAGAGACATCACTTTGGGCTTTGTTGATTTACTACGTGATGATTTTATTGAAAAAGACCGAAGTCGCGGTATTTATTTCACTCAAGATTGGGTCTCTCTACCAGGTGTTCTACCTGTGGCTTCAGGGGGTATTCACGTTTGGCATATGCCGGCTCTGACCGAGATCTTTGGAGATGATTCTGTACTACAGTTTGGTGGCGGAACCTTAGGACACCCTTGGGGTAATGCACCGGGTGCCGTAGCTAACCGAGTAGCTCTAGAAGCCTGTGTACAAGCTCGTAATGAGGGACGTGATCTTGCTCGTGAGGGTAATGAAATTATCCGCGAGGCTTGTAAATGGAGTCCTGAACTAGCTGCTGCTTGTGAAGTATGGAAAGAGATCAAATTTGAATTTGAAGCAATGGATACTTTG
>Rhodiola_smithii
ATGTCACCACAAACAGAAACTAAAGCAAGTGTTGGATTCAAAGCCGGTGTTAAAGATTATAAATTGACTTATTATACTCCTGACTATGAAACCAAGGATACTGATATCTTAGCAGCATTCCGAGTAACTCCTCAACCTGGAGTTCCACCTGAGGAAGCAGGGGCTGCAGTAGCTGCTGAATCTTCTACTGGTACATGGACAACTGTGTGGACTGATGGACTTACCAGCCTTGATCGTTACAAAGGCCGATGCTACCACATCGAGCCCGTTGCTGGAGAAGAAAATCAATATATTGCTTATGTAGCTTATCCTTTAGACCTTTTTGAAGAAGGTTCTGTTACTAACATGTTTACTTCCATTGTGGGTAATGTCTTTGGGTTCAAAGCCCTGCGTGCTCTACGTCTGGAGGATCTGCGAATTCCTGTTGCTTATGTTAAAACTTTCCAAGGACCGCCTCATGGTATTCAAGTTGAAAGAGATAAATTGAACAAGTATGGGCGTCCTCTATTGGGATGTACTATTAAACCGAAATTAGGATTATCTGCTAAGAACTATGGTAGAGCAGTTTATGAATGTCTACGCGGTGGACTTGATTTTACCAAAGATGATGAAAACGTGAACTCTCAACCATTTATGCGTTGGAGAGACCGTTTCTTATTTTGTGCCGAAGCTATTTATAAAGCACAAGCTGAAACGGGTGAAATCAAAGGGCATTACTTAAATGCTACTGCAGGTACATGCGAAGAAATGATGAAAAGGGCAGTATTTGCCAGAGAATTAGGAGTTCCTATCGTAATGCATGATTACTTAACCGGGGGCTTCACCGCAAATACTAGCTTGGCTCATTATTGCCGAGACAATGGCCTACTTCTTCACATCCACCGTGCAATGCATGCAGTTATTGATAGACAGAAGAATCATGGTATACACTTTCGTGTATTAGCTAAAGCGTTACGTATGTCTGGTGGAGATCATATTCACTCTGGTACCGTAGTAGGTAAACTTGAAGGGGAAAGAGACATCACTTTGGGCTTTGTTGATTTACTACGTGATGATTTTATTGAAAAAGACCGAAGTCGCGGTATTTATTTCACTCAAGATTGGGTCTCTCTACCAGGTGTTCTACCTGTGGCTTCAGGGGGTATTCACGTTTGGCATATGCCGGCTCTGACCGAGATCTTTGGAGATGATTCTGTACTACAGTTTGGTGGCGGAACCTTAGGACACCCTTGGGGTAATGCACCGGGTGCCGTAGCTAACCGAGTAGCTCTAGAAGCATGTGTACAAGCTCGTAATGAGGGACGTGATCTTGCTCGTGAGGGTAATGAAATTATCCGTGAGGCTTGTAAATGGAGTCCTGAACTAGCTGCTGCTTGTGAAGTATGGAAAGAGATTAAATTTGAATTTGAAGCAATGGATACTTTG
>Rhodiola_stapfii
ATGTCACCACAAACAGAAACTAAAGCAAGTGTTGGATTCAAAGCCGGTGTTAAAGATTATAAATTGAATTATTATACTCCTGACTATGAAACCAAGGATACTGATATCTTAGCAGCATTCCGAGTAACTCCTCAACCTGGAGTTCCACCTGAGGAAGCAGGGGCTGCGGTAGCTGCTGAATCTTCTACTGGTACATGGACAACTGTGTGGACTGATGGACTTACCAGCCTTGATCGTTACAAAGGCCGATGCTACCACATCGAGCCCGTTGCTGGAGAAGAAAATCAATATATTGCTTATGTAGCTTATCCTTTAGACCTTTTTGAAGAAGGTTCTGTTACTAACATGTTTACTTCCATTGTGGGTAATGTCTTTGGGTTCAAAGCCCTGCGTGCTCTACGTCTGGAGGATCTGCGAATTCCTGTTGCTTATGTTAAAACTTTCCAAGGACCGCCTCATGGTATTCAAGTTGAAAGAGATAAATTGAACAAGTATGGGCGTCCTCTATTGGGATGTACTATTAAACCGAAATTAGGATTATCTGCTAAGAACTATGGTAGAGCAGTTTATGAATGTTTACGCGGTGGACTTGATTTTACCAAAGATGATGAAAACGTTAACTCTCAACCATTTATGCGTTGGAGAGACCGTTTCTTATTTTGTGCCGAAGCTCTTTATAAAGCACAAGCTGAAACGGGTGAAATCAAAGGGCATTACTTAAATGCTACTGCAGGTACATGCGAAGAAATGATGAAAAGGGCAGTATTTGCCAGAGAATTAGGAGTTCCTATCGTAATGCATGATTACTTAACCGGGGGCTTCACCGCAAATACTAGCTTGGCTCATTATTGCCGAGACAATGGCCTACTTCTTCACATCCACCGTGCAATGCATGCAGTTATTGATAGACAGAAGAATCATGGTATACACTTTCGTGTATTAGCTAAAGCGTTACGTATGTCTGGTGGAGATCATATTCACTCTGGTACCGTAGTAGGTAAACTTGAAGGGGAAAGAGACATCACTTTGGGCTTTGTTGATTTACTACGTGATGATTTTATTGAAAAAGACCGAAGTCGCGGTATTTATTTCACTCAAGATTGGGTCTCTCTACCAGGTGTTCTACCTGTGGCTTCAGGGGGTATTCACGTTTGGCATATGCCGGCTCTGACCGAGATCTTTGGAGATGATTCTGTACTACAGTTTGGTGGCGGAACCTTAGGACACCCTTGGGGTAATGCACCGGGTGCCGTAGCTAACCGAGTAGCTCTAGAAGCATGTGTACAAGCTCGTAATGAGGGACGTGATCTTGCTCGTGAGGGTAATGAAATTATCCGCGAGGCTTGTAAATGGAGTCCTGAACTAGCTGCTGCTTGTGAAGTATGGAAAGAGATCAAATTTGAATTTGAAGCAATGGATACTTTG
>Rhodiola_subopposita
ATGTCACCACAAACAGAAACTAAAGCAAGTGTTGGATTCAAAGCCGGTGTTAAAGATTATAAATTGACTTATTATACTCCTGACTATGAAACCAAGGATACTGATATCTTAGCAGCATTCCGAGTAACTCCTCAACCTGGAGTTCCACCTGAGGAAGCAGGGGCTGCGGTAGCTGCTGAATCTTCTACTGGTACATGGACAACTGTGTGGACTGATGGACTTACCAGCCTTGATCGTTACAAAGGCCGATGCTACCACATCGAGCCCGTTGCTGGAGAAGAAAATCAATATATTGCTTATGTAGCTTATCCTTTAGACCTTTTTGAAGAAGGTTCTGTTACTAACATGTTTACTTCCATTGTGGGTAATGTCTTTGGGTTCAAAGCCCTGCGTGCTCTACGTCTGGAGGATCTGCGAATTCCTGTTGCTTATGTTAAAACTTTCCAAGGACCGCCTCATGGTATTCAAGTTGAAAGAGATAAATTGAACAAGTATGGGCGTCCTCTATTGGGATGTACTATTAAACCGAAATTAGGATTATCTGCTAAGAACTATGGTAGAGCAGTTTATGAATGTCTACGCGGTGGACTTGATTTTACCAAAGATGATGAAAACGTGAACTCTCAACCATTTATGCGTTGGAGAGACCGTTTCTTATTTTGTGCCGAAGCTATTTATAAAGCACAAGCTGAAACGGGTGAAATCAAAGGGCATTACTTAAATGCTACTGCAGGTACATGTGAAGAAATGATGAAAAGGGCAGTATTTGCCAGAGAATTAGGAGTTCCTATCGTAATGCATGATTACTTAACCGGGGGCTTCACCGCAAATACTAGCTTGGCTCATTATTGCCGAGACAATGGCCTACTTCTTCACATCCACCGTGCAATGCATGCAGTTATTGATAGACAGAAGAATCATGGTATACACTTTCGTGTATTAGCTAAAGCGTTACGTATGTCTGGTGGAGATCATATTCACTCTGGTACCGTAGTAGGTAAACTTGAAGGGGAAAGAGACATCACTTTGGGCTTTGTTGATTTACTACGTGATGATTTTATTGAAAAAGACCGAAGTCGCGGTATTTATTTCACTCAAGATTGGGTCTCTCTACCAGGTGTTCTACCCGTGGCTTCAGGGGGTATTCACGTTTGGCATATGCCGGCTCTGACCGAGATCTTTGGAGATGATTCTGTACTACAGTTTGGTGGCGGAACCTTAGGACACCCTTGGGGTAATGCACCGGGTGCCGTAGCTAACCGAGTAGCTCTAGAAGCATGTGTACAAGCTCGTAATGAGGGACGTGATCTTGCTCGTGAGGGTAATGAGATTATCCGCGAGGCTTGTAAATGGAGTCCTGAACTAGCTGCTGCTTGTGAAGTATGGAAAGAGATCAAATTTGAATTTGAAGCAATGGATACTTTG
>Rhodiola_tangutica
ATGTCACCACAAACAGAAACTAAAGCAAGTGTTGGATTCAAAGCCGGTGTTAAAGATTATAAATTGACTTATTATACTCCTGACTATGAAACCAAGGATACTGATATCTTAGCAGCATTCCGAGTAACTCCTCAACCTGGAGTTCCACCTGAGGAAGCAGGGGCTGCGGTAGCTGCTGAATCTTCTACTGGTACATGGACAACTGTGTGGACTGATGGACTTACCAGCCTTGATCGTTACAAAGGCCGATGCTACCACATCGAGCCCGTTGCTGGAGAAGAAAATCAATATATTGCTTATGTAGCTTATCCTTTAGACCTTTTTGAAGAAGGTTCTGTTACTAACATGTTTACTTCCATTGTGGGTAATGTCTTTGGGTTCAAAGCCCTGCGTGCTCTACGTCTGGAGGATCTGCGAATTCCTGTTGCTTATGTTAAAACTTTCCAAGGACCGCCTCATGGTATTCAAGTTGAAAGAGATAAATTAAACAAGTATGGGCGTCCTCTATTGGGATGTACTATTAAACCGAAATTAGGATTATCTGCTAAGAACTATGGTAGAGCAGTTTATGAATGTCTACGCGGTGGACTTGATTTTACCAAAGATGATGAAAACGTGAACTCTCAACCATTTATGCGTTGGAGAGACCGTTTCTTATTTTGTGCCGAAGCTATTTATAAAGCACAAGCTGAAACGGGTGAAATCAAAGGGCATTACTTAAATGCTACTGCAGGTACATGCGAAGAAATGATGAAAAGGGCAGTATTTGCCAGAGAATTAGGAGTTCCTATCGTAATGCATGATTACTTAACCGGGGGCTTCACCGCAAATACTAGCTTGGCTCATTATTGCCGAGACAATGGCCTACTTCTTCACATCCACCGTGCAATGCATGCAGTTATTGATAGACAGAAGAATCATGGTATACACTTTCGTGTATTAGCTAAAGCGTTACGTATGTCTGGTGGAGATCATATTCACTCTGGTACCGTAGTAGGTAAACTTGAAGGGGAAAGAGACATCACTTTGGGCTTTGTTGATTTACTACGTGATGATTTTATTGAAAAAGACCGAAGTCGCGGTATTTATTTCACTCAAGATTGGGTCTCTCTACCAGGTGTTCTACCCGTGGCTTCAGGGGGTATTCACGTTTGGCATATGCCGGCTCTGACCGAGATCTTTGGAGATGATTCTGTACTACAGTTTGGTGGCGGAACCTTAGGACACCCTTGGGGTAATGCACCGGGTGCCGTAGCTAACCGAGTAGCTCTAGAAGCATGTGTACAAGCTCGTAATGAGGGACGTGATCTTGCTCGTGAGGGTAATGAAATTATCCGCGAGGCTTGTAAATGGAGTCCTGAACTAGCTGCTGCTTGTGAAGTATGGAAAGAGATCAAATTTGAATTTGAAGCAATGGATACTTTG
>Rhodiola_wallichiana
ATGTCACCACAAACAGAAACTAAAGCAAGTGTTGGATTCAAAGCCGGTGTTAAAGATTATAAATTGACTTATTATACTCCTGACTATGAAACCAAGGATACTGATATCTTAGCAGCATTCCGAGTAACTCCTCAACCTGGAGTTCCACCTGAGGAAGCAGGGGCTGCGGTAGCTGCTGAATCTTCTACTGGTACATGGACAACTGTGTGGACTGATGGACTTACCAGCCTTGATCGTTACAAAGGCCGATGCTACCACATCGAGCCCGTTGCTGGAGAAGAAAATCAATATATTGCTTATGTAGCTTATCCTTTAGACCTTTTTGAAGAAGGTTCTGTTACTAACATGTTTACTTCCATTGTGGGTAATGTCTTTGGGTTCAAAGCCCTGCGTGCTCTACGTCTGGAGGATCTGCGAATTCCTGTTGCTTATGTTAAAACTTTCCAAGGACCGCCTCATGGTATTCAAGTTGAAAGAGATAAATTGAACAAGTATGGGCGTCCTCTATTGGGATGTACTATTAAACCGAAATTAGGATTATCTGCTAAGAACTATGGTAGAGCAGTTTATGAATGTTTACGCGGTGGACTTGATTTTACCAAAGATGATGAAAACGTTAACTCTCAACCATTTATGCGTTGGAGAGACCGTTTCTTATTTTGTGCCGAAGCTCTTTATAAAGCACAAGCTGAAACGGGTGAAATCAAAGGGCATTACTTAAATGCTACTGCAGGTACATGCGAAGAAATGATGAAAAGGGCAGTATTTGCCAGAGAATTAGGAGTTCCTATCGTAATGCATGATTACTTAACCGGGGGCTTCACCGCAAATACTAGCTTGGCTCATTATTGCCGAGACAATGGCCTACTTCTTCACATCCACCGTGCAATGCATGCAGTTATTGATAGACAGAAGAATCATGGTATACACTTTCGTGTATTAGCTAAAGCGTTACGTATGTCTGGTGGAGATCATATTCACTCTGGTACCGTAGTAGGTAAACTTGAAGGGGAAAGAGACATCACTTTGGGCTTTGTTGATTTACTACGTGATGATTTTATTGAAAAAGACCGAAGTCGCGGTATTTATTTCACTCAAGATTGGGTCTCTCTACCAGGTGTTCTACCTGTGGCTTCAGGGGGTATTCACGTTTGGCATATGCCGGCTCTGACCGAGATCTTTGGAGATGATTCTGTACTACAGTTTGGTGGCGGAACCTTAGGACACCCTTGGGGTAATGCACCGGGTGCCGTAGCTAACCGAGTAGCTCTAGAAGCATGTGTACAAGCTCGTAATGAGGGACGTGATCTTGCTCGTGAGGGTAATGAAATTATCCGCGAGGCTTGTAAATGGAGTCCTGAACTAGCTGCTGCTTGTGAAGTATGGAAAGAGATCAAATTTGAATTTGAAGCAATGGATACAATT
>Hylotelephium_ewersii
ATGTCACCACAAACAGAAACTAAAGCAAGTGTTGGATTCAAAGCTGGTGTTAAAGATTATAAATTGACTTATTATACTCCTGACTATCAAACCAAGGATACTGATATCTTAGCAGCATTCCGAGTAACTCCTCAACCTGGAGTTCCACCTGAAGAAGCAGGGGCTGCGGTAGCTGCTGAATCTTCTACTGGTACATGGACAACTGTGTGGACTGATGGACTTACCAGCCTTGATCGTTACAAAGGACGATGCTACCACATCGAGCCCGTTGCTGGAGAAGAAAATCAATTTATTGCTTATGTAGCTTATCCTTTAGACCTTTTTGAAGAAGGTTCTGTTACTAACATGTTTACTTCCATTGTGGGTAATGTCTTTGGGTTCAAAGCCCTGCGTGCTCTACGTCTAGAGGATCTGCGAATTCCTGTTGCTTATGTTAAAACTTTCCAAGGACCGCCTCATGGTATTCAAGTTGAAAGAGATAAATTGAACAAGTATGGACGTCCTCTATTGGGATGTACTATTAAACCGAAATTGGGATTATCTGCTAAGAACTATGGTAGAGCAGTTTATGAATGTCTACGTGGTGGACTTGATTTTACCAAAGATGATGAAAACGTGAACTCTCAACCATTTATGCGTTGGAGAGACCGTTTCTTATTTTGTGCCGAAGCTCTTTATAAAGCACAAGCTGAAACGGGTGAAATCAAAGGGCATTACTTAAATGCTACTGCAGGTACATGCGAAGAAATGATGAAAAGGGCAGTATTTGCCAGAGAATTAGGAGTTCCTATTGTAATGCATGATTACTTAACCGGGGGCTTCACCGCAAATACTAGCTTGGCTCATTATTGCCGAGACAATGGCCTACTTCTTCACATCCACCGTGCAATGCATGCAGTTATTGATAGACAGAAGAATCATGGTATACACTTTCGTGTACTAGCTAAAGCGTTACGTATGTCTGGTGGAGATCATATTCACTCTGGTACCGTAGTAGGTAAACTTGAAGGGGAAAGAGACATCACTTTGGGCTTTGTTGATTTACTACGTGATGATTTTATTGAAAAAGACCGAAGTCGCGGTATTTATTTCACTCAAGATTGGGTCTCTCTACCAGGTGTTCTACCCGTGGCGTCAGGGGGTATTCACGTTTGGCATATGCCGGCTCTGACCGAGATTTTTGGAGATGATTCTGTACTACAGTTCGGTGGCGGAACCTTAGGACACCCTTGGGGTAATGCACCGGGTGCCGTAGCTAACCGAGTAGCTCTAGAAGCATGTGTAAAAGCTCGTAATGAGGGACGTGATCTTGCTCGAGAGGGTAATGAAATTATCCGTGAGGCTTGTAAATGGAGTCCTGAACTAGCTGCTGCTTGTGAAGTATGGAAAGAGATCAAATTTGAATTTGAAGCAATGGATACTTTG
>Hylotelephium_verticillatum
ATGTCACCACAAACAGAAACTAAAGCAAGTGTTGGATTCAAAGCTGGTGTTAAAGATTATAAATTGACTTATTATACTCCTGACTATCAAACCAAGGATACTGATATCTTAGCAGCATTCCGAGTAACTCCTCAACCCGGAGTTCCACCTGAGGAAGCAGGGGCTGCGGTAGCTGCTGAATCTTCTACTGGTACATGGACAACTGTGTGGACTGATGGACTTACCAGCCTTGATCGTTACAAAGGACGATGCTACCACATCGAGCCCGTTGCTGGAGAAGAAAATCAATTTATTGCTTATGTAGCTTATCCTTTAGACCTTTTTGAAGAAGGTTCTGTTACTAACATGTTTACTTCCATTGTGGGTAATGTCTTTGGGTTCAAAGCCCTGCGTGCTCTACGTCTAGAGGATCTGCGAATTCCTGTTGCTTATGTTAAAACTTTCCAAGGACCGCCTCATGGTATTCAAGTTGAAAGAGATAAATTGAACAAGTATGGACGTCCTCTATTGGGATGTACTATTAAACCGAAATTGGGATTATCTGCTAAGAACTATGGTAGAGCAGTTTATGAATGTCTACGTGGTGGACTTGATTTTACCAAAGATGATGAAAACGTGAACTCTCAACCATTTATGCGTTGGAGAGACCGTTTCTTATTTTGTGCCGAAGCTCTTTATAAAGCACAAGCTGAAACGGGTGAAATCAAAGGGCATTACTTAAATGCTACTGCAGGTACATGCGAAGAAATGATGAAAAGGGCAGTATTTGCCAGAGAATTAGGAGTTCCTATTGTAATGCATGATTACTTAACCGGGGGCTTCACCGCAAATACTAGCTTGGCTCATTATTGCCGAGACAATGGCCTACTTCTTCACATCCACCGTGCAATGCATGCAGTTATTGATAGACAGAAGAATCATGGTATACACTTTCGTGTACTAGCTAAAGCGTTACGTATGTCTGGTGGAGATCATATTCACTCTGGTACCGTAGTAGGTAAACTTGAAGGGGAAAGAGACATCACTTTGGGCTTTGTTGATTTACTACGTGATGATTTTATTGAAAAAGACCGAAGTCGCGGTATTTATTTCACTCAAGATTGGGTCTCTCTACCAGGTGTTCTACCCGTGGCGTCAGGGGGTATTCACGTTTGGCATATGCCGGCTCTGACCGAGATTTTTGGAGATGATTCTGTACTACAGTTCGGTGGCGGAACCTTAGGACACCCTTGGGGTAATGCACCGGGTGCCGTAGCTAACCGAGTAGCTCTAGAAGCATGTGTAAAAGCTCGTAATGAGGGACGTGATCTTGCTCGAGAGGGTAATGAAATTATCCGTGAGGCTTCTAAATGGAGTCCTGAACTAGCTGCTGCTTGTGAAGTATGGAAAGAGATCAAATTTGAATTTGAAGCAATGGATACTTTG
>Hylotelephium_viviparum
ATGTCACCACAAACAGAAACTAAAGCAAGTGTTGGATTCAAAGCTGGTGTTAAAGATTATAAATTGACTTATTATACTCCTGACTATCAAACCAAGGATACTGATATCTTAGCAGCATTCCGAGTAACTCCTCAACCCGGAGTTCCACCTGAGGAAGCAGGGGCTGCGGTAGCTGCTGAATCTTCTACTGGTACATGGACAACTGTGTGGACTGATGGACTTACCAGCCTTGATCGTTACAAAGGACGATGCTACCACATCGAGCCCGTTGCTGGAGAAGAAAATCAATTTATTGCTTATGTAGCTTATCCTTTAGACCTTTTTGAAGAAGGTTCTGTTACTAACATGTTTACTTCCATTGTGGGTAATGTCTTTGGGTTCAAAGCCCTGCGTGCTCTACGTCTAGAGGATCTGCGAATTCCTGTTGCTTATGTTAAAACTTTCCAAGGACCGCCTCATGGTATTCAAGTTGAAAGAGATAAATTGAACAAGTATGGACGTCCTCTATTGGGATGTACTATTAAACCGAAATTGGGATTATCTGCTAAGAACTATGGTAGAGCAGTTTATGAATGTCTACGTGGTGGACTTGATTTTACCAAAGATGATGAAAACGTGAACTCTCAACCATTTATGCGTTGGAGAGACCGTTTCTTATTTTGTGCCGAAGCTCTTTATAAAGCACAAGCTGAAACGGGTGAAATCAAAGGGCATTACTTAAATGCTACTGCAGGTACATGCGAAGAAATGATGAAAAGGGCAGTATTTGCCAGAGAATTAGGAGTTCCTATTGTAATGCATGATTACTTAACCGGGGGCTTCACCGCAAATACTAGCTTGGCTCATTATTGCCGAGACAATGGCCTACTTCTTCACATCCACCGTGCAATGCATGCAGTTATTGATAGACAGAAGAATCATGGTATACACTTTCGTGTACTAGCTAAAGCGTTACGTATGTCTGGTGGAGATCATATTCACTCTGGTACCGTAGTAGGTAAACTTGAAGGGGAAAGAGACATCACTTTGGGCTTTGTTGATTTACTACGTGATGATTTTATTGAAAAAGACCGAAGTCGCGGTATTTATTTCACTCAAGATTGGGTCTCTCTACCAGGTGTTCTACCCGTGGCGTCAGGGGGTATTCACGTTTGGCATATGCCGGCTCTGACCGAGATTTTTGGAGATGATTCTGTACTACAGTTCGGTGGCGGAACCTTAGGACACCCTTGGGGTAATGCACCGGGTGCCGTAGCTAACCGAGTAGCTCTAGAAGCATGTGTAAAAGCTCGTAATGAGGGACGTGATCTTGCTCGAGAGGGTAATGAAATTATCCGTGAGGCTTCTAAATGGAGTCCTGAACTAGCTGCTGCTTGTGAAGTATGGAAAGAGATCAAATTTGAATTTGAAGCAATGGATACTTTG
>Meterostachys_sikokianus
ATGTCACCACAAACAGAAACTAAAGCAAGTGTTGGATTCAAAGCTGGTGTTAAAGATTATAAATTGACTTATTATACTCCTGACTATGTAACCAAGGATACTGATATCTTAGCAGCATTCCGAGTGACTCCTCAACCTGGAGTTCCACCTGAGGAAGCAGGGGCTGCAGTAGCTGCTGAATCTTCTACTGGTACATGGACAACTGTGTGGACTGATGGACTTACCAGCCTTGATCGTTACAAAGGACGATGCTACCACATCGAGCCCGTTGCTGGAGAAGAAAATCAATATATTGCTTATGTAGCTTATCCTTTAGATCTTTTTGAAGAAGGTTCTGTTACTAACATGTTTACTTCCATTGTGGGTAATGTCTTTGGGTTCAAAGCCCTGCGTGCTCTACGTCTAGAGGATCTGCGAATTCCTGTTGCTTATGTTAAAACTTTCCAAGGACCGCCTCATGGTATTCAAGTTGAAAGAGATAAATTGAACAAGTATGGACGTCCTCTATTAGGATGTACTATTAAACCGAAATTGGGATTATCTGCTAAGAACTATGGTAGAGCAGTTTATGAATGTCTACGTGGTGGACTTGATTTTACCAAAGATGATGAAAACGTGAACTCTCAACCATTTATGCGTTGGAGAGACCGTTTCTTATTTTGTGCCGAAGCTATTTATAAAGCACAAGCTGAAACGGGTGAAATCAAAGGGCATTACTTAAATGCTACTGCAGGTACATGCGAAGAAATGATGAAAAGGGCAATATTTGCCAGAGAATTAGGAGTTCCTATCGTAATGCATGATTACTTAACCGGGGGCTTCACCGCAAATACTAGCTTGGCTCATTATTGCCGAGACAATGGCCTACTTCTTCACATCCACCGTGCAATGCATGCAGTTATTGATAGACAGAAGAATCATGGTATACACTTTCGTGTACTAGCTAAAGCGTTACGTATGTCTGGTGGAGATCATATTCACGCTGGTACCGTAGTAGGGAAACTTGAAGGGGAAAGAGACATCACTTTGGGCTTTGTTGATTTACTACGTGATGATTTTATTGAAAAAGACCGAAGTCGCGGTATTTATTTCACTCAAGATTGGGTCTCTCTACCAGGTGTTCTACCCGTGGCTTCAGGGGGTATTCACGTTTGGCATATGCCGGCTCTGACTGAGATTTTTGGAGATGATTCTGTACTACAGTTCGGTGGTGGAACCTTAGGACACCCTTGGGGTAATGCACCGGGTGCTGTAGCTAACCGAGTAGCTCTAGAAGCATGTGTACAAGCTCGTAATGAGGGACGTGATCTTGCTCGAGAGGGTAATGAAATTATCCGCGAGGCTTGTAAATGGAGTCCTGAACTAGCTGCTGCTTGTGAAGTATGGAAAGAGATCAAATTTGAATTTGAAGCAATGGATACTTTG
>Orostachys_fimbriata
ATGTCACCACAAACAGAAACTAAAGCAAGTGTTGGATTCAAAGCTGGTGTTAAAGATTATAAATTGACTTATTATACTCCTGACTATGTAACCAAGGATACTGATATCTTAGCAGCATTCCGAGTAACGCCTCAACCTGGAGTTCCACCTGAGGAAGCAGGGGCTGCAGTAGCTGCTGAATCTTCTACTGGTACATGGACAACTGTGTGGACTGATGGACTTACCAGCCTTGATCGTTACAAAGGACGATGCTACCACATCGAGCCCGTTGCTGGAGAAGAAAATCAATATATTGCTTATGTAGCTTATCCTTTAGACCTTTTTGAAGAAGGTTCTGTTACTAACATGTTTACTTCCATTGTGGGTAATGTCTTTGGGTTCAAAGCCCTGCGTGCTCTACGTCTAGAGGATCTGCGAATTCCTGTTGCTTATGTTAAAACTTTCCAAGGACCGCCTCATGGTATTCAAGTTGAAAGAGATAAATTGAACAAGTATGGACGTCCTCTATTGGGATGTACTATTAAACCGAAATTGGGATTATCTGCTAAGAACTATGGTAGAGCAGTTTATGAATGTCTACGTGGTGGACTTGATTTTACCAAAGATGATGAAAACGTGAACTCTCAACCATTTATGCGTTGGAGAGACCGTTTCTTATTTTGTGCCGAAGCTCTTTATAAAGCACAAGCTGAAACGGGTGAAATCAAAGGGCATTACTTAAATGCTACTGCAGGTACATGTGAAGAAATGATGAAAAGGGCAGTATTTGCCAGAGAATTAGGAGTTCCTATCGTAATGCATGATTACTTAACCGGGGGCTTCACCGCAAATACTAGCTTGGCTCATTATTGCCGAGACAATGGCCTACTTCTTCACATCCACCGTGCAATGCATGCAGTTATTGATAGACAGAAGAATCATGGTATACACTTTCGTGTACTAGCTAAAGCGTTACGTATGTCTGGTGGAGATCATATTCACTCTGGTACCGTAGTAGGTAAACTTGAAGGGGAAAGAGACATCACTTTGGGCTTTGTTGATTTACTACGTGATGATTTTATTGAAAAAGACCGAAGTCGCGGTATTTATTTCACTCAAGATTGGGTCTCTCTACCAGGTGTTCTACCCGTGGCTTCAGGGGGTATTCACGTTTGGCATATGCCGGCTCTGACCGAGATTTTTGGAGATGATTCTGTACTACAGTTCGGTGGTGGAACCTTAGGCCACCCTTGGGGTAATGCACCGGGTGCTGTAGCTAACCGAGTAGCTCTAGAAGCATGTGTACAAGCTCGTAATGAGGGACGTGATCTTGCTCGAGAGGGTAATGAAATTATCCGCGAGGCTTGTAAATGGAGTCCTGAACTAGCTGCTGCTTGTGAAGTATGGAAAGAGATCAAATTTGAATTTGAAGCAATGGATACTTTG
>Orostachys_japonica
ATGTCACCACAAACAGAAACTAAAGCAAGTGTTGGATTCAAAGCTGGTGTTAAAGATTATAAATTGACTTATTATACTCCTGACTATGTAACCAAGGATACTGATATCTTAGCAGCATTCCGAGTAACGCCTCAACCTGGAGTTCCACCTGAGGAAGCAGGGGCTGCAGTAGCTGCTGAATCTTCTACTGGTACATGGACAACTGTGTGGACTGATGGACTTACCAGCCTTGATCGTTACAAAGGACGATGCTACCACATCGAGCCCGTTGCTGGAGAAGAAAATCAATATATTGCTTATGTAGCTTATCCTTTAGACCTTTTTGAAGAAGGTTCTGTTACTAACATGTTTACTTCCATTGTGGGTAATGTTTTTGGGTTCAAAGCCCTGCGTGCTCTACGTCTAGAGGATCTGCGAATTCCTGTTGCTTATGTTAAAACTTTCCAAGGACCGCCTCATGGTATTCAAGTTGAAAGAGATAAATTGAACAAGTATGGACGTCCTCTATTGGGATGTACTATTAAACCGAAATTGGGATTATCTGCTAAGAACTATGGTAGAGCAGTTTATGAATGTCTACGTGGTGGACTTGATTTTACCAAAGATGATGAAAACGTGAACTCTCAACCATTTATGCGTTGGAGAGACCGTTTCTTATTTTGTGCCGAAGCTCTTTATAAAGCACAAGCTGAAACGGGTGAAATCAAAGGGCATTACTTAAATGCTACTGCAGGTACATGCGAAGAAATGATGAAAAGGGCAGTATTTGCCAGAGAATTAGGAGTTCCTATCGTAATGCATGATTACTTAACCGGGGGCTTCACCGCAAATACTAGCTTGGCTCATTATTGCCGAGACAATGGCCTACTTCTTCACATCCACCGTGCAATGCATGCAGTTATTGATAGACAGAAGAATCATGGTATACACTTTCGTGTACTAGCTAAAGCGTTACGTATGTCTGGTGGAGATCATATTCACTCTGGTACCGTAGTAGGTAAACTTGAAGGGGAAAGAGACATCACTTTGGGCTTTGTTGATTTACTACGTGATGATTTTATTGAAAAAGACCGAAGTCGCGGTATTTATTTCACTCAAGATTGGGTCTCTCTACCAGGTGTTCTACCCGTGGCTTCAGGGGGTATTCACGTTTGGCATATGCCGGCTCTGACCGAGATTTTTGGAGATGATTCTGTACTACAGTTCGGTGGTGGAACCTTAGGACACCCTTGGGGTAATGCACCGGGTGCTGTAGCTAACCGAGTAGCTCTAGAAGCATGTGTACAAGCTCGTAATGAGGGACGTGATCTTGCTCGAGAGGGTAATGAAATTATCCGCGAGGCTTGTAAATGGAGTCCTGAACTAGCTGCTGCTTGTGAAGTATGGAAAGAGATCAAATTTGAATTTGAAGCAATGGATACTTTG
>Orostachys_minuta
ATGTCACCACAAACAGAAACTAAAGCAAGTGTTGGATTCAAAGCTGGTGTTAAAGATTATAAATTGACTTATTATACTCCTGACTATGTAACCAAGGATACTGATATCTTAGCAGCATTCCGAGTAACGCCTCAACCTGGAGTTCCACCTGAGGAAGCAGGGGCTGCAGTAGCTGCTGAATCTTCTACTGGTACATGGACAACTGTGTGGACTGATGGACTTACCAGCCTTGATCGTTACAAAGGACGATGCTACCACATCGAGCCCGTTGCTGGAGAAGAAAATCAATATATTGCTTATGTAGCTTATCCTTTAGACCTTTTTGAAGAAGGTTCTGTTACTAACATGTTTACTTCCATTGTGGGTAATGTTTTTGGGTTCAAAGCCCTGCGTGCTCTACGTCTAGAGGATCTGCGAATTCCTGTTGCTTATGTTAAAACTTTCCAAGGACCGCCTCATGGTATTCAAGTTGAAAGAGATAAATTGAACAAGTATGGACGTCCTCTATTGGGATGTACTATTAAACCGAAATTGGGATTATCTGCTAAGAACTATGGTAGAGCAGTTTATGAATGTCTACGTGGTGGACTTGATTTTACCAAAGATGATGAAAACGTGAACTCTCAACCATTTATGCGTTGGAGAGACCGTTTCTTATTTTGTGCCGAAGCTCTTTATAAAGCACAAGCTGAAACGGGTGAAATCAAAGGGCATTACTTAAATGCTACTGCAGGTACATGCGAAGAAATGATGAAAAGGGCAGTATTTGCCAGAGAATTAGGAGTTCCTATCGTAATGCATGATTACTTAACCGGGGGCTTCACCGCAAATACTAGCTTGGCTCATTATTGCCGAGACAATGGCCTACTTCTTCACATCCACCGTGCAATGCATGCAGTTATTGATAGACAGAAGAATCATGGTATACACTTTCGTGTACTAGCTAAAGCGTTACGTATGTCTGGTGGAGATCATATTCACTCTGGTACCGTAGTAGGTAAACTTGAAGGGGAAAGAGACATCACTTTGGGCTTTGTTGATTTACTACGTGATGATTTTATTGAAAAAGACCGAAGTCGCGGTATTTATTTCACTCAAGATTGGGTCTCTCTACCAGGTGTTCTACCCGTGGCTTCAGGGGGTATTCACGTTTGGCATATGCCGGCTCTGACCGAGATTTTTGGAGATGATTCTGTACTACAGTTCGGTGGTGGAACCTTAGGACACCCTTGGGGTAATGCACCGGGTGCTGTAGCTAACCGAGTAGCTCTAGAAGCATGTGTACAAGCTCGTAATGAGGGACGTGATCTTGCTCGAGAGGGTAATGAAATTATCCGCGAGGCTTGTAAATGGAGTCCTGAACTAGCTGCTGCTTGTGAAGTATGGAAAGAGATCAAATTTGAATTTGAAGCAATGGATACTTTG
>Orostachys_iwarenge_f_magna
ATGTCACCACAAACAGAAACTAAAGCAAGTGTTGGATTCAAAGCTGGTGTTAAAGATTATAAATTGACTTATTATACTCCTGACTATCAAACCAAGGATACTGATATCTTAGCAGCATTCCGAGTAACTCCTCAACCTGGAGTTCCACCTGAGGAAGCAGGGGCTGCGGTAGCTGCTGAATCTTCTACTGGTACATGGACAACTGTGTGGACTGATGGACTTACCAGCCTTGATCGTTACAAAGGACGATGCTACCACATCGAGCCCGTTGCTGGAGAAGAAAATCAATATATTGCTTATGTAGCTTATCCTTTAGACCTTTTTGAAGAAGGTTCTGTTACTAACATGTTTACTTCCATTGTGGGTAATGTCTTTGGGTTCAAAGCCCTGCGTGCTCTACGTCTAGAGGATCTGCGAATTCCTGTTTCTTATGTTAAAACTTTCCAAGGACCGCCTCATGGTATTCAAGTTGAAAGAGATAAATTGAACAAGTATGGACGTCCTCTATTGGGATGTACTATTAAACCGAAATTGGGATTATCTGCTAAGAACTATGGTAGAGCAGTTTATGAATGTCTACGTGGTGGACTTGATTTTACCAAAGATGATGAAAACGTGAACTCTCAACCATTTATGCGTTGGAGAGACCGTTTCTTATTTTGTGCCGAAGCTCTTTATAAAGCACAAGCTGAAACGGGTGAAATCAAAGGGCATTACTTAAATGCTACTGCAGGTACATGCGAAGAAATGATGAAAAGGGCAGTATTTGCCAGAGAATTAGGAGTTCCTATCGTAATGCATGATTACTTAACCGGGGGCTTCACCGCAAATACTAGCTTGGCTCATTATTGCCGAGACAATGGCCTACTTCTTCACATCCACCGTGCAATGCATGCAGTTATTGATAGACAGAAGAATCATGGTATACACTTTCGTGTACTAGCTAAAGCGTTACGTATGTCTGGTGGAGATCATATTCACTCTGGTACCGTAGTAGGTAAACTTGAAGGGGAAAGAGACATCACTTTGGGCTTTGTTGATTTACTACGTGATGATTTTATTGAAAAAGACCGAAGTCGCGGTATTTATTTCACTCAAGATTGGGTCTCTCTACCAGGTGTTCTACCCGTGGCGTCAGGGGGTATTCACGTTTGGCATATGCCGGCTCTGACCGAGATTTTTGGAGATGATTCTGTACTACAGTTCGGTGGCGGAACCTTAGGACACCCTTGGGGTAATGCACCGGGTGCCGTAGCTAACCGAGTAGCTCTAGAAGCATGTGTACAAGCTCGTAATGAGGGACGTGATCTTGCTCGAGAGGGTAATGCAATTATCCGCGAGGCTTGTAAATGGAGTCCTGAACTAGCTGCTGCTTGTGAAGTATGGAAAGAGATCAAATTTGAATTTGAAGCAATGGATACTTTG
>Sinocrassula_densirosulata
ATGTCACCACAAACAGAAACTAAAGCAAGTGTTGGATTCAAAGCTGGTGTTAAAGATTATAAATTGACTTATTATACTCCTAACTATGAAACCAAGGATACTGATATCTTAGCAGCATTCCGAGTAACTCCTCAACCTGGAGTTCCACCTGAGGAAGCAGGGGCTGCGGTAGCTGCTGAATCTTCTACTGGTACATGGACAACTGTGTGGACTGATGGACTTACCAGCCTTGATCGTTACAAAGGACGATGCTACCACATCGAGCCCGTTGCTGGAGAAGAAAATCAATATATTGCTTATGTAGCTTATCCTTTAGACCTTTTTGAAGAAGGTTCTGTTACTAACATGTTTACTTCCATTGTGGGTAATGTCTTTGGGTTCAAAGCCCTGCGTGCTCTACGTTTAGAGGATCTGCGAATTCCTGTTGCTTATGTTAAAACTTTCCAAGGACCGCCTCATGGTATTCAAGTTGAAAGAGATAAATTGAACAAGTATGGACGTCCTCTATTGGGATGTACTATTAAACCGAAATTGGGATTATCTGCTAAGAACTATGGTAGAGCAGTTTATGAATGTCTACGTGGTGGACTTGATTTTACCAAAGATGATGAAAACGTGAACTCTCAACCATTTATGCGTTGGAGAGACCGTTTCGTATTTTGTGCCGAAGCTATTTATAAAGCACAAGCTGAAACGGGTGAAATCAAAGGGCATTACTTAAATGCTACTGCAGGTACATGCGAAGAAATGATGAAAAGGGCAGTATTTGCCAGAGAATTAGGAGTTCCTATCGTAATGCATGATTACTTAACCGGGGGCTTCACCGCAAATACTAGCTTGGCTCATTATTGCCGAGACAATGGCCTACTTCTTCACATCCACCGTGCAATGCATGCAGTTATTGATAGACAAAAGAATCATGGTATACACTTTCGTGTACTAGCTAAAGCGTTACGTATGTCTGGTGGAGATCATATTCACGCTGGTACCGTAGTAGGTAAACTTGAAGGGGAAAGAGATATCACTTTGGGCTTTGTTGATTTACTACGTGATGATTTTATTGAAAAAGACCGAAGTCGCGGTATTTATTTCACTCAAGATTGGGTCTCTCTACCAGGTGTTCTACCCGTGGCTTCAGGGGGTATTCACGTTTGGCATATGCCGGCTCTGACCGAGATTTTTGGAGATGATTCTGTACTACAGTTCGGTGGCGGAACCTTAGGACACCCTTGGGGTAATGCACCGGGTGCCGTAGCTAACCGAGTAGCTCTAGAAGCATGTGTACAAGCTCGTAATGAAGGACGTGATCTTGCTCGAGAGGGTAATGAAATTATCCGTGAGGCTTGTAAATGGAGTCCTGAACTAGCTGCTGCTTGTGAAGTATGGAAAGAGATCAAATTTGAATTTGAAGCAATGGATACTTTG
>Sinocrassula_indica
ATGTCACCACAAACAGAAACTAAAGCAAGTGTTGGATTCAAAGCTGGTGTTAAAGATTATAAATTGACTTATTATACTCCTAACTATGAAACCAAGGATACTGATATCTTAGCAGCATTCCGAGTAACTCCTCAACCTGGAGTTCCACCTGAGGAAGCAGGGGCTGCGGTAGCTGCTGAATCTTCTACTGGTACATGGACAACTGTGTGGACTGATGGACTTACCAGCCTTGATCGTTACAAAGGACGATGCTACCACATCGAGCCCGTTGCTGGAGAAGAAAATCAATATATTGCTTATGTAGCTTATCCTTTAGACCTTTTTGAAGAAGGTTCTGTTACTAACATGTTTACTTCCATTGTGGGTAATGTCTTTGGGTTCAAAGCCCTGCGTGCTCTACGTTTAGAGGATCTGCGAATTCCTGTTGCTTATGTTAAAACTTTCCAAGGACCGCCTCATGGTATTCAAGTTGAAAGAGATAAATTGAACAAGTATGGACGTCCTCTATTGGGATGTACTATTAAACCGAAATTGGGATTATCTGCTAAGAACTATGGTAGAGCAGTTTATGAATGTCTACGTGGTGGACTTGATTTTACCAAAGATGATGAAAACGTGAACTCTCAACCATTTATGCGTTGGAGAGACCGTTTCGTATTTTGTGCCGAAGCTATTTATAAAGCACAAGCTGAAACGGGTGAAATCAAAGGGCATTACTTAAATGCTACTGCAGGTACATGCGAAGAAATGATGAAAAGGGCAGTATTTGCCAGAGAATTAGGAGTTCCTATCGTAATGCATGATTACTTAACCGGGGGCTTCACCGCAAATACTAGCTTGGCTCATTATTGCCGAGACAATGGCCTACTTCTTCACATCCACCGTGCAATGCATGCAGTTATTGATAGACAAAAGAATCATGGTATACACTTTCGTGTACTAGCTAAAGCGTTACGTATGTCTGGTGGAGATCATATTCACGCTGGTACCGTAGTAGGTAAACTTGAAGGGGAAAGAGATATCACTTTGGGCTTTGTTGATTTACTACGTGATGATTTTATTGAAAAAGACCGAAGTCGCGGTATTTATTTCACTCAAGATTGGGTCTCTCTACCAGGTGTTCTACCCGTGGCTTCAGGGGGTATTCACGTTTGGCATATGCCGGCTCTGACCGAGATTTTTGGAGATGATTCTGTACTACAGTTCGGTGGCGGAACCTTAGGACACCCTTGGGGTAATGCACCGGGTGCCGTAGCTAACCGAGTAGCTCTAGAAGCATGTGTACAAGCTCGTAATGAAGGACGTGATCTTGCTCGAGAGGGTAATGAAATTATCCGTGAGGCTTGTAAATGGAGTCCTGAACTAGCTGCTGCTTGTGAAGTATGGAAAGAGATCAAATTTGAATTTGAAGCAATGGATACTTTG
>Umbilicus_rupestris
ATGTCACCACAAACAGAAACTAAAGCAAGTGTTGGATTCAAAGCTGGTGTTAAAGATTATAAATTGACTTATTATACTCCTGACTATGAAACCAAGGATACTGATATCTTAGCAGCATTCCGAGTAACTCCTCAACCTGGAGTTCCACCTGAGGAAGCAGGGGCTGCGGTAGCTGCTGAATCTTCTACTGGTACATGGACAACTGTGTGGACTGATGGACTTACCAGCCTTGATCGTTACAAAGGACGATGCTACCACATCGAGCCCGTTGCTGGAGAAGAAAATCAATATATTGCTTATGTAGCTTATCCTTTAGACCTTTTTGAAGAAGGTTCTGTTACTAACATGTTTACTTCCATTGTGGGTAATGTCTTTGGGTTCAAAGCCCTGCGTGCTCTACGTCTGGAGGATCTGCGAATTCCTGTTGCTTATGTTAAAACTTTCCAAGGACCGCCTCATGGTATTCAAGTTGAAAGAGATAAATTGAACAAGTATGGGCGTCCTCTATTGGGATGTACTATTAAACCAAAATTGGGATTATCTGCTAAGAACTATGGTAGAGCAGTTTATGAATGTCTACGCGGTGGACTTGATTTTACCAAAGATGATGAAAACGTGAACTCTCAACCATTTATGCGTTGGAGAGACCGTTTCTTATTTTGTGCCGAAGCTATTTATAAATCACAAGCTGAAACGGGTGAAATCAAAGGGCATTACTTAAATGCTACTGCAGGTACATGCGAAGAAATGATGAAAAGGGCAGTATTTGCCAGAGAATTAGGAGTTCCTATCGTAATGCATGATTACTTAACTGGGGGCTTCACCGCAAATACTAGCTTGTCTCATTATTGCCGAGACAATGGCCTACTTCTTCACATCCACCGTGCAATGCATGCAGTTATTGATAGACAGAAGAATCATGGTATACACTTTCGTGTACTAGCTAAAGCGTTACGTATGTCTGGTGGAGATCATATTCACTCTGGTACCGTAGTAGGTAAACTTGAAGGGGAAAGAGACATCACTTTGGGCTTTGTTGATTTATTACGGGATGATTTTATTGAAAAAGACCGAAGTCGCGGTATTTATTTCACTCAAGATTGGGTCTCTCTACCAGGTGTTCTGCCCGTGGCTTCAGGGGGTATTCACGTTTGGCATATGCCGGCTCTGACCGAGATCTTTGGAGATGATTCTGTACTACAGTTCGGTGGCGGAACCTTAGGACACCCTTGGGGTAATGCACCGGGTGCCGTAGCTAACCGAGTAGCTCTAGAAGCATGTGTACAAGCTCGTAATGAGGGACGTGATCTTGCTCGCGAGGGTAATGAAATTATCCGCGAGGCTTGTAAATGGAGTCCTGAACTAGCTGCTGCTTGTGAAGTATGGAAAGAGATCAAATTTGAATTTGAAGCAATGGATACTTTG
>Myriophyllum_aquaticum
ATGTCACCACAAACAGAGACTAAAGCAAGTGTTGGATTCAAAGCTGGTGTTAAAGATTATAAATTGACTTATTATACTCCTGACTATGAAACCAAAGATACTGATATTTTGGCAGCATTCCGAGTAACTCCTCAACCTGGAGTTCCACCCGAGGAAGCAGGGGCTGCTGTAGCAGCTGAATCTTCTACTGGTACATGGACAACTGTGTGGACTGATGGACTTACCAGCCTTGATCGTTACAAAGGACGATGCTACCACATCGAGCCTGTTGCTGGAGAAGAAAATCAATTTATTGCTTATGTAGCTTATCCCTTAGACCTTTTTGAAGAAGGTTCCGTTACTAATATGTTTACTTCCATTGTGGGTAATGTATTTGGATTCAAAGCCCTGCGTGCTCTACGTCTGGAGGATCTGCGAATCCCTGTTGCTTATGTTAAAACTTTCCAAGGGCCGCCTCATGGTATCCAAGTTGAGAGAGATAAATTGAATAAGTATGGCCGCCCCCTATTAGGATGTACTATTAAACCTAAACTGGGGTTATCCGCTAAGAACTATGGTAGAGCAGTTTATGAATGTCTACGTGGTGGACTTGATTTTACCAAAGATGATGAAAACGTGAACTCCCAACCATTTATGCGTTGGAGAGACCGGTTCTTATTTTGTGCCGAAGCAATTTATAAAGCACAAACTGAAACAGGTGAAATCAAAGGACATTACTTGAATGCTACTGCAGGTACAAACGAAGAAATGATGAAAAGAGCCCAATTTGCCAGAGAATTGGGAGTGCCTATCGTAATGCATGACTACTTAACCGGGGGATTCACTGCAAATACCAGTTTGGCTTTTTATTGCCGAGATAATGGCCTACTTCTTCACATCCACCGTGCAATGCATGCAGTTATTGATAGACAGAAGAATCATGGTATACACTTCCGTGTACTAGCTAAAGCGTTACGTATGTCTGGTGGAGATCATATTCACTCTGGTACCGTAGTAGGTAAACTTGAAGGGGAAAGAGAAATTACTTTGGGCTTTGTTGATTTACTACGTGATGATTATATTGAAAAAGACCGAAGTCGAGGTATTTATTTCACCCAAGATTGGGTCTCTCTACCAGGTGTTTTGCCCGTGGCTTCCGGGGGTATTCACGTTTGGCATATGCCTGCCCTGACCGAGATTTTTGGAGATGATTCCGTACTACAGTTTGGTGGAGGAACCTTAGGACACCCTTGGGGAAATGCACCAGGTGCCGTAGCTAATAGAGTAGCTCTAGAAGCATGTGTACAAGCTCGTAATGAAGGACGTGATCTTGCTAGTGAGGGTAATGAAATTATCCGTGAGGCTTGCAAGTGGAGTCCTGAACTGGCTGCTGCTTGTGAAATATGGAAAGAGATCAAATTTGAATTCGCAGCAATGGACACTTTG
>Myriophyllum_spicatum
ATGTCACCACAAACAGAGACTAAAGCAAGTGTTGGATTCAAAGCTGGTGTTAAAGATTATAAATTGACTTATTATACTCCTGACTATGAAACCAAAGATACTGATATTTTGGCAGCATTCCGAGTAACTCCTCAACCTGGAGTTCCACCCGAGGAAGCAGGGGCTGCTGTAGCAGCTGAATCTTCTACTGGTACATGGACAACTGTGTGGACTGATGGACTTACCAGCCTTGATCGTTACAAAGGACGATGCTACCACATCGAGCCTGTTGCTGGAGAAGAAAATCAATATATTGCTTATGTAGCTTATCCCTTAGACCTTTTTGAAGAAGGTTCGGTTACTAATATGTTTACTTCCATTGTGGGTAATGTCTTTGGATTCAAAGCCCTGCGTGCTCTACGTCTGGAGGATCTGCGAATCCCTGTTGCTTATGTTAAAACTTTCCAAGGGCCGCCTCATGGTATCCAAGTTGAGAGAGATAAATTGAATAAGTATGGCCGCCCCCTATTAGGATGTACTATTAAACCTAAACTGGGGTTATCCGCTAAGAACTATGGTAGAGCAGTTTATGAATGTCTACGTGGTGGACTTGATTTTACCAAAGATGATGAAAACGTGAACTCTCAACCATTTATGCGTTGGAGAGACCGGTTCTTATTTTGTGCCGAAGCAATTAATAAAGCACAAACTGAAACAGGTGAAATCAAAGGACATTACTTGAATGCTACTGCAGGTACAAACGAAGACATGATGAAAAGAGCCCAATTTGCCAGAGAATTGGGAGTTCCTATCATAATGCATGACTACTTAACCGGGGGATTCACTGCAAATACTAGTTTGGCTTTTTATTGCCGAGATAATGGCCTACTTCTTCACATCCACCGTGCAATGCATGCAGTTATTGATAGACAGAAGAATCATGGTATACACTTCCGTGTACTAGCTAAAGCCTTACGTATGTCTGGTGGAGATCATATTCACTCTGGTACCGTAGTAGGTAAACTTGAAGGGGAAAGAGAAATTACTTTGGGCTTTGTTGATTTACTACGTGATGATTATATTGAAAAAGACCGAAGTCGAGGTATTTATTTCACCCAAGATTGGGTCTCTCTACCAGGTGTTTTGCCCGTGGCTTCCGGGGGTATTCACGTTTGGCATATGCCTGCCCTGACCGAGATCTTTGGAGATGATTCCGTACTACAGTTTGGTGGAGGAACCTTAGGACACCCTTGGGGAAATGCACCAGGTGCCGTAGCTAATAGAGTAGCTCTAGAAGCATGTGTCCAAGCTCGTAATGAAGGACGTGATCTTGCTCGTGAGGGTAATGAAATTATCCGTGAGGCTTGCAAGTGGAGTCCTGAACTGGCTGCTGCTTGTGAAATATGGAAAGAGATCAAATTTGAATTCGCAGCAATGGACACTTTG
>Sempervivum_heuffelii
ATGTCACCACAAACAGAAACTAAAGCAAGTGTTGGATTCAAAGCTGGTGTTAAAGATTATAAATTGACTTATTATACTCCTGACTATGAAACCAAGGATACTGATATCTTAGCAGCATTCCGAGTAACTCCTCAACCTGGAGTTCCACCTGAGGAAGCAGGGGCTGCGGTAGCTGCTGAATCTTCTACTGGTACATGGACAACTGTGTGGACTGATGGACTTACCAGCCTTGATCGTTACAAAGGACGATGCTACCACATCGAGCCCGTTGCTGGAGAAGAAAATCAATATATTGCTTATGTAGCTTATCCTTTAGACCTTTTTGAAGAAGGTTCTGTTACTAACATGTTTACTTCCATTGTGGGTAATGTCTTTGGGTTCAAAGCCCTTCGTGCTCTACGTCTGGAGGATCTGCGAATTCCTGTTGCTTATGTTAAAACTTTCCAAGGACCGCCTCATGGTATTCAAGTTGAAAGAGATAAATTGAACAAGTATGGGCGTCCTCTATTAGGATGTACTATTAAACCGAAATTGGGATTATCTGCTAAGAACTATGGTAGAGCAGTTTATGAATGTCTACGTGGTGGACTTGATTTTACCAAAGATGATGAAAACGTGAACTCTCAACCGTTTATGCGTTGGAGAGACCGTTTCTTATTTTGTGCCGAAGCTCTTTATAAAGCACAAGCTGAAACAGGTGAAATCAAAGGGCATTACTTAAATGCTACTGCAGGTACATGCGAAGAAATGATGAAAAGAGCAGTATTTGCCAGAGAATTAGGAGTTCCTATCGTAATGCATGATTACTTAACCGGGGGCTTCACCGCAAATACTAGCTTGGCTCATTATTGCCGAGACAATGGCCTACTTCTTCACATCCACCGTGCAATGCATGCAGTTATTGATAGACAGAAGAATCATGGTATACACTTCCGTGTACTAGCTAAAGCGTTACGTATGTCTGGTGGAGATCATATTCACTCTGGTACCGTAGTAGGTAAACTAGAAGGGGAAAGAGACATCACTTTGGGCTTTGTTGATTTACTACGTGATGATTTTATTGAAAAAGACCGAAGTCGCGGTATTTATTTCACTCAAGATTGGGTCTCTCTACCAGGTGTTCTACCCGTGGCTTCAGGGGGTATTCACGTTTGGCATATGCCGGCTCTTACCGAGATCTTTGGAGATGATTCTGTACTACAGTTTGGTGGCGGAACCTTAGGACACCCTTGGGGTAATGCACCAGGTGCCGTAGCTAACCGAGTAGCTCTAGAAGCATGTGTACAAGCTCGTAATGAGGGACGTGATCTTGCTCGCGAGGGTAATGAAATTATCCGCGAGGCTTGTAAATGGAGTCCTGAACTAGCTGCTGCTTGTGAAGTATGGAAAGAGATCAAATTTGAATTTGAAGCAATGGATACTTTG
>Sempervivum_ciliosum
ATGTCACCACAAACAGAAACTAAAGCAAGTGTTGGATTCAAAGCTGGTGTTAAAGATTATAAATTGACTTATTATACTCCTGACTATGAAACCAAGGATACTGATATCTTAGCAGCATTCCGAGTAACTCCTCAACCTGGAGTTCCACCTGAGGAAGCAGGGGCTGCGGTAGCTGCTGAATCTTCTACTGGTACATGGACAACTGTGTGGACTGATGGACTTACCAGCCTTGATCGTTACAAAGGACGATGCTACCACATCGAGCCCGTTGCTGGAGAAGAAAATCAATATATTGCTTATGTAGCTTATCCTTTAGACCTTTTTGAAGAAGGTTCTGTTACTAACATGTTTACTTCCATTGTGGGTAATGTCTTTGGGTTCAAAGCCCTTCGTGCTCTACGTCTAGAGGATCTGCGAATTCCTGTTGCTTATGTTAAAACTTTCCAAGGACCGCCTCATGGTATTCAAGTTGAAAGAGATAAATTGAACAAGTATGGGCGTCCTCTATTAGGATGTACTATTAAACCAAAATTGGGATTATCTGCTAAGAACTATGGTAGAGCAGTTTATGAATGTCTACGCGGTGGACTTGATTTTACCAAAGATGATGAAAACGTGAACTCTCAACCGTTTATGCGTTGGAGAGACCGTTTCTTATTTTGTGCCGAAGCTATTTATAAAGCACAAGCTGAAACAGGTGAAATCAAAGGGCATTACTTAAATGCTACTGCAGGTACATGCGAAGAAATGATGAAAAGGGCAGTATTTGCCAGAGAATTAGGAGTTCCTATCGTAATGCATGATTACTTAACCGGGGGCTTCACCGCAAATACTAGCTTGGCTCATTATTGCCGAGACAATGGCCTACTTCTTCACATCCACCGTGCAATGCATGCAGTTATTGATAGACAGAAGAATCATGGTATACACTTTCGTGTACTAGCTAAAGCGTTACGTATGTCTGGTGGAGATCATATTCACGCTGGTACCGTAGTAGGTAAACTAGAAGGGGAAAGAGACATCACTTTGGGCTTTGTTGATTTACTACGCGATGATTTTATTGAAAAAGACCGAAGTCGCGGTATTTATTTCACTCAAGATTGGGTCTCTCTCCCAGGTGTTCTACCCGTGGCTTCAGGGGGTATTCACGTTTGGCATATGCCGGCTCTTACCGAGATTTTTGGAGATGATTCTGTACTACAGTTTGGTGGCGGAACCTTAGGACACCCTTGGGGTAATGCACCTGGTGCCGTAGCTAACCGAGTAGCTCTAGAAGCATGTGTAAAAGCTCGTAATGAGGGACGTGATCTTGCTCGCGAGGGTAATGAAATTATCCGCGAGGCTTGTAAATGGAGTCCTGAACTAGCTGCTGCTTGTGAAGTATGGAAGGAGATCAAATTTGAATTTGAAGCAATGGATACTTTG
>Sempervivum_funckii
ATGTCACCACAAACAGAAACTAAAGCAAGTGTTGGATTCAAAGCTGGTGTTAAAGATTATAAATTGACTTATTATACTCCTGACTATGAAACCAAGGATACTGATATCTTAGCAGCATTCCGAGTAACTCCTCAACCTGGAGTTCCACCTGAGGAAGCAGGGGCTGCGGTAGCTGCTGAATCTTCTACTGGTACATGGACAACTGTGTGGACTGATGGACTTACCAGCCTTGATCGTTACAAAGGACGATGCTACCACATCGAGCCCGTTGCTGGAGAAGAAAATCAATATATTGCTTATGTAGCTTATCCTTTAGACCTTTTTGAAGAAGGTTCTGTTACTAACATGTTTACTTCCATTGTGGGTAATGTCTTTGGGTTCAAAGCCCTTCGTGCTCTACGTCTAGAGGATCTGCGAATTCCTGTTGCTTATGTTAAAACTTTCCAAGGACCGCCTCATGGTATTCAAGTTGAAAGAGATAAATTGAACAAGTATGGGCGTCCTCTATTAGGATGTACTATTAAACCAAAATTGGGATTATCTGCTAAGAACTATGGTAGAGCAGTTTATGAATGTCTACGCGGTGGACTTGATTTTACCAAAGATGATGAAAACGTGAACTCTCAACCGTTTATGCGTTGGAGAGACCGTTTCTTATTTTGTGCCGAAGCTATTTATAAAGCACAAGCTGAAACAGGTGAAATCAAAGGGCATTACTTAAATGCTACTGCAGGTACATGCGAAGAAATGATGAAAAGGGCAGTATTTGCCAGAGAATTAGGAGTTCCTATCGTAATGCATGATTACTTAACCGGGGGCTTCACCGCAAATACTAGCTTGGCTCATTATTGCCGAGACAATGGCCTACTTCTTCACATCCACCGTGCAATGCATGCAGTTATTGATAGACAGAAGAATCATGGTATACACTTTCGTGTACTAGCTAAAGCGTTACGTATGTCTGGTGGAGATCATATTCACGCTGGTACCGTAGTAGGTAAACTAGAAGGGGAAAGAGACATCACTTTGGGCTTTGTTGATTTACTACGCGATGATTTTATTGAAAAAGACCGAAGTCGCGGTATTTATTTCACTCAAGATTGGGTCTCTCTCCCAGGTGTTCTACCCGTGGCTTCAGGGGGTATTCACGTTTGGCATATGCCGGCTCTTACCGAGATTTTTGGAGATGATTCTGTACTACAGTTTGGTGGCGGAACCTTAGGACACCCTTGGGGTAATGCACCTGGTGCCGTAGCTAACCGAGTAGCTCTAGAAGCATGTGTAAAAGCTCGTAATGAGGGACGTGATCTTGCTCGCGAGGGTAATGAAATTATCCGCGAGGCTTGTAAATGGAGTCCTGAACTAGCTGCTGCTTGTGAAGTATGGAAGGAGATCAAATTTGAATTTGAAGCAATGGATACTTTG
>Sempervivum_globiferum_subsp_hirtum
ATGTCACCACAAACAGAAACTAAAGCAAGTGTTGGATTCAAAGCTGGTGTTAAAGATTATAAATTGACTTATTATACTCCTGACTATGAAACCAAGGATACTGATATCTTAGCAGCATTCCGAGTAACTCCTCAACCCGGAGTTCCACCTGAGGAAGCAGGGGCTGCGGTAGCTGCTGAATCTTCTACTGGTACATGGACAACTGTGTGGACTGATGGACTTACCAGCCTTGATCGTTACAAAGGACGATGCTACCACATCGAGCCCGTTGCTGGAGAAGAAAATCAATATATTGCTTATGTAGCTTATCCTTTAGACCTTTTTGAAGAAGGTTCTGTTACTAACATGTTTACTTCCATTGTGGGTAATGTCTTTGGGTTCAAAGCCCTTCGTGCTCTACGTCTGGAGGATCTGCGAATTCCTGTTGCTTATGTTAAAACTTTCCAAGGACCGCCTCATGGTATTCAAGTTGAAAGAGATAAATTGAACAAGTATGGGCGTCCTCTATTAGGATGTACTATTAAACCGAAATTGGGATTATCTGCTAAGAACTATGGTAGAGCAGTTTATGAATGTCTACGCGGTGGACTTGATTTTACCAAAGATGATGAAAACGTGAACTCTCAACCGTTTATGCGTTGGAGAGACCGTTTCTTATTTTGTGCCGAAGCTCTTTATAAAGCACAAGCTGAAACAGGTGAAATCAAAGGGCATTACTTAAATGCTACTGCAGGTACATGCGAAGAAATGATGAAAAGGGCAGTATTTGCCAGAGAATTAGGAGTTCCTATCGTAATGCATGATTACTTAACCGGGGGCTTCACCGCAAATACTAGCTTGGCTCATTATTGCCGAGACAATGGCCTACTTCTTCACATCCACCGTGCAATGCATGCAGTTATTGATAGACAGAAGAATCATGGTATACACTTTCGTGTACTAGCTAAAGCGTTACGTATGTCTGGTGGAGATCATATTCACTCTGGTACCGTAGTAGGTAAACTAGAAGGGGAAAGAGACATCACTTTGGGCTTTGTTGATTTACTACGTGATGATTTTATTGAAAAAGACCGAAGTCGCGGTATTTATTTCACTCAAGATTGGGTCTCTCTACCAGGTGTTCTACCCGTGGCTTCAGGAGGTATTCACGTTTGGCATATGCCGGCTCTTACCGAGATCTTTGGAGATGATTCTGTACTACAGTTTGGTGGCGGAACCTTAGGACACCCTTGGGGTAATGCACCAGGTGCCGTAGCTAACCGAGTAGCTCTAGAAGCATGTGTACAAGCTCGTAATGAGGGACGTGATCTTGCTCGCGAGGGTAATGAAATTATCCGCGAGGCTTGTAAATGGAGTCCTGAACTAGCTGCTGCTTGTGAAGTATGGAAGGAGATCAAATTTGAATTTGAAGCAATGGATACTTTG
>Sempervivum_globiferum
ATGTCACCACAAACAGAAACTAAAGCAAGTGTTGGATTCAAAGCTGGTGTTAAAGATTATAAATTGACTTATTATACTCCTGACTATGAAACCAAGGATACTGATATCTTAGCAGCATTCCGAGTAACTCCTCAACCCGGAGTTCCACCTGAGGAAGCAGGGGCTGCGGTAGCTGCTGAATCTTCTACTGGTACATGGACAACTGTGTGGACTGATGGACTTACCAGCCTTGATCGTTACAAAGGACGATGCTACCACATCGAGCCCGTTGCTGGAGAAGAAAATCAATATATTGCTTATGTAGCTTATCCTTTAGACCTTTTTGAAGAAGGTTCTGTTACTAACATGTTTACTTCCATTGTGGGTAATGTCTTTGGGTTCAAAGCCCTTCGTGCTCTACGTCTGGAGGATCTGCGAATTCCTGTTGCTTATGTTAAAACTTTCCAAGGACCGCCTCATGGTATTCAAGTTGAAAGAGATAAATTGAACAAGTATGGGCGTCCTCTATTAGGATGTACTATTAAACCGAAATTGGGATTATCTGCTAAGAACTATGGTAGAGCAGTTTATGAATGTCTACGCGGTGGACTTGATTTTACCAAAGATGATGAAAACGTGAACTCTCAACCGTTTATGCGTTGGAGAGACCGTTTCTTATTTTGTGCCGAAGCTCTTTATAAAGCACAAGCTGAAACAGGTGAAATCAAAGGGCATTACTTAAATGCTACTGCAGGTACATGCGAAGAAATGATGAAAAGGGCAGTATTTGCCAGAGAATTAGGAGTTCCTATCGTAATGCATGATTACTTAACCGGGGGCTTCACCGCAAATACTAGCTTGGCTCATTATTGCCGAGACAATGGCCTACTTCTTCACATCCACCGTGCAATGCATGCAGTTATTGATAGACAGAAGAATCATGGTATACACTTTCGTGTACTAGCTAAAGCGTTACGTATGTCTGGTGGAGATCATATTCACTCTGGTACCGTAGTAGGTAAACTAGAAGGGGAAAGAGACATCACTTTGGGCTTTGTTGATTTACTACGTGATGATTTTATTGAAAAAGACCGAAGTCGCGGTATTTATTTCACTCAAGATTGGGTCTCTCTACCAGGTGTTCTACCCGTGGCTTCAGGAGGTATTCACGTTTGGCATATGCCGGCTCTTACCGAGATCTTTGGAGATGATTCTGTACTACAGTTTGGTGGCGGAACCTTAGGACACCCTTGGGGTAATGCACCAGGTGCCGTAGCTAACCGAGTAGCTCTAGAAGCATGTGTACAAGCTCGTAATGAGGGACGTGATCTTGCTCGCGAGGGTAATGAAATTATCCGCGAGGCTTGTAAATGGAGTCCTGAACTAGCTGCTGCTTGTGAAGTATGGAAGGAGATCAAATTTGAATTTGAAGCAATGGATACTTTG
>Sempervivum_calcareum
ATGTCACCACAAACAGAAACTAAAGCAAGTGTTGGATTCAAAGCTGGTGTTAAAGATTATAAATTGACTTATTATACTCCTGACTATGAAACCAAGGATACTGATATCTTAGCAGCATTCCGAGTAACTCCTCAACCTGGAGTTCCACCTGAGGAAGCAGGGGCTGCGGTAGCTGCTGAATCTTCTACTGGTACATGGACAACTGTGTGGACTGATGGACTTACCAGCCTTGATCGTTACAAAGGACGATGCTACCACATCGAGCCCGTTGCTGGAGAAGAAAATCAATATATTGCTTATGTAGCTTATCCTTTAGACCTTTTTGAAGAAGGTTCTGTTACTAACATGTTTACTTCCATTGTGGGTAATGTCTTTGGGTTCAAAGCCCTTCGTGCTCTACGTCTAGAGGATCTGCGAATTCCTGTTGCTTATGTTAAAACTTTCCAAGGACCGCCTCATGGTATTCAAGTTGAAAGAGATAAATTGAACAAGTATGGGCGTCCTCTATTAGGATGTACTATTAAACCAAAATTGGGATTATCTGCTAAGAACTATGGTAGAGCAGTTTATGAATGTCTACGCGGTGGACTTGATTTTACCAAAGATGATGAAAACGTGAACTCTCAACCGTTTATGCGTTGGAGAGACCGTTTCTTATTTTGTGCCGAAGCTATTTATAAAGCACAAGCTGAAACAGGTGAAATCAAAGGGCATTACTTAAATGCTACTGCAGGTACATGCGAAGAAATGATGAAAAGGGCAGTATTTGCCAGAGAATTAGGAGTTCCTATCGTAATGCATGATTACTTAACCGGGGGCTTCACCGCAAATACTAGCTTGGCTCATTATTGCCGAGACAATGGCCTACTTCTTCACATCCACCGTGCAATGCATGCAGTTATTGATAGACAGAAGAATCATGGTATACACTTTCGTGTACTAGCTAAAGCGTTACGTATGTCTGGTGGAGATCATATTCACGCTGGTACCGTAGTAGGTAAACTAGAAGGGGAAAGAGACATCACTTTGGGCTTTGTTGATTTACTACGCGATGATTTTATTGAAAAAGACCGAAGTCGCGGTATTTATTTCACTCAAGATTGGGTCTCTCTCCCAGGTGTTCTACCCGTGGCTTCAGGGGGTATTCACGTTTGGCATATGCCGGCTCTTACCGAGATTTTTGGAGATGATTCTGTACTACAGTTTGGTGGCGGAACCTTAGGACACCCTTGGGGTAATGCACCTGGTGCCGTAGCTAACCGAGTAGCTCTAGAAGCATGTGTAAAAGCTCGTAATGAGGGACGTGATCTTGCTCGCGAGGGTAATGAAATTATCCGCGAGGCTTGTAAATGGAGTCCTGAACTAGCTGCTGCTTGTGAAGTATGGAAGGAGATCAAATTTGAATTTGAAGCAATGGATACTTTG
>Sempervivum_arachnoideum
ATGTCACCACAAACAGAAACTAAAGCAAGTGTTGGATTCAAAGCTGGTGTTAAAGATTATAAATTGACTTATTATACTCCTGACTATGAAACCAAGGATACTGATATCTTAGCAGCATTCCGAGTAACTCCTCAACCTGGAGTTCCACCTGAGGAAGCAGGGGCTGCGGTAGCTGCTGAATCTTCTACTGGTACATGGACAACTGTGTGGACTGATGGACTTACCAGCCTTGATCGTTACAAAGGACGATGCTACCACATCGAGCCCGTTGCTGGAGAAGAAAATCAATATATTGCTTATGTAGCTTATCCTTTAGACCTTTTTGAAGAAGGTTCTGTTACTAACATGTTTACTTCCATTGTGGGTAATGTCTTTGGGTTCAAAGCCCTTCGTGCTCTACGTCTAGAGGATCTGCGAATTCCTGTTGCTTATGTTAAAACTTTCCAAGGACCGCCTCATGGTATTCAAGTTGAAAGAGATAAATTGAACAAGTATGGGCGTCCTCTATTAGGATGTACTATTAAACCAAAATTGGGATTATCTGCTAAGAACTATGGTAGAGCAGTTTATGAATGTCTACGCGGTGGACTTGATTTTACCAAAGATGATGAAAACGTGAACTCTCAACCGTTTATGCGTTGGAGAGACCGTTTCTTATTTTGTGCCGAAGCTATTTATAAAGCACAAGCTGAAACAGGTGAAATCAAAGGGCATTACTTAAATGCTACTGCAGGTACATGCGAAGAAATGATGAAAAGGGCAGTATTTGCCAGAGAATTAGGAGTTCCTATCGTAATGCATGATTACTTAACCGGGGGCTTCACCGCAAATACTAGCTTGGCTCATTATTGCCGAGACAATGGCCTACTTCTTCACATCCACCGTGCAATGCATGCAGTTATTGATAGACAGAAGAATCATGGTATACACTTTCGTGTACTAGCTAAAGCGTTACGTATGTCTGGTGGAGATCATATTCACGCTGGTACCGTAGTAGGTAAACTAGAAGGGGAAAGAGACATCACTTTGGGCTTTGTTGATTTACTACGCGATGATTTTATTGAAAAAGACCGAAGTCGCGGTATTTATTTCACTCAAGATTGGGTCTCTCTCCCAGGTGTTCTACCCGTGGCTTCAGGGGGTATTCACGTTTGGCATATGCCGGCTCTTACCGAGATTTTTGGAGATGATTCTGTACTACAGTTTGGTGGCGGAACCTTAGGACACCCTTGGGGTAATGCACCTGGTGCCGTAGCTAACCGAGTAGCTCTAGAAGCATGTGTAAAAGCTCGTAATGAGGGACGTGATCTTGCTCGCGAGGGTAATGAAATTATCCGCGAGGCTTGTAAATGGAGTCCTGAACTAGCTGCTGCTTGTGAAGTATGGAAGGAGATCAAATTTGAATTTGAAGCAATGGATACTTTG
