# Supplementary material for: Exploring Plastomic Resources in Sempervivum (Crassulaceae): Implications for Phylogenetics
Source: Genes (Basel). 2024 Mar 30;15(4):441. doi: 10.3390/genes15040441 (PMC11049882; doi:10.3390/genes15040441)
Supplement: Supplementary file 1 [file genes-15-00441-s001.zip › (revised)supplementary files_Junhu Kan/Data S1/rpl14.fasta]

>Crassula_alstonii
ATGATTCAACCCCAGACCCTTTTGAATGTAGCGGACAACAGCGGGGCGCGAAAATTGATGTGTATTCGAATCATAGGAGCTAGTAATCGTCGATATGCTCATATTGGTGACATTATTGTTGCTGTGATCAAAGAAGCAGTACCAAATATGCCTCTAGAAAGATCCGAAGTGATCAGAGCTGTAATTGTACGTACTTGTAAAGAACTCAAACGTGATAACGGTATGATAATACGATATGATGACAATGCTGCAGTTGTAATTGATCAAGAAGGAAATCCTAAAGGAACGAGAATTTTTGGCGCGATTGCACGAGAATTGAGACAGTTAAATTTTACTAAAATAGTTTCATTAGCCCCAGAAGTATTA
>Crassula_columella
ATGATTCAACCCCAGACCCTTTTGAATGTAGCGGACAACAGCGGGGCGCGAAAATTGATGTGTATTCGAATCATAGGAGCTAGTAATCGTCGATATGCTCATATTGGTGACATTATTGTTGCTGTGATCAAAGAAGCAGTACCAAATATGCCTCTAGAAAGATCCGAAGTGATCAGAGCTGTAATTGTACGTACTTGTAAAGAACTCAAACGTGATAACGGTATGATAATACGATATGATGACAATGCTGCAGTTGTAATTGATCAAGAAGGAAATCCTAAAGGAACGAGAATTTTTGGCGCGATTGCACGAGAATTGAGACAGTTAAATTTTACTAAAATAGTTTCATTAGCCCCAGAAGTATTA
>Crassula_dejecta
ATGATTCAACCCCAGACCCTTTTGAATGTAGCGGACAACAGCGGGGCGCGAAAATTGATGTGTATTCGAATCATAGGAGCTAGTAATCGTCGATATGCTCATATTGGTGACATTATTGTTGCTGTGATCAAAGAAGCAGTACCAAATATGCCTCTAGAAAGATCCGAAGTGATCAGAGCTGTAATTGTACGTACTTGTAAAGAACTCAAACGTGATAACGGTATGATAATACGATATAATGACAATGCTGCAGTTGTAATTGATCAAGAAGGAAACCCTAAAGGAACGAGAATTTTTGGCGCGATTGCACGAGAATTGAGACAGTTAAATTTTACTAAAATAGTTTCATTAGCCCCCGAAGTATTA
>Crassula_mesembryanthoides
ATGATTCAACCCCAGACCCTTTTGAATGTAGCGGACAACAGCGGGGCGCGAAAATTGATGTGTATTCGAATCATAGGAGCTAGTAATCGTCGATATGCTCATATTGGTGACATTATTGTTGCTGTGATCAAAGAAGCAGTACCAAATATGCCTCTAGAAAGATCCGAAGTGATCAGAGCTGTAATTGTACGTACTTGTAAAGAACTCAAACGTGATAACGGTATGATAATACGATATGATGACAATGCTGCAGTTGTAATTGATCAAGAAGGAAACCCTAAAGGAACGAGAATTTTTGGCGCGATTGCACGAGAATTGAGACAGTTAAATTTTACTAAAATAGTTTCATTAGCCCCCGAAGTATTA
>Crassula_perforata
ATGATTCAACCCCAGACCCTTTTGAATGTAGCGGACAACAGCGGGGCGCGAAAATTGATGTGTATTCGAATCATAGGAGCTAGTAATCGTCGATATGCTCATATTGGTGACATTATTGTTGCTGTGATCAAAGAAGCAGTACCAAATATGCCTCTAGAAAGATCCGAAGTGATCAGAGCTGTAATTGTACGTACTTGTAAAGAACTCAAACGTAATAATGGTATGATAATACGATATGATGACAATGCTGCAGTTGTAATTGATCAAGAAGGAAATCCTAAAGGAACGAGAATTTTTGGCGCGATTGCACGAGAATTGAGACAGTTAAATTTTACTAAAATAGTTTCATTAGCCCCCGAAGTATTA
>Crassula_socialis
ATGATTCAACCCCAGACCCTTTTGAATGTAGCGGACAACAGCGGGGCGCGAAAATTGATGTGTATTCGAATCATAGGAGCTAGTAATCGTCGATATGCTGATATTGGTGACATTATTGTTGCTGTGATCAAAGAAGCAGTACCAAATATGCCTCTAGAAAGATCCGAAGTGATCAGAGCTGTAATTGTACGTACTTGTAAAGAACTCAAACGTGATAACGGTATGATAATACGATATGATGACAATGCTGCAGTTGTAATTGATCAAGAAGGAAACCCTAAAGGAACGAGAATTTTTGGCGCGATTGCACGAGAATTGAGACAGTTAAATTTTACTAAAATAGTTTCATTAGCCCCCGAAGTATTA
>Crassula_tecta
ATGATTCAACCCCAGACCCTTTTGAATGTAGCGGACAACAGCGGGGCGCGAAAATTGATGTGTATTCGAATCATAGGAGCTAGTAATCGTCGATATGCTCATATTGGTGACATTATTGTTGCTGTGATCAAAGAAGCAGTACCAAATATGCCTCTAGAAAGATCCGAAGTGATCAGAGCTGTAATTGTACGTACTTGTAAAGAACTCAAACGTGATAACGGTATGATAATACGATATGATGACAATGCTGCAGTTGTAATTGATCAAGAAGGAAACCCTAAAGGAACGAGAATTTTTGGCGCGATTGCACGAGAATTGAGACAGTTAAATTTTACTAAAATAGTTTCATTAGCCCCCGAAGTATTA
>Crassula_mesembrianthemopsis
ATGATTCAACCCCAGACCCTTTTGAATGTAGCGGACAACAGCGGGGCGCGAAAATTGATGTGTATTCGAATCATAGGAGCTAGTAATCGTCGATATGCTCATATTGGTGACATTATTGTTGCTGTGATCAAAGAAGCAGTACCAAATATGCCTCTAGAAAGATCCGAAGTGATCAGAGCTGTAATTGTACGTACTTGTAAAGAACTCAAACGTGATAACGGTATGATAATACGATATGATGACAATGCTGCAGTTGTAATTGATCAAGAAGGAAACCCTAAAGGAACGAGAATTTTTGGCGCGATTGCACGAGAATTGAGACAGTTAAATTTTACTAAAATAGTTTCATTAGCCCCCGAAGTATTA
>Crassula_deltoidea
ATGATTCAACCCCAGACCCTTTTAAATGTAGCCGACAACAGCGGGGCGCGAAAGTTGATGTGTATTCGAATCATAGGAGCTAGTAATCGTCGATATGCTCATATTGGTGACATTATTGTTGCTGTGATCAAAGAAGCAGTACCAAATATGCCTTTAGAAAGATCCGAAGTGATCCGAGCTGTAATTGTACGTACTTGTAAAGAACTCAAACGTGATAACGGTATGATAATACGATATGATGACAATGCTGCGGTTGTGATTGATCAAGAAGGAAATCCTAAAGGAACGAGAATTTTCGGTGCGATTGCACGAGAATTGAGACAGTTAAATTTTACTAAAATCGTTTCATTAGCCCCCGAAGTATTA
>Crassula_expansa_subsp_fragilis
ATGATTCAACCCCAGACCCTTTTGAATGTAGCCGACAACAGCGGGGCACGAAAGTTGATGTGTATTCGAATCATAGGAGCTAGTAATCGTCGATATGCTCATATTGGTGACATTATTGTTGCTGTGATCAAAGAAGCAGTACCAAATATGCCTTTAGAAAGATCCGAAGTGATCCGAGCTGTAATTGTACGTACTTGTAAAGAACTCAAACGTGATAATGGTATGATAATACGATATGATGACAATGCTGCGGTTGTGATTGATCAAGAAGGAAATCCTAAAGGGACGAGAATTTTTGGTGCGATTGCACGAGAATTGAGACAGTTAAATTTTACTAAAATCGTTTCATTAGCCCCCGAAGTCTTA
>Crassula_volkensii
ATGATTCAACCCCAGACCCTTTTGAATGTAGCCGACAACAGCGGGGCACGAAAGTTGATGTGTATTCGAATCATAGGAGCTAGTAATCGTCGATATGCTCATATTGGTGACATTATTGTTGCTGTGATCAAAGAAGCAGTACCAAATATGCCTTTAGAAAGATCCGAAGTGATCCGAGCTGTAATTGTACGTACTTGTAAAGAACTCAAACGTGATAATGGTATGATAATACGATATGATGACAATGCTGCGGTTGTGATTGATCAAGAAGGAAATCCTAAAGGAACGAGAATTTTTGGTGCGATTGCACGAGAATTGAGACAGTTAAATTTTACTAAAATCGTTTCATTAGCCCCCGAAGTCTTA
>Cotyledon_tomentosa
ATGATCCAACCCCAGACCCTTTTGAATGTAGCGGACAACAGCGGGGCGCGAAAATTGATGTGTATTCGAATCATAGGAGCTAGTAATCGCCGATATGCTCATATTGGTGACATTATTGTTGCTGTGATCAAAGAAGCAGTACCAAATATGCCTCTAGAAAGATCCGAAGTGATCAGAGCTGTAATTGTACGCACTTGTAAAGAACTCAAACGTGATAACGGTATGATAATACGATATGATGACAATGCTGCAGTTGTCATTGATCAAGAAGGAAATCCTAAAGGAACGAGAATTTTTGGTGCGATTGCACGAGAATTGAGACAGTTAAATTTTACTAAAATAGTTTCATTAGCCCCCGAGGTATTA
>Kalanchoe_daigremontiana
ATGATCCAACCCCAGACCCTTTTGAATGTAGCGGACAACAGCGGGGCGCGAAAATTGATGTGTATTCGAATCATAGGAGCTAGTAATCGTCGATATGCTCATATTGGTGACATTATTGTTGCTGTGATCAAAGAAGCAGTACCAAATATGCCTCTAGAAAGATCTGAAGTGATCAGAGCTGTAATTGTACGTACTTGTAAAGAACTCAAACGTGATAACGGTATGATAATACGATATGATGACAATGCTGCAGTTGTCATTGATCAAGAAGGAAATCCTAAAGGAACGAGAATTTTTGGTGCGATTGCACGAGAATTGAGACAGTTAAATTTTACTAAAATAGTTTCATTAGCCCCCGAGGTATTA
>Kalanchoe_delagoensis
ATGATCCAACCCCAGACCCTTTTGAATGTAGCGGACAACAGCGGGGCGCGAAAATTGATGTGTATTCGAATCATAGGAGCTAGTAATCGTCGATATGCTCATATTGGTGACATTATTGTTGCTGTGATCAAAGAAGCAGTACCAAATATGCCTCTAGAAAGATCTGAAGTGATCAGAGCTGTAATTGTACGTACTTGTAAAGAACTCAAACGTGATAACGGTATGATAATACGATATGATGACAATGCTGCAGTTGTCATTGATCAAGAAGGAAATCCTAAAGGAACGAGAATTTTTGGTGCGATTGCACGAGAATTGAGACAGTTAAATTTTACTAAAATAGTTTCATTAGCCCCCGAGGTATTA
>Kalanchoe_fedtschenkoi
ATGATCCAACCCCAGACCCTTTTGAATGTAGCGGACAACAGCGGGGCGCGAAAATTGATGTGTATTCGAATCATAGGAGCTAGTAATCGTCGATATGCTCATATTGGTGACATTATTGTTGCTGTGATCAAAGAAGCAGTACCAAATATGCCTCTAGAAAGATCTGAAGTGATCAGAGCTGTAATTGTACGTACTTGTAAAGAACTCAAACGTGATAACGGTATGATAATACGATATGATGACAATGCTGCAGTTGTCATTGATCAAGAAGGAAATCCTAAAGGAACGAGAATTTTTGGTGCGATTGCACGAGAATTGAGACAGTTAAATTTTACTAAAATAGTTTCATTAGCCCCCGAGGTATTA
>Kalanchoe_longiflora
ATGATCCAACCCCAGACCCTTTTGAATGTAGCGGACAACAGCGGGGCGCGAAAATTGATGTGTATTCGAATCATAGGAGCTAGTAATCGTCGATATGCTCATATTGGTGACATTATTGTTGCTGTGATCAAAGAAGCAGTACCAAATATGCCTCTAGAAAGATCTGAAGTGATCAGAGCTGTAATTGTACGTACTTGTAAAGAACTCAAACGTGATAACGGTATGATAATACGATATGATGACAATGCTGCAGTTGTCATTGATCAAGAAGGAAATCCTAAAGGAACGAGAATTTTTGGTGCGATTGCACGAGAATTGAGACAGTTAAATTTTACTAAAATAGTTTCATTAGCCCCCGAGGTATTA
>Kalanchoe_tomentosa
ATGATCCAACCCCAGACCCTTTTGAATGTAGCGGACAACAGCGGGGCGCGAAAATTGATGTGTATTCGAATCATAGGAGCTAGTAATCGCCGATATGCTCATATTGGTGACATTATTGTTGCTGTGATCAAAGAAGCAGTACCAAATATGCCTCTAGAAAGATCCGAAGTGATCAGAGCTGTAATTGTACGTACTTGTAAAGAACTCAAACGTGATAACGGTATGATAATACGATATGATGACAATGCTGCAGTTGTCATTGATCAAGAAGGAAATCCTAAAGGAACGAGAATTTTTGGTGCGATTGCACGAGAATTGAGACAGTTAAATTTTACTAAAATAGTTTCATTAGCCCCCGAGGTATTA
>Echeveria_lilacina
ATGATCCAACCCCAGACCCTTTTGAATGTAGCGGACAACAGCGGGGCGCGAAAATTGATGTGTATTCGAATCATAGGAGCTAGTAATCGCCGATATGCTCATATTGGTGACATTATTGTTGCTGTGATCAAAGAAGCAGTACCAAATATGCCTCTAGAAAGATCTGAGGTGATCAGAGCTGTAATTGTACGTACTTGTAAAGAACTTAAACGTGATAACGGTATGATAATACGATATGATGACAATGCTGCAGTTGTCATTGATCAAGAAGGAAATCCTAAAGGAACAAGAATTTTTGGTGCGATTGCACGAGAATTGAGACAGTTAAATTTTACTAAAATAGTTTCATTAGCCCCCGAGGTATTA
>Graptopetalum_amethystinum
ATGATCCAACCCCAGACCCTTTTGAATGTAGCGGACAACAGCGGGGCGCGAAAATTGATGTGTATTCGAATCATAGGAGCTAGTAATCGCCGATATGCTCATATTGGTGACATTATTGTTGCTGTGATCAAAGAAGCAGTACCGAATATGCCTCTAGAAAGATCTGAGGTGATCAGAGCTGTAATTGTACGTACTTGTAAAGAACTCAAACGTGATAACGGTATGATAATACGATATGATGACAATGCTGCAGTTGTCATTGATCAAGAAGGAAATCCTAAAGGAACAAGAATTTTTGGTGCGATTGCACGAGAATTGAGACAGTTAAATTTTACTAAAATAGTTTCATTAGCCCCCGAGGTATTA
>Pachyphytum_compactum
ATGATCCAACCCCAGACCCTTTTGAATGTAGCGGACAACAGCGGGGCGCGAAAATTGATGTGTATTCGAATCATAGGAGCTAGTAATCGCCGATATGCTCATATTGGTGACATTATTGTTGCTGTGATCAAAGAAGCAGTACCAAATATGCCTCTAGAAAGATCTGAAGTGATCAGAGCTGTAATTGTACGTACTTGTAAAGAACTCAAACGTGATAACGGTATGATAATACGATATGATGACAATGCTGCAGTTGTCATTGATCAAGAAGGAAATCCTAAAGGAACAAGAATTTTTGGTGCGATTGCACGAGAATTGAGACAGTTAAATTTTACTAAAATAGTTTCATTAGCCCCCGAGGTATTA
>Sedum_alfredii
ATGATCCAACCCCAGACTCTTTTGAATGTAGCGGACAACAGCGGGGCGCGAAAATTGATGTGTATTCGAATCATCGGAGCTAGTAATCGCCGATATGCTCATATTGGTGACATTATTGTTGCTGTGATCAAAGAAGCAGTACCAAATATGCCTCTAGAAAGATCTGAAGTGATCAGAGCTGTAATTGTACGTACTTGTAAAGAACTCAAACGTGATAACGGTATGATAATACGCTATGATGACAATGCTGCAGTTGTCATTGATCAAGAAGGAAATCCTAAAGGAACAAGAATTTTTGGTGCGATTGCACGAGAATTGAGACAGTTAAATTTTACTAAAATAGTTTCATTAGCTCCCGAGGTATTA
>Sedum_emarginatum
ATGATCCAACCCCAGACCCTTTTGAATGTAGCGGACAACAGCGGGGCGCGAAAATTGATGTGTATTCGAATCATCGGAGCTAGTAATCGCCGATATGCTCATATTGGTGACATTATTGTTGCTGTGATCAAAGAAGCAGTACCAAATATGCCTCTAGAAAGATCTGAAGTGATCAGAGCTGTAATTGTACGTACTTGTAAAGAACTCAAACGTGATAACGGTATGATAATACGCTATGATGACAATGCTGCAGTTGTCATTGATCAAGAAGGAAATCCTAAAGGAACAAGAATTTTTGGTGCAATTGCACGAGAATTGAGACAGTTAAATTTTACTAAAATAGTTTCATTAGCCCCCGAGGTATTA
>Sedum_lineare
ATGATCCAACCCCAGACCCTTTTAAATGTAGCGGACAACAGCGGGGCGCGACAATTGATGTGTATTCGAATCATAGGAGCTAGTAATCGCCGATATGCTCATATCGGTGACATTATTGTTGCTGTGATCAAAGAAGCAGTACCAAATATGCCTCTAGAAAGATCTGAAGTGATCCGAGCTGTAATTGTACGTACTTGTAAAGAACTCAAACGTGATAACGGTATGATAATACGATATGATGACAATGCTGCAGTTGTCATTGATCAAGAAGGAAATCCTAAAGGAACACGAATTTTTGGTGCGATTGCACGAGAATTGAGACAGTTAAATTTTACTAAAATAGTTTCATTAGCCCCCGAGGTATTA
>Sedum_oryzifolium
ATGATCCAACCCCAGACCCTTTTAAATGTAGCGGACAACAGCGGGGCGCGACAATTGATGTGTATTCGAATCATAGGAGCTAGTAATCGCCGATATGCTCATATCGGTGACATTATTGTTGCTGTGATCAAAGAAGCAGTACCAAATATGCCTCTAGAAAGATCTGAAGTGATCCGAGCTGTAATTGTACGTACTTGTAAAGAACTCAAACGTGATAACGGTATGATAATACGATATGATGACAATGCTGCAGTTGTTATTGATCAAGAAGGAAATCCTAAAGGAACAAGAATTTTTGGTGCGATTGCACGAGAATTGAGACAGTTAAATTTTACTAAAATAGTTTCATTAGCCCCCGAGGTATTA
>Sedum_plumbizincicola
ATGATCCAACCCCAGACTCTTTTGAATGTAGCGGACAACAGCGGGGCGCGAAAATTGATGTGTATTCGAATCATCGGAGCTAGTAATCGCCGATATGCTCATATTGGTGACATTATTGTTGCTGTGATCAAAGAAGCAGTACCAAATATGCCTCTAGAAAGATCTGAAGTGATCAGAGCTGTAATTGTACGTACTTGTAAAGAACTCAAACGTGATAACGGTATGATAATACGCTATGATGACAATGCTGCAGTTGTCATTGATCAAGAAGGAAATCCTAAAGGAACAAGAATTTTTGGTGCGATTGCACGAGAATTGAGACAGTTAAATTTTACTAAAATAGTTTCATTAGCTCCCGAGGTATTA
>Sedum_sarmentosum
ATGATCCAACCCCAGACCCTTTTGAACGTAGCGGACAACAGCGGGGCGCGAAAATTGATGTGTATTCGAATTATAGGAGCTAGTAATCGCCGATATGCTCACATTGGTGATATTATTGTTGCTGTGATCAAAGAAGCAGTACCAAATATGCCTCTAGAAAGATCTGAAGTGATCAGAGCTGTAATTGTACGTACTTGTAAAGAACTCAAACGTGATAACGGTATGATAATACGCTATGATGACAATGCTGCAGTTGTCATTGATCAAGAAGGAAATCCTAAAGGAACAAGAATTTTTGGTGCGATTGCACGAGAATTGAGACAGTTAAATTTTACTAAAATAGTTTCATTAGCCCCCGAGGTATTA
>Sedum_tricarpum
ATGATCCAACCCCAGACTCTTTTGAATGTAGCGGACAACAGCGGGGCGCGAAAATTGATGTGTATTCGAATCATCGGAGCTAGTAATCGCCGATATGCTCATATTGGTGACATTATTGTTGCTGTGATCAAAGAAGCAGTACCAAATATGCCTCTAGAAAGATCTGAAGTGATCAGAGCTGTAATTGTACGTACTTGTAAAGAACTCAAACGTGATAACGGTATGATAATACGCTATGATGACAATGCTGCAGTTGTCATTGATCAAGAAGGAAATCCTAAAGGAACAAGAATTTTTGGTGCGATTGCACGAGAATTGAGACAGTTAAATTTTACTAAAATAGTTTCATTAGCTCCCGAGGTATTA
>Aeonium_arboreum
ATGATCCAACCCCAGACCCTTTTGAATGTAGCGGACAACAGCGGGGCGCGAAAATTGATGTGTATTCGAATCATAGGAGCTAGTAATCGCCGATATGCTCATATTGGTGACATTATTGTTGCTGTAATCAAAGAAGCAGTACCAAACATGCCTCTAGAAAGATCTGAAGTGATCAGAGCTGTAATTGTACGTACTTGTAAAGAACTCAAACGTGATAACGGTATGATAATCCGATATGATGACAATGCTGCAGTTGTCATTGATCAAGAAGGAAATCCTAAAGGAACGAGAATCTTTGGTGCGATTGCACGAGAATTGAGACAGTTAAATTTTACGAAAATAGTTTCTTTAGCCCCTGAGGTATTA
>Aeonium_balsamiferum
ATGATCCAACCCCAGACCCTTTTGAATGTAGCGGACAACAGCGGGGCGCGAAAATTGATGTGTATTCGAATCATAGGAGCTAGTAATCGCCGATATGCTCATATTGGTGACATTATTGTTGCTGTAATCAAAGAAGCAGTACCAAACATGCCTCTAGAAAGATCTGAAGTGATCAGAGCTGTAATTGTACGTACTTGTAAAGAACTCAAACGTGATAACGGTATGATAATCCGATATGATGACAATGCTGCAGTTGTCATTGATCAAGAAGGAAATCCTAAAGGAACGAGAATCTTTGGTGCGATTGCACGAGAATTGAGACAGTTAAATTTTACGAAAATAGTTTCTTTAGCCCCTGAGGTATTA
>Aeonium_decorum
ATGATCCAACCCCAGACCCTTTTGAATGTAGCGGACAACAGCGGGGCGCGAAAATTGATGTGTATTCGAATCATAGGAGCTAGTAATCGCCGATATGCTCATATTGGTGACATTATTGTTGCTGTAATCAAAGAAGCAGTACCAAACATGCCTCTAGAAAGATCTGAAGTGATCAGAGCTGTAATTGTACGTACTTGTAAAGAACTCAAACGTGATAACGGTATGATAATCCGATATGATGACAATGCTGCAGTTGTCATTGATCAAGAAGGAAATCCTAAAGGAACGAGAATCTTTGGTGCGATTGCACGAGAATTGAGACAGTTAAATTTTACGAAAATAGTTTCTTTAGCCCCTGAGGTATTA
>Aeonium_diplocyclum
ATGATCCAACCCCAGACCCTTTTGAATGTAGCGGACAACAGCGGGGCGCGAAAATTGATGTGTATTCGAATCATAGGAGCTAGTAATCGCCGATATGCTCATATTGGTGACATTATTGTTGCTGTAATCAAAGAAGCAGTACCAAACATGCCTCTAGAAAGATCTGAAGTGATCAGAGCTGTAATTGTACGTACTTGTAAAGAACTCAAACGTGATAACGGTATGATAATCCGATATGATGACAATGCTGCAGTTGTCATTGATCAAGAAGGAAATCCTAAAGGAACGAGAATCTTTGGTGCGATTGCACGAGAATTGAGACAGTTAAATTTTACGAAAATCGTTTCCTTAGCCCCTGAGGTATTA
>Aeonium_dodrantale
ATGATCCAACCCCAGACCCTTTTGAATGTAGCGGACAACAGCGGGGCGCGAAAATTGATGTGTATTCGAATCATAGGAGCTAGTAATCGCCGATATGCTCATATTGGTGACATTATTGTTGCTGTAATCAAAGAAGCAGTACCAAACATGCCTCTAGAAAGATCTGAAGTGATCAGAGCTGTAATTGTACGTACTTGTAAAGAACTCAAACGTGATAACGGTATGATAATCCGATATGATGACAATGCTGCAGTTGTCATTGATCAAGAAGGAAATCCTAAAGGAACGAGAATCTTTGGTGCGATTGCACGAGAATTGAGACAGTTAAATTTTACGAAAATAGTTTCCTTAGCCCCTGAGGTATTA
>Aeonium_nobile
ATGATCCAACCCCAGACCCTTTTGAATGTAGCGGACAACAGCGGGGCGCGAAAATTGATGTGTATTCGAATCATAGGAGCTAGTAATCGCCGATATGCTCATATTGGTGACATTATTGTTGCTGTAATCAAAGAAGCAGTACCAAACATGCCTCTAGAAAGATCTGAAGTGATCAGAGCTGTAATTGTACGTACTTGTAAAGAACTCAAACGTGATAACGGTATGATAATCCGATATGATGACAATGCTGCAGTTGTCATTGATCAAGAAGGAAATCCTAAAGGAACGAGAATCTTTGGTGCGATTGCACGAGAATTGAGACAGTTAAATTTTACGAAAATAGTTTCTTTAGCCCCTGAGGTATTA
>Aeonium_saundersii
ATGATCCAACCCCAGACCCTTTTGAATGTAGCGGACAACAGCGGGGCGCGAAAATTGATGTGTATTCGAATCATAGGAGCTAGTAATCGCCGATATGCTCATATTGGTGACATTATTGTTGCTGTAATCAAAGAAGCAGTACCAAACATGCCTCTAGAAAGATCTGAAGTGATCAGAGCTGTAATTGTACGTACTTGTAAAGAACTCAAACGTGATAACGGTATGATAATCCGATATGATGACAATGCTGCAGTTGTCATTGATCAAGAAGGAAATCCTAAAGGAACGAGAATCTTTGGTGCGATTGCACGAGAATTGAGACAGTTAAATTTTACGAAAATAGTTTCCTTAGCCCCTGAGGTATTA
>Aeonium_tabuliforme
ATGATCCAACCCCAGACCCTTTTGAATGTAGCGGACAACAGCGGGGCGCGAAAATTGATGTGTATTCGAATCATAGGAGCTAGTAATCGCCGATATGCTCATATTGGTGACATTATTGTTGCTGTAATCAAAGAAGCAGTACCAAACATGCCTCTAGAAAGATCTGAAGTGATCAGAGCTGTAATTGTACGTACTTGTAAAGAACTCAAACGTGATAACGGTATGATAATCCGATATGATGACAATGCTGCAGTTGTCATTGATCAAGAAGGAAATCCTAAAGGAACGAGAATCTTTGGTGCGATTGCACGAGAATTGAGACAGTTAAATTTTACGAAAATAGTTTCTTTAGCCCCTGAGGTATTA
>Aeonium_undulatum
ATGATCCAACCCCAGACCCTTTTGAATGTAGCGGACAACAGCGGGGCGCGAAAATTGATGTGTATTCGAATCATAGGAGCTAGTAATCGCCGATATGCTCATATTGGTGACATTATTGTTGCTGTAATCAAAGAAGCAGTACCAAACATGCCTCTAGAAAGATCTGAAGTGATCAGAGCTGTAATTGTACGTACTTGTAAAGAACTCAAACGTGATAACGGTATGATAATCCGATATGATGACAATGCTGCAGTTGTCATTGATCAAGAAGGAAATCCTAAAGGAACGAGAATCTTTGGTGCGATTGCACGAGAATTGAGACAGTTAAATTTTACGAAAATAGTTTCTTTAGCCCCTGAGGTATTA
>Monanthes_anagensis
ATGATCCAACCCCAGACCCTTTTGAATGTAGCGGACAACAGCGGGGCACGAAAATTGATGTGTATTCGAATCATAGGAGCTAGTAATCGCCGATATGCTCATATTGGTGACATTATTGTTGCTGTAATCAAAGAAGCAGTACCAAATATGCCTCTAGAAAGATCTGAAGTGATCAGAGCTGTAATTGTACGTACTTGTAAAGAACTCAAACGTGATAACGGTATGATAATCCGATATGATGACAATGCTGCAGTTGTCATTGATCAAGAAGGAAATCCTAAAGGAACGAGAATCTTTGGTGCGATTGCACGAGAATTGAGACAGTTAAATTTTACAAAAATAGTTTCCTTAGCCCCTGAGGTATTA
>Monanthes_brachycaulos
ATGATCCAACCCCAGACCCTTTTGAATGTAGCGGACAACAGCGGGGCACGAAAATTGATGTGTATTCGAATCATAGGAGCTAGTAATCGCCGATATGCTCATATTGGTGACATTATTGTTGCTGTAATCAAAGAAGCAGTACCAAATATGCCTCTAGAAAGATCTGAAGTGATCAGAGCTGTAATTGTACGTACTTGTAAAGAACTCAAACGTGATAACGGTATGATAATCCGATATGATGACAATGCTGCAGTTGTCATTGATCAAGAAGGAAATCCTAAAGGAACGAGAATCTTTGGTGCGATTGCACGAGAATTGAGACAGTTAAATTTTACAAAAATAGTTTCCTTAGCCCCTGAGGTATTA
>Monanthes_muralis
ATGATCCAACCCCAGACCCTTTTGAATGTAGCGGACAACAGCGGGGCACGAAAATTGATGTGTATTCGAATCATAGGAGCTAGTAATCGCCGATATGCTCATATTGGTGACATTATTGTTGCTGTAATCAAAGAAGCAGTACCAAATATGCCTCTAGAAAGATCTGAAGTGATCAGAGCTGTAATTGTACGTACTTGTAAAGAACTCAAACGTGATAACGGTATGATAATCCGATATGATGACAATGCTGCAGTTGTCATTGATCAAGAAGGAAATCCTAAAGGAACGAGAATCTTTGGTGCGATTGCACGAGAATTGAGACAGTTAAATTTTACAAAAATAGTTTCCTTAGCCCCTGAGGTATTA
>Monanthes_polyphylla
ATGATCCAACCCCAGACCCTTTTGAATGTAGCGGACAACAGCGGGGCGCGAAAATTGATGTGTATTCGAATCATAGGAGCTAGTAATCGCCGATATGCTCATATTGGTGACATTATTGTTGCTGTAATCAAAGAAGCAGTACCAAATATGCCTCTAGAAAGATCTGAAGTGATCAGAGCTGTAATTGTACGTACTTGTAAAGAACTCAAACGTGATAACGGTATGATAATCCGATATGATGACAATGCTGCAGTTGTCATTGATCAAGAAGGAAATCCTAAAGGAACGAGAATCTTTGGTGCGATTGCACGAGAATTGAGACAGTTAAATTTTACGAAAATAGTTTCCTTAGCCCCTGAGGTATTA
>Rosularia_alpestris
ATGATCCAACCCCAGACCCTTTTGAATGTAGCGGACAACAGCGGGGCGCGAAAATTGATGTGTATTCGAATCATAGGAGCTAGTAATCGACGATATGCTCATATTGGTGACATTATTGTTGCTGTGATTAAAGAAGCAGTACCAAATATGCCTCTAGAAAGATCTGAAGTGATCAGAGCTGTTATTGTACGGACTTGTAAAGAACTCAAACGTGATAACGGTATGATAATACGATATGATGACAATGCTGCAGTTGTCATTGATCAAGAAGGAAATCCTAAAGGAACGAGAATTTTTGGTGCGATTGCACGAGAATTGAGACAGTTAAATTTTACTAAAATAGTTTCATTAGCCCCCGAGGTATTA
>Sempervivum_tectorum
ATGATCCAACCCCAGACCCTTTTGAATGTAGCGGACAACAGTGGGGCGCGAAAATTGATGTGTATTCGAATCATAGGAGCTAGTAATCGCCGATATGCTCATATTGGTGACATTATTGTTGCTGTGATCAAAGAAGCAGTACCAAATATGCCTCTAGAAAGATCTGAAGTGATCAGAGCTGTAATTGTACGTACTTGTAAAGAACTCAAACGTGATAACGGTATGATAATACGATATGATGACAATGCTGCAGTTGTCATTGATCAAGAAGGAAATCCTAAAGGAACGAGAATTTTTGGTGCGATTGCACGAGAATTGAGACAGTTAAATTTTACTAAAATAGTTTCATTAGCCCCCGAGGTATTA
>Phedimus_spurius
ATGATCCAACCCCAGACCCTTTTGAATGTAGCGGACAACAGCGGGGCGCGAAAATTGATGTGTATTCGAATCATAGGAGCTAGTAATCGCCGGTATGCTCATATTGGTGACATTATTGTTGCTGTGATCAAAGAAGCAGTACCAAATATGCCTCTAGAAAGATCCGAAGTGATCAGAGCTGTAATTGTACGTACTTGTAAAGAACTCAAACGCGATAACGGTATGATAATACGATATGATGACAATGCTGCAGTTGTCATTGATCAAGAAGGAAATCCTAAAGGAACGAGAATTTTTGGTGCGATTGCACGAGAATTGAGACAGTTAAATTTTACTAAAATAGTTTCATTAGCCCCCGAGGTATTA
>Phedimus_aizoon
ATGATCCAACCCCAGACCCTTTTGAATGTAGCGGACAACAGCGGGGCGCGAAAATTGATGTGTATTCGAATCATAGGAGCTAGTAATCGCCGATATGCTCATATTGGTGACATTATTGTTGCTGTGATCAAAGAAGCAGTACCAAATATGCCTTTAGAAAGATCCGAAGTGATCAGAGCTGTAATTGTACGTACTTGTAAAGAACTGAAACGCGATAACGGTATGATAATACGATATGATGACAATGCTGCAGTTGTCATTGATCAAGAAGGAAATCCTAAAGGAACGAGAATTTTTGGTGCGATTGCACGAGAATTGAGACAGTTAAATTTTACTAAAATAGTTTCATTAGCCCCCGAGGTATTA
>Phedimus_kamtschaticus
ATGATCCAACCCCAGACCCTTTTGAATGTAGCGGACAACAGCGGGGCGCGAAAATTGATGTGTATTCGAATCATAGGAGCTAGTAATCGCCGATATGCTCATATTGGTGACATTATTGTTGCTGTGATCAAAGAAGCAGTACCAAATATGCCTTTAGAAAGATCCGAAGTGATCAGAGCTGTAATTGTACGTACTTGTAAAGAACTGAAACGCGATAACGGTATGATAATACGATATGATGACAATGCTGCAGTTGTCATTGATCAAGAAGGAAATCCTAAAGGAACGAGAATTTTTGGTGCGATTGCACGAGAATTGAGACAGTTAAATTTTACTAAAATAGTTTCATTAGCCCCCGAGGTATTA
>Phedimus_odontophyllus
ATGATCCAACCCCAGACCCTTTTGAATGTAGCGGACAACAGCGGAGCGCGAAAATTGATGTGTATTCGAATCATAGGAGCTAGTAATCGCCGATATGCTCATATTGGTGACATTATTGTTGCTGTGATCAAAGAAGCAGTACCAAATATGCCTCTAGAAAGATCCGAAGTGATCAGAGCTGTAATTGTACGTACTTGTAAAGAACTCAAACGCGATAACGGTATGATAATACGATATGATGACAATGCTGCAGTTGTCATTGATCAAGAAGGAAATCCTAAAGGAACGAGAATTTTTGGTGCGATTGTACGAGAATTGAGACAGTTAAATTTTACTAAAATAGTTTCATTAGCCCCCGAGATATTA
>Phedimus_takesimensis
ATGATCCAACCCCAGACCCTTTTGAATGTAGCGGACAACAGCGGGGCGCGAAAATTGATGTGTATTCGAATCATAGGAGCTAGTAATCGCCGATATGCTCATATTGGTGACATTATTGTTGCTGTGATCAAAGAAGCAGTACCAAATATGCCTTTAGAAAGATCCGAAGTGATCAGAGCTGTAATTGTACGTACTTGTAAAGAACTGAAACGCGATAACGGTATGATAATACGATATGATGACAATGCTGCAGTTGTCATTGATCAAGAAGGAAATCCTAAAGGAACGAGAATTTTTGGTGCGATTGCACGAGAATTGAGACAGTTAAATTTTACTAAAATAGTTTCATTAGCCCCCGAGGTATTA
>Phedimus_yangshanicus
ATGATCCAACCCCAGACCCTTTTGAATGTAGCGGACAACAGCGGAGCGCGAAAATTGATGTGTATTCGAATCATAGGAGCTAGTAATCGCCGATATGCTCATATTGGTGACATTATTGTTGCTGTGATCAAAGAAGCAGTACCAAATATGCCTCTAGAAAGATCCGAAGTGATCAGAGCTGTAATTGTACGTACTTGTAAAGAACTCAAACGCGATAACGGTATGATAATACGATATGATGACAATGCTGCAGTTGTCATTGATCAAGAAGGAAATCCTAAAGGAACGAGAATTTTTGGTGCGATTGTACGAGAATTGAGACAGTTAAATTTTACTAAAATAGTTTCATTAGCCCCCGAGATATTA
>Rhodiola_bupleuroides
ATGATCCAACCCCAGACCCTTTTGAATGTAGCGGACAACAGCGGGGCGCGAAAATTGATGTGTATTCGAATCATAGGAGCTAGTAATCGCCGATATGCTCATATTGGTGACATTATTGTTGCTGTGATCAAAGAAGCAGTACCAAATATGCCTCTAGAAAGATCCGAAGTGATCAGAGCTGTAATTGTACGTACTTGTAAAGAACTCAAACGTGATAACGGTATGATAATACGATATGATGACAATGCTGCAGTTGTCATTGATCAAGAAGGAAATCCTAAAGGAACGAGAATTTTTGGTGCGATTGCACGAGAATTGAGACAGTTAAATTTTACTAAAATAGTTTCATTAGCCCCCGAGGTATTA
>Rhodiola_calliantha
ATGATCCAACCCCAGACCCTTTTGAATGTAGCGGACAACAGCGGGGCGCGAAAATTGATGTGTATTCGAATCATAGGAGCTAGTAATCGCCGATATGCTCATATTGGTGACATTATTGTTGCTGTGATCAAAGAAGCAGTACCAAATATGCCTCTAGAAAGATCCGAAGTGATCAGAGCTGTAATTGTACGTACTTGTAAAGAACTCAAACGTGATAACGGTATGATAATACGATATGATGACAATGCTGCAGTTGTCATTGATCAAGAAGGAAATCCTAAAGGAACGAGAATTTTTGGTGCGATTGCACGAGAATTGAGACAGTTAAATTTTACTAAAATAGTTTCATTAGCCCCCGAGGTATTA
>Rhodiola_crenulata
ATGATCCAACCCCAGACCCTTTTGAATGTAGCGGACAACAGCGGGGCGCGAAAATTGATGTGTATTCGAATCATAGGAGCTAGTAATCGCCGATATGCTCATATTGGTGACATTATTGTTGCTGTGATCAAAGAAGCAGTACCAAATATGCCTCTAGAAAGATCCGAAGTGATCAGAGCTGTAATTGTACGTACTTGTAAAGAACTCAAACGTGATAACGGTATGATAATACGATATGATGACAATGCTGCAGTTGTCATTGATCAAGAAGGAAATCCTAAAGGAACGAGAATTTTTGGTGCGATTGCACGAGAATTGAGACAGTTAAATTTTACTAAAATAGTTTCATTAGCCCCCGAGGTATTA
>Rhodiola_henryi
ATGATCCAACCCCAGACCCTTTTGAATGTAGCGGACAACAGCGGGGCGCGAAAATTGATGTGTATTCGAATCATAGGAGCTAGTAATCGCCGATATGCTCATATTGGTGACATTATTGTTGCTGTGATCAAAGAAGCAGTACCAAATATGCCTCTAGAAAGATCCGAAGTGATCAGAGCTGTAATTGTACGTACTTGTAAAGAACTCAAACGTGATAACGGTATGATAATACGATATGATGACAATGCTGCAGTTGTCATTGATCAAGAAGGAAATCCTAAAGGAACGAGAATTTTTGGTGCGATTGCACGAGAATTGAGACAGTTAAATTTTACTAAAATAGTTTCATTAGCCCCCGAGGTATTA
>Rhodiola_himalensis
ATGATCCAACCCCAGACCCTTTTGAATGTAGCGGACAACAGCGGGGCGCGAAAATTGATGTGTATTCGAATCATAGGAGCTAGTAATCGCCGATATGCTCATATTGGTGACATTATTGTTGCTGTGATCAAAGAAGCAGTACCAAATATGCCTCTAGAAAGATCCGAAGTGATCAGAGCTGTAATTGTACGTACTTGTAAAGAACTCAAACGTGATAACGGTATGATAATACGATATGATGACAATGCTGCAGTTGTCATTGATCAAGAAGGAAATCCTAAAGGAACGAGAATTTTTGGTGCGATTGCACGAGAATTGAGACAGTTAAATTTTACTAAAATAGTTTCATTAGCCCCCGAGGTATTA
>Rhodiola_kirilowii
ATGATCCAACCCCAGACCCTTTTGAATGTAGCGGACAACAGCGGGGCGCGAAAATTGATGTGTATTCGAATCATAGGAGCTAGTAATCGCCGATATGCTCATATTGGTGACATTATTGTTGCTGTGATCAAAGAAGCAGTACCAAATATGCCTCTAGAAAGATCCGAAGTGATCAGAGCTGTAATTGTACGTACTTGTAAAGAACTCAAACGTGATAACGGTATGATAATACGATATGATGACAATGCTGCAGTTGTCATTGATCAAGAAGGAAATCCTAAAGGAACGAGAATTTTTGGTGCGATTGCACGAGAATTGAGACAGTTAAATTTTACTAAAATAGTTTCATTAGCCCCCGAGGTATTA
>Rhodiola_rosea
ATGATCCAACCCCAGACCCTTTTGAATGTAGCGGACAACAGCGGGGCGCGAAAATTGATGTGTATTCGAATCATAGGAGCTAGTAATCGCCGATATGCTCATATTGGTGACATTATTGTTGCTGTGATCAAAGAAGCAGTACCAAATATGCCTCTAGAAAGATCCGAAGTGATCAGAGCTGTAATTGTACGTACTTGTAAAGAACTCAAACGTGATAACGGTATGATAATACGATATGATGACAATGCTGCAGTTGTCATTGATCAAGAAGGAAATCCTAAAGGAACGAGAATTTTTGGTGCGATTGCACGAGAATTGAGACAGTTAAATTTTACTAAAATAGTTTCATTAGCCCCCGAGGTATTA
>Rhodiola_sacra
ATGATCCAACCCCAGACCCTTTTGAATGTAGCGGACAACAGCGGGGCGCGAAAATTGATGTGTATTCGAATCATAGGAGCTAGTAATCGCCGATATGCTCATATTGGTGACATTATTGTTGCTGTGATCAAAGAAGCAGTACCAAATATGCCTCTAGAAAGATCCGAAGTGATCAGAGCTGTAATTGTACGTACTTGTAAAGAACTCAAACGTGATAACGGTATGATAATACGATATGATGACAATGCTGCAGTTGTCATTGATCAAGAAGGAAATCCTAAAGGAACGAGAATTTTTGGTGCGATTGCACGAGAATTGAGACAGTTAAATTTTACTAAAATAGTTTCATTAGCCCCCGAGGTATTA
>Rhodiola_yunnanensis
ATGATCCAACCCCAGACCCTTTTGAATGTAGCGGACAACAGCGGGGCGCGAAAATTGATGTGTATTCGAATCATAGGAGCTAGTAATCGCCGATATGCTCATATTGGTGACATTATTGTTGCTGTGATCAAAGAAGCAGTACCAAATATGCCTCTAGAAAGATCCGAAGTGATCAGAGCTGTAATTGTACGTACTTGTAAAGAACTCAAACGTGATAACGGTATGATAATACGATATGATGACAATGCTGCAGTTGTCATTGATCAAGAAGGAAATCCTAAAGGAACGAGAATTTTTGGTGCGATTGCACGAGAGTTGAGACAGTTAAATTTTACTAAAATAGTTTCATTAGCCCCCGAGGTATTA
>Rhodiola_dumulosa
ATGATCCAACCCCAGACCCTTTTGAATGTAGCGGACAACAGCGGGGCGCGAAAATTGATGTGTATTCGAATCATAGGAGCTAGTAATCGCCGATATGCTCATATTGGTGACATTATTGTTGCTGTGATCAAAGAAGCAGTACCAAATATGCCTCTAGAAAGATCCGAAGTGATCAGAGCTGTAATTGTACGTACTTGTAAAGAACTCAAACGTGATAACGGTATGATAATACGATATGATGACAATGCTGCAGTTGTCATTGATCAAGAAGGAAATCCTAAAGGAACGAGAATTTTTGGTGCGATTGCACGAGAATTGAGACAGTTAAATTTTACTAAAATAGTTTCATTAGCCCCCGAGGTATTA
>Rhodiola_fastigiata
ATGATCCAACCCCAGACCCTTTTGAATGTAGCGGACAACAGCGGGGCGCGAAAATTGATGTGTATTCGAATCATAGGAGCTAGTAATCGCCGATATGCTCATATTGGTGACATTATTGTTGCTGTGATCAAAGAAGCAGTACCAAATATGCCTCTAGAAAGATCCGAAGTGATCAGAGCTGTAATTGTACGTACTTGTAAAGAACTCAAACGTGATAACGGTATGATAATACGATATGATGACAATGCTGCAGTTGTCATTGATCAAGAAGGAAATCCTAAAGGAACGAGAATTTTTGGTGCGATTGCACGAGAATTGAGACAGTTAAATTTTACTAAAATAGTTTCATTAGCCCCCGAGGTATTA
>Rhodiola_gelida
ATGATCCAACCCCAGACCCTTTTGAATGTAGCGGACAACAGCGGGGCGCGAAAATTGATGTGTATTCGAATCATAGGAGCTAGTAATCGCCGATATGCTCATATTGGTGACATTATTGTTGCTGTGATCAAAGAAGCAGTACCAAATATGCCTCTAGAAAGATCCGAAGTGATCAGAGCTGTAATTGTACGTACTTGTAAAGAACTCAAACGTGATAACGGTATGATAATACGATATGATGACAATGCTGCAGTTGTCATTGATCAAGAAGGAAATCCTAAAGGAACGAGAATTTTTGGTGCGATTGCACGAGAATTGAGACAGTTAAATTTTACTAAAATAGTTTCATTAGCCCCCGAGGTATTA
>Rhodiola_hobsonii
ATGATCCAACCCCAGACCCTTTTGAATGTAGCGGACAACAGCGGGGCGCGAAAATTGATGTGTATTCGAATCATAGGAGCTAGTAATCGCCGATATGCTCATATTGGTGACATTATTGTTGCTGTGATCAAAGAAGCAGTACCAAATATGCCTCTAGAAAGATCCGAAGTGATCAGAGCTGTAATTGTACGTACTTGTAAAGAACTCAAACGTGATAACGGTATGATAATACGATATGATGACAATGCTGCAGTTGTCATTGATCAAGAAGGAAATCCTAAAGGAACGAGAATTTTTGGTGCGATTGCACGAGAATTGAGACAGTTAAATTTTACTAAAATAGTTTCATTAGCCCCCGAGGTATTA
>Rhodiola_humilis
ATGATCCAACCCCAGACCCTTTTGAATGTAGCGGACAACAGCGGGGCGCGAAAATTGATGTGTATTCGAATCATAGGAGCTAGTAATCGCCGATATGCTCATATTGGTGACATTATTGTTGCTGTGATCAAAGAAGCAGTACCAAATATGCCTCTAGAAAGATCCGAAGTGATCAGAGCTGTAATTGTACGTACTTGTAAAGAACTCAAACGTGATAACGGTATGATAATACGATATGATGACAATGCTGCAGTTGTCATTGATCAAGAAGGAAATCCTAAAGGAACGAGAATTTTTGGTGCGATTGCACGAGAATTGAGACAGTTAAATTTTACTAAAATAGTTTCATTAGCCCCCGAGGTATTA
>Rhodiola_integrifolia
ATGATCCAACCCCAGACCCTTTTGAATGTAGCGGACAACAGCGGGGCGCGAAAATTGATGTGTATTCGAATCATAGGAGCTAGTAATCGCCGATATGCTCATATTGGTGACATTATTGTTGCTGTGATCAAAGAAGCAGTACCAAATATGCCTCTAGAAAGATCCGAAGTGATCAGAGCTGTAATTGTACGTACTTGTAAAGAACTCAAACGTGATAACGGTATGATAATACGATATGATGACAATGCTGCAGTTGTCATTGATCAAGAAGGAAATCCTAAAGGAACGAGAATTTTTGGTGCGATTGCACGAGAATTGAGACAGTTAAATTTTACTAAAATAGTTTCATTAGCCCCCGAGGTATTA
>Rhodiola_liciae
ATGATCCAACCCCAGACCCTTTTGAATGTAGCGGACAACAGCGGGGCGCGAAAATTGATGTGTATTCGAATCATAGGAGCTAGTAATCGCCGATATGCTCATATTGGTGACATTATTGTTGCTGTGATCAAAGAAGCAGTACCAAATATGCCTCTAGAAAGATCCGAAGTGATCAGAGCTGTAATTGTACGTACTTGTAAAGAACTCAAACGTGATAACGGTATGATAATACGATATGATGACAATGCTGCAGTTGTCATTGATCAAGAAGGAAATCCTAAAGGAACGAGAATTTTTGGTGCGATTGCACGAGAATTGAGACAGTTAAATTTTACTAAAATAGTTTCATTAGCCCCCGAGGTATTA
>Rhodiola_macrocarpa
ATGATCCAACCCCAGACCCTTTTGAATGTAGCGGACAACAGCGGGGCGCGAAAATTGATGTGTATTCGAATCATAGGAGCTAGTAATCGCCGATATGCTCATATTGGTGACATTATTGTTGCTGTGATCAAAGAAGCAGTACCAAATATGCCTCTAGAAAGATCCGAAGTGATCAGAGCTGTAATTGTACGTACTTGTAAAGAACTCAAACGTGATAACGGTATGATAATACGATATGATGACAATGCTGCAGTTGTCATTGATCAAGAAGGAAATCCTAAAGGAACGAGAATTTTTGGTGCGATTGCACGAGAATTGAGACAGTTAAATTTTACTAAAATAGTTTCATTAGCCCCCGAGGTATTA
>Rhodiola_ovatisepala
ATGATCCAACCCCAGACCCTTTTGAATGTAGCGGACAACAGCGGGGCGCGAAAATTGATGTGTATTCGAATCATAGGAGCTAGTAATCGCCGATATGCTCATATTGGTGACATTATTGTTGCTGTGATCAAAGAAGCAGTACCAAATATGCCTCTAGAAAGATCCGAAGTGATCAGAGCTGTAATTGTACGTACTTGTAAAGAACTCAAACGTGATAACGGTATGATAATACGATATGATGACAATGCTGCAGTTGTCATTGATCAAGAAGGAAATCCTAAAGGAACGAGAATTTTTGGTGCGATTGCACGAGAATTGAGACAGTTAAATTTTACTAAAATAGTTTCATTAGCCCCCGAGGTATTA
>Rhodiola_prainii
ATGATCCAACCCCAGACCCTTTTGAATGTAGCGGACAACAGCGGGGCGCGAAAATTGATGTGTATTCGAATCATAGGAGCTAGTAATCGCCGATATGCTCATATTGGTGACATTATTGTTGCTGTGATCAAAGAAGCAGTACCAAATATGCCTCTAGAAAGATCCGAAGTGATCAGAGCTGTAATTGTACGTACTTGTAAAGAACTCAAACGTGATAACGGTATGATAATACGATATGATGACAATGCTGCAGTTGTCATTGATCAAGAAGGAAATCCTAAAGGAACGAGAATTTTTGGTGCGATTGCACGAGAATTGAGACAGTTAAATTTTACTAAAATAGTTTCATTAGCCCCCGAGGTATTA
>Rhodiola_quadrifida
ATGATCCAACCCCAGACCCTTTTGAATGTAGCGGACAACAGCGGGGCGCGAAAATTGATGTGTATTCGAATCATAGGAGCTAGTAATCGCCGATATGCTCATATTGGTGACATTATTGTTGCTGTGATCAAAGAAGCAGTACCAAATATGCCTCTAGAAAGATCCGAAGTGATCAGAGCTGTAATTGTACGTACTTGTAAAGAACTCAAACGTGATAACGGTATGATAATACGATATGATGACAATGCTGCAGTTGTCATTGATCAAGAAGGAAATCCTAAAGGAACGAGAATTTTTGGTGCGATTGCACGAGAATTGAGACAGTTAAATTTTACTAAAATAGTTTCATTAGCCCCCGAGGTATTA
>Rhodiola_rhodantha
ATGATCCAACCCCAGACCCTTTTGAATGTAGCGGACAACAGCGGGGCGCGAAAATTGATGTGTATTCGAATCATAGGAGCTAGTAATCGCCGATATGCTCATATTGGTGACATTATTGTTGCTGTGATCAAAGAAGCAGTACCAAATATGCCTCTAGAAAGATCCGAAGTGATCAGAGCTGTAATTGTACGTACTTGTAAAGAACTCAAACGTGATAACGGTATGATAATACGATATGATGACAATGCTGCAGTTGTCATTGATCAAGAAGGAAATCCTAAAGGAACGAGAATTTTTGGTGCGATTGCACGAGAATTGAGACAGTTAAATTTTACTAAAATAGTTTCATTAGCCCCCGAGGTATTA
>Rhodiola_sexifolia
ATGATCCAACCCCAGACCCTTTTGAATGTAGCGGACAACAGCGGGGCGCGAAAATTGATGTGTATTCGAATCATAGGAGCTAGTAATCGCCGATATGCTCATATTGGTGACATTATTGTTGCTGTGATCAAAGAAGCAGTACCAAATATGCCTCTAGAAAGATCCGAAGTGATCAGAGCTGTAATTGTACGTACTTGTAAAGAACTCAAACGTGATAACGGTATGATAATACGATATGATGACAATGCTGCAGTTGTCATTGATCAAGAAGGAAATCCTAAAGGAACGAGAATTTTTGGTGCGATTGCACGAGAATTGAGACAGTTAAATTTTACTAAAATAGTTTCATTAGCCCCCGAGGTATTA
>Rhodiola_sinuata
ATGATCCAACCCCAGACCCTTTTGAATGTAGCGGACAACAGCGGGGCGCGAAAATTGATGTGTATTCGAATCATAGGAGCTAGTAATCGCCGATATGCTCATATTGGTGACATTATTGTTGCTGTGATCAAAGAAGCAGTACCAAATATGCCTCTAGAAAGATCCGAAGTGATCAGAGCTGTAATTGTACGTACTTGTAAAGAACTCAAACGTGATAACGGTATGATAATACGATATGATGACAATGCTGCAGTTGTCATTGATCAAGAAGGAAATCCTAAAGGAACGAGAATTTTTGGTGCGATTGCACGAGAATTGAGACAGTTAAATTTTACTAAAATAGTTTCATTAGCCCCCGAGGTATTA
>Rhodiola_smithii
ATGATCCAACCCCAGACCCTTTTGAATGTAGCGGACAACAGCGGGGCGCGAAAATTGATGTGTATTCGAATCATAGGAGCTAGTAATCGCCGATATGCTCATATTGGTGACATTATTGTTGCTGTGATCAAAGAAGCAATACCAAATATGCCTCTAGAAAGATCCGAAGTGATCAGAGCTGTAATTGTACGTACTTGTAAAGAACTCAAACGTGATAACGGTATGATAATACGATATGATGACAATGCTGCAGTTGTCATTGATCAAGAAGGAAATCCTAAAGGAACGAGAATTTTTGGTGCGATTGCACGAGAATTGAGACAGTTAAATTTTACTAAAATAGTTTCATTAGCCCCCGAAGTATTA
>Rhodiola_stapfii
ATGATCCAACCCCAGACCCTTTTGAATGTAGCGGACAACAGCGGGGCGCGAAAATTGATGTGTATTCGAATCATAGGAGCTAGTAATCGCCGATATGCTCATATTGGTGACATTATTGTTGCTGTGATCAAAGAAGCAGTACCAAATATGCCTCTAGAAAGATCCGAAGTGATCAGAGCTGTAATTGTACGTACTTGTAAAGAACTCAAACGTGATAACGGTATGATAATACGATATGATGACAATGCTGCAGTTGTCATTGATCAAGAAGGAAATCCTAAAGGAACGAGAATTTTTGGTGCGATTGCACGAGAATTGAGACAGTTAAATTTTACTAAAATAGTTTCATTAGCCCCCGAGGTATTA
>Rhodiola_subopposita
ATGATCCAACCCCAGACCCTTTTGAATGTAGCGGACAACAGCGGGGCGCGAAAATTGATGTGTATTCGAATCATAGGAGCTAGTAATCGCCGATATGCTCATATTGGTGACATTATTGTTGCTGTGATCAAAGAAGCAGTACCAAATATGCCTCTAGAAAGATCCGAAGTGATCAGAGCTGTAATTGTACGTACTTGTAAAGAACTCAAACGTGATAACGGTATGATAATACGATATGATGACAATGCTGCAGTTGTCATTGATCAAGAAGGAAATCCTAAAGGAACGAGAATTTTTGGTGCGATTGCACGAGAATTGAGACAGTTAAATTTTACTAAAATAGTTTCATTAGCCCCCGAGGTATTA
>Rhodiola_tangutica
ATGATCCAACCCCAGACCCTTTTGAATGTAGCGGACAACAGCGGGGCGCGAAAATTGATGTGTATTCGAATCATAGGAGCTAGTAATCGCCGATATGCTCATATTGGTGACATTATTGTTGCTGTGATCAAAGAAGCAGTACCAAATATGCCTCTAGAAAGATCCGAAGTGATCAGAGCTGTAATTGTACGTACTTGTAAAGAACTCAAACGTGATAACGGTATGATAATACGATATGATGACAATGCTGCAGTTGTCATTGATCAAGAAGGAAATCCTAAAGGAACGAGAATTTTTGGTGCGATTGCACGAGAATTGAGACAGTTAAATTTTACTAAAATAGTTTCATTAGCCCCCGAGGTATTA
>Rhodiola_wallichiana
ATGATCCAACCCCAGACCCTTTTGAATGTAGCGGACAACAGCGGGGCGCGAAAATTGATGTGTATTCGAATCATAGGAGCTAGTAATCGCCGATATGCTCATATTGGTGACATTATTGTTGCTGTGATCAAAGAAGCAGTACCAAATATGCCTCTAGAAAGATCCGAAGTGATCAGAGCTGTAATTGTACGTACTTGTAAAGAACTCAAACGTGATAACGGTATGATAATACGATATGATGACAATGCTGCAGTTGTCATTGATCAAGAAGGAAATCCTAAAGGAACGAGAATTTTTGGTGCGATTGCACGAGAATTGAGACAGTTAAATTTTACTAAAATAGTTTCATTAGCCCCCGAGGTATTA
>Hylotelephium_ewersii
ATGATCCAACCCCAGACCCTTTTGAATGTAGCGGACAACAGCGGGGCGCGAAAATTGATGTGTATTCGAATCATAGGAGCTAGTAATCGCCGCTATGCTCATATTGGTGACATTATTGTTGCTGTGATCAAAGAAGCAGTACCAAATATGCCTTTAGAAAGATCCGAAGTGATAAGAGCTGTAATTGTACGTACTTGTAAAGAACTCAAACGTGATAACGGTATGATAATACGATATGATGACAATGCTGCAGTTGTCATTGATCAAGAAGGAAATCCTAAAGGAACGAGAATTTTTGGTGCGATTGCACGAGAATTGAGACAGTTAAATTTTACTAAAATAGTTTCATTAGCCCCTGAGGTATTA
>Hylotelephium_verticillatum
ATGATCCAACCCCAGACCCTTTTGAATGTAGCGGACAACAGCGGGGCGCGAAAATTGATGTGTATTCGAATCATAGGAGCTAGTAATCGCCGCTATGCTCATATTGGTGACATTATTGTTGCTGTGATCAAAGAAGCAGTACCAAATATGCCTTTAGAAAGATCCGAAGTGATAAGAGCTGTAATTGTACGTACTTGTAAAGAACTCAAACGTGATAACGGTATGATAATACGATATGATGACAATGCTGCAGTTGTCATTGATCAAGAAGGAAATCCTAAAGGAACGAGAATTTTTGGTGCGATTGCACGAGAATTGAGACAGTTAAATTTTACTAAAATAGTTTCATTAGCCCCTGAGGTATTA
>Hylotelephium_viviparum
ATGATCCAACCCCAGACCCTTTTGAATGTAGCGGACAACAGCGGGGCGCGAAAATTGATGTGTATTCGAATCATAGGAGCTAGTAATCGCCGCTATGCTCATATTGGTGACATTATTGTTGCTGTGATCAAAGAAGCAGTACCAAATATGCCTTTAGAAAGATCCGAAGTGATAAGAGCTGTAATTGTACGTACTTGTAAAGAACTCAAACGTGATAACGGTATGATAATACGATATGATGACAATGCTGCAGTTGTCATTGATCAAGAAGGAAATCCTAAAGGAACGAGAATTTTTGGTGCGATTGCACGAGAATTGAGACAGTTAAATTTTACTAAAATAGTTTCATTAGCCCCTGAGGTATTA
>Meterostachys_sikokianus
ATGATCCAACCCCAGACCCTTTTGAATGTAGCGGACAACAGCGGGGCGCGAAAATTGATGTGTATTCGAATCATAGGAGCTAGTAATCGCCGATATGCTCATATTGGTGACATTATTGTTGCTGTGATCAAAGAAGCAGTCCCAAATATGCCTTTAGAAAGATCCGAAGTGATCAGAGCTGTAATTGTACGTACTTGTAAAGAACTCAAACGTGATAACGGTATGATAATACGATATGATGACAATGCTGCAGTTGTCATTGATCAAGAAGGAAATCCTAAAGGAACAAGAATTTTTGGTGCGATTGCACGAGAATTGAGACAGTTAAATTTTACTAAAATAGTTTCATTAGCCCCTGAGGTATTA
>Orostachys_fimbriata
ATGATCCAACCCCAGACCCTTTTGAATGTAGCGGACAACAGCGGAGCGCGAAAATTGATGTGTATTCGAATCATAGGAGCTAGTAATCGCCGATATGCTCATATTGGTGACATTATTGTTGCTGTGATCAAAGAAGCAGTCCCAAATATGCCTTTAGAAAGATCTGAAGTGATCAGAGCTGTAATTGTACGTACTTGTAAAGAACTCAAACGTGATAACGGTATGATAATACGATATGATGACAATGCTGCAGTTGTTATTGATCAAGAAGGAAATCCTAAAGGAACGAGAATTTTTGGTGCGATTGCACGAGAATTGAGACAGTTAAATTTTACTAAAATAGTTTCATTAGCCCCTGAGGTATTA
>Orostachys_japonica
ATGATCCAACCCCAGACCCTTTTGAATGTAGCGGACAACAGCGGGGCGCGAAAATTGATGTGTATTCGAATCATAGGAGCTAGTAATCGCCGATATGCTCATATTGGTGACATTATTGTTGCTGTGATCAAAGAAGCAGTCCCAAATATGCCTTTAGAAAGATCTGAAGTGATCAGAGCTGTAATTGTACGTACTTGTAAAGAACTCAAACGTGATAACGGTATGATAATACGATATGATGACAATGCTGCAGTTGTTATTGATCAAGAAGGAAATCCTAAAGGAACGAGAATTTTTGGTGCGATTGCACGAGAATTGAGACAGTTAAATTTTACTAAAATAGTTTCATTAGCCCCTGAGGTATTA
>Orostachys_minuta
ATGATCCAACCCCAGACCCTTTTGAATGTAGCGGACAACAGCGGGGCGCGAAAATTGATGTGTATTCGAATCATAGGAGCTAGTAATCGCCGATATGCTCATATTGGTGACATTATTGTTGCTGTGATCAAAGAAGCAGTCCCAAATATGCCTTTAGAAAGATCTGAAGTGATCAGAGCTGTAATTGTACGTACTTGTAAAGAACTCAAACGTGATAACGGTATGATAATACGATATGATGACAATGCTGCAGTTGTTATTGATCAAGAAGGAAATCCTAAAGGAACGAGAATTTTTGGTGCGATTGCACGAGAATTGAGACAGTTAAATTTTACTAAAATAGTTTCATTAGCCCCTGAGGTATTA
>Orostachys_iwarenge_f_magna
ATGATCCAACCCCAGACCCTTTTGAATGTAGCGGACAACAGCGGGGCGCGAAAATTGATGTGTATTCGAATCATAGGAGCTAGTAATCGCCGATATGCTCATATTGGTGACATTATTGTTGCTGTGATCAAAGAAGCAGTACCAAATATGCCTTTAGAAAGATCCGAAGTGATAAGAGCTGTAATTGTACGTACTTGTAAAGAACTCAAACGTGATAACGGTATGATAATACGATATGATGACAATGCTGCAGTTGTCATTGATCAAGAAGGAAATCCTAAAGGAACGAGAATTTTTGGTGCGATTGCACGAGAATTGAGACAGTTAAATTTGACTAAAATAGTTTCATTAGCCCCTGAGGTATTA
>Sinocrassula_densirosulata
ATGATCCAACCCCAGACCCTTTTGAATGTAGCGGACAACAGCGGTGCGCGAAAATTGATGTGTATTCGAATCATAGGAGCTAGTAATCGCAGATATGCTCATATTGGTGACATTATTGTTGCTGTGATCAAAGAAGCAGTACCAAATATGCCTTTAGAAAGATCCGAAGTGATCAGAGCTGTAATTGTACGTACTTGTAAAGAACTCAAACGTGATAACGGTATGATAATACGATATGATGACAATGCTGCAGTTGTCATTGATCAAGAAAGAAATCCTAAAGGAACGAGAATTTTTGGTGCGATTGCACGAGAATTGAGACAGTTAAATTTTACTAAAATAGTTTCATTAGCCCCCGAGGTATTA
>Sinocrassula_indica
ATGATCCAACCCCAGACCCTTTTGAATGTAGCGGACAACAGCGGTGCGCGAAAATTGATGTGTATTCGAATCATAGGAGCTAGTAATCGCAGATATGCTCATATTGGTGACATTATTGTTGCTGTGATCAAAGAAGCAGTACCAAATATGCCTTTAGAAAGATCCGAAGTGATCAGAGCTGTAATTGTACGTACTTGTAAAGAACTCAAACGTGATAACGGTATGATAATACGATATGATGACAATGCTGCAGTTGTCATTGATCAAGAAAGAAATCCTAAAGGAACGAGAATTTTTGGTGCGATTGCACGAGAATTGAGACAGTTAAATTTTACTAAAATAGTTTCATTAGCCCCCGAGGTATTA
>Umbilicus_rupestris
ATGATTCAACCCCAGACCCTTTTGAATGTAGCAGACAACAGCGGGGCGCGAAAATTGATGTGTATTCGAATCATAGGAGCTAGTAATAGACGATATGCTCATATTGGTGACATTATTGTTGCTGTGATCAAAGAAGCAGTACCAAATATGCCTCTAGAAAGATCCGAAGTGATCAGAGCTGTAATTGTACGTACTTGTAAAGAACTCAAACGTGATAACGGTATGATAATACGATATGATGACAATGCTGCAGTTGTCATTGATCAAGAAGGAAATCCTAAAGGAACGAGAATTTTTGGTGCGATTGCACGAGAATTGAGACAGTTAAATTTTACTAAAATAGTTTCATTAGCCCCCGAGGTATTA
>Myriophyllum_aquaticum
ATGATTCAACCACAGACTCTTTTGAATGTAGCGGATAACAGTGGGGCCCGAAAATTGATGTGTATTCGAATTGTAGGAGCTAGTAATCGCCGATATGCTCATATTGGTGACGTTATTGTTGCTGTGATCAAAGAAGCAGTACCAAATATGCCTCTAGAAAGATCTGAAGTGATCCGAGCTGTAATTGTACGCACTTGTAAAGAACTCAAACGTGACAACGGTATGATAATACGATATGATGACAACGCTGCAGTTGTTATTGATCAAGAAGGAAATCCAAAAGGAACTCGAGTTTTTGGTGCGATCGCACGGGAATTGAGACAATTAAATTTTACTAAAATCATTTCATTAGCCCCCGAGGTATTA
>Myriophyllum_spicatum
ATGATTCAACCACAGACCCTTTTGAATGTAGCGGATAACAGTGGGGCACGAAAATTGATGTGTATTCGAATCGTAGGAGCTAGTAATCGCCGATATGCTCATATTGGTGACGTTATTGTTGCTGTGATCAAAGAAGCAGTACCAAATATGCCTCTAGAAAGATCTGAAGTGATCCGAGCTGTAATTGTACGCACTTGTAAAGAACTCAAACGTGACAACGGTATGATAATACGATATGATGACAATGCTGCAGTTGTTATTGATCAAGAAGGAAATCCAAAAGGAACTCGAGTTTTTGGTGCGATCGCACGGGAATTGAGACAATTAAATTTTACTAAAATCATTTCATTAGCCCCCGAGGTATTA
>Sempervivum_heuffelii
ATGATCCAACCCCAGACCCTTTTGAATGTAGCGGACAACAGTGGGGCGCGAAAATTGATGTGTATTCGAATCATAGGAGCTAGTAATCGCCGATATGCTCATATTGGTGACATTATTGTTGCTGTGATCAAAGAAGCAGTACCAAATATGCCTCTAGAAAGATCTGAAGTGATCAGAGCTGTAATTGTACGTACTTGTAAAGAACTCAAACGTGATAACGGTATGATAATACGATATGATGACAATGCTGCAGTTGTCATTGATCAAGAAGGAAATCCTAAAGGAACGAGAATTTTTGGTGCGATTGCACGAGAATTGAGACAGTTAAATTTTACTAAAATAGTTTCATTAGCCCCCGAGGTATTA
>Sempervivum_ciliosum
ATGATCCAACCCCAGACCCTTTTGAATGTAGCGGACAACAGTGGGGCGCGAAAATTGATGTGTATTCGAATCATAGGAGCTAGTAATCGCCGATATGCTCATATTGGTGACATTATTGTTGCTGTGATCAAAGAAGCAGTACCAAATATGCCTCTAGAAAGATCTGAAGTGATCAGAGCTGTAATTGTACGTACTTGTAAAGAACTCAAACGTGATAACGGTATGATAATACGATATGATGACAATGCTGCAGTTGTCATTGATCAAGAAGGAAATCCTAAAGGAACGAGAATTTTTGGTGCGATTGCACGAGAATTGAGACAGTTAAATTTTACTAAAATAGTTTCATTAGCCCCCGAGGTATTA
>Sempervivum_funckii
ATGATCCAACCCCAGACCCTTTTGAATGTAGCGGACAACAGTGGGGCGCGAAAATTGATGTGTATTCGAATCATAGGAGCTAGTAATCGCCGATATGCTCATATTGGTGACATTATTGTTGCTGTGATCAAAGAAGCAGTACCAAATATGCCTCTAGAAAGATCTGAAGTGATCAGAGCTGTAATTGTACGTACTTGTAAAGAACTCAAACGTGATAACGGTATGATAATACGATATGATGACAATGCTGCAGTTGTCATTGATCAAGAAGGAAATCCTAAAGGAACGAGAATTTTTGGTGCGATTGCACGAGAATTGAGACAGTTAAATTTTACTAAAATAGTTTCATTAGCCCCCGAGGTATTA
>Sempervivum_globiferum_subsp_hirtum
ATGATCCAACCCCAGACCCTTTTGAATGTAGCGGACAACAGTGGGGCGCGAAAATTGATGTGTATTCGAATCATAGGAGCTAGTAATCGCCGATATGCTCATATTGGTGACATTATTGTTGCTGTGATCAAAGAAGCAGTACCAAATATGCCTCTAGAAAGATCTGAAGTGATCAGAGCTGTAATTGTACGTACTTGTAAAGAACTCAAACGTGATAACGGTATGATAATACGATATGATGACAATGCTGCAGTTGTCATTGATCAAGAAGGAAATCCTAAAGGAACGAGAATTTTTGGTGCGATTGCACGAGAATTGAGACAGTTAAATTTTACTAAAATAGTTTCATTAGCCCCCGAGGTATTA
>Sempervivum_globiferum
ATGATCCAACCCCAGACCCTTTTGAATGTAGCGGACAACAGTGGGGCGCGAAAATTGATGTGTATTCGAATCATAGGAGCTAGTAATCGCCGATATGCTCATATTGGTGACATTATTGTTGCTGTGATCAAAGAAGCAGTACCAAATATGCCTCTAGAAAGATCTGAAGTGATCAGAGCTGTAATTGTACGTACTTGTAAAGAACTCAAACGTGATAACGGTATGATAATACGATATGATGACAATGCTGCAGTTGTCATTGATCAAGAAGGAAATCCTAAAGGAACGAGAATTTTTGGTGCGATTGCACGAGAATTGAGACAGTTAAATTTTACTAAAATAGTTTCATTAGCCCCCGAGGTATTA
>Sempervivum_calcareum
ATGATCCAACCCCAGACCCTTTTGAATGTAGCGGACAACAGTGGGGCGCGAAAATTGATGTGTATTCGAATCATAGGAGCTAGTAATCGCCGATATGCTCATATTGGTGACATTATTGTTGCTGTGATCAAAGAAGCAGTACCAAATATGCCTCTAGAAAGATCTGAAGTGATCAGAGCTGTAATTGTACGTACTTGTAAAGAACTCAAACGTGATAACGGTATGATAATACGATATGATGACAATGCTGCAGTTGTCATTGATCAAGAAGGAAATCCTAAAGGAACGAGAATTTTTGGTGCGATTGCACGAGAATTGAGACAGTTAAATTTTACTAAAATAGTTTCATTAGCCCCCGAGGTATTA
>Sempervivum_arachnoideum
ATGATCCAACCCCAGACCCTTTTGAATGTAGCGGACAACAGTGGGGCGCGAAAATTGATGTGTATTCGAATCATAGGAGCTAGTAATCGCCGATATGCTCATATTGGTGACATTATTGTTGCTGTGATCAAAGAAGCAGTACCAAATATGCCTCTAGAAAGATCTGAAGTGATCAGAGCTGTAATTGTACGTACTTGTAAAGAACTCAAACGTGATAACGGTATGATAATACGATATGATGACAATGCTGCAGTTGTCATTGATCAAGAAGGAAATCCTAAAGGAACGAGAATTTTTGGTGCGATTGCACGAGAATTGAGACAGTTAAATTTTACTAAAATAGTTTCATTAGCCCCCGAGGTATTA
