# Supplementary material for: Exploring Plastomic Resources in Sempervivum (Crassulaceae): Implications for Phylogenetics
Source: Genes (Basel). 2024 Mar 30;15(4):441. doi: 10.3390/genes15040441 (PMC11049882; doi:10.3390/genes15040441)
Supplement: Supplementary file 1 [file genes-15-00441-s001.zip › (revised)supplementary files_Junhu Kan/Data S1/rpl16.fasta]

>Crassula_alstonii
ATGCTTAGTCCCAAAAGAACCAGATTCCGTAAACAACATCGAGGAAGAATGAAGGGGATATCTTCTAGAGGTAATAGTCTTTGCTTCGGTAGATATGCTCTTCAGGCACTTGAACCCACTTGGATCACATCTAGACAAATAGAAGCGGGAAGACGAGCAATGACACGAAATGTACGTCGTGGTGGAAAAATATGGGTACGCATATTTCCAGACAAACCCGTTACAGTAAGACCCGCAGAAACACGTATGGGATCGGGTAAAGGATCTCCCGAATATTGGGTAGCTGTCGTTAAACCGGGTAGAATACTTTATGAAATGGGGGGAGTAGCAGAAAATGTAGCCAGAAAAGCGATTCAAATAGCAGCATCAAAAATGCCTATACGAACTCAATTTATTCTTTCCCAA---------------
>Crassula_columella
ATGCTTAGTCCCAAAAGAACCAGATTCCGTAAACAACATCGAGGAAGAATGAAGGGGATATCTTCTAGAGGTAATAGTCTTTGCTTCGGTAGATATGCTCTTCAGGCACTTGAACCCACTTGGATCACATCTAGACAAATAGAAGCGGGAAGACGAGCAATGACACGAAATGTACGTCGTGGTGGAAAAATATGGGTACGTATATTTCCAGACAAACCCGTTACAGTAAGACCCGCAGAAACACGTATGGGATCGGGTAAAGGATCTCCCGAATATTGGGTAGCTGTCGTTAAACCGGGTAGAATACTTTATGAAATGGGGGGAGTAGCAGAAAATGTAGCCAGAAAAGCTATTCAAATAGCAGCATCAAAAATGCCTATACGAACTCAATTTATTCTTTCCCAA---------------
>Crassula_dejecta
ATGCTTAGTCCCAAAAGAACCAGATTCCGTAAACAACATCGAGGAAGAATGAAGGGGATATCTTCTAGAGGTAATAGTATTTGCTTCGGTAGATATGCTCTTCAGGCACTTGAACCTACTTGGATCACATCTAGACAAATAGAAGCGGGGAGACGAGCAATGACACGAAATGTACGTCGTGGTGGAAAAATATGGGTACGTATATTTCCAGACAAACCCGTTACAGTAAGACCCGCAGAAACACGTATGGGATCGGGTAAAGGATCTCCCGAATATTGGGTAGCTGTCGTTAAACCGGGTAGAATACTTTATGAAATGGGGGGAGTAGCAGAAAATGTAGCCAGAAAAGCTATTCAAATAGCAGCATCAAAAATGCCTATACGAACTCAATTTATTCTTTCCCAA---------------
>Crassula_mesembryanthoides
ATGCTTAGTCCCAAAAGAACCAGATTCCGTAAACAACATCGAGGAAGAATGAAGGGGATATCTTCTAGAGGTAATAGTATTTGCTTCGGTAGATATGCTCTTCAGGCACTTGAACCTACTTGGATCACATCTAGACAAATAGAAGCGGGGAGACGAGCAATGACACGAAATGTACGTCGTGGTGGAAAAATATGGGTACGTATATTTCCAGACAAACCCGTTACAGTAAGACCCGCAGAAACACGTATGGGATCGGGTAAAGGATCTCCCGAATATTGGGTAGCTGTCGTTAAACCGGGTAGAATACTTTATGAAATGGGGGGAGTAGCAGAAAATGTAGCCAGAAAAGCTATTCAAATAGCAGCATCAAAAATGCCTATACGAACTCAATTTATTCTTTCCCAA---------------
>Crassula_perforata
ATGCTTAGTCCCAAAAGAACCAGATTCCGTAAACAACATCGAGGAAGAATGAAGGGGATATCTTCTAGAGGTAATAGTATCTGCTTCGGTAGATATGCTCTTCAGGCACTTGAACCTACTTGGATCACATCTAGACAAATAGAAGCGGGGAGACGAGCAATGACACGAAATGTACGTCGTGGTGGAAAAATATGGGTACGTATATTTCCAGACAAACCCGTTACAGTAAGACCCGCAGAAACACGTATGGGATCGGGTAAAGGATCTCCCGAATATTGGGTAGCTGTCGTTAAACCGGGTAGAATACTTTATGAAATGGGGGGAGTAGCAGAAAATGTAGCCAGAAAAGCTATTCAAATAGCAGCATCAAAAATGCCTATACGAACTCAATTTATTCTTTCCCAA---------------
>Crassula_socialis
ATGCTTAGTCCCAAAAGAACCAGATTCCGTAAACAACATCGAGGAAGAATAAAGGGGATATCTTCTAGAGGTAATAGTATTTGCTTCGGTAGATATGCTCTTCAGGCACTTGAACCTACTTGGATCACATCTAGACAAATAGAAGCGGGGAGACGAGCAATGACACGAAATGTACGTCGTGGTGGAAAAATATGGGTACGTATATTTCCAGACAAACCCGTTACAGTAAGACCCGCAGAAACACGTATGGGATCGGGTAAAGGATCTCCCGAATATTGGGTAGCTGTCGTTAAACCGGGTAGAATACTTTATGAAATGGGGGGAGTAGCAGAAAATGTAGCCAGAAAAGCTATTCAAATAGCAGCATCAAAAATGCCTATACGAACTCAATTTATTCTTTCCCAA---------------
>Crassula_tecta
ATGCTTAGTCCCAAAAGAACCAGATTCCGTAAACAACATCGAGGAAGAATGAAGGGGATATCTTCTAGAGGTAATAGTATTTGCTTCGGTAGATATGCTCTTCAGGCACTTGAACCTACTTGGATCACATCTAGACAAATAGAAGCGGGGAGACGAGCAATGACACGAAATGTACGTCGTGGTGGAAAAATATGGGTACGTATATTTCCAGACAAACCCGTTACAGTAAGACCCGCAGAAACACGTATGGGATCGGGTAAAGGATCTCCCGAATATTGGGTAGCTGTCGTTAAACCGGGTAGAATACTTTATGAAATGGGGGGAGTAGCAGAAAATGTAGCCAGAAAAGCTATTCAAATAGCAGCATCAAAAATGCCTATACGAACTCAATTTATTCTTTCCCAA---------------
>Crassula_mesembrianthemopsis
ATGCTTAGTCCCAAAAGAACCAGATTCCGTAAACAACATCGAGGAAGAATGAAGGGGATATCTTCTAGAGGTAATAGTATTTGCTTCGGTAGATATGCTCTTCAGGCACTTGAACCTACTTGGATCACATCTAGACAAATAGAAGCGGGGAGACGAGCAATGACACGAAATGTACGTCGTGGTGGAAAAATATGGGTACGTATATTTCCAGACAAACCCGTTACAGTAAGACCCGCAGAAACACGTATGGGATCGGGTAAAGGATCTCCCGAATATTGGGTAGCTGTCGTTAAACCGGGTAGAATACTTTATGAAATGGGGGGAGTAGCAGAAAATGTAGCCAGAAAAGCTATTCAAATAGCAGCATCAAAAATGCCTATACGAACTCAATTTATTCTTTCCCAA---------------
>Crassula_deltoidea
ATGCTTAGTCCCAAAAGAACCAGATTCCGTAAACAACATCGAGGAAGAATGAAGGGAATATCTTCTAGAGGAAATAGCCTTTGCTTCGGTAGATATGCTCTTCAAGCACTTGAGCCTACTTGGATCACATCTAGACAAATAGAAGCGGGTAGACGAGCAATGACACGAAATGTACGTCGTGGTGGAAAAATATGGGTACGTATATTTCCAGACAAACCTGTTACAGTAAGACCCGCAGAAACACGTATGGGGTCGGGTAAAGGATCCCCCGAATATTGGGTCGCTGTCGTTAAACCGGGTAGAATACTTTATGAAATGGGGGGAGTACCAGAAAATGTAGCCAGAAAAGCTATTCAAATAGCAGCATCAAAAATGCCTATACGAACTCAATTTATTCTTTCA------------------
>Crassula_expansa_subsp_fragilis
ATGCTTAGTCCCAAAAGAACCAGATTCCGTAAACAACATCGAGGAAGAATGAAGGGAATATCTTCGAGAGGAAATAGTCTTTGCTTCGGTAGATATGCTCTTCAAGCACTTGAGCCTACTTGGATCACATCTAGACAAATAGAAGCGGGGAGACGAGCAATGACACGAAATGTACGTCGTGGTGGAAAAATATGGGTACGTATATTTCCAGACAAACCTGTTACAGTAAGACCCGCAGAAACACGTATGGGGTCGGGTAAAGGATCCCCCGAATATTGGGTAGCTGTCGTTAAACCAGGTAGAATACTTTATGAAATGGGGGGACTACCCGAAAATATAGCCAGAAAAGCCATTCAAATAGCAGCATCAAAAATGCCTATACGAACTCAATTTATTCTTTCA------------------
>Crassula_volkensii
ATGCTTAGTCCCAAAAGAACCAGATTCCGTAAACAACATCGAGGAAGAATGAAGGGAATATCTTCTAGAGGAAATAGTCTTTGCTTCGGTAGATATGCTCTTCAAGCACTTGAGCCTACTTGGATCACATCTAGACAAATAGAAGCGGGGAGACGAGCAATGACACGAAATGTACGTCGTGGTGGAAAAATATGGGTACGTATATTTCCAGACAAACCTGTTACAGTAAGACCCGCAGAAACACGTATGGGGTCGGGTAAAGGATCCCCCGAATATTGGGTAGCTGTCGTTAAACCAGGTAGAATACTTTATGAAATGGGGGGAGTACCCGAAAATATAGCCAGAAAAGCTATTCAAATAGCAGCATCAAAAATGCCTATACGAACTCAATTTATTCTTTCA------------------
>Cotyledon_tomentosa
ATGCTTAGTCCCAAAAGAACCAGATTCCGTAAACAACATCGAGGAAGAATGAAGGGAATATCTTATAGAGGTAATAGTCTTTGTTTCGGTAGATATGCTCTTCAGGCACTTGAACCTACTTGGATCACATCTAGACAAATAGAAGCGGGGAGGCGAGCAATGACACGAAATGTACGTCGTGGTGGAAAAATATGGGTACGTATATTTCCAGATAAACCAGTTACAGTAAGACCTGCAGAAACACGTATGGGGTCGGGTAAAGGATCCCCCGAATATTGGGTAGCTGTCGTTAAACCGGGTAGAATACTTTATGAAATCGGCGGGGTAGCAGAAAATGTAGCCAGAAAAGCTATTCAAATAGCAGCATCCAAAATGCCTATACAAACTCAATTTATTCTTTCGGAA---------------
>Kalanchoe_daigremontiana
ATGCTTAGTCCCAAAAGAACCAGATTCCGTAAACAACATCGAGGAAGAATGAAGGGAATATCTTATAGAGGTAATAGTCTTTGTTTCGGTAGATATGCTCTTCAGGCACTTGAACCTACTTGGATCACATCTAGACAAATAGAAGCGGGGAGACGAGCAATGACACGAAATATACGTCGTGGTGGAAAAATATGGGTACGTATATTTCCAGATAAACCAGTTACAGTAAGACCTGCAGAAACACGTATGGGGTCGGGTAAAGGATCCCCCGAATATTGGGTAGCTGTCGTTAAACCGGGTAGAATACTTTATGAAATAGGCGGGGTAGCAGAAAATGTAGCCAGAAAAGCTATTCAAATAGCAGCATCCAAAATGCCTATACAAACTCAATTTATTATTTCGGAA---------------
>Kalanchoe_delagoensis
ATGCTTAGTCCCAAAAGAACCAGATTCCGTAAACAACATCGAGGAAGAATGAAGGGAATATCTTATAGAGGTAATAGTCTTTGTTTCGGTAGATATGCTCTTCAGGCACTTGAACCTACTTGGATCACATCTAGACAAATAGAAGCGGGGAGACGAGCAATGACACGAAATATACGTCGTGGTGGAAAAATATGGGTACGTATATTTCCAGATAAACCAGTTACAGTAAGACCTGCAGAAACACGTATGGGGTCGGGTAAAGGATCCCCCGAATATTGGGTAGCTGTCGTTAAACCGGGTAGAATACTTTATGAAATAGGCGGGGTAGCAGAAAATGTAGCCAGAAAAGCTATTCAAATAGCAGCATCCAAAATGCCTATACAAACTCAATTTATTATTTCGGAC---------------
>Kalanchoe_fedtschenkoi
ATGCTTAGTCCCAAAAGAACCAGATTCCGTAAACAACATCGAGGAAGAATGAAGGGAATATCTTATAGAGGTAATAGTCTTTGTTTCGGTAGATATGCTCTTCAGGCACTTGAACCTACTTGGATCACATCTAGACAAATAGAAGCGGGGAGACGAGCAATGACACGAAATATACGTCGTGGTGGAAAAATATGGGTACGTATATTTCCAGATAAACCAGTTACAGTAAGACCTGCAGAAACACGTATGGGGTCGGGTAAAGGATCCCCCGAATATTGGGTAGCTGTCGTTAAACCGGGTAGAATACTTTATGAAATAGGCGGGGTAGCAGAAAATGTAGCCAGAAAAGCTATTCAAATAGCAGCATCCAAAATGCCTATACAAACTCAATTTATTATTTCGGAA---------------
>Kalanchoe_longiflora
ATGCTTAGTCCCAAAAGAACCAGATTCCGTAAACAACATCGAGGAAGAATGAAGGGAATATCTTATAGAGGTAATAGTCTTTGTTTCGGTAGATATGCTCTTCAGGCACTTGAACCTACTTGGATCACATCTAGACAAATAGAAGCGGGGAGACGAGCAATGACACGAAATATACGTCGTGGTGGAAAAATATGGGTACGTATATTTCCAGATAAACCAGTTACAGTAAGACCTGCAGAAACACGTATGGGGTCGGGTAAAGGATCCCCCGAATATTGGGTAGCTGTCGTTAAACCGGGTAGAATACTTTATGAAATAGGCGGGGTAGCAGAAAATGTAGCCAGAAAAGCTATTCAAATAGCAGCATCCAAAATGCCTATACAAACTCAATTTATTATTTCGGAA---------------
>Kalanchoe_tomentosa
ATGCTTAGTCCCAAAAGAACCAGATTCCGTAAACAACATCGAGGAAGAATGAAGGGAATATCTTATAGAGGTAATAGTATTTGTTTCGGTAGATATGCTCTTCAGGCACTTGAACCTACTTGGATCACATCTAGACAAATAGAAGCGGGGAGACGAGCAATGACACGAAATGTACGTCGTGGTGGAAAAATATGGGTACGTATATTTCCAGATAAACCAGTTACAGTAAGACCTGCAGAAACACGTATGGGGTCGGGTAAAGGGTCCCCCGAATATTGGGTAGCTGTTGTTAAACCGGGTAGAATACTTTATGAAATAGGCGGGGTAGCAGAAAATGTAGCCAGAAAAGCTATTCAAATAGCAGCATCAAAAATGCCTATACAAACTCAATTTATTATTTCGGAA---------------
>Echeveria_lilacina
ATGCTTAGTCCCAAAAGAACCAGATTTCGTAAACAGCATCGAGGAAGAATGAAGGGAATATCTTCTAGAGGTAATAGTATCGGTTTCGGTAGATATGCTCTTCAAGCACTTGAACCTACTTGGATCACATCTAGACAAATCGAAGCGGGGAGACGCGCAATGTCACGAAATGTACGTCGTGGTGGAAAAATATGGGTACGTATATTTCCAGATAAACCAGTTACAGTAAGACCTGCAGAAACACGTATGGGGTCGGGTAAAGGATCCCCCGAATATTGGGTAGCTGTCGTTAAACCGGGTAGAATACTTTATGAAATAGGGGGAGTAGCAGAAAATGTAGCCAGAAAGGCTATTCAAATCGCAGCATCCAAAATGCCTATACAAACTCAATTTATTCTTTCAGAA---------------
>Graptopetalum_amethystinum
ATGCTTAGTCCCAAAAGAACCAGATTTCGTAAACAACATCGAGGAAGAATGAAGGGAATATCTTCTAGAGGTAATAGTATCGGTTTCGGTAGATATGCTCTTCAAGCACTTGAACCTACTTGGATCACATCTAGACAAATCGAAGCGGGGAGACGCGCAATGTCACGAAATGTACGTCGTGGTGGAAAAATATGGGTACGTATATTTCCAGATAAACCAGTTACAGTAAGACCTGCAGAAACACGTATGGGGTCGGGTAAAGGATCCCCCGAATATTGGGTAGCTGTCGTTAAACCGGGTAGAATACTTTATGAAATAGGGGGAGTAGCAGAAAATGTAGCCAGAAAGGCTATTCAAATCGCAGCATCCAAAATGCCTATACAAACTCAATTTATTATTTATTCTTTCAGAATAGAACTG
>Pachyphytum_compactum
ATGCTTAGTCCCAAAAGAACCAGATTTCGTAAACAACATCGAGGAAGAATGAAGGGAATATCTTCTAGAGGTAATAGTATTGGTTTCGGTAGATATGCTCTTCAAGCACTTGAACCTACTTGGATCACATCTAGACAAATCGAAGCGGGGAGACGCGCAATGTCACGAAATGTACGTCGTGGTGGAAAAATATGGGTACGTATATTTCCAGATAAACCAGTTACAGTAAGACCTGCAGAAACACGTATGGGGTCGGGTAAAGGATCCCCCGAATATTGGGTAGCTGTCGTTAAACCGGGTAGAATACTTTATGAAATAGGGGGAGTAGCAGAAAATGTAGCCAGAAAGGCTATTCAAATCGCAGCATCCAAAATGCCTATACAAACTCAATTTATTCTTTCAGAA---------------
>Sedum_alfredii
ATGCTTAGTCCCAAAAGAACCAGATTTCGTAAACAACATCGAGGAAGAATGAAGGGAATATCTTATAGAGGTAATAGTATCTGTTTCGGTAGATACGCTCTTCAAGCACTTGAACCTACTTGGATCACATCTAGACAAATCGAAGCGGGGCGACGCGCAATGACACGAAATGTACGTCGTGGCGGAAAAATATGGGTACGTATATTTCCAGATAAACCAGTTACAGTAAGACCTGCCGAAACACGTATGGGGTCAGGTAAAGGATCCCCCGAATATTGGGTATCCGTCGTTAAACCGGGTAGAATACTTTATGAAATAGGGGGAGTAGCAGAAAATGTAGCCAGAAAAGCTATTCAAATCGCAGCATCCAAAATGCCTATACAAACTCAATTTATTCTTTCAGAA---------------
>Sedum_emarginatum
ATGCTTAGTCCCAAAAGAACCAGATTTCGTAAACAACATCGAGGAAGAATGAAGGGAATATCTTATAGAGGTAATAGTATCTGTTTCGGTAGATACGCTCTTCAAGCACTTGAACCTACTTGGATTACATCTAGACAAATCGAAGCGGGGAGACGCGCAATGACACGAAATGTACGTCGTGGTGGAAAAATATGGGTACGTATATTTCCAGATAAACCAGTTACAGTAAGACCTGCAGAAACACGTATGGGGTCAGGTAAAGGATCTCCCGAATATTGGGTCGCTGTCGTTAAACCGGGTAGAATACTTTATGAAATAGGGGGAGTAGCAGAAAATGTAGCCAGAAAAGCTATTCAAATCGCAGCATCCAAAATGCCTATACAAACTCAATTTATTCTTTCAGAA---------------
>Sedum_lineare
ATGCTTAGTCCCAAAAGAACCAGATTTCGTAAACAACATCGAGGAAGAATGAAGGGAATATCTTATAGAGGTAATAGTATCTGTTTCGGTAGATACGCTCTTCAAGCACTTGAACCTACTTGGATCACATCTAGACAAATCGAAGCGGGGAGACGCGCAATGACCCGAAATGTACGTCGTGGTGGAAAAATATGGGTACGTATATTTCCAGATAAACCAGTTACAGTAAGACCGGCAGAAACACGTATGGGGTCGGGTAAAGGATCCCCCGAATATTGGGTAGCTGTCGTTAAACCGGGTAGAATACTTTATGAAATAGGGGGAGTAGCAGAAAATGTAGCCAGAAAGGCTATTCAAATCGCAGCATCCAAAATGCCTATACAAACTCAATTTATTCTTTCAGAA---------------
>Sedum_oryzifolium
ATGCTTAGTCCCAAAAGAACCAGATTTCGTAAACAACATCGAGGAAGAATGAAGGGAATATCTTATAGAGGTAATAGTATCTGTTTCGGTAGATACGCTCTTCAAGCACTTGAACCTACTTGGATCACATCTAGACAAATCGAAGCGGGGAGACGCGCAATGACACGAAATGTACGTCGTGGTGGAAAAATATGGGTACGTATATTTCCAGATAAACCAGTTACAGTAAGACCGGCAGAAACACGTATGGGCTCGGGTAAAGGATCCCCCGAATATTGGGTAGCTGTCGTTAAACCGGGTAGAATACTTTATGAAATAGGAGGAGTAGCCGAAAATGTAGCCAGAAAGGCTATTCAAATCGCAGCATCCAAAATGCCTATAAAAACTCAATTTATTCTTTCAGAA---------------
>Sedum_plumbizincicola
ATGCTTAGTCCCAAAAGAACCAGATTTCGTAAACAACATCGAGGAAGAATGAAGGGAATATCTTATAGAGGTAATAGTATCTGTTTCGGCAGATACGCTCTTCAAGCACTTGAACCTACTTGGATCACATCTAGACAAATCGAAGCGGGGCGACGCGCAATGACACGAAATGTACGTCGTGGCGGAAAAATATGGGTACGTATATTTCCAGATAAACCAGTTACAGTAAGACCTGCCGAAACACGTATGGGGTCAGGTAAAGGATCCCCTGAATATTGGGTAGCCGTCGTTAAACCGGGTAGAATACTTTATGAAATAGGGGGAGTAGCAGAAAATGTAGCCAGAAAAGCTATTCAAATCGCAGCATCCAAAATGCCTATACAAACTCAATTTATTCTTTCAGAA---------------
>Sedum_sarmentosum
ATGCTTAGTCCCAAAAGAACCAGATTTCGTAAACAACATCGAGGAAGAATGAAGGGAATATCTTCTAGAGGTAATAGGATCTGTTTCGGTAGATACGCTCTTCAAGCACTTGAACCTACTTGGATCACATCTAGACAAATCGAAGCGGGGAGACGCGCAATGACACGAAATGTACGTCGTGGTGGAAAAATATGGGTACGTATATTTCCAGATAAACCAGTTACAGTAAGACCTGCAGAAACACGTATGGGGTCAGGTAAAGGATCCCCCGAATATTGGGTAGCTGTCGTTAAACCGGGTAGAATACTTTATGAAATAGGGGGAGTAGCAGAAAATGTAGCCAGAAAAGCTATTCAACTCGCAGCATCCAAAATGCCTATACAAACTCAATTTATTCTTTCAGAA---------------
>Sedum_tricarpum
ATGCTTAGTCCCAAAAGAACCAGATTTCGTAAACAACATCGAGGAAGAATGAAGGGAATATCTTATAGAGGTAATAGTATCTGTTTCGGTAGATACGCTCTTCAAGCACTTGAACCTACTTGGATCACATCTAGACAAATCGAAGCGGGGCGACGCGCAATGACACGAAATGTACGTCGTGGCGGAAAAATATGGGTACGTATATTTCCAGATAAACCAGTTACAGTAAGACCTGCCGAAACACGTATGGGGTCAGGTAAAGGATCCCCCGAATATTGGGTAGCCGTCGTTAAACCGGGTAGAATACTTTATGAAATAGGGGGAGTAGCAGAAAATGTAGCCAGAAAAGCTATTCAAATCGCAGCATCCAAAATGCCTATACAAACTCAATTTATTCTTTCAGAA---------------
>Aeonium_arboreum
ATGCTTAGTCCCAAAAGAACCAGATTTCGTAAACAACATCGAGGAAGAATGAAGGGAATATCTTATAGAGGGAATAGCATTTGTTTCGGTAGATACGCTCTTCAAGCACTTGAACCTACTTGGATCACATCTAGACAAATAGAAGCGGGGAGACGAGCAATGGCACGAAATGTACGTCGTGGTGGAAAAATATGGGTACGTATATTTCCAGATAAACCAGTTACAGTAAGACCTGCAGAGACACGGATGGGGTCGGGTAAAGGATCCCCCGAATATTGGGTAGCTGTCGTTAAACCGGGTAGAATACTTTATGAAATAGGGGGAGTAGCAGAAAATGTAGCCAGAAAAGCTATTCAAATAGCAGCATCCAAAATGCCTATACAAACTCAATTTATTCTTTCAGAA---------------
>Aeonium_balsamiferum
ATGCTTAGTCCCAAAAGAACCAGATTTCGTAAACAACATCGAGGAAGAATGAAGGGAATATCTTATAGAGGGAATAGCATTTGTTTCGGTAGATACGCTCTTCAAGCACTTGAACCTACTTGGATCACATCTAGACAAATAGAAGCGGGGAGACGAGCAATGGCACGAAATGTACGTCGTGGTGGAAAAATATGGGTACGTATATTTCCAGATAAACCAGTTACAGTAAGACCTGCAGAGACACGGATGGGGTCGGGTAAAGGATCCCCCGAATATTGGGTAGCTGTCGTTAAACCGGGTAGAATACTTTATGAAATAGGGGGAGTAGCAGAAAATGTAGCCAGAAAAGCTATTCAAATAGCAGCATCCAAAATGCCTATACAAACTCAATTTATTCTTTCAGAA---------------
>Aeonium_decorum
ATGCTTAGTCCCAAAAGAACCAGATTTCGTAAACAACATCGAGGAAGAATGAAGGGAATATCTTATAGAGGGAATAGCATTTGTTTCGGTAGATACGCTCTTCAAGCACTTGAACCTACTTGGATCACATCTAGACAAATAGAAGCGGGGAGACGAGCAATGGCACGAAATGTACGTCGTGGTGGAAAAATATGGGTACGTATATTTCCAGATAAACCAGTTACAGTAAGACCTGCAGAGACACGGATGGGGTCGGGTAAAGGATCCCCCGAATATTGGGTAGCTGTCGTTAAACCGGGTAGAATACTTTATGAAATAGGGGGAGTAGCAGAAAATGTAGCCAGAAAAGCTATTCAAATAGCAGCATCCAAAATGCCTATACAAACTCAATTTATTCTTTCAGAA---------------
>Aeonium_diplocyclum
ATGCTTAGTCCCAAAAGAACCAGATTTCGTAAACAACATCGAGGAAGAATGAAGGGAATATCTTATAGAGGGAATAGCATTTGTTTCGGTAGATACGCTCTTCAAGCACTTGAACCTACTTGGATCACATCTAGACAAATAGAAGCGGGGAGACGAGCAATGGCACGAAATGTACGTCGTGGTGGAAAAATATGGGTACGTATATTTCCAGATAAACCAGTTACAGTAAGACCTGCAGAGACACGGATGGGGTCGGGTAAAGGATCCCCCGAATATTGGGTAGCTGTCGTTAAACCGGGTAGAATACTTTATGAAATAGGGGGAGTAGCAGAAAATGTAGCCAGAAAAGCTATTCAAATAGCAGCATCCAAAATGCCTATACAAACTCAATTTATTCTTTCAGAA---------------
>Aeonium_dodrantale
ATGCTTAGTCCCAAAAGAACCAGATTTCGTAAACAACATCGAGGAAGAATGAAGGGAATATCTTATAGAGGGAATAGCATTTGTTTCGGTAGATACGCTCTTCAAGCACTTGAACCTACTTGGATCACATCTAGACAAATAGAAGCGGGGAGACGAGCAATGGCACGAAATGTACGTCGTGGTGGAAAAATATGGGTACGTATATTTCCAGATAAACCAGTTACAGTAAGACCTGCAGAGACACGAATGGGGTCGGGTAAAGGATCCCCCGAATATTGGGTAGCTGTCGTTAAACCGGGTAGAATACTTTATGAAATAGGGGGAGTAGCAGAAAATGTAGCCAGAAAAGCTATTCAAATAGCAGCATCCAAAATGCCTATACAAACTCAATTTATTCTTTCAGAA---------------
>Aeonium_nobile
ATGCTTAGTCCCAAAAGAACCAGATTTCGTAAACAACATCGAGGAAGAATGAAGGGAATATCTTATAGAGGGAATAGCATTTGTTTCGGTAGATACGCTCTTCAAGCACTTGAACCTACTTGGATCACATCTAGACAAATAGAAGCGGGGAGACGAGCAATGGCACGAAATGTACGTCGTGGTGGAAAAATATGGGTACGTATATTTCCAGATAAACCAGTTACAGTAAGACCTGCAGAGACACGGATGGGGTCGGGTAAAGGATCCCCCGAATATTGGGTAGCTGTCGTTAAACCGGGTAGAATACTTTATGAAATAGGGGGAGTAGCAGAAAATGTAGCCAGAAAAGCTATTCAAATAGCAGCATCCAAAATGCCTATACAAACTCAATTTATTCTTTCAGAA---------------
>Aeonium_saundersii
ATGCTTAGTCCCAAAAGAACCAGATTTCGTAAACAACATCGAGGAAGAATGAAGGGAATATCTTATAGAGGGAATAGCATTTGTTTCGGTAGATACGCTCTTCAAGCACTTGAACCTACTTGGATCACATCTAGACAAATAGAAGCGGGGAGACGAGCAATGGCACGAAATGTACGTCGTGGTGGAAAAATATGGGTACGTATATTTCCAGATAAACCAGTTACAGTAAGACCTGCAGAGACACGGATGGGGTCGGGTAAAGGATCCCCCGAATATTGGGTAGCTGTCGTTAAACCGGGTAGAATACTTTATGAAATAGGGGGAGTAGCAGAAAATGTAGCCAGAAAAGCTATTCAAATAGCAGCATCCAAAATGCCTATACAAACTCAATTTATTCTTTCAGAA---------------
>Aeonium_tabuliforme
ATGCTTAGTCCCAAAAGAACCAGATTTCGTAAACAACATCGAGGAAGAATGAAGGGAATATCTTATAGAGGGAATAGCATTTGTTTCGGTAGATACGCTCTTCAAGCACTTGAACCTACTTGGATCACATCTAGACAAATAGAAGCGGGGAGACGAGCAATGGCACGAAATGTACGTCGTGGTGGAAAAATATGGGTACGTATATTTCCAGATAAACCAGTTACAGTAAGACCTGCAGAGACACGGATGGGGTCGGGTAAAGGATCCCCCGAATATTGGGTAGCTGTCGTTAAACCGGGTAGAATACTTTATGAAATAGGGGGAGTAGCAGAAAATGTAGCCAGAAAAGCTATTCAAATAGCAGCATCCAAAATGCCTATACAAACTCAATTTATTCTTTCAGAA---------------
>Aeonium_undulatum
ATGCTTAGTCCCAAAAGAACCAGATTTCGTAAACAACATCGAGGAAGAATGAAGGGAATATCTTATAGAGGGAATAGCATTTGTTTCGGTAGATACGCTCTTCAAGCACTTGAACCTACTTGGATCACATCTAGACAAATAGAAGCGGGGAGACGAGCAATGGCACGAAATGTACGTCGTGGTGGAAAAATATGGGTACGTATATTTCCAGATAAACCAGTTACAGTAAGACCTGCAGAGACACGGATGGGGTCGGGTAAAGGATCCCCCGAATATTGGGTAGCTGTCGTTAAACCGGGTAGAATACTTTATGAAATAGGGGGAGTAGCAGAAAATGTAGCCAGAAAAGCTATTCAAATAGCAGCATCCAAAATGCCTATACAAACTCAATTTATTCTTTCAGAA---------------
>Monanthes_anagensis
ATGCTTAGTCCCAAAAGAACCAGATTTCGTAAACAACATCGAGGAAGAATGAAGGGAATATCTTATAGAGGAAATAGTATTTGTTTCGGTAGATACGCTCTTCAAGCACTTGAACCTACTTGGATCACATCTAGACAAATAGAAGCGGGGAGACGAGCAATGGCACGAAATGTACGTCGTGGTGGAAAAATATGGGTACGTATATTTCCAGATAAACCAGTTACAGTAAGACCTGCAGAGACACGGATGGGGTCGGGTAAAGGATCCCCCGAATATTGGGTAGCTGTCGTTAAACCGGGTAGAATACTTTATGAAATAGGGGGAGTAGCAGAAAATGTAGCCAGAAAAGCTATTCAAATAGCAGCATCCAAAATGCCTATACAAACTCAATTTATTCTTTCAGAA---------------
>Monanthes_brachycaulos
ATGCTTAGTCCCAAAAGAACCAGATTTCGTAAACAACATCGAGGAAGAATGAAGGGAATATCTTATAGAGGAAATAGTATTTGTTTCGGTAGATACGCTCTTCAAGCACTTGAACCTACTTGGATCACATCTAGACAAATAGAAGCGGGGAGACGAGCAATGGCACGAAATGTACGTCGTGGTGGAAAAATATGGGTACGTATATTTCCAGATAAACCAGTTACAGTAAGACCTGCAGAGACACGGATGGGGTCGGGTAAAGGATCCCCCGAATATTGGGTAGCTGTCGTTAAACCGGGTAGAATACTTTATGAAATAGGGGGAGTAGCAGAAAATGTAGCCAGAAAAGCTATTCAAATAGCAGCATCCAAAATGCCTATACAAACTCAATTTATTCTTTCAGAA---------------
>Monanthes_muralis
ATGCTTAGTCCCAAAAGAACCAGATTTCGTAAACAACATCGAGGAAGAATGAAGGGAATATCTTATAGAGGAAATAGTATTTGTTTCGGTAGATACGCTCTTCAAGCACTTGAACCTACTTGGATCACATCTAGACAAATAGAAGCGGGGAGACGAGCAATGGCACGAAATGTACGTCGTGGTGGAAAAATATGGGTACGTATATTTCCAGATAAACCAGTTACAGTAAGACCTGCAGAGACACGGATGGGGTCGGGTAAAGGATCCCCCGAATATTGGGTAGCTGTCGTTAAACCGGGTAGAATACTTTATGAAATAGGGGGAGTAGCAGAAAATGTAGCCAGAAAAGCTATTCAAATAGCAGCATCCAAAATGCCTATACAAACTCAATTTATTCTTTCAGAA---------------
>Monanthes_polyphylla
ATGCTTAGTCCCAAAAGAACCAGATTTCGTAAACAACATCGAGGCAGAATGAAGGGAATATCTTATAGAGGGAATAGTATTTGTTTCGGTAGATACGCTCTTCAAGCACTTGAACCTACTTGGATCACATCTAGACAAATAGAAGCGGGGAGACGAGCAATGGCACGAAATGTACGTCGTGGTGGAAAAATATGGGTACGTATATTTCCAGATAAACCAGTTACAGTAAGACCTGCAGAGACACGGATGGGGTCAGGTAAAGGATCCCCCGAATATTGGGTAGCTGTCGTTAAACCGGGTAGAATACTTTATGAAATAGGGGGAGTAGCAGAAAATGTAGCCAGAAAAGCTATTCAAATAGCAGCATCCAAAATGCCTATACAAACTCAATTTATTCTTTCAGAA---------------
>Rosularia_alpestris
ATGCTTAGTCCAAAAAGAACCAGATTTCGTAAACAACATCGAGGAAGAATGAAGGGAATATCTTATAGAGGTAATAGTATTTGTTTCGGTAGATACGCTCTGCAAGCACTTGAACCTACTTGGATCACATCTAGACAAATAGAAGCGGGGAGACGAGCAATGACACGAAATGTACGTCGTGGTGGAAAAATATGGGTACGTATCTTTCCAGATAAACCAGTTACAGTAAGACCTGCAGAAACACGTATGGGGTCGGGTAAAGGATCCCCCGAATATTGGGTAGCTGTCGTTAAACCGGGTAGAATACTTTATGAAATAGGGGGAGTAGCAGAAAATGTAGCCAGAAAAGCTATTCAAATAGCAGCATCCAAAATGCCTATACAAACTCAATTTATTCTTTCAGAA---------------
>Sempervivum_tectorum
ATGCTTAGTCCCAAAAGAACCAGATTTCGTAAACAACATCGAGGGAGAATGAAGGGAATATCTTATAGAGGTAATAGTATTTGTTTCGGTAGATACGCTCTTCAAGCACTTGAACCTACTTGGATCACATCTAGACAAATAGAAGCGGGGAGACGAGCAATGACACGAAATGTACGTCGTGGTGGAAAAATATGGGTACGTATATTTCCAGATAAACCAGTTACAGTAAGACCTGCAGAAACACGTATGGGGTCGGGTAAAGGATCCCCCGAATATTGGGTAGCTGTCGTTAAACCGGGTAGAATACTTTATGAAATAGGGGGAGTCGCAGAAAATGTAGCCAGAAAAGCTATTCAAATAGCAGCATCCAAAATGCCTATACAAACTCAATTTATTCTTTCAGAA---------------
>Phedimus_spurius
ATGCTTAGTCCCAAAAGAACCAGATTTCGTAAACAACATCGAGGAAGAATGAAGGGAATATCTTATAGAGGTAATAGTCTTTGTTTCGGTAGATACGCTCTTCAAGCACTTGAACCTACTTGGATCACATCTAGACAAATAGAAGCGGGTAGACGAGCAATGACACGAAATGTACGTCGTGGTGGAAAAATATGGGTACGTATATTTCCAGATAAACCAGTTACAGTAAGACCCGCAGAAACACGTATGGGGTCAGGTAAAGGATCCCCCGAATATTGGGTAGCTGTCGTTAAACCGGGTAGGATACTTTATGAAATAGGGGGAGTAGCAGAAAATGTAGCGAGAAAAGCTATTCAAATAGCAGCATCCAAAATGCCTATACAAACTCAATTTATTCTTTCGGAA---------------
>Phedimus_aizoon
ATGCTTAGTCCCAAAAGAACCAGATTTCGTAAACAACATCGAGGAAGACTGAAGGGAATATCTTATAGAGGTAATAGTGTTTGTTTCGGTAGATACGCTCTTCAGGCACTTGAACCCACTTGGATCACATCTAGACAAATAGAAGCGGGGAGACGAGCAATGACCCGAAATGTACGTCGTGGTGGAAAAATATGGGTCCGTATATTTCCAGATAAACCAGTTACAGTAAGACCCGCAGAAACACGTATGGGGTCAGGTAAAGGATCCCCCGAATATTGGGTAGCTGTCGTTAAACCGGGTAGGATACTTTATGAAATAGGGGGAGTAGCAGAAAATGTAGCCAGAAAAGCTATTCAAATAGCAGCATCCAAAATGCCTATACAAACTCAATTTATTCTTTCGGAA---------------
>Phedimus_kamtschaticus
ATGCTTAGTCCCAAAAGAACCAGATTTCGTAAACAACATCGAGGAAGACTGAAGGGAATATCTTATAGAGGTAATAGTGTTTGTTTCGGTAGATACGCTCTTCAGGCACTTGAACCTACTTGGATCACATCTAGACAAATAGAAGCGGGGAGACGAGCAATGACCCGAAATGTACGTCGTGGTGGAAAAATATGGGTCCGTATATTTCCAGATAAACCAGTTACAGTAAGACCCGCAGAAACACGTATGGGGTCAGGTAAAGGATCCCCCGAATATTGGGTAGCTGTCGTTAAACCGGGTAGGATACTTTATGAAATAGGGGGAGTAGCAGAAAATGTAGCCAGAAAAGCTATTCAAATAGCAGCATCCAAAATGCCTATACAAACTCAATTTATTCTTTCGGAA---------------
>Phedimus_odontophyllus
ATGCTTAGTCCCAAAAGAACCAGATTTCGTAAACAACATCGAGGAAGAATGACGGGAATATCTTATAGAGGTAATAGTCTTTGTTTCGGTAGATACGCTCTTCAAGCACTTGAACCTACTTGGATCACATCTAGACAAATAGAAGCGGGGAGACGAGCAATGACACGAAATGTACGTCGTGGTGGAAAAATATGGGTACGTATATTTCCAGATAAACCAGTTACAGTAAGACCTGCCGAAACACGTATGGGGTCAGGTAAAGGATCCCCCGAATATTGGGTAGCTGTTGTTAAACCGGGTAGGATACTTTATGAAATAGGGGGAGTAGCAGAAAATGTAGCCAGAAAAGCTATTCAAATAGCAGCATCCAAAATGCCTATACAAACTCAATTTATTCTTTCCGAA---------------
>Phedimus_takesimensis
ATGCTTAGTCCCAAAAGAACCAGATTTCGTAAACAACATCGAGGAAGACTGAAGGGAATATCTTATAGAGGTAATAGTGTTTGTTTCGGTAGATACGCCCTTCAGGCACTTGAACCTACTTGGATCACATCTAGACAAATAGAAGCGGGGAGACGAGCAATGACCCGAAATGTACGTCGTGGTGGAAAAATATGGGTCCGTATATTTCCAGATAAACCAGTTACAGTAAGACCCGCAGAAACACGTATGGGGTCAGGTAAAGGATCCCCCGAATATTGGGTAGCTGTCGTTAAACCGGGTAGGATACTTTATGAAATAGGGGGAGTAGCAGAAAATGTAGCCAGAAAAGCTATTCAAATAGCAGCATCCAAAATGCCTATACAAACTCAATTTATTCTTTCGGAA---------------
>Phedimus_yangshanicus
ATGCTTAGTCCCAAAAGAACCAGATTTCGTAAACAACATCGAGGAAGAATGACGGGAATATCTTATAGAGGTAATAGTCTTTGTTTCGGTAGATACGCTCTTCAAGCACTTGAACCTACTTGGATCACATCTAGACAAATAGAAGCGGGGAGACGAGCAATGACACGAAATGTACGTCGTGGTGGAAAAATATGGGTACGTATATTTCCAGATAAACCAGTTACAGTAAGACCTGCCGAAACACGTATGGGGTCAGGTAAAGGATCCCCCGAATATTGGGTAGCTGTTGTTAAACCGGGTAGGATACTTTATGAAATAGGGGGAGTAGCAGAAAATGTAGCCAGAAAAGCTATTCAAATAGCAGCATCCAAAATGCCTATACAAACTCAATTTATTCTTTCCGAA---------------
>Rhodiola_bupleuroides
ATGCTTAGTCCCAAAAGAACCAGATTTCGTAAACAACATCGAGGAAGAATGAAAGGAATATCTTATAGAGGTAATAGTCTTTGTTTCGGTAGATATGCTCTTCAGGCACTTGAACCTACTTGGATCACATCTAGACAAATAGAAGCAGGGAGACGAGCAATGACACGAAATGTACGTCGTGGTGGAAAAATATGGGTACGTATATTTCCAGATAAACCAGTTACAGTAAGACCTGCAGAAACACGTATGGGGTCGGGTAAGGGATCCCCCGAATATTGGGTAGCTGTCGTTAAACCGGGTAGGATACTTTATGAAATAGGGGGAGTAGCAGAAAATGTAGCTAGAAAAGCTATTCAAATAGCAGCATCCAAAATGCCTATACAAACTCAATTTATTCTTTCGGAA---------------
>Rhodiola_calliantha
ATGCTTAGTCCCAAAAGAACCAGATTTCGTAAACAACATCGAGGAAGAATGAAAGGAATATCTTATAGAGGTAATAGTCTTTGTTTCGGTAGATATGCTCTTCAGGCACTTGAACCTACTTGGATCACATCTAGACAAATAGAAGCAGGGAGACGAGCAATGACACGAAATGTACGTCGTGGTGGAAAAATATGGGTACGTATATTTCCAGATAAACCAGTTACAGTAAGACCTGCAGAAACACGTATGGGGTCGGGTAAGGGATCCCCCGAATATTGGGTAGCTGTCGTTAAACCGGGTAGGATACTTTATGAAATAGGGGGAGTATCGGAAAATGTAGCTAGAAAAGCTATTCAAATAGCAGCATCCAAAATGCCTATACAAACTCAATTTATTCTTTCGGAA---------------
>Rhodiola_crenulata
ATGCTTAGTCCCAAAAGAACCAGATTTCGTAAACAACATAGAGGAAGAATGAAAGGAATATCTTATAGAGGTAATAGTCTTTGTTTCGGTAGATATGCTCTTCAGGCACTTGAACCTACTTGGATCACATCTAGACAAATAGAAGCAGGGAGACGAGCAATGACACGAAATGTACGTCGTGGTGGAAAAATATGGGTACGTATATTTCCAGATAAACCAGTTACAGTAAGACCCGCAGAAACACGTATGGGGTCGGGTAAGGGATCCCCCGAATATTGGGTAGCTGTCGTTAAACCGGGTAGGATACTTTATGAAATAGGGGGAGTAGCGGAAAATGTAGCTAGAAAAGCTATTCAAATAGCAGCATCCAAAATGCCTATACAAACTCAATTTATTCTTTCGGAA---------------
>Rhodiola_henryi
ATGCTTAGTCCCAAAAGAACCAGATTTCGTAAACAACATCGAGGAAGAATGAAAGGAATATCTTATAGAGGTAATAGTCTTTGTTTCGGTAGATATGCTCTTCAGGCACTTGAACCTACTTGGATCACATCTAGACAAATAGAAGCAGGGAGACGAGCAATGACCCGAAATGTACGTCGTGGTGGAAAAATATGGGTACGTATATTTCCAGATAAACCAGTTACAGTAAGACCTGCAGAAACACGTATGGGGTCGGGTAAGGGATCCCCCGAATATTGGGTAGCTGTCGTTAAACCGGGTAGGATACTTTATGAAATAGGGGGAGTAGCGGAAAATGTAGCTAGAAAAGCTATTCAAATAGCAGCATCCAAAATGCCTATACAAACTCAATTTATTCTTTCGGAA---------------
>Rhodiola_himalensis
ATGCTTAGTCCCAAAAGAACCAGATTTCGTAAACAACATCGAGGAAGAATGAAAGGAATATCTTATAGAGGTAATAGTCTTTGTTTCGGTAGATATGCTCTTCAGGCACTTGAACCTACTTGGATCACATCTAGACAAATAGAAGCAGGGAGACGAGCAATGACACGAAATGTACGTCGTGGTGGAAAAATATGGGTACGTATATTTCCAGATAAACCAGTTACAGTAAGACCTGCAGAAACACGTATGGGGTCGGGTAAGGGATCCCCCGAATATTGGGTAGCTGTCGTTAAACCGGGTAGGATACTTTATGAAATAGGGGGAGTAGCAGAAAATGTAGCTAGAAAAGCTATTCAAATAGCAGCATCCAAAATGCCTATACAAACTCAATTTATTCTTTCGGAA---------------
>Rhodiola_kirilowii
ATGCTTAGTCCCAAAAGAACCAGATTTCGTAAACAACATCGAGGAAGAATGAAAGGAATATCTTATAGAGGTAATAGTCTTTGTTTCGGTAGATATGCTCTTCAGGCACTTGAACCTACTTGGATCACATCTAGACAAATAGAAGCAGGGAGACGAGCAATGACACGAAATGTACGTCGTGGTGGAAAAATATGGGTACGTATATTTCCAGATAAACCAGTTACAGTAAGACCTGCAGAAACACGTATGGGGTCGGGTAAGGGATCCCCCGAATATTGGGTAGCTGTCGTTAAACCGGGTAGGATACTTTATGAAATAGGGGGAGTAGCAGAAAATGTAGCTAGAAAAGCTATTCAAATAGCAGCATCCAAAATGCCTATACAAACTCAATTTATTCTTTCGGAC---------------
>Rhodiola_rosea
ATGCTTAGTCCCAAAAGAACCAGATTTCGTAAACAACATCGAGGAAGAATGAAAGGAATATCTTATAGAGGTAATAGTCTTTGTTTCGGTAGATATGCTCTTCAGGCACTTGAACCTACTTGGGTCACATCTAGACAAATAGAAGCAGGGAGACGAGCAATGACACGAAATGTACGTCGTGGTGGAAAAATCTGGGTACGTATATTTCCAGATAAACCAGTTACAGTAAGACCTGCAGAAACACGTATGGGGTCGGGTAAGGGATCCCCCGAATATTGGGTAGCTGTCGTGAAACCGGGTAGGATACTTTATGAAATAGGGGGAGTAGCGGAAAATGTAGCTAGAAAAGCTATTCAAATAGCAGCATCCAAAATGCCTATACAAACTCAATTTATTCTTTCGGAC---------------
>Rhodiola_sacra
ATGCTTAGTCCCAAAAGAACCAGATTTCGTAAACAACATCGAGGAAGAATGAAAGGAATATCTTATAGAGGTAATAGTCTTTGTTTCGGTAGATATGCTCTTCAGGCACTTGAACCTACTTGGATCACATCTAGACAAATAGAAGCAGGGAGACGAGCAATGACACGAAATGTACGTCGTGGTGGAAAAATATGGGTACGTATATTTCCAGATAAACCAGTTACAGTAAGACCTGCAGAAACACGTATGGGGTCGGGTAAGGGATCCCCCGAATATTGGGTAGCTGTCGTTAAACCGGGTAGGATACTTTATGAAATAGGGGGAGTAGCAGAAAATGTAGCTAGAAAAGCTATTCAAATAGCAGCATCCAAAATGCCTATACAAACTCAATTTATTCTTTCGGAC---------------
>Rhodiola_yunnanensis
ATGCTTAGTCCCAAAAGAACCAGATTTCGTAAACAACATCGAGGAAGAATGAAAGGAATATCTTATAGAGGTAATAGTCTTTGTTTCGGTAGATATGCTCTTCAGGCACTTGAACCCACTTGGATCACATCTAGACAAATAGAAGCAGGGAGACGAGCAATGACACGAAATGTACGCCGTGGTGGAAAAATATGGGTACGTATATTTCCAGATAAACCAGTTACAGTAAGACCTGCAGAAACACGTATGGGGTCGGGTAAGGGATCCCCCGAATATTGGGTAGCTGTCGTTAAACCGGGTAGGATACTTTATGAAATAGGGGGAGTAGCGGAAAATGTAGCTAGAAAAGCTATTCAAATAGCAGCATCCAAAATGCCTATACAAACTCAATTTATTCTTTCGGAA---------------
>Rhodiola_dumulosa
ATGCTTAGTCCCAAAAGAACCAGATTTCGTAAACAACATCGAGGAAGAATGAAAGGAATATCTTATAGAGGTAATAGTCTTTGTTTCGGTAGATATGCTCTTCAGGCACTTGAACCTACTTGGATCACATCTAGACAAATAGAAGCAGGGAGACGAGCAATGACACGAAATGTACGTCGTGGTGGAAAAATATGGGTACGTATATTTCCAGATAAACCAGTTACAGTAAGACCTGCAGAAACACGTATGGGGTCGGGTAAGGGATCCCCCGAATATTGGGTAGCTGTCGTTAAACCGGGTAGGATACTTTATGAAATAGGGGGAGTAGCAGAAAATGTAGCTAGAAAAGCTATTCAAATAGCAGCATCCAAAATGCCTATACAAACTCAATTTATTCTTTCGGAA---------------
>Rhodiola_fastigiata
ATGCTTAGTCCCAAAAGAACCAGATTTCGTAAACAACATAGAGGAAGAATGAAAGGAATATCTTATAGAGGTAATAGTCTTTGTTTCGGTAGATATGCTCTTCAGGCACTTGAACCTACTTGGATCACATCTAGACAAATAGAAGCAGGGAGACGAGCAATGACACGAAATGTACGTCGTGGTGGAAAAATATGGGTACGTATATTTCCAGATAAACCAGTTACAGTAAGACCCGCAGAAACACGTATGGGGTCGGGTAAGGGATCCCCCGAATATTGGGTAGCTGTCGTTAAACCGGGTAGGATACTTTATGAAATAGGGGGAGTAGCAGAAAATGTAGCTAGAAAAGCTATTCAAATAGCAGCATCCAAAATGCCTATACAAACTCAATTTATTCTTTCGGAA---------------
>Rhodiola_gelida
ATGCTTAGTCCCAAAAGAACCAGATTTCGTAAACAACATCGAGGAAGAATGAAAGGAATATCTTATAGAGGTAATAGTCTTTGTTTCGGTAGATATGCTCTTCAGGCACTTGAACCTACTTGGATCACATCTAGACAAATAGAAGCAGGGAGACGAGCAATGACACGAAATGTACGTCGTGGTGGAAAAATATGGGTACGTATATTTCCAGATAAACCAGTTACAGTAAGACCTGCAGAAACACGTATGGGGTCGGGTAAGGGATCCCCCGAATATTGGGTAGCTGTCGTTAAACCGGGTAGGATACTTTATGAAATAGGGGGAGTAGCGGAAAATGTAGCTAGAAAAGCTATTCAAATAGCAGCATCCAAAATGCCTATACAAACTCAATTTATTCTTTCGGAA---------------
>Rhodiola_hobsonii
ATGCTTAGTCCCAAAAGAACCAGATTTCGTAAACAACATCGAGGAAGAATGAAAGGAATATCTTATAGAGGTAATAGTCTTTGTTTCGGTAGATATGCTCTTCAGGCACTTGAACCTACTTGGATCACATCTAGACAAATAGAAGCAGGGAGACGAGCAATGACACGAAATGTACGTCGTGGTGGAAAAATATGGGTACGTATATTTCCAGATAAACCAGTTACAGTAAGACCTGCAGAAACACGTATGGGGTCGGGTAAGGGATCCCCCGAATATTGGGTAGCTGTCGTTAAACCGGGTAGGATACTTTATGAAATAGGGGGAGTAGCGGAAAATGTAGCTAGAAAAGCTATTCAAATAGCAGCATCCAAAATGCCTATACAAACTCAATTTATTCTTTCGGAA---------------
>Rhodiola_humilis
ATGCTTAGTCCCAAAAGAACCAGATTTCGTAAACAACATCGAGGAAGAATGAAAGGAATATCTTATAGAGGTAATAGTCTTTGTTTCGGTAGATATGCTCTTCAGGCACTTGAACCTACTTGGATCACATCTAGACAAATAGAAGCAGGGAGACGAGCAATGACACGAAATGTACGTCGTGGTGGAAAAATATGGGTACGTATATTTCCAGATAAACCAGTTACAGTAAGACCTGCAGAAACACGTATGGGGTCGGGTAAGGGATCCCCCGAATATTGGGTAGCTGTCGTTAAACCGGGTAGGATACTTTATGAAATAGGGGGAGTAGCGGAAAATGTAGCTAGAAAAGCTATTCAAATAGCAGCATCCAAAATGCCTATACAAACTCAATTTATTCTTTCGGAA---------------
>Rhodiola_integrifolia
ATGCTTAGTCCCAAAAGAACCAGATTTCGTAAACAACATCGAGGAAGAATGAAAGGAATATCTTATAGAGGTAATAGTCTTTGTTTCGGTAGATATGCTCTTCAGGCACTTGAACCTACTTGGATCACATCTAGACAAATAGAAGCAGGGAGACGAGCAATGACACGAAATGTACGTCGTGGTGGAAAAATATGGGTACGTATATTTCCAGATAAACCAGTTACAGTAAGACCTGCAGAAACACGTATGGGGTCGGGTAAGGGATCCCCCGAATATTGGGTAGCTGTCGTTAAACCGGGTAGGATACTTTATGAAATAGGGGGAGTATCGGAAAATGTAGCTAGAAAAGCTATTCAAATAGCAGCATCCAAAATGCCTATACAAACTCAATTTATTCTTTCGGAA---------------
>Rhodiola_liciae
ATGCTTAGTCCCAAAAGAACCAGATTTCGTAAACAACATCGAGGAAGAATGAAAGGAATATCTTATAGAGGTAATAGTCTTTGTTTCGGTAGATATGCTCTTCAGGCACTTGAACCTACTTGGATCACATCTAGACAAATAGAAGCAGGGAGACGAGCAATGACACGAAATGTACGTCGTGGTGGAAAAATATGGGTACGTATATTTCCAGATAAACCAGTTACAGTAAGACCTGCAGAAACACGTATGGGGTCGGGTAAGGGATCCCCCGAATATTGGGTAGCTGTCGTTAAACCGGGTAGGATACTTTATGAAATAGGGGGAGTAGCGGAAAATGTAGCTAGAAAAGCTATTCAAATAGCAGCATCCAAAATGCCTATACAAACTCAATTTATTCTTTCGGAA---------------
>Rhodiola_macrocarpa
ATGCTTAGTCCCAAAAGAACCAGATTTCGTAAACAACATCGAGGAAGAATGAAAGGAATATCTTATAGAGGTAATAGTCTTTGTTTCGGTAGATATGCTCTTCAGGCACTTGAACCTACTTGGATCACATCTAGACAAATAGAAGCAGGGAGACGAGCAATGACACGAAATGTACGTCGTGGTGGAAAAATATGGGTACGTATATTTCCAGATAAACCAGTTACAGTAAGACCTGCAGAAACACGTATGGGGTCGGGTAAGGGATCCCCCGAATATTGGGTAGCTGTCGTTAAACCGGGTAGGATACTTTATGAAATAGGGGGAGTAGCGGAAAATGTAGCTAGAAAAGCTATTCAAATAGCAGCATCCAAAATGCCTATACAAACTCAATTTATTCTTTCGGAA---------------
>Rhodiola_ovatisepala
ATGCTTAGTCCCAAAAGAACCAGATTTCGTAAACAACATCGAGGAAGAATGAAAGGAATATCTTATAGAGGTAATAGTCTTTGTTTCGGTAGATATGCTCTTCAGGCACTTGAACCTACTTGGATCACGTCTAGACAAATAGAAGCAGGGAGACGAGCAATGACACGAAATGTACGTCGTGGTGGAAAAATATGGGTACGTATATTTCCAGATAAACCAGTTACAGTAAGACCTGCAGAAACACGTATGGGGTCGGGTAAGGGATCCCCCGAATATTGGGTAGCTGTCGTTAAACCGGGTAGGATACTTTATGAAATAGGGGGAGTAGCGGAAAATGTAGCTAGAAAAGCTATTCAAATAGCAGCATCCAAAATGCCTATACAAACTCAATTTATTCTTTCGGAA---------------
>Rhodiola_prainii
ATGCTTAGTCCCAAAAGAACCAGATTTCGTAAACAACATCGAGGAAGAATGAAAGGAATATCTTATAGAGGTAATAGTCTTTGTTTCGGTAGATATGCTCTTCAGGCACTTGAACCTACTTGGATCACATCTAGACAAATAGAAGCAGGGAGACGAGCAATGACACGAAATGTACGTCGTGGTGGAAAAATATGGGTACGTATATTTCCAGATAAACCAGTTACAGTAAGACCTGCAGAAACACGTATGGGGTCGGGTAAGGGATCCCCCGAATATTGGGTAGCTGTCGTTAAACCGGGTAGGATACTTTATGAAATAGGGGGAGTAGCGGAAAATGTAGCTAGAAAAGCTATTCAAATAGCAGCATCCAAAATGCCTATACAAACTCAATTTATTCTTTCGGAA---------------
>Rhodiola_quadrifida
ATGCTTAGTCCCAAAAGAACCAGATTTCGTAAACAACATCGAGGAAGAATGAAAGGAATATCTTATAGAGGTAATAGTCTTTGTTTCGGTAGATATGCTCTTCAGGCACTTGAACCTACTTGGATCACATCTAGACAAATAGAAGCAGGGAGACGAGCAATGACACGAAATGTACGTCGTGGTGGAAAAATATGGGTACGTATATTTCCAGATAAACCAGTTACAGTAAGACCTGCAGAAACACGTATGGGGTCGGGTAAGGGATCCCCCGAATATTGGGTAGCTGTCGTTAAACCGGGTAGGATACTTTATGAAATAGGGGGAGTAGCAGAAAATGTAGCTAGAAAAGCTATTCAAATAGCAGCATCCAAAATGCCTATACAAACTCAATTTATTCTTTCGGAA---------------
>Rhodiola_rhodantha
ATGCTTAGTCCCAAAAGAACCAGATTTCGTAAACAACATCGAGGAAGAATGAAAGGAATATCTTATAGAGGTAATAGTCTTTGTTTCGGTAGATATGCTCTTCAGGCACTTGAACCTACTTGGATCACATCTAGACAAATAGAAGCAGGGAGACGAGCAATGACACGAAATGTACGTCGTGGTGGAAAAATATGGGTACGTATATTTCCAGATAAACCAGTTACAGTAAGACCTGCAGAAACACGTATGGGGTCGGGTAAGGGATCCCCCGAATATTGGGTAGCTGTCGTTAAACCGGGTAGGATACTTTATGAAATAGGGGGAGTATCGGAAAATGTAGCTAGAAAAGCTATTCAAATAGCAGCATCCAAAATGCCTATACAAACTCAATTTATTCTTTCGGAA---------------
>Rhodiola_sexifolia
ATGCTTAGTCCCAAAAGAACCAGATTTCGTAAACAACATCGAGGAAGAATGAAAGGAATATCTTATAGAGGTAATAGTCTTTGTTTCGGTAGATATGCTCTTCAGGCACTTGAACCTACTTGGATCACATCTAGACAAATAGAAGCAGGGAGACGAGCAATGACACGAAATGTACGTCGTGGTGGAAAAATATGGGTACGTATATTTCCAGATAAACCAGTTACAGTAAGACCTGCAGAAACACGTATGGGGTCGGGTAAGGGATCCCCCGAATATTGGGTAGCTGTCGTTAAACCGGGTAGGATACTTTATGAAATAGGGGGAGTAGCGGAAAATGTAGCTAGAAAAGCTATTCAAATAGCAGCATCCAAAATGCCTATACAAACTCAATTTATTCTTTCGGAA---------------
>Rhodiola_sinuata
ATGCTTAGTCCCAAAAGAACCAGATTTCGTAAACAACATCGAGGAAGAATGAAAGGAATATCTTATAGAGGTAATAGTCTTTGTTTCGGTAGATATGCTCTTCAGGCACTTGAACCTACTTGGATCACATCTAGACAAATAGAAGCAGGGAGACGAGCAATGACACGAAATGTACGTCGTGGTGGAAAAATATGGGTACGTATATTTCCAGATAAACCAGTTACAGTAAGACCTGCAGAAACACGTATGGGGTCGGGTAAGGGATCCCCCGAATATTGGGTAGCTGTCGTTAAACCGGGTAGGATACTTTATGAAATAGGGGGAGTAGCGGAAAATGTAGCTAGAAAAGCTATTCAAATAGCAGCATCCAAAATGCCTATACAAACTCAATTTATTCTTTCGGAA---------------
>Rhodiola_smithii
ATGCTTAGTCCCAAAAGAACCAGATTTCGTAAACAACATCGAGGAAGAATGAAAGGAATATCTTATAGAGGTAATAGTCTTTGTTTCGGTAGATATGCTCTTCAGGCACTGGAACCTACTTGGATCACATCTAGACAAATAGAAGCAGGGAGACGAGCAATGACACGAAATGTACGTCGTGGTGGAAAAATATGGGTACGTATATTTCCAGATAAACCAGTTACAGTAAGACCTGCAGAAACACGTATGGGGTCGGGTAAGGGATCCCCCGAATATTGGGTAGCTGTCGTTAAACCGGGTAGGATACTTTATGAAATAGGGGGAGTAGCGGAAAATGTAGCTAGAAAAGCTATTCAAATAGCAGCATCCAAAATGCCTATACAAACTCAATTTATTCTTTCGGAA---------------
>Rhodiola_stapfii
ATGCTTAGTCCCAAAAGAACCAGATTTCGTAAACAACATCGAGGAAGAATGAAAGGAATATCTTATAGAGGTAATAGTCTTTGTTTCGGTAGATATGCTCTTCAGGCACTTGAACCTACTTGGATCACATCTAGACAAATAGAAGCAGGGAGACGAGCAATGACACGAAATGTACGTCGTGGTGGAAAAATATGGGTACGTATATTTCCAGATAAACCAGTTACAGTAAGACCTGCAGAAACACGTATGGGGTCGGGTAAGGGATCCCCCGAATATTGGGTAGCTGTCGTTAAACCGGGTAGGATACTTTATGAAATAGGGGGAGTAGCGGAAAATGTAGCTAGAAAAGCTATTCAAATAGCAGCATCCAAAATGCCTATACAAACTCAATTTATTCTTTCGGAA---------------
>Rhodiola_subopposita
ATGCTTAGTCCCAAAAGAACCAGATTTCGTAAACAACATCGAGGAAGAATGAAAGGAATATCTTATAGAGGTAATAGTCTTTGTTTCGGTAGATATGCTCTTCAGGCACTTGAACCTACTTGGATCACATCTAGACAAATAGAAGCAGGGAGACGAGCAATGACACGAAATGTACGTCGTGGTGGAAAAATATGGGTACGTATATTTCCAGATAAACCAGTTACAGTAAGACCTGCAGAAACACGTATGGGGTCGGGTAAGGGATCCCCCGAGTATTGGGTAGCTGTCGTTAAACCGGGTAGGATACTTTATGAAATAGGGGGAGTAGCGGAAAATGTAGCTAGAAAAGCTATTCAAATAGCAGCATCCAAAATGCCTATACAAACTCAATTTATTCTTTCGGAA---------------
>Rhodiola_tangutica
ATGCTTAGTCCCAAAAGAACCAGATTTCGTAAACAACATCGAGGAAGAATGAAAGGAATATCTTATAGAGGTAATAGTCTTTGTTTCGGTAGATATGCTCTTCAGGCACTTGAACCTACTTGGATCACATCTAGACAAATAGAAGCAGGGAGACGAGCAATGACACGAAATGTACGTCGTGGTGGAAAAATATGGGTACGTATATTTCCAGATAAACCAGTTACAGTAAGACCTGCAGAAACACGTATGGGGTCGGGTAAGGGATCCCCCGAATATTGGGTAGCTGTCGTTAAACCGGGTAGGATACTTTATGAAATAGGGGGAGTAGCAGAAAATGTAGCTAGAAAAGCTATTCAAATAGCAGCATCCAAAATGCCTATACAAACTCAATTTATTCTTTCGGAA---------------
>Rhodiola_wallichiana
ATGCTTAGTCCCAAAAGAACCAGATTTCGTAAACAACATCGAGGAAGAATGAAAGGAATATCTTATAGAGGTAATAGTCTTTGTTTCGGTAGATATGCTCTTCAGGCACTTGAACCTACTTGGATCACATCTAGACAAATAGAAGCAGGGAGACGAGCAATGACACGAAATGTACGTCGTGGTGGAAAAATATGGGTACGTATATTTCCAGATAAACCAGTTACAGTAAGACCTGCAGAAACACGTATGGGGTCGGGTAAGGGATCCCCCGAATATTGGGTAGCTGTCGTTAAACCGGGTAGGATACTTTATGAAATAGGGGGAGTAGCGGAAAATGTAGCTAGAAAAGCTATTCAAATAGCAGCATCCAAAATGCCTATACAAACTCAATTTATTCTTTCGGAA---------------
>Hylotelephium_ewersii
ATGCTTAGTCCCAAAAGAACCAGATTTCGTAAACAACATCGAGGAAGAATGAAGGGAATTTCTTATCGAGGTAATAGTCTTTGTTTCGGTAGATACGCTCTTCAGGCACTTGAACCTACTTGGATCACATCTAGACAAATAGAAGCGGGGAGACGAGCAATGACACGAAATGTACGTCGTGGTGGAAAAATATGGGTACGTATATTTCCAGATAAACCAGTTACAGTAAGACCTGCAGAAACACGTATGGGGTCGGGTAAAGGATCCCCCGAATATTGGGTAGCTGTCGTTAAACCGGGTAGAATACTTTATGAAATAGGGGGAGTAGCAGAAAATGTAGCCAGAAAAGCTATTCAAATAGCAGCATCCAAAATGCCTATACAAACTCAATTTATTCTTTCGGAA---------------
>Hylotelephium_verticillatum
ATGCTTAGTCCCAAAAGAACCAGATTTCGTAAACAACATCGAGGAAGAATGAAGGGAATTTCTTATCGAGGTAATAGTCTTTGTTTCGGTAGATACGCTCTTCAGGCACTTGAACCTACTTGGATCACATCTAGACAAATAGAAGCGGGGAGACGAGCAATGACACGAAATGTACGTCGTGGTGGAAAAATATGGGTACGTATATTTCCAGATAAACCAGTTACAGTAAGACCTGCAGAAACACGTATGGGGTCGGGTAAAGGATCCCCCGAATATTGGGTAGCTGTCGTTAAACCGGGTAGAATACTTTATGAAATAGGGGGAGTAGCAGAAAATGTAGCCAGAAAAGCTATTCAAATAGCAGCATCCAAAATGCCTATACAAACTCAATTTATTCTTTCGGAA---------------
>Hylotelephium_viviparum
ATGCTTAGTCCCAAAAGAACCAGATTTCGTAAACAACATCGAGGAAGAATGAAGGGAATTTCTTATCGAGGTAATAGTCTTTGTTTCGGTAGATACGCTCTTCAGGCACTTGAACCTACTTGGATCACATCTAGACAAATAGAAGCGGGGAGACGAGCAATGACACGAAATGTACGTCGTGGTGGAAAAATATGGGTACGTATATTTCCAGATAAACCAGTTACAGTAAGACCGGCAGAAACACGTATGGGGTCGGGTAAAGGATCCCCCGAATATTGGGTAGCTGTCGTTAAACCGGGTAGAATACTTTATGAAATAGGGGGAGTAGCAGAAAATGTAGCCAGAAAAGCTATTCAAATAGCAGCATCCAAAATGCCTATACAAACTCAATTTATTCTTTCGGAA---------------
>Meterostachys_sikokianus
ATGCTTAGTCCCAAAAGAACCAGATTTCGTAAACAACATCGAGGAAGAATGAAGGGAATTTCTTATCGAGGTAATAGTCTTTGTTTCGGTAAATACGCTCTTCAGGCACTTGAACCTACTTGGATCACATCTAGACAAATAGAAGCGGGTAGAAGAGCAATGACACGAAATGTACGTCGTGGTGGAAAAATATGGGTACGTATATTTCCAGATAAACCAGTTACAGTAAGACCTGCAGAAACACGTATGGGGTCGGGTAAAGGATCCCCCGAATATTGGGTAGCTGTCGTTAAACCGGGTAGAATACTTTATGAAATAGGGGGAGTAGCAGAAAATGTAGCCAGAAAAGCTATTCAAATAGCAGCATCCAAAATGCCTATACAAACTCAATTTATTCTTTCGGAA---------------
>Orostachys_fimbriata
ATGCTTAGTCCCAAAAGAACCAGATTTCGTAAACAACATCGAGGAAGAATGAAGGGAATTTCTTATCGAGGTAATAGTCTTTGTTTCGGTAAATACGCTCTTCAGGCACTTGAACCTACTTGGATCACATCTAGACAAATAGAAGCGGGTAGACGAGCAATGACACGAAATGTACGTCGTGGTGGAAAAATATGGGTACGTATATTTCCAGATAAACCGGTTACAGTAAGACCTGCAGAAACACGTATGGGTTCGGGTAAAGGATCCCCCGAATATTGGGTAGCTGTCGTTAAACCGGGTAGAGTACTTTATGAAATAGGGGGAGTAGCAGAAAATGTAGCCAGAAAGGCTATTCAAATAGCAGCATCCAAAATGCCTATACAAACTCAATTTATTCTTTCGGAA---------------
>Orostachys_japonica
ATGCTTAGTCCCAAAAGAACCAGATTTCGTAAACAACATCGAGGAAGACTGAAGGGAATTGCATATCGAGGTAATAGTCTTTGTTTCGGTAAATACGCTCTTCAGGCACTTGAACCTACTTGGATCACATCTAGACAAATAGAAGCGGGTAGACGAGCAATGACACGAAATGTACGTCGTGGTGGAAAAATATGGGTACGTATATTTCCAGATAAACCGGTTACAGTAAGACCTGCAGAAACACGTATGGGTTCGGGTAAAGGATCCCCCGAATATTGGGTAGCTGTCGTTAAACCGGGTAGAATACTTTATGAAATAGGGGGAGTAGCAGAAAATGTAGCCAGAAAAGCTATTCAAATAGCAGCATCCAAAATGCCTATACAAACTCAATTTATTCTTTCGGAA---------------
>Orostachys_minuta
ATGCTTAGTCCCAAAAGAACCAGATTTCGTAAACAACATCGAGGAAGACTGAAGGGAATTTCATATCGAGGTAATAGTCTTTGTTTCGGTAAATACGCTCTTCAGGCACTTGAACCTACTTGGATCACATCTAGACAAATAGAAGCGGGTAGACGAGCAATGACACGAAATGTACGTCGTGGTGGAAAAATATGGGTACGTATATTTCCAGATAAACCGGTTACAGTAAGACCTGCAGAAACACGTATGGGTTCGGGTAAAGGATCCCCCGAATATTGGGTAGCTGTCGTTAAACCGGGTAGAATACTTTATGAAATAGGGGGAGTAGCAGAAAATGTAGCCAGAAAAGCTATTCAAATAGCAGCATCCAAAATGCCTATACAAACTCAATTTATTCTTTCGGAA---------------
>Orostachys_iwarenge_f_magna
ATGCTTAGTCCCAAAAGAACCAGATTTCGTAAACAACATCGAGGAAGAATGAAGGGAATTTCTTATCGAGGTAATAGTCTTTGTTTCGGTAGATACGCTCTTCAGGCACTTGAACCTACTTGGATCACATCTAGACAAATAGAAGCGGGGAGACGAGCAATGACACGAAATGTACGTCGTGGTGGAAAAATATGGGTACGTATATTTCCAGATAAACCAGTTACAGTAAGACCTGCAGAAACACGTATGGGGTCGGGTAAAGGATCCCCCGAATATTGGGTAGCTGTCGTTAAACCGGGTAGAATACTTTATGAAATAGGGGGAGTAGCAGAAAATGTAGCCAGAAAAGCTATTCAAATAGCAGCATCCAAAATGCCTATACAAACTCAATTTATTCTTTCGGAA---------------
>Sinocrassula_densirosulata
ATGCTTAGTCCCAAAAGAACCAGATTTCGTAAACAACATCGAGGAAGAATGAAGGGAATTTCTTATCGAGGTAATAGTCTTTGTTTCGGTAGATACGCTCTTCAGGCACTTGAACCTACTTGGATCACATCTAGACAAATAGAAGCGGGGAGACGAGCAATGACACGAAATGTACGTCGTGGTGGAAAAATATGGGTACGTATATTTCCAGATAAACCAGTTACAGTAAGACCCGCAGAAACACGTATGGGGTCGGGTAAAGGATCCCCCGAATATTGGGTAGCTGTTGTTAAACCGGGTAGAATACTTTATGAAATAGGGGGAGTAGCAGAAAATGTAGCCAGAAAAGCTATTCAAATAGCAGCATCCAAAATGCCTATACAAACTCAATTTATTCTTTCGGAA---------------
>Sinocrassula_indica
ATGCTTAGTCCCAAAAGAACCAGATTTCGTAAACAACATCGAGGAAGAATGAAGGGAATTTCTTATCGAGGTAATAGTCTTTGTTTCGGTAGATACGCTCTTCAGGCACTTGAACCTACTTGGATCACATCTAGACAAATAGAAGCGGGGAGACGAGCAATGACACGAAATGTACGTCGTGGTGGAAAAATATGGGTACGTATATTTCCAGATAAACCAGTTACAGTAAGACCCGCAGAAACACGTATGGGGTCGGGTAAAGGATCCCCCGAATATTGGGTAGCTGTTGTTAAACCGGGTAGAATACTTTATGAAATAGGGGGAGTAGCAGAAAATGTAGCCAGAAAAGCTATTCAAATAGCAGCATCCAAAATGCCTATACAAACTCAATTTATTCTTTCGGAA---------------
>Umbilicus_rupestris
ATGCTTAGTCCCAAAAGAACCAGATTTCGTAAACAACATCGAGGACGAATGAAGGGAAGATCTTATAGAGGTAATACTCTTTGTTTCGGTAGATACGCTCTTCAGGCACTTGAACCTACTTGGATCACATCTAGACAAATAGAAGCGGGGAGACGAGCAATGACACGAAATGTACGTCGTGGTGGAAAAATATGGGTACGTATATTTCCAGATAAACCAGTTACAGTAAGACCTGCAGAAACACGTATGGGGTCGGGTAAAGGATCCCCCGAATATTGGGTAGCTGTCGTTAAACCGGGTCGAATACTTTATGAAATAGGGGGAGTAGCAGAAAATGTAGCCAGAAAAGCTATTCAAATAGCAGCATCCAAAATGCCTATACAAACTCAATTTATTCTTTCGGAA---------------
>Myriophyllum_aquaticum
ATGCTTAGTCCTAAAAGAACCAGATTCCGTAAACAACACAGAGGAAGAATGAAGGGAATATCTTATCGAGGTAATCGTATTTGTTTCGGTCGATATGCTCTTCAAGCACTCGAACCCACTTGGATAACATCTCGACAAATAGAAGCGGGACGCCGGGCAATGACACGAAATGTACGTCGTGGTGGAAAAATATGGGTCCGTATATTTCCAGATAAACCCGTTACAGTAAGACCTGCGGAAACACGGATGGGGTCGGGAAAAGGATCCCCCGAATATTGGGTAGCTGTTGTTAAACCAGGTAGAATACTTTATGAAATGGGGGGAGTAGCAGAAAATATAGCCAGAAAGGCTATTGAAATAGCAGCGTCAAAAATGCCTATACGAACTCAATTTATTATTTCA------------------
>Myriophyllum_spicatum
ATGCTTAGTCCTAAAAGAACCAGATTCCGTAAACAACACAGAGGAAGAATGAAGGGAATATCTTATCGAGGTAATCGTATTTGTTTCGGTCGATATGCTCTTCAAGCACTCGAACCCACTTGGATAACATCTAGACAAATAGAAGCGGGACGCCGGGCAATGACACGAAATGTACGTCGTGGTGGAAAAATATGGGTCCGTATATTTCCAGATAAACCAGTTACAGTAAGACCTGCGGAAACACGGATGGGGTCGGGGAAAGGATCCCCCGAATATTGGGTAGCTGTTGTTAAACCGGGTAGAATACTTTATGAAATGGGGGGAGTAACAGAAAATATAGCCAGAAAGGCTATTGAAATAGCAGCGTCAAAAATGCCTATACGAACTCAATTTATTATTTCA------------------
>Sempervivum_heuffelii
ATGCTTAGTCCCAAAAGAACCAGATTTCGTAAACAACATCGAGGGAGAATGAAGGGAATATCTTATAGAGGTAATAGTATTTGTTTCGGTAGATACGCTCTTCAAGCACTTGAACCTACTTGGATCACATCTAGACAAATAGAAGCGGGAAGACGAGCAATGACACGAAATGTACGTCGTGGTGGAAAAATATGGGTACGTATATTTCCAGATAAACCAGTTACAGTAAGACCTGCAGAAACACGTATGGGGTCGGGTAAAGGATCCCCCGAATATTGGGTAGCTGTCGTTAAACCGGGTAGAATACTTTATGAAATAGGGGGAGTCGCAGAAAATGTAGCCAGAAAAGCTATTCAAATAGCAGCATCCAAAATGCCTATACAAACTCAATTTATTCTTTCAGAA---------------
>Sempervivum_ciliosum
ATGCTTAGTCCCAAAAGAACCAGATTTCGTAAACAACATCGAGGGAGAATGAAGGGAATATCTTATAGAGGTAATAGTATTTGTTTCGGTAGATACGCTCTTCAAGCACTTGAACCTACTTGGATCACATCTAGACAAATAGAAGCGGGGAGACGAGCAATGACACGAAATGTACGTCGTGGTGGAAAAATATGGGTACGTATATTTCCAGATAAACCAGTTACAGTAAGACCTGCAGAAACACGTATGGGGTCGGGTAAAGGATCCCCCGAATATTGGGTAGCTGTCGTTAAACCGGGTAGAATACTTTATGAAATAGGGGGAGTCGCAGAAAATGTAGCCAGAAAAGCTATTCAAATAGCAGCATCCAAAATGCCTATACAAACTCAATTTATTCTTTCAGAA---------------
>Sempervivum_funckii
ATGCTTAGTCCCAAAAGAACCAGATTTCGTAAACAACATCGAGGGAGAATGAAGGGAATATCTTATAGAGGTAATAGTATTTGTTTCGGTAGATACGCTCTTCAAGCACTTGAACCTACTTGGATCACATCTAGACAAATAGAAGCGGGGAGACGAGCAATGACACGAAATGTACGTCGTGGTGGAAAAATATGGGTACGTATATTTCCAGATAAACCAGTTACAGTAAGACCTGCAGAAACACGTATGGGGTCGGGTAAAGGATCCCCCGAATATTGGGTAGCTGTCGTTAAACCGGGTAGAATACTTTATGAAATAGGGGGAGTCGCAGAAAATGTAGCCAGAAAAGCTATTCAAATAGCAGCATCCAAAATGCCTATACAAACTCAATTTATTCTTTCAGAA---------------
>Sempervivum_globiferum_subsp_hirtum
ATGCTTAGTCCCAAAAGAACCAGATTTCGTAAACAACATCGAGGGAGAATGAAGGGAATATCTTATAGAGGTAATAATATTTGTTTCGGTAGATACGCTCTTCAAGCACTTGAACCTACTTGGATCACATCTAGACAAATAGAAGCGGGGAGACGAGCAATGACACGAAATGTACGTCGTGGTGGAAAAATATGGGTACGTATATTTCCAGATAAACCAGTTACAGTAAGACCTGCAGAAACACGTATGGGGTCGGGTAAAGGATCCCCCGAATATTGGGTAGCTGTCGTTAAACCGGGTAGAATACTTTATGAAATAGGGGGAGTCGCAGAAAATGTAGCCAGAAAAGCTATTCAAATAGCAGCATCCAAAATGCCTATACAAACTCAATTTATTCTTTCAGAA---------------
>Sempervivum_globiferum
ATGCTTAGTCCCAAAAGAACCAGATTTCGTAAACAACATCGAGGGAGAATGAAGGGAATATCTTATAGAGGTAATAATATTTGTTTCGGTAGATACGCTCTTCAAGCACTTGAACCTACTTGGATCACATCTAGACAAATAGAAGCGGGGAGACGAGCAATGACACGAAATGTACGTCGTGGTGGAAAAATATGGGTACGTATATTTCCAGATAAACCAGTTACAGTAAGACCTGCAGAAACACGTATGGGGTCGGGTAAAGGATCCCCCGAATATTGGGTAGCTGTCGTTAAACCGGGTAGAATACTTTATGAAATAGGGGGAGTCGCAGAAAATGTAGCCAGAAAAGCTATTCAAATAGCAGCATCCAAAATGCCTATACAAACTCAATTTATTCTTTCAGAA---------------
>Sempervivum_calcareum
ATGCTTAGTCCCAAAAGAACCAGATTTCGTAAACAACATCGAGGGAGAATGAAGGGAATATCTTATAGAGGTAATAGTATTTGTTTCGGTAGATACGCTCTTCAAGCACTTGAACCTACTTGGATCACATCTAGACAAATAGAAGCGGGGAGACGAGCAATGACACGAAATGTACGTCGTGGTGGAAAAATATGGGTACGTATATTTCCAGATAAACCAGTTACAGTAAGACCTGCAGAAACACGTATGGGGTCGGGTAAAGGATCCCCCGAATATTGGGTAGCTGTCGTTAAACCGGGTAGAATACTTTATGAAATAGGGGGAGTCGCAGAAAATGTAGCCAGAAAAGCTATTCAAATAGCAGCATCCAAAATGCCTATACAAACTCAATTTATTCTTTCAGAA---------------
>Sempervivum_arachnoideum
ATGCTTAGTCCCAAAAGAACCAGATTTCGTAAACAACATCGAGGGAGAATGAAGGGAATATCTTATAGAGGTAATAGTATTTGTTTCGGTAGATACGCTCTTCAAGCACTTGAACCTACTTGGATCACATCTAGACAAATAGAAGCGGGGAGACGAGCAATGACACGAAATGTACGTCGTGGTGGAAAAATATGGGTACGTATATTTCCAGATAAACCAGTTACAGTAAGACCTGCAGAAACACGTATGGGGTCGGGTAAAGGATCCCCCGAATATTGGGTAGCTGTCGTTAAACCGGGTAGAATACTTTATGAAATAGGGGGAGTCGCAGAAAATGTAGCCAGAAAAGCTATTCAAATAGCAGCATCCAAAATGCCTATACAAACTCAATTTATTCTTTCAGAA---------------
