# Supplementary material for: Exploring Plastomic Resources in Sempervivum (Crassulaceae): Implications for Phylogenetics
Source: Genes (Basel). 2024 Mar 30;15(4):441. doi: 10.3390/genes15040441 (PMC11049882; doi:10.3390/genes15040441)
Supplement: Supplementary file 1 [file genes-15-00441-s001.zip › (revised)supplementary files_Junhu Kan/Data S1/rpl2.fasta]

>Crassula_alstonii
ATGGCGATACATTTATACAAAACTTCTACCCCGAGCACACGCAAAGGAGCCGTAGACAGTCAAGTGAAATCCAATCCAGAAAAAAATTTGATCTCTGGACAGCATCATTGTGGTAAAGGTCGTAATGCCAGAGGGATCATTACCGCAGGGCATAGAGGGGGGGGTCATAAACGTCTATACCGTAAAATAGATTTTCGACGGAATAAAAAAGACATATATGGTAGAATCATAACCATAGAATACGACCCTAATCGAAATGCATACATTTGTCTCATACACTATGGGGATGGTGAGAAAAGATATATTTTACATCCCAGAGGGGCTATAATTGGAGATACCATTGTTTCTGGTACAGAAGTTCCTATCAAAATGGGAAATGCCCTACCTTTG---ACCGATATGCCCTTAGGCACAGCCATACATAACATAGAAATCACACTTGGAAAGGGGGGACAATTAGCTAGAGCAGCGGGTGCTGTAGCGAAACTGATTGCAAAAGAGGGGAAATCGGCCACATTAAAATTACCTTCTGGGGAGGTCCGTTTGATATCCAAAAACTGCTCAGCAACAGTAGGACAGGTGGGGAATGTTGGAGTGAACCAGAAAAGTTTGGGTAGAGCCGGATCTAAGTGTTGGCTAGGTAAGCGCCCTGTAGTAAGAGGAGTAGTTATGAACCCTGTAGACCATCCTCATGGGGGCGGTGAAGGGAGGGCCCCAATTGGTAGAAAAAGACCCACAACCCCTTGGGGTTATCCTGCACTTGGAAGAAGAAGTAGAAAAAGGAATAAATATAGTGATAATTTGATTCTTCGTCGCCGTAGTAAA
>Crassula_columella
ATGGCGATACATTTATACAAAACTTCTACCCCGAGCACACGCAAAGGAGCCGTAGACAGTCAAGTGAAATCCAATCCAGAAAAAAATTTGATCTCTGGACAGCATCATTGTGGTAAAGGTCGTAATGCCAGAGGGATCATTACCGCAGGGCATAGAGGGGGGGGTCATAAACGTCTATACCGTAAAATAGATTTTCGACGGAATAAAAAAGACATATATGGTAGAATCATAACCATAGAATACGACCCTAATCGAAATGCATACATTTGTCTCATACACTATGGGGATGGTGAGAAAAGATATATTTTACATCCCAGAGGGGCTATAATTGGAGATACCATTGTTTCTGGTACAGAAGTTCCTATCAAAATGGGAAATGCCCTACCTTTG---ACCGATATGCCCTTAGGCACAGCCATACATAACATAGAAATCACACTTGGAAAGGGGGGACAATTAGCTAGAGCAGCGGGTGCTGTAGCGAAACTGATTGCAAAAGAGGGGAAATCGGCCACATTAAAATTACCTTCTGGGGAGGTCCGTTTGATATCCAAAAACTGCTCAGCAACAGTAGGACAGGTGGGGAATGTTGGAGTGAACCAGAAAAGTTTGGGTAGAGCCGGATCTAAGTGTTGGCTAGGTAAGCGCCCTGTAGTAAGAGGAGTAGTTATGAACCCTGTAGACCATCCTCATGGGGGCGGTGAAGGGAGGGCCCCAATTGGTAGAAAAAGACCCACAACCCCTTGGGGTTATCCTGCACTTGGAAGAAGAAGTAGAAAAAGGAATAAATATAGTGATAATTTGATTCTTCGTCGCCGTAGTAAA
>Crassula_dejecta
ATGGCGATACATTTATACAAAACTTCTACCCCGAGCACACGCAAAGGAGCCGTAGACAGTCAAGTGAAATCCAATCCAGAAAAGAATTTGATCTCTGGACAGCATCATTGTGGTAAAGGTCGTAATGCCAGAGGGATCATTACCGCAGGCCATAGAGGGGGGGGTCATAAACGTCTATACCGTAAAATAGATTTTCGACGGAATAAAAAAGACATATATGGTAGAATCATAACCATAGAATACGACCCTAATCGAAATGCATACATTTGTCTCATACACTATGGGGATGGTGAGAAAAGATATATTTTACATCCCAGAGGGGCTATAATTGGAGATACCATTGTTTCTGGTACAGAAGTTCCTATCAAAATGGGAAATGCCCTACCTTTG---ACCGATATGCCCTTAGGCACAGCCATACATAACATAGAAATCACACTTGGAAAGGGGGGACAATTAGCTAGAGCAGCGGGTGCTGTAGCGAAACTGATTGCAAAAGAGGGGAAATCGGCCACATTAAAATTACCTTCTGGGGAGGTCCGTTTGATATCCAAAAACTGCTCAGCAACAGTAGGACAGGTGGGGAATGTTGGAGTGAACCAGAAAAGTTTGGGTAGAGCCGGATCTAAGTGTTGGCTAGGTAAGCGCCCTGTAGTAAGAGGAGTAGTTATGAACCCTGTAGACCATCCTCATGGGGGCGGTGAAGGGAGGGCCCCAATTGGTAGAAAAAGACCCACAACCCCTTGGGGTTATCCTGCACTTGGAAGAAGAAGTAGAAAAAGGAATAAATATAGTGATAATTTGATTCTTCGTCGCCGTAGTAAA
>Crassula_mesembryanthoides
ATGGCGATACATTTATACAAAACTTCTACCCCGAGCACACGCAAAGGAGCCGTAGACAGTCAAGTGAAATCCAATCCAGAAAAAAATTTGATCTCTGGACAGCATCATTGTGGTAAAGGTCGTAATGCCAGAGGGATCATTACCGCAGGGCATAGAGGGGGGGGTCATAAACGTCTATACCGTAAAATAGATTTTCGACGGAATAAAAAAGACATATATGGTAGAATCATAACCATAGAATACGACCCTAATCGAAATGCATACATTTGTCTCATACACTATGGGGATGGTGAGAAAAGATATATTTTACATCCCAGAGGGGCTATAATTGGAGATACCATTGTTTCTGGTACAGAAGTTCCTATCAAAATGGGAAATGCCCTACCTTTG---ACCGATATGCCCTTAGGCACAGCCATACATAACATAGAAATCACACTTGGAAAGGGGGGACAATTAGCTAGAGCAGCGGGTGCTGTAGCGAAACTGATTGCAAAAGAGGGGAAATCGGCCACATTAAAATTACCTTCTGGGGAGGTCCGTTTGATATCCAAAAACTGCTCAGCAACAGTAGGACAGGTGGGGAATGTTGGAGTGAACCAGAAAAGTTTGGGTAGAGCCGGATCTAAGTGTTGGCTAGGTAAGCGCCCTGTAGTAAGAGGAGTAGTTATGAACCCTGTAGACCATCCTCATGGGGGCGGTGAAGGGAGGGCCCCAATTGGTAGAAAAAGACCCACAACCCCTTGGGGTTATCCTGCACTTGGAAGAAGAAGTAGAAAAAGGAATAAATATAGTGATAATTTGATTCTTCGTCGCCGTAGTAAA
>Crassula_perforata
ATGGCGATACATTTATACAAAACTTCTACCCCGAGCACACGCAAAGGAGCCGTAGACAGTCAAGTGAAATCCAATCCAGAAAAAAATTTGATCTCTGGACAGCATCATTGTGGTAAAGGTCGTAATGCCAGAGGGATCATTACCGCAGGGCATAGAGGGGGGGGTCATAAACGTCTATACCGTAAAATAGATTTTCGACGGAATAAAAAAGACATATATGGTAGAATCATAACCATAGAATACGACCCTAATCGAAATGCATACATTTGTCTCATACACTATGGGGATGGTGAGAAAAGATATATTTTACATCCCAGAGGGGCTATAATTGGAGATACCATTGTTTCTGGTACAGAAGTTCCTATCAAAATGGGAAATGCCCTACCTTTGAGTACCGATATGCCCTTAGGCACAGCCATACATAACATAGAAATCACACTTGGAAAGGGGGGACAATTAGCTAGAGCAGCGGGTGCTGTAGCGAAACTGATTGCAAAAGAGGGGAAATCGGCCACATTAAAATTACCTTCTGGGGAGGTCCGTTTGATATCCAAAAACTGCTCAGCAACAGTAGGACAGGTGGGGAATGTTGGAGTGAACCAGAAAAGTTTGGGTAGAGCCGGATCTAAGTGTTGGCTAGGTAAGCGCCCTGTAGTAAGAGGAGTAGTTATGAACCCTGTAGACCATCCTCATGGGGGCGGTGAAGGGAGGGCCCCAATTGGTAGAAAAAGACCCACAACCCCTTGGGGTTATCCTGCACTTGGAAGAAGAAGTAGAAAAAGGAATAAATATAGTGATAATTTGATTCTTCGTCGCCGTAGTAAA
>Crassula_socialis
ATGGCGATACATTTATACAAAACTTCTACCCCGAGCACACGCAAAGGAGCCGTAGACAGTCAAGTGAAATCCAATCCAGAAAAAAATTTGATCTCTGGACAGCATCATTGTGGTAAAGGTCGTAATGCCAGAGGGATCATTACCGCAGGGCATAGAGGGGGGGGTCATAAACGTCTATACCGTAAAATAGATTTTCGACGGAATAAAAAAGACATATATGGTAGAATCATAACCATAGAATACGACCCTAATCGAAATGCATACATTTGTCTCATACACTATGGGGATGGTGAGAAAAGATATATTTTACATCCCAGAGGGGCTATAATTGGAGATACCATTGTTTCTGGTACAGAAGTTCCTATCAAAATGGGAAATGCCCTACCTTTG---ACCGATATGCCCTTAGGCACAGCCATACATAACATAGAAATCACACTTGGAAAGGGGGGACAATTAGCTAGAGCAGCGGGTGCTGTAGCGAAACTGATTGCAAAAGAGGGGAAATCGGCCACATTAAAATTACCTTCTGGGGAGGTCCGTTTGATATCCAAAAACTGCTCAGCAACAGTAGGACAGGTGGGGAATGTTGGAGTGAACCAGAAAAGTTTGGGTAGAGCCGGATCTAAGTGTTGGCTAGGTAAGCGCCCTGTAGTAAGAGGAGTAGTTATGAACCCTGTAGACCATCCTCATGGGGGCGGTGAAGGGAGGGCCCCAATTGGTAGAAAAAGACCCACAACCCCTTGGGGTTATCCTGCACTTGGAAGAAGAAGTAGAAAAAGGAATAAATATAGTGATAATTTGATTCTTCGTCGCCGTAGTAAA
>Crassula_tecta
ATGGCGATACATTTATACAAAACTTCTACCCCGAGCACACGCAAAGGAGCCGTAGACAGTCAAGTGAAATCCAATCCAGAAAAAAATTTGATCTCTGGACAGCATCATTGTGGTAAAGGTCGTAATGCCAGAGGGATCATTACCGCAGGGCATAGAGGGGGGGGTCATAAACGTCTATACCGTAAAATAGATTTTCGACGGAATAAAAAAGACATATATGGTAGAATCATAACCATAGAATACGACCCTAATCGAAATGCATACATTTGTCTCATACACTATGGGGATGGTGAGAAAAGATATATTTTACATCCCAGAGGGGCTATAATTGGAGATACCATTGTTTCTGGTACAGAAGTTCCTATCAAAATGGGAAATGCCCTACCTTTG---ACCGATATGCCCTTAGGCACAGCCATACATAACATAGAAATCACACTTGGAAAGGGGGGACAATTAGCTAGAGCAGCGGGTGCTGTAGCGAAACTGATTGCAAAAGAGGGGAAATCGGCCACATTAAAATTACCTTCTGGGGAGGTCCGTTTGATATCCAAAAACTGCTCAGCAACAGTAGGACAGGTGGGGAATGTTGGAGTGAACCAGAAAAGTTTGGGTAGAGCCGGATCTAAGTGTTGGCTAGGTAAGCGCCCTGTAGTAAGAGGAGTAGTTATGAACCCTGTAGACCATCCTCATGGGGGCGGTGAAGGGAGGGCCCCAATTGGTAGAAAAAGACCCACAACCCCTTGGGGTTATCCTGCACTTGGAAGAAGAAGTAGAAAAAGGAATAAATATAGTGATAATTTGATTCTTCGTCGCCGTAGTAAA
>Crassula_mesembrianthemopsis
ATGGCGATACATTTATACAAAACTTCTACCCCGAGCACACGCAAAGGAGCCGTAGACAGTCAAGTGAAATCCAATCCAGAAAAAAATTTGATCTCTGGACAGCATCATTGTGGTAAAGGTCGTAATGCCAGAGGGATCATTACCGCAGGGCATAGAGGGGGGGGTCATAAACGTCTATACCGTAAAATAGATTTTCGACGGAATAAAAAAGACATATATGGTAGAATCATAACCATAGAATACGACCCTAATCGAAATGCATACATTTGTCTCATACACTATGGGGATGGTGAGAAAAGATATATTTTACATCCCAGAGGGGCTATAATTGGAGATACCATTGTTTCTGGTACAGAAGTTCCTATCAAAATGGGAAATGCCCTACCTTTG---ACCGATATGCCCTTAGGCACAGCCATACATAACATAGAAATCACACTTGGAAAGGGGGGACAATTAGCTAGAGCAGCGGGTGCTGTAGCGAAACTGATTGCAAAAGAGGGGAAATCGGCCACATTAAAATTACCTTCTGGGGAGGTCCGTTTGATATCCAAAAACTGCTCAGCAACAGTAGGACAGGTGGGGAATGTTGGAGTGAACCAGAAAAGTTTGGGTAGAGCCGGATCTAAGTGTTGGCTAGGTAAGCGCCCTGTAGTAAGAGGAGTAGTTATGAACCCTGTAGACCATCCTCATGGGGGCGGTGAAGGGAGGGCCCCAATTGGTAGAAAAAGACCCACAACCCCTTGGGGTTATCCTGCACTTGGAAGAAGAAGTAGAAAAAGGAATAAATATAGTGATAATTTGATTCTTCGTCGCCGTAGTAAA
>Crassula_deltoidea
ATGGCGATACATTTATACAAAACTTCTACCCCGAGCACACGCAAAGGAGCCGTAGACAGTCAAGTGAAATCCAATCCACAAAAAAATTTGATCTATGGACAGCATCATTGTGGGAAAGGTCGTAATGCCAGAGGGATCATTACCGCAGGGCATAGAGGGGGGGGTCATAAACGTCTATATCGTAAAATAGATTTTCGACGGAATAAAAAAGACATATATGGTAGAATCATAACCATAGAATACGACCCTAATCGAAATGCATACATTTGTCTCATACACTATGGGGATGGTGAGAAGAGATATATTTTACATCCCAGAGGGGCTAGAATTGGAGATACCATTGTTTCTGGTACAGAAGTTCCTATAAAAATGGGAAATGCCCTACCTTTG---ACCGATATGCCCTTAGGCACAGCCATACATAACATAGAAATCACCCTTGGAAAGGGGGGACAATTAGCTAGAGCAGCGGGTGCTGTAGCGAAACTGATTGCAAAAGAGGGGAAATCGGCCACATTAAAATTACCTTCTGGGGAGGTCCGTTTGATATCCAAAAACTGCTCAGCAACAGTCGGACAGGTGGGGAATGTTGGAGTGAACCAGAAAAGTTTGGGTAGAGCCGGATCTAAGCGTTGGCTAGGTAAGCGTCCTGTAGTAAGAGGAGTAGTTATGAACCCCGTAGACCATCCCCATGGGGGGGGTGAAGGGAGGGCCCCAATTGGTAGAAAAAGACCCACAACCCCTTGGGGTTATCCTGCACTTGGAAGAAGAAGCCGAAAAAGGAATAAATATAGTGATAATTTGATTCTTCGTCGCCGTAGTAAA
>Crassula_expansa_subsp_fragilis
ATGGCGATACATTTATACAAAACTTCTACCCCGAGCACACGCAAAGGAGCCGTAGACAGTCAAGTGAAATCCAATCCACAAAAAAATTTGATCTATGGACAGCATCATTGTGGGAAAGGTCGTAATGCCAGAGGGATCATTACCGCAGGGCATAGAGGGGGGGGTCATAAACGTCTATACCGTAAAATCGATTTTCGACGGAATAAAAAAGACATATATGGTAGAATCATAACCATAGAATACGACCCTAATCGAAATGCATACATTTGTCTCATACACTATGGGGATGGTGAGAAGAGATATATTTTACATCCCAGAGGGGCTATAATTGGAGATACCATTGTTTCTGGTACAGAAGTTCCTATAAAAATGGGAAATGCCCTACCTTTG---ACCGATATGCCCTTAGGCACAGCCATACATAACATAGAAATCACCCTTGGAAGGGGGGGACAATTAGCTAGAGCAGCGGGTGCTGTAGCGAAACTGATTGCAAAAGAGGGGAAATCGGCCACATTAAAATTACCTTCTGGGGAGGTCCGTTTGATATCCAAAAACTGCTCAGCAACAGTCGGACAGGTGGGGAATGTTGGAGTGAACCAGAAAAGTTTGGGTAGAGCCGGATCTAAGCGTTGGCTAGGTAAGCGTCCTGTAGTAAGAGGAGTAGTTATGAACCCCGTAGACCATCCCCATGGGGGTGGTGAAGGGAGGGCCCCAATTGGTAGAAAAAGACCCACAACCCCTTGGGGTTATCCTGCACTTGGAAGAAGAAGCCGAAAAAGGAATAAATATAGTGATAATTTGATTCTTCGTCGCCGTAGTAAA
>Crassula_volkensii
ATGGCGATACATTTATACAAAACTTCTACCCCGAGCACACGCAAAGGAGCCGTAGACAGTCAAGTGAAATCCAATCCACAAAAAAATTTGATCTATGGACAGCATCATTGTGGGAAAGGTCGTAATGCCAGAGGGATCATTACCGCAGGGCATAGAGGGGGGGGTCATAAACGTCTATACCGTAAAATCGATTTTCGACGGAATAAAAAAGACATATATGGTAGAATCATAACCATAGAATACGACCCTAATCGAAATGCATACATTTGTCTCATACACTATGGGGATGGTGAGAAGAGATATATTTTACATCCCAGAGGGGCTATAATTGGAGATACCATTGTTTCTGGTACAGAAGTTCCTATAAAAATGGGAAATGCCCTACCTTTG---ACCGATATGCCCTTAGGCACAGCCATACATAACATAGAAATCACCCTTGGAAGGGGGGGACAATTAGCTAGAGCAGCGGGTGCTGTAGCGAAACTGATTGCAAAAGAGGGGAAATCGGCCACATTAAAATTACCTTCTGGGGAGGTCCGTTTGATATCCAAAAACTGCTCAGCAACAGTCGGACAGGTGGGGAATGTTGGAGTGAACCAGAAAAGTTTGGGTAGAGCCGGATCTAAGCGTTGGCTAGGTAAGCGTCCTGTAGTAAGAGGAGTAGTTATGAACCCCGTAGACCATCCCCATGGGGGTGGTGAAGGGAGGGCCCCAATTGGTAGAAAAAGACCCACAACCCCTTGGGGTTATCCTGCACTTGGAAGAAGAAGCCGAAAAAGGAATAAATATAGTGATAATTTGATTCTTCGTCGCCGTAGTAAA
>Cotyledon_tomentosa
ATGGCGATCCATTTATACAAAACTTCTACCCCGAGCACACGCAAAGGAGCCGTAGACAGTCAAGTGAAATCCAATCCACAAAAAAATTTGATCTATGGACAGCATCGCTGTGGTAAAGGTCGTAATGCCAGAGGGATCATTACCGCAGGGCATAGAGGGGGAGGTCATAAACGTTTATACCGTAAAATAGATTTTCGACGGAATAAAAAAGACATATATGGTAGAATCATAACCATAGAATACGACCCTAATCGAAATGCATACATTTGTCTCATACACTATGGGGATGGTGAGAAGAGATATATTTTACATCCCAGAGGGGCTATAATTGGAGATACCATTGTTTCTGGTACAGAAGTTCCTATAAAAATGGGAAATGCCCTACCTTTG---ACCGATATGCCCTTAGGCACAGCCATACATAACATAGAAATCACACTTGGAAAGGGTGGACAATTAGCTAGAGCAGCGGGTGCTGTAGCGAAACTGATTGCAAAAGAGGGGAAATCGGCCACATTAAAATTACCTTCTGGGGAGGTCCGTTTGATATCCAAAAACTGCTCAGCAACAGTCGGACAGGTGGGGAATGTTGGAGTGAACCAGAAAAGTTTGGGTAGAGCCGGATCGAAGTGTTGGCTAGGTAAGCGTCCTGTAGTCAGAGGAGTCGTTATGAACCCTGTAGACCATCCCCATGGGGGTGGTGAAGGGAGGGCCCCAATTGGTAGAAAAAGACCCACAACCCCTTGGGGTTATCCTGCACTTGGAAGAAGAAGTCGAAAAAGGAATAAATATAGTGATAATTTGATTCTTCGTCGCCGTAGTAAA
>Kalanchoe_daigremontiana
ATGGCGATACATTTATACAAAACTTCTACCCCGAGCACACGCAAAGGAGCCGTAGACAGTCAAGTGAAATCCAATCCACAAAAAAATTTGATCTATGGACAGCATCATTGTGGTAAAGGTCGTAATGCCAGAGGGATCATTACCGCAGGGCATAGAGGGGGAGGTCATAAACGTTTATATCGTAAAATAGATTTTCGACGGAATAAAAAAGACATATATGGTAGAATCATAACCATAGAATACGACCCTAATCGAAATGCATACATTTGTCTCATACACTATGGGGATGGTGAGAAGAGATATATTTTACATCCCAGAGGGGCTATAATTGGAGATACCATTGTTTCTGGTACAGAAGTTCCTATAAAAATGGGAAATGCCCTACCTTTG---ACCGATATGCCCTTAGGCACAGCCATACATAACATAGAAATCACACTTGGAAAGGGTGGACAATTAGCTAGAGCAGCGGGTGCTGTAGCGAAACTGATTGCAAAAGAGGGGAAATCGGCCACATTAAAATTACCTTCTGGGGAGGTCCGTTTGATATCCAAAAACTGCTCAGCAACAGTCGGACAGGTGGGGAATGTTGGAGTGAACCAGAAAAGTTTGGGTAGAGCCGGATCTAAGTGTTGGCTAGGTAAGCGTCCTGTAGTAAGAGGAGTAGTTATGAACCCTGTAGACCATCCCCATGGGGGTGGTGAAGGGAGGGCCCCAATTGGTAGAAAAAGACCCACAACCCCTTGGGGTTATCCTGCACTTGGAAGAAGAAGTCGAAAAAGGAATAAATATAGTGATAATTTGATTCTTCGTCGCCGTAGTAAA
>Kalanchoe_delagoensis
ATGGCGATACATTTATACAAAACTTCTACCCCGAGCACACGCAAAGGAGCCGTAGACAGTCAAGTGAAATCCAATCCACAAAAAAATTTGATCTATGGACAGCATCATTGTGGTAAAGGTCGTAATGCCAGAGGGATCATTACCGCAGGGCATAGAGGGGGAGGTCATAAACGTTTATATCGTAAAATAGATTTTCGACGGAATAAAAAAGACATATATGGTAGAATCATAACCATAGAATACGACCCTAATCGAAATGCATACATTTGTCTCATACACTATGGGGATGGTGAGAAGAGATATATTTTACATCCCAGAGGGGCTATAATTGGAGATACCATTGTTTCTGGTACAGAAGTTCCTATAAAAATGGGAAATGCCCTACCTTTG---ACCGATATGCCCTTAGGCACAGCCATACATAACATAGAAATCACACTTGGAAAGGGTGGACAATTAGCTAGAGCAGCGGGTGCTGTAGCGAAACTGATTGCAAAAGAGGGGAAATCGGCCACATTAAAATTACCTTCTGGGGAGGTCCGTTTGATATCCAAAAACTGCTCAGCAACAGTCGGACAGGTGGGGAATGTTGGAGTGAACCAGAAAAGTTTGGGTAGAGCCGGATCTAAGTGTTGGCTAGGTAAGCGTCCTGTAGTAAGAGGAGTAGTTATGAACCCTGTAGACCATCCCCATGGGGGTGGTGAAGGGAGGGCCCCAATTGGTAGAAAAAGACCCACAACCCCTTGGGGTTATCCTGCACTTGGAAGAAGAAGTCGAAAAAGGAATAAATATAGTGATAATTTGATTCTTCGTCGCCGTAGTAAA
>Kalanchoe_fedtschenkoi
ATGGCGATACATTTATACAAAACTTCTACCCCGAGCACACGCAAAGGAGCCGTAGACAGTCAAGTGAAATCCAATCCACAAAAAAATTTGATCTATGGACAGCATCATTGTGGTAAAGGTCGTAATGCCAGAGGGATCATTACCGCAGGGCATAGAGGGGGAGGTCATAAACGTTTATATCGTAAAATAGATTTTCGACGGAATAAAAAAGACATATATGGTAGAATCATAACCATAGAATACGACCCTAATCGAAATGCATACATTTGTCTCATACACTATGGGGATGGTGAGAAGAGATATATTTTACATCCCAGAGGGGCTATAATTGGAGATACCATTGTTTCTGGTACAGAAGTTCCTATAAAAATGGGAAATGCCCTACCTTTGAGTACCGATATGCCCTTAGGCACAGCCATACATAACATAGAAATCACACTTGGAAAGGGTGGACAATTAGCTAGAGCAGCGGGTGCTGTAGCGAAACTGATTGCAAAAGAGGGGAAATCGGCCACATTAAAATTACCTTCTGGGGAGGTCCGTTTGATATCCAAAAACTGCTCAGCAACAGTCGGACAGGTGGGGAATGTTGGAGTGAACCAGAAAAGTTTGGGTAGAGCCGGATCTAAGTGTTGGCTAGGTAAGCGTCCTGTAGTAAGAGGAGTAGTTATGAACCCTGTAGACCATCCCCATGGGGGTGGTGAAGGGAGGGCCCCAATTGGTAGAAAAAGACCCACAACCCCTTGGGGTTATCCTGCACTTGGAAGAAGAAGTCGAAAAAGGAATAAATATAGTGATAATTTGATTCTTCGTCGCCGTAGTAAA
>Kalanchoe_longiflora
ATGGCGATACATTTATACAAAACTTCTACCCCGAGCACACGCAAAGGAGCCGTAGACAGTCAAGTGAAATCCAATCCACAAAAAAATTTGATCTATGGACAGCATCATTGTGGTAAAGGTCGTAATGCCAGAGGGATCATTACCGCAGGGCATAGAGGGGGAGGTCATAAACGTTTATATCGTAAAATAGATTTTCGACGGAATAAAAAAGACATATATGGTAGAATCATAACCATAGAATACGACCCTAATCGAAATGCATACATTTGTCTCATACACTATGGGGATGGTGAGAAGAGATATATTTTACATCCCAGAGGGGCTATAATTGGAGATACCATTGTTTCTGGTACAGAAGTTCCTATAAAAATGGGAAATGCCCTACCTTTG---ACCGATATGCCCTTAGGCACAGCCATACATAACATAGAAATCACACTTGGAAAGGGTGGACAATTAGCTAGAGCAGCGGGTGCTGTAGCGAAACTGATTGCAAAAGAGGGGAAATCGGCCACATTAAAATTACCTTCCGGGGAGGTCCGTTTGATATCCAAAAACTGCTCAGCAACAGTCGGACAGGTGGGGAATGTTGGAGTGAACCAGAAAAGTTTGGGTAGAGCCGGATCTAAGTGTTGGCTAGGTAAGCGTCCTGTAGTAAGAGGAGTAGTTATGAACCCTGTAGACCATCCCCATGGGGGTGGTGAAGGGAGGGCCCCAATTGGTAGAAAAAGACCCACAACCCCTTGGGGTTATCCTGCACTTGGAAGAAGAAGTCGAAAAAGGAATAAATATAGTGATAATTTGATTCTTCGTCGCCGTAGTAAA
>Kalanchoe_tomentosa
ATGGCGATACATTTATACAAAACTTCTACCCCGAGCACACGCAAAGGAGCCGTAGACAGTCAAGTGAAATCCAATCCACAAAAAAATGGGATCTATGGACAGCATCGTTGTGGTAAAGGTCGTAATGCCAGAGGGATCATTACCGCAGGGCATAGAGGGGGAGGTCATAAACGTTTATATCGTAAAATAGATTTTCAACGGAATAAAAAAGACATATATGGTAGAATCATAACCATAGAATACGACCCTAATCGAAATGCATACATTTGTCTCATACACTATGGGGATGGTGAGAAGAGATATATTTTACATCCCAGAGGGGCTATAATTGGAGATACCATTGTTTCTGGTACAGAAGTTCCTATAAAAATGGGAAATGCCCTACCTTTG---ACCGATATGCCCTTAGGCACAGCCATACATAACATAGAAATCACACTTGGAAAGGGTGGACAATTAGCTAGAGCAGCGGGTGCTGTAGCGAAACTGATTGCAAAAGAGGGGAAATCGGCCACATTAAAATTACCTTCTGGGGAGGTCCGTTTGATATCCAAAAACTGCTCAGCAACAGTCGGACAGGTGGGGAATGTTGGAGTGAACCAGAAAAGTTTGGGTAGAGCCGGATCTAAGTGTTGGCTAGGTAAGCGTCCTGTAGTAAGAGGAGTAGTTATGAACCCTGTAGACCATCCCCATGGGGGTGGTGAAGGGAGGGCCCCAATTGGTAGAAAAAGACCCACAACCCCTTGGGGTTATCCTGCACTTGGAAGAAGAAGTCGAAAAAGGAATAAATATAGTGATAATTTGATTCTTCGTCGCCGTAGTAAA
>Echeveria_lilacina
ATGGCGATACATTTATACAAAACTTCTACCCCGAGCACACGCAAAGGAGCCGTAGACAGTCAAGTGAAATCCAATCCGCAAAAAAATTTGATCTCTGGACAGCATCATTGTGGTAAAGGTCGTAATGCCAGAGGGATCATTACCGCAGGGCATAGAGGGGGAGGTCATAAACGTTTATATCGTAAAATAGATTTTCGACGGAATAAAAAAGACATATATGGTAGAATCATAACCATAGAATATGACCCTAATCGAAATGCATACATTTGTCTCATACACTATGGGGATGGTGAGAAGAGATATATTTTACATCCCAGAGGGGCTATAATTGGAGATACCATTGTTTCTGGTACAGAAGTTCCTATAAAAATGGGAAATGCCCTACCTTTG---ACCGATATGCCCTTAGGCACAGCCATACATAACATAGAAATTACACTTGGAAAGGGTGGACAATTAGCTAGAGCAGCGGGTGCTGTAGCGAAACTGATTGCAAAAGAGGGGAAATCGGCTACATTAAAATTACCTTCTGGGGAGGTCCGTTTGATATCCAAAAACTGCTCAGCAACAGTCGGACAGGTGGGGAATGTTGGAGTGAACCAGAAAACTTTGGGTAGAGCCGGATCTAAGTGTTGGCTAGGTAAGCGTCCTGTAGTAAGAGGGGTAGTTATGAACCCTGTAGACCATCCCCATGGGGGTGGTGAAGGGAGGGCCCCAATTGGTAGAAAAAGACCCACAACCCCTTGGGGTTATCCTGCACTTGGAAGAAGAAGTCGAAAAAGGAATAAATATAGTGATAATTTGATTCTTCGTCGCCGTAGTAAA
>Graptopetalum_amethystinum
ATGGCGATACATTTATACAAAACTTCTACCCCGAGCACACGCAAAGGAGCCGTAGACAGTCAAGTGAAATCCAATCCGCAAAAAAATTTGATCTCTGGACAGCATCATTGTGGTAAAGGTCGTAATGCCAGAGGGATCATTACCGCAGGGCATAGAGGGGGAGGTCATAAACGTTTATATCGTAAAATAGATTTTCGACGGAATAAAAAAGACATATATGGTAGAATCATAACCATAGAATATGACCCTAATCGAAATGCATACATTTGTCTCATACACTATGGGGATGGTGAGAAGAGATATATTTTACATCCCAGAGGGGCTATAATTGGAGATACCATTGTTTCTGGTACAGAAGTTCCTATAAAAATGGGAAATGCCCTACCTTTG---ACCGATATGCCCTTAGGCACAGCCATACATAACATAGAAATTACACTTGGAAAGGGTGGACAATTAGCTAGAGCAGCGGGTGCTGTAGCGAAACTGATTGCAAAAGAGGGGAAATCGGCTACATTAAAATTACCTTCTGGGGAGGTCCGTTTGATATCCAAAAACTGCTCAGCAACAGTCGGACAGGTGGGGAATGTTGGAGTGAACCAGAAAACTTTGGGTAGAGCCGGATCTAAGTGTTGGCTAGGTAAGCGTCCTGTAGTAAGAGGGGTAGTTATGAACCCTGTAGACCATCCCCATGGGGGTGGTGAAGGGAGGGCCCCAATTGGTAGAAAAAGACCCACAACCCCTTGGGGTTATCCTGCACTTGGAAGAAGAAGTCGAAAAAGGAATAAATATAGTGATAATTTGATTCTTCGTCGCCGTAGTAAA
>Pachyphytum_compactum
ATGGCGATACATTTATACAAAACTTCTACCCCGAGCACACGCAAAGGAGCCGTAGACAGTCAAGTGAAATCCAATCCGCAAAAAAATTTGATCTCTGGACAGCATCATTGTGGTAAAGGTCGTAATGCCAGAGGGATCATTACCGCAGGGCATAGAGGGGGAGGTCATAAACGTTTATATCGTAAAATAGATTTTCGACGGAATAAAAAAGACATATATGGTAGAATCATAACCATAGAATATGACCCTAATCGAAATGCATACATTTGTCTCATACACTATGGGGATGGTGAGAAGAGATATATTTTACATCCCAGAGGGGCTATAATTGGAGATACCATTGTTTCTGGTACAGAAGTTCCTATAAAAATGGGAAATGCCCTACCTTTG---ACCGATATGCCCTTAGGCACAGCCATACATAACATAGAAATTACACTTGGAAAGGGTGGACAATTAGCTAGAGCAGCGGGTGCTGTAGCGAAACTGATTGCAAAAGAGGGGAAATCGGCTACATTAAAATTACCTTCTGGGGAGGTCCGTTTGATATCCAAAAACTGCTCAGCAACAGTCGGACAGGTGGGGAATGTTGGAGTGAACCAGAAAACTTTGGGTAGAGCCGGATCTAAGTGTTGGCTAGGTAAGCGTCCTGTAGTAAGAGGGGTAGTTATGAACCCTGTAGACCATCCCCATGGGGGTGGTGAAGGGAGGGCCCCAATTGGTAGAAAAAGACCCACAACCCCTTGGGGTTATCCTGCACTTGGAAGAAGAAGTCGAAAAAGGAATAAATATAGTGATAATTTGATTCTTCGTCGCCGTAGTAAA
>Sedum_alfredii
ATGGCGATACATTTATACAAAACTTCTACCCCGAGCACACGCAAAGGAGCCGTAGACAGTCAAGTGAAATCCAATCCGCAAAAAAATTTGATCTCTGGACAGCATCATTGTGGTAAAGGTCGTAATGCCAGAGGGATCATTACCGCAGGGCATAGAGGGGGAGGTCATAAACGTTTATATCGTAAAATAGATTTTCGACGGAATAAAAAAGACATATATGGTAGAATCATAACTCTAGAATATGACCCTAATCGAAATGCATACATTTGTCTCATACACTATGGGGATGGTGAGAAGAGATATATTTTACATCCCAGAGGGGCTATAATTGGAGATACCATTGTTTCTGGTACAGAAGTTCCTATAAAAATGGGAAATGCCCTACCTTTG---ACCAATATGCCCTTAGGCACAGCCATACATAACATAGAAATTACACTTGGAAAGGGTGGACAATTAGCTAGAGCAGCGGGTGCTGTAGCGAAACTGATTGCAAAAGAGGGGAAATCGGCTACATTAAAATTACCTTCTGGGGAGGTCCGTTTGATATCCAAAAACTGCTCAGCAACAGTCGGACAGGTGGGGAATGTTGGAGTGAACCAGAAAAGTTTGGGTAGAGCCGGATCTAAGTGTTGGCTAGGTAAGCGTCCTGTAGTAAGAGGAGTAGTTATGAACCCTGTAGACCATCCCCATGGGGGTGGTGAAGGGAGGGCCCCAATTGGTAGAAAAAGACCCACAACCCCTTGGGGTTATCCTGCACTTGGAAGAAGAAGTCGAAAAAGGAATAAATATAGTGATAATTTGATTCTTCGTCGCCGTAGTAAA
>Sedum_emarginatum
ATGGCGATACATTTATACAAAACTTCTACCCCGAGCACACGCAAAGGAGCCGTAGACAGTCAAGTGAAATCCAATCCGCAAAAAAATTTGATCTCTGGACAGCATCATTGTGGTAAAGGTCGTAATGCCAGAGGGATCATTACCGCAGGGCATAGAGGGGGAGGTCATAAACGTTTCTATCGAAAAATAGATTTTCGACGGAATAAAAAAGACATATATGGTAGAATCATAACCATAGAATATGACCCTAATCGAAATGCATACATTTGTCTCATACACTATGGGGATGGTGAGAAGAGATATATTTTACATCCCAGAGGGGCTATAATTGGAGATACCATTGTTTCTGGTACAGAAGTTCCTATAAAAATGGGAAATGTCCTACCTTTG---ACCGATATGCCCTTAGGCACAGCCATACATAACATAGAAATTACACTTGGAAAGGGTGGACAATTAGCTAGAGCAGCGGGTGCTGTAGCGAAACTGATTGCAAAAGAGGGGAAATCGGCTACATTAAAATTACCTTCTGGGGAGGTCCGTTTGATATCCAAAAACTGCTCAGCAACAGTCGGACAGGTGGGGAATGTTGGAGTGAACCAGAAAAGTTTGGGTAGAGCCGGATCTAAGTGTTGGCTAGGTAAGCGTCCTGTAGTAAGAGGAGTAGTTATGAACCCTGTAGACCATCCCCATGGGGGTGGTGAAGGGAGGGCCCCAATTGGTAGAAAAAGACCCACAACCCCTTGGGGTTATCCTGCACTTGGAAGAAGAAGTCGAAAAAGGAATAAATATAGTGATAATTTGATTCTTCGTCGCCGTAGTAAA
>Sedum_lineare
ATGGCGATACATTTATACAAAACTTCTACCCCGAGCACACGCAAAGGAGCCGTAGACAGTCAAGTGAAATCCAATCCGCAAAAAAATTTGATCTCTGGACAGCATCATTGTGGTAAAGGTCGTAATGCCAGAGGGATCATTACCGCCGGGCATAGAGGGGGAGGTCATAAACGTTTATATCGTAAAATAGATTTTCGACGGAATAAAAAAGACATATATGGTAGAATCCTAACCATAGAATATGACCCTAATCGAAATGCATACATTTGTCTCATACACTATGGGGATGGTGAGAAGAGATATATTTTACATCCCAGAGGGGCTATAATTGGAGATACCATTGTTTCTGGTACAGAAGTTCCTATAAAAATGGGAAATGCCCTACCTTTG---ACCGATATGCCCTTAGGCACAGCCATACATAACATAGAAATTACACTTGGAAAGGGTGGACAATTAGCTAGAGCAGCGGGTGCTGTAGCGAAACTGATTGCAAAAGAGGGGAAATCGGCTACATTAAAATTACCTTCTGGGGAGGTCCGTTTGATATCCAAAAACTGCTCAGCAACAGTCGGACAGGTGGGGAATGTTGGAGTGAACCAGAAAAGTTTGGGTAGAGCCGGATCTAAGTGTTGGCTAGGTAAGCGGCCTGTAGTAAGAGGAGTAGTTATGAACCCTGTAGACCACCCCCATGGGGGTGGTGAAGGGAGGGCCCCAATTGGTAGAAAAAGACCCACAACCCCTTGGGGTTATCCTGCACTTGGAAGAAGAAGTCGAAAAAGGAATAAATATAGTGCTAATTTGATTCTTCGTCGCCGTAGTAAA
>Sedum_oryzifolium
ATGGCGATACATTTATACAAAACTTCTACCCCGAGCACACGCAAAGGAGCCGTAGACAGTCAAGTGAAATCCAATCCGCAAAAAAATTTGATCTCTGGACAGCATCATTGTGGTAAAGGTCGTAATGCCAGAGGGATCATTACCGCAGGGCATAGAGGGGGAGGTCATAAACGTTTATATCGTAAAATAGATTTTCGACGGAATAAAAAAGACATATATGGTAGAATCATAACCATAGAATATGACCCTAATCGAAATGCATACATTTGTCTCATACACTATGGGGATGGTGAGAAGAGATATATTTTACATCCCAGAGGGGCTATAATTGGAGATACCATTGTTTCTGGTACAGAAGTTCCTATAAAAATGGGAAATGCCCTACCTTTG---ACCGATATGCCCTTAGGCACAGCCATACATAACATAGAAATTACACTTGGAAAGGGTGGACAATTAGCTAGAGCAGCGGGTGCTGTAGCGAAACTGATTGCAAAAGAGGGGAAATCGGCTACATTAAAATTACCTTCTGGGGAGGTCCGTTTGATATCCAAAAACTGCTCAGCAACAGTCGGACAGGTGGGGAATGTTGGAGTGAACCAGAAAAGTTTAGGTAGAGCCGGATCTAAGTGTTGGCTAGGTAAGCGTCCTGTAGTAAGAGGAGTAGTTATGAACCCTGTAGACCACCCCCATGGGGGTGGTGAAGGGAGGGCCCCAATTGGTAGAAAAAGACCCACAACCCCTTGGGGTTATCCGGCACTTGGAAGAAGAAGTCGAAAAAGGAATAAATATAGCGATAATTTGATTCTTCGTCGCCGTAGTAAA
>Sedum_plumbizincicola
ATGGCGATACATTTATACAAAACTTCTACCCCGAGCACACGCAAAGGAGCCGTAGACAGTCAAGTGAAATCCAATCCGCAAAAAAATTTGATCTCTGGACAGCATCATTGTGGTAAAGGTCGTAATGCCAGAGGGATCATTACCGCAGGGCATAGAGGGGGAGGTCATAAACGTTTATATCGTAAAATAGATTTTCGACGGAATAAAAAAGACATATATGGTAGAATCATAACCATAGAATATGACCCTAATCGAAATGCATACATTTGTCTCATACACTATGGGGATGGTGAGAAGAGATATATTTTACATCCCAGAGGGGCTATAATTGGAGATACCATTGTTTCTGGTACAGAAGTTCCTATAAAAATGGGAAATGCCCTACCTTTG---ACCGATATGCCCTTAGGCACAGCCATACATAACATAGAAATTACACTTGGAAAGGGTGGACAATTAGCTAGAGCAGCGGGTGCTGTAGCGAAACTGATTGCAAAAGAGGGGAAATCGGCTACATTAAAATTACCTTCTGGGGAGGTCCGTTTGATATCCAAAAACTGCTCAGCAACAGTCGGACAGGTGGGGAATGTTGGAGTGAACCAGAAAAGTTTGGGTAGAGCCGGATCTAAGTGTTGGCTAGGTAAGCGTCCTGTAGTAAGAGGAGTAGTTATGAACCCTGTAGACCATCCCCATGGGGGTGGTGAAGGGAGGGCCCCAATTGGTAGAAAAAGACCCACAACCCCTTGGGGTTATCCTGCACTTGGAAGAAGAAGTCGAAAAAGGAATAAATATAGTGAGAATTTGATTCTTCGTCGCCGTAGTAAA
>Sedum_sarmentosum
ATGGCGATACATTTATACAAAACTTCTACCCCGAGCACACGCAAAGGAGCCGTAGACAGTCAAGTGAAATCCAATCCGCAAAAAAATTTGATCTCTGGACAGCATCATTGTGGTAAAGGTCGTAATGCCAGAGGGATCATTACCGCAGGGCATAGAGGGGGAGGTCATAAACGTTTATATCGTAAAATAGATTTTCGACGGAATAAAAAAGACATATATGGTAGAATCATAACCATAGAATATGACCCTAATCGAAATGCATACATTTGTCTCATACACTATGGGGATGGTGAGAAGAGATATATTTTACATCCCAGAGGGGCTATAATTGGAGATACCATTGTTTCTGGTACAGAAGTTCCTATAAAAATGGGAAATGCCCTACCTTTG---ACCGATATGCCCTTAGGCACAGCCATACATAACATAGAAATTACACTTGGAAAGGGTGGACAATTAGCTAGAGCAGCGGGTGCTGTAGCGAAACTGATTGCAAAAGAGGGGAAATCGGCTACATTAAAATTACCTTCTGGGGAAGTCCGTTTGATATCCAAAAACTGCTCAGCAACAGTCGGACAGGTGGGGAATGTTGGAGTGAACCAGAAAAGTTTGGGTAGAGCCGGATCTAAGTGTTGGCTAGGTAAGCGTCCTGTAGTAAGAGGAGTAGTTATGAACCCTGTAGACCATCCCCATGGGGGTGGTGAAGGGAGGGCCCCAATTGGTAGAAAAAGACCCACAACCCCTTGGGGTTATCCTGCACTTGGAAGAAGAAGTCGAAAAAGGAATAAATATAGTGATAATTTGATTCTTCGTCGCCGTAGTAAA
>Sedum_tricarpum
ATGGCGATACATTTATACAAAACTTCTACCCCGAGCACACGCAAAGGAGCCGTAGACAGTCAAGTGAAATCCAATCCGCAAAAAAATTTGATCTCTGGACAGCATCATTGTGGTAAAGGTCGTAATGCCAGAGGGATCATTACCGCAGGGCATAGAGGGGGAGGTCATAAACGTTTATATCGTAAAATAGATTTTCGACGGAATAAAAAAGACATATATGGTAGAATCATAACTCTAGAATATGACCCTAATCGAAATGCATACATTTGTCTCATACACTATGGGGATGGTGAGAAGAGATATATTTTACATCCCAGAGGGGCTATAATTGGAGATACCATTGTTTCTGGTACAGAAGTTCCTATAAAAATGGGAAATGCCCTACCTTTG---ACCGATATGCCCTTAGGCACAGCCATACATAACATAGAAATTACACTTGGAAAGGGTGGACAATTAGCTAGAGCAGCGGGTGCTGTAGCGAAACTGATTGCAAAAGAGGGGAAATCGGCTACATTAAAATTACCTTCTGGGGAGGTCCGTTTGATATCCAAAAACTGCTCAGCAACAGTCGGACAGGTGGGGAATGTTGGAGTGAACCAGAAAAGTTTGGGTAGAGCCGGATCTAAGTGTTGGCTAGGTAAGCGTCCTGTAGTAAGAGGAGTAGTTATGAACCCTGTAGACCATCCCCATGGGGGTGGTGAAGGGAGGGCCCCAATTGGTAGAAAAAGACCCACAACCCCTTGGGGTTATCCTGCACTTGGAAGAAGAAGTCGAAAAAGGAATAAATATAGTGATAATTTGATTCTTCGTCGCCGTAGTAAA
>Aeonium_arboreum
ATGGCGATACATTTATACAAAACTTCTACCCCGAGCACACGCAAAGGAGCCGTAGACAGTCAAGTGAAATCCAATCCGCAAAAAAATTTGATCTATGGACAGCATCATTGTGGTAAAGGTCGTAATGCCAGAGGGATCATTACCGCAGGGCATAGAGGGGGAGGTCATAAACGTTTATATCGTAAAATAGATTTTCGACGGAATAAAAAAGACATATATGGTAGAATCATAACCATAGAATACGACCCTAATCGAAATGCATACATTTGTCTCATACACTATGGGGATGGTGAGAAGAGATATATTTTACACCCCAGAGGGGCTATAATTGGAGATACCATTGTTTCTGGTACAGAAGTTCCTATAAAAATGGGAAATGCCCTACCTTTG---ACCGATATGCCCTTAGGCACAGCCATACATAACATAGAAATTACACTTGGAAAGGGTGGACAATTAGCTAGAGCAGCGGGTGCTGTAGCGAAACTGATTGCAAAAGAGGGGAAATCGGCCACATTAAAATTACCTTCTGGGGAGGTCCGTTTGATATCCAAAAACTGTTCAGCAACAGTCGGACAGGTGGGGAATGTTGGAGTGAACCAGAAAAGTTTGGGTAGAGCCGGATCTAAGCGTTGGCTAGGTAAGCGTCCTGTAGTAAGAGGAGTAGTTATGAACCCTGTAGACCATCCCCATGGGGGTGGTGAAGGGAGGGCCCCAATTGGTAGAAAAAGACCCACAACCCCTTGGGGTTATCCTGCACTTGGAAGAAGAAGTCGAAAAAGGAATAAATATAGTGATAATTTGATTCTTCGTCGCCGTAGTAAA
>Aeonium_balsamiferum
ATGGCGATACATTTATACAAAACTTCTACCCCGAGCACACGCAAAGGAGCCGTAGACAGTCAAGTGAAATCCAATCCGCAAAAAAATTTGATCTATGGACAGCATCATTGTGGTAAAGGTCGTAATGCCAGAGGGATCATTACCGCAGGGCATAGAGGGGGAGGTCATAAACGTTTATATCGTAAAATAGATTTTCGACGGAATAAAAAAGACATATATGGTAGAATCATAACCATAGAATACGACCCTAATCGAAATGCATACATTTGTCTCATACACTATGGGGATGGTGAGAAGAGATATATTTTACACCCCAGAGGGGCTATAATTGGAGATACCATTGTTTCTGGTACAGAAGTTCCTATAAAAATGGGAAATGCCCTACCTTTG---ACCGATATGCCCTTAGGCACAGCCATACATAACATAGAAATTACACTTGGAAAGGGTGGACAATTAGCTAGAGCAGCGGGTGCTGTAGCGAAACTGATTGCAAAAGAGGGGAAATCGGCCACATTAAAATTACCTTCTGGGGAGGTCCGTTTGATATCCAAAAACTGTTCAGCAACAGTCGGACAGGTGGGGAATGTTGGAGTGAACCAGAAAAGTTTGGGTAGAGCCGGATCTAAGCGTTGGCTAGGTAAGCGTCCTGTAGTAAGAGGAGTAGTTATGAACCCTGTAGACCATCCCCATGGGGGTGGTGAAGGGAGGGCCCCAATTGGTAGAAAAAGACCCACAACCCCTTGGGGTTATCCTGCACTTGGAAGAAGAAGTCGAAAAAGGAATAAATATAGTGATAATTTGATTCTTCGTCGCCGTAGTAAA
>Aeonium_decorum
ATGGCGATACATTTATACAAAACTTCTACCCCGAGCACACGCAAAGGAGCCGTAGACAGTCAAGTGAAATCCAATCCGCAAAAAAATTTGATCTATGGACAGCATCATTGTGGTAAAGGTCGTAATGCCAGAGGGATCATTACCGCAGGGCATAGAGGGGGAGGTCATAAACGTTTATATCGTAAAATAGATTTTCGACGGAATAAAAAAGACATATATGGTAGAATCATAACCATAGAATACGACCCTAATCGAAATGCATACATTTGTCTCATACACTATGGGGATGGTGAGAAGAGATATATTTTACACCCCAGAGGGGCTATAATTGGAGATACCATTGTTTCTGGTACAGAAGTTCCTATAAAAATGGGAAATGCCCTACCTTTG---ACCGATATGCCCTTAGGCACAGCCATACATAACATAGAAATTACACTTGGAAAGGGTGGACAATTAGCTAGAGCAGCGGGTGCTGTAGCGAAACTGATTGCAAAAGAGGGGAAATCGGCCACATTAAAATTACCTTCTGGGGAGGTCCGTTTGATATCCAAAAACTGTTCAGCAACAGTCGGACAGGTGGGGAATGTTGGAGTGAACCAGAAAAGTTTGGGTAGAGCCGGATCTAAGCGTTGGCTAGGTAAGCGTCCTGTAGTAAGAGGAGTAGTTATGAACCCTGTAGACCATCCCCATGGGGGTGGTGAAGGGAGGGCCCCAATTGGTAGAAAAAGACCCACAACCCCTTGGGGTTATCCTGCACTTGGAAGAAGAAGTCGAAAAAGGAATAAATATAGTGATAATTTGATTCTTCGTCGCCGTAGTAAA
>Aeonium_diplocyclum
ATGGCGATACATTTATACAAAACTTCTACCCCGAGCACACGCAAAGGAGCCGTAGACAGTCAAGTGAAATCCAATCCGCAAAAAAATTTGATCTATGGACAGCATCATTGTGGTAAAGGTCGTAATGCCAGAGGGATCATTACCGCAGGGCATAGAGGGGGAGGTCATAAACGTTTATATCGTAAAATAGATTTTCGACGGAATAAAAAAGACATATATGGTAGAATCATAACCATAGAATACGACCCTAATCGAAATGCATACATTTGTCTCATACACTATGGGGATGGTGAGAAGAGATATATTTTACACCCCAGAGGGGCTATAATTGGAGATACCATTGTTTCTGGTACAGAAGTTCCTATAAAAATGGGAAATGCCCTACCTTTG---ACCGATATGCCCTTAGGCACAGCCATACATAACATAGAAATTACACTTGGAAAGGGTGGACAATTAGCTAGAGCAGCGGGTGCTGTAGCGAAACTGATTGCAAAAGAGGGGAAATCGGCCACATTAAAATTACCTTCTGGGGAGGTCCGTTTGATATCCAAAAACTGTTCAGCAACAGTCGGACAGGTGGGGAATGTTGGAGTGAACCAGAAAAGTTTGGGTAGAGCCGGATCTAAGCGTTGGCTAGGTAAGCGTCCTGTAGTAAGAGGAGTAGTTATGAACCCTGTAGACCATCCCCATGGGGGTGGTGAAGGGAGGGCCCCAATTGGTAGAAAAAGACCCACAACCCCTTGGGGTTATCCTGCACTTGGAAGAAGAAGTCGAAAAAGGAATAAATATAGTGATAATTTGATTCTTCGTCGCCGTAGTAAA
>Aeonium_dodrantale
ATGGCGATACATTTATACAAAACTTCTACCCCGAGCACACGCAAAGGAGCCGTAGACAGTCAAGTGAAATCCAATCCGCAAAAAAATTTGATCTATGGACAGCATCATTGTGGTAAAGGTCGTAATGCCAGAGGGATCATTACCGCAGGGCATAGAGGGGGAGGTCATAAACGTTTATATCGTAAAATAGATTTTCGACGGAATAAAAAAGACATATATGGTAGAATCATAACCATAGAATACGACCCTAATCGAAATGCATACATTTGTCTCATACACTATGGGGATGGTGAGAAGAGATATATTTTACACCCCAGAGGGGCTATAATTGGAGATACCATTGTTTCTGGTACAGAAGTTCCTATAAAAATGGGAAATGCCCTACCTTTG---ACCGATATGCCCTTAGGCACAGCCATACATAACATAGAAATTACACTTGGAAAGGGTGGACAATTAGCTAGAGCAGCGGGTGCTGTAGCGAAACTGATTGCAAAAGAGGGGAAATCGGCCACATTAAAATTACCTTCTGGGGAGGTCCGTTTGATATCCAAAAACTGTTCAGCAACAGTCGGACAGGTGGGGAATGTTGGAGTGAACCAGAAAAGTTTGGGTAGAGCCGGATCTAAGCGTTGGCTAGGTAAGCGTCCTGTAGTAAGAGGAGTAGTTATGAACCCTGTAGACCATCCCCATGGGGGTGGTGAAGGGAGGGCCCCAATTGGTAGAAAAAGACCCACAACCCCTTGGGGTTATCCTGCACTTGGAAGAAGAAGTCGAAAAAGGAATAAATATAGTGATAATTTGATTCTTCGTCGCCGTAGTAAA
>Aeonium_nobile
ATGGCGATACATTTATACAAAACTTCTACCCCGAGCACACGCAAAGGAGCCGTAGACAGTCAAGTGAAATCCAATCCGCAAAAAAATTTGATCTATGGACAGCATCATTGTGGTAAAGGTCGTAATGCCAGAGGGATCATTACCGCAGGGCATAGAGGGGGAGGTCATAAACGTTTATATCGTAAAATAGATTTTCGACGGAATAAAAAAGACATATATGGTAGAATCATAACCATAGAATACGACCCTAATCGAAATGCATACATTTGTCTCATACACTATGGGGATGGTGAGAAGAGATATATTTTACACCCCAGAGGGGCTATAATTGGAGATACCATTGTTTCTGGTACAGAAGTTCCTATAAAAATGGGAAATGCCCTACCTTTG---ACCGATATGCCCTTAGGCACAGCCATACATAACATAGAAATTACACTTGGAAAGGGTGGACAATTAGCTAGAGCAGCGGGTGCTGTAGCGAAACTGATTGCAAAAGAGGGGAAATCGGCCACATTAAAATTACCTTCTGGGGAGGTCCGTTTGATATCCAAAAACTGTTCAGCAACAGTCGGACAGGTGGGGAATGTTGGAGTGAACCAGAAAAGTTTGGGTAGAGCCGGATCTAAGCGTTGGCTAGGTAAGCGTCCTGTAGTAAGAGGAGTAGTTATGAACCCTGTAGACCATCCCCATGGGGGTGGTGAAGGGAGGGCCCCAATTGGTAGAAAAAGACCCACAACCCCTTGGGGTTATCCTGCACTTGGAAGAAGAAGTCGAAAAAGGAATAAATATAGTGATAATTTGATTCTTCGTCGCCGTAGTAAA
>Aeonium_saundersii
ATGGCGATACATTTATACAAAACTTCTACCCCGAGCACACGCAAAGGAGCCGTAGACAGTCAAGTGAAATCCAATCCGCAAAAAAATTTGATCTATGGACAGCATCATTGTGGTAAAGGTCGTAATGCCAGAGGGATCATTACCGCAGGGCATAGAGGGGGAGGTCATAAACGTTTATATCGTAAAATAGATTTTCGACGGAATAAAAAAGACATATATGGTAGAATCATAACCATAGAATACGACCCTAATCGAAATGCATACATTTGTCTCATACACTATGGGGATGGTGAGAAGAGATATATTTTACACCCCAGAGGGGCTATAATTGGAGATACCATTGTTTCTGGTACAGAAGTTCCTATAAAAATGGGAAATGCCCTACCTTTG---ACCGATATGCCCTTAGGCACAGCCATACATAACATAGAAATTACACTTGGAAAGGGTGGACAATTAGCTAGAGCAGCGGGTGCTGTAGCGAAACTGATTGCAAAAGAGGGGAAATCGGCCACATTAAAATTACCTTCTGGGGAGGTCCGTTTGATATCCAAAAACTGTTCAGCAACAGTCGGACAGGTGGGGAATGTTGGAGTGAACCAGAAAAGTTTGGGTAGAGCCGGATCTAAGCGTTGGCTAGGTAAGCGTCCTGTAGTAAGAGGAGTAGTTATGAACCCTGTAGACCATCCCCATGGGGGTGGTGAAGGGAGGGCCCCAATTGGTAGAAAAAGACCCACAACCCCTTGGGGTTATCCTGCACTTGGAAGAAGAAGTCGAAAAAGGAATAAATATAGTGATAATTTGATTCTTCGTCGCCGTAGTAAA
>Aeonium_tabuliforme
ATGGCGATACATTTATACAAAACTTCTACCCCGAGCACACGCAAAGGAGCCGTAGACAGTCAAGTGAAATCCAATCCGCAAAAAAATTTGATCTATGGACAGCATCATTGTGGTAAAGGTCGTAATGCCAGAGGGATCATTACCGCAGGGCATAGAGGGGGAGGTCATAAACGTTTATATCGTAAAATAGATTTTCGACGGAATAAAAAAGACATATATGGTAGAATCATAACCATAGAATACGACCCTAATCGAAATGCATACATTTGTCTCATACACTATGGGGATGGTGAGAAGAGATATATTTTACACCCCAGAGGGGCTATAATTGGAGATACCATTGTTTCTGGTACAGAAGTTCCTATAAAAATGGGAAATGCCCTACCTTTG---ACCGATATGCCCTTAGGCACAGCCATACATAACATAGAAATTACACTTGGAAAGGGTGGACAATTAGCTAGAGCAGCGGGTGCTGTAGCGAAACTGATTGCAAAAGAGGGGAAATCGGCCACATTAAAATTACCTTCTGGGGAGGTCCGTTTGATATCCAAAAACTGTTCAGCAACAGTCGGACAGGTGGGGAATGTTGGAGTGAACCAGAAAAGTTTGGGTAGAGCCGGATCTAAGCGTTGGCTAGGTAAGCGTCCTGTAGTAAGAGGAGTAGTTATGAACCCTGTAGACCATCCCCATGGGGGTGGTGAAGGGAGGGCCCCAATTGGTAGAAAAAGACCCACAACCCCTTGGGGTTATCCTGCACTTGGAAGAAGAAGTCGAAAAAGGAATAAATATAGTGATAATTTGATTCTTCGTCGCCGTAGTAAA
>Aeonium_undulatum
ATGGCGATACATTTATACAAAACTTCTACCCCGAGCACACGCAAAGGAGCCGTAGACAGTCAAGTGAAATCCAATCCGCAAAAAAATTTGATCTATGGACAGCATCATTGTGGTAAAGGTCGTAATGCCAGAGGGATCATTACCGCAGGGCATAGAGGGGGAGGTCATAAACGTTTATATCGTAAAATAGATTTTCGACGGAATAAAAAAGACATATATGGTAGAATCATAACCATAGAATACGACCCTAATCGAAATGCATACATTTGTCTCATACACTATGGGGATGGTGAGAAGAGATATATTTTACACCCCAGAGGGGCTATAATTGGAGATACCATTGTTTCTGGTACAGAAGTTCCTATAAAAATGGGAAATGCCCTACCTTTG---ACCGATATGCCCTTAGGCACAGCCATACATAACATAGAAATTACACTTGGAAAGGGTGGACAATTAGCTAGAGCAGCGGGTGCTGTAGCGAAACTGATTGCAAAAGAGGGGAAATCGGCCACATTAAAATTACCTTCTGGGGAGGTCCGTTTGATATCCAAAAACTGTTCAGCAACAGTCGGACAGGTGGGGAATGTTGGAGTGAACCAGAAAAGTTTGGGTAGAGCCGGATCTAAGCGTTGGCTAGGTAAGCGTCCTGTAGTAAGAGGAGTAGTTATGAACCCTGTAGACCATCCCCATGGGGGTGGTGAAGGGAGGGCCCCAATTGGTAGAAAAAGACCCACAACCCCTTGGGGTTATCCTGCACTTGGAAGAAGAAGTCGAAAAAGGAATAAATATAGTGATAATTTGATTCTTCGTCGCCGTAGTAAA
>Monanthes_anagensis
ATGGCGATACATTTATACAAAACTTCTACCCCGAGCACACGCAAAGGAGCCGTAGACAGTCAAGTGAAATCCAATCCGCAAAAAAATTTGATCTATGGACAGCATCATTGTGGTAAAGGTCGTAATGCCAGAGGGATCATTACCGCAGGGCATAGAGGGGGAGGTCATAAACGTTTATATCGTAAAATAGATTTTCGACGGAATAAAAAAGACATATATGGTAGAATCATAACCATAGAATACGACCCTAATCGAAATGCATACATTTGTCTCATACACTATGGGGATGGTGAGAAGAGATATATTTTACACCCCAGAGGGGCTATAATTGGAGATACCATTGTTTCTGGTACAGAAGTTCCTATAAAAATGGGAAATGCCCTACCTTTG---ACCGATATGCCCTTAGGCACAGCCATACATAACATAGAAATTACACTTGGAAAGGGTGGACAATTAGCTAGAGCAGCGGGTGCTGTAGCGAAACTGATTGCAAAAGAGGGGAAATCGGCCACATTAAAATTACCTTCTGGGGAGGTCCGTTTGATATCCAAAAACTGTTCAGCAACAGTCGGACAGGTGGGGAATGTTGGAGTGAACCAGAAAAGTTTGGGTAGAGCCGGATCTAAGCGTTGGCTAGGTAAGCGTCCTGTAGTAAGAGGAGTAGTTATGAACCCTGTAGATCATCCCCATGGGGGTGGTGAAGGGAGGGCCCCGATTGGTAGAAAAAGACCCACAACCCCTTGGGGTTATCCTGCACTTGGAAGAAGAAGTCGAAAAAGGAATAAATATAGTGATAATTTGATTCTTCGTCGCCGTAGTAAA
>Monanthes_brachycaulos
ATGGCGATACATTTATACAAAACTTCTACCCCGAGCACACGCAAAGGAGCCGTAGACAGTCAAGTGAAATCCAATCCGCAAAAAAATTTGATCTATGGACAGCATCATTGTGGTAAAGGTCGTAATGCCAGAGGGATCATTACCGCAGGGCATAGAGGGGGAGGTCATAAACGTTTATATCGTAAAATAGATTTTCGACGGAATAAAAAAGACATATATGGTAGAATCATAACCATAGAATACGACCCTAATCGAAATGCATACATTTGTCTCATACACTATGGGGATGGTGAGAAGAGATATATTTTACACCCCAGAGGGGCTATAATTGGAGATACCATTGTTTCTGGTACAGAAGTTCCTATAAAAATGGGAAATGCCCTACCTTTG---ACCGATATGCCCTTAGGCACAGCCATACATAACATAGAAATTACACTTGGAAAGGGTGGACAATTAGCTAGAGCAGCGGGTGCTGTAGCGAAACTGATTGCAAAAGAGGGGAAATCGGCCACATTAAAATTACCTTCTGGGGAGGTCCGTTTGATATCCAAAAACTGTTCAGCAACAGTCGGACAGGTGGGGAATGTTGGAGTGAACCAGAAAAGTTTGGGTAGAGCCGGATCTAAGCGTTGGCTAGGTAAGCGTCCTGTAGTAAGAGGAGTAGTTATGAACCCTGTAGATCATCCCCATGGGGGTGGTGAAGGGAGGGCCCCGATTGGTAGAAAAAGACCCACAACCCCTTGGGGTTATCCTGCACTTGGAAGAAGAAGTCGAAAAAGGAATAAATATAGTGATAATTTGATTCTTCGTCGCCGTAGTAAA
>Monanthes_muralis
ATGGCGATACATTTATACAAAACTTCTACCCCGAGCACACGCAAAGGAGCCGTAGACAGTCAAGTGAAATCCAATCCGCAAAAAAATTTGATCTATGGACAGCATCATTGTGGTAAAGGTCGTAATGCCAGAGGGATCATTACCGCAGGGCATAGAGGGGGAGGTCATAAACGTTTATATCGTAAAATAGATTTTCGACGGAATAAAAAAGACATATATGGTAGAATCATAACCATAGAATACGACCCTAATCGAAATGCATACATTTGTCTCATACACTATGGGGATGGTGAGAAGAGATATATTTTACACCCCAGAGGGGCTATAATTGGAGATACCATTGTTTCTGGTACAGAAGTTCCTATAAAAATGGGAAATGCCCTACCTTTG---ACCGATATGCCCTTAGGCACAGCCATACATAACATAGAAATTACACTTGGAAAGGGTGGACAATTAGCTAGAGCAGCGGGTGCTGTAGCGAAACTGATTGCAAAAGAGGGGAAATCGGCCACATTAAAATTACCTTCTGGGGAGGTCCGTTTGATATCCAAAAACTGTTCAGCAACAGTCGGACAGGTGGGGAATGTTGGAGTGAACCAGAAAAGTTTGGGTAGAGCCGGATCTAAGCGTTGGCTAGGTAAGCGTCCTGTAGTAAGAGGAGTAGTTATGAACCCTGTAGATCATCCCCATGGGGGTGGTGAAGGGAGGGCCCCGATTGGTAGAAAAAGACCCACAACCCCTTGGGGTTATCCTGCACTTGGAAGAAGAAGTCGAAAAAGGAATAAATATAGTGATAATTTGATTCTTCGTCGCCGTAGTAAA
>Monanthes_polyphylla
ATGGCGATACATTTATACAAAACTTCTACCCCGAGCACACGCAAAGGAGCCGTAGACAGTGAAGTGAAATCCAATCCGCAAAAAAATTTGATCTATGGACAGCATCATTGTGGTAAAGGTCGTAATGCCAGAGGGATCATTACCGCAGGGCATAGAGGGGGAGGTCATAAACGTTTATATCGTAAAATAGATTTTCGACGGAATAAAAAAAACATATATGGTAGAATCATAACCATAGAATACGACCCTAATCGAAATGCATACATTTGTCTCATACACTATGGGGATGGTGAGAAGAGATATATTTTACACCCCAGAGGGGCTATAATTGGAGATACCATTGTTTCTGGTACAGAAGTTCCTATAAAAATGGGAAATGCCCTACCTTTG---ACCGATATGCCCTTAGGCACAGCCATACATAACATAGAAATTACACTTGGAAAGGGTGGACAATTAGCTAGAGCAGCGGGTGCTGTAGCGAAACTGATTGCAAAAGAGGGGAAATCGGCCACATTAAAATTACCTTCTGGGGAGGTCCGTTTGATATCCAAAAACTGTTCAGCAACAGTCGGACAGGTGGGGAATGTTGGAGTGAACCAGAAAAGTTTGGGTAGAGCCGGATCTAAGCGTTGGCTAGGTAAGCGTCCTGTAGTAAGAGGAGTAGTTATGAACCCTGTAGATCATCCCCATGGGGGTGGTGAAGGGAGGGCCCCGATTGGTAGAAAAAGACCCACAACCCCTTGGGGTTATCCTGCACTTGGAAGAAGAAGTCGAAAAAGGAATAAATATAGTGATAATTTGATTCTTCGTCGCCGTAGTAAA
>Rosularia_alpestris
ATGGCGATACATTTATACAAAACTTCTACCCCGAGCACACGCAAAGGAGCCGTAGACAGTCAAGTGAAATCCAATCCGCAAAAAAATTTGATCTCTGGACAGCATCATTGTGGTAAAGGCCGTAATGCCAGAGGGATCATTACCGCAGGGCATAGAGGGGGAGGTCATAAACGTTTATATCGTAAAATAGATTTTCGACGGAATAAAAAAGACATATATGGTAGAATCATAACCATAGAATACGACCCTAATCGAAATGCATACATTTGTCTCATACACTATGGGGATGGTGAGAAGAGATATATTTTACATCCCAGAGGGGCTATAATTGGAGATACCATTGTTTCTGGTACAGAAGTTCCTATAAAAATGGGAAATGCCCTACCTTTG---ACCGATATGCCCTTAGGCACAGCCATACATAACATAGAAATTACACTTGGAAAGGGTGGACAATTAGCTAGAGCAGCGGGTGCTGTAGCGAAACTGATTGCAAAAGAGGGGAAATCGGCCACATTAAAATTACCTTCTGGGGAGGTCCGTTTGATATCCAAAAACTGCTCAGCAACAGTCGGACAGGTAGGGAATGTTGGAGTGAACCAGAAAAGTTTGGGTAGAGCCGGATCTAAGTGTTGGCTAGGTAAGCGTCCTGTAGTAAGAGGAGTAGTTATGAACCCTGTAGACCATCCCCATGGGGGTGGTGAAGGGAGGGCCCCAATTGGTAGAAAAAGACCCACAACCCCGTGGGGTTATCCTGCACTTGGAAGAAGAAGTAGAAAAAGGAATAAATATAGTGATAATTTGATTCTTCGTCGCCGTAGTAAA
>Sempervivum_tectorum
ATGGCGATACATTTATACAAAACTTCTACCCCGAGCACACGCAAAGGAGCCGTAGACAGTCAAGTGAAATCCAATCCGCAAAAAAATTTGATCTATGGACAGCATCATTGTGGTAAAGGTCGTAATGCCAGAGGGATCATTACCGCAGGGCATAGAGGGGGAGGTCATAAACGTTTATATCGTAAAATAGATTTTCGACGGAATAAAAAAGACATATATGGTAGAATCATAACCATAGAATACGACCCTAATCGAAATGCATACATTTGTCTCATACACTATGGGGATGGTGAGAAGAGATATATTTTACATCCCAGAGGGGCTATAATTGGAGATACCATTGTTTCTGGTACAGAAGTTCCTATAAAAATGGGAAATGCCCTACCTTTG---ACCGATATGCCCTTAGGCACAGCCATACATAACATAGAAATTACACTTGGAAAGGGTGGACAATTAGCTAGAGCAGCGGGTGCTGTAGCGAAACTGATTGCAAAAGAGGGGAAATCGGCCACATTAAAATTACCTTCTGGGGAGGTCCGTTTGATATCCAAAAACTGCTCAGCAACAGTCGGACAGGTGGGGAATGTTGGAGTGAACCAGAAAAGTTTGGGTAGAGCCGGATCTAAGTGTTGGCTAGGTAAGCGTCCTGTAGTAAGAGGAGTAGTTATGAACCCTGTAGACCATCCCCATGGGGGTGGTGAAGGGAGGGCCCCAATTGGTAGAAAAAGACCCTCAACCCCTTGGGGTTATCCTGCACTTGGAAGAAGAAGTCGAAAAAGGAATAAATATAGTGATAATTTGATTCTTCGTCGCCGTAGTAAA
>Phedimus_spurius
ATGGCGATACATTTATACAAAACTTCTACCCCGAGCACACGCAAAGGAGCCGTAGACAGTCAAGTGAAATCCAATCCACAAAAAAATTTGATCTATGGACAGCATCATTGTGGTAAAGGTCGTAATGCCAGAGGGATCATTACCGCAGGGCATAGAGGGGGAGGTCATAAACGTTTATATCGTAAAATAGATTTTCGACGGAATAAAAAAAACATATATGGTAGAATCATAACCATAGAATACGACCCTAATCGAAATGCATACATTTGTCTCATACACTATGGGGATGGTGAGAAGAGATATATTTTACATCCCAGAGGGGCTATAATTGGAGATACCATTGTTTCTGGTACAGAAGTTCCTATAAAAATGGGAAATGCCCTACCTTTG---ACCGATATGCCCTTAGGCACAGCCATACATAACATAGAAATCACACTTGGAAAGGGTGGACAATTAGCTAGAGCAGCGGGTGCTGTAGCGAAACTGATTGCAAAAGAGGGGAAATCGGCCACATTAAAATTACCTTCTGGGGAGGTACGTTTGATATCCAAAAACTGCTCAGCAACAGTCGGACAGGTGGGGAATGTTGGAGTGAACCAGAAAAGGTTGGGTAGAGCCGGATCTAAGTGTTGGCTAGGTAAGCGTCCTGTAGTAAGAGGAGTAGTTATGAACCCTGTAGACCATCCCCATGGGGGTGGTGAAGGGAGGGCCCCAATTGGTAGAAAAAGACCCACAACCCCTTGGGGTTATCCTGCACTTGGAAGAAGAAGTCGAAAAAGAAATAAATATAGCGATAATTTGATTCTTCGTCGCCGTAGTAAA
>Phedimus_aizoon
ATGGCGATACATTTATACAAAACTTCTACCCCGAGCACACGCAAAGGAGCCGTAGACAGTCAAGTGAAATCCAATCCACAAAAAAATTTGATCTATGGACAGCATCATTGTGGTAAAGGTCGTAATGCCAGAGGGATCATTACCGCAGGGCATAGAGGGGGAGGTCATAAACGTTTATATCGTAAAATAGATTTTCGACGGAATAAAAAAAACATATATGGTAGAATCATAACCATAGAATACGACCCTAATCGAAATGCATACATTTGTCTCATACACTATGGGGATGGTGAGAAGAGATATATTTTACATCCCAGAGGGGCTATAATTGGAGATACCATTGTTTCTGGTACAGAAGTTCCTATAAAAATGGGAAATGCCCTACCTTTG---ACCGATATGCCCTTAGGCACAGCCATACATAACATAGAAATCACACTTGGAAAGGGTGGACAATTAGCTAGAGCAGCGGGTGCTGTAGCGAAACTGATTGCAAAAGAGGGGAAATCGGCCACATTAAAATTACCTTCTGGGGAGGTCCGTTTGATATCCAAAAACTGCTCAGCAACAGTCGGACAGGTGGGGAATGTTGGAGTGAACCAGAAAAGTTTGGGTAGAGCCGGCTCTAAGTGTTGGCTAGGTAAGCGTCCTGTAGTAAGAGGAGTAGTTATGAACCCTGTAGACCATCCCCATGGGGGTGGTGAAGGGAGGGCCCCAATTGGTAGAAAAAGACCCACAACCCCTTGGGGTTATCCTGCACTTGGAAGAAGAAGTCGAAAAAGGAATAAATATAGTGATAATTTGATTCTTCGTCGCCGTAGTAAA
>Phedimus_kamtschaticus
ATGGCGATACATTTATACAAAACTTCTACCCCGAGCACACGCAAAGGAGCCGTAGACAGTCAAGTGAAATCCAATCCACAAAAAAATTTGATCTATGGACAGCATCATTGTGGTAAAGGTCGTAATGCCAGAGGGATCATTACCGCAGGGCATAGAGGGGGAGGTCATAAACGTTTATATCGTAAAATAGATTTTCGACGGAATAAAAAAAACATATATGGTAGAATCATAACCATAGAATACGACCCTAATCGAAATGCATACATTTGTCTCATACACTATGGGGATGGTGAGAAGAGATATATTTTACATCCCAGAGGGGCTATAATTGGAGATACCATTGTTTCTGGTACAGAAGTTCCTATAAAAATGGGAAATGCCCTACCTTTGAGTACCGATATGCCCTTAGGCACAGCCATACATAACATAGAAATCACACTTGGAAAGGGTGGACAATTAGCTAGAGCAGCGGGTGCTGTAGCGAAACTGATTGCAAAAGAGGGGAAATCGGCCACATTAAAATTACCTTCTGGGGAGGTCCGTTTGATATCCAAAAACTGCTCAGCAACAGTCGGACAGGTGGGGAATGTTGGAGTGAACCAGAAAAGTTTGGGTAGAGCCGGCTCTAAGTGTTGGCTAGGTAAGCGTCCTGTAGTAAGAGGAGTAGTTATGAACCCTGTAGACCATCCCCATGGGGGTGGTGAAGGGAGGGCCCCAATTGGTAGAAAAAGACCCACAACCCCTTGGGGTTATCCTGCACTTGGAAGAAGAAGTCGAAAAAGGAATAAATATAGTGATAATTTGATTCTTCGTCGCCGTAGTAAA
>Phedimus_odontophyllus
ATGGCGATACATTTATACAAAACTTCTACCCCGAGCACACGCAAAGGAGCCGTAGACAGTCAAGTGAAATCCAATCCACAAAAAAATTTGATCTATGGACAGCATCATTGTGGTAAAGGTCGTAATGCCAGAGGGATCATTACCGCAGGGCATAGAGGGGGAGGTCATAAACGTTTATATCGTAAAATAGATTTTCGACGGAATAAAAAAAACATATATGGTAGAATCATAACCATAGAATACGACCCTAATCGAAATGCATACATTTGTCTCATACACTATGGGGATGGTGAGAAGAGATATATTTTACATCCCAGAGGGGCTATAATTGGAGATACCATTGTTTCTGGTACAGAAGTTCCTATAAAAATGGGAAATGCCCTACCTTTG---ACCGATATGCCCTTAGGCACAGCCATACATAACATAGAAATCACACTTGGAAAGGGTGGACAATTAGCTAGAGCAGCGGGTGCTGTAGCGAAACTGATTGCAAAAGAGGGGAAATCGGCCACATTAAAATTACCTTCTGGGGAGGTCCGTTTGATATCCAAAAACTGCTCAGCAACAGTCGGACAGGTGGGGAATGTTGGAGTGAACCAGAGAAGGTTGGGTAGAGCCGGATCTAAGTGTTGGCTAGGTAAGCGTCCTGTAGTAAGAGGAGTAGTTATGAACCCTGTAGACCATCCCCATGGGGGTGGTGAAGGGAGGGCCCCAATTGGTAGAAAAAGACCCACAACCCCTTGGGGTTATCCTGCACTTGGAAGAAGAAGTCGAAAAAGAAATAAATATAGCGATAATTTGATTCTTCGTCGCCGTAGTAAA
>Phedimus_takesimensis
ATGGCGATACATTTATACAAAACTTCTACCCCGAGCACACGCAAAGGAGCCGTAGACAGTCAAGTGAAATCCAATCCACAAAAAAATTTGATCTATGGACAGCATCATTGTGGTAAAGGTCGTAATGCCAGAGGGATCATTACCGCAGGGCATAGAGGGGGAGGTCATAAACGTTTATATCGTAAAATAGATTTTCGACGGAATAAAAAAAACATATATGGTAGAATCATAACCATAGAATACGACCCTAATCGAAATGCATACATTTGTCTCATACACTATGGGGATGGTGAGAAGAGATATATTTTACATCCCAGAGGGGCTATAATTGGAGATACCATTGTTTCTGGTACAGAAGTTCCTATAAAAATGGGAAATGCCCTACCTTTGAGTACCGATATGCCCTTAGGCACAGCCATACATAACATAGAAATCACACTTGGAAAGGGTGGACAATTAGCTAGAGCAGCGGGTGCTGTAGCGAAACTGATTGCAAAAGAGGGGAAATCGGCCACATTAAAATTACCTTCTGGGGAGGTCCGTTTGATATCCAAAAACTGCTCAGCAACAGTCGGACAGGTGGGGAATGTTGGAGTGAACCAGAAAAGTTTGGGTAGAGCCGGCTCTAAGTGTTGGCTAGGTAAGCGTCCTGTAGTAAGAGGAGTAGTTATGAACCCTGTAGACCATCCCCATGGGGGTGGTGAAGGGAGGGCCCCAATTGGTAGAAAAAGACCCACAACCCCTTGGGGTTATCCTGCACTTGGAAGAAGAAGTCGAAAAAGGAATAAATATAGTGATAATTTGATTCTTCGTCGA---------
>Phedimus_yangshanicus
ATGGCGATACATTTATACAAAACTTCTACCCCGAGCACACGCAAAGGAGCCGTAGACAGTCAAGTGAAATCCAATCCACAAAAAAATTTGATCTATGGACAGCATCATTGTGGTAAAGGTCGTAATGCCAGAGGGATCATTACCGCAGGGCATAGAGGGGGAGGTCATAAACGTTTATATCGTAAAATAGATTTTCGACGGAATAAAAAAAACATATATGGTAGAATCATAACCATAGAATACGACCCTAATCGAAATGCATACATTTGTCTCATACACTATGGGGATGGTGAGAAGAGATATATTTTACATCCCAGAGGGGCTATAATTGGAGATACCATTGTTTCTGGTACAGAAGTTCCTATAAAAATGGGAAATGCCCTACCTTTG---ACCGATATGCCCTTAGGCACAGCCATACATAACATAGAAATCACACTTGGAAAGGGTGGACAATTAGCTAGAGCAGCGGGTGCTGTAGCGAAACTGATTGCAAAAGAGGGGAAATCGGCCACATTAAAATTACCTTCTGGGGAGGTCCGTTTGATATCCAAAAACTGCTCAGCAACAGTCGGACAGGTGGGGAATGTTGGAGTGAACCAGAGAAGGTTGGGTAGAGCCGGATCTAAGTGTTGGCTAGGTAAGCGTCCTGTAGTAAGAGGAGTAGTTATGAACCCTGTAGACCATCCCCATGGGGGTGGTGAAGGGAGGGCCCCAATTGGTAGAAAAAGACCCACAACCCCTTGGGGTTATCCTGCACTTGGAAGAAGAAGTCGAAAAAGAAATAAATATAGCGATAATTTGATTCTTCGTCGCCGTAGTAAA
>Rhodiola_bupleuroides
ATGGCGATACATTTATACAAAACTTCTACCCCGAGCACACGCAAAGGAGCCGTAGACAGTCAAGTGAAATCCAATCCACAAAAAAATTTGATCTATGGACAGCATCATTGTGGTAAAGGTCGTAATGCCAGAGGGATCATTACCGCAGGGCATAGAGGGGGAGGTCATAAACGTTTATATCGTAAAATAGATTTTCGACGGAATAAAAAAGACATATATGGTAGAATCATAACCATAGAATACGACCCTAATCGAAATGCATACATTTGTCTCATACACTATGGGGATGGTGAGAAGAGATATATTTTACATCCCAGAGGGGCTATAATTGGAGATACCATTGTTTCTGGTACAGAAGTTCCTATAAAAATGGGAAATGCCCTACCTTTG---ACCGATATGCCCTTAGGCACAGCCATACATAACATAGAAATCACACTTGGAAAGGGTGGACAATTAGCTAGAGCAGCGGGTGCTGTAGCGAAACTGATTGCAAAAGAGGGGAAATCGGCCACATTAAAATTACCTTCTGGGGAGGTCCGTTTGATATCCAAAAACTGCTCAGCAACAGTCGGACAGGTGGGGAATGTTGGAGTGAACCAGAAAAGTTTGGGTAGAGCCGGATCTAAGCGTTGGCTAGGTAAGCGTCCTGTAGTAAGAGGAGTAGTTATGAACCCTGTAGACCATCCCCATGGGGGTGGTGAAGGGAGGGCCCCAATTGGTAGAAAAAGACCCACAACCCCTTGGGGTTATCCTGCACTTGGAAGAAGAAGTCGAAAAAGGAATAAATATAGTGATAATTTGATTCTTCGTCGCCGTAGTAAA
>Rhodiola_calliantha
ATGGCGATACATTTATACAAAACTTCTACCCCGAGCACACGCAAAGGAGCCGTAGACAGTCAAGTGAAATCCAATCCACAAAAAAATTTGATCTATGGACAGCATCATTGTGGTAAAGGTCGTAATGCCAGAGGGATCATTACCGCAGGGCATAGAGGGGGAGGTCATAAACGTTTATATCGTAAAATAGATTTTCGACGGAATAAAAAAGACATATATGGTAGAATCATAACCATAGAATACGACCCTAATCGAAATGCATACATTTGTCTCATACACTATGGGGATGGTGAGAAGAGATATATTTTACATCCCAGAGGGGCTATAATTGGAGATACCATTGTTTCTGGTACAGAAGTTCCTATAAAAATGGGAAATGCCCTACCTTTG---ACCGATATGCCCTTAGGCACAGCCATACATAACATAGAAATCACACTTGGAAAGGGTGGACAATTAGCTAGAGCAGCGGGTGCTGTAGCGAAACTGATTGCAAAAGAGGGGAAATCGGCCACATTAAAATTACCTTCTGGGGAGGTCCGTTTGATATCCAAAAACTGCTCAGCAACAGTCGGACAGGTGGGGAATGTTGGAGTGAACCAGAAAAGTTTGGGTAGAGCCGGATCTAAGCGTTGGCTAGGTAAGCGTCCTGTAGTAAGAGGAGTAGTTATGAACCCTGTAGACCATCCCCATGGGGGTGGTGAAGGGAGGGCCCCAATTGGTAGAAAAAGACCCACAACCCCTTGGGGTTATCCTGCACTTGGAAGAAGAAGTCGAAAAAGGAATAAATATAGTGATAATTTGATTCTTCGTCGCCGTAGTAAA
>Rhodiola_crenulata
ATGGCGATACATTTATACAAAACTTCTACCCCGAGCACACGCAAAGGAGCCGTAGACAGTCAAGTGAAATCCAATCCACAAAAAAATTTGATCTATGGACAGCATCATTGTGGTAAAGGTCGTAATGCCAGAGGGATCATTACCGCAGGGCATAGAGGGGGAGGTCATAAACGTTTATATCGTAAAATAGATTTTCGACGGAATAAAAAAGACATATATGGTAGAATCATAACCATAGAATACGACCCTAATCGAAATGCATACATTTGTCTCATACACTATGGGGATGGTGAGAAGAGATATATTTTACATCCCAGAGGGGCTATAATTGGAGATACCATTGTTTCTGGTACAGAAGTTCCTATAAAAATGGGAAATGCCCTACCTTTG---ACCGATATGCCCTTAGGCACAGCCATACATAACATAGAAATCACACTTGGAAAGGGTGGACAATTAGCTAGAGCAGCGGGTGCTGTAGCGAAACTGATTGCAAAAGAGGGGAAATCGGCCACATTAAAATTACCTTCTGGGGAGGTCCGTTTGATATCCAAAAACTGCTCAGCAACAGTCGGACAGGTGGGGAATGTTGGAGTGAACCAGAAAAGTTTGGGTAGAGCCGGATCTAAGCGTTGGCTAGGTAAGCGTCCTGTAGTAAGAGGAGTAGTTATGAACCCTGTAGACCATCCCCATGGGGGTGGTGAAGGGAGGGCCCCAATTGGTAGAAAAAGACCCACAACCCCTTGGGGTTATCCTGCACTTGGAAGAAGAAGTCGAAAAAGGAATAAATATAGTGATAATTTGATTCTTCGTCGCCGTAGTAAA
>Rhodiola_henryi
ATGGCGATACATTTATACAAAACTTCTACCCCGAGCACACGCAAAGGAGCCGTAGACAGTCAAGTGAAATCCAATCCACAAAAAAATTTGATCTATGGACAGCATCATTGTGGTAAAGGTCGTAATGCCAGAGGGATCATTACCGCAGGGCATAGAGGGGGAGGTCATAAACGTTTATATCGTAAAATAGATTTTCGACGGAATAAAAAAGACATATATGGTAGAATCATAACCATAGAATACGACCCTAATCGAAATGCATACATTTGTCTCATACACTATGGGGATGGTGAGAAGAGATATATTTTACATCCCAGAGGGGCTATAATTGGAGATACCATTGTTTCTGGTACAGAAGTTCCTATAAAAATGGGAAATGCCCTACCTTTG---ACCGATATGCCCTTAGGCACAGCCATACATAACATAGAAATCACACTTGGAAAGGGTGGACAATTAGCTAGAGCAGCGGGTGCTGTAGCGAAACTGATTGCAAAAGAGGGGAAATCGGCCACATTAAAATTACCTTCTGGGGAGGTCCGTTTGATATCCAAAAACTGCTCAGCAACAGTCGGACAGGTGGGGAATGTTGGAGTGAACCAGAAAAGTTTGGGTAGAGCCGGATCTAAGCGTTGGCTAGGTAAGCGTCCTGTAGTAAGAGGAGTAGTTATGAACCCTGTAGACCATCCCCATGGGGGTGGTGAAGGGAGGGCCCCAATTGGTAGAAAAAGACCCACAACCCCTTGGGGTTATCCTGCACTTGGAAGAAGAAGTCGAAAAAGGAATAAATATAGTGATAATTTGATTCTTCGTCGCCGTAGTAAA
>Rhodiola_himalensis
ATGGCGATACATTTATACAAAACTTCTACCCCGAGCACACGCAAAGGAGCCGTAGACAGTCAAGTGAAATCCAATCCACAAAAAAATTTGATCTATGGACAGCATCATTGTGGTAAAGGTCGTAATGCCAGAGGGATCATTACCGCAGGGCATAGAGGGGGAGGTCATAAACGTTTATATCGTAAAATAGATTTTCGACGGAATAAAAAAGACATATATGGTAGAATCATAACCATAGAATACGACCCTAATCGAAATGCATACATTTGTCTCATACACTATGGGGATGGTGAGAAGAGATATATTTTACATCCCAGAGGGGCTATAATTGGAGATACCATTGTTTCTGGTACAGAAGTTCCTATAAAAATGGGAAATGCCCTACCTTTG---ACCGATATGCCCTTAGGCACAGCCATACATAACATAGAAATCACACTTGGAAAGGGTGGACAATTAGCTAGAGCAGCGGGTGCTGTAGCGAAACTGATTGCAAAAGAGGGGAAATCGGCCACATTAAAATTACCTTCTGGGGAGGTCCGTTTGATATCCAAAAACTGCTCAGCAACAGTCGGACAGGTGGGGAATGTTGGAGTGAACCAGAAAAGTTTGGGTAGAGCCGGATCTAAGCGTTGGCTAGGTAAGCGTCCTGTAGTAAGAGGAGTAGTTATGAACCCTGTAGACCATCCCCATGGGGGTGGTGAAGGGAGGGCCCCAATTGGTAGAAAAAGACCCACAACCCCTTGGGGTTATCCTGCACTTGGAAGAAGAAGTCGAAAAAGGAATAAATATAGTGATAATTTGATTCTTCGTCGCCGTAGTAAA
>Rhodiola_kirilowii
ATGGCGATACATTTATACAAAACTTCTACCCCGAGCACACGCAAAGGAGCCGTAGACAGTCAAGTGAAATCCAATCCACAAAAAAATTTGATCTATGGACAGCATCATTGTGGTAAAGGTCGTAATGCCAGAGGGATCATTACCGCAGGGCATAGAGGGGGAGGTCATAAACGTTTATATCGTAAAATAGATTTTCGACGGAATAAAAAAGACATATATGGTAGAATCATAACCATAGAATACGACCCTAATCGAAATGCATACATTTGTCTCATACACTATGGGGATGGTGAGAAGAGATATATTTTACATCCCAGAGGGGCTATAATTGGAGATACCATTGTTTCTGGTACAGAAGTTCCTATAAAAATGGGAAATGCCCTACCTTTG---ACCGATATGCCCTTAGGCACAGCCATACATAACATAGAAATCACACTTGGAAAGGGTGGACAATTAGCTAGAGCAGCGGGTGCTGTAGCGAAACTGATTGCAAAAGAGGGGAAATCGGCCACATTAAAATTACCTTCTGGGGAGGTCCGTTTGATATCCAAAAACTGCTCAGCAACAGTCGGACAGGTGGGGAATGTTGGAGTGAACCAGAAAAGTTTGGGTAGAGCCGGATCTAAGCGTTGGCTAGGTAAGCGTCCTGTAGTAAGAGGAGTAGTTATGAACCCTGTAGACCATCCCCATGGGGGTGGTGAAGGGAGGGCCCCAATTGGTAGAAAAAGACCCACAACCCCTTGGGGTTATCCTGCACTTGGAAGAAGAAGTCGAAAAAGGAATAAATATAGTGATAATTTGATTCTTCGTCGCCGTAGTAAA
>Rhodiola_rosea
ATGGCGATACATTTATACAAAACTTCTACCCCGAGCACACGCAAAGGAGCCGTAGACAGTCAAGTGAAATCCAATCCACAAAAAAATTTGATCTATGGACAGCATCATTGTGGTAAAGGTCGTAATGCCAGAGGGATCATTACCGCAGGGCATAGAGGGGGAGGTCATAAACGTTTATATCGTAAAATAGATTTTCGACGGAATAAAAAAGACATATATGGTAGAATCATAACCATAGAATACGACCCTAATCGAAATGCATACATTTGTCTCATACACTATGGGGATGGTGAGAAGAGATATATTTTACATCCCAGAGGGGCTATAATTGGAGATACCATTGTTTCTGGTACAGAAGTTCCTATAAAAATGGGAAATGCCCTACCTTTG---ACCGATATGCCCTTAGGCACAGCCATACATAACATAGAAATCACACTTGGAAAGGGTGGACAATTAGCTAGAGCAGCGGGTGCTGTAGCGAAACTGATTGCAAAAGAGGGGAAATCGGCCACATTAAAATTACCTTCTGGGGAGGTCCGTTTGATATCCAAAAACTGCTCAGCAACAGTCGGACAGGTGGGGAATGTTGGAGTGAACCAGAAAAGTTTGGGTAGAGCCGGATCTAAGCGTTGGCTAGGTAAGCGTCCTGTAGTAAGAGGAGTAGTTATGAACCCTGTAGACCATCCCCATGGGGGTGGTGAAGGGAGGGCCCCAATTGGTAGAAAAAGACCCACAACCCCTTGGGGTTATCCTGCACTTGGAAGAAGAAGTCGAAAAAGGAATAAATATAGTGATAATTTGATTCTTCGTCGCCGTAGTAAA
>Rhodiola_sacra
ATGGCGATACATTTATACAAAACTTCTACCCCGAGCACACGCAAAGGAGCCGTAGACAGTCAAGTGAAATCCAATCCACAAAAAAATTTGATCTATGGACAGCATCATTGTGGTAAAGGTCGTAATGCCAGAGGGATCATTACCGCAGGGCATAGAGGGGGAGGTCATAAACGTTTATATCGTAAAATAGATTTTCGACGGAATAAAAAAGACATATATGGTAGAATCATAACCATAGAATACGACCCTAATCGAAATGCATACATTTGTCTCATACACTATGGGGATGGTGAGAAGAGATATATTTTACATCCCAGAGGGGCTATAATTGGAGATACCATTGTTTCTGGTACAGAAGTTCCTATAAAAATGGGAAATGCCCTACCTTTG---ACCGATATGCCCTTAGGCACAGCCATACATAACATAGAAATCACACTTGGAAAGGGTGGACAATTAGCTAGAGCAGCGGGTGCTGTAGCGAAACTGATTGCAAAAGAGGGGAAATCGGCCACATTAAAATTACCTTCTGGGGAGGTCCGTTTGATATCCAAAAACTGCTCAGCAACAGTCGGACAGGTGGGGAATGTTGGAGTGAACCAGAAAAGTTTGGGTAGAGCCGGATCTAAGCGTTGGCTAGGTAAGCGTCCTGTAGTAAGAGGAGTAGTTATGAACCCTGTAGACCATCCCCATGGGGGTGGTGAAGGGAGGGCCCCAATTGGTAGAAAAAGACCCACAACCCCTTGGGGTTATCCTGCACTTGGAAGAAGAAGTCGAAAAAGGAATAAATATAGTGATAATTTGATTCTTCGTCGCCGTAGTAAA
>Rhodiola_yunnanensis
ATGGCGATACATTTATACAAAACTTCTACCCCGAGCACACGCAAAGGAGCCGTAGACAGTCAAGTGAAATCCAATCCACAAAAAAATTTGATCTATGGACAGCATCATTGTGGTAAAGGTCGTAATGCCAGAGGGATCATTACCGCAGGGCATAGAGGGGGAGGTCATAAACGTTTATATCGTAAAATAGATTTTCGACGGAATAAAAAAGACATATATGGTAGAATCATAACCATAGAATACGACCCTAATCGAAATGCATACATTTGTCTCATACACTATGGGGATGGTGAGAAGAGATATATTTTACATCCCAGAGGGGCTATAATTGGAGATACCATTGTTTCTGGTACAGAAGTTCCTATAAAAATGGGAAATGCCCTACCTTTG---ACCGATATGCCCTTAGGCACAGCCATACATAACATAGAAATCACACTTGGAAAGGGTGGACAATTAGCTAGAGCAGCGGGTGCTGTAGCGAAACTGATTGCAAAAGAGGGGAAATCGGCCACATTAAAATTACCTTCTGGGGAGGTCCGTTTGATATCCAAAAACTGCTCAGCAACAGTCGGACAGGTGGGGAATGTTGGAGTGAACCAGAAAAGTTTGGGTAGAGCCGGATCTAAGCGTTGGCTAGGTAAGCGTCCTGTAGTAAGAGGAGTAGTTATGAACCCTGTAGACCATCCCCATGGGGGTGGTGAAGGGAGGGCCCCAATTGGTAGAAAAAGACCCACAACCCCTTGGGGTTATCCTGCACTTGGAAGAAGAAGTCGAAAAAGGAATAAATATAGTGATAATTTGATTCTTCGTCGCCGTAGTAAA
>Rhodiola_dumulosa
ATGGCGATACATTTATACAAAACTTCTACCCCGAGCACACGCAAAGGAGCCGTAGACAGTCAAGTGAAATCCAATCCACAAAAAAATTTGATCTATGGACAGCATCATTGTGGTAAAGGTCGTAATGCCAGAGGGATCATTACCGCAGGGCATAGAGGGGGAGGTCATAAACGTTTATATCGTAAAATAGATTTTCGACGGAATAAAAAAGACATATATGGTAGAATCATAACCATAGAATACGACCCTAATCGAAATGCATACATTTGTCTCATACACTATGGGGATGGTGAGAAGAGATATATTTTACATCCCAGAGGGGCTATAATTGGAGATACCATTGTTTCTGGTACAGAAGTTCCTATAAAAATGGGAAATGCCCTACCTTTG---ACCGATATGCCCTTAGGCACAGCCATACATAACATAGAAATCACACTTGGAAAGGGTGGACAATTAGCTAGAGCAGCGGGTGCTGTAGCGAAACTGATTGCAAAAGAGGGGAAATCGGCCACATTAAAATTACCTTCTGGGGAGGTCCGTTTGATATCCAAAAACTGCTCAGCAACAGTCGGACAGGTGGGGAATGTTGGAGTGAACCAGAAAAGTTTGGGTAGAGCCGGATCTAAGCGTTGGCTAGGTAAGCGTCCTGTAGTAAGAGGAGTAGTTATGAACCCTGTAGACCATCCCCATGGGGGTGGTGAAGGGAGGGCCCCAATTGGTAGAAAAAGACCCACAACCCCTTGGGGTTATCCTGCACTTGGAAGAAGAAGTCGAAAAAGGAATAAATATAGTGATAATTTGATTCTTCGTCGCCGTAGTAAA
>Rhodiola_fastigiata
ATGGCGATACATTTATACAAAACTTCTACCCCGAGCACACGCAAAGGAGCCGTAGACAGTCAAGTGAAATCCAATCCACAAAAAAATTTGATCTATGGACAGCATCATTGTGGTAAAGGTCGTAATGCCAGAGGGATCATTACCGCAGGGCATAGAGGGGGAGGTCATAAACGTTTATATCGTAAAATAGATTTTCGACGGAATAAAAAAGACATATATGGTAGAATCATAACCATAGAATACGACCCTAATCGAAATGCATACATTTGTCTCATACACTATGGGGATGGTGAGAAGAGATATATTTTACATCCCAGAGGGGCTATAATTGGAGATACCATTGTTTCTGGTACAGAAGTTCCTATAAAAATGGGAAATGCCCTACCTTTG---ACCGATATGCCCTTAGGCACAGCCATACATAACATAGAAATCACACTTGGAAAGGGTGGACAATTAGCTAGAGCAGCGGGTGCTGTAGCGAAACTGATTGCAAAAGAGGGGAAATCGGCCACATTAAAATTACCTTCTGGGGAGGTCCGTTTGATATCCAAAAACTGCTCAGCAACAGTCGGACAGGTGGGGAATGTTGGAGTGAACCAGAAAAGTTTGGGTAGAGCCGGATCTAAGCGTTGGCTAGGTAAGCGTCCTGTAGTAAGAGGAGTAGTTATGAACCCTGTAGACCATCCCCATGGGGGTGGTGAAGGGAGGGCCCCAATTGGTAGAAAAAGACCCACAACCCCTTGGGGTTATCCTGCACTTGGAAGAAGAAGTCGAAAAAGGAATAAATATAGTGAGAATTTGATTCTTCGTCGCCGTAGTAAA
>Rhodiola_gelida
ATGGCGATACATTTATACAAAACTTCTACCCCGAGCACACGCAAAGGAGCCGTAGACAGTCAAGTGAAATCCAATCCACAAAAAAATTTGATCTATGGACAGCATCATTGTGGTAAAGGTCGTAATGCCAGAGGGATCATTACCGCAGGGCATAGAGGGGGAGGTCATAAACGTTTATATCGTAAAATAGATTTTCGACGGAATAAAAAAGACATATATGGTAGAATCATAACCATAGAATACGACCCTAATCGAAATGCATACATTTGTCTCATACACTATGGGGATGGTGAGAAGAGATATATTTTACATCCCAGAGGGGCTATAATTGGAGATACCATTGTTTCTGGTACAGAAGTTCCTATAAAAATGGGAAATGCCCTACCTTTG---ACCGATATGCCCTTAGGCACAGCCATACATAACATAGAAATCACACTTGGAAAGGGTGGACAATTAGCTAGAGCAGCGGGTGCTGTAGCGAAACTGATTGCAAAAGAGGGGAAATCGGCCACATTAAAATTACCTTCTGGGGAGGTCCGTTTGATATCCAAAAACTGCTCAGCAACAGTCGGACAGGTGGGGAATGTTGGAGTGAACCAGAAAAGTTTGGGTAGAGCCGGATCTAAGCGTTGGCTAGGTAAGCGTCCTGTAGTAAGAGGAGTAGTTATGAACCCTGTAGACCATCCCCATGGGGGTGGTGAAGGGAGGGCCCCAATTGGTAGAAAAAGACCCACAACCCCTTGGGGTTATCCTGCACTTGGAAGAAGAAGTCGAAAAAGGAATAAATATAGTGATAATTTGATTCTTCGTCGCCGTAGTAAA
>Rhodiola_hobsonii
ATGGCGATACATTTATACAAAACTTCTACCCCGAGCACACGCAAAGGAGCCGTAGACAGTCAAGTGAAATCCAATCCACAAAAAAATTTGATCTATGGACAGCATCATTGTGGTAAAGGTCGTAATGCCAGAGGGATCATTACCGCAGGGCATAGAGGGGGAGGTCATAAACGTTTATATCGTAAAATAGATTTTCGACGGAATAAAAAAGACATATATGGTAGAATCATAACCATAGAATACGACCCTAATCGAAATGCATACATTTGTCTCATACACTATGGGGATGGTGAGAAGAGATATATTTTACATCCCAGAGGGGCTATAATTGGAGATACCATTGTTTCTGGTACAGAAGTTCCTATAAAAATGGGAAATGCCCTACCTTTG---ACCGATATGCCCTTAGGCACAGCCATACATAACATAGAAATCACACTTGGAAAGGGTGGACAATTAGCTAGAGCAGCGGGTGCTGTAGCGAAACTGATTGCAAAAGAGGGGAAATCGGCCACATTAAAATTACCTTCTGGGGAGGTCCGTTTGATATCCAAAAACTGCTCAGCAACAGTCGGACAGGTGGGGAATGTTGGAGTGAACCAGAAAAGTTTGGGTAGAGCCGGATCTAAGCGTTGGCTAGGTAAGCGTCCTGTAGTAAGAGGAGTAGTTATGAACCCTGTAGACCATCCCCATGGGGGTGGTGAAGGGAGGGCCCCAATTGGTAGAAAAAGACCCACAACCCCTTGGGGTTATCCTGCACTTGGAAGAAGAAGTCGAAAAAGGAATAAATATAGTGATAATTTGATTCTTCGTCGCCGTAGTAAA
>Rhodiola_humilis
ATGGCGATACATTTATACAAAACTTCTACCCCGAGCACACGCAAAGGAGCCGTAGACAGTCAAGTGAAATCCAATCCACAAAAAAATTTGATCTATGGACAGCATCATTGTGGTAAAGGTCGTAATGCCAGAGGGATCATTACCGCAGGGCATAGAGGGGGAGGTCATAAACGTTTATATCGTAAAATAGATTTTCGACGGAATAAAAAAGACATATATGGTAGAATCATAACCATAGAATACGACCCTAATCGAAATGCATACATTTGTCTCATACACTATGGGGATGGTGAGAAGAGATATATTTTACATCCCAGAGGGGCTATAATTGGAGATACCATTGTTTCTGGTACAGAAGTTCCTATAAAAATGGGAAATGCCCTACCTTTG---ACCGATATGCCCTTAGGCACAGCCATACATAACATAGAAATCACACTTGGAAAGGGTGGACAATTAGCTAGAGCAGCGGGTGCTGTAGCGAAACTGATTGCAAAAGAGGGGAAATCGGCCACATTAAAATTACCTTCTGGGGAGGTCCGTTTGATATCCAAAAACTGCTCAGCAACAGTCGGACAGGTGGGGAATGTTGGAGTGAACCAGAAAAGTTTGGGTAGAGCCGGATCTAAGCGTTGGCTAGGTAAGCGTCCTGTAGTAAGAGGAGTAGTTATGAACCCTGTAGACCATCCCCATGGGGGTGGTGAAGGGAGGGCCCCAATTGGTAGAAAAAGACCCACAACCCCTTGGGGTTATCCTGCACTTGGAAGAAGAAGTCGAAAAAGGAATAAATATAGTGATAATTTGATTCTTCGTCGCCGTAGTAAA
>Rhodiola_integrifolia
ATGGCGATACATTTATACAAAACTTCTACCCCGAGCACACGCAAAGGAGCCGTAGACAGTCAAGTGAAATCCAATCCACAAAAAAATTTGATCTATGGACAGCATCATTGTGGTAAAGGTCGTAATGCCAGAGGGATCATTACCGCAGGGCATAGAGGGGGAGGTCATAAACGTTTATATCGTAAAATGGATTTTCGACGGAATAAAAAAGACATATATGGTAGAATCATAACCATAGAATACGACCCTAATCGAAATGCATACATTTGTCTCATACACTATGGGGATGGTGAGAAGAGATATATTTTACATCCCAGAGGGGCTATAATTGGAGATACCATTGTTTCTGGTACAGAAGTTCCTATAAAAATGGGAAATGCCCTACCTTTG---ACCGATATGCCCTTAGGCACAGCCATACATAACATAGAAATCACACTTGGAAAGGGTGGACAATTAGCTAGAGCAGCGGGTGCTGTAGCGAAACTGATTGCAAAAGAGGGGAAATCGGCCACATTAAAATTACCTTCTGGGGAGGTCCGTTTGATATCCAAAAACTGCTCAGCAACAGTCGGACAGGTGGGGAATGTTGGAGTGAACCAGAAAAGTTTGGGTAGAGCCGGATCTAAGCGTTGGCTAGGTAAGCGTCCTGTAGTAAGAGGAGTAGTTATGAACCCTGTAGACCATCCCCATGGGGGTGGTGAAGGGAGGGCCCCAATTGGTAGAAAAAGACCCACAACCCCTTGGGGTTATCCTGCACTTGGAAGAAGAAGTCGAAAAAGGAATAAATATAGTGATAATTTGATTCTTCGTCGCCGTAGTAAA
>Rhodiola_liciae
ATGGCGATACATTTATACAAAACTTCTACCCCGAGCACACGCAAAGGAGCCGTAGACAGTCAAGTGAAATCCAATCCACAAAAAAATGGGATCTATGGACAGCATCATTGTGGTAAAGGTCGTAATGCCAGAGGGATCATTACCGCAGGGCATAGAGGGGGAGGTCATAAACGTTTATATCGTAAAATAGATTTTCGACGGAATAAAAAAGACATATATGGTAGAATCATAACCATAGAATACGACCCTAATCGAAATGCATACATTTGTCTCATACACTATGGGGATGGTGAGAAGAGATATATTTTACATCCCAGAGGGGCTATAATTGGAGATACCATTGTTTCTGGTACAGAAGTTCCTATAAAAATGGGAAATGCCCTACCTTTG---ACCGATATGCCCTTAGGCACAGCCATACATAACATAGAAATCACACTTGGAAAGGGTGGACAATTAGCTAGAGCAGCGGGTGCTGTAGCGAAACTGATTGCAAAAGAGGGGAAATCGGCCACATTAAAATTACCTTCTGGGGAGGTCCGTTTGATATCCAAAAACTGCTCAGCAACAGTCGGACAGGTGGGGAATGTTGGAGTGAACCAGAAAAGTTTGGGTAGAGCCGGATCTAAGCGTTGGCTAGGTAAGCGTCCTGTAGTAAGAGGAGTAGTTATGAACCCTGTAGACCATCCCCATGGGGGTGGTGAAGGGAGGGCCCCAATTGGTAGAAAAAGACCCACAACCCCTTGGGGTTATCCTGCACTTGGAAGAAGAAGTCGAAAAAGGAATAAATATAGTGATAATTTGATTCTTCGTCGCCGTAGTAAA
>Rhodiola_macrocarpa
ATGGCGATACATTTATACAAAACTTCTACCCCGAGCACACGCAAAGGAGCCGTAGACAGTCAAGTGAAATCCAATCCACAAAAAAATTTGATCTATGGACAGCATCATTGTGGTAAAGGTCGTAATGCCAGAGGGATCATTACCGCAGGGCATAGAGGGGGAGGTCATAAACGTTTATATCGTAAAATAGATTTTCGACGGAATAAAAAAGACATATATGGTAGAATCATAACCATAGAATACGACCCTAATCGAAATGCATACATTTGTCTCATACACTATGGGGATGGTGAGAAGAGATATATTTTACATCCCAGAGGGGCTATAATTGGAGATACCATTGTTTCTGGTACAGAAGTTCCTATAAAAATGGGAAATGCCCTACCTTTG---ACCGATATGCCCTTAGGCACAGCCATACATAACATAGAAATCACACTTGGAAAGGGTGGACAATTAGCTAGAGCAGCGGGTGCTGTAGCGAAACTGATTGCAAAAGAGGGGAAATCGGCCACATTAAAATTACCTTCTGGGGAGGTCCGTTTGATATCCAAAAACTGCTCAGCAACAGTCGGACAGGTGGGGAATGTTGGAGTGAACCAGAAAAGTTTGGGTAGAGCCGGATCTAAGCGTTGGCTAGGTAAGCGTCCTGTAGTAAGAGGAGTAGTTATGAACCCTGTAGACCATCCCCATGGGGGTGGTGAAGGGAGGGCCCCAATTGGTAGAAAAAGACCCACAACCCCTTGGGGTTATCCTGCACTTGGAAGAAGAAGTCGAAAAAGGAATAAATATAGTGATAATTTGATTCTTCGTCGCCGTAGTAAA
>Rhodiola_ovatisepala
ATGGCGATACATTTATACAAAACTTCTACCCCGAGCACACGCAAAGGAGCCGTAGACAGTCAAGTGAAATCCAATCCACAAAAAAATTTGATCTATGGACAGCATCATTGTGGTAAAGGTCGTAATGCCAGAGGGATCATTACCGCAGGGCATAGAGGGGGAGGTCATAAACGTTTATATCGTAAAATAGATTTTCGACGGAATAAAAAAGACATATATGGTAGAATCATAACCATAGAATACGACCCTAATCGAAATGCATACATTTGTCTCATACACTATGGGGATGGTGAGAAGAGATATATTTTACATCCCAGAGGGGCTATAATTGGAGATACCATTGTTTCTGGTACAGAAGTTCCTATAAAAATGGGAAATGCCCTACCTTTG---ACCGATATGCCCTTAGGCACAGCCATACATAACATAGAAATCACACTTGGAAAGGGTGGACAATTAGCTAGAGCAGCGGGTGCTGTAGCGAAACTGATTGCAAAAGAGGGGAAATCGGCCACATTAAAATTACCTTCTGGGGAGGTCCGTTTGATATCCAAAAACTGCTCAGCAACAGTCGGACAGGTGGGGAATGTTGGAGTGAACCAGAAAAGTTTGGGTAGAGCCGGATCTAAGCGTTGGCTAGGTAAGCGTCCTGTAGTAAGAGGAGTAGTTATGAACCCTGTAGACCATCCCCATGGGGGTGGTGAAGGGAGGGCCCCAATTGGTAGAAAAAGACCCACAACCCCTTGGGGTTATCCTGCACTTGGAAGAAGAAGTCGAAAAAGGAATAAATATAGTGATAATTTGATTCTTCGTCGCCGTAGTAAA
>Rhodiola_prainii
ATGGCGATACATTTATACAAAACTTCTACCCCGAGCACACGCAAAGGAGCCGTAGACAGTCAAGTGAAATCCAATCCACAAAAAAATTTGATCTATGGACAGCATCATTGTGGTAAAGGTCGTAATGCCAGAGGGATCATTACCGCAGGGCATAGAGGGGGAGGTCATAAACGTTTATATCGTAAAATAGATTTTCGACGGAATAAAAAAGACATATATGGTAGAATCATAACCATAGAATACGACCCTAATCGAAATGCATACATTTGTCTCATACACTATGGGGATGGTGAGAAGAGATATATTTTACATCCCAGAGGGGCTATAATTGGAGATACCATTGTTTCTGGTACAGAAGTTCCTATAAAAATGGGAAATGCCCTACCTTTG---ACCGATATGCCCTTAGGCACAGCCATACATAACATAGAAATCACACTTGGAAAGGGTGGACAATTAGCTAGAGCAGCGGGTGCTGTAGCGAAACTGATTGCAAAAGAGGGGAAATCGGCCACATTAAAATTACCTTCTGGGGAGGTCCGTTTGATATCCAAAAACTGCTCAGCAACAGTCGGACAGGTGGGGAATGTTGGAGTGAACCAGAAAAGTTTGGGTAGAGCCGGATCTAAGCGTTGGCTAGGTAAGCGTCCTGTAGTAAGAGGAGTAGTTATGAACCCTGTAGACCATCCCCATGGGGGTGGTGAAGGGAGGGCCCCAATTGGTAGAAAAAGACCCACAACCCCTTGGGGTTATCCTGCACTTGGAAGAAGAAGTCGAAAAAGGAATAAATATAGTGATAATTTGATTCTTCGTCGCCGTAGTAAA
>Rhodiola_quadrifida
ATGGCGATACATTTATACAAAACTTCTACCCCGAGCACACGCAAAGGAGCCGTAGACAGTCAAGTGAAATCCAATCCACAAAAAAATTTGATCTATGGACAGCATCATTGTGGTAAAGGTCGTAATGCCAGAGGGATCATTACCGCAGGGCATAGAGGGGGAGGTCATAAACGTTTATATCGTAAAATAGATTTTCGACGGAATAAAAAAGACATATATGGTAGAATCATAACCATAGAATACGACCCTAATCGAAATGCATACATTTGTCTCATACACTATGGGGATGGTGAGAAGAGATATATTTTACATCCCAGAGGGGCTATAATTGGAGATACCATTGTTTCTGGTACAGAAGTTCCTATAAAAATGGGAAATGCCCTACCTTTG---ACCGATATGCCCTTAGGCACAGCCATACATAACATAGAAATCACACTTGGAAAGGGTGGACAATTAGCTAGAGCAGCGGGTGCTGTAGCGAAACTGATTGCAAAAGAGGGGAAATCGGCCACATTAAAATTACCTTCTGGGGAGGTCCGTTTGATATCCAAAAACTGCTCAGCAACAGTCGGACAGGTGGGGAATGTTGGAGTGAACCAGAAAAGTTTGGGTAGAGCCGGATCTAAGCGTTGGCTAGGTAAGCGTCCTGTAGTAAGAGGAGTAGTTATGAACCCTGTAGACCATCCCCATGGGGGTGGTGAAGGGAGGGCCCCAATTGGTAGAAAAAGACCCACAACCCCTTGGGGTTATCCTGCACTTGGAAGAAGAAGTCGAAAAAGGAATAAATATAGTGATAATTTGATTCTTCGTCGCCGTAGTAAA
>Rhodiola_rhodantha
ATGGCGATACATTTATACAAAACTTCTACCCCGAGCACACGCAAAGGAGCCGTAGACAGTCAAGTGAAATCCAATCCACAAAAAAATTTGATCTATGGACAGCATCATTGTGGTAAAGGTCGTAATGCCAGAGGGATCATTACCGCAGGGCATAGAGGGGGAGGTCATAAACGTTTATATCGTAAAATAGATTTTCGACGGAATAAAAAAGACATATATGGTAGAATCATAACCATAGAATACGACCCTAATCGAAATGCATACATTTGTCTCATACACTATGGGGATGGTGAGAAGAGATATATTTTACATCCCAGAGGGGCTATAATTGGAGATACCATTGTTTCTGGTACAGAAGTTCCTATAAAAATGGGAAATGCCCTACCTTTG---ACCGATATGCCCTTAGGCACAGCCATACATAACATAGAAATCACACTTGGAAAGGGTGGACAATTAGCTAGAGCAGCGGGTGCTGTAGCGAAACTGATTGCAAAAGAGGGGAAATCGGCCACATTAAAATTACCTTCTGGGGAGGTCCGTTTGATATCCAAAAACTGCTCAGCAACAGTCGGACAGGTGGGGAATGTTGGAGTGAACCAGAAAAGTTTGGGTAGAGCCGGATCTAAGCGTTGGCTAGGTAAGCGTCCTGTAGTAAGAGGAGTAGTTATGAACCCTGTAGACCATCCCCATGGGGGTGGTGAAGGGAGGGCCCCAATTGGTAGAAAAAGACCCACAACCCCTTGGGGTTATCCTGCACTTGGAAGAAGAAGTCGAAAAAGGAATAAATATAGTGATAATTTGATTCTTCGTCGCCGTAGTAAA
>Rhodiola_sexifolia
ATGGCGATACATTTATACAAAACTTCTACCCCGAGCACACGCAAAGGAGCCGTAGACAGTCAAGTGAAATCCAATCCACAAAAAAATTTGATCTATGGACAGCATCATTGTGGTAAAGGTCGTAATGCCAGAGGGATCATTACCGCAGGGCATAGAGGGGGAGGTCATAAACGTTTATATCGTAAAATAGATTTTCGACGGAATAAAAAAGACATATATGGTAGAATCATAACCATAGAATACGACCCTAATCGAAATGCATACATTTGTCTCATACACTATGGGGATGGTGAGAAGAGATATATTTTACATCCCAGAGGGGCTATAATTGGAGATACCATTGTTTCTGGTACAGAAGTTCCTATAAAAATGGGAAATGCCCTACCTTTG---ACCGATATGCCCTTAGGCACAGCCATACATAACATAGAAATCACACTTGGAAAGGGTGGACAATTAGCTAGAGCAGCGGGTGCTGTAGCGAAACTGATTGCAAAAGAGGGGAAATCGGCCACATTAAAATTACCTTCTGGGGAGGTCCGTTTGATATCCAAAAACTGCTCAGCAACAGTCGGACAGGTGGGGAATGTTGGAGTGAACCAGAAAAGTTTGGGTAGAGCCGGATCTAAGCGTTGGCTAGGTAAGCGTCCTGTAGTAAGAGGAGTAGTTATGAACCCTGTAGACCATCCCCATGGGGGTGGTGAAGGGAGGGCCCCAATTGGTAGAAAAAGACCCACAACCCCTTGGGGTTATCCTGCACTTGGAAGAAGAAGTCGAAAAAGGAATAAATATAGTGATAATTTGATTCTTCGTCGCCGTAGTAAA
>Rhodiola_sinuata
ATGGCGATACATTTATACAAAACTTCTACCCCGAGCACACGCAAAGGAGCCGTAGACAGTCAAGTGAAATCCAATCCACAAAAAAATTTGATCTATGGACAGCATCATTGTGGTAAAGGTCGTAATGCCAGAGGGATCATTACCGCAGGGCATAGAGGGGGAGGTCATAAACGTTTATATCGTAAAATAGATTTTCGACGGAATAAAAAAGACATATATGGTAGAATCATAACCATAGAATACGACCCTAATCGAAATGCATACATTTGTCTCATACACTATGGGGATGGTGAGAAGAGATATATTTTACATCCCAGAGGGGCTATAATTGGAGATACCATTGTTTCTGGTACAGAAGTTCCTATAAAAATGGGAAATGCCCTACCTTTG---ACCGATATGCCCTTAGGCACAGCCATACATAACATAGAAATCACACTTGGAAAGGGTGGACAATTAGCTAGAGCAGCGGGTGCTGTAGCGAAACTGATTGCAAAAGAGGGGAAATCGGCCACATTAAAATTACCTTCTGGGGAGGTCCGTTTGATATCCAAAAACTGCTCAGCAACAGTCGGACAGGTGGGGAATGTTGGAGTGAACCAGAAAAGTTTGGGTAGAGCCGGATCTAAGCGTTGGCTAGGTAAGCGTCCTGTAGTAAGAGGAGTAGTTATGAACCCTGTAGACCATCCCCATGGGGGTGGTGAAGGGAGGGCCCCAATTGGTAGAAAAAGACCCACAACCCCTTGGGGTTATCCTGCACTTGGAAGAAGAAGTCGAAAAAGGAATAAATATAGTGATAATTTGATTCTTCGTCGCCGTAGTAAA
>Rhodiola_smithii
ATGGCGATACATTTATACAAAACTTCTACCCCGAGCACACGCAAAGGAGCCGTAGACAGTCAAGTGAAATCCAATCCACAAAAAAATTTGATCTATGGACAGCATCATTGTGGTAAAGGTCGTAATGCCAGAGGGATCATTACCGCAGGGCATAGAGGGGGAGGTCATAAACGTTTATATCGTAAAATAGATTTTCGACGGAATAAAAAAGACATATATGGTAGAATCATAACCATAGAATACGACCCTAATCGAAATGCATACATTTGTCTCATACACTATGGGGATGGTGAGAAGAGATATATTTTACATCCCAGAGGGGCTATAATTGGAGATACCATTGTTTCTGGTACAGAAGTTCCTATAAAAATGGGAAATGCCCTACCTTTG---ACCGATATGCCCTTAGGCACAGCCATACATAACATAGAAATCACACTTGGAAAGGGTGGACAATTAGCTAGAGCAGCGGGTGCTGTAGCGAAACTGATTGCAAAAGAGGGGAAATCGGCCACATTAAAATTACCTTCTGGGGAGGTCCGTTTGATATCCAAAAACTGCTCAGCAACAGTCGGACAGGTGGGGAATGTTGGAGTGAACCAGAAAAGTTTGGGTAGAGCCGGATCTAAGCGTTGGCTAGGTAAGCGTCCTGTAGTAAGAGGAGTAGTTATGAACCCTGTAGACCATCCCCATGGGGGTGGTGAAGGGAGGGCCCCAATTGGTAGAAAAAGACCCACAACCCCTTGGGGTTATCCTGCACTTGGAAGAAGAAGTCGAAAAAGGAATAAATATAGTGATAATTTGATTCTTCGTCGCCGTAGTAAA
>Rhodiola_stapfii
ATGGCGATACATTTATACAAAACTTCTACCCCGAGCACACGCAAAGGAGCCGTAGACAGTCAAGTGAAATCCAATCCACAAAAAAATTTGATCTATGGACAGCATCATTGTGGTAAAGGTCGTAATGCCAGAGGGATCATTACCGCAGGGCATAGAGGGGGAGGTCATAAACGTTTATATCGTAAAATAGATTTTCGACGGAATAAAAAAGACATATATGGTAGAATCATAACCATAGAATACGACCCTAATCGAAATGCATACATTTGTCTCATACACTATGGGGATGGTGAGAAGAGATATATTTTACATCCCAGAGGGGCTATAATTGGAGATACCATTGTTTCTGGTACAGAAGTTCCTATAAAAATGGGAAATGCCCTACCTTTG---ACCGATATGCCCTTAGGCACAGCCATACATAACATAGAAATCACACTTGGAAAGGGTGGACAATTAGCTAGATCAGCGGGTGCTGTAGCGAAACTGATTGCAAAAGAGGGGAAATCGGCCACATTAAAATTACCTTCTGGGGAGGTCCGTTTGATATCCAAAAACTGCTCAGCAACAGTCGGACAGGTGGGGAATGTTGGAGTGAACCAGAAAAGTTTGGGTAGAGCCGGATCTAAGCGTTGGCTAGGTAAGCGTCCTGTAGTAAGAGGAGTAGTTATGAACCCTGTAGACCATCCCCATGGGGGTGGTGAAGGGAGGGCCCCAATTGGTAGAAAAAGACCCACAACCCCTTGGGGTTATCCTGCACTTGGAAGAAGAAGTCGAAAAAGGAATAAATATAGTGATAATTTGATTCTTCGTCGCCGTAGTAAA
>Rhodiola_subopposita
ATGGCGATACATTTATACAAAACTTCTACCCCGAGCACACGCAAAGGAGCCGTAGACAGTCAAGTGAAATCCAATCCACAAAAAAATTTGATCCATGGACAGCATCATTGTGGTAAAGGTCGTAATGCCAGAGGGATCATTACCGCAGGGCATAGAGGGGGAGGTCATAAACGTTTATATCGTAAAATAGATTTTCGACGGAATAAAAAAGACATATATGGTAGAATCATAACCATAGAATACGACCCTAATCGAAATGCATACATTTGTCTCATACACTATGGGGATGGTGAGAAGAGATATATTTTACATCCCAGAGGGGCTATAATTGGAGATACCATTGTTTCTGGTACAGAAGTTCCTATAAAAATGGGAAATGCCCTACCTTTG---ACCGATATGCCCTTAGGCACAGCCATACATAACATAGAAATCACACTTGGAAAGGGTGGACAATTAGCTAGAGCAGCGGGTGCTGTAGCGAAACTGATTGCAAAAGAGGGGAAATCGGCCACATTAAAATTACCTTCTGGGGAGGTCCGTTTGATATCCAAAAACTGCTCAGCAACAGTCGGACAGGTGGGGAATGTTGGAGTGAACCAGAAAAGTTTGGGTAGAGCCGGATCTAAGCGTTGGCTAGGTAAGCGTCCTGTAGTAAGAGGAGTAGTTATGAACCCTGTAGACCATCCCCATGGGGGTGGTGAAGGGAGGGCCCCAATTGGTAGAAAAAGACCCACAACCCCTTGGGGTTATCCTGCACTTGGAAGAAGAAGTCGAAAAAGGAATAAATATAGTGATAATTTTATTCTTCGTCGCCGTAGTAAA
>Rhodiola_tangutica
ATGGCGATACATTTATACAAAACTTCTACCCCGAGCACACGCAAAGGAGCCGTAGACAGTCAAGTGAAATCCAATCCACAAAAAAATTTGATCTATGGACAGCATCATTGTGGTAAAGGTCGTAATGCCAGAGGGATCATTACCGCAGGGCATAGAGGGGGAGGTCATAAACGTTTATATCGTAAAATAGATTTTCGACGGAATAAAAAAGACATATATGGTAGAATCATAACCATAGAATACGACCCTAATCGAAATGCATACATTTGTCTCATACACTATGGGGATGGTGAGAAGAGATATATTTTACATCCCAGAGGGGCTATAATTGGAGATACCATTGTTTCTGGTACAGAAGTTCCTATAAAAATGGGAAATGCCCTACCTTTG---ACCGATATGCCCTTAGGCACAGCCATACATAACATAGAAATCACACTTGGAAAGGGTGGACAATTAGCTAGAGCAGCGGGTGCTGTAGCGAAACTGATTGCAAAAGAGGGGAAATCGGCCACATTAAAATTACCTTCTGGGGAGGTCCGTTTGATATCCAAAAACTGCTCAGCAACAGTCGGACAGGTGGGGAATGTTGGAGTGAACCAGAAAAGTTTGGGTAGAGCCGGATCTAAGCGTTGGCTAGGTAAGCGTCCTGTAGTAAGAGGAGTAGTTATGAACCCTGTAGACCATCCCCATGGGGGTGGTGAAGGGAGGGCCCCAATTGGTAGAAAAAGACCCACAACCCCTTGGGGTTATCCTGCACTTGGAAGAAGAAGTCGAAAAAGGAATAAATATAGTGATAATTTGATTCTTCGTCGCCGTAGTAAA
>Rhodiola_wallichiana
ATGGCGATACATTTATACAAAACTTCTACCCCGAGCACACGCAAAGGAGCCGTAGACAGTCAAGTGAAATCCAATCCACAAAAAAATTTGATCTATGGACAGCATCATTGTGGTAAAGGTCGTAATGCCAGAGGGATCATTACCGCAGGGCATAGAGGGGGAGGTCATAAACGTTTATATCGTAAAATAGATTTTCGACGGAATAAAAAAGACATATATGGTAGAATCATAACCATAGAATACGACCCTAATCGAAATGCATACATTTGTCTCATACACTATGGGGATGGTGAGAAGAGATATATTTTACATCCCAGAGGGGCTATAATTGGAGATACCATTGTTTCTGGTACAGAAGTTCCTATAAAAATGGGAAATGCCCTACCTTTG---ACCGATATGCCCTTAGGCACAGCCATACATAACATAGAAATCACACTTGGAAAGGGTGGACAATTAGCTAGAGCAGCGGGTGCTGTAGCGAAACTGATTGCAAAAGAGGGGAAATCGGCCACATTAAAATTACCTTCTGGGGAGGTCCGTTTGATATCCAAAAACTGCTCAGCAACAGTCGGACAGGTGGGGAATGTTGGAGTGAACCAGAAAAGTTTGGGTAGAGCCGGATCTAAGCGTTGGCTAGGTAAGCGTCCTGTAGTAAGAGGAGTAGTTATGAACCCTGTAGACCATCCCCATGGGGGTGGTGAAGGGAGGGCCCCAATTGGTAGAAAAAGACCCACAACCCCTTGGGGTTATCCTGCACTTGGAAGAAGAAGTCGAAAAAGGAATAAATATAGTGATAATTTGATTCTTCGTCGCCGTAGTAAA
>Hylotelephium_ewersii
ATGGCGATACATTTATACAAAACTTCTACCCCGAGCACACGCAAAGGAGCCGTAGACAGTCAAGTGAAATCCAATCCACAAAAAAATTTGATCTATGGACAGCATCATTGTGGTAAAGGTCGTAATGCCAGAGGGATCATTACCGCAGGGCATAGAGGGGGAGGTCATAAACGTTTATATCGTAAAATAGATTTTCGACGGAATAAAAAAGACATATATGGTAGAATCATAACCATAGAATACGACCCTAATCGAAATGCATACATTTGTCTCATACACTATGGGGATGGTGAGAAGAGATATATTTTACATCCCAGAGGGGCTATAATTGGAGATACCATTGTTTCTGGTACAGAAGTTCCTATAAAAATGGGAAATGCCCTACCTTTG---ACCGATATGCCCTTAGGCACAGCCATACATAACATAGAAATCACACTTGGAAAGGGTGGACAATTAGCTAGAGCAGCGGGTGCTGTAGCGAAACTGATTGCAAAAGAGGGGAAATCGGCCACATTAAAATTACCTTCTGGGGAGGTCCGTTTGATATCCAAAAACTGCTCAGCAACAGTCGGACAGGTGGGAAATGTTGGAGTGAACCAGAAAAGTTTGGGTAGAGCCGGATCTAAGTGTTGGCTAGGTAAGCGTCCTGTAGTAAGAGGAGTAGTTATGAACCCTGTAGACCATCCCCATGGGGGTGGTGAAGGGAGGGCCCCAATTGGTAGAAAAAGACCCACAACCCCTTGGGGTTATCCTGCACTTGGAAGAAGAAGTCGAAAAAGGAATAAATATAGTGATAATTTGATTCTTCGTCGCCGTAGTAAA
>Hylotelephium_verticillatum
ATGGCGATACATTTATACAAAACTTCTACCCCGAGCACACGCAAAGGAGCCGTAGACAGTCAAGTGAAATCCAATCCACAAAAAAATTTGATCTATGGACAGCATCATTGTGGTAAAGGTCGTAATGCCAGAGGGATCATTACCGCAGGGCATAGAGGGGGAGGTCATAAACGTTTATATCGTAAAATAGATTTTCGACGGAATAAAAAAGACATATATGGTAGAATCATAACCATAGAATACGACCCTAATCGAAATGCATACATTTGTCTCATACACTATGGGGATGGTGAGAAGAGATATATTTTACATCCCAGAGGGGCTATAATTGGAGATACCATTGTTTCTGGTACAGAAGTTCCTATAAAAATGGGAAATGCCCTACCTTTG---ACCGATATGCCCTTAGGCACAGCCATACATAACATAGAAATCACACTTGGAAAGGGTGGACAATTAGCTAGAGCAGCGGGTGCTGTAGCGAAACTGATTGCAAAAGAGGGGAAATCGGCCACATTAAAATTACCTTCTGGGGAGGTCCGTTTGATATCCAAAAACTGCTCAGCAACAGTCGGACAGGTGGGAAATGTTGGAGTGAACCAGAAAAGTTTGGGTAGAGCCGGATCTAAGTGTTGGCTAGGTAAGCGTCCTGTAGTAAGAGGAGTAGTTATGAACCCTGTAGACCATCCCCATGGGGGTGGTGAAGGGAGGGCCCCAATTGGTAGAAAAAGACCCACAACCCCTTGGGGTTATCCTGCACTTGGAAGAAGAAGTCGAAAAAGGAATAAATATAGTGATAATTTGATTCTTCGTCGCCGTAGTAAA
>Hylotelephium_viviparum
ATGGCGATACATTTATACAAAACTTCTACCCCGAGCACACGCAAAGGAGCCGTAGACAGTCAAGTGAAATCCAATCCACAAAAAAATTTGATCTATGGACAGCATCATTGTGGTAAAGGTCGTAATGCCAGAGGGATCATTACCGCAGGGCATAGAGGGGGAGGTCATAAACGTTTATATCGTAAAATAGATTTTCGACGGAATAAAAAAGACATATATGGTAGAATCATAACCATAGAATACGACCCTAATCGAAATGCATACATTTGTCTCATACACTATGGGGATGGTGAGAAGAGATATATTTTACATCCCAGAGGGGCTATAATTGGAGATACCATTGTTTCTGGTACAGAAGTTCCTATAAAAATGGGAAATGCCCTACCTTTG---ACCGATATGCCCTTAGGCACAGCCATACATAACATAGAAATCACACTTGGAAAGGGTGGACAATTAGCTAGAGCAGCGGGTGCTGTAGCGAAACTGATTGCAAAAGAGGGGAAATCGGCCACATTAAAATTACCTTCTGGGGAGGTCCGTTTGATATCCAAAAACTGCTCAGCAACAGTCGGACAGGTGGGAAATGTTGGAGTGAACCAGAAAAGTTTGGGTAGAGCCGGATCTAAGTGTTGGCTAGGTAAGCGTCCTGTAGTAAGAGGAGTAGTTATGAACCCTGTAGACCATCCCCATGGGGGTGGTGAAGGGAGGGCCCCAATTGGTAGAAAAAGACCCACAACCCCTTGGGGTTATCCTGCACTTGGAAGAAGAAGTCGAAAAAGGAATAAATATAGTGATAATTTGATTCTTCGTCGCCGTAGTAAA
>Meterostachys_sikokianus
ATGGCGATACATTTATACAAAACTTCTACCCCGAGCACACGCAAAGGAGCCGTAGACAGTCAAGTGAAATCCAATCCACAAAAAAATTTGATCTATGGACAGCATCATTGTGGTAAAGGTCGTAATGCCAGAGGGATCATTACCGCAGGGCATAGAGGGGGAGGTCATAAACGTTTATATCGTAAAATAGATTTTCGACGGAATAAAAAAGACATATATGGTAGAATCATAACCATAGAATACGACCCTAATCGAAATGCATACATTTGTCTCATACACTATGGGGATGGTGAGAAGAGATATATTTTACATCCCAGAGGGGCTATAATTGGAGATACCATTGTTTCTGGTACAGAAGTTCCTATAAAAATGGGAAATGCCCTACCTTTG---ACCGATATGCCCTTAGGCACAGCCATACATAACATAGAAATCACACTTGGAAAGGGTGGACAATTAGCTAGAGCAGCGGGTGCTGTAGCGAAACTGATTGCAAAAGAGGGGAAATCGGCCACATTAAAATTACCTTCTGGGGAGGTCCGTTTGATATCCAAAAACTGCTCAGCAACAGTCGGACAGGTGGGAAATGTTGGAGTGAACCAGAAAAGTTTGGGTAGAGCCGGATCTAAGTGTTGGCTAGGTAAGCGTCCTGTAGTAAGAGGAGTAGTTATGAACCCTGTAGACCATCCCCATGGGGGTGGTGAAGGGAGGGCCCCAATTGGTAGAAAAAGACCCACAACCCCTTGGGGTTATCCTGCACTGGGAAGAAGAAGTCGAAAAAGGAATAAATATAGTGATAATTTGATTCTTCGTCGCCGTAGTAAA
>Orostachys_fimbriata
ATGGCGATACATTTATACAAAACTTCTACCCCGAGCACACGCAAAGGAGCCGTAGACAGTCAAGTGAAATCCAATCCACAAAAAAATTTGATCTATGGACAGCATCATTGTGGTAAAGGTCGTAATGCCAGAGGGATCATTACCGCAGGGCATAGAGGGGGAGGTCATAAACGTTTATATCGTAAAATAGATTTTCGACGGAATAAAAAAGACATATATGGTAGAATCATAACCATAGAATATGACCCTAATCGAAATGCATACATTTGTCTCATACACTATGGGGATGGTGAGAAGAGATATATTTTACATCCCAGAGGGGCTATAATTGGAGATACCATTGTTTCTGGTACAGAAGTTCCTATAAAAATGGGAAATGCCCTACCTTTGAGTACCGATATGCCCTTAGGCACAGCCATACATAACATAGAAATCACACTTGGAAAGGGTGGACAATTAGCTAGAGCAGCGGGTGCTGTAGCGAAACTGATTGCAAAAGAGGGGAAATCGGCCACATTAAAATTACCTTCTGGGGAGGTCCGTTTGATATCCAAAAACTGCTCAGCAACAGTCGGACAGGTGGGAAATGTTGGAGTGAACCAGAAAAGTTTGGGTAGAGCCGGATCTAAGTGTTGGCTAGGTAAGCGTCCTGTAGTAAGAGGAGTAGTTATGAACCCTGTAGACCATCCCCATGGGGGTGGTGAAGGGAGGGCCCCAATTGGTAGAAAAAGACCCACAACCCCTTGGGGTTATCCTGCACTTGGAAGAAGAAGTCGAAAAAGGAATAAATATAGTGATAATTTGATTCTTCGTCGCCGTAGTAAA
>Orostachys_japonica
ATGGCGATACATTTATACAAAACTTCTACCCCGAGCACACGCAAAGGAGCCGTAGACAGTCAAGTGAAATCCAATCCACAAAAAAATTTGATCTATGGACAGCATCATTGTGGTAAAGGTCGTAATGCCAGAGGGATCATTACCGCAGGGCATAGAGGGGGAGGTCATAAACGTTTATATCGTAAAATAGATTTTCGACGGAATAAAAAAGACATATATGGTAGAATCATAACCATAGAATACGACCCTAATCGAAATGCATACATTTGTCTCATACACTATGGGGATGGTGAGAAGAGATATATTTTACATCCCAGAGGGGCTATAATTGGAGATACCATTGTTTCTGGTACAGAAGTTCCTATAAACATGGGAAATGCCCTACCTTTG---ACCGATATGCCCTTAGGCACAGCCATACATAACATAGAAATCACACTTGGAAAGGGTGGACAATTAGCTAGAGCAGCGGGTGCTGTAGCGAAACTGATTGCAAAAGAGGGGAAATCGGCCACATTAAAATTACCTTCTGGGGAGGTCCGTTTGATATCCAAAAACTGCTCAGCAACAGTCGGACAGGTGGGAAATGTTGGAGTGAACCAGAAAAGTTTGGGTAGAGCCGGATCTAAGTGTTGGCTAGGTAAGCGTCCTGTAGTAAGAGGAGTAGTTATGAACCCTGTAGACCATCCCCATGGGGGTGGTGAAGGGAGGGCCCCAATTGGTAGAAAAAGACCCACAACCCCTTGGGGTTATCCTGCACTTGGAAGAAGAAGTCGAAAAAGGAATAAATATAGTGATAATTTGATTCTTCGTCGCCGTAGTAAA
>Orostachys_minuta
ATGGCGATACATTTATACAAAACTTCTACCCCGAGCACACGCAAAGGAGCCGTAGACAGTCAAGTGAAATCCAATCCACAAAAAAATTTGATCTATGGACAGCATCATTGTGGTAAAGGTCGTAATGCCAGAGGGATCATTACCGCAGGGCATAGAGGGGGAGGTCATAAACGTTTATATCGTAAAATAGATTTTCGACGGAATAAAAAAGACATATATGGTAGAATCATAACCATAGAATACGACCCTAATCGAAATGCATACATTTGTCTCATACACTATGGGGATGGTGAGAAGAGATATATTTTACATCCCAGAGGGGCTATAATTGGAGATACCATTGTTTCTGGTACAGAAGTTCCTATAAAAATGGGAAATGCCCTACCTTTG---ACCGATATGCCCTTAGGCACAGCCATACATAACATAGAAATCACACTTGGAAAGGGTGGACAATTAGCTAGAGCAGCGGGTGCTGTAGCGAAACTGATTGCAAAAGAGGGGAAATCGGCCACATTAAAATTACCTTCTGGGGAGGTCCGTTTGATATCCAAAAACTGCTCAGCAACAGTCGGACAGGTGGGAAATGTTGGAGTGAACCAGAAAAGTTTGGGTAGAGCCGGATCTAAGTGTTGGCTAGGTAAGCGTCCTGTAGTAAGAGGAGTAGTTATGAACCCTGTAGACCATCCCCATGGGGGTGGTGAAGGGAGGGCCCCAATTGGTAGAAAAAGACCCACAACCCCTTGGGGTTATCCTGCACTTGGAAGAAGAAGTCGAAAAAGGAATAAATATAGTGATAATTTGATTCTTCGTCGCCGTAGTAAA
>Orostachys_iwarenge_f_magna
ATGGCGATACATTTATACAAAACTTCTACCCCGAGCACACGCAAAGGAGCCGTAGACAGTCAAGTGAAATCCAATCCACAAAAAAATTTGATCTATGGACAGCATCATTGTGGTAAAGGTCGTAATGCCAGAGGGATCATTACCGCAGGGCATAGAGGGGGAGGTCATAAACGTTTATATCGTAAAATAGATTTTCGACGGAATAAAAAAGACATATATGGTAGAATCATAACCATAGAATACGACCCTAATCGAAATGCATACATTTGTCTCATACACTATGGGGATGGTGAGAAGAGATATATTTTACATCCCAGAGGGGCTATAATTGGAGATACCATTGTTTCTGGTACAGAAGTTCCTATAAAAATGGGAAATGCCCTACCTTTG---ACCGATATGCCCTTAGGCACAGCCATACATAACATAGAAATCACACTTGGAAAGGGTGGACAATTAGCTAGAGCAGCGGGTGCTGTAGCGAAACTGATTGCAAAAGAGGGGAAATCGGCCACATTAAAATTACCTTCTGGGGAGGTCCGTTTGATATCCAAAAACTGCTCAGCAACAGTCGGACAGGTGGGAAATGTTGGAGTGAACCAGAAAAGTTTGGGTAGAGCCGGATCTAAGTGTTGGCTAGGTAAGCGTCCTGTAGTAAGAGGAGTAGTTATGAACCCTGTAGACCATCCCCATGGGGGTGGTGAAGGGAGGGCCCCAATTGGTAGAAAAAGACCCACAACCCCTTGGGGTTATCCTGCACTTGGAAGAAGAAGTCGAAAAAGGAATAAATATAGTGATAATTTGATTCTTCGTCGCCGTAGTAAA
>Sinocrassula_densirosulata
ATGGCGATACATTTATACAAAACTTCTACCCCGAGCACACGCAAAGGAGCCGTAGACAGTCAAGTGAAATCCAATCCACAAAAAAATTTGATCTATGGACAGCATCATTGTGGTAAAGGTCGTAATGCCAGAGGGATCATTACCGCAGGGCATAGAGGGGGAGGTCATAAACGTTTATATCGTAAAATAGATTTTCGACGGAATAAAAAAGACATATATGGTAGAATCATAACCATAGAATACGACCCTAATCGAAATGCATACATTTGTCTCATACACTATGGGGATGGTGAGAAGAGATATATTTTACATCCCAGAGGGGCTATAATTGGAGATACCATTGTTTCTGGTACAGAAGTTCCTATAAAAATGGGAAATGCCCTACCTTTGAGTACCGATATGCCCTTAGGCACAGCCATACATAACATAGAAATCACACTTGGAAAGGGTGGACAATTAGCTAGAGCAGCGGGTGCTGTAGCGAAACTGATTGCAAAAGAGGGGAAATCGGCCACATTAAAATTACCTTCTGGGGAGGTCCGTTTGATATCCAAAAACTGCTCAGCAACAGTCGGACAGGTGGGAAATGTTGAAGTGAACCAGAAAAGTTTGGGTAGAGCCGGATCTAAGTGTTGGCTAGGTAAGCGTCCTGTAGTAAGAGGAGTAGTTATGAACCCTGTAGACCATCCCCATGGGGGTGGGGAAGGGAGGGCCCCAATTGGTAGAAAAAGACCCACAACCCCTTGGGGTTATCCTGCACTTGGAAGAAGAAGTCGAAAAAGGAATAAATATAGTGATAATTTGATTCTTCGTCGCCGTAGTAAA
>Sinocrassula_indica
ATGGCGATACATTTATACAAAACTTCTACCCCGAGCACACGCAAAGGAGCCGTAGACAGTCAAGTGAAATCCAATCCACAAAAAAATTTGATCTATGGACAGCATCATTGTGGTAAAGGTCGTAATGCCAGAGGGATCATTACCGCAGGGCATAGAGGGGGAGGTCATAAACGTTTATATCGTAAAATAGATTTTCGACGGAATAAAAAAGACATATATGGTAGAATCATAACCATAGAATACGACCCTAATCGAAATGCATACATTTGTCTCATACACTATGGGGATGGTGAGAAGAGATATATTTTACATCCCAGAGGGGCTATAATTGGAGATACCATTGTTTCTGGTACAGAAGTTCCTATAAAAATGGGAAATGCCCTACCTTTG---ACCGATATGCCCTTAGGCACAGCCATACATAACATAGAAATCACACTTGGAAAGGGTGGACAATTAGCTAGAGCAGCGGGTGCTGTAGCGAAACTGATTGCAAAAGAGGGGAAATCGGCCACATTAAAATTACCTTCTGGGGAGGTCCGTTTGATATCCAAAAACTGCTCAGCAACAGTCGGACAGGTGGGAAATGTTGAAGTGAACCAGAAAAGTTTGGGTAGAGCCGGATCTAAGTGTTGGCTAGGTAAGCGTCCTGTAGTAAGAGGAGTAGTTATGAACCCTGTAGACCATCCCCATGGGGGTGGGGAAGGGAGGGCCCCAATTGGTAGAAAAAGACCCACAACCCCTTGGGGTTATCCTGCACTTGGAAGAAGAAGTCGAAAAAGGAATAAATATAGTGATAATTTGATTCTTCGTCGCCGTAGTAAA
>Umbilicus_rupestris
ATGGCGATACATTTATACAAAACTTCTACCCCGAGCACACGCAAAGGAGCCATAGACAGTCAAGTGAAATCCAATCCACAAAAAAATTTGATCTATGGACAGCATCATTGTGGTAAAGGTCGTAATGCCAGAGGGATCATTACCGCAGGGCATAGAGGGGGAGGTCATAAACGTTTATATCGTAAAATCGATTTTCGACGGAATAAAAAAGACATATATGGTAGAATCATAACCATAGAATACGACCCTAATCGAAATGCATACATTTGTCTCATACACTATGGGGATGGTGAGAAGAGATATATTTTACATCCCAGAGGGGCTATAATTGGAGATACCATTGTTTCTGGTACAGAAGTTCCTATAAAAATGGGAAATGCCCTACCTTTG---ACCGATATGCCCTTAGGCACAGCCATACATAACATAGAAATCACACTTGGAAAGGGTGGACAATTAGCTAGAGCAGCGGGTGCTGTAGCGAAACTGATTGCAAAAGAGGGGAAATCGGCCACATTAAAATTACCTTCTGGGGAGGTCCGTTTGATATCCAAAAACTGCTCAGCAACAGTCGGACAGGTGGGGAATGTTGGAGTGAACCAGAAAAGTTTGGGTAGAGCCGGATCTAAGTGTTGGCTAGGTAAGCGTCCTGTAGTAAGAGGAGTAGTTATGAACCCTGTAGACCATCCCCATGGGGGTGGTGAAGGGAGGGCCCCAATTGGTAGAAAAAGACCCACAACCCCTTGGGGTTATCCTGCACTTGGAAGAAGAAGTCGAAAAAGGAATAAATATAGTGATAATTTGATTCTTCGTCGCCGTAGTAAA
>Myriophyllum_aquaticum
ATGGCGATACATTTATACAAAACTTCTACCCCGAGCACACGCAATGGAGCCGTAGACAGTCAAGTGAAATCCAATCCACGAAATAATTTGATCTATGGACAGCATCATTGTGGTAAAGGTCGTAATGCCAGAGGAATCATTACCGCAGGGCATAGAGGGGGAGGTCATAAGCGTCTATACCGTAAAATAGATTTTCGACGGAATAAAAAAGACATATATGGTAAAATCGTAACCATAGAATACGACCCTAATCGAAATGCATACATTTGTCTCATACACTATGGGGATGGTGAGAAGAGATATATTTTACATCCCAGAGGGGCTATAATTGGGGATACCATTGTTTCTGGTACAGAAGTTCCTATAAAAATGGGAAATGCCCTACCTTTG---ACCGATATGCCCTTGGGCACGGCCATACATAACATAGAAATCACACTTGGAAAGGGCGGACAATTAGCTAGAGCAGCGGGCGCTGTAGCGAAACTGATTGCAAAAGAGGGGAAATCGGCCACATTAAAATTACCTTCTGGGGAGGTCCGTTTGATATCCAAAAACTGCTCAGCAACAGTCGGACAAGTGGGGAATGTTGGAGTGAACCAGAAAAGTTTGGGTAGAGCCGGATCTAAGTGTTGGCTAGGTAAGCGTCCTGTAGTAAGAGGAGTAGTTATGAACCCTGTAGACCATCCACATGGGGGTGGTGAAGGAAGGGCCCCAATTGGTAGAAAAAGACCCACAACCCCTTGGGGTTATCCTGCACTTGGAAGAAGAAGTAGAAAAAGGAATAAATATAGTGATAATCTGATTCTGCGTCGCCGTAGTAAA
>Myriophyllum_spicatum
ATGGCAATACATTTATACAAAACTTCTACCCCGAGCACACGCAATGGAGCCGTAGACAGTCAAGTGAAATCCAATCCACGAAATAATTTGATCTATGGACAGCATCATTGTGGTAAAGGTCGTAATGCCAGAGGAATCATTACCGCAGGGCATAGAGGGGGAGGTCATAAGCGTCTATACCGTAAAATAGATTTTCGACGGAATAAAAAAGACATATATGGTAAAATCGTAACCATAGAATACGACCCTAATCGAAATGCATACATTTGTCTCATACACTATGGGGATGGTGAGAAGAGATATATTTTACATCCCAGAGGGGCTATAATTGGGGATACCATTGTTTCTGGTACAGAAGTTCCTATAAAAATGGGAAATGCCCTACCTTTG---ACCGATATGCCCTTGGGCACGGCCATACATAACATAGAAATCACACTTGGAAAGGGCGGACAATTAGCTAGAGCAGCGGGCGCTGTAGCAAAACTGATTGCAAAAGAGGGGAAATCGGCCACATTAAAATTACCTTCTGGGGAGGTCCGTTTGATATCCAAAAACTGCTCAGCAACAGTCGGACAAGTGGGGAATGTTGGAGTGAACCAGAAAAGTTTGGGTAGAGCCGGATCTAAGTGTTGGCTAGGTAAGCGTCCTGTAGTAAGAGGAGTAGTTATGAACCCTGTAGACCATCCACATGGGGGTGGTGAAGGAAGGGCCCCAATTGGTAGAAAAAGACCCACAACCCCTTGGGGTTATCCTGCACTTGGAAGAAGAAGTAGAAAAAGGAATAAATATAGTGATAATCTGATTCTGCGTCGCCGTAGTAAA
>Sempervivum_heuffelii
ATGGCGATACATTTATACAAAACTTCTACCCCGAGCACACGCAAAGGAGCCGTAGACAGTCAAGTGAAATCCAATCCGCAAAAAAATTTGATCTATGGACAGCATCATTGTGGTAAAGGTCGTAATGCCAGAGGGATCATTACCGCAGGGCATAGAGGGGGAGGTCATAAACGTTTATATCGTAAAATAGATTTTCGACGGAATAAAAAAGACATATATGGTAGAATCATAACCATAGAATACGACCCTAATCGAAATGCATACATTTGTCTCATACACTATGGGGATGGTGAGAAGAGATATATTTTACATCCCAGAGGGGCTATAATTGGAGATACCATTGTTTCTGGTACAGAAGTTCCTATAAAAATGGGAAATGCCCTACCTTTG---ACCGATATGCCCTTAGGCACAGCCATACATAACATAGAAATTACACTTGGAAAGGGTGGACAATTAGCTAGAGCAGCGGGTGCTGTAGCGAAACTGATTGCAAAAGAGGGGAAATCGGCCACATTAAAATTACCTTCTGGGGAGGTCCGTTTGATATCCAAAAACTGCTCAGCAACAGTCGGACAGGTGGGGAATGTTGGAGTGAACCAGAAAAGTTTGGGTAGAGCCGGATCTAAGTGTTGGCTAGGTAAGCGTCCTGTAGTAAGAGGAGTAGTTATGAACCCTGTAGACCATCCCCATGGGGGTGGTGAAGGGAGGGCCCCAATTGGTAGAAAAAGACCCACAACCCCTTGGGGTTATCCTGCACTTGGAAGAAGAAGTCGAAAAAGGAATAAATATAGTGATAATTTGATTCTTCGTCGCCGTAGTAAA
>Sempervivum_ciliosum
ATGGCGATACATTTATACAAAACTTCTACCCCGAGCACACGCAAAGGAGCCGTAGACAGTCAAGTGAAATCCAATCCGCAAAAAAATTTGATCTATGGACAGCATCATTGTGGTAAAGGTCGTAATGCCAGAGGGATCATTACCGCAGGGCATAGAGGGGGAGGTCATAAACGTTTATATCGTAAAATAGATTTTCGACGGAATAAAAAAGACATATATGGTAGAATCATAACCATAGAATACGACCCTAATCGAAATGCATACATTTGTCTCATACACTATGGGGATGGTGAGAAGAGATATATTTTACATCCCAGAGGGGCTATAATTGGAGATACCATTGTTTCTGGTACAGAAGTTCCTATAAAAATGGGAAATGCCCTACCTTTG---ACCGATATGCCCTTAGGCACAGCCATACATAACATAGAAATTACACTTGGAAAGGGTGGACAATTAGCTAGAGCAGCGGGTGCTGTAGCGAAACTGATTGCAAAAGAGGGGAAATCGGCCACATTAAAATTACCTTCTGGGGAGGTCCGTTTGATATCCAAAAACTGCTCAGCAACAGTCGGACAGGTGGGGAATGTTGGAGTGAACCAGAAAAGTTTGGGTAGAGCCGGATCTAAGTGTTGGCTAGGTAAGCGTCCTGTAGTAAGAGGAGTAGTTATGAACCCTGTAGACCATCCCCATGGGGGTGGTGAAGGGAGGGCCCCAATTGGTAGAAAAAGACCCTCAACCCCTTGGGGTTATCCTGCACTTGGAAGAAGAAGTCGAAAAAGGAATAAATATAGTGATAATTTGATTCTTCGTCGCCGTAGTAAA
>Sempervivum_funckii
ATGGCGATACATTTATACAAAACTTCTACCCCGAGCACACGCAAAGGAGCCGTAGACAGTCAAGTGAAATCCAATCCGCAAAAAAATTTGATCTATGGACAGCATCATTGTGGTAAAGGTCGTAATGCCAGAGGGATCATTACCGCAGGGCATAGAGGGGGAGGTCATAAACGTTTATATCGTAAAATAGATTTTCGACGGAATAAAAAAGACATATATGGTAGAATCATAACCATAGAATACGACCCTAATCGAAATGCATACATTTGTCTCATACACTATGGGGATGGTGAGAAGAGATATATTTTACATCCCAGAGGGGCTATAATTGGAGATACCATTGTTTCTGGTACAGAAGTTCCTATAAAAATGGGAAATGCCCTACCTTTG---ACCGATATGCCCTTAGGCACAGCCATACATAACATAGAAATTACACTTGGAAAGGGTGGACAATTAGCTAGAGCAGCGGGTGCTGTAGCGAAACTGATTGCAAAAGAGGGGAAATCGGCCACATTAAAATTACCTTCTGGGGAGGTCCGTTTGATATCCAAAAACTGCTCAGCAACAGTCGGACAGGTGGGGAATGTTGGAGTGAACCAGAAAAGTTTGGGTAGAGCCGGATCTAAGTGTTGGCTAGGTAAGCGTCCTGTAGTAAGAGGAGTAGTTATGAACCCTGTAGACCATCCCCATGGGGGTGGTGAAGGGAGGGCCCCAATTGGTAGAAAAAGACCCTCAACCCCTTGGGGTTATCCTGCACTTGGAAGAAGAAGTCGAAAAAGGAATAAATATAGTGATAATTTGATTCTTCGTCGCCGTAGTAAA
>Sempervivum_globiferum_subsp_hirtum
ATGGCGATACATTTATACAAAACTTCTACCCCGAGCACACGCAAAGGAGCCGTAGACAGTCAAGTGAAATCCAATCCGCAAAAAAATTTGATCTATGGACAGCATCATTGTGGTAAAGGTCGTAATGCCAGAGGGATCATTACCGCAGGGCATAGAGGGGGAGGTCATAAACGTTTATATCGTAAAATAGATTTTCGACGGAATAAAAAAGACATATATGGTAGAATCATAACCATAGAATACGACCCTAATCGAAATGCATACATTTGTCTCATACACTATGGGGATGGTGAGAAGAGATATATTTTACATCCCAGAGGGGCTATAATTGGAGATACCATTGTTTCTGGTACAGAAGTTCCTATAAAAATGGGAAATGCCCTACCTTTG---ACCGATATGCCCTTAGGCACAGCCATACATAACATAGAAATTACACTTGGAAAGGGTGGACAATTAGCTAGAGCAGCGGGTGCTGTAGCGAAACTGATTGCAAAAGAGGGGAAATCGGCCACATTAAAATTACCTTCTGGGGAGGTCCGTTTGATATCCAAAAACTGCTCAGCAACAGTCGGACAGGTGGGGAATGTTGGAGTGAACCAGAAAAGTTTGGGTAGAGCCGGATCTAAGTGTTGGCTAGGTAAGCGTCCTGTAGTAAGAGGAGTAGTTATGAACCCTGTAGACCATCCCCATGGGGGTGGTGAAGGGAGGGCCCCAATTGGTAGAAAAAGACCCACAACCCCTTGGGGTTATCCTGCACTTGGAAGAAGAAGTCGAAAAAGGAATAAATATAGTGATAATTTGATTCTTCGTCGCCGTAGTAAA
>Sempervivum_globiferum
ATGGCGATACATTTATACAAAACTTCTACCCCGAGCACACGCAAAGGAGCCGTAGACAGTCAAGTGAAATCCAATCCGCAAAAAAATTTGATCTATGGACAGCATCATTGTGGTAAAGGTCGTAATGCCAGAGGGATCATTACCGCAGGGCATAGAGGGGGAGGTCATAAACGTTTATATCGTAAAATAGATTTTCGACGGAATAAAAAAGACATATATGGTAGAATCATAACCATAGAATACGACCCTAATCGAAATGCATACATTTGTCTCATACACTATGGGGATGGTGAGAAGAGATATATTTTACATCCCAGAGGGGCTATAATTGGAGATACCATTGTTTCTGGTACAGAAGTTCCTATAAAAATGGGAAATGCCCTACCTTTG---ACCGATATGCCCTTAGGCACAGCCATACATAACATAGAAATTACACTTGGAAAGGGTGGACAATTAGCTAGAGCAGCGGGTGCTGTAGCGAAACTGATTGCAAAAGAGGGGAAATCGGCCACATTAAAATTACCTTCTGGGGAGGTCCGTTTGATATCCAAAAACTGCTCAGCAACAGTCGGACAGGTGGGGAATGTTGGAGTGAACCAGAAAAGTTTGGGTAGAGCCGGATCTAAGTGTTGGCTAGGTAAGCGTCCTGTAGTAAGAGGAGTAGTTATGAACCCTGTAGACCATCCCCATGGGGGTGGTGAAGGGAGGGCCCCAATTGGTAGAAAAAGACCCACAACCCCTTGGGGTTATCCTGCACTTGGAAGAAGAAGTCGAAAAAGGAATAAATATAGTGATAATTTGATTCTTCGTCGCCGTAGTAAA
>Sempervivum_calcareum
ATGGCGATACATTTATACAAAACTTCTACCCCGAGCACACGCAAAGGAGCCGTAGACAGTCAAGTGAAATCCAATCCGCAAAAAAATTTGATCTATGGACAGCATCATTGTGGTAAAGGTCGTAATGCCAGAGGGATCATTACCGCAGGGCATAGAGGGGGAGGTCATAAACGTTTATATCGTAAAATAGATTTTCGACGGAATAAAAAAGACATATATGGTAGAATCATAACCATAGAATACGACCCTAATCGAAATGCATACATTTGTCTCATACACTATGGGGATGGTGAGAAGAGATATATTTTACATCCCAGAGGGGCTATAATTGGAGATACCATTGTTTCTGGTACAGAAGTTCCTATAAAAATGGGAAATGCCCTACCTTTG---ACCGATATGCCCTTAGGCACAGCCATACATAACATAGAAATTACACTTGGAAAGGGTGGACAATTAGCTAGAGCAGCGGGTGCTGTAGCGAAACTGATTGCAAAAGAGGGGAAATCGGCCACATTAAAATTACCTTCTGGGGAGGTCCGTTTGATATCCAAAAACTGCTCAGCAACAGTCGGACAGGTGGGGAATGTTGGAGTGAACCAGAAAAGTTTGGGTAGAGCCGGATCTAAGTGTTGGCTAGGTAAGCGTCCTGTAGTAAGAGGAGTAGTTATGAACCCTGTAGACCATCCCCATGGGGGTGGTGAAGGGAGGGCCCCAATTGGTAGAAAAAGACCCTCAACCCCTTGGGGTTATCCTGCACTTGGAAGAAGAAGTCGAAAAAGGAATAAATATAGTGATAATTTGATTCTTCGTCGCCGTAGTAAA
>Sempervivum_arachnoideum
ATGGCGATACATTTATACAAAACTTCTACCCCGAGCACACGCAAAGGAGCCGTAGACAGTCAAGTGAAATCCAATCCGCAAAAAAATTTGATCTATGGACAGCATCATTGTGGTAAAGGTCGTAATGCCAGAGGGATCATTACCGCAGGGCATAGAGGGGGAGGTCATAAACGTTTATATCGTAAAATAGATTTTCGACGGAATAAAAAAGACATATATGGTAGAATCATAACCATAGAATACGACCCTAATCGAAATGCATACATTTGTCTCATACACTATGGGGATGGTGAGAAGAGATATATTTTACATCCCAGAGGGGCTATAATTGGAGATACCATTGTTTCTGGTACAGAAGTTCCTATAAAAATGGGAAATGCCCTACCTTTG---ACCGATATGCCCTTAGGCACAGCCATACATAACATAGAAATTACACTTGGAAAGGGTGGACAATTAGCTAGAGCAGCGGGTGCTGTAGCGAAACTGATTGCAAAAGAGGGGAAATCGGCCACATTAAAATTACCTTCTGGGGAGGTCCGTTTGATATCCAAAAACTGCTCAGCAACAGTCGGACAGGTGGGGAATGTTGGAGTGAACCAGAAAAGTTTGGGTAGAGCCGGATCTAAGTGTTGGCTAGGTAAGCGTCCTGTAGTAAGAGGAGTAGTTATGAACCCTGTAGACCATCCCCATGGGGGTGGTGAAGGGAGGGCCCCAATTGGTAGAAAAAGACCCTCAACCCCTTGGGGTTATCCTGCACTTGGAAGAAGAAGTCGAAAAAGGAATAAATATAGTGATAATTTGATTCTTCGTCGCCGTAGTAAA
