# Supplementary material for: Exploring Plastomic Resources in Sempervivum (Crassulaceae): Implications for Phylogenetics
Source: Genes (Basel). 2024 Mar 30;15(4):441. doi: 10.3390/genes15040441 (PMC11049882; doi:10.3390/genes15040441)
Supplement: Supplementary file 1 [file genes-15-00441-s001.zip › (revised)supplementary files_Junhu Kan/Data S1/rpl20.fasta]

>Crassula_alstonii
ATGACTAGAATTAAACGAGGATATATAGCTCGAAGACGTAGAACAAAAATGCGTTTATTTGCATCCAGTTTTCGGGGGGCTCATTCAAGACTTACTCGAACTATTATTCAACAGAAAATACGAGCTTTAATTTCGGCTCATCGCGATAGAAATAAGAAAAAGAGAGACTTTCGTCGTTTGTGGATTACTCGGATAAATGCAGTAATTCGTGAGAAAGGGGTATCCTTAAGTTATAGTAGACTAATAAATGATCTGTACAAAAGTCAATTGCTTCTAAATCGTAAAATACTTGCACAAATAGCTATATTAAATAGGAATTGTCTTTATATGATTTCCAATGAAATCTTGGATCCATTGGAG------------------------------------------------
>Crassula_columella
ATGACTAGAATTAAACGAGGATATATAGCTCGAAGACGTAGAACAAAAATGCGTTTATTTGCATCCAGTTTTCGGGGGGCTCATTCAAGACTTACTCGAACTATTATTCAACAGAAAATACGAGCTTTAATTTCGGCTCATCGCGATAGAAATAAGAAAAAGAGAGACTTTCGTCGTTTGTGGATTACTCGGATAAATGCAGTAATTCGTGAGAAAGGGGTATCCTTAAGTTATAGTAGACTAATAAATGATCTGTACAAAAGTCAATTGCTTCTAAATCGTAAAATACTTGCACAAATAGCTATATTAAATAGGAATTGTCTTTATATGATTTCCAATGAAATCTTGGATCCATTGGAG------------------------------------------------
>Crassula_dejecta
ATGACTAGAATTAGACGAGGATATATAGCTCGAAGACGTAGAACAAAAATGCGTTTATTTGCATCCAGTTTTCGGGGGGCTCATTCAAGACTTACTCGAACTATTATTCAACAGAAAATACGAGCTTTAATTTCGGCTCATCGCGATAGAGATAAGAAAAAGAGAGACTTTCGTCGTTTGTGGATTACTCGGATAAATGCAGTAATTCGTGAGAAAGGGGTATCCTTAAGTTATAGTAGACTAATAAATGATCTGTACAAAAGTCAATTGCTTCTAAATCGTAAAATACTTGCACAAATAGCTATATTAAATAGGAATTGTCTTTATATGATTTCCAATGAAATCTTGGATCCATTGGAG------------------------------------------------
>Crassula_mesembryanthoides
ATGACTAGAATTAGACGAGGATATATAGCTCGAAGACGTAGAACAAAAATGCGTTTATTTGCATCCAGTTTTCGGGGGGCTCATTCAAGACTTACTCGAACTATTATTCAACAGAAAATACGAGCTTTAATTTCGGCTCATCGCGATAGAGATAAGAAAAAGAGAGACTTTCGTCGTTTGTGGATTACTCGGATAAATGCAGTAATTCGTGAGAAAGGGGTATCCTTAAGTTATAGTAGATTAATAAATGATCTGTACAAAAGTCAATTGCTTCTAAATCGTAAAATACTTGCACAAATAGCTATATTAAATAGGAATTGTCTTTATATGATTTCCAATGAAATCTTGGATCCATTGGAG------------------------------------------------
>Crassula_perforata
ATGACTAGAATTAGACGAGGATATATAGCTCGAAGACGTAGAACAAAAATGCGTTTATTTGCATCCAGTTTTCGGGGGGCTCATTCAAGACTTACTCGAACTATTATTCAACAGAAAATACGAGCTTTAATTTCGGCTCATCGCGATAGAGATAAGAAAAAGAGAGACTTTCGTCGTTTGTGGATTACTCGGATAAATGCAGTAATTCGTGAGAAAGGGGTATCCTTAAGTTATAGTAGACTAATAAATGATCTGTACAAAAGTCAATTGCTTCTAAATCGTAAAATACTTGCACAAATAGCTATATTAAATAGGAATTGTCTTTATATGATTTCCAATGAAATCTTGGATCCATTGGAG------------------------------------------------
>Crassula_socialis
ATGACTAGAATTAGACGAGGATATATAGCTCGAAGACGTAGAACAAAAATGCGTTTATTTGCATCCAGTTTTCGGGGGGCTCATTCAAGACTTACTCGAACTATTATTCAACAGAAAATACGAGCTTTAATTTCGGCTCATCGCGATAGAGATAAGAAAAAGAGAGACTTTCGTCGTTTGTGGATTACTCGGATAAATGCAGTAATTCGTGAGAAAGGGGTATCCTTAAGTTATAGTAGACTAATAAATGATCTGTACAAAAGTCAATTGCTTCTAAATCGTAAAATACTTGCACAAATAGCTATATTAAATAGGAATTGTCTTTATATGATTTCCAATGAAATCTTGGATCCATTGGAG------------------------------------------------
>Crassula_tecta
ATGACTAGAATTAGACGAGGATATATAGCTCGAAGACGTAGAACAAAAATGCGTTTATTTGCATCCAGTTTTCGGGGGGCTCATTCAAGACTTACTCGAACTATTATTCAACAGAAAATACGAGCTTTAATTTCGGCTCATCGCGATAGAGATAAGAAAAAGAGAGACTTTCGTCGTTTGTGGATTACTCGGATAAATGCAGTAATTCGTGAGAAAGGGGTATCCTTATGTTATAGTAGACTAATAAATGATCTGTACAAAAGTCAATTGCTTCTAAATCGTAAAATACTTGCACAAATAGCTATATTAAATAGGAATTGTCTTTATATGATTTCCAATGAAATCTTGGATCCATTGGAG------------------------------------------------
>Crassula_mesembrianthemopsis
ATGACTAGAATTAGACGAGGATATATAGCTCGAAGACGTAGAACAAAAATGCGTTTATTTGCATCCAGTTTTCGGGGGGCTCATTCAAGACTTACTCGAACTATTATTCAACAGAAAATACGAGCTTTAATTTCGGCTCATCGCGATAGAGATAAGAAAAAGAGAGACTTTCGTCGTTTGTGGATTACTCGGATAAATGCAGTAATTCGTGAGAAAGGGGTATCCTTATGTTATAGTAGACTAATAAATGATCTGTACAAAAGTCAATTGCTTCTAAATCGTAAAATACTTGCACAAATAGCTATATTAAATAGGAATTGTCTTTATATGATTTCCAATGAAATCTTGGATCCATTGGAG------------------------------------------------
>Crassula_deltoidea
ATGACTAGAATTAGAAGAGGATATATAGCTCGGAGACGTAGAACAAAAATGCGTTTATTTGCATCCAGTTTTCGGGGGGCTCATTCAAGACTTACTCGAACTATTACTCAACAGAAAATACGAGCTTTAATTTCGGCTCATCGCGATAGAGATAAGAAAAAGAGAGATTTTCGTCGTTTATGGATTACTCGTATAAATGCAGTAATTCGCGAGAGAGGGGTATCCTTAAGTTATAGTAGACTAATAAATGATCTCTACAAAAGTCAATTGCTTCTAAATCGTAAAATACTTGCACAGATAGCTATATTAAATAGGAATTGCCTTTATATGATTTCCAATGAAATCCTCGATCCATTGGAG------------------------------------------------
>Crassula_expansa_subsp_fragilis
ATGACTAGAATTAGAAGAGGATATAGAGCTCGGAGACGTAGAACAAAAATGCGTTTATTTGCATCCAGTTTTCGGGGGGCTCATTCAAGACTTACTCGAACTATTACTCAACAGAAAATACGAGCTTTAATTTCGGCTCATCGCGACAGAGATAAGAAAAAGAGAGATTTTCGTCGTTTATGGATTACTCGTATAAATGCAGTAATTCGCGAAAGAGGGGTATCCTTACGTTATAGTAGACTAATAAATGATCTCTACAAAAGCCAATTGCTTCTAAATCGTAAAATACTTGCACAAATCGCTATATTAAATAGGAATTGCCTTTATATGATTTCCAATGAAATCCTGGATCCATTGGAG------------------------------------------------
>Crassula_volkensii
ATGACTAGAATTAGAAGAGGATATAGAGCTCGGAGACGTAGAACAAAAATGCGTTTATTTGCATCCAGTTTTCGGGGGGCTCATTCAAGACTTACTCGAACTATTACTCAACAGAAAATACGAGCTTTAATTTCGGCTCATCGCGACAGAGATAAGAAAAAGAGAGATTTTCGTCGTTTATGGATTACTCGTATAAATGCAGTAATTCGCGAAAGGGGGGTATGCTTAAGTTATAGTAGACTAATAAATGATCTCTACAAAAGCCAATTGCTTCTAAATCGTAAAATACTTGCACAAATAGCTATATTAAATAGGAATTGCCTTTATATGATTTCCAATGAAATCCTGGATCCATTGGAG------------------------------------------------
>Cotyledon_tomentosa
ATGACTAGAATTAGACGAGGATATATAGCTCGGAGACGTAGAACAAAAATTCGTTTATTTGCATCAAGTTTTCGGGGGGCTCATTCAAGACTTACTCGAACTATTACTCAACAGAAAATACGAGCTTTAATTTCGGCTCATCGCGATCGAGATAGGAAAAAGAGAGATTTTCGTCGTTTGTGGATTACTCGGATAAATGCAGTCATTCGAGAGAAAGGAGTATCCTGTAGTTATAGTAGACTAATAAATGATCTGTACAAAAGTCAATTGCTTCTAAATCGTAAAATACTTGCACAAATAGCTATATTAAATAGGAATTGTCTTTATATGATTTCCAATGAAATCTTGGATCCATTGGAA------------------------------------------------
>Kalanchoe_daigremontiana
ATGACTAGAATTAGACGAGGATATATAGCTCGGAGACGTAGAACAAAAATTCGTTTATTTGCATCAAGTTTTCGGGGGGCTCATTCAAGACTTACTCGAACTATTACTCAACAGAAAATACGAGCGTTAATTTCGGCTCATCGCGATCGAGATAGGAAAAAGAGAGATTTTCGTCGTTTGTGGATTACTCGGATAAATGCAGTAATTCGAGAGAAAGGAGTATCCTGTAGTTATAGTAGACTTATAAATGATCTGTACAAAAGTCAATTGCTTCTAAATCGTAAAATACTTGCACAAATAGCTATATTAAATAGGAATTGTCTTTATATGATTTCCAATGAAATCTTGGATCCATTGGAA------------------------------------------------
>Kalanchoe_delagoensis
ATGACTAGAATTAGACGAGGATATATAGCTCGGAGACGTAGAACAAAAATTCGTTTATTTGCATCAAGTTTTCGGGGGGCTCATTCAAGACTTACTCGAACTATTACTCAACAGAAAATACGAGCGTTAATTTCGGCTCATCGCGATCGAGATAGGAAAAAGAGAGATTTTCGTCGTTTGTGGATTACTCGGATAAATGCAGTAATTCGAGAGAAAGGAGTATCCTGTAGTTATAGTAGACTTATAAATGATCTGTACAAAAGTCAATTGCTTCTAAATCGTAAAATACTTGCACAAATAGCTATATTAAATAGGAATTGTCTTTATATGATTTCCAATGAAATCTTGGATCCATTGGAA------------------------------------------------
>Kalanchoe_fedtschenkoi
ATGACTAGAATTAGACGAGGATATATAGCTCGGAGACGTAGAACAAAAATTCGTTTATTTGCATCAAGTTTTCGGGGGGCTCATTCAAGACTTACTCGAACTATTACTCAACAGAAAATACGAGCGTTAATTTCGGCTCATCGCGATCGAGATAGGAAAAAGAGAGATTTTCGTCGTTTGTGGATTACTCGGATAAATGCAGTAATTCGAGAGAAAGGAGTATCCTGTAGTTATAGTAGACTTATAAATGATCTGTACAAAAGTCAATTGCTTCTAAATCGTAAAATACTTGCACAAATAGCTATATTAAATAGGAATTGTCTTTATATGATTTCCAATGAAATCTTGGATCCATTGGAA------------------------------------------------
>Kalanchoe_longiflora
ATGACTAGAATTAGACGAGGATATATAGCTCGGAGACGTAGAACAAAAATTCGTTTATTTGCATCAAGTTTTCGGGGGGCTCATTCAAGACTTACTCGAACTATTACTCAACAGAAAATACGAGCTTTAATTTCGGCTCATCGCGATCGAGATAGGAAAAAGAGAGATTTTCGTCGTTTGTGGATTACTCGGATAAATGCAGTAATTCGAGAGAAAGGAGTATCCTGTAGTTATAGTAGACTTATAAATGATCTGTACAAAAATCAATTGCTTCTAAATCGTAAAATACTTGCACAAATAGCTATATTAAATAGGAATTGTCTTTATATGATTTCCAATGAAATCTTGGATCCATTGGAA------------------------------------------------
>Kalanchoe_tomentosa
ATGACTAGAATTAGACGAGGATATATAGCTCGGAGACGTAGAACAAAAATTCGTTTATTTGCATCAAGTTTTCGGGGGGCTCATTCAAGACTTACTCGAACTATTACTCAACAGAAAATACGAGCTTTAATTTCGGCTCATCGCGATCGAGATAGGAAAAAGAGAGATTTTCGTCGTTTGTGGATTACTCGGATAAATGCAGTAATTCGAGAGAAAGGAGTATCCTGTATTTATAGTAGACTAATAAATGATCTGTACAAAAGTCAATTGCTTCTAAATCGTAAAATACTTGCACAAATAGCTATATTAAATAGGAATTGTCTTTATATGATTTCCAATGAAATCTTGGATCCATTGGAA------------------------------------------------
>Echeveria_lilacina
ATGACTAGAATTAGACGAGGATATATAGCTCGGAGACGTAGAAACAAAATTCGTTTATTTGCATCAAGTTTTCGGGGGGCTCATTCAAGACTTACTCGAACTATTACTCAACAGAAAATACGAGCTTTAATTTCGGCTCATCGCGATCGAGATAAGAAAAAGAGAGATTTTCGTCGTTTGTGGATTACTCGGATAAATGCAGTAATTCGCAATAAAGGAGTATCTTATAGTTATAGTATACTAATAAATGATCTGTACAAAAGTCAATTGCTTTTAAATCGTAAAATACTTGCACAACTAGCTATATTAAATAGGAATTGTCTTTATATGATTTCAAATGAAATATTGGATCCATTGGAG------------------------------------------------
>Graptopetalum_amethystinum
ATGACTAGAATTAGACGAGGATATATAGCTCGGAGACGTAGAAACAAAATTCGTTTATTTGCATCAAGTTTTCGGGGGGCTCATTCAAGACTTACTCGAACTATTACTCAACAGAAAATACGAGCTTTAATTTCGGCTCATCGCGATCGAGATAAGAAAAAGAGAGATTTTCGTCGTTTGTGGATTACTCGGATAAATGCAGTAATTCGCAATAAAGGAGTATCTTATAGTTATAGTAGACTAATAAATGATCTGTACAAAAGTCAATTGCTTTTAAATCGTAAAATACTTGCACAACTAGCTATATTAAATAGGAATTGTCTTTATATGATTTCAAATGAAATATTGGATCCATTGGAG------------------------------------------------
>Pachyphytum_compactum
ATGACTAGAATTAGACGAGGATATATAGCTCGGAGACGTAGAAACAAAATTCGTTTATTTGCATCAAGTTTTCGGGGGGCTCATTCAAGACTTACTCGAACTATTACTCAACAGAAAATACGAGCTTTAATTTCGGCTCATCGCGATCGAGATAAGAAAAAGAGAGATTTTCGTCGTTTGTGGATTACTCGGATAAATGCAGTAATTCGCAATAAAGGAGTATCTTATAGTTATAGTAGACTAATAAATGATCTGTACAAAAGTCAATTGCTTTTAAATCGTAAAATACTTGCACAACTAGCTATATTAAATAGGAATTGTCTTTATATGATTTCAAATGAAATATTGGATCCATTGGAG------------------------------------------------
>Sedum_alfredii
ATGACTAGAATTAGACGAGGATATATAGCTCGGAGACGTAAAAACAAAATCCGTTTATTTGCATCAAGTTTTCGGGGGGCTCATTCAAGACTTACTCGAACTATTACTCAACAGAAAATACGAGCTTTAATTTCGGCTCATCGCGATCGAGATAAGAAAAAGAGAGATTTTCGTCGTTTGTGGATTACTCGGATAAATGCAGTAATTCGCACTAAAGGAGTATCCTATAGTTATAGTAGACTAATAAATGATCTGTACAAAAGGCAATTGCTTCTAAATCGTAAAATACTTGCACAAATAGCTATATTAAATAGAAATTGTCTTTATATGATTTCAAATGAAATATTGGCTCCATTGGAG------------------------------------------------
>Sedum_emarginatum
ATGACTAGAATTAGACGAGGATATATAGCTCGGAGACGTAGAAACAAAATTCGTTTATTTGCATCAAGTTTTCGGGGGGCTCATTCAAGACTTACTCGAACTATTACTCAACAGAAAATACGAGCTTTAATTTCGGCTCATCGCGATCGAGATAAGAAAAAGAGAGATTTTCGTCGTTTGTGGATTACTCGGATAAATGCAGTAATTCGCAATAAAGGAGTATCCTATAGTTATAGTAAACTAATAAACGATCTGTACAAAAGTAAATTGCTTCTAAATCGTAAAATACTTGCACAAATAGCTATATTAAATAGGAATTGTCTTTATATGATTTCAAATGAAATATTGGATCCATTGGAG------------------------------------------------
>Sedum_lineare
ATGACTAGAATTAGACGAGGATATATAGCTCGGAGACGTAGGAACAAAATTCGTTTATTTGCATCAAGTTTTCGGGGGGCTCATTCAAGACTTACTCGAACTATTACTCAAGAGAAAATACGAGCTTTAATTTCGGCTCATCGCGATCGAGATAAGAAAAAGAGGGATTTTCGTCGTTTGTGGATTACTCGGATAAATGCAGTAATTCGCAATAAAGGAGTATCCTATAGTTATAGTAAACTATTAAATGATCTGTACAAAAGTCAATTGCTTCTAAATCGTAAAATACTTGCACAAATAGCTATATTAAATAAGAATTGTCTTTATATGATTTCAAATGAAATATTGGATCCATTGGAG------------------------------------------------
>Sedum_oryzifolium
ATGACTAGAATTAGACGAGGATATATAGCTCGGAGACGTAGAAACAAAATTCGTTTATTTGCATCAAGTTTTCGGGGGGCTCATTCAAGACTTACTCGAACTATTACTCAACAGAAAATACGAGCTTTAATTTCGGCTCATCGCGATCGAGATAGGAAAAAGAGAGATTTTCGTCGTTTGTGGATTACTCGGATAAATGCAGTAATTCGCAATAAAAGAGTATCCAATAGTTATAGTAGACTATTAAATGATCTATACAAAAGTCAATTGCTTCTAAATCGTAAAATACTTGCACAAATAGCTATATTAAATAGGAATTGTCTTTATATGATTTCAAATGAAATATTAGATCCATTGGAG------------------------------------------------
>Sedum_plumbizincicola
ATGACTAGAATTAGACGAGGATATATAGCTCGGAGACGTAGAAACAAAATTCGTTTATTTGCATCAAGTTTTCGGGGGGCTCATTCAAGACTTACTCGAACTATTACTCAACAGAAAATACGAGCTTTAATTTCGGCTCATCGCGATCGAGATAAGAAAAAGAGAGATTTTCGTCGTTTGTGGATTACTCGGATAAATGCAGTAATTCGCAATAAAGGAGTATCCTATAGTTATAGTAGATTAATAAATGATCTGTACAAAAGTCAATTGCTTCTAAATCGTAAAATACTTGCACAAATAGCTATATTAAATAGCAATTGTCTTTATATGATTTCAAATGAAATATTGACTCCATTGGAG------------------------------------------------
>Sedum_sarmentosum
ATGACTAGAATTAGACGAGGATATATAGCTCGGAGACGTAGAAACAAAATTCGTTTATTTGCATCAAGTTTTCGGGGGGCTCATTCAAGACTTACTCGAACTATTACTCAACAGAAAATACGAGCTTTAATTTCGGTTCATCGCGATCGCGATAAGAAAAAGAGAGATTTTCGTCGTTTGTGGATTACTCGGATAAATGCAGTAATTCGCAATAAAGGAGTATCCTATAGTTATAGTAGACTAATAAATGATCTGTACAAAAGTCAATTGCTTCTAAATCGTAAAATACTTGCACAAATAGCTATATTAAATAGGAATTGTCTTTATATGATTTCAAATGAAATATTGGATCCATTGGAG------------------------------------------------
>Sedum_tricarpum
ATGACTAGAATTAGACGAGGATATATAGCTCGGAGACGTAAAAACAAAATCCGTTTATTTGCATCAAGTTTTCGGGGGGCTCATTCAAGACTTACTCGAACTATTACTCAACAGAAAATACGAGCTTTAATTTCGGCTCATCGCGATCGAGATAAGAAAAAGAGAGATTTTCGTCGTTTGTGGATTACTCGGATAAATGCAGTAATTCGCAATAAAGGAGTATCCTATAGTTATAGTAGACTAATAAATGATCTGTACAAAAGTCAATTGCTTCTAAATCGTAAAATACTTGCACAAATAGCTATATTAAATAGAAATTGTCTTTATATGATTTCAAATGAAATATTGGCTCCATTGGAG------------------------------------------------
>Aeonium_arboreum
ATGACTAGAATTAGACGAGGATATATAGCTCGGAGACGTCGAAACAAAATTCGTTTATTTGCATCAAGTTTTCGGGGGGCTCATTCAAGACTTACTCGAACTATTACTCAACAGAAAATACGAGCTTTAATTTCGGCGCATCGCGATCGAGATAAGAAAAAGAGAGATTTTCGTCGTTTGTGGATTACTCGGATAAATGCAGTAATTCGCAATAAAGGAGTATCCTATAGTTATAGCAGACTAATAAATGATCTGTATAAAAGTCAATTGCTTCTAAATCGTAAAATACTTGCACAAATAGCTATATTAAATAGGAATTGTCTTTATATGATTTCCAATGAAATATTGGATCCATTGGAG------------------------------------------------
>Aeonium_balsamiferum
ATGACTAGAATTAGACGAGGATATATAGCTCGGAGACGTCGAAACAAAATTCGTTTATTTGCATCAAGTTTTCGGGGGGCTCATTCAAGACTTACTCGAACTATTACTCAACAGAAAATACGAGCTTTAATTTCGGCGCATCGCGATCGAGATAAGAAAAAGAGAGATTTTCGTCGTTTGTGGATTACTCGGATAAATGCAGTAATTCGCAATAAAGGAGTATCCTATAGTTATAGCAGACTAATAAATGATCTGTATAAAAGTCAATTGCTTCTAAATCGTAAAATACTTGCACAAATAGCTATATTAAATAGGAATTGTCTTTATATGATTTCCAATGAAATATTGGATCCATTGGAG------------------------------------------------
>Aeonium_decorum
ATGACTAGAATTAGACGAGGATATATAGCTCGGAGACGTCGAAACAAAATTCGTTTATTTGCATCAAGTTTTCGGGGGGCTCATTCAAGACTTACTCGAACTATTACTCAACAGAAAATACGAGCTTTAATTTCGGCGCATCGCGATCGAGATAAGAAAAAGAGAGATTTTCGTCGTTTGTGGATTACTCGGATAAATGCAGTAATTCGCAATAAAGGAGTATCCTATAGTTATAGCAGACTAATAAATGATCTGTATAAAAGTCAATTGCTTCTAAATCGTAAAATACTTGCACAAATAGCTATATTAAATAGGAATTGTCTTTATATGATTTCCAATGAAATATTGGATCCATTGGAG------------------------------------------------
>Aeonium_diplocyclum
ATGACTAGAATTAGACGAGGATATATAGCTCGGAGACGTCGAAACAAAATTCGTTTATTTGCATCAAGTTTTCGGGGGGCTCATTCAAGACTTACTCGAACTATTACTCAACAGAAAATACGAGCTTTAATTTCGGCGCATCGCGATCGAGATAAGAAAAAGAGAGATTTTCGTCGTTTGTGGATTACTCGGATAAATGCAGTAATTCGCAATAAGGGAGTATCCTATAGTTATAGCAGACTAATAAATGATCTGTATAAAAGTCAATTGCTTCTAAATCGTAAAATACTTGCACAAATAGCTATATTAAATAGGAATTGTCTTTATATGATTTCCAATGAAATATTGGATCCATTCGAG------------------------------------------------
>Aeonium_dodrantale
ATGACTAGAATTAGACGAGGATATATAGCTCGGAGACGTCGAAACAAAATTCGTTTATTTGCATCAAGTTTTCGGGGGGCTCATTCAAGACTTACTCGAACTATTACTCAACAGAAAATACGAGCTTTAATTTCGGCGCATCGCGATCGAGATAAGAAAAAGAGAGATTTTCGTCGTTTGTGGATTACTCGGATAAATGCAGTAATTCGCAACAAGGGAGTATCCTATAGTTATAGCAGACTAATAAATGATCTGTATAAAAGTCAATTGCTTCTAAATCGTAAAATACTTGCACAAATAGCTATATTAAATAGGAATTGTCTTTATATGATTTCCAATGAAATATTGGATCCATTGGAG------------------------------------------------
>Aeonium_nobile
ATGACTAGAATTAGACGAGGATATATAGCTCGGAGACGTCGAAACAAAATTCGTTTATTTGCATCAAGTTTTCGGGGGGCTCATTCAAGACTTACTCGAACTATTACTCAACAGAAAATACGAGCTTTAATTTCGGCGCATCGCGATCGAGATAAGAAAAAGAGAGATTTTCGTCGTTTGTGGATTACTCGGATAAATGCAGTAATTCGCAATAAAGGAGTATCCTATAGTTATAGCAGACTAATAAATGATCTGTATAAAAGTCAATTGCTTCTAAATCGTAAAATACTTGCACAAATAGCTATATTAAATAGGAATTGTCTTTATATGATTTCCAATGAAATATTGGATCCATTGGAG------------------------------------------------
>Aeonium_saundersii
ATGACTAGAATTAGACGAGGATATATAGCTCGGAGACGTCGAAACAAAATTCGTTTATTTGCATCAAGTTTTCGGGGGGCTCATTCAAGACTTACTCGAACTATTACTCAACAGAAAATACGAGCTTTAATTTCGGCGCATCGCGATCGAGATAAGAAAAAGAGAGATTTTCGTCGTTTGTGGATTACTCGGATAAATGCAGTAATTCGCAATAAAGGAGTATCCTATAGTTATAGCAGACTAATAAATGATCTGTATAAAAGTCAATTGCTTCTAAATCGTAAAATACTTGCACAAATAGCTATATTAAATAGGAATTGTCTTTATATGATTTCCAATGAAATATTGGATCCATTGGAG------------------------------------------------
>Aeonium_tabuliforme
ATGACTAGAATTAGACGAGGATATATAGCTCGGAGACGTCGAAACAAAATTCGTTTATTTGCATCAAGTTTTCGGGGGGCTCATTCAAGACTTACTCGAACTATTACTCAACAGAAAATACGAGCTTTAATTTCGGCGCATCGCGATCGAGATAAGAAAAAGAGAGATTTTCGTCGTTTGTGGATTACTCGGATAAATGCAGTAATTCGCAACAAAGGAGTATCCTATAGTTATAGCAGACTAATAAATGATCTGTATAAAAGTCAATTGCTTCTAAATCGTAAAATACTTGCACAAATAGCTATATTAAATAGGAATTGTCTTTATATGATTTCCAATGAAATATTGGATCCATTGGAG------------------------------------------------
>Aeonium_undulatum
ATGACTAGAATTAGACGAGGATATATAGCTCGGAGACGTCGAAACAAAATTCGTTTATTTGCATCAAGTTTTCGGGGGGCTCATTCAAGACTTACTCGAACTATTACTCAACAGAAAATACGAGCTTTAATTTCGGCGCATCGCGATCGAGATAAGAAAAAGAGAGATTTTCGTCGTTTGTGGATTACTCGGATAAATGCAGTAATTCGCAATAAAGGAGTATCCTATAGTTATAGCAGACTAATAAATGATCTGTATAAAAGTCAATTGCTTCTAAATCGTAAAATACTTGCACAAATAGCTATATTAAATAGGAATTGTCTTTATATGATTTCCAATGAAATATTGGATCCATTGGAG------------------------------------------------
>Monanthes_anagensis
ATGACTAGAATTAGACGAGGATATATAGCTCGGAGACGTCGAAACAAAATTCGTTTATTTGCATCAAGTTTTCGGGGGGCTCATTCAAGACTTACTCGAACTATTACTCAACAGAAAATACGAGCTTTAATTTCGGCGCATCGCGATCGAGATAAGAAAAAGAGAGATTTTCGTCGTTTGTGGATTACTCGGATAAATGCAGTAATTCGCAATAAAAGAGTATCCTATAGTTATAGCAGACTCATAAATGATCTGTATAAAAGTCAATTGCTTCTAAATCGTAAAATACTTGCACAAATAGCTATATTAAATAGGAATTGTCTTTATATGATTTCCAATGAAATATTGGATCCATTAGAG------------------------------------------------
>Monanthes_brachycaulos
ATGACTAGAATTAGACGAGGATATATAGCTCGGAGACGTCGAAACAAAATTCGTTTATTTGCATCAAGTTTTCGGGGGGCTCATTCAAGACTTACTCGAACTATTACTCAACAGAAAATACGAGCTTTAATTTCGGCGCATCGCGATCGAGATAAGAAAAAGAGAGATTTTCGTCGTTTGTGGATTACTCGGATAAATGCAGTAATTCGCAATAAAAGAGTATCCTATAGTTATAGCAGACTCATAAATGATCTGTATAAAAGTCAATTGCTTCTAAATCGTAAAATACTTGCACAAATAGCTATATTAAATAGGAATTGTCTTTATATGATTTCCAATGAAATATTGGATCCATTAGAG------------------------------------------------
>Monanthes_muralis
ATGACTAGAATTAGACGAGGATATATAGCTCGGAGACGTCGAAACAAAATTCGTTTATTTGCATCAAGTTTTCGGGGGGCTCATTCAAGACTTACTCGAACTATTACTCAACAGAAAATACGAGCTTTAATTTCGGCGCATCGCGATCGAGATAAGAAAAAGAGAGATTTTCGTCGTTTGTGGATTACTCGGATAAATGCAGTAATTCGCAATAAAGGAGTATCCTATAGTTATAGCAGACTCATAAATGATCTGTATAAAAGTCAATTGCTTCTAAATCGTAAAATACTTGCACAAATAGCTATATTAAATAGGAATTGTCTTTATATGATTTCCAATGAAATATTGGATCCATTAGAG------------------------------------------------
>Monanthes_polyphylla
ATGACTAGAATTAGACGAGGATATATAGCTCGGAGACGTCGAAACAAAATTCGTTTATTTGCATCAAGTTTTCGGGGGGCTCATTCAAGACTTACTCGAACTATTACTCAACAGAAAATACGAGCTTTAATTTCGGCGCATCGCGATCGAGATAAGAAAAAGAGGGATTTTCGTCGTTTGTGGATTACTCGGATAAATGCAGTAATTCGCAATAAAAAGGTATCCCATAGTTATAGCAGACTCATAAATGATCTGTATAAAAGTCAATTGCTTCTAAATCGTAAAATACTTGCACAAATAGCTATATTCAATAGGAATTGTCTTTATATGATTTCCAATGAAATATTGGATCCATTGGAG------------------------------------------------
>Rosularia_alpestris
ATGACTAGAATTAGACGAGGATATATAGCTCGGAGACGTAGAAACAAAATTCGTTTATTTGCATCAAGTTTTCGGGGGGCTCATTCAAGACTTACTCGAACTATTACTCAACAGAAAATACGAGCTTTAATTTCGGCTCACCGTGATCGAGATAAGAAAAAGAGAGATTTTCGTCGTTTGTGGATTACTCGGATAAATGCAGCAATTCGCAATAAAGGAGTATTCTATAGTTATAGTAGACTAATAAATGATCTATACAAAAGTCAATTGCTTCTAAATCGTAAAATACTTGCACAAATAGCTATATTAAATAGGAATTGTCTTTATATGATTTCCAATGAAATATTGGATCCATTGGAG------------------------------------------------
>Sempervivum_tectorum
ATGACTAGAATTAGACGAGGATATATAGCTCGGAGACGTAGAAACAAAATTCGTTTATTTGCATCAAGTTTTCGGGGGGCTCATTCAAGACTTACTCGAACTATTACTCAACAGAAAATACGAGCTTTAATTTCGGCTCATCGCGATCGAGATAAGAAAAAGAGAGATTTTCGTCGTTTGTGGATTGCTCGGATAAATGCAGTAATTCGCAATAAAGGGGTATCCTGTAGTTATAGTAGACTAATAAATAATCTGTACAAAAGTCAATTGCTTCTAAATCGTAAAATACTTGCACAAATAGCTATATTAAATAGGAATTGTCTTTATATGATTTCCAATGAAATATTGGATCCATTGGAG------------------------------------------------
>Phedimus_spurius
ATGACTAGAATTAGGCGAGGATATATAGCTCGGAGACGTAGAAACAAAATTCGTTTATTTGCATCAAGTTTTCGGGGGGCTCATTCAAGACTTACTCGAACTATTACTCAACAGAAAATAAGAGCTTTAATTTCGGCTCATCGTGATCGAGATAAGAAAAAGAGAGATTTTCGTCGTTTATGGATTACTCGGATAAATGCAGTAATTCGTAATAAAGGAGTATCCTGTAGTTATAGTAGACTAATCAATGATCTGTACAAAAGTCAATTGCTTATAAATCGTAAAATACTTGCACAAATAGCTATATTAAATAGGAATTGTCTTTATATGATTTCCAATGAAATATTGGATCCGTTGGAT------------------------------------------------
>Phedimus_aizoon
ATGACTAGAATTAGACGAGGATATATAGCTCGGAGACGTAGAAACAAAATTCGTTTATTTGCATCAAGTTTTCGAGGGGCTCATTCAAGACTTACTCGAACTATTACTCAACAGAAAATACGAGCTTTAATTTCGGCTCATCGTGATCGAGATAAGAAAAAGAGAGATTTTCGTCGGTTATGGATTACTCGGATAAATGCAGTAATTCGCAAGAAAGGGGTATCCTGTAGTTATAGTAGACTAATAAATGATCTGTACAAAAGTCAATTGCTTCTAAATCGTAAAATACTTGCACAAATAGCTATATTAAATAAGAATTGTCTTTATATGATTTCCAATGAAATATTGGATCCATTGGAG------------------------------------------------
>Phedimus_kamtschaticus
ATGACTAGAATTAGACGAGGATATATAGCTCGGAGACGTAGAAACAAAATTCGTTTATTTGCATCAAGTTTTCGAGGGGCTCATTCAAGACTTACTCGAACTATTACTCAACAGAAAATACGAGCTTTAATTTCGGCTCATCGTGATCGAGATAAGAAAAAGAGAGATTTTCGTCGGTTATGGATTACTCGGATAAATGCAGTAATTCGCAAGAAAGGAGTATCCTGTAGTTATAGTAGACTAATAAATGATCTGTACAAAAGTCAATTGCTTCTAAATCGTAAAATACTTGCACAAATAGCTATATTAAATAAGAATTGTCTTTATATGATTTCCAATGAAATATTGGATCCATTGGAG------------------------------------------------
>Phedimus_odontophyllus
ATGACTAGAATTAGACGAGGATATATAGCTCGGAGACGTAGAAACAAAATTCGTTTATTTGCATCAAGTTTTCGGGGGGCTCATTCAAGACTTACTCGAACTATTACTCAACAGAAAATACGAGCTTTAATTTCGGCTCATCGTGATCGAGATAAGAAAAAGAGGGATTTTCGTCGTTTATGGATTACTCGGATAAATGCAGTAATTCGTACTAAAGGAGTATCCTGCAGTTATAGTAGACTAATTAATGATCTGTACAAAAGTCAATTGCTTCTAAATCGTAAAATACTTGCACAAATAGCTATATTAAATAGGAATTGTCTTTATATGATTTCCAATGAAATATTGGATCCATTGGAG------------------------------------------------
>Phedimus_takesimensis
ATGACTAGAATTAGACGAGGATATATAGCTCGGAGACGTAGAAACAAAATTCGTTTATTTGCATCAAGTTTTCGAGGGGCTCATTCAAGACTTACTCGAACTATTACTCAACAGAAAATACGAGCTTTAATTTCGGCTCATCGTGATCGAGATAAGAAAAAGAGAGATTTTCGTCGGTTATGGATTACTCGGATAAATGCAGTAATTCGCAAGAAAGGAGTATCCTGTAGTTATAGTAGACTAATAAATGATCTGTACAAAAGTCAATTGCTTCTAAATCGTAAAATACTTGCACAAATAGCTATATTAAATAAGAATTGTCTTTATATGATTTCCAATGAAATATTGGATCCATTGGAG------------------------------------------------
>Phedimus_yangshanicus
ATGACTAGAATTAGACGAGGATATATAGCTCGGAGACGTAGAAACAAAATTCGTTTATTTGCATCAAGTTTTCGGGGGGCTCATTCAAGACTTACTCGAACTATTACTCAACAGAAAATACGAGCTTTAATTTCGGCTCATCGTGATCGAGATAAGAAAAAGAGGGATTTTCGTCGTTTATGGATTACTCGGATAAATGCAGTAATTCGTACTAAAGGAGTATCCTGCAGTTATAGTAGACTAATTAATGATCTGTACAAAAGTCAATTGCTTCTAAATCGTAAAATACTTGCACAAATAGCTATATTAAATAGGAATTGTCTTTATATGATTTCCAATGAAATATTGGATCCATTGGAG------------------------------------------------
>Rhodiola_bupleuroides
ATGACTAGAATTAGACGAGGATATATAGCTCGAAGACGTAGAAACAAAATTCGTTTATTTGCATCAAGTTTTCGGGGGGCTCATTCAAGGCTTACTCGAACTATTACTCAACAGAAAATACGAGCTTTAATTTCGGCTCATCGCGATCGAGATAAGAAAAAGAGAGATTTTCGTCGTTTATGGATTACTCGGATAAATGCAGTAATTCGCAATAAAGGAGTATCCTGTAGTTATAGTAGACTAATAAATGATCTGTACAAAAGTCAATTGCTTCTAAATCGTAAAATACTTGCACAAATAGCTATATTAAATAGGAATTGTCTTTATATGATTTCCAATGAAATATTGGATCCATTGGAG------------------------------------------------
>Rhodiola_calliantha
ATGACTAGAATTAGACGAGGATATATAGCTCGAAGACGTAGAAACAAAATTCGTTTATTTGCATCAAGTTTTCGGGGGGCTCATTCAAGACTTACTCGAACTATTACTCAACAGAAAATACGAGCTTTAATTTCGGCTCATCGCGATCGAGATAAGAAAAAGAGAGATTTTCGTCGTTTATGGATTACTCGGATAAATGCAGTAATTCGCAATAAAGGAGTATCCTGTAGTTATAGTAGACTAATAAATGATCTGTACAAAAGTCAATTGCTTCTAAATCGTAAAATACTTGCACAAATAGCTATATTAAATAGGAATTGTCTTTATATGATTTCCAATGAAATATTGGATCCATTGGAG------------------------------------------------
>Rhodiola_crenulata
ATGACTAGAATTAGACGAGGATATATAGCTCGAAGACGTAGAAACAAAATTCGTTTATTTGCATCAAGTTTTCGGGGGGCTCATTCAAGACTTACTCGAACTATTACTCAACAGAAAATACGAGCTTTAATTTCGGCTCATCGCGATCGAGATAAGAAAAAGAGAGATTTTCGTCGTTTATGGATTACTCGGATAAATGCAGTAATTCGCAATAAAGGAGTATCTTGTAGTTATAGTAGACTAATAAATGATCTGTACAAAAGTCAATTGCTTCTAAATCGTAAAATACTTGCACAAATAGCTATATTAAATAGGAATTGTCTTTATATGATTTCCAATGAAATATTGGATCCATTGGAG------------------------------------------------
>Rhodiola_henryi
ATGACTAGAATTAGACGAGGATATATAGCTCGAAGACGTAGAAACAAAATTCGTTTATTTGCATCAAGTTTTCGGGGGGCTCATTCAAGACTTACTCGAACTATTACTCAACAGAAAATACGAGCTTTAATTTCGGCTCATCGCGATCGAGATAAGAAAAAGAGAGATTTTCGTCGTTTATGGATTACTCGGATAAATGCATTAATTCGCAATAAAGGAGTATCCCATAGTTATAGTAGACTAATAAATGATCTGTACAAAAGTCAATTGCTTCTAAATCGTAAAATACTTGCACAAATAGCTATATTAAATAGGAATTGTCTTTATATGATTTCCAATGAAATATTGGATCCATTGGAG------------------------------------------------
>Rhodiola_himalensis
ATGACTAGAATTAGACGAGGATATATAGCTCGAAGACGTAGAAACAAAATTCGTTTATTTGCATCAAGTTTTCGGGGGGCTCATTCAAGACTTACTCGAACTATTACTCAACAGAAAATACGAGCTTTAATTTCGGCTCATCGCGATCGAGATAAGAAAAAGAGAGATTTTCGTCGTTTATGGATTACTCGGATAAATGCAGTAATTCGCAATAAAGGAGTATCCTGTAGTTATAGTAGACTAATAAATGATCTGTACAAAAGCCAATTACTTCTAAATCGTAAAATACTTGCACAAATAGCTATATTAAATAGGAATTGTCTTTATATGATTTCCAATGAAATATTGGATCCATTGGAG------------------------------------------------
>Rhodiola_kirilowii
ATGACTAGAATTAGACGAGGATATATAGCTCGAAGACGTAGAAACAAAATTCGTTTATTTGCATCAAGTTTTCGGGGGGCTCATTCAAGACTTACTCGAACTATTACTCAACAGAAAATACGAGCTTTAATTTCGGCTCATCGCGATCGAGATAAGAAAAAGAGAGATTTTCGTCGTTTATGGATTACTCGGATAAATGCAGTAATTCGCAATAAAGGAGTATCCTGTAGTTATAGTAGACTAATAAATGATCTGTACAAAAGCCAATTACTTCTAAATCGTAAAATACTTGCACAAATAGCTATATTAAATAGGAATTGTCTTTATATGATTTCCAATGAAATATTGGATCCATTGGAG------------------------------------------------
>Rhodiola_rosea
ATGACTAGAATTAGACGAGGATATATAGCTCGAAGACGTAGAAACAAAATTCGTTTATTTGCATCAAGTTTTCGGGGGGCTCATTCAAGACTTACTCGAACTATTACTCAACAGAAAATACGAGCTTTAATTTCGGCTCATCGCGATCGAGATAAGAAAAAGAGAGATTTTCGTCGTTTATGGATTACTCGGATAAATGCAGTAATTCGCAATAAAGGAGTATCCCGTAGTTATAGTAGACTAATAAATGATCTGTACAAAAGTAAATTGCTTCTAAATCGTAAAATACTTGCACAAATAGCTATATTAAATAGGAATTGTCTTTATATGATTTCCAATGAAATATTGGATCCATTGGAG------------------------------------------------
>Rhodiola_sacra
ATGACTAGAATTAGACGAGGATATATAGCTCGAAGACGTAGAAACAAAATTCGTTTATTTGCATCAAGTTTTCGGGGGGCTCATTCAAGACTTACTCGAACTATTACTCAACAGAAAATACGAGCTTTAATTTCGGCTCATCGCGATCGAGATAAGAAAAAGAGAGATTTTCGTCGTTTATGGATTACTCGGATAAATGCAGTAATTCGCAATAAAGGAGTATCCTGTAGTTATAGTAGACTAATAAATGATCTGTACAAAAGCCAATTACTTCTAAATCGTAAAATACTTGCACAAATAGCTATATTAAATAGGAATTGTCTTTATATGATTTCCAATGAAATATTGGATCCATTGGAG------------------------------------------------
>Rhodiola_yunnanensis
ATGACTAGAATTAGACGAGGATATATAGCTCGAAGACGTAGAAACAAAATTCGTTTATTTGCATCAAGTTTTCGGGGGGCTCATTCAAGACTTACTCGAACTATTACTCAACAGAAAATACGAGCTTTAATTTCGGCTCATCGCGATCGAGATAAGAAAAAGAGAGATTTTCGTCGTTTATGGATTACTCGGATAAATGCAGTAATTCGCAATAAAGGAGTATCCCATAGTTATAGTAGACTAATAAATGATCTGTACAAAAGTCAATTGCTTCTAAATCGTAAAATACTTGCACAAATAGCTATATTAAATAGGAATTGTCTTTATATGATTTCCAATGAGATATTGGATCCATTGGAG------------------------------------------------
>Rhodiola_dumulosa
ATGACTAGAATTAGACGAGGATATATAGCTCGAAGACGTAGAAACAAAATTCGTTTATTTGCATCAAGTTTTCGGGGGGCTCATTCAAGACTTACTCGAACTATTACTCAACAGAAAATACGAGCTTTAATTTCGGCTCATCGCGATCGAGATAAGAAAAAGAGAGATTTTCGTCGTTTATGGATTACTCGGATAAATGCAGTAATTCGCAATAAAGGAGTATCCTGTAGTTATAGTAGACTAATAAATGATCTGTACAAAAGCCAATTACTTCTAAATCGTAAAATACTTGCACAAATAGCTATATTAAATAGGAATTGTCTTTATATGATTTCCAATGAAATATTGGATCCATTGGAG------------------------------------------------
>Rhodiola_fastigiata
ATGACTAGAATTAGACGAGGATATATAGCTCGAAGACGTAGAAACAAAATTCGTTTATTTGCATCAAGTTTTCGGGGGGCTCATTCAAGACTTACTCGAACTATTACTCAACAGAAAATACGAGCTTTAATTTCGGCTCATCGCGATCGAGATAAGAAAAAGAGAGATTTTCGTCGTTTATGGATTACTCGGATAAATGCAGTAATTCGCAATAAAGGAGTATCTTGTAGTTATAGTAGACTAATAAATGATCTGTACAAAAGTCAATTGCTTCTAAATCGTAAAATACTTGCACAAATAGCTATATTAAATAGGAATTGTCTTTATATGATTTCCAATGAAATATTGGATCCATTGGAG------------------------------------------------
>Rhodiola_gelida
ATGACTAGAATTAGACGAGGATATATAGCTCGAAGACGTAGAAACAAAATTCGTTTATTTGCATCAAGTTTTAGGGGGGCTCATTCAAGACTTACTCGAACTATTACTCAACAGAAAATACGAGCTTTAATTTCGGCTCATCGCGATCGAGATAAGAAAAAGAGAGATTTTCGTCGTTTATGGATTACTCGGATAAATGCAGTAATTCGCAATAAAGGAGTATCCTGTAGTTATAGTAGACTAATAAATGATCTGTACAAAAGTCAATTGCTTCTAAATCGTAAAATACTTGCACAAATAGCTATATTAAATAGGAATTGTCTTTATATGATTTCCAATGAAATATTGGATCCATTGGAG------------------------------------------------
>Rhodiola_hobsonii
ATGACTAGAATTAGACGAGGATATATAGCTCGGAGACGTAGAAACAAAATTCGTTTATTTGCATCAAGTTTTCGGGGGGCTAATTCAAGACTTACTCGAACTATTACTCAACAGAAAATACGAGCTTTAATTTCGGCTCATCGCGATCGAGATAAGAAAAAGAGGGGTTTTCGTCGTTTATGGATTACTCGGATAAATGCAGTAATTCGCAATAAAGGAGTATCCTGTAGTTATAGTAGACTAATAAATGATCTGTACAAAAGTCAATTGCTTCTAAATCGTAAAATACTTGCACAAATAGCTATATTAAATAGGAATTGTCTTTATATGATTTCCAATGAAATATTGGATCCATTGGAG------------------------------------------------
>Rhodiola_humilis
ATGACTAGAATTAGACGAGGATATATAGCTCGGAGACGTAGAAACAAAATTCGTTTATTTGCATCAAGTTTTCGGGGGGCTAATTCAAGACTTACTCGAACTATTACTCAACAGAAAATACGAGCTTTAATTTCGGCTCATCGCGATCGAGATAAGAAAAAGAGGGATTTTCGTCGTTTATGGATTACTCGGATAAATGCAGTAATTCGCAATAAAGGAGTATCCTGTAGTTATAGTAGACTAATAAATGATCTGTACAAAAGTCAATTGCTTCTAAATCGTAAAATACTTGCACAAATAGCTATATTAAATAGGAATTGTCTTTATATGATTTCCAATGAAATATTGGATCCATTGGAG------------------------------------------------
>Rhodiola_integrifolia
ATGACTAGAATTAGACGAGGATATATAGCTCGGAGACGTAGAAACAAAATTCGTTTATTTGCATCAAGTTTTCGGGGGGCTCATTCAAGACTTACTCGAACTATTACTCAACAGAAAATACGAGCTTTAATTTCGGCTCATCGCGATCGAGATAAGAAAAAGAGGGATTTTCGTCGTTTATGGATTACTCGGATAAATGCAGTAATTCGCAATAAAGGAGTATCCTGTAGTTATAGTAGACTAATAAATGATCTGTACAAAAGTCAATTGCTTCTAAATCGTAAAATACTTGCACAAATAGCTATATTAAATAGGAATTGTCTTTATATGATTTCCAATGAAATATTGGATCCATTGGAG------------------------------------------------
>Rhodiola_liciae
ATGACTAGAATTAGACGAGGATATATAGCTCGGAGACGTAGAAACAAAATGCGTTTATTTGCATCAAGTTTTCGGGGGGCTCATTCAAGACTTACTCGAACTATTACTCAACAGAAAATACGAGCTTTAATTTCGGCTCATCGCGATCGAGATAAGAAAAAGAGGGATTTTCGTCGTTTATGGATTACTCGGATAAATGCAGTAATTCGCAATAAAGGAGTATCCTGTAGTTATAGTAGACTAATAAATGATCTGTACAAAAGTCAATTGCTTCTAAATCGTAAAATACTTGCACAAATAGCTATATTAAATAGGAATTGTCTTTATATGATTTCCAATGAAATATTGGATCCATTAGAG------------------------------------------------
>Rhodiola_macrocarpa
ATGACTAGAATTAGACGAGGATATATAGCTCGAAGACGTAGAAACAAAATGCGTTTATTTGCATCAAGTTTTCGGGGGGCTCATTCAAGACTTACTCGAACTATTACTCAACAGAAAATACGAGCTTTAATTTCGGCTCATCGCGATCGAGATAAGAAAAAGAGAGATTTTCGTCGTTTATGGATTACTCGGATAAATGCAGTAATTCGCAATAAAGGAGTATCCTGTAGTTATAGTAGACTAATAAATGATCTGTACAAAAGTCAATTGCTTCTAAATCGTAAAATACTTGCACAAATAGCTATATTAAATAGGAATTGTCTTTATATGATTTCCAATGAAATATTGGATCCATTGGAG------------------------------------------------
>Rhodiola_ovatisepala
ATGACTAGAATTAGACGAGGATATATAGCTCGGAGACGTAGAAACAAAATTCGTTTATTTGCATCAAGTTTTCGGGGGGCTAATTCAAGACTTACTCGAACTATTACTCAACAGAAAATACGAGCTTTAATTTCGGCTCATCGCGATCGAGATAAGAAAAAGAGGGATTTTCGTCGTTTATGGATTACTCGGATAAATGCAGTAATTCGCAATAAAGGAGTATCCTGTAGTTATAGTAGACTAATAAATGATCTGTACAAAAGTCAATTGCTTCTAAATCGTAAAATACTTGCACAAATAGCTATATTAAATAGGAATTGTCTTTATATGATTTCCAATGAAATATTGGATCCATTGGAG------------------------------------------------
>Rhodiola_prainii
ATGACTAGAATTAGACGAGGATATATAGCTCGGAGACGTAGAAACAAAATTCGTTTATTTGCATCAAGTTTTCGGGGGGCTAATTCAAGACTTACTCGAACTATTACTCAACAGAAAATACGAGCTTTAATTTCGGCTCATCGCGATCGAGATAAGAAAAAGAGGGATTTTCGTCGTTTATGGATTACTCGGATAAATGCAGTAATTCGCAATAAAGGAGTATCCTGTAGTTATAGTAGACTAATAAATGATCTGTACAAAAGTCAATTGCTTCTAAATCGTAAAATACTTGCACAAATAGCTATATTAAATAGGAATTGTCTTTATATGATTTCCAATGAAATATTGGATCCATTGGAG------------------------------------------------
>Rhodiola_quadrifida
ATGACTAGAATTAGACGAGGATATATAGCTCGAAGACGTAGAAACAAAATTCGTTTATTTGCATCAAGTTTTCGGGGGGCTCATTCAAGACTTACTCGAACTATTACTCAACAGAAAATACGAGCTTTAATTTCGGCTCATCGCGATCGAGATAAGAAAAAGAGAGATTTTCGTCGTTTATGGATTACTCGGATAAATGCAGTAATTCGCAATAAAGGAGTATCCTGCAGTTATAGTAGACTAATAAATGATCTGTACAAAAGCCAATTACTTCTAAATCGTAAAATACTTGCACAAATAGCTATATTAAATAGGAATTGTCTTTATATGATTTCCAATGAAATATTGGATCCATTGGAG------------------------------------------------
>Rhodiola_rhodantha
ATGACTAGAATTAGACGAGGATATATAGCTCGGAGACGTAGAAACAAAATTCGTTTATTTGCATCAAGTTTTCGGGGGGCTCATTCAAGACTTACTCGAACTATTACTCAACAGAAAATACGAGCTTTAATTTCGGCTCATCGCGATCGAGATAAGAAAAAGAGGGATTTTCGTCGTTTATGGATTACTCGGATAAATGCAGTAATTCGCAATAAAGGAGTATCCTGTAGTTATAGTAGACTAATAAATGATCTGTACAAAAGTCAATTGCTTCTAAATCGTAAAATACTTGCACAAATAGCTATATTAAATAGGAATTGTCTTTATATGATTTCCAATGAAATATTGGATCCATTGGAG------------------------------------------------
>Rhodiola_sexifolia
ATGACTAGAATTAGACGAGGATATATAGCTCGGAGACGTAGAAACAAAATTCGTTTATTTGCATCAAGTTTTCGGGGGGCTAATTCAAGACTTACTCGAACTATTACTCAACAGAAAATACGAGCTTTAATTTCGGCTCATCGCGATCGAGATAAGAAAAAGAGGGATTTTCGTCGTTTATGGATTACTCGGATAAATGCAGTAATTCGCAATAAAGGAGTATCCTGTAGTTATAGTCGACTAATAAATGATCTGTACAAAAGTCAATTGCTTCTAAATCGTAAAATACTTGCACAAATAGCTATATTAAATAGGAATTGTCTTTATATGATTTCCAATGAAATATTGGATCCATTGGAG------------------------------------------------
>Rhodiola_sinuata
ATGACTAGAATTAGACGAGGATATATAGCTCGGAGACGTAGAAACAAAATTCGTTTATTTGCATCAAGTTTTCGGGGGGCTAATTCAAGACTTACTCGAACTATTACTCAACAGAAAATACGAGCTTTAATTTCGGCTCATCGCGATCGAGATAAGAAAAAGAGGGATTTTCGTCGTTTATGGATTACTCGGATAAATGCAGTAATTCGCAATAAAGGAGTATCCTGTAGTTATAGTAGACTAATAAATGATCTGTACAAAAGTCAATTGCTTCTAAATCGTAAAATACTTGCACAAATAGCTATATTAAATAGGAATTGTCTTTATATGATTTCCAATGAAATATTGGATCCATTGGAG------------------------------------------------
>Rhodiola_smithii
ATGACTAGAATTAGACGAGGATATATAGCTCGGAGACGTAGAAACAAAATTCGTTTATTTGCATCAAGTTTTCGGGGGGCTCATTCAAGACTTACTCGAACTATTACTCAACAGAAAATACGAGCTTTAATTTCGGCTCATCGCGATCGAGATAAGAAAAAGAGAGATTTTCGTCGTTTATGGATTACTCGGATAAATGCAGTAATTCGCAATAAAGGAGTATCCTGTAGTTATAGTAGACTAATAAATGATCTGTACAAAAGTCAATTGCTTCTAAATCGTAAAATACTTGCACAAATAGCTATATTAAATAGGAATTGTCTTTATATGATTTCCAATGAAATATTGGATCCATTGGAG------------------------------------------------
>Rhodiola_stapfii
ATGACTAGAATTAGACGAGGATATATAGCTCGGAGACGTAGAAACAAAATTCGTTTATTTGCATCAAGTTTTCGGGGGGCTAATTCAAGACTTACTCGAACTATTACTCAACAGAAAATACGAGCTTTAATTTCGGCTCATCGCGATCGAGATAAGAAAAAGAGGGATTTTCGTCGTTTATGGATTACTCGGATAAATGCAGTAATTCGCAATAAAGGAGTATCCTGTAGTTATAGTAGACTAATAAATGATCTGTACAAAAGTCAATTGCTTCTAAATCGTAAAATACTTGCACAAATAGCTATATTAAATAGGAATTGTCTTTATATGATTTCCAATGAAATATTGGATCCATTGGAG------------------------------------------------
>Rhodiola_subopposita
ATGACTAGAATTAGACGAGGATATATAGCTCGAAGACGTAGAAACAAAATTCGTTTATTTGCATCAAGTTTTCGGGGGGCTCATTCAAGACTTACTCGAACTATTACTCAACAGAAAATACGAGCTTTAATTTCGGCTCATCGCGATCGAGATAAGAAAAAGAGAGATTTTCGTCGTTTATGGATTACTCGGATAAATGCAGTAATTCGCAATAAAGGAGTACCCTTTAGTTATAGTAGACTAATAAATGATCTGTACAAAAGTCAATTGCTTCTAAATCGTAAAATACTTGCACAAATAGCTATATTAAATAGGAATTGTCTTTATATGATTTCCAATGAAATATTGGATCCATTGGAG------------------------------------------------
>Rhodiola_tangutica
ATGACTAGAATTAGACGAGGATATATAGCTCGAAGACGTAGAAACAAAATTCGTTTATTTGCATCAAGCTTTCGGGGGGCTCATTCAAGACTTACTCGAACTATTACTCAACAGAAAATACGAGCTTTAATTTCGGCTCATCGCGATCGAGATAAGAAAAAGAGAGATTTTCGTCGTTTATGGATTACTCGGATAAATGCAGTAATTCGCAATAAAGGAGTATCCTGTAGTTATAGTAGACTAATAAATGATCTGTACAAAAGCCAATTACTTCTAAATCGTAAAATACTTGCACAAATAGCTATATTAAATAGGAATTGTCTTTATATGATTTCCAATGAAATATTGGATCCATTGGAG------------------------------------------------
>Rhodiola_wallichiana
ATGACTAGAATTAGACGAGGATATATAGCTCGGAGACGTAGAAACAAAATTCGTTTATTTGCATCAAGTTTTCGGGGGGCTCATTCAAGACTTACTCGAACTATTACTCAACAGAAAATACGAGCTTTAATTTCGGCTCATCGCGATCGAGATAAGAAAAAGAGGGATTTTCGTCGTTTATGGATTACTCGGATAAATGCAGTAATTCGCAATAAAGGAGTATCCTGTAGTTATAGTAGACTAATAAATGATCTGTACAAAAGTCAATTGCTTCTAAATCGTAAAATACTTGCACAAATAGCTATATTAAATAGGAATTGTCTTTATATGATTTCCAATGAAATATTGGATCCATTGGAG------------------------------------------------
>Hylotelephium_ewersii
ATGACTAGAATTAGACGAGGATATATAGCTCGGAGACGTAGAAACAAAATTCGTTTATTTGCATCAAGTTTTCGGGGGGCTCATTCAAGACTTACTCGAACTATTACTCAACAGAAAATACGAGCTTTAATTTCGTCTCATCGCGATCGAGATAAGAAAAAGAGAGATTTTCGTCGTTTGTGGATTACTCGGATAAATGCAGTAATTCGCAATAAAGGAGTATCCTGTAGTTATAGTAGACTAATAAATGATCTGTACAAAAGTCAATTGCTTCTAAATCGTAAAATCCTTGCACAAATAGCTATATTAAATAGGAATTGTCTTTATATGATTTCCAATGAAATATTGGATCCATTGGAG------------------------------------------------
>Hylotelephium_verticillatum
ATGACTAGAATTAGACGAGGATATATAGCTCGGAGACGTAGAAACAAAATTCGTTTATTTGCATCAAGTTTTCGGGGGGCTCATTCAAGACTTACTCGAACTATTACTCAACAGAAAATACGAGCTTTAATTTCGTCTCATCGCGATCGAGATAAGAAAAAGAGAGATTTTCGTCGTTTGTGGATTACTCGGATAAATGCAGTAATTCGCAATAAGGGAGTATCCTGTAGTTATAGTAGACTAATAAATGATCTGTACAAAAGTCAATTGCTTCTAAATCGTAAAATCCTTGCACAAATAGCTATATTAAATAGGAATTGTCTTTATATGATTTCCAATGAAATATTGGATCCATTGGAG------------------------------------------------
>Hylotelephium_viviparum
ATGACTAGAATTAGACGAGGATATATAGCTCGGAGACGTAGAAACAAAATTCGTTTATTTGCATCAAGTTTTCGGGGGGCTCATTCAAGACTTACTCGAACTATTACTCAACAGAAAATACGAGCTTTAATTTCGTCTCATCGCGATCGAGATAAGAAAAAGAGAGATTTTCGTCGTTTGTGGATTACTCGGATAAATGCAGTAATTCGCAATAAAGGAGTATCCTGTAGTTATAGTAGACTAATAAATGATCTGTACAAAAGTCAATTGCTTCTAAATCGTAAAATCCTTGCACAAATAGCTATATTAAATAGGAATTGTCTTTATATGATTTCCAATGAAATATTGGATCCATTGGAG------------------------------------------------
>Meterostachys_sikokianus
ATGACTAGAATTAGACGAGGATATATAGCTCGGAGACGTAGAAACAAAATTCGTTTATTTGCATCAAGTTTTCGGGGGGCTCATTCAAGACTTACGCGAACTATTACTCAACAGAAAATACGAGCTTTAATTTCGTCTCATCGCGATCGAGATAAGAAAAAGAGAGATTTTCGTCGTTTGTGGATTACGCGCATAAATGCAGTAATTCGCAATAAAGGAGTATCCTGTAGTTATAGTATACTAATAAATGATCTGTACAAAAGTCAATTGCTTCTAAATCGTAAAATCCTTGCACAAATAGCTATATTAAATAGGAATTGTCTTTATATGATTTCCAATGAAATATTGGATCCATTGGAG------------------------------------------------
>Orostachys_fimbriata
ATGACTAGAATTACACGAGGATATATAGCTCGGAGACGTAGAAACAAAATTTGTTTATTTGCATCAAGTTTTCGGGGGGCTCATTCAAGACTTACTCGAACTATTACTCAACAGAAAATACGAGCTTTAATTTCGTCTCATCGCGATCGAGATAAGAAAAAGAGAGATTTTCGTCGTTTGTGGATTACGCGGATAAATGCAGTAATTCGTAATAAAGGAGTATCCTGTAGTTATAGTAGACTAATAAATGATCTGTACAAAAGTCAATTGCTTCTAAATCGTAAAATACTTGCACAAATAGCTATATTAAATAGGAATTGTCTTTATATGATTTCCAATGAAATATTGGATCCATTGGAG------------------------------------------------
>Orostachys_japonica
ATGACTAGAATTACACGAGGATATATAGCTCGGAGACGTAGAAACAAAATTTGTTTATTTGCATCAAGTTTTCGGGGGGCTCATTCAAGACTTACTCGAACTATTACTCAACAGAAAATACGAGCTTTAATTTCGTCTCATCGCGATCGAGATAAGAAAAAGAGAGATTTTCGTCGTTTGTGGATTACGCGGATAAATGCAGTAATTCGTAATAAAGGAGTATCCTGTAGTTATAGTAGACTAATAAATGATCTGTACAAAAGTCAATTGCTTCTAAATCGTAAAATCCTTGCACAAATAGCTATATTAAATAGGAATTGTCTTTATATGATTTCCAATGAAATATTGGATCCATTGGAG------------------------------------------------
>Orostachys_minuta
ATGACTAGAATTACACGAGGATATATAGCTCGGAGACGTAGAAACAAAATTTGTTTATTTGCATCAAGTTTTCGGGGGGCTCATTCAAGACTTACTCGAACTATTACTCAACAGAAAATACGAGCTTTAATTTCGTCTCATCGCGACCGAGATAAGAAAAAGAGAGATTTTCGTCGTTTGTGGATTACGCGGATAAATGCAGTAATTCGTAATAAAGGAGTATCCTGTAGTTATAGTAGACTAATAAATGATCTGTACAAAAGTCAATTGCTTCTAAATCGTAAAATCCTTGCACAAATAGCTATATTAAATAGGAATTGTCTTTATATGATTTCCAATGAAATATTGGATCCATTGGAG------------------------------------------------
>Orostachys_iwarenge_f_magna
ATGACTAGAATTAGACGAGGATATATAGCTCGGAGACGTAGAAACAAAATTCGTTTATTTGCATCAAGTTTTCGGGGGGCTCATTCAAGACTTACTCGAACTATTACTCAACAGAAAATACGAGCTTTAATTTCGTCTCATCGCGATCGAGATAAGAAAAAGAGAGATTTTCGTCGTTTGTGGATTACTCGGATAAATGCAGTAATTCGCAATAAAGGAGTATCCTGTAGTTATAGTAGACTAATAAATGATCTGTACAAAAGTCAATTGCTTCTAAATCGTAAAATCCTTGCACAAATAGCTATATTAAATAGGAATTGTCTTTATATGATTTCCAATGAAATATTGGATCCATTGGAG------------------------------------------------
>Sinocrassula_densirosulata
ATGACTAGAATTAGACGAGGATATATAGCTCGGAGACGTAGAAACAAAATTCGTTTATTTGCATCAAGTTTTCGGGGGGCTCATTCAAGACTTACTCGAACTATTACTCAACAGAAAATACGAGCTTTAATTTCGTCTCATCGCGATCGAGATAAGAAAAAGAGAGATTTTCGTCGTTTGTGGATTACTCGGATAAATGCAGTAATTCGCAATAAAGTAGTATCCTATAGTTATAGTAGACTAATAAATGATCTGTACAAAAGTCAATTGCTTCTAAATCGTAAAATCCTTGCACAAATAGCTATATTAAATAGGAATTGTCTTTATATGATTTCCAATGAAATATTAGATCCATTGGAA------------------------------------------------
>Sinocrassula_indica
ATGACTAGAATTAGACGAGGATATATAGCTCGGAGACGTAGAAACAAAATTCGTTTATTTGCATCAAGTTTTCGGGGGGCTCATTCAAGACTTACTCGAACTATTACTCAACAGAAAATACGAGCTTTAATTTCGTCTCATCGCGATCGAGATAAGAAAAAGAGAGATTTTCGTCGTTTGTGGATTACTCGGATAAATGCAGTAATTCGCAATAAAGTAGTATCCTATAGTTATAGTAGACTAATAAATGATCTGTACAAAAGTCAATTGCTTCTAAATCGTAAAATCCTTGCACAAATAGCTATATTAAATAGGAATTGTCTTTATATGATTTCCAATGAAATATTAGATCCATTGGAA------------------------------------------------
>Umbilicus_rupestris
ATGACTAGAATTAGACGAGGATATATAGCTCGGAGACGTAGAAACAAAATTCGTTTATTTACATCAAGTTTTCGGGGGGCTCATTCAAGACTTACTCGAACTATTACTCAACAGAAAATACGAGCTTTAATTTCGGCTCATCGCGATCGAGATAAGAAAAAGAGAGATTTTCGTCGTTTGTGGATTACTCGGATAAATGCAGTAATTCGCAATAAAGGAGTATCCTTAAGTTATAGTAGACTAATAAATGATCTGTACAAAAGTCAATTGCTTCTAAATCGTAAAATCCTTGCACAAATAGCTATATTAAATAGGAATTGTCTTTATATGATTTCCAATGAAATATTGGATCATTTGAATGGAATTCCCCGGAGAATCAACTCCGGGAAGGTAGAGTATAAAATAGGA
>Myriophyllum_aquaticum
ATGACCAGAATTAGACGAGGATATATAGCTCGGAGACGCCGAACAAAAATTCGTTTATTTGCATCAAGCTTTCGGGGGGCTCATTCAAGACTTACTAGAACTATTACTCAACAGAAAATAAGAGCTTTGGTTTCAGCTCATCGGGATAGAGATAGGCAAAAGAGAGATTTTCGTCGTTTGTGGATCACTCGGATAAATGCAGTACTTCGCCAGAATGGGGTATCTTATAGATATAGTAAATTAATACATGATCTGTCCAAAAGACAATCGATTCTTAATCGTAAAATACTTGCACAAATAGCTATATTAAATAGGAATTGTCTGTATATGATTTCCAATGAGATTATAAAA---------------------------------------------------------
>Myriophyllum_spicatum
ATGACCAGAATTAGACGAGGATATATAGCTCGGAGACGACGAACAAAAATTCGTTTATTTGCATCAAGCTTTCGGGGGGCTCATTCAAGACTTACTAGAACTATTACTCAACAGAAAATAAGAGCTTTGGTTTCAGCTCATCGGGATAGAGATAGGCAAAAGAGAGATTTTCGTCGTTTGTGGATCACTCGGATAAATGCAGTACTTCGCCAGAATGAGGTATCTTATAGTTATAGTAAATTAATACATGATCTGTCCAAAAGACAATCAATTCTTAATCGTAAAATACTTGCACAAATAGCTATATTAAATAGGAATTGTCTGTATATGATTTCCAATGAGGTTATAAAA---------------------------------------------------------
>Sempervivum_heuffelii
ATGACTAGAATTAGACGAGGATATATAGCTCGGAGACGTAGAAACAAAATTCGTTTATTTGCATCAAGTTTTCGGGGGGCTCATTCAAGACTTACTCGAACTATTACTCAACAGAAAATACGAGCTTTAATTTCGGCTCATCGCGATCGAGATAAGAAAAAGAGAGATTTTCGTCGTTTGTGGATTACTCGGATAAATGCAGTAATTCGCAATAAAGGAGTATCCTGTAGTTATAGTAGACTAATAAATAATCTGTACAAAAGTCAATTGCTTCTAAATCGTAAAATACTTGCACAAATAGCTATATTAAATAGGAATTGTCTTTATATGATTTCCAATGAAATATTGGATCCATTGGAG------------------------------------------------
>Sempervivum_ciliosum
ATGACTAGAATTAGACGAGGATATATAGCTCGGAGACGTAGAAACAAAATTCGTTTATTTGCATCAAGTTTTCGGGGGGCTCATTCAAGACTTACTCGAACTATTACTCAACAGAAAATACGAGCTTTAATTTCGGCTCATCGCGATCGAGATAAGAAAAAGAGAGATTTTCGTCGTTTGTGGATTGCTCGGATAAATGCAGTAATTCGCAATAAAGGAGTATCCTGTAGTTATAGTAGACTAATAAATAATCTGTACAAAAGTCAATTGCTTCTAAATCGTAAAATACTTGCACAAATAGCTATATTAAATAGGAATTGTCTTTATATGATTTCCAATGAAATATTGGATCCATTGGAG------------------------------------------------
>Sempervivum_funckii
ATGACTAGAATTAGACGAGGATATATAGCTCGGAGACGTAGAAACAAAATTCGTTTATTTGCATCAAGTTTTCGGGGGGCTCATTCAAGACTTACTCGAACTATTACTCAACAGAAAATACGAGCTTTAATTTCGGCTCATCGCGATCGAGATAAGAAAAAGAGAGATTTTCGTCGTTTGTGGATTGCTCGGATAAATGCAGTAATTCGCAATAAAGGAGTATCCTGTAGTTATAGTAGACTAATAAATAATCTGTACAAAAGTCAATTGCTTCTAAATCGTAAAATACTTGCACAAATAGCTATATTAAATAGGAATTGTCTTTATATGATTTCCAATGAAATATTGGATCCATTGGAG------------------------------------------------
>Sempervivum_globiferum_subsp_hirtum
ATGACTAGAATTAGACGAGGATATATAGCTCGGAGACGTAGAAACAAAATTCGTTTATTTGCATCAAGTTTTCGGGGGGCTCATTCAAGACTTACTCGAACTATTACTCAACAGAAAATACGAGCTTTAATTTCGGCTCATCGCGATCGAGATAAGAAAAAGAGAGATTTTCGTCGTTTGTGGATTACTCGGATAAATGCAGTAATTCGCAATAAAGGAGTATCCTGTAGTTATAGTAGACTAATAAATAATCTGTACAAAAGTCAATTGCTTCTAAATCGTAAAATACTTGCACAAATAGCTATATTAAATAGGAATTGTCTTTATATGATTTCCAATGAAATATTGGATCCATTGGAG------------------------------------------------
>Sempervivum_globiferum
ATGACTAGAATTAGACGAGGATATATAGCTCGGAGACGTAGAAACAAAATTCGTTTATTTGCATCAAGTTTTCGGGGGGCTCATTCAAGACTTACTCGAACTATTACTCAACAGAAAATACGAGCTTTAATTTCGGCTCATCGCGATCGAGATAAGAAAAAGAGAGATTTTCGTCGTTTGTGGATTACTCGGATAAATGCAGTAATTCGCAATAAAGGAGTATCCTGTAGTTATAGTAGACTAATAAATAATCTGTACAAAAGTCAATTGCTTCTAAATCGTAAAATACTTGCACAAATAGCTATATTAAATAGGAATTGTCTTTATATGATTTCCAATGAAATATTGGATCCATTGGAG------------------------------------------------
>Sempervivum_calcareum
ATGACTAGAATTAGACGAGGATATATAGCTCGGAGACGTAGAAACAAAATTCGTTTATTTGCATCAAGTTTTCGGGGGGCTCATTCAAGACTTACTCGAACTATTACTCAACAGAAAATACGAGCTTTAATTTCGGCTCATCGCGATCGAGATAAGAAAAAGAGAGATTTTCGTCGTTTGTGGATTGCTCGGATAAATGCAGTAATTCGCAATAAAGGGGTATCCTGTAGTTATAGTAGACTAATAAATAATCTGTACAAAAGTCAATTGCTTCTAAATCGTAAAATACTTGCACAAATAGCTATATTAAATAGGAATTGTCTTTATATGATTTCCAATGAAATATTGGATCCATTGGAG------------------------------------------------
>Sempervivum_arachnoideum
ATGACTAGAATTAGACGAGGATATATAGCTCGGAGACGTAGAAACAAAATTCGTTTATTTGCATCAAGTTTTCGGGGGGCTCATTCAAGACTTACTCGAACTATTACTCAACAGAAAATACGAGCTTTAATTTCGGCTCATCGCGATCGAGATAAGAAAAAGAGAGATTTTCGTCGTTTGTGGATTGCTCGGATAAATGCAGTAATTCGCAATAAAGGAGTATCCTGTAGTTATAGTAGACTAATAAATAATCTGTACAAAAGTCAATTGCTTCTAAATCGTAAAATACTTGCACAAATAGCTATATTAAATAGGAATTGTCTTTATATGATTTCCAATGAAATATTGGATCCATTGGAG------------------------------------------------
