# Supplementary material for: Exploring Plastomic Resources in Sempervivum (Crassulaceae): Implications for Phylogenetics
Source: Genes (Basel). 2024 Mar 30;15(4):441. doi: 10.3390/genes15040441 (PMC11049882; doi:10.3390/genes15040441)
Supplement: Supplementary file 1 [file genes-15-00441-s001.zip › (revised)supplementary files_Junhu Kan/Data S1/rpl32.fasta]

>Crassula_alstonii
ATGGCAGTTCCAAAAAAACGTACTTCTATTACAAAAAAGCGTATTCATAAAAGTTTGTGGAAAAAGGAAGGATATTGGGCAGCGTTAAAAGCATTTTCATTAGCGAAATCTCTTTCTACTGGTAATTCAAAGGGTTTTTTTGTCCCGACA------ACTAAA---
>Crassula_columella
ATGGCAGTTCCAAAAAAACGTACTTCTATTACAAAAAAGCGTATTCATAAAAGTTTGTGGAAAAAGGAAGGATATTGGGCAGCGTTAAAAGCATTTTCATTAGCGAAATCTCTTTCTACTGGTAATTCAAAGGGTTTTTTTGTCCCGACA------ACTAAA---
>Crassula_dejecta
ATGGCAGTTCCAAAAAAACGTACTTCTATTACAAAAAAGCGTATTCATAAAAGTTTGTGGAAAAAGGAAGGATATTGGGCAGCGTTAAAAGCATTTTCATTAGCTAAATCTATTTCTACTGGTAATTCAAAGGGTTTTTTTGTCCCGACA------ACTAAA---
>Crassula_mesembryanthoides
ATGGCAGTTCCAAAAAAACGTACTTCTATTACAAAAAAGCGTATTCATAAAAGTTTGTGGAAAAAGGAAGGATATTGGGCAGCGTTAAAAGCATTTTCATTAGCTAAATCTATTTCTACTGGTAATTCAAAGGGTTTTTTTGTCCCGACA------ACTAAA---
>Crassula_perforata
ATGGCAGTTCCAAAAAAACGTACTTCTATTACAAAAAAGCGTATTCATAAAAGTTTGTGGAAAAAGGAAGGATATTGGGCAGCGTTAAAAGCATTTTCATTAGCTAAATCTCTTTCTACTGGTAATTCAAAGGGTTTTTTTGTCCCGACA------ACTAAA---
>Crassula_socialis
ATGGCAGTTCCAAAAAAACGTACTTCTATTACAAAAAAGCGTATTCATAAAAGTTTGTGGAAAAAGGAAGGATATTGGGCAGCGTTAAAAGCATTTTCATTAGCTAAATCTATTTCTACTGGTAATTCAAAGGGTTTTTTTGTCCCGACA------ACTAAA---
>Crassula_tecta
ATGGCAGTTCCAAAAAAACGTACTTCTATTACAAAAAAGCGTATTCATAAAAGTTTGTGGAAAAAGGAAGGATATTGGGCAGCGTTAAAAGCATTTTCATTAGCTAAATCTATTTCTACTGGTAATTCAAAGGGTTTTTTTGTCCCGACA------ACTAAA---
>Crassula_mesembrianthemopsis
ATGGCAGTTCCAAAAAAACGTACTTCTATTACAAAAAAGCGTATTCATAAAAGTTTGTGGAAAAAGGAAGGATATTGGGCAGCGTTAAAAGCATTTTCATTAGCTAAATCTATTTCTACTGGTAATTCAAAGGGTTTTTTTGTCCCGACA------ACTAAA---
>Crassula_deltoidea
ATGGCAGTTCCAAAAAAACGTACTTCTATTGCAAAAAAGCGTATTCATAAAAGTTTGTGGAAAAAGAAGGGATATTGGGCAGCGTTAAAAGCATTTTCATTAGCCAAATCTCTTTCTACGGGTAATTCAAAAGGGTTTTTTGTTCCGACA------ACAAAA---
>Crassula_expansa_subsp_fragilis
ATGGCAGTTCCAAAAAAGCGTACTTCTATTGCAAAAAAGCGTATTCATAAAAGTTTGTGGAAAAAGAAGGGATATTGGGCAGCGTTAAAAGCATTTTCATTAGCCAAATCCCTTTCTACTGGGAATTCAAAGGGATTTTTTGTCCCGACA------ACGAAA---
>Crassula_volkensii
ATGGCAGTTCCAAAAAAGCGTACTTCTCTTGCAAAAAAGCGTATTCATAAAAGTTTGTGGAAAAAGAAGGGATATTGGGCAGCGTTAAAAGCATTTTCATTAGCCAAATCCCTTTCTACTGGTAATTCAAAGGGATTTTTTGTCCCGACA------ACGAAA---
>Cotyledon_tomentosa
ATGGCAGTTCCAAAAAAACGTACTTCTCTGGCAAAAAAACGGATTCATAAAAGTTTGTGGAAAAGGAAGGGATATTGGGCAGCGTTAAAAGCCTTTTCATTAGCCAAATCTCTTTCTACTGGTAATTCCAAAAGTTTTTTTGTCCCGACA------CCTAAA---
>Kalanchoe_daigremontiana
ATGGCAGTTCCAAAAAAACGTACTTCTCTGGCAAAAAAACGTATTCATAAAAGTTTGTGGAAAAGGAAGGGATATTGGGCAGCGTTAAAAGCCTTTTCATTAGCCAAATCCCTTTCTACTGGTAATTCAAAAAGTTTTTTTGTCCCGACA------CCTAAA---
>Kalanchoe_delagoensis
ATGGCAGTTCCAAAAAAACGTACTTCTCTGGCAAAAAAACGTATTCATAAAAGTTTGTGGAAAAGGAAGGGATATTGGGCAGCGTTAAAAGCCTTTTCATTAGCCAAATCCCTTTCTACTGGTAATTCAAAAAGTTTTTTTGTCCCGACA------CCTAAA---
>Kalanchoe_fedtschenkoi
ATGGCAGTTCCAAAAAAACGTACTTCTCTGGCAAAAAAACGTATTCATAAAAGTTTGTGGAAAAGGAAGGGATATTGGGCAGCGTTAAAAGCCTTTTCATTAGCCAAATCCCTTTCTACTGGTAATTCAAAAAGTTTTTTTGTCCCGACA------CCTAAA---
>Kalanchoe_longiflora
ATGGCAGTTCCAAAAAAACGTACTTCTCTGGCAAAAAAACGTATTCATAAAAGTTTGTGGAAAAGGAAGGGATATTGGGCAGCGTTAAAAGCCTTTTCATTAGCCAAATCCCTTTCTACTGGTAATTCAAAAAGTTTTTTTGTCCCGACA------CCTAAA---
>Kalanchoe_tomentosa
ATGGCAGTTCCAAAAAAACGTACTTCTCTGGCAAAAAAACGGATTCATAAAAGTTTGTGGAAAAGGAGGGGATATTGGGCAGCCTTAAAAGCCTTTTCATTAGCCAAATCCCTTTCTACTGGTAATTCAAAAAGTTTTTTTGTCCCGACA------CCTAAA---
>Echeveria_lilacina
ATGGCAGTTCCAAAAAAACGTACTTCTCTGGCAAAAAAGCGTATTCATAAAAGTTTGTGGAAAAAAAAGGTATATTGGGTAGCATTAAAAGCCTTTTCATTAGCTAAATCCATTTCGACTGGTAATTCAAAAAGTTTTTTTGTACCAACA------CCTAAA---
>Graptopetalum_amethystinum
ATGGCAGTTCCAAAAAAACGTACTTCTCTGGCAAAAAAGCGTATTCATAAAAGTTTGTGGAAAAAGAAGGGATATTGGGTAGCATTAAAATCCTTTTCATTAGCTAAATCCATTTCGACTGGTAATTCAAAAAGTTTTTTTGTACCGACA------CCTAAA---
>Pachyphytum_compactum
ATGGCAGTTCCAAAAAAACGTACTTCTCTGGCAAAAAAGCGTATTCATAAAAGTTTGTGGAAAAAGAAGGGATATTGGGTAGCATTAAAAGCCTTTTCATTAGCTAAATCCATTTCGACTGGTAATTCAAAAAGTTTTTTTGTACCGACA------CCTAAA---
>Sedum_alfredii
ATGGCAGTTCCAAAAAAACGTACTTCTCTGGCAAAAAAGCGTATGCATAAAAGTTTGTGGAAAAGGAAAGGATATTGGGCAGCATTAAAAGCCTTTTCATTAGCTAAATCCCTTTCGACTGGTAATTCAAAAAGTTTTTTTGTACCGACA------CCTAAA---
>Sedum_emarginatum
ATGGCAGTTCCAAAAAAACGTACTTCTCTGGCAAAAAAGCATATTCATAAAAGTTTGTGGAAAAGGAAAGGATATTGGGCAGCATTAAAAGCCTTTTCATTAGCTAAATCCCTTTCTACTGGTAATTCAAAAAGTTTTTTTGTACCGACA------CCTAAA---
>Sedum_lineare
ATGGCAGTTCCAAAAAAGCGTACTTCTCTGGCAAAAAAGCGTATTCATAAAAGTTTGTGGAAACGAAAGGGATATTGGGCGGCATTAAAAGCCTTTTCATTAGCTAAATCCCTTTCGACTGGTAATTCAAAAAGTTTTTTTGTACCGACA------CCTAAATCA
>Sedum_oryzifolium
ATGGCCGTTCCAAAAAAGCGTACTTCTCTGGCAAAAAAGCGTATTCATAAAAGTTTGTGGAAACGAAAGGGATATTGGTCAGCATTAAAAGCCTTTTCATTAGCTAAATCCCTTTCAACTGGTAATTCAAAAAGTTTTTTTGTACCAATA------CCTAAATCA
>Sedum_plumbizincicola
ATGGCAGTTCCAAAAAAACGCACTTCTCGGGCAAAAAAGCGTATGCATAAAAGTTTGTGGAAAAGAAAAGGATATTGGGCAGCATTAAAAGCCTTTTCATTAGCTAAATCCCTTTCGACTGGTAATTCAAAAAGTTTTTTTGTACCGACA------CCTAAA---
>Sedum_sarmentosum
ATGGCAGTTCCAAAAAAACGTACTTCTCTGGCAAAAAAGCGTATTCATAAAAGTTTGTGGAAAAGGAAAGGATATTGGGCAGCATTAAAAGCCTTTTCATTAGGGAAATCCCTTTCGACTGGTAATTCAAAAAGTTTTTTTGTACCGACA------CCTAAA---
>Sedum_tricarpum
ATGGCAGTTCCAAAAAAACGTACTTCTCTGGCAAAAAAGCGTATGCATAAAAGTTTGTGGAAAAGGAAAGGATATTGGGCCGCATTAAAAGCCTTTTCATTAGCTAAATCCCTTTCGACTGGTAATTCAAAAAGTTTTTTTGTACCGACA------CCTAAA---
>Aeonium_arboreum
ATGGCAGTTCCAAAAAAACGTACTTCTCTGGCAAAAAAGCGTATTCATAAAAGTTTGTGGAAAAGGAAGGGATATTGGGTAGCGTTAAAAGCCTTTTCATTAGCTAAATCCCTTTCTACTGGTAATTCAAAAAGTTTTTTTGTACCGACC------CTTAAA---
>Aeonium_balsamiferum
ATGGCAGTTCCAAAAAAACGTACTTCTCTGGCAAAAAAGCGTATTCATAAAAGTTTGTGGAAAAGGAAGGGATATTGGGTAGCGTTAAAAGCCTTTTCATTAGCTAAATCCCTTTCTACTGGTAATTCAAAAAGTTTTTTTGTACCGACC------CTTAAA---
>Aeonium_decorum
ATGGCAGTTCCAAAAAAACGTACTTCTCTGGCAAAAAAGCGTATTCATAAAAGTTTGTGGAAAAGGAAGGGATATTGGGTAGCGTTAAAAGCCTTTTCATTAGCTAAATCCCTTTCTACTGGTAATTCAAAAAGTTTTTTTGTACCGACC------CTTAAA---
>Aeonium_diplocyclum
ATGGCAGTTCCAAAAAAACGTACTTCTCTGGCAAAAAAGCGTATTCATAAAAGTTTGTGGAAAAGGAAGGGATATTGGGTAGCGTTAAAAGCCTTTTCATTAGCTAAATCCCTTTCTACTGGTAATTCAAAAAGTTTTTTTGTACCGACC------CTTAAA---
>Aeonium_dodrantale
ATGGCAGTTCCAAAAAAACGTACTTCTCTGGCAAAAAAGCGTATTCATAAAAGTTTGTGGAAAAGGAAGGGATATTGGGTAGCGTTAAAAGCCTTTTCATTAGCTAAATCCCTTTCTACTGGTAATTCAAAAAGTTTTTTTGTACCGACC------CTTAAA---
>Aeonium_nobile
ATGGCAGTTCCAAAAAAACGTACTTCTCTGGCAAAAAAGCGTATTCATAAAAGTTTGTGGAAAAGGAAGGGATATTGGGTAGCGTTAAAAGCCTTTTCATTAGCTAAATCCCTTTCTACTGGTAATTCAAAAAGTTTTTTTGTACCGACC------CTTAAA---
>Aeonium_saundersii
ATGGCAGTTCCAAAAAAACGTACTTCTCTGGCAAAAAAGCGTATTCATAAAAGTTTGTGGAAAAGGAAGGGATATTGGGTAGCGTTAAAAGCCTTTTCATTAGCTAAATCCCTTTCTACTGGTAATTCAAAAAGTTTTTTTGTACCGACC------CTTAAA---
>Aeonium_tabuliforme
ATGGCAGTTCCAAAAAAACGTACTTCTCTGGCAAAAAAGCGTATTCATAAAAGTTTGTGGAAAAGGAAGGGATATTGGGTAGCGTTAAAAGCCTTTTCATTAGCTAAATCCCTTTCTACTGGTAATTCAAAAAGTTTTTTTGTACCGACCCTTAACCTTAAA---
>Aeonium_undulatum
ATGGCAGTTCCAAAAAAACGTACTTCTCTGGCAAAAAAGCGTATTCATAAAAGTTTGTGGAAAAGGAAGGGATATTGGGTAGCGTTAAAAGCCTTTTCATTAGCTAAATCCCTTTCTACTGGTAATTCAAAAAGTTTTTTTGTACCGACC------CTTAAA---
>Monanthes_anagensis
ATGGCAGTTCCAAAAAAACGTACTTCTCTGGCAAAAAAGCGTATTCATAAAAGTTTGTGGAAAAGGAAGGGCTATTGGGTAGCGTTAAAAGCCTTTTCATTAGCGAAATCCCTTTCTACTGGTAATTCAAAAAGTTTTTTTGTACCGACC------CTTAAA---
>Monanthes_brachycaulos
ATGGCAGTTCCAAAAAAACGTACTTCTCTGGCAAAAAAGCGTATTCATAAAAGTTTGTGGAAAAGGAAGGGCTATTGGGTAGCGTTAAAAGCCTTTTCATTAGCGAAATCCCTTTCTACTGGTAATTCAAAAAGTTTTTTTGTACCGACC------CTTAAA---
>Monanthes_muralis
ATGGCAGTTCCAAAAAAACGTACTTCTCTGGCAAAAAAGCGTATTCATAAAAGTTTGTGGAAAAGGAAGGGCTATTGGGTAGCGTTAAAAGCCTTTTCATTAGCGAAATCCCTTTCTACTGGTAATTCAAAAAGTTTTTTTGTACCGACC------CTTAAA---
>Monanthes_polyphylla
ATGGCAGTTCCAAAAAAACGTACTTCTCTGGCAAAAAAGCGTATTCATAAAAGTTTGTGGAAAAGGAAGGGCTATTGGGTAGCGTTAAAAGCCTTTTCATTAGCTAAATCCCTTTCTACTGGTAATTCAAAAAGTTTTTTTGTACCGACC------CTAAAA---
>Rosularia_alpestris
ATGGCAGTTCCAAAAAAGCGTACTTCTCTGGCAAAAAAACGTATTCATAAAAGTTTGTGGAAAAAAAAGGGATATTGGGCAGCGTTAAAAGCCTTTTCATTAGCTAAATCCCTTTCTACTGGTAATTCAAAAAGTTTTTTTGTACCGACA------CCTAAA---
>Sempervivum_tectorum
ATGGCAGTTCCAAAAAAACGTACTTCTCTGGCAAAAAAGCGTATTCATAAAAGTTTGTGGAAAAAGAAGGGATATTGGGCAGCGTTAAAAGCCTTTTCATTAGCTAAATCCCTTTCTACTGGTAATTCCAAAAGTTTTTTTGTACCAACA------CCGAAA---
>Phedimus_spurius
ATGGCAGTTCCAAAAAAACGTACTTCTTTGGCCAAAAAGCGTATTCATAAAAGGTTGTGGAAAAAGAAGGGATATTGGGCAGCGTTAAAAGCCTTTTCATTAGGCAAATCCCTTTCTACTGGTAATTCAAAAAGTTTTTTTGTACCGACA------CCTAAA---
>Phedimus_aizoon
ATGGCAGTTCCAAAAAAACGTACTTCTCTGGCCAAAAAGCGTATTCATAAAAGGTTGTGGAAAAGGAAGGGATATTGGGCAGCGTTAAAAGCCTTTTCATTAGGCAAATCCCTTTCTACTGGTAATTCAAAAAGTTTTTTTGTACCGACA------CCTAAA---
>Phedimus_kamtschaticus
ATGGCAGTTCCAAAAAAACGTACTTCTCTGGCCAAAAAGCGTATTCATAAAAGGTTGTGGAAAAGGAAGGGATATTGGGCAGCGTTAAAAGCCTTTTCATTAGGCAAATCCCTTTCTACTGGTAATTCAAAAAGTTTTTTTGTACCGACA------CCTAAA---
>Phedimus_odontophyllus
ATGGCAGTTCCGAAAAAACGTACTTCTCTGGCCAAAAAGCGTATTCATAAAAGGTTGTGGAAAAGGAAGGGATATTGGGCAGCGTTAAAATCCTTTTCATTAGGAAAATCCCTTTATACTGGTAATTCAAAAAGTTTTTTTGTACCGACA------CCTAAA---
>Phedimus_takesimensis
ATGGCAGTTCCAAAAAAACGTACTTCTCTGGCCAAAAAGCGTATTCATAAAAGGTTGTGGAAAAGGAAGGGATATTGGGCAGCGTTAAAAGCCTTTTCATTAGGCAAATCCCTTTCTACTGGTAATTCAAAAAGTTTTTTTGTACCGACA------CCTAAA---
>Phedimus_yangshanicus
ATGGCAGTTCCGAAAAAACGTACTTCTCTGGCCAAAAAGCGTATTCATAAAAGGTTGTGGAAAAGGAAGGGATATTGGGCAGCGTTAAAATCCTTTTCATTAGGAAAATCCCTTTATACTGGTAATTCAAAAAGTTTTTTTGTACCGACA------CCTAAA---
>Rhodiola_bupleuroides
ATGGCAGTTCCAAAAAAACGTACTTCTCTGGCCAAAAAGCGTATTCATAAAAGGTTGTGGAAAAGGAAGGGATATTGGGCAGCGTTAAAAGCCTTTTCATTAGGCAAATCCCTTTCTACTGGTAATTCAAAAAGTTTTTTTGTACCAACA------CCTAAA---
>Rhodiola_calliantha
ATGGCAGTTCCAAAAAAACGTACTTCTCTGGCCAAAAAGCGTATTCATAAAAGGTTGTGGAAAAGGAAGGGATATTGGGCAGCGTTAAAAGCCTTTTCATTAGGCAAATCCCTTTCTACTGGTAATTCAAAAAGTTTTTTTGTACCAACA------CCTAAA---
>Rhodiola_crenulata
ATGGCAGTTCCAAAAAAACGTACTTCTCTGGCCAAAAAGCGTATTCATAAAAGGTTGTGGAAAAGGAAGGGATATTGGGCAGCGTTAAAAGCCTTTTCATTAGGCAAATCCCTTTCTACTGGTAATTCAAAAAGTTTTTTTGTACCAACA------CCTAAA---
>Rhodiola_henryi
ATGGCAGTTCCAAAAAAACGTACTTCTCTGGCCAAAAAGCGTATTCATAAAAGGTTGTGGAAAAGGAAGGGATATTGGGCAGCGTTAAAAGCCTTTTCATTAGGCAAATCCCTTTCTACTGGTAATTCCAAAAGTTTTTTTGTACCAACA------CCTAAA---
>Rhodiola_himalensis
ATGGCAGTTCCAAAAAAACGTACTTCTCTGGCCAAAAAGCGTATTCATAAAAGGTTGTGGAAAAGGAAGGGATATTGGGCAGCGTTAAAAGCCTTTTCATTAGGCAAATCCCTTTCTACTGGTAATTCGAAAAGTTTTTTTGTACCAACA------CCTAAA---
>Rhodiola_kirilowii
ATGGCAGTTCCAAAAAAACGTACTTCTCTGGCCAAAAAGCGTATTCATAAAAGGTTGTGGAAAAGGAAGGGATATTGGGCAGCGTTAAAAGCCTTTTCATTAGGCAAATCCCTTTCTACTGGTAATTCAAAAAGTTTTTTTGTACCAACA------CCTAAA---
>Rhodiola_rosea
ATGGCAGTTCCAAAAAAACGTACTTCTCTGGCCAAAAAGCGTATTCATAAAAGGTTGTGGAAAAGGAAGGGATATTGGGCAGCGTTAAAAGCCTTTTCATTAGGCAAATCCCTTTCTACTGGTAATTCAAAAAGTTTTTTTATACCAACA------CCTAAA---
>Rhodiola_sacra
ATGGCAGTTCCAAAAAAACGTACTTCTCTGGCCAAAAAGCGTATTCATAAAAGGTTGTGGAAAAGGAAGGGATATTGGGCAGCGTTAAAAGCCTTTTCATTAGGCAAATCCCTTTCTACTGGTAATTCAAAAAGTTTTTTTGTACCAACA------CCTAAA---
>Rhodiola_yunnanensis
ATGGCAGTTCCAAAAAAACGTACTTCTCTGGCCAAAAAGCGTATTCATAAAAGGTTGTGGAAAAGGAAGGGATATTGGGCAGCGTTAAAAGCCTTTTCATTAGGCAAATCCCTTTCTACTGGTAATTCCAAAAGTTTTTTTGTACCAACA------CCTAAA---
>Rhodiola_dumulosa
ATGGCAGTTCCAAAAAAACGTACTTCTCTGGCCAAAAAGCGTATTCATAAAAGGTTGTGGAAAAGGAAGGGATATTGGGCAGCGTTAAAAGCCTTTTCATTAGGCAAATCCCTTTCTACTGGTAATTCAAAAAGTTTTTTTGTACCAACA------CCTAAA---
>Rhodiola_fastigiata
ATGGCAGTTCCAAAAAAACGTACTTCTCTGGCCAAAAAGCGTATTCATAAAAGGTTGTGGAAAAGGAAGGGATATTGGGCAGCGTTAAAAGCCTTTTCATTAGGCAAATCCCTTTCTACTGGTAATTCAAAAAGTTTTTTTGTACCAACA------CCTAAA---
>Rhodiola_gelida
ATGGCAGTTCCAAAAAAACGTATTTCTCTGGCCAAAAAGCGTATTCATAAAAGGTTGTGGAAAAGGAAGGGATATTGGGCAGCGTTAAAAGCCTTTTCATTAGGCAAATCCCTTTCTACTGGTAATTCAAAAAGTTTTTTTGTACCAACA------CCTAAA---
>Rhodiola_hobsonii
ATGGCAGTTCCAAAAAAACGTACTTCTCTGGCCAAAAAGCGTATTCATAAAAGGTTGTGGAAAAGGAAGGGATATTGGGCAGCGTTAAAAGCCTTTTCATTAGGCAAATCCCTTTCTACTGGTAATTCAAAAAGTTTTTTTGTACCAACA------CCCAAA---
>Rhodiola_humilis
ATGGCAGTTCCAAAAAAACGTACTTCTCTGGCCAAAAAGCGTATTCATAAAAGGTTGTGGAAAAGGAAGGGATATTGGGCAGCGTTAAAAGCCTTTTCATTAGGCAAATCCCTTTCTACTGGTAATTCAAAAAGTTTTTTTGTACCAACA------CCCAAA---
>Rhodiola_integrifolia
ATGGCAGTTCCAAAAAAACGTACTTCTCTGGCCAAAAAGCGTATTCATAAAAGGTTGTGGAAAAGGAAGGGATATTGGGCAGCGTTAAAAGCCTTTTCATTAGGCAAATCCCTTTCTACTGGTAATTCAAAAAGTTTTTTTGTACCAACA------CCCAAA---
>Rhodiola_liciae
ATGGCAGTTCCAAAAAAACGTACTTCTCTGGCCAAAAAGCGTATTCATAAAAGGTTGTGGAAAAGGAAGGGATATTGGGCAGCGTTAAAAGCCTTTTCATTAGGCAAATCCCTTTCTACTGGTAATTCAAAAAGTTTTTTTGTACCAACA------CCCAAA---
>Rhodiola_macrocarpa
ATGGCAGTTCCAAAAAAACGTACTTCTCTGGCCAAAAAGCGTATTCATAAAAGGTTGTGGAAAAGGAAGGGATATTGGGCAGCGTTAAAAGCCTTTTCATTAGGCAAATCCCTTTCTACTGGTAATTCAAAAAGTTTTTTTGTACCAACA------CCTAAA---
>Rhodiola_ovatisepala
ATGGCAGTTCCAAAAAAACGTACTTCTCTGGCCAAAAAGCGTATTCATAAAAGGTTGTGGAAAAGGAAGGGATATTGGGCAGCGTTAAAAGCCTTTTCATTAGGCAAATCCCTTTCTACTGGTAATTCAAAAAGTTTTTTTGTACCAACA------CCCAAA---
>Rhodiola_prainii
ATGGCAGTTCCAAAAAAACGTACTTCTCTGGCCAAAAAGCGTATTCATAAAAGGTTGTGGAAAAGGAAGGGATATTGGGCAGCGTTAAAAGCCTTTTCATTAGGCAAATCCCTTTCTACTGGTAATTCAAAAAGTTTTTTTGTACCAACA------CCCAAA---
>Rhodiola_quadrifida
ATGGCAGTTCCAAAAAAACGTACTTCTCTGGCCAAAAAGCGTATTCATAAAAGGTTGTGGAAAAGGAAGGGATATTGGGCAGCGTTAAAAGCCTTTTCATTAGGCAAATCCCTTTCTACTGGTAATTCAAAAAGTTTTTTTGTACCAACA------CCTAAA---
>Rhodiola_rhodantha
ATGGCAGTTCCAAAAAAACGTACTTCTCTGGCCAAAAAGCGTATTCATAAAAGGTTGTGGAAAAGGAAGGGATATTGGGCAGCGTTAAAAGCCTTTTCATTAGGCAAATCCCTTTCTACTGGTAATTCAAAAAGTTTTTTTGTACCAACA------CCCAAA---
>Rhodiola_sexifolia
ATGGCAGTTCCAAAAAAACGTACTTCTCTGGCCAAAAAGCGTATTCATAAAAGGTTGTGGAAAAGGAAGGGATATTGGGCAGCGTTAAAAGCCTTTTCATTAGGCAAATCCCTTTCTACTGGTAATTCAAAAAGTTTTTTTGTACCAACA------CCCAAA---
>Rhodiola_sinuata
ATGGCAGTTCCAAAAAAACGTACTTCTCTGGCCAAAAAGCGTATTCATAAAAGGTTGTGGAAAAGGAAGGGATATTGGGCAGCGTTAAAAGCCTTTTCATTAGGCAAATCCCTTTCTACTGGTAATTCAAAAAGTTTTTTTGTACCAACA------CCCAAA---
>Rhodiola_smithii
ATGGCAGTTCCAAAAAAACATACTTCTCTGGCCAAAAAGCGTATTCATAAAAGGTTGTGGAAAAGGAAGGGATATTGGGCAGCGTTAAAAGCCTTTTCATTAGGAAAATCCCTTTCTACTGGTAATTCAAAAAGTTTTTTTGTACCAACA------CCTAAA---
>Rhodiola_stapfii
ATGGCAGTTCCAAAAAAACGTACTTCTCTGGCCAAAAAGCGTATTCATAAAAGGTTGTGGAAAAGGAAGGGATATTGGGCAGCGTTAAAAGCCTTTTCATTAGGCAAATCCCTTTCTACTGGTAATTCAAAAAGTTTTTTTGTACCAACA------CCCAAA---
>Rhodiola_subopposita
ATGGCAGTTCCAAAAAAACGTACTTCTCTGGCCAAAAAGCGTATTCATAAAAGGTTGTGGAAAAGGAAGGGATATTGGGCAGCGTTAAAAGCCTTTTCATTAGGCAAATCCCTTTCTACTGGTAATTCAAAAAGTTTTTTTGTACCAACA------CCTAAA---
>Rhodiola_tangutica
ATGGCAGTTCCAAAAAAACGTACTTCTCTGGCCAAAAAGCGTATTCATAAAAGGTTGTGGAAAAGGAAGGGATATTGGGCAGCGTTAAAAGCCTTTTCATTAGGCAAATCCCTTTCTACTGGTAATTCGAAAAGTTTTTTTGTACCAACA------CCTAAA---
>Rhodiola_wallichiana
ATGGCAGTTCCAAAAAAACGTACTTCTCTGGCCAAAAAGCGTATTCATAAAAGGTTGTGGAAAAGGAAGGGATATTGGGCAGCGTTAAAAGCCTTTTCATTAGGCAAATCCCTTTCTACTGGTAATTCAAAAAGTTTTTTTGTACCAACA------CCCAAA---
>Hylotelephium_ewersii
ATGGCAGTTCCAAAAAAACGTACTTCTCTGGCAAAAAAGCGTATTCATAAAAGTTTGTGGAAAAGGAAGGGGTATTGGGCAGCGTTAAAAGCCTTTTCATTAGCCAAATCCCTTTCTACTGGTAATTCAAAAAGTTTTTTTGTACCGACA------CCCAAA---
>Hylotelephium_verticillatum
ATGGCAGTTCCAAAAAAACGTACTTCTCTGGCAAAAAAGCGTATTCATAAAAGTTTGTGGAAAAGGAAGGGGTATTGGGCAGCGTTAAAAGCCTTTTCATTAGCCAAATCCCTTTCTACTGGTAATTCAAAAAGTTTTTTTGTACCGACA------CCCAAA---
>Hylotelephium_viviparum
ATGGCAGTTCCAAAAAAACGTACTTCTCTGGCAAAAAAGCGTATTCATAAAAGTTTGTGGAAAAGGAAGGGGTATTGGGCAGCGTTAAAAGCCTTTTCATTAGCCAAATCCCTTTCTACTGGTAATTCAAAAAGTTTTTTTGTACCGACA------CCCAAA---
>Meterostachys_sikokianus
ATGGCAGTTCCAAAAAAACGTACTTCTCTGGCAAAAAAGCGTATTCATAAAAGTTTGTGGAAAAGGAAGGGGTATTGGGCAGCGTTAAAAGCCTTTTCATTAGCCAAATCCCTTTCTACTGGTAATTCAAAAAGTTTTGTTGTACCGACA------CCTAAA---
>Orostachys_fimbriata
ATGGCAGTTCCAAAAAAACGTACTTCTCTGGCAAAAAAGCGTATTCATAAAAGTTTGTGGAAAAGGAAGGGGTATTGGGCAGCGTTAAAAGCCTTTTCATTAGCCAAATCCCTTTCTACTGGTAATTCAAAAAGTTTTGTTGTACCGACA------CCTAAA---
>Orostachys_japonica
ATGGCAGTTCCAAAAAAACGTACTTCTCTGGCAAAAAAGCGTATTCATAAAAGTTTGTGGAAAAGAAAGGGGTATTGGGCAGCGTTAAAAGCCTTTTCATTAGCCAAATCCCTTTCTACTGGTAATTCAAAAAGTTTTGTTGTACCGACA------CCTAAA---
>Orostachys_minuta
ATGGCAGTTCCAAAAAAACGTACTTCTCTGGCAAAAAAGCGTATTCATAAAAGTTTGTGGAAAAGAAAGGGGTATTGGGCAGCGTTAAAAGCCTTTTCATTAGCCAAATCCCTTTCTACTGGTAATTCAAAAAGGTTTGTTGTACCGACA------CCTAAA---
>Orostachys_iwarenge_f_magna
ATGGCAGTTCCAAAAAAACGTACTTCTCTGGCAAAAAAGCGTATTCATAAAAGTTTGTGGAAAAGGAAGGGGTATTGGGCAGCGTTAAAAGCCTTTTCATTAGCCAAATCTCTTTCTACTGGTAATTCAAAAAGTTTTTTTGTACCGACA------CCCAAA---
>Sinocrassula_densirosulata
ATGGCAGTTCCAAAAAAACGTACTTCTCTGGCAAAAAAGCGTATTCATAAAAGTTTGTGGAAAAGGAAGGGATATTGGGCAGCGTTAAAAGCCTTTTCATTAGCCAAATCCCTTTCTACTGGTAATTCAAAAAGTTTTTTTGTACCGACA------CCTAAA---
>Sinocrassula_indica
ATGGCAGTTCCAAAAAAACGTACTTCTCTGGCAAAAAAGCGTATTCATAAAAGTTTGTGGAAAAGGAAGGGATATTGGGCAGCGTTAAAAGCCTTTTCATTAGCCAAATCCCTTTCTACTGGTAATTCAAAAAGTTTTTTTGTACCGACA------CCTAAA---
>Umbilicus_rupestris
ATGGCAGTTCCAAAAAAACGTACTTCTCTGGCAAAAAAGCGTATTCATAAAAGTTTGTGGAAAAGGAAGGGATATTGGGCAGCTTTAAAAGCCTTCTCATTAGCCAAATCTCTTTCTACTGGTAATTCAAAAAGTTTTTTTGTAACAACA------CCTAAA---
>Myriophyllum_aquaticum
ATGGCAGTTCCAAAAAAACGTACTTCTATATCAAAAAAGCGTATTCGTAAAACTTTTTGGAAAAGGAAGGGATTTGGGGCAGCTTTAAAAGCTTGGTCATTAGCGAAATCTCTTTCTACCGGCAATTCAAAAAGTTTTTTTGTGCCGACA------AATAAA---
>Myriophyllum_spicatum
ATGGCAGTTCCAAAAAAACGTACTTCTATATCAAAAAAGCGTATTCGTAAAACTTTTTGGAAAAGGAAGGGATTTGGGGCAGCTTTAAAAGCTTTGTCATTAGCGAAATCTCTTTTTACCGGCAATTCAAAAAGTTTTTTTGTGCCGACA------AATAAA---
>Sempervivum_heuffelii
ATGGCAGTTCCAAAAAAACGTACTTCTCTGGCAAAAAAGCGTATTCATAAAAGTTTGTGGAAAAAGAAGGGATATTGGGCAGCGTTAAAAGCCTTTTCATTAGCGAAATCCCTTTCTACTGGTAATTCAAAAAGTTTTTTTGTACCAACA------CCGAAA---
>Sempervivum_ciliosum
ATGGCAGTTCCAAAAAAACGTACTTCTCTGGCAAAAAAGCGTATTCATAAAAGTTTGTGGAAAAAGAAGGGATATTGGGCAGCGTTAAAAGCCTTTTCATTAGCTAAATCCCTTTCTACTGGTAATTCCAAAAGTTTTTTTGTACCAACA------CCGAAA---
>Sempervivum_funckii
ATGGCAGTTCCAAAAAAACGTACTTCTCTGGCAAAAAAGCGTATTCATAAAAGTTTGTGGAAAAAGAAGGGATATTGGGCAGCGTTAAAAGCCTTTTCATTAGCTAAATCCCTTTCTACTGGTAATTCCAAAAGTTTTTTTGTACCAACA------CCGAAA---
>Sempervivum_globiferum_subsp_hirtum
ATGGCAGTTCCAAAAAAACGTACTTCTCTGGCAAAAAAGCGTATTCATAAAAGTTTGTGGAAAAAGAAGGGATATTGGGCAGCGTTAAAAGCCTTTTCATTAGCTAAATCCCTTTCTACTGGTAATTCAAAAAGTTTTTTTGTACCAACA------CCGAAA---
>Sempervivum_globiferum
ATGGCAGTTCCAAAAAAACGTACTTCTCTGGCAAAAAAGCGTATTCATAAAAGTTTGTGGAAAAAGAAGGGATATTGGGCAGCGTTAAAAGCCTTTTCATTAGCTAAATCCCTTTCTACTGGTAATTCAAAAAGTTTTTTTGTACCAACA------CCGAAA---
>Sempervivum_calcareum
ATGGCAGTTCCAAAAAAACGTACTTCTCTGGCAAAAAAGCGTATTCATAAAAGTTTGTGGAAAAAGAAGGGATATTGGGCAGCGTTAAAAGCCTTTTCATTAGCTAAATCCCTTTCTACTGGTAATTCCAAAAGTTTTTTTGTACCAACA------CCGAAA---
>Sempervivum_arachnoideum
ATGGCAGTTCCAAAAAAACGTACTTCTCTGGCAAAAAAGCGTATTCATAAAAGTTTGTGGAAAAAGAAGGGATATTGGGCAGCGTTAAAAGCCTTTTCATTAGCTAAATCCCTTTCTACTGGTAATTCCAAAAGTTTTTTTGTACCAACA------CCGAAA---
