# Supplementary material for: Exploring Plastomic Resources in Sempervivum (Crassulaceae): Implications for Phylogenetics
Source: Genes (Basel). 2024 Mar 30;15(4):441. doi: 10.3390/genes15040441 (PMC11049882; doi:10.3390/genes15040441)
Supplement: Supplementary file 1 [file genes-15-00441-s001.zip › (revised)supplementary files_Junhu Kan/Data S1/rpl36.fasta]

>Crassula_alstonii
ATGAAAATAAGAGCCTCCGTTCGTAAAATTTGTGAAAACTGTCGACTGATCCGCAGGCGCGGACGAATTATAGTAATTTGTTCCAATCCGAGACATAAGCAACGACAAGGC
>Crassula_columella
ATGAAAATAAGAGCCTCCGTTCGTAAAATTTGTGAAAACTGTCGACTGATCCGCAGGCGCGGACGAATTATAGTAATTTGTTCCAATCCGAGACATAAGCAACGACAAGGC
>Crassula_dejecta
ATGAAAATAAGAGCCTCCGTTCGTAAAATTTGTGAAAACTGTCGACTGATCCGCAGGCGCGGACGAATTATAGTAATTTGTTCCAATCCGAGACATAAGCAACGACAAGGC
>Crassula_mesembryanthoides
ATGAAAATAAGAGCTTCCGTTCGTAAAATTTGTGAAAACTGTCGACTGATCCGCAGGCGCGGACGAATTATAGTAATTTGTTCCAATCCGAGACATAAGCAACGACAAGGC
>Crassula_perforata
ATGAAAATAAGAGCCTCCGTTCGTAAAATTTGTGAAAACTGTCGACTGATCCGCAGGCGCGGACGAATTATAGTAATTTGTTCCAATCCGAGACATAAGCAACGACAAGGC
>Crassula_socialis
ATGAAAATAAGAGCCTCCGTTCGTAAAATTTGTGAAAACTGTCGACTGATCCGCAGGCGCGGACGAATTATAGTAATTTGTTCCAATCCGAGACATAAGCAACGACAAGGC
>Crassula_tecta
ATGAAAATAAGAGCCTCCGTTCGTAAAATTTGTGAAAACTGTCGACTGATCCGCAGGCGCGGACGAATTATAGTAATTTGTTCCAATCCGAGACATAAGCAACGACAAGGC
>Crassula_mesembrianthemopsis
ATGAAAATAAGAGCCTCCGTTCGTAAAATTTGTGAAAACTGTCGACTGATCCGCAGGCGCGGACGAATTATAGTAATTTGTTCCAATCCGAGACATAAGCAACGACAAGGC
>Crassula_deltoidea
ATGAAAATAAGAGCTTCCGTTCGTAAAATTTGTGAAAACTGTCGACTGATCCGCAGGCGAGGACGAATTATAGTAATTTGTTCCAACCCTAGACATAAGCAACGACAGGGC
>Crassula_expansa_subsp_fragilis
ATGAAAATAAGAGCTTCCGTTCGTAAAATTTGTGAAAACTGTCGACTGATCCGCAGGCGAGGACGAATTATCGTAATTTGTTCAAACCCAAGACATAAGCAACGCCAGGGC
>Crassula_volkensii
ATGAAAATAAGAGCTTCCGTTCGTAAAATTTGTGAAAACTGTCGACTGATCCGCAGGCGAGGACGAATTATCGTAATTTGTTCAAACCCAAGACATAAGCAACGACAGGGC
>Cotyledon_tomentosa
ATGAAAATAAGAGCCTCCATTCGTAAAATTTGTGAAAACTGTCGACTGATCCGCAGGCGAGGACGAATTATAGTAATTTGTTCCAACCCGAGACATAAGCAAAGACAAGGC
>Kalanchoe_daigremontiana
ATGAAAATCAGAGCCTCCGTTCGTAAAATTTGTGAAAACTGTCGACTGATCCGCAGGCGAGGACGAATTATAGTAATTTGTTCCAACCCAAGACATAAGCAAAGACAAGGC
>Kalanchoe_delagoensis
ATGAAAATCAGAGCCTCCGTTCGTAAAATTTGTGAAAACTGTCGACTGATCCGCAGGCGAGGACGAATTATAGTAATTTGTTCCAACCCAAGACATAAGCAAAGACAAGGC
>Kalanchoe_fedtschenkoi
ATGAAAATCAGAGCCTCCGTTCGTAAAATTTGTGAAAACTGTCGACTGATCCGCAGGCGAGGACGAATTATAGTAATTTGTTCCAACCCAAGACATAAGCAAAGACAAGGC
>Kalanchoe_longiflora
ATGAAAATCAGAGCCTCCGTTCGTAAAATTTGTGAAAACTGTCGACTGATCCGCAGGCGAGGACGAATTAGAGTAATTTGTTCCAACCCAAGACATAAGCAAAGACAAGGC
>Kalanchoe_tomentosa
ATGAAAATCAGAGCCTCCGTTCGTAAAATTTGTGAAAACTGTCGACTGATCCGCAGGCGAGGACGAATTCTAGTAATTTGTTCAAACCCGAGACATAAGCAAAGACAAGGC
>Echeveria_lilacina
ATGAAAATAAGAGCCTCCGTTCGTAAAATTTGTGAAAACTGTCGACTGATCCGCCGGCGAGGACGAATTATAGTAATTTGTTCCAACCCGAGACATAAGCAAAGACAAGGC
>Graptopetalum_amethystinum
ATGAAAATAAGAGCCTCCGTTCGTAAAATTTGTGAAAACTGTCGACTGATCCGCCGGCGAGGACGAATTATAGTAATTTGTTCCAACCCGAGACATAAGCAAAGACAAGGC
>Pachyphytum_compactum
ATGAAAATAAGAGCCTCCGTTCGTAAAATTTGTGAAAACTGTCGACTGATCCGCCGGCGAGGACGAATTATAGTAATTTGTTCCAACCCGAGACATAAGCAAAGACAAGGC
>Sedum_alfredii
ATGAAAATAAGAGCCTCCGTTCGTAAAATTTGTGAAAACTGTCGACTGATCCGCCGACGAGGACGCATTATAGTAATTTGTTCCAACCCGAGACATAAGCAAAGACAAGGC
>Sedum_emarginatum
ATGAAAATAAGAGCCTCCGTTCGTAAAATTTGTGAAAACTGTCGACTGATCCGCCGGCGAGGACGCATTATAGTAATTTGTTCCAACCCGAGACATAAGCAAAGACAAGGC
>Sedum_lineare
ATGAAAATAAGAGCCTCCGTTCGTAAAATTTGTGAAAACTGTCGACTGATCCGCCGGCGAGGACGAATTATAGTAATTTGTTCCAACCCGAGACATAAGCAAAGACAAGGC
>Sedum_oryzifolium
ATGAAAATAAGAGCCTCCGTTCGTAAAATTTGTGAAAACTGTCGACTGATCCGCCGGCGAGGACGAATTATAGTAATTTGTTCCAACCCGAGACATAAGCAAAGACAAGGC
>Sedum_plumbizincicola
ATGAAAATAAGAGCCTCCGTTCGTAAAATTTGTGAAAACTGTCGACTGATCCGCCGACGAGGACGCATTATAGTAATTTGTTCCAACCCGAGACATAAGCAAAGACAAGGC
>Sedum_sarmentosum
ATGAAAATAAGAGCCTCCGTTCGTAAAATTTGTGAAAACTGTCGACTGATCCGCCGGCGAGGACGAATTATAGTAATTTGTTCTAACCCGAGACATAAGCAAAGACAAGGC
>Sedum_tricarpum
ATGAAAATAAGAGCCTCCGTTCGTAAAATTTGTGAAAACTGTCGACTGATCCGCCGACGAGGACGCATTATAGTAATTTGTTCCAACCCGAGACATAAGCAAAGACAAGGC
>Aeonium_arboreum
ATGAAAATAAGAGCCTCCGTTCGTAAAATTTGTGAAAACTGTCGACTGATCCGCAGGCGAGGACGAATTATAGTAATTTGTTCCAACCCGAGACATAAGCAAAGACAAGGC
>Aeonium_balsamiferum
ATGAAAATAAGAGCCTCCGTTCGTAAAATTTGTGAAAACTGTCGACTGATCCGCAGGCGAGGACGAATTATAGTAATTTGTTCCAACCCGAGACATAAGCAAAGACAAGGC
>Aeonium_decorum
ATGAAAATAAGAGCCTCCGTTCGTAAAATTTGTGAAAACTGTCGACTGATCCGCAGGCGAGGACGAATTATAGTAATTTGTTCCAACCCGAGACATAAGCAAAGACAAGGC
>Aeonium_diplocyclum
ATGAAAATAAGAGCCTCCGTTCGTAAAATTTGTGAAAACTGTCGACTGATCCGCAGGCGAGGACGAATTATAGTAATTTGTTCCAACCCGAGACATAAGCAAAGACAAGGC
>Aeonium_dodrantale
ATGAAAATAAGAGCCTCCGTTCGTAAAATTTGTGAAAACTGTCGACTGATCCGCAGGCGAGGACGAATTATAGTAATTTGTTCCAACCCGAGACATAAGCAAAGACAAGGC
>Aeonium_nobile
ATGAAAATAAGAGCCTCCGTTCGTAAAATTTGTGAAAACTGTCGACTGATCCGCAGGCGAGGACGAATTATAGTAATTTGTTCCAACCCGAGACATAAGCAAAGACAAGGC
>Aeonium_saundersii
ATGAAAATAAGAGCCTCCGTTCGTAAAATTTGTGAAAACTGTCGACTGATCCGCAGGCGAGGACGAATTATAGTAATTTGTTCCAACCCGAGACATAAGCAAAGACAAGGC
>Aeonium_tabuliforme
ATGAAAATAAGAGCCTCCGTTCGTAAAATTTGTGAAAACTGTCGACTGATCCGCAGGCGAGGACGAATTATAGTAATTTGTTCCAACCCGAGACATAAGCAAAGACAAGGC
>Aeonium_undulatum
ATGAAAATAAGAGCCTCCGTTCGTAAAATTTGTGAAAACTGTCGACTGATCCGCAGGCGAGGACGAATTATAGTAATTTGTTCCAACCCGAGACATAAGCAAAGACAAGGC
>Monanthes_anagensis
ATGAAAATAAGAGCCTCCGTTCGTAAAATTTGTGAAAACTGTCGACTGATCCGCAGGCGAGGACGAATTATAGTAATTTGTTCCAACCCGAGACATAAGCAAAGACAAGGC
>Monanthes_brachycaulos
ATGAAAATAAGAGCCTCCGTTCGTAAAATTTGTGAAAACTGTCGACTGATCCGCAGGCGAGGACGAATTATAGTAATTTGTTCCAACCCGAGACATAAGCAAAGACAAGGC
>Monanthes_muralis
ATGAAAATAAGAGCCTCCGTTCGTAAAATTTGTGAAAACTGTCGACTGATCCGCAGGCGAGGACGAATTATAGTAATTTGTTCCAACCCGAGACATAAGCAAAGACAAGGC
>Monanthes_polyphylla
ATGAAAATAAGAGCCTCCGTTCGTAAAATTTGTGAAAACTGTCGACTGATCCGCAGGCGAGGACGAATTATAGTAATTTGTTCCAACCCGAGACATAAGCAAAGACAAGGC
>Rosularia_alpestris
ATGAAAATAAGAGCCTCCGTTCGTAAAATTTGTGAAAACTGTCGACTGATCCGCAGGAGAGGACGAATTATAGTAATTTGTTCCAACCCGAGACATAAGCAAAGACAAGGC
>Sempervivum_tectorum
ATGAAAATAAGAGCCTCTGTTCGTAAAATTTGTGAAAACTGTCGACTGATCCGCAGGCGCGGACGAATTATAGTAATTTGTTCCAACCCGAGACATAAGCAAAGACAAGGC
>Phedimus_spurius
ATGAAAATAAGAGCCTCTGTTCGTAAAATTTGTGAAAACTGTCGACTGATCCGCAGACGCGGCCGAATTATAGTAATTTGTTCCAACCCGAGACATAAGCAAAGACAAGGC
>Phedimus_aizoon
ATGAAAATAAGAGCCTCTGTTCGTAAAATTTGTGAAAACTGTCGACTGATCCGCAGACGCGGCCGAATTATAGTAATTTGTTCCAACCCGAGACATAAGCAAAGACAAGGC
>Phedimus_kamtschaticus
ATGAAAATAAGAGCCTCTGTTCGTAAAATTTGTGAAAACTGTCGACTGATCCGCAGACGCGGCCGAATTATAGTAATTTGTTCCAACCCGAGACATAAGCAAAGACAAGGC
>Phedimus_odontophyllus
ATGAAAATAAGATCCTCTGTTCGTCAAATTTGTGAAAACTGTCGACTGATCCGCAGACGCGGCCGAATTATAGTAATTTGTTCCAACCCGAGACATAAGCAAAGACAAGGA
>Phedimus_takesimensis
ATGAAAATAAGAGCCTCTGTTCGTAAAATTTGTGAAAACTGTCGACTGATCCGCAGACGCGGCCGAATTATAGTAATTTGTTCCAACCCGAGACATAAGCAAAGACAAGGC
>Phedimus_yangshanicus
ATGAAAATAAGATCCTCTGTTCGTCAAATTTGTGAAAACTGTCGACTGATCCGCAGACGCGGCCGAATTATAGTAATTTGTTCCAACCCGAGACATAAGCAAAGACAAGGA
>Rhodiola_bupleuroides
ATGAAAATAAGAGCCTCTGTTCGTAAAATTTGTGAAAACTGTCGACTGATCCGCAGGCGCGGCCGAATTATAGTAATTTGTTCCAACCCGAGACATAAGCAAAGACAAGGC
>Rhodiola_calliantha
ATGAAAATAAGAGCCTCTGTTCGTAAAATTTGTGAAAACTGTCGACTGATCCGCAGGCGCGGCCGAATTATAGTAATTTGTTCCAACCCGAGACATAAGCAAAGACAAGGC
>Rhodiola_crenulata
ATGAAAATAAGAGCCTCTGTTCGTAAAATTTGTGAAAACTGTCGACTGATCCGCAGGCGCGGCCGAATTATAGTAATTTGTTCCAACCCGAGACATAAGCAAAGACAAGGC
>Rhodiola_henryi
ATGAAAATAAGAGCCTCTGTTCGTAAAATTTGTGAAAACTGTCGACTGATCCGCAGGCGCGGCCGAATTATAGTAATTTGTTCCAACCCGAGACATAAGCAAAGACAAGGC
>Rhodiola_himalensis
ATGAAAATAAGAGCCTCTGTTCGTAAAATTTGTGAAAACTGTCGACTGATCCGCAGGCGCGGCCGAATTATAGTAATTTGTTCCAACCCGAGACATAAGCAAAGACAAGGC
>Rhodiola_kirilowii
ATGAAAATAAGAGCCTCTGTTCGTAAAATTTGTGAAAACTGTCGACTGATCCGCAGGCGCGGCCGAATTATAGTAATTTGTTCCAACCCGAGACATAAGCAAAGACAAGGC
>Rhodiola_rosea
ATGAAAATAAGAGCCTCTGTTCGTAAAATTTGTGAAAACTGTCGACTGATCCGCAGGCGCGGCCGAATTATAGTAATTTGTTCCAACCCGAGACATAAGCAAAGACAAGGC
>Rhodiola_sacra
ATGAAAATAAGAGCCTCTGTTCGTAAAATTTGTGAAAACTGTCGACTGATCCGCAGGCGCGGCCGAATTATAGTAATTTGTTCCAACCCGAGACATAAGCAAAGACAAGGC
>Rhodiola_yunnanensis
ATGAAAATAAGAGCCTCTGTTCGTAAAATTTGTGAAAACTGTCGACTGATCCGCAGGCGCGGCCGAATTATAGTAATTTGTTCCAACCCGAGACATAAGCAAAGACAAGGC
>Rhodiola_dumulosa
ATGAAAATAAGAGCCTCTGTTCGTAAAATTTGTGAAAACTGTCGACTGATCCGCAGGCGCGGCCGAATTATAGTAATTTGTTCCAACCCGAGACATAAGCAAAGACAAGGC
>Rhodiola_fastigiata
ATGAAAATAAGAGCCTCTGTTCGTAAAATTTGTGAAAACTGTCGACTGATCCGCAGGCGCGGCCGAATTATAGTAATTTGTTCCAACCCGAGACATAAGCAAAGACAAGGC
>Rhodiola_gelida
ATGAAAATAAGAGCCTCTGTTCGTAAAATTTGTGAAAACTGTCGACTGATCCGCAGGCGCGGCCGAATTATAGTAATTTGTTCCAACCCGAGACATAAGCAAAGACAAGGC
>Rhodiola_hobsonii
ATGAAAATAAGAGCCTCTGTTCGTAAAATTTGTGAAAACTGTCGACTGATCCGCAGGCGCGGCCGAATTATAGTAATTTGTTCCAACCCGAGACATAAGCAAAGACAAGGC
>Rhodiola_humilis
ATGAAAATAAGAGCCTCTGTTCGTAAAATTTGTGAAAACTGTCGACTGATCCGCAGGCGCGGCCGAATTATAGTAATTTGTTCCAACCCGAGACATAAGCAAAGACAAGGC
>Rhodiola_integrifolia
ATGAAAATAAGAGCCTCTGTTCGTAAAATTTGTGAAAACTGTCGACTGATCCGCAGGCGCGGCCGAATTATAGTAATTTGTTCCAACCCGAGACATAAGCAAAGACAAGGC
>Rhodiola_liciae
ATGAAAATAAGAGCCTCTGTTCGTAAAATTTGTGAAAACTGTCGACTGATCCGCAGGCGCGGCCGAATTATAGTAATTTGTTCCAACCCGAGACATAAGCAAAGACAAGGC
>Rhodiola_macrocarpa
ATGAAAATAAGAGCCTCTGTTCGTAAAATTTGTGAAAACTGTCGACTGATCCGCAGGCGCGGCCGAATTATAGTAATTTGTTCCAACCCGAGACATAAGCAAAGACAAGGC
>Rhodiola_ovatisepala
ATGAAAATAAGAGCCTCTGTTCGTAAAATTTGTGAAAACTGTCGACTGATCCGCAGGCGCGGCCGAATTATAGTAATTTGTTCCAACCCGAGACATAAGCAAAGACAAGGC
>Rhodiola_prainii
ATGAAAATAAGAGCCTCTGTTCGTAAAATTTGTGAAAACTGTCGACTGATCCGCAGGCGCGGCCGAATTATAGTAATTTGTTCCAACCCGAGACATAAGCAAAGACAAGGC
>Rhodiola_quadrifida
ATGAAAATAAGAGCCTCTGTTCGTAAAATTTGTGAAAACTGTCGACTGATCCGCAGGCGCGGCCGAATTATAGTAATTTGTTCCAACCCGAGACATAAGCAAAGACAAGGC
>Rhodiola_rhodantha
ATGAAAATAAGAGCCTCTGTTCGTAAAATTTGTGAAAACTGTCGACTGATCCGCAGGCGCGGCCGAATTATAGTAATTTGTTCCAACCCGAGACATAAGCAAAGACAAGGC
>Rhodiola_sexifolia
ATGAAAATAAGAGCCTCTGTTCGTAAAATTTGTGAAAACTGTCGACTGATCCGCAGGCGCGGCCGAATTATAGTAATTTGTTCCAACCCGAGACATAAGCAAAGACAAGGC
>Rhodiola_sinuata
ATGAAAATAAGAGCCTCTGTTCGTAAAATTTGTGAAAACTGTCGACTGATCCGCAGGCGCGGCCGAATTATAGTAATTTGTTCCAACCCGAGACATAAGCAAAGACAAGGC
>Rhodiola_smithii
ATGAAAATAAGAGCCTCTGTTCGTAAAATTTGTGAAAACTGTCGACTGATCCGCAGGCGCGGCCGAATTATAGTAATTTGTTCCAACCCGAGACATAAGCAAAGACAAGGC
>Rhodiola_stapfii
ATGAAAATAAGAGCCTCTGTTCGTAAAATTTGTGAAAACTGTCGACTGATCCGCAGGCGCGGCCGAATTATAGTAATTTGTTCCAACCCGAGACATAAGCAAAGACAAGGC
>Rhodiola_subopposita
ATGAAAATAAGAGCCTCTGTTCGTAAAATTTGTGAAAACTGTCGACTGATCCGCAGGCGCGGCCGAATTATAGTAATTTGTTCCAACCCGAGACATAAGCAAAGACAAGGC
>Rhodiola_tangutica
ATGAAAATAAGAGCCTCTGTTCGTAAAATTTGTGAAAACTGTCGACTGATCCGCAGGCGCGGCCGAATTATAGTAATTTGTTCCAACCCGAGACATAAGCAAAGACAAGGC
>Rhodiola_wallichiana
ATGAAAATAAGAGCCTCTGTTCGTAAAATTTGTGAAAACTGTCGACTGATCCGCAGGCGCGGCCGAATTATAGTAATTTGTTCCAACCCGAGACATAAGCAAAGACAAGGC
>Hylotelephium_ewersii
ATGAAAATAAGAGCCTCCGTTCGTAAAATTTGTGAAAACTGTCGACTGATCCGCAGGCGAGGACGAATTATAGTAATTTGTTCCAACCCGAGACATAAGCAAAGACAAGGC
>Hylotelephium_verticillatum
ATGAAAATAAGAGCCTCCGTTCGTAAAATTTGTGAAAACTGTCGACTGATCCGCAGGCGAGGACGAATTATAGTAATTTGTTCCAACCCGAGACATAAGCAAAGACAAGGC
>Hylotelephium_viviparum
ATGAAAATAAGAGCCTCCGTTCGTAAAATTTGTGAAAACTGTCGACTGATCCGCAGGCGAGGACGAATTATAGTAATTTGTTCCAACCCGAGACATAAGCAAAGACAAGGC
>Meterostachys_sikokianus
ATGAAAATAAGAGCCTCCGTTCGTAAAATTTGTGAAAACTGTCGACTGATCCGCAGGCGAGGACGAATTATAGTAATTTGTTCCAACCCGAGACATAAGCAAAGACAAGGT
>Orostachys_fimbriata
ATGAAAATAAGAGCCTCCGTTCGTAAAATTTGTGAAAACTGTCGACTGATCCGCAGGCGAGGACGAATTATAGTAATTTGTTCCAACCCGAGACATAAGCAAAGACAAGGT
>Orostachys_japonica
ATGAAAATAAGAGCCTCCGTTCGTAAAATTTGTGAAAACTGTCGACTGATCCGCAGGCGAGGACGAATTATAGTAATTTGTTCCAACCCGAGACATAAGCAAAGACAAGGT
>Orostachys_minuta
ATGAAAATAAGAGCCTCCGTTCGTAAAATTTGTGAAAACTGTCGACTGATCCGCAGGCGAGGACGAATTATAGTAATTTGTTCCAACCCGAGACATAAGCAAAGACAAGGT
>Orostachys_iwarenge_f_magna
ATGAAAATAAGAGCCTCCGTTCGTAAAATTTGTGAAAACTGTCGACTGATCCGCAGGCGAGGACGAATTATAGTAATTTGTTCCAACCCGAGACATAAGCAAAGACAAGGC
>Sinocrassula_densirosulata
ATGAAAATAAGAGCCTCCGTTCGTAAAATTTGTGAAAACTGTCGACTGATCCGCAGGCGAGGACGAATTATAGTAATTTGTTCCAACCCGAGACATAAGCAAAGACAAGGC
>Sinocrassula_indica
ATGAAAATAAGAGCCTCCGTTCGTAAAATTTGTGAAAACTGTCGACTGATCCGCAGGCGAGGACGAATTATAGTAATTTGTTCCAACCCGAGACATAAGCAAAGACAAGGC
>Umbilicus_rupestris
ATGAAAATAAGAGCCTCAGTACGTAAAATTTGTGAAAACTGTCGACTGATCCGCAGGCGAGGACGAATTATAGTAATTTGTTCCAACTCGAGACATAAGCAAAGACAAGGC
>Myriophyllum_aquaticum
ATGAAAATAAGGGCCTCCGTTCGAAAAATTTGTGAAAAATGTCGACTAATCCGTAGGCGGGGGCGAATTATAGTAATTTGTTCCAACCCTAGACATAAACAAAGGCAAGGA
>Myriophyllum_spicatum
ATGAAAATAAGGGCCTCCGTTCGAAAAATTTGTGAAAAATGTCGACTAATCCGTAGGCGGGGGCGAATTATAGTAATTTGTTCCAACCCTAGACATAAACAAAGGCAAGGA
>Sempervivum_heuffelii
ATGAAAATAAGAGCCTCCGTTCGTAAAATTTGTGAAAACTGTCGACTGATCCGCAGACGCGGACGAATTATAGTAATTTGTTCCAACCCGAGACATAAGCAAAGACAAGGC
>Sempervivum_ciliosum
ATGAAAATAAGAGCCTCTGTTCGTAAAATTTGTGAAAACTGTCGACTGATCCGCAGGCGCGGACGAATTATAGTAATTTGTTCCAACCCGAGACATAAGCAAAGACAAGGC
>Sempervivum_funckii
ATGAAAATAAGAGCCTCTGTTCGTAAAATTTGTGAAAACTGTCGACTGATCCGCAGGCGCGGACGAATTATAGTAATTTGTTCCAACCCGAGACATAAGCAAAGACAAGGC
>Sempervivum_globiferum_subsp_hirtum
ATGAAAATAAGAGCTTCCGTTCGTAAAATTTGTGAAAACTGTCGACTGATCCGCAGACGCGGACGAATTATAGTAATTTGTTCCAACCCGAGACATAAGCAAAGACAAGGC
>Sempervivum_globiferum
ATGAAAATAAGAGCTTCCGTTCGTAAAATTTGTGAAAACTGTCGACTGATCCGCAGACGCGGACGAATTATAGTAATTTGTTCCAACCCGAGACATAAGCAAAGACAAGGC
>Sempervivum_calcareum
ATGAAAATAAGAGCCTCTGTTCGTAAAATTTGTGAAAACTGTCGACTGATCCGCAGGCGCGGACGAATTATAGTAATTTGTTCCAACCCGAGACATAAGCAAAGACAAGGC
>Sempervivum_arachnoideum
ATGAAAATAAGAGCCTCTGTTCGTAAAATTTGTGAAAACTGTCGACTGATCCGCAGGCGCGGACGAATTATAGTAATTTGTTCCAACCCGAGACATAAGCAAAGACAAGGC
