# Supplementary material for: Exploring Plastomic Resources in Sempervivum (Crassulaceae): Implications for Phylogenetics
Source: Genes (Basel). 2024 Mar 30;15(4):441. doi: 10.3390/genes15040441 (PMC11049882; doi:10.3390/genes15040441)
Supplement: Supplementary file 1 [file genes-15-00441-s001.zip › (revised)supplementary files_Junhu Kan/Data S1/rpoB.fasta]

>Crassula_alstonii
ATGTTCCGGGATGGAAATGAGGGAATGTCCACAATACCTGGTTTGAATCAGATCCAATTTGAAGGATTTTGTAGGTTTCTTGGTCATGGCTTGACGGAAGAACTTTATAAGTTTCCAAAAATTGAAGATACAGATCAAGAAATTGAATTTCAATTATTTGTAGAAACATATCAATTGGTAGAACCGTGTATAAATGAACGAGATGCTGTGTATGAATCACTCACATATTCTTCTGAATTATATGTATCCGCCGGATTAATTTGGAAA------ACCAGTAGGGATATGAACGAACAAACAATTTTTATTGGAAACATCCCCCTAATGAACTCTCTTGGAACTTTTATAGTAAATGGAATATACAGAATTGTGATCAATCAAATATTGCAAAGTCCCGGAATTTATTACCGTTCAGAATTGGACCATAATGGAATTTCGGTCTATACCGGTACCATCATATCCGATTGGGGGGGAAGATTAGAATTAGAGATTGATCGAAAAGCAAGGATATGGGCTCGTGTAAGTAGGAAACAGAAAATATCTATTCTAGTTCTATCATCAGCTATGGGGTCAAATTTACGCGAAATCATAGATAATGTTTGCTATCCTGAAATTTTTTTGTCTTTCCTTAATGATAAGGAGGAAAAAAAAATTGGGTCAAAAGAGAATGCCATTTTGGAATTTTATCAACAATTTGCTTGTGTAGGTGGAGAT------CCGGTATTTTCTGAATCTTTATGTAAGGAATTACAAAAGAAATTCTTTCAACAAAGATGTGAATTAGGAAGGATTGGGCGACGAAATATGAACCGGAGACTCAATATTGATATACCTCAGAACAATACATTTTTGTTACCCCGAGATATATTGGCAGCTGCGGATCAGTTGATTGCCATGAAATTTGGAATGGGTACACTTGACGATATGAATCATTTGAAAAATAAACGTATTCGTTCTGTAGCGGATCTCTTACAAGATCAATTTGGATTGGCTCTGGCTCGTTTAGAAAATGTGGTGCGAGGAACTATATGTGGAGCAATTAGACATAAATTGATACCGACTCCTCAAAATTTGGTAACTTCGACTCCATTAACAACCACTTATGAATCTTTTTTCGGCTTACACCCATTATCTCAAGTTTTGGATCGAACAAACCCATTAACACAAATAGTTCATGGTAGAAAATTGAGTTATTTGGGCCCTGGAGGATTGACGGGGCGAACGGCGAGTTTTCGGATACGAGATATCCATCCTAGTCACTATGGACGCATTTGTCCCATCGACACGTCTGAAGGAATCAATGTTGGACTTATTGGATCCTTAGCAATTCATGCACGAATTGGTCATTGGGGATCTCTAGAAAGCCCATTTTATGACATTTATGAG------------AGATCA------AAAAAGATACGAATGCATTATTTATCACCAAGTAGAGATGAATACTATATGATAGCGGCGGGAAATTCTTTGTCGCTGAATCCAGGTATTCAGGAGGAACAAGTTGTTCCAGCTAGATACCGGCAAGAATTCCTGACTATTGCATGGGAACGAGCTCATCTTCGAAGTATTTTTCCCTTCCAATATTTTTCTGTTGGAGCTTCCCTCATTCCTTTTATCGAGCATAATGATGCGAATCGGGCTTTAATGAGTTCGAATATGCAACGTCAAGCAGTTCCGCTTTCTAAGTCTGAAAAGTGTATTGTTGGAACCGGGCTGGAACGGCAGGTGGCTCTAGATTCAGGGGTTCCCGCAATAGCCAAACACGAGGGAAAGATCATTTATACCAATACTAATAAGATCATTTTATCAGGTAATGGAGATACTCGAAGCATTCCATTAGTTATGTATGAACGGTCCAACAAAAATACGTGTATGCACCAAAACCCCCAGGTTCAGCAGGGTCAATGCACAAAAAAGGGACAAATTTTAGCGGATGGTGCTGCTATCGTTGGTGGGGAACTCGCTTTGGGGAAAAACGTATTAGTAGCTTATATGCCGTGGGAAGGTTACAATTTTGAAGATGCGGTACTTATTAGTGAACGTCTGGTATATGAAGATATTTATACTTCTTTTCACATACGTAAATATGAAATTAAGACTCATGTGACCAGTCAAGGCCCCGAAAGGATCACTAATGAAATACCGCATTTAGAGGCCCATTTCCTCCGCAATTTAGACAAAAATGGAATTGTGATGCTTGGATCTTGGGTCGAGACGGGCGAGATTTTAGTAGGTAAATTAACGCCTCAGGTGGCGAAAGAATCATCGTATGCACCGGAAGATAGATTATTACGAGCAATACTCGGCATTCAGGTATCCACTTCAAAGGAAACTTGTTTAAAACTGCCTATAGGTGGTAGGGGCCGAGTTATTGATGTGAGATGGATCCGGAAAAAGGGGGTTTCTAGTTATAATCCAGAAATTATTCGTGTATATATCTTACAGAAACGTGAAATTAAAGTCGGCGATAAAGTAGCTGGAAGACATGGAAATAAGGGTATTATTTCCAAAATTTTGCCTAGACAAGATATGCCTTTTTTGCAAGATGGAAGACCTGTTGATATGGTCTTCAATCCATTAGGAGTACCTTCACGAATGAATGTAGGACAGATATTTGAATGCTCACTTGGATTAGCGGGGAATCTGCTAAACAGACATTATCGAATAGCACCTTTTGATGAGAGATATGAACAAGAAGCGTCGAGAAAATTAGTCTTTTCGGAATTATATGAAGCCAGTAAGCAAACAGGGAATCCCTGGGTCTTTGAACCCGAATATCCGGGAAAAAGTAGAATATTTGATGGGAGAACGGGCGAGCCTTTTGAACAGCCTGTTATAATAGGAAAGCCTTATATTTTGAAATTAATTCATCAAGTTGATGATAAAATCCACGGACGTTCCAGCGGACATTATGCACTTGTTACACAACAGCCCCTTAGAGGAAGGGCTAAGCAAGGGGGGCAGCGGGTAGGAGAAATGGAGGTTTGGGCTCTAGAGGGGTTTGGTGTTGCTCATATTTTACAAGAAATGCTTACTTATAAATCTGATCATATTAGAGCTCGCCAGGAAGTACTTGGGACTACGATCGTTGGAGGAATAATACCGAATCCCGAGGATGCTCCAGAATCTTTTAGATTGCTCGTTCGAGAACTACGATCTTTGGCTTTGGAACTGAACCATTTCCTTGTATCTGAGAAAACTTTCCAGATTAATAGAAAGGAAGCT---------
>Crassula_columella
ATGTTCCGGGATGGAAATGAGGGAATGTCCACAATACCTGGTTTGAATCAGATCCAATTTGAAGGATTTTGTAGGTTTCTTGGTCATGGCTTGACGGAAGAACTTTATAAGTTTCCAAAAATTGAAGATACAGATCAAGAAATTGAATTTCAATTATTTGTAGAAACATATCAATTGGTAGAACCGTGTATAAATGAACGAGATGCTGTGTATGAATCACTCACATATTCTTCTGAATTATATGTATCCGCCGGATTAATTTGGAAA------ACCAGTAGGGATATGAACGAACAAACAATTTTTATTGGAAACATCCCCCTAATGAACTCTCTTGGAACTTTTATAGTAAATGGAATATACAGAATTGTGATCAATCAAATATTGCAAAGTCCCGGAATTTATTACCGTTCAGAATTGGACCATAATGGAATTTCGGTCTATACCGGTACCATCATATCCGATTGGGGGGGAAGATTAGAATTAGAGATTGATCGAAAAGCAAGGATATGGGCTCGTGTAAGTAGGAAACAGAAAATATCTATTCTAGTTCTATCATCAGCTATGGGGTCAAATTTACGCGAAATCATAGATAATGTTTGCTATCCTGAAATTTTTTTGTCTTTCCTTAATGATAAGGAGGAAAAAAAAATTGGGTCAAAAGAGAATGCCATTTTGGAATTTTATCAACAATTTGCTTGTGTAGGTGGAGAT------CCGGTATTTTCTGAATCTTTATGTAAGGAATTACAAAAGAAATTCTTTCAACAAAGATGTGAATTAGGAAGGATTGGGCGACGAAATATGAACCGGAGACTCAATATTGATATACCTCAGAACAATACATTTTTGTTACCCCGAGATATATTGGCAGCTGCGGATCAGTTGATTGCCATGAAATTTGGAATGGGTACACTTGACGATATGAATCATTTGAAAAATAAACGTATTCGTTCTGTAGCGGATCTCTTACAAGATCAATTTGGATTGGCTCTGGCTCGTTTAGAAAATGTGGTGCGAGGAACTATATGTGGAGCAATTAGACATAAATTGATACCGACTCCTCAAAATTTGGTAACTTCGACTCCATTAACAACCACTTATGAATCTTTTTTCGGCTTACACCCATTATCTCAAGTTTTGGATCGAACAAACCCATTAACACAAATAGTTCATGGTAGAAAATTGAGTTATTTGGGCCCTGGAGGATTGACGGGGCGAACGGCGAGTTTTCGGATACGAGATATCCATCCTAGTCACTATGGACGCATTTGTCCCATCGACACGTCTGAAGGAATCAATGTTGGACTTATTGGATCCTTAGCAATTCATGCACGAATTGGTCATTGGGGATCTCTAGAAAGCCCATTTTATGAAATTTATGAG------------AGATCA------AAAAAGATACGAATGCATTATTTATCACCAAGTAGAGATGAATACTATATGATAGCGGCGGGAAATTCTTTGTCGCTGAATCCAGGTATTCAGGAGGAACAAGTTGTTCCAGCTAGATACCGGCAAGAATTCCTGACTATTGCATGGGAACGAGCTCATCTTCGAAGTATTTTTCCCTTCCAATATTTTTCTGTTGGAGCTTCCCTCATTCCTTTTATCGAGCATAATGATGCGAATCGGGCTTTAATGAGTTCGAATATGCAACGTCAAGCAGTTCCGCTTTCTAAGTCTGAAAAGTGTATTGTTGGAACCGGGCTGGAACGGCAGGTGGCTCTAGATTCAGGGGTTCCCGCAATAGCCAAACACGAGGGAAAGATCATTTATACCAATACTAATAAGATCATTTTATCAGGTAATGGAGATACTCGAAGCATTCCATTAGTTATGTATGAACGGTCCAACAAAAATACGTGTATGCACCAAAACCCCCAGGTTCAGCAGGGTCAATGCACAAAAAAGGGACAAATTTTAGCGGATGGTGCTGCTATCGTTGGTGGGGAACTCGCTTTGGGGAAAAACGTATTAGTAGCTTATATGCCGTGGGAAGGTTACAATTTTGAAGATGCGGTACTTATTAGTGAACGTCTGGTATATGAAGATATTTATACTTCTTTTCACATACGTAAATATGAAATTAAGACTCATGTGACCAGTCAAGGCCCCGAAAGGATCACTAATGAAATACCGCATTTAGAGGCCCATTTCCTCCGCAATTTAGACAAAAATGGAATTGTGATGCTTGGATCTTGGGTCGAGACGGGCGAGATTTTAGTAGGTAAATTAACGCCTCAGGTGGCGAAAGAATCATCGTATGCACCGGAAGATAGATTATTACGAGCAATACTCGGCATTCAGGTATCCACTTCAAAGGAAACTTGTTTAAAACTGCCTATAGGTGGTAGGGGCCGAGTTATTGATGTGAGATGGATCCGGAAAAAGGGGGTTTCTAGTTATAATCCAGAAATTATTCGTGTATATATCTTACAGAAACGTGAAATTAAAGTCGGCGATAAAGTAGCTGGAAGACATGGAAATAAGGGTATTATTTCAAAAATTTTGCCTAGACAAGATATGCCTTTTTTGCAAGATGGAAGACCTGTTGATATGGTCTTCAATCCATTAGGAGTACCTTCACGAATGAATGTAGGACAGATATTTGAATGCTCACTTGGATTAGCGGGGAATCTGCTAAACAGACATTATCGAATAGCACCTTTTGATGAGAGATATGAACAAGAAGCGTCGAGAAAATTAGTCTTTTCGGAATTATATGAAGCCAGTAAGCAAACAGGGAATCCCTGGGTCTTTGAACCCGAATATCCGGGAAAAAGTAGAATATTTGATGGGAGAACGGGCGAGCCTTTTGAACAGCCTGTTATAATAGGAAAGCCTTATATTTTGAAATTAATTCATCAAGTTGATGATAAAATCCACGGACGTTCCAGCGGACATTATGCACTTGTTACACAACAGCCCCTTAGAGGAAGGGCTAAGCAAGGGGGGCAGCGGGTAGGAGAAATGGAGGTTTGGGCTCTAGAGGGATTTGGTGTTGCTCATATTTTACAAGAAATGCTTACTTATAAATCTGATCATATTAGAGCTCGCCAGGAAGTACTTGGGACTACGATCGTTGGAGGAATAATACCGAATCCCGAGGATGCTCCAGAATCTTTTAGATTGCTCGTTCGAGAACTACGATCTTTGGCTTTGGAACTGAACCATTTCCTTGTATCTGAGAAAACTTTCCAGATTAATAGAAAGGAAGCT---------
>Crassula_dejecta
ATGTTCCGGAATGGAAATGAGGGAATGTCCACAATACCTGGTTTGAATCAGATCCAATTTGAAGGATTTTGTAGGTTTCTTGGTCATGGCTTGACGGAAGAACTTTATAAGTTTCCAAAAATTGAAGATACAGATCAAGAAATTGAATTTCAATTATTTGTAGAAACATATCAATTGGTAGAACCGTGTATAAATGAACGAGATGCTGTGTATGAATCACTCACATATTCTTCTGAATTATATGTATCCGCCGGATTAATTTGGAAA------ACCAGTAGGGATATGCACGAACAAACAATTTTTATTGGAAACATCCCCCTAATGAACTCTCTTGGAACTTCTATAGTAAATGGAATATACAGAATTGTGATCAATCAAATATTGCAAAGTCCCGGAATTTATTACCGTTCAGAATTGGACCATAATGGAATTTCGGTCTATACCGGTACCATCATATCCGATTGGGGTGGAAGATTAGAATTAGAGATTGATCGAAAAGCAAGGATATGGGCTCGTGTAAGTAGGAAACAGAAAATATCTATTCTAGTTCTATCATCAGCTATGGGGTCAAATTTACGCGAAATCATAGATAATGTTTGCTATCCTGAAATTTTTTTGTCTTTCCTGAATGATAAGGAGGAAAAAAAAATTGGGTCAAAAGAGAATGCCATTTTGGAATTTTATCAACAATTTGCTTGTGTAGGTGGAGAT------CCGGTATTTTCTGAATCTTTATGTAAGGAATTACAAAAGAAATTCTTTCAACAAAGATGTGAATTAGGAAGGATTGGGCGACGAAATATGAACCGGAGACTCAATATTGATATACCTCAGAACAATACATTTTTGTTACCCCGAGATATATTGGCAGCTGCGGATCAGTTGATTGCCATGAAATTTGGAATGGGTACACTTGACGATATGAATCATTTGAAAAATAAACGTATTCGTTCTGTAGCGGATCTCTTACAAGATCAATTTGGATTGGCTCTGGCTCGTTTAGAAAATGTGGTGCGAGGAACTATATGTGGAGCAATTAGACATAAATTGATACCGACTCCTCAAAATTTGGTAACTTCGACTCCATTAATAACCACTTATGAATCTTTTTTCGGCTTACACCCATTATCTCAAGTTTTGGATCGAACAAACCCATTAACACAAATAGTTCATGGTAGAAAATTGAGTTATTTGGGCCCTGGAGGATTGACGGGGCGAACGGCGAGTTTTCGGATACGAGATATCCATCCTAGTCACTATGGACGCATTTGTCCCATCGACACGTCTGAAGGAATCAATGTTGGACTTATTGGATCCTTAGCAATTCATGCACGAATTGGTCATTGGGGATCTCTAGAAAGCCCATTTTATGAAATTTATGAG------------AGATCA------AAAAAGATACGAATGCATTATTTATCACCAAGTAGAGATGAATACTATATGATAGCGGCGGGAAATTCTTTGTCGCTGAATCCAGGTATTCAGGAGGAACAAGTTGTTCCAGCTAGATACCGGCAAGAATTCCTGACTATTGCATGGGAACGAGCTCATCTTCGAAGTATTTTTCCCTTCCAATATTTTTCTGTTGGAGCTTCCCTCATTCCTTTTATCGAGCATAATGATGCGAATCGGGCTTTAATGAGTTCGAATATGCAACGTCAAGCAGTTCCGCTTTCTAAGTCTGAAAAGTGCATTGTTGGAACCGGGCTGGAACGGCAGGTGGCTCTAGATTCAGGGGTTCCCGCAATAGCCAAACATGAGGGAAAGATCATTTATACCAATACTAATAAGATCATTTTATCAGGTAATGGAGATACTCGAAGCATTCCATTAGTTATGTATGAACGGTCCAACAAAAATACGTGTATGCACCAAAACCCCCAGGTTCAGCAGGGTAAATGCACAAAAAAGGGACAAATTTTAGCGGATGGTGCTGCTATCGTTGGTGGGGAACTCGCTTTGGGGAAAAACGTATTAGTAGCTTATATGCCGTGGGAAGGTTACAATTTTGAAGATGCGGTACTTATTAGTGAACGTCTGGTATATGAAGATATTTATACTTCTTTTCACATACGTAAATATGAAATTAAGACTCATGTGACCAGTCAAGGCCCCGAAAGGATCACTAATGAAATACCGCATTTAGAGGCCCATTTCCTCCGCAATTTAGACAAAAATGGAATTGTGATGCTTGGATCTTGGGTCGAGACGGGCGAGATTTTAGTAGGTAAATTAACGCCTCAGGTGGCGAAAGAATCATCGTATGCACCGGAAGATAGATTATTACGAGCAATACTCGGCATTCAGGTATCCACTTCAAAGGAAACTTGTTTAAAACTGCCTATAGGTGGTAGGGGCCGAGTTATTGATGTGAGATGGATCCGGAAAAAGGGGGTTTCTAGTTATAATCCAGAAATTATTCGTGTATATATCTTACAGAAACGTGAAATTAAAGTCGGCGATAAAGTAGCTGGAAGACACGGAAATAAGGGTATTATTTCCAAAATTTTGCCTAGACAAGATATGCCTTTTTTGCAAGATGGAAGACCTGTTGATATGGTATTCAATCCATTAGGAGTACCTTCACGAATGAATGTAGGACAGATATTTGAATGCTCGCTGGGGTTAGCGGGGAATCTGCTAAACAGACATTATCGAATAGCACCTTTTGATGAGAGATATGAACAAGAAGCGTCGAGAAAATTAGTCTTTTCGGAATTATATGAAGCCAGTAAGCAAACAGGGAATCCCTGGGTCTTTGAACCCGAATATCCGGGAAAAAGTAGAATATTTGATGGGAGAACGGGCGAGCCTTTTGAACAGCCTGTTATAATAGGAAAGCCTTATATTTTGAAATTAATTCATCAAGTTGATGATAAAATCCACGGACGTTCCAGCGGACATTATGCACTTGTTACACAACAGCCCCTTAGAGGAAGGGCTAAGCAAGGGGGGCAGCGGGTAGGAGAAATGGAGGTTTGGGCTCTAGAGGGATTTGGTGTTGCTCATATTTTACAAGAAATGCTTACTTATAAATCTGATCATATTAGAGCTCGCCAGGAAGTACTTGGGGCTACGATCGTTGGAGGAATAATACCGAATCCCGAGGATGCTCCAGAATCTTTTAGATTGCTCGTTCGAGAACTACGATCTTTGGCTTTGGAACTGAACCATTTCCTTGTATCTGAGAAAACTTTCCAGATTAATAGAAAGGAAGCT---------
>Crassula_mesembryanthoides
ATGTTCCGGGATGGAAATGAGGGAATGTCCACAATACCTGGTTTGAATCAGATCCAATTTGAAGGATTTTGTAGGTTTCTTGGTCATGGCTTGACGGAAGAACTTTATAAGTTTCCAAAAATTGAAGATACAGATCAAGAAATTGAATTTCAATTATTTGTAGAAACATATCAATTGGTAGAACCGTGTATAAATGAACGAGATGCTGTGTATGAATCACTCACATATTCTTCTGAATTATATGTATCCGCCGGATTAATTTGGAAA------ACCAGTAGGGATATGCACGAACAAACCATTTTTATTGGAAACATCCCCCTAATGAACTCTCTTGGAACTTCTATAGTAAATGGAATATACAGAATTGTGATCAATCAAATATTGCAAAGTCCCGGAATTTATTACCGTTCAGAATTGGACCATAATGGAATTTCGGTCTATACCGGTACCATCATATCCGATTGGGGTGGAAGATTAGAATTAGAGATTGATCGAAAAGCAAGGATATGGGCTCGTGTAAGTAGGAAACAGAAAATATCTATTCTAGTTCTATCATCAGCTATGGGGTCAAATTTACGCGAAATCATAGATAATGTTTGCTATCCTGAAATTTTTTTGTCTTTCCTGAATGATAAGGAGGAAAAAAAAATTGGGTCAAAAGAGAATGCTATTTTGGAATTTTATCAACAATTTGCTTGTGTAGGTGGAGAT------CCGGTATTTTCTGAATCTTTATGTAAGGAATTACAAAAGAAATTCTTTCAACAAAGATGTGAATTAGGAAGGATTGGGCGACGAAATATGAACCGGAGACTCAATATTGATATACCTCAGAACAATACATTTTTGTTACCCCGAGATATATTGGCAGCTGCGGATCAGTTGATTGCCATGAAATTTGGAATGGGTACACTTGACGATATGAATCATTTGAAAAATAAACGTATTCGTTCTGTAGCGGATCTCTTACAAGATCAATTTGGATTGGCTCTGGCTCGTTTAGAAAATGTGGTGCGAGGAACTATATGTGGAGCAATTAGACATAAATTGATACCGACTCCTCAAAATTTGGTAACTTCGACTCCATTAACAACCACTTATGAATCTTTTTTCGGCTTACACCCATTATCTCAAGTTTTGGATCGAACAAACCCATTAACACAAATAGTTCATGGTAGAAAATTGAGTTATTTGGGCCCTGGAGGATTGACGGGGCGAACGGCGAGTTTTCGGATACGAGATATCCATCCTAGTCACTATGGACGCATTTGTCCCATCGACACGTCTGAAGGAATCAATGTTGGACTTATTGGATCCTTGGCAATTCATGCACGAATTGGTCATTGGGGATCTCTAGAAAGCCCATTTTATGAAATTTATGAG------------AGATCA------AAAAAGATACGAATGCATTATTTATCACCAAGTAGAGATGAATACTATATGATAGCGGCGGGAAATTCTTTGTCGCTGAATCCAGGTATTCAGGAGGAACAAGTTGTTCCAGCTAGATACCGGCAAGAATTCCTGACTATTGCATGGGAACGAGCTCATCTTCGAAGTATTTTTCCCTTCCAATATTTTTCTGTTGGAGCTTCCCTCATTCCTTTTATCGAGCATAATGATGCGAATCGGGCTTTAATGAGTTCGAATATGCAACGTCAAGCAGTTCCGCTTTCTAAGTCTGAAAAGTGCATTGTTGGAACCGGGCTGGAACGGCAGGTGGCTCTAGATTCAGGGGTTCCCGCAATAGCCAAACATGAGGGAAAGATCATTTATACCAATACTAATAAGATCATTTTATCAGGTAATGGAGATACTCGAAGCATTCCATTAGTTATGTATGAACGGTCCAACAAAAATACGTGTATGCACCAAAACCCCCAGGTTCAGCAGGGTAAATGCACAAAAAAGGGACAAATTTTAGCGGATGGTGCTGCTATCGTTGGTGGGGAACTCGCTTTGGGGAAAAACGTATTAGTAGCTTATATGCCGTGGGAAGGTTACAATTTTGAAGATGCGGTACTTATTAGTGAACGTCTGGTATATGAAGATATTTATACTTCTTTCCACATACGTAAATATGAAATTAAGACTCATGTGACCAGTCAAGGCCCCGAAAGGATCACTAATGAAATACCGCATTTAGAGGCCCATTTCCTCCGCAATTTAGACAAAAATGGAATTGTGATGCTTGGATCTTGGGTCGAGACGGGCGAGATTTTAGTAGGTAAATTAACGCCTCAGGTGGCGAAAGAATCATCGTATGCACCGGAAGATAGATTATTACGAGCAATACTCGGCATTCAGGTATCCACTTCAAAGGAAACTTGTTTAAAACTGCCTATAGGTGGTAGGGGCCGAGTTATTGATGTGAGATGGATCCGGAAAAAGGGGGTTTCTAGTTATAATCCAGAAATTATTCGTGTATATATCTTACAGAAACGTGAAATTAAAGTCGGCGATAAAGTAGCTGGAAGACACGGAAATAAGGGTATTATTTCAAAAATTTTGCCTAGACAAGATATGCCTTTTTTGCAAGATGGAAGACCTGTTGATATGGTATTCAATCCATTAGGAGTACCTTCACGAATGAATGTAGGACAGATATTTGAATGCTCGCTGGGGTTAGCGGGGAATCTGCTAAACAGACATTATCGAATAGCACCTTTTGATGAGAGATATGAACAAGAAGCGTCGAGAAAATTAGTCTTTTCGGAATTATATGAAGCCAGTAAGCAAACAGGGAATCCCTGGGTCTTTGAACCCGAATATCCGGGAAAAAGTAGAATATTTGATGGGAGAACGGGCGAGCCTTTTGAACAGCCTGTTATAATAGGAAAGCCTTATATTTTGAAATTAATTCATCAAGTTGATGATAAAATCCACGGACGTTCCAGCGGACATTATGCACTTGTTACACAACAGCCCCTTAGAGGAAGGGCTAAGCAAGGGGGGCAGCGGGTAGGAGAAATGGAGGTTTGGGCTCTAGAGGGATTTGGTGTTGCTCATATTTTACAAGAAATGCTTACTTATAAATCTGATCATATTAGAGCTCGCCAGGAAGTACTTGGGGCTACGATCGTTGGAGGAATAATACCGAATCCCGAGGATGCTCCAGAATCTTTTAGATTGCTCGTTCGAGAACTACGATCTTTGGCTTTGGAACTGAACCATTTCCTTGTATCTGAGAAAACTTTCCAGATTAATAGAAAGGAAGCT---------
>Crassula_perforata
ATGTTCCGGGATGGAAATGAGGGAATGTCCACAATACCTGGTTTGAATCAGATCCAATTTGAAGGATTTTGTAGGTTTCTTGGTCATGGCTTGACGGAAGAACTTTATAAGTTTCCAAAAATTGAAGATACGGATCAAGAAATTGAATTTCAATTATTTGTAGAAACATATCAATTGGTAGAACCGTGTATAAATGAACGAGATGCTGTGTATGAATCACTGACATATTCTTCTGAATTATATGTATCCGCCGGATTAATTTGGAAA------ACCAGTAGGGATATGCACGAACAAACAATTTTTATTGGAAACATCCCCCTAATGAACTCTCTTGGAACTTCTATAGTAAATGGAATATACAGAATTGTGATCAATCAAATATTGCAAAGTCCCGGAATTTATTACCGTTCAGAATTGGACCATAATGGAATTTCGGTCTATACCGGTACCATCATATCCGATTGGGGGGGAAGATTAGAATTAGAGATTGATCGAAAAGCAAGGATATGGGCTCGTGTAAGTAGGAAACAGAAAATATCTATTCTAGTTCTATCATCAGCTATGGGGTCAAATTTACGCGAAATCATAGATAATGTTTGCTATCCTGAAATTTTTTTGTCTTTCCTGAATGATAAGGAGGAAAAAAAAATTGGGTCAAAAGAGAATGCCATTTTGGAATTTTATCAACAATTTGCTTGTGTAGGTGGAGAT------CCGGTATTTTCTGAATCTTTATGTAAGGAATTACAAAAGAAATTCTTTCAACAAAGATGTGAATTAGGAAGGATTGGCCGACGAAATATGAACCGTAGACTCAATATTGAGATACCTCAGAACAATACATTTTTGTTACCCCGAGATATATTGGCAGCTGCGGATCAGTTGATTGCCATGAAATTTGGAATGGGTACACTTGACGATATGAATCATTTGAAAAATAAACGTATTCGTTCTGTAGCGGATCTCTTACAAGATCAATTTGGATTGGCTCTGGCTCGTTTAGAAAATGTGGTGCGAGGAACTATATGTGGAGCAATTAGACATAAATTGATACCGACTCCTCAAAATTTGGTAACTTCGACTCCATTAACAACCACTTATGAATCTTTTTTCGGCTTACACCCATTATCTCAAGTTTTGGATCGAACAAACCCATTAACACAAATAGTTCATGGTAGAAAATTGAGTTATTTGGGCCCTGGAGGATTGACGGGGCGAACGGCGAGTTTTCGGATACGAGATATCCATCCTAGTCACTATGGACGCATTTGTCCCATCGACACGTCTGAAGGAATCAATGTTGGACTTATTGGATCCTTAGCAATTCATGCACGAATTGGTCATTGGGGATCTCTAGAAAGCCCATTTTATGAAATTTATGAG------------AGATCA------AAAAAGATACGAATGCATTATTTATCACCAAGTAGAGATGAATACTATATGATAGCGGCGGGAAATTCTTTGTCGCTGAATCCGGGTATTCAGGAGGAACAAGTTGTTCCAGCTAGATACCGGCAAGAATTCCTGACTATTGCATGGGAACGAGCTCATCTTCGAAGTATTTTTCCCTTCCAATATTTTTCTGTTGGAGCTTCCCTCATTCCTTTTATCGAGCATAATGATGCGAATCGGGCTTTAATGAGTTCGAATATGCAACGTCAAGCAGTTCCGCTTTCTAAGTCTGAAAAGTGCATTGTTGGAACCGGGCTGGAACGGCAGGTGGCTCTAGATTCAGGGGTTCTCGCAATAGCCAAACACGAGGGAAAGATCATTTATACCAATACTAATAAGATCATTTTATCAGGTAATGGAGATACTCGAAGCATTCCATTAGTTCTGTATGAACGGTCCAACAAAAATACGTGTATGCACCAAAACCCCCAGGTTCAGCAGGGTAAATGCACAAAAAAGGGACAAATTTTAGCGGATGGTGCTGCTATCGTTGGTGGGGAACTCGCTTTGGGGAAAAACGTATTAGTAGCTTATATGCCGTGGGAAGGTTACAATTTTGAAGATGCGGTACTTATTAGTGAACGTCTGGTATATGAAGATATTTATACTTCTTTTCACATACGTAAATATGAAATTAAGACTCATGTGACTAGTCAAGGCCCCGAAAGGATCACTAATGAAATACCGCATTTAGAGGCCCATTTCCTCCGCAATTTAGACAAAAATGGAATTGTGATGCTTGGATCTTGGGTCGAGACGGGCGAGATTTTAGTAGGTAAATTAACGCCTCAGGTGGCGAAAGAATCATCGTATGCACCGGAAGATAGATTATTACGAGCAATACTCGGCATTCAGGTATCCACTTCAAAGGAAACTTGTTTAAAACTGCCTATAGGTGGTAGGGGCCGAGTTATTGATGTGAGATGGATCCGGAAAAAGGGGGTTTCTAGTTATAATCCAGAAATTATTCGTGTATATATCTTGCAGAAACGTGAAATTAAAGTCGGCGATAAAGTAGCTGGAAGACACGGAAATAAGGGTATTATTTCAAAAATTTTGCCTAGACAAGATATGCCTTTTTTGCAAGATGGAAGACCTGTTGATATGGTCTTCAATCCATTAGGAGTACCTTCACGAATGAATGTAGGACAGATATTTGAATGCTCGCTGGGGTTAGCGGGGAATCTGCTAAACAGACATTATCGAATAGCACCTTTTGATGAGAGATATGAACAAGAAGCGTCGAGAAAATTAGTCTTTTCGGAATTATATGAAGCCAGTAAGCAAACAGGGAATCCCTGGGTCTTTGAACCCGAATATCCGGGAAAAAGTAGAATATTTGATGGGAGAACGGGCGAGCCTTTTGAACAGCCTGTTATAATAGGAAAGCCTTATATTTTGAAATTAATTCATCAAGTTGATGATAAAATCCACGGACGTTCCAGCGGACATTATGCACTTGTTACACAACAGCCCCTTAGAGGAAGGGCTAAGCAAGGGGGGCAGCGGGTAGGAGAAATGGAGGTTTGGGCTCTAGAGGGATTTGGTGTTGCTCATATTTTACAAGAAATGCTTACTTATAAATCTGATCATATTAGAGCTCGCCAGGAAGTACTTGGGACTACGATCGTTGGAGGAATAATACCGAATCCCGAGGATGCTCCAGAATCTTTTAGATTGCTCGTTCGAGAACTACGATCTTTGGCTTTGGAACTGAACCATTTCCTTGTATCTGAGAAAACTTTCCAGATTAATAGAAAGGAAGCT---------
>Crassula_socialis
ATGTTCCGGGATGGAAATGAGGGAATGTCCACAATACCTGGTTTGAATCAGATCCAATTTGAAGGATTTTGTAGGTTTCTTGGTCATGGCTTGACGGAAGAACTTTATAAGTTTCCAAAAATTGAAGATACAGATCAAGAAATTGAATTTCAATTATTTGTAGAAACATATCAATTGGTAGAACCGTGTATAAATGAACGAGATGCTGTGTATGAATCACTCACATATTCTTCTGAATTATATGTATCCGCCGGATTAATTTGGAAA------ACCAGTAGGGATATGCACGAACAAACAATTTTTATTGGAAACATCCCCCTAATGAACTCTCTTGGCACTTCTATAGTAAATGGAATATACAGAATTGTGATCAATCAAATATTGCAAAGTCCCGGAATTTATTACCGTTCAGAATTGGACCATAATGGAATTTCGGTCTATACCGGTACCATCATATCCGATTGGGGTGGAAGATTAGAATTAGAGATTGATCGAAAAGCAAGGATATGGGCTCGTGTAAGTAGGAAACAGAAAATATCTATTCTAGTTCTATCATCAGCTATGGGGTCAAATTTACGCGAAATCATAGATAATGTTTGCTATCCTGAAATTTTTTTGTCTTTCCTGAATCATAAGGAGGGAAAAAAAATTGGGTCAAAAGAGAATGCCATTTTGGAATTTTATCAACAATTTGCTTGTGTAGGTGGAGAT------CCGGTATTTTCTGAATCTTTATGTAAGGAATTACAAAAGAAATTCTTTCAACAAAGATGTGAATTAGGAAGGATTGGGCGACGAAATATGAACCGGAGACTCAATATTGATATACCTCAGAACAATACATTTTTGTTACCCCGAGATATATTGGCAGCTGCGGATCAGTTGATTGCCATGAAATTTGGAATGGGTACACTTGACGATATGAATCATTTGAAAAATAAACGTATTCGTTCTGTAGCGGATCTCTTACAAGATCAATTTGGATTGGCTCTGGCTCGTTTAGAAAATGTGGTGCGAGGAACTATATGTGGAGCAATTAGACATAAATTGATACCGACTCCTCAAAATTTGGTAACTTCGACTCCATTAACAACCACTTATGAATCTTTTTTCGGCTTACACCCATTATCTCAAGTTTTGGATCGAACAAACCCATTAACACAAATAGTTCATGGTAGAAAATTGAGTTATTTGGGCCCTGGAGGATTGACGGGGCGAACGGCGAGTTTTCGGATACGAGATATCCATCCTAGTCACTATGGACGCATTTGTCCCATCGACACGTCTGAAGGAATCAATGTTGGACTTATTGGATCCTTAGCAATTCATGCACGAATTGGTCATTGGGGATCTCTAGAAAGCCCATTTTATGAAATTTATGAG------------AGATCA------AAAAAGATACGAATGCATTATTTATCACCAAGTAGAGATGAATACTATATGATAGCGGCGGGAAATTCTTTGTCGCTGAATCCAGGTATTCAGGAGGAACAAGTTGTTCCAGCTAGATACCGGCAAGAATTCCTGACTATTGCATGGGAACGAGCTCATCTTCGAAGTATTTTTCCCTTCCAATATTTTTCTGTTGGAGCTTCCCTCATTCCTTTTATCGAGCATAATGATGCGAATCGGGCTTTAATGAGTTCGAATATGCAACGTCAAGCAGTTCCGCTTTCTAAGTCTGAAAAGTGCATTGTTGGAACCGGGCTGGAACGGCAGGTGGCTCTAGATTCAGGGGTTCCCGCAATAGCCAAACATGAGGGAAAGATCATTTATACCAATACTAATAAGATCATTTTATCAGGTAATGGAGATACTCGAAGCATTCCATTAGTTATGTATGAACGGTCCAACAAAAATACGTGTATGCACCAAAACCCCCAGGTTCAGCAGGGTAAATGCACAAAAAAGGGACAAATTTTAGCGGATGGTGCTGCTATCGTTGGTGGGGAACTCGCTTTGGGGAAAAACGTATTAGTAGCTTATATGCCGTGGGAAGGTTACAATTTTGAAGATGCGGTACTTATTAGTGAACGTCTGGTATATGAAGATATTTATACTTCTTTTCACATACGTAAATATGAAATTAAGACTCATGTGACGAGTCAAGGCCCCGAAAGGATCACTAATGAAATACCGCATTTAGAGGCCCATTTCCTCCGCAATTTAGACAAAAATGGAATTGTGATGCTTGGATCTTGGGTCGAGACGGGCGAGATTTTAGTAGGTAAATTAACGCCTCAGGTGGCGAAAGAATCATCGTATGCACCGGAAGATAGATTATTACGAGCAATACTCGGCATTCAGGTATCCACTTCAAAGGAAACTTGTTTAAAACTGCCTATAGGTGGTAGGGGCCGAGTTATTGATGTGAGATGGATCCGGAAAAAGGGGGTTTCTAGTTATAATCCAGAAATTATTCGTGTATATATCTTACAGAAACGTGAAATTAAAGTCGGCGATAAAGTAGCTGGAAGACACGGAAATAAGGGTATTATTTCAAAAATTTTGCCTAGGCAAGATATGCCTTTTTTGCAAGATGGAAGACCTGTTGATATGGTATTCAATCCATTAGGAGTACCTTCACGAATGAATGTAGGACAGATATTTGAATGCTCGCTGGGGTTAGCGGGGAATCTGCTAAACAGACATTATCGAATAGCACCTTTTGATGAGAGATATGAACAAGAAGCGTCGAGAAAATTAGTCTTTTCGGAATTATATGAAGCCAGTAAGCAAACAGGGAATCCCTGGGTCTTTGAACCCGAATATCCGGGAAAAAGTAGAATATTTGATGGGAGAACGGGCGAGCCTTTTGAACAGCCTGTTATAATAGGAAAGCCCTATATTTTGAAATTAATTCATCAAGTTGATGATAAAATCCACGGACGTTCCAGCGGACATTATGCACTTGTTACACAACAGCCCCTTAGAGGAAGGGCTAAGCAAGGGGGGCAGCGGGTAGGAGAAATGGAGGTTTGGGCTCTAGAGGGATTTGGTGTTGCTCATATTTTACAAGAAATGCTTACTTATAAATCTGATCATATTACAGCTCGCCAGGAAGTACTTGGGGCTACGATCGTTGGAGGAATAATACCGAATCCCGAGGATGCTCCAGAATCTTTTAGATTGCTCGTTCGAGAACTACGATCTTTGGCTTTGGAACTGAACCATTTCCTTGTATCTGAGAAAACTTTCCAGATTAATAGAAAGGAAGCT---------
>Crassula_tecta
ATGTTCCGGGATGGAAATGAGGGAATGTCCACAATACCTGGTTTGAATCAGATCCAATTTGAAGGATTTTGTAGGTTTCTTGGTCATGGCTTGACGGAAGAACTTTATAAGTTTCCAAAAATTGAAGATACAGATCAAGAAATTGAATTTCAATTATTTGTAGAAACATATCAATTGGTAGAACCGTGTATAAATGAACGAGATGCTGTGTATGAATCACTCACATATTCTTCTGAATTATATGTATCCGCCGGATTAATTTGGAAA------ACCAGTAGGAATATGCACGAACAAACAATTTTTATTGGAAACATCCCCCTAATGAACTCTCTTGGAACTTCTATAGTAAATGGAATATACAGAATTGTCATCAATCAAATATTGCAAAGTCCCGGAATTTATTACCGTTCAGAATTGGACCATAATGGAATTTCGGTCTATACCGGTACCATCATATCCGATTGGGGTGGAAGATTAGAATTAGAGATTGATCGAAAAGCAAGGATATGGGCTCGTGTAAGTAGGAAACAGAAAATATCTATTCTAGTTCTATCATCAGCTATGGGGTCAAATTTACGCGAAATCATAGATAATGTTTGCTATCCTGAAATTTTTTTGTCTTTCCTGAATGATAAGGAGGAAAAAAAAATTGGGTCAAAAGAGAATGCCATTTTGGAATTTTATCAACAATTTGCTTGTGTAGGTGGAGAT------CCGGTATTTTCTGAATCTTTATGTAAGGAATTACAAAAGAAATTCTTTCAACAAAGATGTGAATTAGGAAGGATTGGGCGACGAAATATGAACCGGAGACTCAATATTGATATACCTCAGAACAATACATTTTTGTTACCCCGAGATATATTGGCAGCTGCGGATCAGTTGATTGCCATGAAATTTGGAATGGGTACACTTGACGATATGAATCATTTGAAAAATAAACGTATTCGTTCTGTAGCGGATCTCTTACAAGATCAATTTGGATTGGCTCTGGCTCGTTTAGAAAATGTGGTGCGAGGAACTATATGTGGAGCAATTAGACATAAATTGATACCGACTCCTCAAAATTTGGTAACTTCGACTCCATTAACAACCACTTATGAATCTTTTTTCGGCTTACACCCATTATCTCAAGTTTTGGATCGAACAAACCCATTAACACAAATAGTTCATGGTAGAAAATTGAGTTATTTGGGCCCTGGAGGATTGACGGGGCGAACGGCGAGTTTTCGGATACGAGATATCCATCCTAGTCACTATGGACGCATTTGTCCCATCGACACGTCTGAAGGAATCAATGTTGGACTTATTGGATCCTTAGCAATTCATGCACGAATTGGTCATTGGGGATCTCTAGAAAGCCCATTTTATGAAATTTATGAG------------AGATCA------AAAAAGATACGAATGCATTTTTTATCACCAAGTAGAGATGAATACTATATGATAGCGGCGGGAAATTCTTTGTCGCTGAATCCTGGTATTCAGGAGGAACAAGTTGTTCCAGCTAGATACCGGCAAGAATTCCTGACTATTGCATGGGAACGAGCTCATCTTCGAAGTATTTTTCCCTTCCAATATTTTTCTGTTGGAGCTTCCCTCATTCCTTTTATCGAGCATAATGATGCGAATCGGGCTTTAATGAGTTCGAATATGCAACGTCAAGCAGTTCCGCTTTCTAAGTCTGAAAAGTGCATTGTTGGAACCGGGCTGGAACGGCAGGTGGCTCTAGATTCAGGGGTTCCCGCAATAGCCAAACATGAGGGAAAGATCATTTATACCAATACTAATAAGATTATTTTATCAGGTAATGGAGATACTCGAAGCATTCCATTAGTTATGTATGAACGGTCCAACAAAAATACGTGTATGCACCAAAACCCCCAGGTTCAGCAGGGTAAATGCACAAAAAAGGGACAAATTTTAGCGGATGGTGCTGCTATCGTTGGTGGGGAACTCGCTTTGGGGAAAAACGTATTAGTAGCTTATATGCCGTGGGAAGGTTACAATTTTGAAGATGCGGTACTTATTAGTGAACGTCTGGTATATGAAGATATTTATACTTCTTTTCACATACGTAAATATGAAATTAAGACTCATGTGACCAGTCAAGGCCCCGAAAGGATCACTAATGAAATACCGCATTTAGAGGCCCATTTCCTCCGCAATTTAGACAAAAATGGAATTGTGATGCTTGGATCTTGGGTCGAGACGGGCGAGATTTTAGTAGGTAAATTAACGCCTCAGGTGGCGAAAGAATCATCGTATGCACCGGAAGATAGATTATTACGAGCAATACTCGGCATTCAGGTATCCACTTCAAAGGAAACTTGTTTAAAACTGCCTATAGGTGGTAGGGGCCGAGTTATTGATGTGAGATGGATCCGGAAAGAGGGGGTTTCTAGTTATAATCCAGAAATTATTCGTGTATATATCTTACAGAAACGTGAAATTAAAGTCGGCGATAAAGTAGCTGGAAGACACGGAAATAAGGGTATTATTTCAAAAATTTTGCCTAGACAAGATATGCCTTTTTTGCAAGATGGAAGACCTGTTGATATGGTATTCAATCCATTAGGAGTACCTTCACGAATGAATGTAGGACAGATATTTGAATGTTCGCTGGGGTTAGCGGGGAATCTGCTAAACAGACATTATCGAATAGCACCTTTTGATGAGAGATATGAACAAGAAGCGTCGAGAAAATTAGTCTTTTCGGAATTATATGAAGCCAGTAAGCAAACAGGGAATCCCTGGGTCTTTGAACCCGAATATCCGGGAAAAAGTAGAATATTTGATGGGAGAACGGGCGAGCCTTTTGAACAGCCTGTTATAATAGGAAAGCCTTATATTTTGAAATTAATTCATCAAGTTGATGATAAAATCCACGGACGTTCCAGCGGACATTATGCACTTGTTACACAACAGCCCCTTAGAGGAAGGGCTAAGCAAGGGGGGCAGCGGGTAGGAGAAATGGAGGTTTGGGCTCTAGAGGGATTTGGTGTTGCTCATATTTTACAAGAAATGCTTACTTATAAATCTGATCATATTAGAGCTCGCCAGGAAGTACTTGGGGCTACGATCGTTGGAGGAATAATACCGAATCCCGAGGATGCTCCAGAATCTTTTAGATTGCTCGTTCGAGAACTACGATCTTTGGCTTTGGAACTGAACCATTTCCTTGTATCTGAGAAAACTTTCCAGATTAATAGAAAGGAAGCT---------
>Crassula_mesembrianthemopsis
ATGTTCCGGGATGGAAATGAGGGAATGTCCACAATACCTGGTTTGAATCAGATCCAATTTGAAGGATTTTGTAGGTTTCTTGGTCATGGCTTGACGGAAGAACTTTATAAGTTTCCAAAAATTGAAGATACAGATCAAGAAATTGAATTTCAATTATTTGTAGAAACATATCAATTGGTAGAACCGTGTATAAATGAACGAGATGCTGTGTATGAATCACTCACATATTCTTCTGAATTATATGTATCCGCCGGATTAATTTGGAAA------ACCAGTAGGAATATGCACGAACAAACAATTTTTATTGGAAACATCCCCCTAATGAACTCTCTTGGAACTTCTATAGTAAATGGAATATACAGAATTGTCATCAATCAAATATTGCAAAGTCCCGGAATTTATTACCGTTCAGAATTGGACCATAATGGAATTTCGGTCTATACCGGTACCATCATATCCGATTGGGGTGGAAGATTAGAATTAGAGATTGATCGAAAAGCAAGGATATGGGCTCGTGTAAGTAGGAAACAGAAAATATCTATTCTAGTTCTATCATCAGCTATGGGGTCAAATTTACGCGAAATCATAGATAATGTTTGCTATCCTGAAATTTTTTTGTCTTTCCTGAATGATAAGGAGGAAAAAAAAATTGGGTCAAAAGAGAATGCCATTTTGGAATTTTATCAACAATTTGCTTGTGTAGGTGGAGAT------CCGGTATTTTCTGAATCTTTATGTAAGGAATTACAAAAGAAATTCTTTCAACAAAGATGTGAATTAGGAAGGATTGGGCGACGAAATATGAACCGGAGACTCCATATTGATATACCTCAGAACAATACATTTTTGTTACCCCGAGATATATTGGCAGCTGCGGATCAGTTGATTGCCATGAAATTTGGAATGGGTACACTTGACGATATGAATCATTTGAAAAATAAACGTATTCGTTCTGTAGCGGATCTCTTACAAGATCAATTTGGATTGGCTCTGGCTCGTTTAGAAAATGTGGTGCGAGGAACTATATGTGGAGCAATTAGACATAAATTGATACCGACTCCTCAAAATTTGGTAACTTCGACTCCATTAACAACCACTTATGAATCTTTTTTCGGCTTACACCCATTATCTCAAGTTTTGGATCGAACAAACCCATTAACACAAATAGTTCATGGTAGAAAATTGAGTTATTTGGGCCCTGGAGGATTGACGGGGCGAACGGCGAGTTTTCGGATACGAGATATCCATCCTAGTCACTATGGACGCATTTGTCCCATCGACACGTCTGAAGGAATCAATGTTGGACTTATTGGATCCTTAGCAATTCATGCACGAATTGGTCATTGGGGATCTCTAGAAAGCCCATTTTATGAAATTTATGAG------------AGATCA------AAAAAGATACGAATGCATTTTTTATCACCAAGTAGAGATGAATACTATATGATAGCGGCGGGAAATTCTTTGTCGCTGAATCCTGGTATTCAGGAGGAACAAGTTGTTCCAGCTAGATACCGGCAAGAATTCCTGACTATTGCATGGGAACGAGCTCATCTTCGAAGTATTTTTCCCTTCCAATATTTTTCTGTTGGAGCTTCCCTCATTCCTTTTATCGAGCATAATGATGCGAATCGGGCTTTAATGAGTTCGAATATGCAACGTCAAGCAGTTCCGCTTTCTAAGTCTGAAAAGTGCATTGTTGGAACCGGGCTGGAACGGCAGGTGGCTCTAGATTCAGGGGTTCCCGCAATAGCCAAACATGAGGGAAAGATCATTTATACCAATACTAATAAGATTATTTTATCAGGTAATGGAGATACTCGAAGCATTCCATTAGTTATGTATGAACGGTCCAACAAAAATACGTGTATGCACCAAAACCCCCAGGTTCAGCAGGGTAAATGCACAAAAAAGGGACAAATTTTAGCGGATGGTGCTGCTATCGTTGGTGGGGAACTCGCTTTGGGGAAAAACGTATTAGTAGCTTATATGCCGTGGGAAGGTTACAATTTTGAAGATGCGGTACTTATTAGTGAACGTCTGGTATATGAAGATATTTATACTTCTTTTCACATACGTAAATATGAAATTAAGACTCATGTGACCAGTCAAGGCCCCGAAAGGATCACTAATGAAATACCGCATTTAGAGGCCCATTTCCTCCGCAATTTAGACAAAAATGGAATTGTGATGCTTGGATCTTGGGTCGAGACGGGCGAGATTTTAGTAGGTAAATTAACGCCTCAGGTGGCGAAAGAATCATCGTATGCACCGGAAGATAGATTATTACGAGCAATACTCGGCATTCAGGTATCCACTTCAAAGGAAACTTGTTTAAAACTGCCTATAGGTGGTAGGGGCCGAGTTATTGATGTGAGATGGATCCGGAAAAAGGGGGTTTCTAGTTATAATCCAGAAATTATTCGTGTATATATCTTACAGAAACGTGAAATTAAAGTCGGCGATAAAGTAGCTGGAAGACACGGAAATAAGGGTATTATTTCAAAAATTTTGCCTAGACAAGATATGCCTTTTTTGCAAGATGGAAGACCTGTTGATATGGTATTCAATCCATTAGGAGTACCTTCACGAATGAATGTAGGACAGATATTTGAATGTTCGCTGGGGTTAGCGGGGAATCTGCTAAACAGACATTATCGAATAGCACCTTTTGATGAGAGATATGAACAAGAAGCGTCGAGAAAATTAGTCTTTTCGGAATTATATGAAGCCAGTAAGCAAACAGGGAATCCCTGGGTCTTTGAACCCGAATATCCGGGAAAAAGTAGAATATTTGATGGGAGAACGGGCGAGCCTTTTGAACAGCCTGTTATAATAGGAAAGCCTTATATTTTGAAATTAATTCATCAAGTTGATGATAAAATCCACGGACGTTCCAGCGGACATTATGCACTTGTTACACAACAGCCCCTTAGAGGAAGGGCTAAGCAAGGGGGGCAGCGGGTAGGAGAAATGGAGGTTTGGGCTCTAGAGGGATTTGGTGTTGCTCATATTTTACAAGAAATGCTTACTTATAAATCTGATCATATTAGAGCTCGCCAGGAAGTACTTGGGGCTACGATCGTTGGAGGAATAATACCGAATCCCGAGGATGCTCCAGAATCTTTTAGATTGCTCGTTCGAGAACTACGATCTTTGGCTTTGGAACTGAACCATTTCCTTGTATCTGAGAAAACTTTCCAGATTAATAGAAAGGAAGCT---------
>Crassula_deltoidea
ATGTTCCGGGATGGAAATGAGGGAATGTCCACAATACCTGGTTTGAATCAGATCCAATTTGAAGGATTTTGTAGGTTTCTTAGTCATGGCTTGACGGAAGAACTTTATAAGTTTCCAAAAATTGAAGATACAGATCAAGAAATTGAATTTCAATTATTTGTGGAAACATATCAATTAGTAGAACCGTGTATAAATGAACGAGATGCTGTGTATGAATCACTCACATATTCTTCTGAATTATATGTCTCCGCAGGATTAATTTGGAAA------ACAAGTAGGGATATGCAGGAACAAACAATTTTTATTGGAAATATCCCCCTAATGAATTCTCTCGGAACTTCTATAGTAAATGGAATATACAGAATTGTGATCAATCAAATATTGCAAAGTCCCGGAATTTATTACCGCTCAGAGGTGGACCATAATGGAATTTCGGTCTATACCGGTACCATCATATCCGATTGGGGGGGAAGATTAGAATTAGAGATTGATCGAAAAGCAAGGATATGGGCTCGTGTGAGTAGGAAGCAGAAAATATCTATTCTAATTCTATCATCAGCTATGGGGTCAAATCTACGCGAAATCTTAGAGAATGTTTGCTATCCTGAAATTTTTTTGTCTTTCCTTAACGATAAGGAGGAAAAAAAAATTGGGTCAAAAGAAAATGCCATTTTGGAGTTTTATCAACAATTTGCTTGTGTAGGCGGAGAT------CCGGTATTTTCTGAATCTTTATGTAAGGAATTACAAAAGAAATTCTTTCAACAAAGATGTGAATTAGGAAGGATTGGTCGACGAAATATGAACCGGAGACTGAATATTGATATACCCCAGAACAATACATTTTTGTTACCGCGAGATATATTGGCAGCTGCGGATCATTTGATTGCAATGAAATTTGGAATGGGTACACTTGACGATATGAATCATTTGAAAAATAAACGTATTCGTTCTGTAGCGGATCTCTTACAAGATCAATTTGGATTGGCTTTGGCTCGTTTAGAGAATGTGGTTCGGGGAACTATATGTGGAGCAATTAGACATAAATTGATACCGACTCCTCAGAACTTGGTAACTTCGACTCCATTAACAACCACTTATGAATCTTTTTTCGGCTTACATCCATTATCTCAAGTTTTGGATCGAACAAATCCATTAACACAAATAGTTCATGGTAGAAAATTGAGTTATTTGGGCCCTGGAGGATTGACAGGGCGAACAGCGAGTTTTCGGATACGGGATATCCATCCTAGTCACTATGGACGCATTTGCCCCATCGACACGTCTGAAGGAATCAATGTTGGGCTTATTGGATCCTTAGCAATTCATGCGCGAATTGGTCATTGGGGATCTCTAGAAAGCCCATTTTATGAAATTTATGAG------------AGATCA------AAAAACCTCCGAATGCATTATTTATCACCAAGTAGAGATGAATACTTTATGATAGCGGCGGGAAATTCTTTGTCGCTGAATCCGAGTATTCAGGAGGAACAAGTTGTTCCAGCTCGATACCGGCAAGAATTCCTGACTATTGCATGGGAACGAGTTCATCTTCGAAGTATTTTTCCCTTCCAATATTTTTCTATTGGAGCTTCCCTCATTCCTTTTATCGAACATAATGATGCGAATCGGGCTTTAATGAGTTCTAATATGCAACGTCAAGCAGTTCCTCTTTCGAAGTCTGAGAAGTGCATTGTTGGAACCGGGTTGGAACGGCAGGTGGCGCTAGATTCTGGGGTTCCCGCTATCGCGAAACACGAGGGAAGGATTCTTTATACCAATACTAACAAGATTACCTTATCAGGTAATGGAGATACCCGAAGCATTCCATTAATGATGTACCAACGGTCCAACAAAAATACGTGTATGCACCAAAAACCCCGGGTTCAGCAGGGTAAATACATTAAAAAGGGACAAATTTTAGCAGATGGTGCCGCTATCATTGGTGGAGAACTCGCTTTGGGGAAAAACGTATTAGTAGCTTATATGCCGTGGGAAGGTTACAATTTTGAAGATGCAGTACTTATTAGTGAACGTCTGGTATATGAAGATATTTATACTTCGTTTCACATACGTAAATATGAAATTCAGACTCATGTGACAAGTCAAGGCCCCGAACGGATCACTAATGAAATACCTCATTTAGAGGCCCATTTACTCCGCAATTTAGACAAAAATGGAATTGTGATGCTTGGGTCCTGGGTCGAGACGGGCGAGATTTTAGTAGGTAAATTAACACCTCAGATGGCTAAAGAGTCATCATATGCGCCAGAAGATCGATTATTACGAGCCATACTGGGCATTCAAGTATCCACTTCAAAGGAAACTTGTTTAAAACTGCCTATAGGTGGTAGGGGTCGAGTTATTGATGTGAGATGGATACGGAAAAAGGGGAGTTCGAGTTATAATCCAGAAATTATTCGTGTATATATCTTACAGAAACGTGAAATTAAAGTAGGTGATAAAGTAGCTGGAAGACATGGAAATAAGGGTATTATTTCAAAAATTTTGCCTAGACAAGATATGCCCTTTTTGCAGGATGGAAGGCCTGTTGATATGGTTTTCAATCCATTAGGAGTCCCTTCACGAATGAATGTAGGACAGATCTTTGAATGCTCGCTGGGGTTAGCGGGTAGTCTGCTAGATAGACATTATCGAATAGCACCCTTTGATGAGAGATATGAACAAGAGGCGTCGAGAAAACTAGTCTTTTCAGAATTATATGAAGCCAGTAAGCAAACAGGGAATCCCTGGGTATTTGAACCCGAATATCCGGGAAAAAGTAGAATTTTTGATGGAAGAACGGGAGAGCCTTTTGAACAGCCTGTTATAATAGGAAAGCCCTATATTTTGAAATTAATTCATCAAGTTGATGATAAAATCCACGGGCGTTCCAGCGGACATTATGCACTTGTTACACAGCAACCCCTTAGAGGAAGGGCTAAACAAGGGGGACAGCGGGTAGGAGAAATGGAGGTTTGGGCTCTAGAGGGATTTGGTGTTGCGCATATTTTACAAGAAATGCTTACTTATAAATCAGATCATATTAGAGCTCGCCAGGAAGTACTTGGGACTACGATTGTTGGAGGAATAATACCTAATCCCGAGGATGCTCCAGAATCTTTTAGATTGCTCGTTCGAGAACTACGATCTTTGGCTTTGGAACTGAACCATTTCCTTGTATCTGAGAAAACTTTCCAGATTAATAGAAAGGAAGCT---------
>Crassula_expansa_subsp_fragilis
ATGTTCCGGGATGGAAATGAGGGAATGTCCACAATACCTGGTTTGAATCAGATCCAATTTGAAGGATTTTGTAGGTTTCTTGGTCATGGCTTGACGGAAGAACTTTATAAGTTTCCAAAAATTGAAGATACGGATCAAGAAATTGAATTTCAATTATTTGTGGAAACATATCAATTAGTAGAACCATGTATAAATGAACGAGATGCTGTGTATGAATCACTCACATATTCTTCTGAATTATATGTCTCCGCAGGATTAATTTGGAAA------ACAAGTAGGGATATGCAGGAACAAACAATTTTTATTGGAAACATCCCCCTAATGAATTCTCTCGGAACTTCTATAGTAAATGGAATATACAGAATTGTGATCAATCAAATATTGCAAAGTCCCGGAATTTATTACCGCTCAGAGTTGGACCATAATGGAATTTCGGTCTATACCGGTACCATCATATCCGATTGGGGGGGACGATTAGAATTAGAGATTGATCGAAAAGCAAGGATATGGGCTCGTGTGAGTAGGAAGCAGAAAATCTCTATTCTAGTTCTATCATCAGCTATGGGGTCAAATCTACGCGAAATCTTAGAGAATGTTTGCTATCCTGAAATTTTTTTGTCTTTCCTTAATGATAAGGAGGAAAAAAAAATTGGCTCAAAAGAAAATGCCATTTTGGAGTTTTATCAACAATTTGCTTGTGTAGGCGGAGAT------CCGGTATTTTCTGAATCTTTATGTAAGGAATTACAAAAGAAATTCTTTCAACAAAGATGTGAATTAGGAAGGATTGGGCGACGAAATATGAACCGGAGACTGAATCTTGATATACCCCAGAACAATACATTTTTGTTACCGCGAGATATATTGGCAGCTGCAGATCATTTGATTGCAATGAAATTTGGAATGGGTACACTTGACGATATGAATCATTTGAAAAATAAACGTATTCGTTCTGTAGCGGATCTCTTACAAGATCAATTTGGATTGGCTTTGGCTCGTTTAGAGAATGTGGTTCGGGGAACTATATGTGGAGCAATTAGACATAAATTGATACCGACTCCTCAGAACTTGGTAACTTCGACTCCATTAACAACCACTTATGAATCTTTTTTCGGCTTACACCCATTATCTCAAGTTTTGGATCGAACAAACCCATTAACACAAATAGTTCATGGTAGAAAATTGAGTTATTTGGGCCCTGGAGGATTGACAGGGCGAACAGCGAGTTTTCGGATACGGGATATCCATCCTAGTCACTATGCACGCATTTGCCCCATCGACACGTCTGAAGGAATCAATGTTGGGCTTATTGGATCCTTAGCAATTCATGCGCGAATTGGTCATTGGGGATCTCTAGAAAGCCCATTTTATGAAATTTATGAG------------AGATCA------AAAAAGCTACGAATGCATTATTTATCACCAAGTAGAGATGAATACTTTATGATAGCGGCGGGCAATTCTTTGTCGCTGAATCCGGGTATTCAGGAGGAACAGGTTGTTCCAGCTCGATACCGTCAAGAATTCCTGACTAGTGCATGGGAACGAGTTCATCTTCGAAGTATTTTTCCCTTCCAATATTTTTCTGTTGGAGCTTCCCTCATTCCTTTTATCGAGCATAATGATGCGAATCGGGCTTTAATGAGTTCTAATATGCAACGTCAAGCAGTTCCTCTTTCTAAGTCTGAGAAGTGCATTGTTGGAACGGGGTTGGAACGGCAGGTGGCGCTAGATTCTGGGGTTCCCGCTATAGCTAAACACGAGGGAAGGATTCTTTATACCAATACTAACAAGATTATTTTATCAGGTAATGGAGATACACGAAACATTCCATTAGTGATGTACCAACGGTCCAACAAAAATACGTGTATGCACCAAAAACCCCGGGTTCAGCAGGGTAAATGCATTAAAAAGGGAGAAATTTTAGCAGATGGTGCCGCTATCGTTGGTGGAGAACTCGCTTTGGGTAAAAACGTATTAGTAGCTTATATGCCGTGGGAAGGTTACAATTTTGAAGATGCAGTACTTATTAGTGAACGTCTGGTATATGAAGATATTTATACTTCGTTTCACATACGTAAATATGAAATTCAGACTCATGTGACAAGTCAAGGCCCCGAACGGATCACTAATGAAATACCTCATTTAGAGGCTCATTTACTCCGAAATTTAGACAAAAATGGAATTGTGATGCTTGGGTCCTGGGTCGAGACGGGCGAGATTTTAGTAGGTAAATTAACGCCCCATATGGCTAAAGAGTCATCATATGCGCCAGAAGATCGATTATTACGAGCCATACTGGGCATTCAGGTATCCACTTCAAAGGAAACTTGTTTAAAACTACCTATAGGTGGTAGGGGTCGAGTTATTGATGTGAGATGGATCCGGAAAAAGGGGGGTTCGAGTTATAATCCAGAAATTATTCGTGTATATATCTTACAGAAACGTGAAATTAAAGTAGGTGATAAAGTAGCTGGAAGACATGGAAATAAGGGTATTATTTCCAAAATTTTGCCTAGACAAGATATGCCTTTTTTGCAAGATGGAAGACCTGTTGATATGGTTTTCAATCCATTAGGAGTCCCTTCACGAATGAATGTAGGACAGATCTTTGAATGCTCGCTGGGGTTAGCGGGTAGTCTGCTAGATAGACATTATCGAATAGTACCTTTTGATGAGAGATATGAACAAGAGGCGTCGAGAAAACTAGTCTTTTCGGAATTATATGAAGCCAGTAAGAAAACAGGGAATCCCTGGGTATTTGAACCCGAATATCCGGGAAAAAGCAGAATTTTTGATGGAAGAACGGGAGAGCCTTTTGAACAGCCTGTTATAATAGGAAAGCCCTATATTTTGAAATTAATTCATCAAGTTGATGATAAAATCCACGGGCGTTCCAGCGGACATTATGCACTTGTTACACAGCAACCCCTTAGAGGAAGGGCTAAGCAAGGGGGACAGCGGGTAGGAGAAATGGAGGTTTGGGCTCTAGAGGGATTTGGTGTTGCGCATATTTTACAAGAAATGCTTACTTATAAATCTGATCATATTAGAGCTCGCCAGGAAGTACTTGGGACTACGATTGTTGGAGGAATAATACCTCATCCCGAGGATGCTCCAGAATCTTTTAGATTGCTCGTTCGAGAACTACGATCTTTGGCTTTGGAACTGAACCATTTCCTTGTATCTGAGAAAACTTTCCAGATTAATAGAAAGGAAGCT---------
>Crassula_volkensii
ATGTTCCGGGATGGAAATGAGGGAATGTCCACAATACCTGGTTTGAATCAGATCCAATTTGAAGGATTTTGTAGGTTTCTTGGTCATGGCTTGACGGAAGAACTTTATAAGTTTCCAAAAATTGAAGATACGGATCAAGAAATTGAATTTCAATTATTTGTGGAAACATATCAATTAGTAGAACCATGTATAAATGAACGAGATGCTGTGTATGAATCACTCACATATTCTTCTGAATTATATGTCTCCGCAGGATTAATTTGGAAA------ACAAGTAGGGATATGCAGGAACAAACAATTTTTATTGGAAACATCCCCCTAATGAATTCTCTCGGAACTTCTATAGTAAATGGAATATACAGAATTGTGATCAATCAAATATTGCAAAGTCCCGGAATTTATTACCGCTCAGAGTTGGACCATAATGGAATTTCGGTCTATACCGGTACCATCATATCCGATTGGGGGGGAAGATTAGAATTAGAGATTGATCGAAAAGCAAGGATATGGGCTCGTGTGAGTAGGAAGCAGAAAATATCTATTCTAGTTCTATCATCAGCTATGGGGTCAAATCTACGCGAAATCTTAGAGAATGTTTGCTATCCTGAAATTTTTTTGTCTTTCCTTAATGATAAGGAGGAAAAAAAAATGGGGTCAAAAGAAAATGCCATTTTGGAGTTTTATCAACAATTTGCTTGTGTAGGCGGAGAT------CCGGTATTTTCTGAATCTTTATGTAAGGAATTACAAAAGAAATTCTTTCAACAAAGATGTGAATTAGGAAGGATTGGTCGACGAAATATGAACCGGAGACTGAATCTTGATATACCCCAGAACAATACATTTTTGTTACCGCGAGATATATTGGCAGCTGCAGATCATTTGATTGCAATGAAATTTGGAATGGGTACACTTGACGATATGAATCATTTGAAAAATAAACGTATTCGTTCTGTAGCGGATCTCTTACAAGATCAATTTGGATTGGCTTTGGCTCGTTTAGAAAATGTGGTTCGGGGAACTATATGTGGAGCAATTAGACATAAATTGATACCGACTCCTCAGAACTTGGTAACTTCGACTCCATTAACAACCACTTATGAATCTTTTTTCGGCTTACACCCATTATCTCAAGTTTTGGATCGAACAAACCCATTAACCCAAATAGTTCATGGTAGAAAATTGAGTTATTTGGGCCCGGGAGGATTGACAGGGCGAACAGCGAGTTTTCGGATACGGGATATCCATCCTAGTCACTATGGACGCATTTGCCCCATCGACACGTCTGAAGGAATTAATGTTGGGCTTATTGGATCCTTAGCAATTCATGCGCGAATTGGTCATTGGGGATCTCTAGAAAGCCCATTTTATGAAATTTATGAG------------AGATCA------AAAAAGCTACGAATGCATTATTTATCACCAAGTAGAGATGAATACTTTATGATAGCGGCGGGCAATTCTTTGTCGCTGAATCCGGGTATTCAGGAGGAACAGGTTGTTCCAGCTCGATACCGTCAAGAATTCCTGACTAGTGCATGGGAACGAGTTCATCTTCGAAGTATTTTTCCCTTCCAATATTTTTCTGTTGGAGCTTCCCTCATTCCTTTTATCGAGCATAATGATGCGAATCGGGCTTTAATGAGTTCGAATATGCAACGTCAAGCAGTTCCTCTTTCTAAGTCTGAGAAGTGCATTGTTGGAACGGGGTTGGAACGGCAGGTGGCGCTAGATTCTGGGGTTCCCGCTATAGCTAAACACGAGGGAAGGATTCTTTATACCAATACTAACAAGATTATTTTATCAGGTAATGGAGATACACGAAACATTCCATTAGTGATGTACCAACGGTCCAACAAAAATACGTGTATGCACCAAAAACCCCGGGTTCAGCAGGGTAAATGCATTAAAAAGGGACAAATTTTAGCAGATGGTGCCGCTATCGTTGGTGGAGAACTCGCTTTGGGTAAAAACGTATTAGTAGCTTATATGCCGTGGGAAGGTTACAATTTTGAAGATGCAGTACTTATTAGTGAACGTCTGGTATATGAAGATATTTATACTTCGTTTCACATACGTAAATATGAAATTCAGACTCATGTGACAAGTCAAGGCCCCGAACGGATCACTAATGAAATACCTCATTTAGAGGCCCATTTACTCCGCAATTTAGACAAAAATGGAATTGTGATGCTTGGGTCCTGGGTCGAGACGGGCGAGATTTTAGTAGGTAAATTAACGCCCCATATGGCTAAAGAGTCATCATATGCGCCAGAAGATCGATTATTACGAGCCATACTGGGCATTCAGGTATCCACTTCAAAGGAAACTTGTTTAAAACTACCTATAGGTGGTAGGGGTCGAGTTATTGATGTGAGATGGATCCGGAAAAAGGGGGGTTCGAGTTATAATCCAGAAATTATTCGTGTATATATCTTACAGAAACGTGAAATTAAAGTAGGTGATAAAGTAGCTGGAAGACATGGAAATAAGGGTATTATTTCAAAAATTTTGCCTAGACAAGATATGCCTTTTTTGCAAGATGGAAGACCTGTTGATATGGTTTTCAATCCATTAGGAGTCCCGTCACGAATGAATGTAGGACAGATCTTTGAATGCTCGCTGGGGTTAGCGGGTAGTCTGCTAGATAGACATTATCGAATAGCACCTTTTGATGAGAGATATGAACAAGAGGCGTCGAGAAAACTAGTCTTTTCGGAATTATATGAAGCCGGCAAGAAAACAGGGAATCCCTGGGTATTTGAACCCGAATATCCGGGAAAAAGCAGAATTTTTGATGGAAGAACGGGAGAGCCTTTTGAACAGCCTGTTATAATAGGAAAGCCCTATATTTTGAAATTAATTCATCAAGTTGATGATAAAATCCACGGGCGTTCCAGCGGACATTATGCACTTGTTACACAGCAACCCCTTAGAGGAAGGGCTAAGCAAGGGGGACAGCGGGTAGGAGAAATGGAGGTTTGGGCTCTAGAGGGATTTGGTGTTGCGCATATTTTACAAGAAATGCTTACTTATAAATCGGATCATATTAGAGCTCGCCAGGAAGTACTTGGGACTACGATTGTTGGAGGAATAATACCTCATCCGGAGGATGCTCCAGAATCTTTTAGATTGCTCGTTCGAGAACTACGATCTTTGGCTTTGGAACTGAACCATTTCCTTGTATCTGAGAAAACTTTCCAGATTAATAGAAAGGAAGCT---------
>Cotyledon_tomentosa
ATGCTCCGGGATGGAAATGAGGGAATGTCCACAATACCTGGTTTTAATCAGATACAATTTGAAGGATTTTGTAGGTTTCTTGGTCATGGCTTGACGGAAGAACTTTCTAAGTTTCCAAAAATTGAAGATACCGATCAAGAAATCGAATTTCAATTATTTGTGGAAACATATCGATTGGTAGAACCATCAATAAATGAACGAGATGCTGTCTATGAATCACTCACATATTCTTCTGAATTATATGTAGCCGCGGGATTAATTTGGAAA------AGCAGTAGGGATATGCAAGAACAAACGATTTTTATTGGAAATATCCCTCTAATGAATTCTCTCGGAACTTCTATAGTAAATGGAATATACAGAATTGTGATCAATCAAATATTGCAAAGTCCCGGAATTTATTACCGTTCAGAATTGGACCATAGCGGAATTTCGGTATATACCGGTACCATCATATCCGATTGGGGGGGAAGATTAGAATTAGAGATTGATAGAAAAGCAAGGATATGGGCTCGTGTGAGTAGGAAACAGAAAATATCGATTCTAGTTCTATCATCAGCTATGGGGTCAAATCTACGAGAAATCATAGAGAATGTTTGCTATCCTGAAATTTTTTTGTCTTTCCTGAATGATAAGGAGAAAAAAAAAATTGGGTCAAAAGAAAATGCCATTTTGGAGTTTTATCAACAATTTGCTTGTGTAGGCGGAGAT------CCGGTATTTTCTGAATCCTTATGTAAGGAATTACAAAAGAAATTCTTTCAACAAAGATGTGAATTAGGAAGGATTGGTCGACGAAATATGAACCGGAGACTGAATCTTGATATACCCCATAACAATACATTTTTGTTACCACGAGATATATTAGCAGCTGCGGATCATTTGATTGCAATGAAATTTGGAATGGGTACACTTGACGATATGAATCATTTGAAAAATAAACGTATTCGTTCTGTAGCGGATCTCTTACAAGATCAATTTGGATTGGCTCTGGCTCGTTTAGAAAATGTGGTTCGGGGAACTATATGTGGAGCAATTAGACATAAATTGATACCGACTCCTCAGAATTTGGTAACTTCGACTCCATTAACAACCACTTATGAATCTTTTTTCGGCTTACACCCATTATCTCAAGTTTTGGATCGAACTAATCCATTGACACAAATAGTTCATGGTAGAAAATTGAGTTATTTGGGGCCTGGAGGATTAACAGGGCGAACAGCTAGTTTTCGGATACGAGATATCCACCCTAGTCACTATGGACGCATTTGTCCAATCGACACGTCTGAAGGAATTAATGTTGGGCTTATTGGATCCTTAGCAATTCATGCGAAAATTGGTCATTGGGGATCTCTCGAAAGCCCATTTTATGACATTTATGAG------------AGATCA------AAAAAGGTACGAATGCGTTATTTATCACCAAGTAGAGATGAATATTATATGGTAGCGGCGGGAAATTCTTTGTCGCTGAATCCGGGTATTCAGGAGGAACAGGTTGTTCCAACTCGATACCGTCAAGAATTCCTGACTATTGCATGGGAACGAGTTCATCTTCGAAGTATTTTTCCCTTCCAATATTTTTCTGTTGGAGCTTCCCTCATTCCTTTTATCGAGCATAATGATGCGAATCGGGCTTTAATGAGTTCGAATATGCAACGTCAAGCAGTTCCGCTTTCGAGGTCTGAGAAGTGCATTGTTGGAACCGGGTTAGAAAGGCAAGTGGCTCTAGATTCAGGGGTTCTCGCTATAGCCAAACACGAGGGAAAGATCATTTATGCCGATACTAAAAAGATCCTTTTCTCAGGTAATGGAGATACTCGAAGCATTCCATTAGTTTTGTATGAGCGTTCCAACAAAAATACTTGTATGCACCAAAAACCCCAGGTTCAGCAGGGTAAATGCATTAAAAAGGGACAAATTTTATCGGATGGTGCCGCTATCGTTGGTGGGGAACTCGCTTTGGGGAAAAACATATTAGTAGCTTATATGCCATGGGAAGGTTACAATTTTGAAGATGCGGTACTTATTAGTGAACGTCTGGTATATGAAGATATTTATACTTCTTTTCACATACGTAAATACGAAATTCAGACTCATGTGACAAGTCAAGGCCCCGAAAGGATCACTAATGAAATACCACATTTAGAGGCTCATTTACTCCGAAATTTAGACAAAAATGGAATTGTGATGCTTGGTTCTTGGGTCGAGACGGGCGAGATTTTAGTAGGTAAATTAACGCCTCAGATGGCGAAAGAATCATCGTATGCCCCGGAAGATAGATTATTACGAGCCATACTGGGCATTCAGGTATCCACTTCAAAGGAAACTTGTTTAAAACTGCCTATAGGTGGTAGGGGTCGAGTTATTGATGTGAGATGGATCCGGAAAAAGGGGAGTTCTAGTTATAATCCAGAAATTATTCGTGTATATATCTCACAGAAACGTGAAATTAAAGTAGGTGATAAAGTAGCCGGAAGACATGGAAATAAAGGTATTATTTCAAAAATTTTGCCTAGACAAGATATGCCTTATTTGCAAGATGGAAGACCTGTTGATATGGTCTTCAATCCATTAGGAGTCCCTTCACGAATGAATGTAGGACAGATATTTGAGTGCTCGCTGGGGTTAGCGGGTAGTCTGCTAGACAGACATTATCGAATAGCACCTTTTGATGAGAGATATGAACAAGAGGCTTCGAGAAAACTAGTCTTTTCGGAATTATATGAAGCCAGTAAGGAAACAGGGAATCCCTGGGTATTTGAACCTGAATATCCGGGAAAAAGTCGAATATTTGATGGAAGAACGGGAGAGCCTTTTGAACAGCCTGTTCTAATAGGAAAGCCTTATATCTTGAAATTAATTCATCAAGTTGATGATAAAATCCACGGACGTTCCAGCGGACATTATGCACTTGTTACACAACAACCCCTTAGAGGAAGGGCTAAACAAGGGGGGCAGCGGGTAGGAGAAATGGAGGTTTGGGCTCTAGAGGGATTTGGTGTTGCTCATATTTTACAAGAAATGCTTACTTATAAATCTGATCATATTAGAGCTCGCCAGGAAGTACTTGGGACTACGATTGTTGGAGGAATAATACCTAACCCCGAGGATGCTCCAGAATCTTTTAGATTGCTCGTTCGAGAACTACGATCTTTGGCTCTGGAACTGAACCATTTCCTTGTATCTGAGAAAAATTTCCAGATTCATAGAAAGGAAGCTTCATCGAAA
>Kalanchoe_daigremontiana
ATGCTCCGGGATGGAAATGAGGGAATGTCCACAATACCTGGTTTTAATCAGATACAATTTGAAGGATTTTGTAGGTTTCTTGGTCATGGCTTGACGGAAGAACTTTATAAGTTTCCAAAAATTGAAGATACCGATCAAGAAATTGAATTTCAATTATTTGTGGAAACATATCAATTGGTAGAACCATCAATAAATGAACGAGATGCTGTGTATGAATCACTCACATATTCTTCTGAATTATATGTAGCCGCGGGATTAATTTGGAAA------AACAGTAGGGATATGCAAGAACAAACTATTTTTATTGGAAATATCCCTCTAATGAATTCTCTCGGAACTTCTATAGTAAATGGAATATACAGAATTGTGATCAATCAAATATTGCAAAGTCCCGGAATTTATTACCGTTCAGAATTTGACCATAGCGGAATTTCGGTCTATACCGGTACCATCATATCCGATTGGGGGGGAAGATTAGAATTAGAGATTGATAGAAAAGCAAGGATATGGGCTCGTGTGAGTAGGAAACAGAAAATATCTATTCTAGTTCTATCATCAGCTATGGGGTCAAATCTACGAGAAATCATAGAGAATGTTTGCTATCCTGAAATTTTTTTGTCTTTCCTGAATGATAAGGAGAAAAAAAAAATTGGATCAAAAGAAAATGCCATTTTGGAGTTTTATCAACAATTTGCTTGTGTAGGCGGAGAT------CCGGTATTTTCTGAATCCTTATGTAAGGAATTACAAAAGAAATTCTTTCAACAAAGATGTGAATTAGGAAGGATTGGTCGACGAAATATGAACCGGAGACTGAATCTTGATATACCCCAGAACAATACATTTTTGTTACCACGAGATATATTGGCAGCTGCGGATCATTTGATTGCAATGAAATTTGGAATGGGTACACTTGACGATATGAATCATTTGAAAAATAAACGTATTCGTTCTGTAGCGGATCTTTTACAAGATCAATTTGGATTGGCTCTGGCTCGTTTAGAAAATGTGGTTCGGGGAACTATATGTGGAGCAATTAGACATAAATTGATACCGACTCCTCAGAAGTTGGTAACTTCGACTCCATTAACAACCACTTATGAATCTTTTTTCGGCTTACACCCATTATCTCAAGTTTTGGATCGAACTAATCCATTGACACAAATAGTTCATGGTAGAAAATTGAGTTATTTGGGCCCTGGAGGATTAACAGGGCGAACAGCTAGTTTTCGGATACGAGATATCCACCCTAGTCACTATGGACGCATTTGTCCAATCGACACGTCTGAAGGAATCAATGTTGGGCTTATTGGATCCTTAGCAATTCATGCGAAAATTGGTGATTGGGGATCTCTCGAAAGCCCATTTTATGAAATTTCTGAG------------AAATCAAAAAAAAAAAAGGTACGAATGCGGTATTTATCACCAAGTAGAGATGAATATTATATGATAGCGGCGGGAAATTCTTTGTCGCTGAATCCTGGTAGTCAGGAGGAACAGGTTGTTCCAACTCGATACCGGCAAGAATTCCTGACTATTGCATGGGAACGAGTTCATCTTCGAAGTATTTTTCCCTTCCAATATTTTTCTGTTGGAGCTTCCCTCATTCCTTTTATCGAGCATAATGATGCGAATCGGGCTTTAATGAGTTCTAATATGCAACGTCAAGCAGTTCCGCTTTCTAGGTCTGAGAAGTGCATTGTTGGAACCGGGTTAGAAAGGCAAGTGGCTCTAGATTCAGGGGTTCTCGCTATAGCCAAACACGAGGGAAAGATCATTTATGCCGATACTAAGAAGATCCTTTTCTCAGGTAATGGAGATACTCGAAGCATTCCATTAGTTTTGTATGAGCGTTCCAACAAAAATACTTGTATGCACCAAAAACCCCAGGTTCAGCAGGGTAAATGCATTAAAAAGGGACAAATTTTATCGGATGGTGCCGCTATCGTTGGTGGGGAACTCGCTTTGGGGAAAAACGTATTAGTAGCTTATATGCCATGGGAAGGTTACAATTTTGAAGATGCGGTACTTATTAGTGAACGTCTGGTATATGAAGATATTTATACTTCTTTTCACATACGTAAATACGAAATTCAGACTCATGTGACAAGTCAAGGTCCCGAAAGGATCACTAATGAAATACCACATTTAGAGGCTCATTTACTCCGAAATTTAGACAAAAATGGAATTGTGATGCTTGGATCTTGGGTCGAGACGGGCGAGATTTTAGTAGGTAAATTAACGCCTCAGATGGCGAAAGAATCATCGTATGCCCCGGAAGATAGATTATTACGAGCCATACTGGGCATTCAGGTATCCACTTCAAAGGAAACTTCTTTAAAACTGCCTATAGGTGGTAGGGGTCGAGTTATTGATGTGCGATGGATCCGGAAAAAGGGGAGTTCTAGTTATAATCCAGAAATTATTCGTGTATATATCTCACAGAAACGTGAAATTAAAGTAGGCGATAAAGTAGCCGGAAGACATGGAAATAAGGGTATTATTTCAAAAATTTTGCCTAGACAAGATATGCCTTATTTGCAAGATGGAAGACCTGTTGATATGGTCTTCAATCCATTAGGAGTCCCTTCACGAATGAATGTAGGACAGATATTTGAATGCTCGCTGGGGTTAGCGGGTAGTCTGCTAGACAGACATTATCGAATAGCACCTTTTGATGAGAGATATGAACAAGAGGCTTCGAGAAAACTAGTCTTTTCGGAATTATATGAAGCCAGTAAGGAAACAGGGAATCCCTGGGTATTTGAACCTGAATATCCGGGAAAAAGCAGAATATTTGATGGAAGAACGGGAGAGCCTTTTGAACAGCCTGTTATAATAGGAAAGCCTTATATCTTGAAATTAATTCATCAAGTTGATGATAAAATCCACGGACGTTCCAGCGGACATTATGCACTTGTTACACAACAACCCCTTAGAGGAAGGGCTAAACAAGGGGGGCAGCGGGTAGGAGAAATGGAGGTTTGGGCTCTAGAGGGATTTGGTGTTGCTCATATTTTACAAGAAATGCTTACTTATAAATCTGATCATATTAGAGCTCGCCAGGAAGTACTTGGGACTACGATTGTTGGGGGAATAATACCTAACCCCGAGGATGCTCCAGAATCTTTTAGATTGCTCGTTCGAGAACTACGATCTTTGGCTCTGGAACTGAACCATTTCCTTGTATCTGACAAAAATTTCCAGATTAATAGAAAGGAAGCT---------
>Kalanchoe_delagoensis
ATGCTCCGGGATGGAAATGAGGGAATGTCCACAATACCTGGTTTTAATCAGATACAATTTGAAGGATTTTGTAGGTTTCTTGGTCATGGCTTGACGGAAGAACTTTATAAGTTTCCAAAAATTGAAGATACCGATCAAGAAATTGAATTTCAATTATTTGTGGAAACATATCAATTGGTAGAACCATCAATAAATGAACGAGATGCTGTGTATGAATCACTCACATATTCTTCTGAATTATATGTAGCCGCGGGATTAATTTGGAAA------AACAGTAGGGATATGCAAGAACAAACTATTTTTATTGGAAATATCCCTCTAATGAATTCTCTCGGAACTTCTATAGTAAATGGAATATACAGAATTGTGATCAATCAAATATTGCAAAGTCCCGGAATTTATTACCGTTCAGAATTTGACCATAGCGGAATTTCGGTCTATACCGGTACCATCATATCCGATTGGGGGGGAAGATTAGAATTAGAGATTGATAGAAAAGCAAGGATATGGGCTCGTGTGAGTAGGAAACAGAAAATATCTATTCTAGTTCTATCATCAGCTATGGGGTCAAATCTACGAGAAATCATAGAGAATGTTTGCTATCCTGAAATTTTTTTGTCTTTCCTGAATGATAAGGAGAAAAAAAAAATTGGATCAAAAGAAAATGCCATTTTGGAGTTTTATCAACAATTTGCTTGTGTAGGCGGAGAT------CCGGTATTTTCTGAATCCTTATGTAAGGAATTACAAAAGAAATTCTTTCAACAAAGATGTGAATTAGGAAGGATTGGTCGACGAAATATGAACCGGAGACTGAATCTTGATATACCCCAGAACAATACATTTTTGTTACCACGAGATATATTGGCAGCTGCGGATCATTTGATTGCAATGAAATTTGGAATGGGTACACTTGACGATATGAATCATTTGAAAAATAAACGTATTCGTTCTGTAGCGGATCTTTTACAAGATCAATTTGGATTGGCTCTGGCTCGTTTAGAAAATGTGGTTCGGGGAACTATATGTGGAGCAATTAGACATAAATTGATACCGACTCCTCAGAAGTTGGTAACTTCGACTCCATTAACAACCACTTATGAATCTTTTTTCGGCTTACACCCATTATCTCAAGTTTTGGATCGAACTAATCCATTGACACAAATAGTTCATGGTAGAAAATTGAGTTATTTGGGCCCTGGAGGATTAACAGGGCGAACAGCTAGTTTTCGGATACGAGATATCCACCCTAGTCACTATGGACGCATTTGTCCAATCGACACGTCTGAAGGAATCAATGTTGGGCTTATTGGATCCTTAGCAATTCATGCGAAAATTGGTGATTGGGGATCTCTCGAAAGCCCATTTTATGAAATTTCTGAG------------AAATCAAAAAAAAAAAAGGTACGAATGCGGTATTTATCACCAAGTAGAGATGAATATTATATGATAGCGGCGGGAAATTCTTTGTCGCTGAATCCTGGTAGTCAGGAGGAACAGGTTGTTCCAACTCGATACCGGCAAGAATTCCTGACTATTGCATGGGAACGAGTTCATCTTCGAAGTATTTTTCCCTTCCAATATTTTTCTGTTGGAGCTTCCCTCATTCCTTTTATCGAGCATAATGATGCGAATCGGGCTTTAATGAGTTCTAATATGCAACGTCAAGCAGTTCCGCTTTCTAGGTCTGAGAAGTGCATTGTTGGAACCGGGTTAGAAAGGCAAGTGGCTCTAGATTCAGGGGTTCTCGCTATAGCCAAACACGAGGGAAAGATCATTTATGCCGATACTAAGAAGATCCTTTTCTCAGGTAATGGAGATACTCGAAGCATTCCATTAGTTTTGTATGAGCGTTCCAACAAAAATACTTGTATGCACCAAAAACCCCAGGTTCAGCAGGGTAAATGCATTAAAAAGGGACAAATTTTATCGGATGGTGCCGCTATCGTTGGTGGGGAACTCGCTTTGGGGAAAAACGTATTAGTAGCTTATATGCCATGGGAAGGTTACAATTTTGAAGATGCGGTACTTATTAGTGAACGTCTGGTATATGAAGATATTTATACTTCTTTTCACATACGTAAATACGAAATTCAGACTCATGTGACAAGTCAAGGTCCCGAAAGGATCACTAATGAAATACCACATTTAGAGGCTCATTTACTCCGAAATTTAGACAAAAATGGAATTGTGATGCTTGGATCTTGGGTCGAGACGGGCGAGATTTTAGTAGGTAAATTAACGCCTCAGATGGCGAAAGAATCATCGTATGCCCCGGAAGATAGATTATTACGAGCCATACTGGGCATTCAGGTATCCACTTCAAAGGAAACTTCTTTAAAACTGCCTATAGGTGGTAGGGGTCGAGTTATTGATGTGCGATGGATCCGGAAAAAGGGGAGTTCTAGTTATAATCCAGAAATTATTCGTGTATATATCTCACAGAAACGTGAAATTAAAGTAGGCGATAAAGTAGCCGGAAGACATGGAAATAAGGGTATTATTTCAAAAATTTTGCCTAGACAAGATATGCCTTATTTGCAAGATGGAAGACCTGTTGATATGGTCTTCAATCCATTAGGAGTCCCTTCACGAATGAATGTAGGACAGATATTTGAATGCTCGCTGGGGTTAGCGGGTAGTCTGCTAGACAGACATTATCGAATAGCACCTTTTGATGAGAGATATGAACAAGAGGCTTCGAGAAAACTAGTCTTTTCGGAATTATATGAAGCCAGTAAGGAAACAGGGAATCCCTGGGTATTTGAACCTGAATATCCGGGAAAAAGCAGAATATTTGATGGAAGAACGGGAGAGCCTTTTGAACAGCCTGTTATAATAGGAAAGCCTTATATCTTGAAATTAATTCATCAAGTTGATGATAAAATCCACGGACGTTCCAGCGGACATTATGCACTTGTTACACAACAACCCCTTAGAGGAAGGGCTAAACAAGGGGGGCAGCGGGTAGGAGAAATGGAGGTTTGGGCTCTAGAGGGATTTGGTGTTGCTCATATTTTACAAGAAATGCTTACTTATAAATCTGATCATATTAGAGCTCGCCAGGAAGTACTTGGGACTACGATTGTTGGGGGAATAATACCTAACCCCGAGGATGCTCCAGAATCTTTTAGATTGCTCGTTCGAGAACTACGATCTTTGGCTCTGGAACTGAACCATTTCCTTGTATCTGACAAAAATTTCCAGATTAATAGAAAGGAAGCT---------
>Kalanchoe_fedtschenkoi
ATGCTCCGGGATGGAAATGAGGGAATGTCCACAATACCTGGTTTTAATCAGATACAATTTGAAGGATTTTGTAGGTTTCTTGGTCATGGCTTGACGGAAGAACTTTATAAGTTTCCAAAAATTGAAGATACCGATCAAGAAATTGAATTTCAATTATTTGTGGAAACATATCAATTGGTAGAACCATCAATAAATGAACGAGATGCTGTGTATGAATCACTCACATATTCTTCTGAATTATATGTAGCCGCGGGATTAATTTGGAAA------AACAGTAGGGATATGCAAGAACAAACTATTTTTATTGGAAATATCCCTCTAATGAATTCTCTCGGAACTTCTATAGTAAATGGAATATACAGAATTGTGATCAATCAAATATTGCAAAGTCCCGGAATTTATTACCGTTCAGAATTTGACCATAGCGGAATTTCGGTCTATACCGGTACCATCATATCCGATTGGGGGGGAAGATTAGAATTAGAGATTGATAGAAAAGCAAGGATATGGGCTCGTGTGAGTAGGAAACAGAAAATATCTATTCTAGTTCTATCATCAGCTATGGGGTCAAATCTACGAGAAATCATAGAGAATGTTTGCTATCCTGAAATTTTTTTGTCTTTCCTGAATGATAAGGAGAAAAAAAAAATTGGATCAAAAGAAAATGCCATTTTGGAGTTTTATCAACAATTTGCTTGTGTAGGCGGAGAT------CCGGTATTTTCTGAATCCTTATGTAAGGAATTACAAAAGAAATTCTTTCAACAAAGATGTGAATTAGGAAGGATTGGTCGACGAAATATGAACCGGAGACTGAATCTTGATATACCCCAGAACAATACATTTTTGTTACCACGAGATATATTGGCAGCTGCGGATCATTTGATTGCAATGAAATTTGGAATGGGTACACTTGACGATATGAATCATTTGAAAAATAAACGTATTCGTTCTGTAGCGGATCTTTTACAAGATCAATTTGGATTGGCTCTGGCTCGTTTAGAAAATGTGGTTCGGGGAACTATATGTGGAGCAATTAGACATAAATTGATACCGACTCCTCAGAAGTTGGTAACTTCGACTCCATTAACAACCACTTATGAATCTTTTTTCGGCTTACACCCATTATCTCAAGTTTTGGATCGAACTAATCCATTGACACAAATAGTTCATGGTAGAAAATTGAGTTATTTGGGCCCTGGAGGATTAACAGGGCGAACAGCTAGTTTTCGGATACGAGATATCCACCCTAGTCACTATGGACGCATTTGTCCAATCGACACGTCTGAAGGAATCAATGTTGGGCTTATTGGATCCTTAGCAATTCATGCGAAAATTGGTGATTGGGGATCTCTCGAAAGCCCATTTTATGAAATTTCTGAG------------AAATCAAAAAAAAAAAAGGTACGAATGCGGTATTTATCACCAAGTAGAGATGAATATTATATGATAGCGGCGGGAAATTCTTTGTCGCTGAATCCTGGTAGTCAGGAGGAACAGGTTGTTCCAACTCGATACCGGCAAGAATTCCTGACTATTGCATGGGAACGAGTTCATCTTCGAAGTATTTTTCCCTTCCAATATTTTTCTGTTGGAGCTTCCCTCATTCCTTTTATCGAGCATAATGATGCGAATCGGGCTTTAATGAGTTCTAATATGCAACGTCAAGCAGTTCCGCTTTCTAGGTCTGAGAAGTGCATTGTTGGAACCGGGTTAGAAAGGCAAGTGGCTCTAGATTCAGGGGTTCTCGCTATAGCCAAACACGAGGGAAAGATCATTTATGCCGATACTAAGAAGATCCTTTTCTCAGGTAATGGAGATACTCGAAGCATTCCATTAGTTTTGTATGAGCGTTCCAACAAAAATACTTGTATGCACCAAAAACCCCAGGTTCAGCAGGGTAAATGCATTAAAAAGGGACAAATTTTATCGGATGGTGCCGCTATCGTTGGTGGGGAACTCGCTTTGGGGAAAAACGTATTAGTAGCTTATATGCCATGGGAAGGTTACAATTTTGAAGATGCGGTACTTATTAGTGAACGTCTGGTATATGAAGATATTTATACTTCTTTTCACATACGTAAATACGAAATTCAGACTCATGTGACAAGTCAAGGTCCCGAAAGGATCACTAATGAAATACCACATTTAGAGGCTCATTTACTCCGAAATTTAGACAAAAATGGAATTGTGATGCTTGGATCTTGGGTCGAGACGGGCGAGATTTTAGTAGGTAAATTAACGCCCCAGATGGCGAAAGAATCATCGTATGCCCCGGAAGATAGATTATTACGAGCCATACTGGGCATTCAGGTATCCACTTCAAAGGAAACTTCTTTAAAACTGCCTATAGGTGGTAGGGGTCGAGTTATTGATGTGCGATGGATCCGGAAAAAGGGGAGTTCTAGTTATAATCCAGAAATTATTCGTGTATATATCTCACAGAAACGTGAAATTAAAGTAGGCGATAAAGTAGCCGGAAGACATGGAAATAAGGGTATTATTTCAAAAATTTTGCCTAGACAAGATATGCCTTATTTGCAAGATGGAAGACCTGTTGATATGGTCTTCAATCCATTAGGAGTCCCTTCACGAATGAATGTAGGACAGATATTTGAATGCTCGCTGGGGTTAGCGGGTAGTCTGCTAGACAGACATTATCGAATAGCACCTTTTGATGAGAGATATGAACAAGAGGCTTCGAGAAAACTAGTCTTTTCGGAATTATATGAAGCCAGTAAGGAAACAGGGAATCCCTGGGTATTTGAACCTGAATATCCGGGAAAAAGCAGAATATTTGATGGAAGAACGGGAGAGCCTTTTGAACAGCCTGTTATAATAGGAAAGCCTTATATCTTGAAATTAATTCATCAAGTTGATGATAAAATCCACGGACGTTCCAGCGGACATTATGCACTTGTTACACAACAACCCCTTAGAGGAAGGGCTAAACAAGGGGGGCAGCGGGTAGGAGAAATGGAGGTTTGGGCTCTAGAGGGATTTGGTGTTGCTCATATTTTACAAGAAATGCTTACTTATAAATCTGATCATATTAGAGCTCGCCAGGAAGTACTTGGGACTACGATTGTTGGGGGAATAATACCTAACCCCGAGGATGCTCCAGAATCTTTTAGATTGCTCGTTCGAGAACTACGATCTTTGGCTCTGGAACTGAACCATTTCCTTGTATCTGACAAAAATTTCCAGATTAATAGAAAGGAAGCT---------
>Kalanchoe_longiflora
ATGCTACGGGATGGAAATGAGGGAATGTCCACAATACCTGGTTTTAATCAGATACAATTTGAAGGATTTTGTAGGTTTCTTGGTCATGGCTTGACGGAAGAACTTTATAAGTTTCCAAAAATTGAAGATACCGATCAAGAAATTGAATTTCAATTATTTGTGGAAACATATCAATTGGTAGAACCATCAATAAATGAACGAGATGCTGTGTATGAATCACTCACATATTCTTCTGAATTATATGTAGCCGCGGGATTAATTTGGAAA------ACCAGTAGGGATATGCAAGAACAAACTATTTTTATTGGAAATATCCCTCTAATGAATTCTCTCGGAACTTCTATAGTAAATGGAATATACAGAATTGTGATCAATCAAATATTGCAAAGTCCCGGAATTTATTACCGTTCAGAATTTGACCATAGCGGAATTTCGGTCTATACCGGTACCATCATATCCGATTGGGGGGGAAGATTAGAATTAGAGATTGATAGAAAAGCAAGGATATGGGCTCGTGTGAGTAGGAAACAGAAAATATCTATTCTAGTTCTATCATCAGCTATGGGGTCAAATCTACGAGAAATCATAGAGAATGTTTGCTATCCTGAAATTTTTTTGTCTTTCCTGAATGATAAGGAGAAAAAAAAAATTGGATCAAAAGAAAATGCCATTTTGGAGTTTTATCAACAATTTGCTTGTGTAGGCGGAGAT------CCGGTATTTTCTGAATCCTTATGTAAGGAATTACAAAAGAAATTCTTTCAACAAAGATGTGAATTAGGAAGGATTGGTCGACGAAATATGAACCGGAGACTGAATCTTGATATACCCCAGAACAATACATTTTTGTTACCGCGAGATATATTGGCAGCTGCGGATCATTTGATTGCAATGAAATTTGGAATGGGTACACTTGACGATATGAATCATTTGAAAAATAAACGTATTCGTTCTGTAGCGGATCTTTTACAAGATCAATTTGGATTGGCTCTGGCTCGTTTAGAAAATGTGGTTCGGGGAACTATATGTGGAGCAATTAGACATAAATTGATACCGACTCCTCAGAATTTGGTAACTTCGACTCCATTAACAACCACTTATGAATCTTTTTTCGGCTTACACCCATTATCTCAAGTTTTGGATCGAACTAATCCATTGACACAAATAGTTCATGGTAGAAAATTGAGTTATTTGGGCCCTGGAGGATTAACAGGGCGAACAGCTAGTTTTCGGATACGAGATATCCACCCTAGTCACTATGGACGCATTTGTCCAATCGACACGTCTGAAGGAATCAATGTTGGGCTTATTGGATCCTTAGCAATTCATGCGAAAATTGGTGATTGGGGATCTCTCGAAAGCCCATTTTATGAAATTTCTGAG------------AAATCAAAAAAAAAAAAGGTACGAATGCGTTATTTATCACCAAGTAGAGATGAATATTATATGATAGCGGCGGGAAATTCTTTGTCGCTGAATCCGGGTATTCAGGAGGAACAGGTTGTTCCAACTCGATACCGGCAAGAATTCCTGACTATTGCATGGGAACGAGTTCATCTTCGAAGTATTTTTCCCTTCCAATATTTTTCTGTTGGAGCTTCCCTCATTCCTTTTATCGAGCATAATGATGCGAATCGGGCTTTAATGAGTTCTAATATGCAACGTCAAGCAGTTCCGCTTTCTAGGTCTGAGAAGTGCATTGTTGGAACCGGGTTAGAAAGGCAAGTGGCTCTAGATTCAGGGGTTCTCGCTATAGCCAAACACGAGGGAAAGATCATTTATGCCGATACTAAGAAGATCCTTTTCTCAGGTAATGGAGATACTCGAAGCATTCCATTAGTTTTGTATGAGCGTTCCAACAAAAATACTTGTATGCACCAAAAACCCCAGGTTCAGCAGGGTAAATGCATTAAAAAGGGACAAATTTTATCGGATGGTGCCGCTATCGTTGGTGGGGAACTCGCTTTGGGGAAAAACGTATTAGTAGCTTATATGCCATGGGAAGGTTACAATTTTGAAGATGCGGTACTTATTAGTGAACGTCTGGTATATGAAGATATTTATACTTCTTTTCACATACGTAAATACGAAATTCAGACTCATGTGACAAGTCAAGGTCCCGAAAGGATCACTAATGAAATACCACATTTAGAGGCTCATTTACTCCGAAATTTAGACAAAAATGGAATTGTGATGCTTGGATCTTGGGTCGAGACGGGCGAGATTTTAGTAGGTAAATTAACGCCTCAGATGGCTAAAGAATCATCGTATGCCCCGGAAGATAGATTATTACGAGCCATACTGGGCATTCAGGTATCCACTTCAAAGGAAACTTCTTTAAAACTGCCTATAGGTGGTAGGGGTCGAGTTATTGATGTGCGATGGATCCGGAAAAAGGGGAGTTCTAGTTATAATCCAGAAATTATTCGTGTATATATCTCACAGAAACGTGAAATTAAAGTAGGTGATAAAGTAGCCGGAAGACATGGAAATAAGGGTATTATTTCAAAAATTTTGCCTAGACAAGATATGCCTTATTTGCAAGATGGAAGACCTGTTGATATGGTCTTCAATCCATTAGGAGTCCCTTCACGAATGAATGTAGGACAGATATTTGAATGCTCGCTGGGGTTAGCGGGTAGTCTGCTAGACAGACATTATCGAATAGCACCTTTTGATGAGAGATATGAACAAGAGGCTTCGAGAAAACTAGTCTTTTCGGAATTATACGAAGCCAGTAAGGAAACAGGGAATCCCTGGGTATTTGAACCTGAATATCCGGGAAAAAGCAGAATATTTGATGGAAGAACGGGAGAGCCTTTTGAACAGCCTGTTATAATAGGAAAGCCTTATATCTTGAAATTAATTCATCAAGTTGATGATAAAATCCACGGACGTTCCAGCGGACATTATGCACTTGTTACACAACAACCCCTTAGAGGAAGGGCTAAACAAGGGGGGCAGCGGGTAGGAGAAATGGAGGTTTGGGCTCTAGAGGGATTTGGTGTTGCTCATATTTTACAAGAAATACTTACTTATAAATCTGATCATATTAGAGCTCGCCAGGAAGTACTTGGGACTACGATTGTTGGGGGAATAATACCTAACCCCGAGGATGCTCCAGAATCTTTTAGATTGCTCGTTCGAGAACTACGATCTTTGGCTCTGGAACTGAACCATTTCCTTGTATCTGACAAAAATTTCCAGATTAATAGAAAGGAAGCT---------
>Kalanchoe_tomentosa
ATGCTCCGGGATGGAAATGAGGGAATGTCCACAATACCTGGTTTTAATCAGATACAATTTGAAGGATTTTGTAGGTTTCTTGGTCATGGCTTGACGGAAGAACTTTATAAGTTTCCAAAAATTGAAGATACCGATCAAGAAATTGAATTTCAATTATTTGTGGAAACATATCAATTGGTAGAACCATCAATAAATGAACGAGATGCTGTGTATGAATCACTCACATATTCTTCTGAATTATCTGTAGCCGCGGGATTAATTTGGAAA------ACCAGTAGGGATATGCAAGAACAAACTATTTTTATTGGAAATATCCCTCTAATGAATTCTCTCGGAACTTCTATAGTAAATGGAATATACAGAATTGTGATCAATCAAATATTGCAAAGTCCCGGAATTTATTACCGTTCAGAATTGGACCATAGCGGAATTTCGGTCTATACCGGTACCATCATATCCGATTGGGGGGGAAGATTCGAATTAGAGATTGATAGAAAAGCAAGGATATGGGCTCGTGTGAGTAGGAAACAGAAAATATCTATTCTAGTTCTATCATCAGCTATGGGGTCAAATCTACGAGAAATCATAGAGAATGTTTGCTATCCTGAAATTTTTTTGTCTTTCCTGAATGATAAGGAGAAAAAAAAAATTGGGTCAAAAGAAAATGCCATTTTGGAGTTTTATCAACAATTTGCTTGTGTAGGCGGAGAT------CCGGTATTTTCTGAATCCTTATGTAAGGAATTACAAAAGAAATTCTTTCAACAAAGATGTGAATTAGGAAGGATTGGTCGACGAAATATGAACCGGAGACTGAATCTTGATATACCCCAGAACAATACATTTTTGTTACCACGAGATATATTGGCAGCTGCGGATCATTTGATTGCAATGAAATTTGGAATGGGTACACTTGACGATATGAATCATTTGAAAAATAAACGTATTCGTTCTGTAGCGGATCTTTTACAAGATCAATTTGGATTGGCTCTGGCTCGTTTAGAAAATGTGGTTCGGGGAACTATATGTGGAGCAATTAGACATAAATTGATACCGACTCCTCAGAATTTGGTAACTTCGACTCCATTAACAACCACTTATGAATCTTTTTTCGGCTTACACCCATTATCTCAAGTTTTGGATCGAACTAATCCATTGACACAAATAGTTCATGGTAGAAAATTTAGTTATTTGGGCCCTGGAGGATTAAGAGGGCGAACAGCTAGTTTTCGGATACGAGATATCCACCCTAGTCACTATGGACGCATTTGTCCAATCGACACATCTGAAGGAATCAATGTTGGGCTTATTGGATCCTTAGCAATTCATGCGAAAATGGGTGATTGGGGATCTCTCGAAAGCCCATTTTATGAAATTTCTGAG------AAATTAAAAAAA------AAAAAGGTACGAATGCGTTATTTATCACCAAGTAGAGATGAATATTCTATGGTAGCGGCGGGAAATTCTTTGTCGCTGAATCCGGGTATTCAGGAGGAACAGGTTGTTCCAACTCGATACCGGCAAGAATTCCTGACTATTGCATGGGAACGAGTTCATCTTCGAAGTATTTTTCCCTTCCAATATTTTTCTGTTGGAGCTTCCCTCATTCCTTTTATCGAGCATAATGATGCGAATCGAGCTTTAATGAGTTCTAATATGCAACGGCAAGCAGTTCCGCTTTCTAGGTCTGAGAAGTGCATTGTTGGAACCGGGTTAGAAAGGCAAGTGGCTCTAGATTCAGGGGTTCTCGCTATAGCCAAACACGAGGGAAAGATCATTTATGCCGATACTAAAAAGATCCTTTTCTCAGGTAATGGAGATACTCGAAGCATTCCATTAGTTTTGTATGAGCGTTCCAACAAAAATACTTGTATGCACCAAAAACCCCAGGTTCAGCAGGGTAAATGCATTAAAAAGGGACAAATTTTATCGGATGGTGCCGCTATCGTTGGTGGGGAACTCGCTTTGGGGAAAAACGTATTAGTAGCTTATATGCCATGGGAAGGTTACAATTTTGAAGATGCGGTACTTATTAGTGAACGTCTGGTATATGAAGATATTTATACTTCTTTTCACATACGTAAATACGAAATTCAGACTCATGTGACAAGTCAAGGTCCCGAAAGGATCACTAATGAAATACCACATTTAGAGGCTCATTTACTCCGAAATTTAGACAAAAATGGAATTGTGATGCTTGGATCTTGGGTCGAGACGGGCGAGATTTTAGTAGGTAAATTAACGCCTCAGATGGCGAAAGAATCATCGTATGCCCCGGAAGATAAATTATTACGAGCCATACTGGGCATTCAGGTATCCACTTCAAAGGAAACTTCTTTAAAACTGCCTATAGGTGGTAGGGGTCGAGTTATTGATGTGAGATGGATCCGGAAAAAGGGGAGTTCTAGTTATAATCCAGAAATTATTCGTGTATATATCTCACAGAAACGTGAAATTAAAGTAGGTGATAAAGTAGCCGGAAGACATGGAAATAAGGGTATTATTTCAAAAATTTTGCCTAGACAAGATATGCCTTATTTGCAAGATGGAAGACCTGTTGATATGGTCTTCAATCCATTAGGAGTCCCTTCACGAATGAATGTAGGACAGATATTTGAATGCTCGCTGGGGTTAGCGGGTAGTCTGCTAGACAGACATTATCGAATAGCACCTTTTGATGAGAGATATGAACAAGAGGCTTCTAGAAAACTAGTCTTTTCGGAATTATATGAAGCCAGTAAGGAAACCGGGAATCCCTGGGTATTTGAACCTGAATATCCGGGAAAAAGCAGAATATTTGATGGAAGAACGGGAGAGCCTTTTGAACAGCCTGTTATAATAGGAAAGCCTTATATCTTGAAATTAATTCATCAAGTTGATGATAAAATCCACGGACGTTCCAGCGGACATTATGCACTTGTTACACAACAACCCCTTAGAGGAAGGGCTAAACAAGGGGGGCAGCGGGTAGGAGAAATGGAGGTTTGGGCTCTAGAGGGATTTGGTGTTGCTCATATTTTACAAGAAATGCTTACTTATAAATCTGATCATATTAGAGCTCGCCAGGAAGTACTTGGGACTACGATTGTTGGAGGAATAATACCTAACCCCGAGGATTCTCCAGAATCTTTTAGATTGCTCGTTCGAGAACTACGATCTTTGGCTCTGGAACTGAATCATTTCCTTGTATCTGACAAAAATTTCCAGATTAATAGAAAGGAAGCT---------
>Echeveria_lilacina
ATGCTCCGGGATGGAAATGAGGGAAAGTCCACAATACCTGGTTTTAATCAGATACAATTTGAAGGATTTTGTAGATTTCTTGGTCATGGTTTGACGGACGAACTTTATAAGTTTCCAAAAATTGAGGATACCGATCAAGAAATTGAATTTCAATTATTTGTGGAAACATATCAATTGGTAGAACCATCGATAAATGAACGAGATGCTGTGTATGAATCACTCACATATTCTTCTGAATTATATGTACCCGCGGGATTAATTTGGAAA------ACCGGTAAGGATATGCAAGAACAAAATATTTTTATTGGAAATATCCCTCTAATGAATTCGCTCGGAACTTCTATAGTAAATGGAATATACAGAATTGTGATCAATCAAATATTGCAAAGTCCCGGAATTTATTATCGTTCAGAATTGGACCATAGCGGAATTTCGGTCTATACCGGTACCATTATATCTGATTGGGGGGGAAGATTAGAATTAGAAATTGATAGAAAAGCAAGGATATGGGCTCGTGTGAGTAGGAAACAGAAAATATCTATTCTAGTTCTATCATCAGCTATGGGGCCAAATCTACGCGAAATCATAGAGAATGTTTGCTATCCTGAAATTTTTTTGTCTTTCCTGAATGATAAGGATAAAACTAAAATAGGGTCAAAAGAAAATGCCATTTTAGAGTTTTATCAACAATTTGCTTGTGTAGGCGGAGAT------CCGGTATTTTCGGAATCCTTATGTAAGGAATTACAAAAGAAATTCTTTCAACAAAGATGCGAATTAGGAAGGATTGGTCGACGAAATATGAATCGGAGACTGAATCTTGATATACCCCAGAACAATACATTTTTGTTACCACGAGATATATTGGCAGCCGCAGATCATTTGATTTCAATGAAATTTGGAATGGGTACACTTGACGATATGAATCATTTGAAAAATAAGCGTATTCGTTCTGTAGCGGATCTCTTACAAGATCAATTTGGATTGGCTCTGGCTCGTTTAGAAAATGTGGTTCGGGGAACTATAGGTGGAGCAATTAGACAGAAATTGATACCGACTCCTCAGAATTTGGTAACTTCGACTCCATTAACAACCACTTTTGAATCTTTTTTCGGCTTACACCCATTATCTCAAGTTTTGGATCGAACTAATCCATTGACACAAATAGTTCACGGTAGAAAATTGAGTTATTTGGGCCCTGGAGGAGTAACAGGGCGAACAGCGAGTTTTCGGATACGAGATATCCATCCTAGTCACTATGGACGCATTTGCCCAATTGACACATCTGAAGGAATCAATGTTGGGCTTATTGGATCCTTAGCAATTCATGCGAAAATAGGTCGTTCGGGATCTCTCGAAAGCCCCTTTTATGAAATTTATGAA------------AGATCA------AAAAAGGTACGGATGCGTTATTTATCACCAAGTAGAGATGAATATTATATGGTAGCGGCAGGAAATTCTTTGTCGCTGAATCCGGGTATTCAGGAGGAACAAGCTGTTCCAGCGCGATACCGGCAAGAATTCCTGACTATTGCATGGGAACGAGTTCATCTTCGAAGTATTTTTCCCTTCCAATATTTTTCTGTTGGAGCTTCCCTCATTCCTTTTATCGAGCATAATGATGCGAATAGGGCTTTAATGAGTTCTAATATGCAACGTCAAGCAGTTCCGCTTTCTAGGTCTGAGAAGTGCATTGTTGGAACCGGGTTAGAAAGGCAAGTGGCTCTAGATTCGGGGGTTCTCGCTATAGCCAAACATGAGGGAAAGATCCTTTTTGCCAATACTAACAGGATCCGTTTCTCAGGTAATGGAGATACTCGAAGCATTCCATTAATTATGTATGAACGTTCCAATAAAAATACTTGTATGCACCAAAAACCCCTGGTTCAGCAGGGTAAATGCATTAAAAAGGGACAAATTTTATCGGATGGTGCCGCTATCGTTGGGGGGGAACTCGCTTTGGGAAAAAACGTATTAGTAGCTTATATGCCGTGGGAAGGTTACAATTTTGAGGATGCGGTACTTATTAGTGAACGTCTGGTCTATGAAGATATTTATACTTCTTTTCACATCCGTAAATACGAAATTCAGACTCATGTGACAAGTCAAGGACCCGAAAGGATCACTAATGAAATACCCCATTTAGAAGCCCATTTACTCCGCAATTTAGACAAAAATGGAATTGTGATGCTTGGATCTTGGGTCGAGACGGGCGAGATTTTAGTAGGTAAATTAACGCCTCAGATGGCGAAAGAATCATCGTATGCCCCGGAAGATAGATTATTACGAGCCATACTGGGCATTCAGGTATCCACTTCAAAGGAAACTTGCTTAAAACTACCTATAGGTGGTAGGGGTCGAGTTATTGATGTGAGATGGATCCGGAAAAAGGGGAGTTCTAGTTATAATCCAGAAATTATTCGTGTATATATCTCACAGAAACGTGAAATCAAAGTCGGTGATAAAGTAGCTGGAAGACATGGAAATAAGGGTATTATTTCCAAAATTTTACCTAGACAAGATATGCCTTATTTGCAAGATGGAAGACCTGTTGATATGGTCTTCAATCCATTAGGAGTCCCTTCACGAATGAATGTAGGACAGATATTTGAATGCTCGCTGGGGTTAGCGGGTAGTCTACTAGACAGACATTATCGAATAGCACCTTTTGATGAGAGATATGAACAAGAGGCTTCGAGAAAACTAGTCTTTTCAGAATTATATGAAGCTAGTAAGGCAACAGGGAATCCTTGGGTATTTGAACCCGAATATCCGGGAAAAAGCAGAATATTTGATGGAAGAACGGGCGAGCCTTTTGAACAGCCTGTTATAATAGGAAAGCCCTATATCTTGAAATTAATTCATCAAGTGGATGATAAAATCCACGGACGTTCCAGCGGACATTATGCACTTGTTACACAACAACCCCTTAGAGGAAGAGCTAAGCAAGGGGGACAGCGGGTAGGAGAAATGGAGGTTTGGGCTCTAGAGGGATTTGGTGTTGCTCATATTTTACAAGAAATGCTTACTTATAAATCTGATCATATTAGAGCTCGCCAGGAAGTACTTGGGACTACGATCGTTGGCGGAATAATACCTAACCCCGAGGATGCTCCAGAATCTTTTAGATTGCTCGTTCGAGAACTACGATCTTTGGCTCTGGACCTGAACCATTTCCTTATATCTGAGAAAAATTTCCGGATTAATAGAAAGGAAGCT---------
>Graptopetalum_amethystinum
ATGCTCCGGGATGGAAATGAGGGAAAGTCCACAATACCAGGTTTTAATCAGATACAATTTGAAGGATTTTGTAGATTTCTTGGTCATGGTTTGACGGACGAACTTTATAAGTTTCCAAAAATTGAGGATACCGATCAAGAAATTGAATTTCAATTATTTGTGGAAACATATCAATTGGTAGAACCATCGATAAATGAACGAGATGCTGTGTATGAATCACTCACATATTCTTCTGAATTATATGTACCCGCGGGATTAATTTGGAAA------ACCGGTAAGGATATGCAAGAACAAAATATTTTTATTGGAAATATCCCTCTAATGAATTCTCTCGGAACTTCTATAGTAAATGGAATATACAGAATTGTGATCAATCAAATATTGCAAAGTCCCGGAATTTATTATCGTTCAGAATTGGACCATAGCGGAATTTCGGTCTATACCGGTACCATTATATCTGATTGGGGGGGAAGATTAGAATTAGAAATTGATAGAAAAGCAAGGATATGGGCCCGTGTGAGTAGGAAACAGAAAATATCTATTCTAGTTCTATCATCAGCTATGGGGCCAAATCTACGCGAAATCATAGAGAATGTTTGCTATCCTGAAATTTTTTTGTCTTTCCTGAATGATAAGGATAAAAATAAAATAGGGTCAAAAGAAAATGCCATTTTAGAGTTTTATCAACAATTTGCTTGTGTAGGCGGAGAT------CCGGTATTTTCGGAATCCTTATGTAAGGAATTACAAAAGAAATTCTTTCAACAAAGATGCGAATTAGGAAGGATTGGTCGACGAAATATGAATCGGAGACTGAATCTTGATATACCCCAGAACAATACATTTTTGTTACCACGAGATATATTGGCAGCCGCAGATCATTTGATTTCAATGAAATTTGGAATGGGTACACTTGACGATATGAATCATTTGAAAAATAAGCGTATTCGTTCTGTAGCGGATCTCTTACAAGATCAATTTGGATTGGCTCTGGCTCGTTTAGAAAATGTGGTTCGGGGAACTATAGGTGGAGCAATTAGACAGAAATTGATACCGACTCCTCAGAATTTGGTAACTTCGACTCCATTAACAACCACTTTTGAATCTTTTTTCGGCTTACACCCATTATCTCAAGTTTTGGATCGAACTAATCCATTGACACAAATAGTTCACGGTAGAAAATTGAGTTATTTGGGCCCTGGAGGGGTAACAGGGCGAACAGCGAGTTTTCGGATACGAGATATCCATCCTAGTCACTATGGACGCATTTGCCCAATTGACACATCTGAAGGAATCAATGTTGGGCTTATTGGATCCTTAGCAATTCATGCGAAAATAGGTCGTTCGGGATCTCTCGAAAGCCCCTTTTATGAAATTTATGAA------------AGATCA------AAAAAGGTACGGATGCGTTATTTATCACCAAGTAGAGATGAATATTATATGGTAGCGGCAGGAAATTCTTTGTCGCTGAATCCGGGTATTCAGGAGGAACAAGTTGTTCCAGCGCGCTACCGGCAAGAATTCCTGACTATTGCATGGGAACGAGTTCATCTTCGAAGTATTTTTCCCTTCCAATATTTTTCTGTTGGAGCTTCCCTCATTCCTTTTATCGAGCATAATGATGCGAATAGGGCTTTAATGAGTTCTAATATGCAACGTCAAGCAGTTCCGCTTTCTAGGTCTGAGAAGTGCATTGTTGGAACCGGGTTAGAAAGGCAAGTGGCTCTAGATTCGGGGGTTCTCGCTATAGCCAAACATGAGGGAAAGATCCTTTTTGCCAATACTAACAGGATCCTTTTCTCAGGTAATGGAGATACTCGAAGCATTCCATTAATTATGTATGAACGTTCCAATAAAAATACTTGTATGCACCAAAAACCCCTGGTTCAGCAGGGTAAATGCATTAAAAAGGGACAAATTTTATCGGATGGTGCCGCTATCGTTGGGGGGGAACTCGCTTTGGGAAAAAACGTATTAGTAGCTTATATGCCGTGGGAAGGTTACAATTTTGAGGATGCGGTACTTATTAGTGAACGTCTGGTCTATGAAGATATTTATACTTCTTTTCACATCCGTAAATACGAAATTCAGACTCATGTGACAAGTCAAGGAACCGAAAGGATCACTAATGAAATACCCCATTTAGAAGCCCATTTACTCCGCAATTTAGACAAAAATGGAATTGTGATGCTTGGATCTTGGGTCGAGACGGGCGAGATTTTAGTAGGTAAATTAACGCCTCAGATGGCGAAAGAATCATCGTATGCCCCGGAAGATAGATTATTACGAGCCATACTGGGCATTCAGGTATCCACTTCAAAGGAAACTTGCTTAAAACTACCTATAGGTGGTAGGGGTCGAGTTATTGATGTGAGATGGATCCGGAAAAAGGGGAGTTCTAGTTATAATCCAGAAATTATTCGTGTATATATCTCACAGAAACGCGAAATCAAAGTCGGTGATAAAGTAGCTGGAAGACATGGAAATAAGGGTATTATTTCCAAAATTTTACCTAGACAAGATATGCCTTATTTGCAAGATGGAAGACCTGTTGATATGGTCTTCAATCCATTAGGAGTCCCTTCACGAATGAATGTAGGACAGATATTTGAATGCTCGCTGGGGTTAGCGGGTAGTCTACTAGACAGACATTATCGAATAGCACCTTTTGATGAGAGATATGAACAAGAGGCTTCGAGAAAACTAGTCTTTTCAGAATTATATGAAGCTAGTAAGGCAACAGGGAATCCTTGGGTATTTGAACCCGAATATCCGGGAAAAAGCAGAATATTTGATGGAAGAACGGGCGAGCCTTTTGAACAGCCTGTTATAATAGGAAAGCCCTATATCTTGAAATTAATTCATCAAGTGGATGATAAAATCCACGGACGTTCCAGCGGACATTATGCACTTGTTACACAACAACCCCTTAGAGGAAGAGCTAAGCAAGGGGGACAGCGGGTAGGAGAAATGGAGGTTTGGGCTCTAGAGGGATTTGGTGTTGCTCATATTTTACAAGAAATGCTTACTTATAAATCTGATCATATTAGAGCTCGCCAGGAAGTACTTGGGACTACGATCGTTGGCGGAATAATACCTAACCCCGAGGATGCTCCAGAATCTTTTAGATTGCTCGTTCGAGAACTACGATCTTTGGCTCTGGACCTGAACCATTTCCTTATATCTGAGAAAAATTTCCGGATTAATAGAAAGGAAGCT---------
>Pachyphytum_compactum
ATGCTCCGGGATGGAAATGAGGGAAGGTCCACAATACCTGGTTTTAATCAGATACAATTTGAAGGATTTTGTAGATTTCTTGGTCATGGTTTGACGGACGAACTTTATAAGTTTCCAAAAATTGAGGATACCGATCAAGAAATTGAATTTCAATTATTTGTGGAAACATATCAATTGGTAGAACCATCGATAAATGAACGAGATGCTGTGTATGAATCACTCACATATTCTTCTGAATTATATGTACCCGCGGGATTAATTTGGAAA------ACCGGTAAGGATATGCAAGAACAAAATATTTTTATTGGAAATATCCCTTTAATGAATTCTCTCGGAACTTCTATAGTAAATGGAATATACAGAATTGTGATCAATCAAATATTGCAAAGTCCCGGAATTTATTATCGTTCAGAATTGGACCATAGCGGAATTTCGGTCTATACCGGTACCATTATATCTGATTGGGGGGGAAGATTAGAATTAGAAATTGATAGAAAAGCAAGGATATGGGCTCGTGTGAGTAGGAAACAGAAAATATCTATTCTAGTTCTATCATCAGCTATGGGGCCAAATCTACGCGAAATCATAGAGAATGTTTGCTATCCTGAAATTTTTTTGTCTTTCCTGAATGATAAGGATAAAAATAAAATAGGGTCAAAAGAAAATGCCATTTTAGAGTTTTATCAACAATTTGCTTGTGTAGGCGGAGAT------CCGGTATTTTCGGAATCCTTATGTAAGGAATTACAAAAGAAATTCTTTCAACAAAGATGCGAATTAGGAAGGATTGGTCGACGAAATATGAATCGGAGACTGAATCTTGATATACCCCAGAACAATACATTTTTGTTACCACGAGATATATTGGCAGCCGCAGATCATTTGATTTCAATGAAATTTGGAATGGGTACACTTGACGATATGAATCATTTGAAAAATAAGCGTATTCGTTCTGTAGCGGATCTCTTACAAGATCAATTTGGATTGGCTCTGGCTCGTTTAGAAAATGTGGTTCGGGGAACTATAGGTGGAGCAATTAGACAGAAATTGATACCGACTCCTCAGAATTTGGTAACTTCGACTCCATTAACAACCACTTTTGAATCTTTTTTCGGCTTACACCCATTATCTCAAGTTTTAGATCGAACTAATCCATTGACACAAATAGTTCACGGTAGAAAATTGAGTTATTTGGGCCCTGGAGGGGTAACAGGGCGAACAGCGAGTTTTCGGATACGAGATATCCATCCTAGTCACTATGGACGCATTTGCCCAATTGACACATCTGAAGGAATCAATGTTGGGCTTATTGGATCCTTAGCAATTCATGCGAAAATAGGTCGTTCGGGATCTCTCGAAAGCCCCTTTTATGAAATTTATGAA------------AGATCA------AAAAAGGTACGGATGCGTTATTTATCACCAAGTAGAGATGAATATTATATGGTAGCGGCAGGAAATTCTTTGTCGCTCAATCCGGGTATTCAGGAGGAACAAGTTGTTCCAGCGCGATACCGGCAAGAATTCCTGACTATTGCATGGGAACGAGTTCATCTTCGAAGTATTTTTCCCTTCCAATATTTTTCTGTTGGAGCTTCCCTCATTCCTTTTATCGAGCATAATGATGCGAATAGGGCTTTAATGAGTTCTAATATGCAACGTCAAGCAGTTCCGCTTTCTAGGTCTGAGAAGTGCATTGTTGGAACCGGATTAGAAAGGCAAGTGGCTCTAGATTCGGGGGTTCTCGCTATAGCCAAACATGAGGGAAAGATCCTTTTTGCCAATACTAACAGGATCCTTTTCTCAGGTAATGGAGATACTCGAAGCATTCCATTAATTATGTATGAACGTTCCAATAAAAATACTTGTATGCACCAAAAACCCCTGGTTCAGCAGGGTAAATGCATTAAAAAGGGACAAATTTTATCGGATGGTGCCGCTATCGTTGGGGGGGAACTCGCTTTGGGAAAAAACGTATTAGTAGCTTATATGCCGTGGGAAGGTTACAATTTTGAGGATGCGGTACTTATTAGTGAACGTCTGGTCTATGAAGATATTTATACTTCTTTTCACATCCGTAAATACGAAATTCAGACTCATGTGACAAGTCAAGGACCCGAAAGGATCACTAATGAAATACCCCATTTAGAAGCCCATTTACTCCGCAATTTAGACAAAAATGGAATTGTGATGCTTGGATCTTGGGTCGAGACGGGCGAGATTTTAGTAGGTAAATTAACGCCTCAGATGGCGAAAGAATCATCGTATGCCCCGGAAGATAGATTATTACGAGCCATACTGGGCATTCAGGTATCCACTTCAAAGGAAACTTGCTTAAAACTACCTATAGGTGGTAGGGGTCGAGTTATTGATGTGAGATGGATCCGGAAAAAGGGGAGTTCTAGTTATAATCCAGAAATTATTCGTGTATATATCTCACAGAAACGTGAAATAAAAGTCGGTGATAAAGTAGCTGGAAGACATGGAAATAAGGGTATTATTTCCAAAATTTTACCTAGACAAGATATGCCTTATTTGCAAGATGGAAGACCTGTTGATATGGTCTTCAATCCATTAGGAGTCCCTTCACGAATGAATGTAGGACAGATATTTGAATGCTCGCTGGGGTTAGCGGGTAGTCTACTAGACAGACATTATCGAATAGCACCTTTTGATGAGAGATATGAACAAGAGGCTTCGAGAAAACTAGTCTTTTCAGAATTATATGAAGCTAGTAAGGCAACAGGGAATCCTTGGGTATTTGAACCCGAATATCCGGGAAAAAGCAGAATATTTGATGGAAGAACGGGCGAGCCTTTTGAACAGCCTGTTATAATAGGAAAGCCCTATATCTTGAAATTAATTCATCAAGTGGATGATAAAATCCACGGACGTTCCAGCGGACATTATGCACTTGTTACACAACAACCCCTTAGAGGAAGAGCTAAGCAAGGGGGACAGCGGGTAGGAGAAATGGAGGTTTGGGCTCTAGAGGGATTTGGTGTTGCTCATATTTTACAAGAAATGCTTACTTATAAATCTGATCATATTAGAGCTCGCCAGGAAGTACTTGGGACTACGATCGTTGGCGGAATAATACCTAACCCCGAGGATGCTCCAGAATCTTTTAGATTGCTCGTTCGAGAACTACGATCTTTGGCTCTGGACCTGAACCATTTCCTTATATCTGAGAAAAATTTCCGGATTAATAGAAAGGAAGCT---------
>Sedum_alfredii
ATGCTCCGGGATGGAAATGAGGGAAGGTCCACAATACCTGGTTTTAATCAGATACAATTTGAAGGATTTTGTAGGTTTCTTGGTCATGGTTTGACGGAAGAACTTTATAAGTTTCCAAAAATTGAGGATACCGATCAAGAAATTGAATTTCAATTATTTGTGGAAACATATCAATTGGTAGAACCATCGATAAATGAACGAGATGCTGTGTATGACTCACTCACATATTCTTCTGAATTATATGTACCCGCGGCATTAATTTGGAAA------ACCGGTAGGGATATGCAAGAACAAAAAATTTTTATTGGAAATATCCCTCTAATGAATTCTCTCGGAACTTCTATAGTAAATGGAATATACAGAATTGTGATCAATCAAATATTGCAAAGTCCTGGAATTTTTTATAGTTCAGAATTGGACCATAGCGGAATTTCGGTCTATACCGGTACCATTATATCTGATTGGGGGGGAAGATTAGAATTAGAAATTGATAGAAAAGGAAGGATATGGGCGCGTGTGAGTAGGAAACAGAAAATATCTATTCTAGTGCTATCATCAGCTATGGGGCCAAATCTACACGAAATCATAGAGAATGTTTGCTATCCTGAAATTTTTTTGTCTTTCCTAACTGATAAGGATAAAAATAAAATAGGGTCAAAAGAGAATGCTATTTTAGAGTTTTATCAACAATTTGCTTGTGTAGGCGGAGAT------TCGGTATTTTCGGAATCCTTATGTAAGGAATTACAAAAGAAATTCTTTCAACAAAGATGTGAATTAGGAAGGATTGGTCGACGAAATATGAATCGGAGACTGAATCTTGATATACCCCAGAACAATACATTTTTGTTACCACGCGATATATTGGCAGCCGCAGATCATTTGATTTCAATGAAATTTGGAATGGGTACACTTGACGATATGAATCATTTGAAAAATAAACGTATTCGTTCTGTAGCGGATCTCTTACAAGATCAATTTGGATTGGCTCTGGCTCGTTTAGAAAATGTGGTTCGGGGAACTATAGGTGGAGCAATTAGACATAAATTGATACCGACTCCTCAGAATTTGGTAACTTCGACTCCATTAACAACCACTTTTGAATCTTTTTTCGGCTTACACCCATTATCTCAAGTTTTGGATCGAACTAATCCATTGACACAAATAGTTCATGGTAGAAAATTGAGTTATTTGGGCCCTGGAGGGGTAACAGGGCGAACAGCGAGTTTTCGGATACGAGATATCCATCCTAGTCACTATGGACGCATTTGCCCAATCGACACATCTGAAGGAATAAATGTTGGGCTTATTGGATCCTTAGCAATTCATGCGAAAATTGGTCGTTGGGGATCTCTCGAAAGTCCGTTTTATGAAATTTATGAA------------AGATCA------AAAAAGGTGCGGATGCGTTATTTATCACCAAGTAGAGATGAATATTATATGGTAGCGGCAGGAAATTCTTTGTCACTGAATCCGGGTATTCAGGAGGAACAAGTTGTTCCAGCTCGATACCGGCAAGAATTCCTGACTATTGCATGGGAACGCGTTCATCTTCGAAGTATTTTTCCCTTCCAATATTTTTCTGTTGGAGCTTCCCTCATTCCTTTTATCGAGCATAATGATGCGAATAGGGCTTTAATGAGTTCGAATATGCAACGTCAAGCAGTTCCGCTTTCTAGGTCTCAGAAGTGCATTGTTGGAACCGGGTTAGAGAGGCAAGTGGCTCTAGATTCAGGGGTTCTTGCTATAGCCAAACATGAGGGAAAGATCATTTATGCTAATACTAAGAGGATCCTTTTCTCAGGTAATGGAGATACTCGAAGCATTCCATTAATTAGGTATGAACGTTCCAACAAAAATACTTGTATGCACCAAAAACCCCTGGTTCAGCAGGGTAAATGCATTAAAAAGGGACAAATTTTATCGGATGGTGCCGCTATCGTTGGTGGGGAACTCGCTTTGGGAAAAAACGTATTAGTAGCTTATATGCCGTGGGAAGGTTACAATTTTGAGGATGCGGTACTTATTAGTGAACGTTTGGTATATGAAGATATTTATACTTCTTTTCACATCCGTAAATACGAAATTCAGACTCATGTGACAAGTCAAGGACCTGAAAGGATCACTAATGAAATACCCCATTTAGAAGCCCATTTACTCCGCAATTTAGACAAAAATGGAATTGTGATGCTTGGATCTTGGATCGAGACGGGTGATATTTTAGTAGGTAAATTAACACCTCAAATGGCAAAAGAATCATCGTATGCCCCGGAAGATAGATTATTACGAGCCATACTGGGCATTCAGGTATCCACTTCAAAGGAAACTTGCTTAAAACTACCTATAGGTGGTAGGGGTCGAGTTATTGATGTGAGATGGATCCGGAAAAAGGGGAGTTCTAGTTATAATCCAGAAATTATTCGTGTATATATCTCACAGAAACGTGAAATAAAAGTAGGTGATAAAGTAGCTGGAAGACATGGAAATAAGGGCATTATTTCCAAAATTTTAATTAGACAAGATATGCCTTATTTGCAAGATGGAAGACCTGTGGATATGATATTCAATCCATTAGGAGTCCCTTCACGAATGAATGTAGGACAGATATTTGAATGCTCGCTGGGGTTAGCAGGTAGTCTACTAGACAGACATTATCGAATAGCACCTTTTGATGAGAGATATGAACAAGAGGCTTCTAGAAAACTAGTCTTTTCGGAATTATATGCAGCTAGTAAGGCAACAGGGAATCCTTGGGTATTTGAACCCGAATATCCGGGAAAAAGCAGAATATTTGATGGAAGAACAGGCGAGCCTTTTGAACAGCCTGTTATAATAGGAAAGCCCTATATCTTGAAATTAATTCATCAAGTGGATGATAAAATCCACGGACGTTCCAGCGGACATTATGCACTTGTTACACAACAACCCCTTAGAGGAAGAGCTAAGCAAGGGGGGCAGCGGGTAGGAGAAATGGAGGTTTGGGCTCTAGAGGGATTTGGTGTTGCGCATATTTTACAAGAAATGCTTACTTATAAATCTGATCATATTAGAGCTCGCCAGGAAGTCCTTGGGACTACGATCGTTGGCGGAATAATACCTAACCCCGAGGATGCCCCAGAATCCTTTAGATTGCTCGTTCGCGAACTACGATCTTTAGCTCTGGAACTGAACCATTTCCTTGTATCTGAGAAAAATTTTCGGATTAATAGAAAGGAAGCT---------
>Sedum_emarginatum
ATGCTCCGGGATGGAAATGAGGGAAGGTCCACAATACCTGGTTTTAATCAGATACAATTTGAAGGATTTTGTAGGTTTCTTGGTCATGGTTTGACGGAAGAACTTTATAAGTTTCCAAAAATTGAGGATACCGATCAAGAAATTGAATTTCAATTATTTGTGGAAACATATCAATTGGTAGAACCCTCGATAAATGAACGAGATGCTGTGTATGAATCACTCACATATTCTTCTGAATTATATGTACCCGCGGCATTAATTTGGAAA------ACCGGTAGGGATATGCAAGAACAAAATTTTTTTTTTGGAAATATCCCTCTAATGAATTCTCTTGGAACTTCTATAGTAAATGGAATATACAGAATTGTGATCAATCAAATATTGCAAAGTCCTGGAATTTATTATAGTTCAGAATTGGACCATAGCGGAATTTCGGTCTATACCGGTACCATTATATCTGATTGGGGGGGAAGATTAGAATTAGAAATTGATAGAAAAGGAAGGATATGGGCTCGTGTGAGTAGGAAACAGAAAATATCTATTCTAGTGCTATCATCAGCTATGGGGCCAAATCTACGCGAAATCATAGAGAATGTTTGCTATCCTGAAATTTTTTTGTCTTTCCTGAATGATAAGGATAAAAATAAAATAGGGTCAAAAGAAAATGCTATTTTAGAGTTTTATCAACAGTTTGCTTGTGTCGGCGGAGAT------CCGGTATTTTCGGAATCCTTATGTAAGGAATTACAAAAGAAATTCTTTCAACAAAGATGTGAATTAGGAAGGATTGGTCGACGAAATATGAATCGGAGACTAAATCTTGATATACCCCAGAACAATACATTTTTGTTACCACGCGATATATTGGCAGCCGCAGATCATTTGATTTCAATGAAATTTGGAATGGGTACACTTGACGATATGAATCATTTGAAAAATAAACGTATTCGTTCTGTAGCGGATCTCTTACAAGATCAATTTGGATTGGCTCTGGCTCGTTTAGAAAATGTGGTTCGGGGAACTATAGGTGGAGCAATTAGACATAAATTGATACCGACTCCTCAGAATTTGGTAACTTCGACTCCATTAACAACCACTTTTGAATCTTTTTTCGGCTTACACCCATTATCTCAAGTTTTGGATCGAACTAATCCATTGACACAAATAGTTCATGGTCGAAAATTGAGTTATTTGGGCCCTGGAGGGGTAACAGGGCGAACAGCTAGTTTTCGGATACGAGATATCCATCCTAGTCACTATGGACGCATTTGCCCAATCGACACATCTGAAGGAATAAATGTTGGGCTTATTGGATCCTTAGCAATTCATGCGAAAATTGGTCGTTGGGGATCTCTCGAAAGCCCGTTTTATGAAATTTATGAA------------AGATCA------AAAAAGGTGCGGATGCTTTATTTATCACCAAGTAGAGATGAATATTATATGGTAGCGGCAGGAAATTCTTTGTCACTGAATCCGGGTATTCAGGAGGAACAAGTTGTTCCAGCTCGATACCGGCAAGAATTCCTTACTATTGCATGGGAACGCGTTCATCTTCGAAGTATTTTTCCCTTCCAATATTTTTCTGTTGGAGCTTCCCTCATTCCTTTTATCGAGCATAATGATGCCAATAGGGCTTTAATGAGTTCGAATATGCAACGTCAAGCAGTTCCGCTTTCTAGGTCTGAGAAGTGCATTGTTGGAACCGGGTTAGAAAGGCAAGTGGCTCTAGATTCAGGGGTTCTCATTATAGCCAAACATGAGGGAAAGATCATTTATGCTAATACTAACAGGATCCTTTTCTCAGGTAATGGAGATACTCGAAGCATTCCATTAATTAGGTATGAACGTTCCAACAAAAATACTTGTATGCACCAAAAACCCCTGGTTCAGCAGGGTAAATGCATTAAAAAGGGACAAATTTTATCGGATGGTGCCGCTATCGTTGGTGGGGAACTCGCTTTGGGAAAAAACGTATTAGTAGCTTATATGCCGTGGGAAGGTTACAATTTTGAGGATGCGGTACTTATTAGTGAACGTTTGGTATGTGAAGATATTTATACTTCTTTTCACATCCGTAAATACGAAATTCAGACTCATGTGACAAGTCAAGGACCTGAAAGGATCACTAATGAAATACCCCATTTAGAAGCCCATTTACTACGCAATTTAGACAAAAATGGAATTGTGATGCTTGGATCTTGGGTCGAGACGGGCGAGATTTTAGTAGGTAAATTAACGCCTCAGATGGCGAAAGAATCATCGTATGCCCCGGAAGATAGATTATTACGAGCCATACTGGGCATTCAGGTATCCACTTCAAAGGAAACTTGCTTAAAACTACCTAGAGGTGGTAGGGGTCGAGTTATTGATGTGAGATGGGTCCGGAAAAAGGAGAGTTCTAGTTATAATCCAGAAATTATTCGTGTCTATATCTCACAGAAACGTGAAATCAAAGTAGGTGATAAAGTAGCTGGAAGACATGGAAATAAGGGTATTATTTCCAAAATTTTACTTAGACAAGATATGCCTTATTTGCAAGATGGAAGACCTGTGGATATGGTATTCAATCCATTAGGAGTCCCTTCACGAATGAATGTAGGACAGATATTTGAATGCTCGCTGGGGTTAGCGGGTAGTCTACTAGACAGACATTATCGAATAGCACCTTTTGATCAGAGATATGAACAAGAGGCTTCTAGAAAACTAGTCTTTTCGGAATTATATGAAGCTAGTAAGGCAACAGGGAATCCTTGGGTATTTGAACCCGAATATCCGGGAAAAAGCAGAATATTTGATGGAAGAACAGGCGAGCCTTTTGAACAGCCTGTTATAATAGGAAAGCCCTATATCTTGAAATTAATTCATCAAGTGGATGATAAAATCCACGGACGTTCCAGCGGACATTATGCACTTGTTACACAACAACCCCTTAGAGGAAGAGCTAAGCAAGGGGGGCAGCGGGTAGGAGAAATGGAGGTTTGGGCTCTAGAGGGATTTGGTGTTGCTCATATTTTACAAGAAATGCTTACTTATAAATCTGATCATATTAGAGCTCGCCAGGAAGTCCTTGGGACTACGATCGTTGGCGGAATAATACCTAATCCCGAAGATGCTCCAGAATCCTTTAGATTGCTCGTTCGCGAACTACGATCTTTAGCTCTGGAACTGAACCATTTCCTTGTATCTGAGAAAAATTTCCGGATTAATAGAAAGGAAGCT---------
>Sedum_lineare
ATGCTCCGGGATGGAAATGAGGGAAGGTCCACAATACCTGGTTTTAATCAGATACAATTTGAAGGATTTTGTAGGTTTCTTGGTCATGGTTTGACGGAAGAACTTTATAAGTTTCCAAAAATTGAGGATATCGATCAAGAAATTGAATTTCAATTGTTTGTGGAAACATATCAATTGGTAGAACCATCGATAAATGAACGAGATGCTGTGGATAAATCACTCACATATTCTTCTGAATTATATGTACCCGCGGGATTAATTTGGAAA------ACCGGTAGGGATATGCAAGAACAAAATATTTTTATTGGAAATATCCCTCTAATGAATTCTCTCGGAACTTCTATAGTAAATGGAATATACAGAATTGTGATCAATCAAATATTGCAAAGTCCCGGAATTTATTATCGTTCAGAATTGGACCATAGCGGAATTTCGGTCTATACCGGGACCATTATATCTGATTGGGGGGGAAGATTAGAATTAGAAATTGATAGAAAAGCACGGATATGGGCTCGTGTGAGTAGGAAACAGAAAATCTCTATTCTAGTTCTATCATCAGCTATGGGGCCAAATATACGCGAAATCATAGAGAATGTTTGCTATCCTGAAATTTTTTTGTCTTTCCTGAATGATAAGGATAAAAATAAAATAGGGTCAAAAGAAAATGCCATTTTAGAGTTTTATCAACAATTTGCTTGTGTAGGTGGAGAT------CCGGTATTTTCGGAATCCTTATGTAAGGAATTACAAAAGAAATTCTTTCAACAAAAATGTGAATTAGGACGAATTGGTCGACGAAATATGAATCGGAGACTGAATCTTGATATACCCCAGAACAATACCTTTTTGTTACCACGAGATATATTGGCAGCCGCAGATCATTTGATTTCAATGAAATTTGGAATGGGTACACTTGACGATATGAATCATTTGAAAAATAAACGTATTCGTTCTGTAGCGGATCTCTTACAAGATCAATTTGGGTTGGCTCTGGCTCGTTTAGAAAATGTGGTTCGGGGAACTATAGGTGGAGCAATTAGACATAAATTGATACCGACTCCTCAGAATTTGGTAACGTCGACTCCATTAACAACCACTTTTGAATCTTTTTTCGGCTTACACCCATTATCTCAAGTTTTGGATCGAACTAATCCATTGACACAAATAGTTCATGGTAGAAAATTGAGTTATTTGGGCCCTGGAGGGGTAACAGGGCGAACAGCGAGTTTTCGGATACGAGATATCCATCCTAGTCACTATGGACGCATTTGCCCAATTGACACATCTGAAGGAATCAATGTTGGGCTTATTGGATCCTTAGCAATTCATGCTAAAATTGGTCGTTGGGGATCTCTCGAAAGTCCGTTTTATGAAATTTATGAA------------AGATCA------AAAAAGGTACGGATGCGTTATTTATCACCAAGTAGAGATGAATATTATATGGTAGCGGCAGGGAATTCTTTGTCGCTGAATCCGGGTATTCAGGAGGAACAAGTTGTTCCAGCGCGATACCGACAAGAATTCCTGACGATTGCATGGGAACGCGTTCATCGTCGAAGTATTTTTCCCTTCCAATATTTTTCTGTTGGAGCTTCCCTCATTCCTTTTATCGAGCATAATGATGCGAATAGGGCTTTAATGAGTTCTAATATGCAACGTCAAGCAGTTCCGCTTTCTAGGTCTGAGAAGTGCATTGTTGGAACCGGATTAGAAAGGCAAGTGGCTCTAGATTCAGGGGTTCTCGCTATAGCCAAACATGAGGGAAAGATCATTTCTGCTAATACTAACAGGATCCTTTTCTCAGTTAATGGAGAGACTCGAAGCATTCCATTAATTATGTATGAACGTTCCAATAAAAATACTTGTATGCACCAAAAACCCCTGGTGAACCAGGGTAAATGCATTAAAAAGGGACAAATTTTATCGGATGGTGCCGCTATCGTTGGTGGGGAACTCGCTTTGGGCAAAAACGTATTAGTAGCTTATATGCCGTGGGAAGGTTACAATTTTGAGGATGCGGTACTTATTAGTGAACGTCTGGTATATGCAGATATTTATACTTCTTTTCACATCCGTAAATACGAAATTCAGACTCATGTGACAAGTCAAGGACCCGAAAGGATCACTAATGAAATACCCCATTTAGAAGCCCATTTACTCCGCAATTTAGACAAAAATGGAATTGTGATGCTTGGATCCTGGGTCGAGACGGGCGAGATTTTAGTAGGTAAATTAACGCCTCAGATGGCGAAAGAATCATCGTATGCCCCGGAAGATAGATTATTACGAGCCATACTGGGCATTCAGGTATCCACTTCAAAGGAAACTTGCTTAAAACTCCCTATAGGTGGTAGGGGTCGAGTTATTGATGTGAGATGGATCCGGAAAAAGGGGAGTTCTAGTTATAATCCAGAAATTATTCGTGTATATATCTCACAGAAACGTGAAATCAAAGTAGGTGATAAAGTAGCTGGAAGACATGGAAATAAGGGTATTATTTCGAAAATTTTACCTAGACAAGATATGCCTTATTTGCAAGATGGAAGACCTGTTGATATGGTCTTCAATCCATTAGGAGTCCCTTCACGAATGAATGTAGGACAGATATTTGAATGCTCGCTGGGGTTAGCGGGTAGTCTACTAGACAGACAGTATCGAATAGCACCTTTTGATGAGAGATATGAACAAGAGGCTTCGAGAAAACTAGTCTTTTCGGAATTATATGAAGCTAGTAAGGCAACAGGGAACCCTTGGGTATTTGAACCCGAATATCCGGGAAAAAGCAGAATATTTGATGGAAGAACGGGCCATCCTTTTGAACAGCCTGTTATAATAGGAAAGCCCTATATCTTGAAATTAATTCATCAAGTGGATGATAAAATCCACGGACGTTCCAGCGGACATTATGCACTTGTTACACAACAGCCCCTTAGAGGAAGAGCTAAGCAAGGGGGGCAGCGGGTAGGAGAAATGGAAGTTTGGGCTCTAGAGGGATTTGGTGTTGCTCATATTTTACAAGAAATGCTTACTTATAAATCTGATCATATTAGAGCTCGCCAGGAAGTACTTGGGACTACGATCGTTGGCGGAATAATACCTAACCCCGAAGATGCTCCAGAATCTTTTAGATTGCTCGTTCGAGAACTACGATCTTTGGCTATGGAACTGAACCATTTCCTTGTCTCGGAGAAAAATTTACGGATTAATAGAAAGGAAGCT---------
>Sedum_oryzifolium
ATGCTCCGGGATGGAAATGAGGGAAGGTCCACAATACCTGGTTTTAATCAGATACAATTTGAAGGATTTTGTAGGTTTCTTGGTCATGGTTTGACGGAAGAACTTTATAAGTTTCCAAAAATTGAGGATATCGATCAAGAAATTGAATTTCAATTGTTTGTGGAAACATATCAATTGGTAGAACCATCGATAAATGAACGAGATGCTGTGTATGAATCACTCACATATTCTTCTGAATTATATGTACCCGCGGGATTTATTTGGAAA------ACCTGTAGGGATATGCAAGAACAAAATATTTTTATTGGAAATATCCCTCTAATGAATTCTCTCGGAACTTCTATAGTAAATGGAATATACAGAATTGTGATCAATCAAATATTGCAAAGTCCCGGAATTTATTATCGTTCAGAATTGGACCATAGCGGAATTTCGGTCTATACCGGTACCATTATATCTGATTGGGGGGGAAGATTAGAATTAGAAATTGATAGAAAAGCAAGGATATGGGCTCGTGTGAGTAGGAAACAGAAAATCTCTATTCTAGTTCTATCATCAGCTATGGGGCCAAATTTACGCGAAATCATAGAGAATGTTTGCTATCCTGAAATTTTTTTGTCTTTCCTGAATGAT------AAAAATAAAATAGGGTCAAAAGAAAATGCCATTTTAGAGTTTTATCAACAATTTGCTTGTGTAGGCGGAGAT------CCGGTATTTTCAGAATCCTTATGTAAGGAATTACAAAAGAAATTCTTTCAACAAAAATGTGAATTAGGACGGATTGGTCGACGAAATATGAATCGGAGACTGAATCTTGATATACCTCAGAACAATACCTTTTTATTACCACGAGATATATTGGCAGCCGCAGATCATTTGATTTCAATGAAATTTGGAATGGGTACACTTGACGATATGAATCATTTGAAAAATAAACGTATTCGTTCTGTAGCGGATCTCTTACAAGATCAATTTGGATTGGCTCTGGCTCGTTTAGAAAATGTGGTTCGGGGAACTATAGGTGGAGCAATTAGACATAAATTGATACCGACTCCTCAGAATTTGGTAACTTCGACTCCATTAACAACCACTTTTGAATCTTTTTTCGGATTACACCCATTATCTCAAGTTTTGGATCGAACTAATCCATTAACACAAATAGTTCATGGTAGAAAATTGAGTTATTTGGGCCCTGGAGGGGTAACAGGTCGAACAGCGAGTTTTCGGATACGAGATATCCATCCTAGTCACTATGGACGCATTTGCCCAATCGACACATCTGAAGGAATCAATGTTGGGCTTATTGGATCCTTATCAATTCATGCGAAAATTGGTCGTTGGGGATCTCTTGACAGTCCGTTTTATGAAATTTATGAA------------AGATCA------AAAAAGGTACGGATGCGTTATTTATCACCAAGTAGAGATGAATATTATATGGTAGCGGCAGGAAATTCTTTGTCGTTAAATCCGGGTATTCAGGAGGAACAAGTTGTTCCAGCTCGATACCGGCAAGAATTCCTGACGATTGCATGGGAACGAGTTCATCTTCGAAGTATTTTTCCCTTCCAATATTTTTCTGTTGGAGCTTCCCTCATTCCTTTTATCGAGCATAATGATGCGAATAGGGCTTTAATGAGTTCTAATATGCAACGTCAAGCAGTTCCTCTTTCTAGGTCTGAGAAGTGCATTGTTGGAACCGGATTAGAAAGGCAAGTGGCTCTAGATTCAGGGGTTCTCGCTATAGCCAAACATGAGGGAAAGATAATTTCTTACAATACTAACAGGATCCTTTTCTCAGGTAATGGAGAGACTCGAAGCATTCCATTAATTATGTATGAACGTTCCAATAAAAATACTTGTATGCACCAAAAACCCCTGGTTCAGCAGAGTAAATGCATTAAAAAGGGACAAATTTTATCGGATGGTGCCGCTATCGTTGGTGGGGAACTCGCTTTGGGAAAAAACGTATTAGTAGCTTATATGCCGTGGGAAGGTTACAATTTTGAGGATGCGGTACTTATTAGTGAACGTCTGGTATATGCAGATATTTATACTTCTTTTCACATCCGTAAATACGAAATTCAGACTCATGTGACAAGTCAAGGAGCCGAAAGGATCACTAATGAAATACCCCATTTAGAAGCCCGTTTACTCCGCAATTTAGACAAAAATGGAATTGTGATGCTTGGGTCTTGGGTTGAGACGGGCGAGATTTTAGTAGGTAAATTAACGCCTCAGATGGCGAAAGAATCATCGTATGCCCCGGAAGATAGATTATTACGAGCCATACTGGGCATTCAGGTATCCACTTCAAAGGAAACTTGCTTAAAACTCCCTATAGGTGGTAGGGGTCGAGTTATTGATGTGAGATGGATCCGGAAAAAGGGGAGTTCTAGTTATAATCCAGAAATTATTCGTGTATATATCTCACAGAAACGTGAAATCAAAGTAGGTGATAAAGTAGCTGGAAGACATGGAAATAAGGGTATTATTTCGAAAATTTTATCTAGACAAGATATGCCTTATTTGCAAGATGGAAGACCTGTTGATATGGTCTTCAATCCATTAGGAGTCCCTTCACGAATGAATGTAGGACAGATATTTGAATGCTCGCTGGGGTTAGCGGGTAGTCTACTAGACAGACAGTATCGAATAGCACCTTTTGATGAGAGATATGAACAAGAGGCTTCGAGAAAACTAGTCTTTTCGGAATTATATGAAGCTAGTAAGACAACAGGGAACCCTTGGGTATTTGAACCCGAATATCCGGGAAAAAGTAGAATATTTGATGGAAGAACGGGCCAGCCTTTTGAACAGCCTGTTATAATAGGAAAGCCCTATATCTTGAAATTAATTCATCAAGTGGATGATAAAATCCACGGACGTTCCAGCGGCCATTATGCACTTGTTACACAACAACCCCTTAGAGGAAGAGCTAAGCAAGGGGGGCAGCGGGTGGGAGAAATGGAAGTTTGGGCTCTAGAGGGATTTGGTGTTGCTCATATTTTACAAGAAATGCTTACTTATAAATCTGATCATATTAGAGCTCGCCAGGAAATACTTGGGACTACGCTCGTTGGCGGAATAATACCTAACCCTGAGGATGCTCCAGAATCTTTTAGATTGCTCGTTCGAGAACTACGATCTTTGGCTCTGGAACTGAACCATTTTCTTGTCTCGGAGAAAAATTTCCGAATTAATAGAAAGGAAGCT---------
>Sedum_plumbizincicola
ATGCTCCGGGATGGAAATGAGGGAAGGTCCACAATACCTGGTTTTAATCAGATACAATTTGAAGGATTTTGTAGGTTTCTTGGTCATGGTTTGACGGAAGAACTTTATAAGTTTCCAAAAATTGAGGATACCGATCAAGAAATTGAATTTCAATTATTTGTGGAAACATATCAATTGGTAGAACCATCGATAAATGAACGAGATGCTGTGTATGACTCACTCACATATTCTTCTGAATTATATGTACCCGCAGCATTAATTTGGAAA------ACCGGTAGGGATATGCAAGAACAAAAAATTTTTATTGGAAATATCCCTCTAATGAATTCTCTCGGAACTTCTATAGTAAATGGAATATACAGAATTGTGATCAATCAAATATTGCAAAGTCCTGGAATTTTTTATAGTTCAGAATTGGACCATAGCGGAATTTCGGTCTATACCGGTACCATTATATCTGATTGGGGGGGAAGATTAGAATTAGAAATTGATAGAAAAGGAAGGATATGGGCTCGTGTGAGTAGGAAACAGAAAATATCTATTCTAGTGCTATCATCAGCTATGGGGCCAAATCTACACGAAATCATAGAGAATGTTTGCTATCCTGAAATTTTTTTGTGTTTCCTAACTGATAAGGATAAAAATAAAATAGGGTCAAAAGAGAATGCTATTTTAGAGTTTTATCAACAATTTGCTTGTGTAGGCGGAGAT------CCGGTATTTTCGGAATCTTTATGTAAGGAATTACAAAAAAAATTCTTTCAACAAAGATGTGAATTAGGAAGGATTGGTCGACGAAATATGAATCGGAGACTAAATCTTGATATACCCCAGAACAATACATTTTTGTTACCACGCGATATATTGGCAGCCGCAGATCATTTGATTTCAATGAAATTTGGAATGGGTACACTTGACGATATGAATCATTTGAAAAATAAACGTATTCGTTCTGTAGCGGATCTCTTACAAGATCAATTTGGATTGGCTCTGGCTCGTTTAGAAAATGTGGTTCGGGGAACTATAGGTGGAGCAATTAGACATAAATTGATACCGACTCCTCAGAATTTGGTAACTTCGACTCCATTAACAACCACTTTTGAATCTTTTTTCGGCTTACACCCATTATCTCAAGTTTTGGATCGAACTAATCCATTGACACAAATAGTTCATGGTAGAAAATTGAGTTATTTGGGCCCTGGAGGGGTAACAGGGCGAACAGCGAGTTTTCGGATACGAGATATCCATCCTAGTCACTATGGACGCATTTGCCCAATCGACACATCTGAAGGAATAAATGTTGGGCTTATTGGATCCTTAGCAATTCATGCGAAAATTGGTCGTTGGGGATCTCTCGAAAGTCCGTTTTATGAAATTTATGAA------------AGATCA------AAAAAGGTGCGGATGCGTTATTTATCACCAAGTAGAGATGAATATTATATGGTAGCGGCAGGAAATTCTTTGTCACTGAATCCGGGTATTCAGGAGGAACAAGTTGTTCCAGCTCGATACCGGCAAGAATTCCTGACTATTGCATGGGAACGCGTTCATCTTCGAAGTATTTTTCCCTTCCAATATTTTTCTGTTGGAGCTTCCCTCATTCCTTTTATCGAGCATAATGATGCGAATAGGGCTTTAATGAGTTCGAATATGCAACGTCAAGCAGTTCCGCTTTCTAGGTCTGAGAAGTGCATTGTTGGAACCGGGTTAGAGAGGCAAGTGGCTCTAGATTCAGGGGTTCTTGCTATAGCCAAACATGAGGGAAAGATCATTTATGCTAATACTAAGAGGATCCTTTTCTCAGGTAATGGAGATACTCGAAGCATTCCATTAATTAGGTATGAACGTTCCAACAAAAATACTTGTATGCACCAAAAACCCCTGGTTCAGCAGGGTAAATGCATTAAAAAGGGACAAATTTTATCGGATGGTGCCGCTATCGTTGGTGGGGAACTCGCTTTGGGAAAAAACGTATTAGTAGCTTATATGCCGTGGGAAGGTTACAATTTTGAGGATGCGGTACTTATTAGTGAACGTTTGGTATATGAAGATATTTATACTTCTTTTCACATCCGTAAATACGAAATTCAGACTCATGTGACAAGTCAAGGACCTGAAAGGATCACTAATGAAATACCCCATTTAGAAGCCCATTTACTCCGCAATTTAGACAAAAATGGAATTGTGATGCTTGGATCTTGGATCGAGACGGGTGATATTTTAGTAGGTAAATTAACACCTCAAATGGCGAAAGAATCATCGTATGCCCCGGAAGATAGATTATTACGAGCCATACTGGGCATTCAGGTATCCACTTCAAAGGAAACTTGCTTAAAACTACCTATAGGTGGTAGGGGTCGAGTTATTGATGTGAGATGGATCCGGAAAAAGGGGAGTTCTAGTTATAATCCAGAAATTATTCGTGTATATATCTCACAGAAACGTGAAATAAAAGTAGGTGATAAAGTAGCTGGAAGACATGGAAATAAGGGCATTATTTCCAAAATTTTAATTAGACAAGATATGCCTTATTTGCAAGATGGAAGACCTGTGGATATGATATTCAATCCATTAGGAGTCCCTTCACGAATGAATGTAGGACAGATATTTGAATGCTCGCTGGGGTTAGCGGGTAGTCTACTAGACAGACATTATCGAATAGCACCTTTTGATGAGAGATATGAACAAGAGGCTTCTAGAAAACTAGTCTTTTCGGAATTATATGAAGCTAGTAAGGCAACAGGGAATCCTTGGGTATTTGAACCCGAATATCCGGGAAAAAGCAGAATATTTGATGGAAGAACAGGCGAGCCTTTTGAACAGCCTGTTATAATAGGAAAGCCCTATATCTTGAAATTAATTCATCAAGTGGATGATAAAATCCACGGACGTTCCAGCGGACATTATGCACTTGTTACACAACAACCCCTTAGAGGAAGAGCTAAGCAAGGGGGGCAGCGGGTAGGAGAAATGGAGGTTTGGGCTCTAGAGGGATTTGGTGTTGCGCATATTTTACAAGAAATGCTTACTTATAAATCTGATCATATTAGAGCTCGCCAGGAAGTCCTTGGGACTGCGATCGTTGGCGGAATAATACCTAACCCCGAGGATGCCCCAGAATCCTTTAGATTGCTCGTTCGCGAACTACGATCTTTAGCTCTGGAACTGAACCATTTCCTTGTATCTGAGAAAAATTTTCGGATTAATAGAAAGGAAGCT---------
>Sedum_sarmentosum
ATGCTCCGGGATGGAAATGAGGGAAGGTCCACAATACCTGGTTTTAATCAGATACAATTTGAAGGATTTTGTAGGTTTCTTGGTCAGGGTTTGACGGAAGAACTTTATAAGTTTCCAAAAATTGAGGATACCGATCAAGAAATTGAATTTCAATTATTTGTGGAAACATATCAATTGGTAGAACCATCGATAAATGAACGAGATGCTGTGTATGAATCACTCACATATTCTTCTGAATTATATGTACCCGCGGCATTAATTTGGAAA------ACCGGTAGGGATATGCAAGAACAAAAGATTTTTATTGGAAATATCCCTCTAATGAATTCTCTCGGAACTTCTATAGTAAATGGAATATGCAGAATTGTGATCAATCAAATATTGCAAAGTCCTGGAATTTATTATAGTTCAGAATTGGACCATAGCGGAATTTCGGTCTATACCGGTACCATTATATCTGATTGGGGGGGAAGATTAGAATTAGAAATTGATAGAAAAGGAAGGATATGGGCTCGTGTGAGTAGGAAACAGAAAATATCTATTCTAGTGCTATCATCAGCTATGGGGCCAAATCTACGCGAAATCATAGAGAATGTTTGCTATCCTGAAATTTTTTTGTCTTTCCTGAATGAT------AAAAATAAAATAGGGTCAAAAGAAAATGCCATTTTAGAGTTTTATCAACAATTTGCTTGTGTAGGCGGAGAT------CCGGTATTTTCGGAATCCTTATGTAAGGAATTACAAAAGAAATTCTTTCAACAAAGATGTGAATTAGGAAGGATTGGTCGCCGAAATATGAATCGGAAACTCAATCTTGATATACCCCAGAACAATACATTTTTGTTACCACGCGATATATTGGCAGCCGCAGATCATTTGATTTCAATGAAATTTGGAATGGGTACACTTGACGATATGAATCATTTGAAAAATAAACGTATTCGTTCTGTAGCGGATCTCTTACAAGATCAATTTGGATTGGCTCTGGCTCGTTTAGAAAATGTGGTTCGGGGAACTATAAGTGGAGCAATTAGACATAAATTGATACCGACTCCTCAGAATTTGGTAACTTCGACTCCATTAACAACCACTTTTGAATCTTTTTTCGGCTTACACCCATTATCTCAAGTTTTGGATCGAACTAATCCATTGACACAAATAATTCATGGTAGAAAATTGAGTTATTTGGGCCCTGGAGGGGTAACAGGGCGAACAGCGAGTTTTCGGATACGAGATATCCATCCTAGTCACTATGGACGCATTTGCCCAATCGACACATCTGAAGGAATAAATGTTGGGCTTATTGGATCCTTAGCAATTCATGCGAAAATTGGTCGTTGGGGATCTCTCGAAAGCCCGTTTTATGAAATTTATGAA------------AGATCA------AAAAAGGTGCGGATGCGTTATTTATCACCAAGTAGAGATGAATATTATATGGTAGCGGCAGGAAATTCTTTGTCATTGAATTCGGGTATTCAGGAGGAACAAATTGTTCCAGCTCGATACCGGCAAGAATTCCTGACTATTGCATGGGAACGCGTTCATCTTCGAAGTATTTTTCCTTTCCAATATTTTTCTGTTGGAGCTTCCCTCATTCCTTTTATCGAGCATAATGATGCAAATAGGGCTTTAATGAGTTCGAATATGCAACGTCAAGCAGTTCCGCTTTCTAGGTCTGAGAAGTGCATTGTTGGAACCGGGTTAGAAAGGCAAGTGGCTCTAGATTCAGGGGTTCTCGCTATAGCCAAACATGAGGGAAAGATCATTTATGCTAATACTAGCAGGATCCTTTTCTCAGGTAATGTAGATACTCGAAGCATTCCATTAATTAGGTATGAACGTTCCAACAAAAATACTTGTATGCACCAAAAACCCCTGGTTCAGCAGGGTAAATGCATTAAAAAGGGACAAATTTTATCGGATGGTGCCGCTATCGTTGGTGGGGAACTCGCTTTGGGAAAAAACGTATTAGTAGCTTATATGCCGTGGGAAGGTTACAATTTTGAGGATGCGGTACTTATTAGTGAACGTTTGGTATATGAAGATATTTATACTTCTTTTCACATCCGTAAATACGAAATTCAGACTCATGTGACAAGTCAAGGACCTGAAAGGATCACTAATGAAATACCCCATTTAGAAGCCCATTTACTCCGAAATTTAGACAAAAATGGAATTGTGATGCTTGGATCTTGGGTCGAGACGGGCGAGATTTTAGTAGGTAAATTAACGCCTCAGATGGCGAAAGAATCATCGTATGCCCCGGAAGATAGATTATTACGAGCCATACTGGGCATTCAGGTATCCATTTCAAAGGAAACTTGCTTAAAACTACCTATAGGTGGTAGGGGTCGAGTTATTGATGTGAGATGGATCCGGAAAAAGGGGAGTTCTAGTTATAATCCAGAAATTATTCGTGTATATATCTCACAGAAACGTGAAATCAAAGTAGGTGATAAAGTAGCTGGAAGACATGGAAATAAGGGTATTATTTCCAAAATTTTACCTAGACAAGATATGCCTTATTTGCAAGATGGAATACCTGTGGATATGGTATTCAATCCATTAGGAGTCCCTTCACGAATGAATGTAGGACAGATATTTGAATGCTCGCTGGGGTTAGCGGGTAGTCTACTAGACAGACATTATCGAATAGCACCTTTTGATGAGAGATATGAACAAGAGGCTTCTAGAAAACTAGTATTTTCGGAATTATATGAAGCTAGTAAGGCAACAGGGAATCCATGGGTATTTGAACCCGAATATCCGGGAAAAAGCAGAATATTTGATGGAAGAACAGGCGAGCCTTTTGAACAGCCTGTTATAATAGGAAAGCCCTATATCTTGAAATTAATTCATCAAGTGGATGATAAAATCCACGGACGTTCCAGCGGACATTATGCACTTGTTACACAACAACCCCTTAGAGGAAGAGCTAAGCAAGGGGGGCAGCGGGTAGGAGAAATGGAGGTTTGGGCTCTAGAGGGATTTGGTGTTGCTCATATTTTACAAGAAATGCTTACTTATAAATCTGATCATATTAGAGCTCGCCAGGAAGTCCTTGGGACTACGATCGTTGGCGGAATAATCCCTAACCCCGAGGATGCTCCAGAATCCTTTAGATTGCTCGTTCGCGAACTACGATCTTTAGCTCTGGAACTGAACCATTTCTTTGTATCTGATAAAAATTTCCGGATTAATAGAAAGGAAGCT---------
>Sedum_tricarpum
ATGCTCCGGGATGGAAATGAGGGAAGGTCCACAATACCTGGTTTTAATCAGATACAATTTGAAGGATTTTGTAGGTTTCTTGGTCATGGTTTGACGGAAGAACTTTATAAGTTTCCAAAAATTGAGGATACCGATCAAGAAATTGAATTTCAATTATTTGTGGAAACATATCAATTGGTAGAACCATCGATAAATGAACGAGATGCTGTGTATGACTCACTCACATATTCTTCTGAATTATATGTACCCGCGGCATTAATTTGGAAA------ACCGGTAGGGATATGCAAGAACAAAAAATTTTTATTGGAAATATCCCTCTAATGAATTCTCTCGGAACTTCTATAGTAAATGGAATATACAGAATTGTGATCAATCAAATATTGCAAAGTCCTGGAATTTTTTATAGTTCAGAATTGGACCATAGCGGAATTTCGGTCTATACCGGTACCATTATATCTGATTGGGGGGGAAGATTAGAATTAGAAATTGATAGAAAAGGAAGGATATGGGCGCGTGTGAGTAGGAAACAGAAAATATCTATTCTAGTGCTATCATCAGCTATGGGGCCAAATCTACACGAAATCATAGAGAATGTTTGCTATCCTGAAATTTTTTTGTCTTTCCTAACTGATAAGGATAAAAATAAAATAGGGTCAAAAGAGAATGCTATTTTAGAGTTTTATCAACAATTTGCTTGTGTAGGCGGAGAT------TCGGTATTTTCGGAATCCTTATGTAAGGAATTACAAAAGAAATTCTTTCAACAAAGATGTGAATTAGGAAGGATTGGTCGACGAAATATGAATCGGAGACTGAATCTTGATATACCCCAGAACAATACATTTTTGTTACCACGCGATATATTGGCAGCCGCAGATCATTTGATTTCAATGAAATTTGGAATGGGTACACTTGACGATATGAATCATTTGAAAAATAAACGTATTCGTTCTGTAGCGGATCTCTTACAAGATCAATTTGGATTGGCTATGGCTCGTTTAGAAAATGTGGTTCGGGGAACTATAGGTGGAGCAATTAGACATAAATTGATACCGACTCCTCAGAATTTGGTAACTTCGACTCCATTAACAACCACTTTTGAATCTTTTTTCGGCTTACACCCATTATCTCAAGTTTTGGATCGAACTAATCCATTGACACAAATAGTTCATGGTAGAAAATTGAGTTATTTGGGCCCTGGAGGGGTAACAGGGCGAACAGCGAGTTTTCGGATACGAGATATCCATCCTAGTCACTATGGACGCATTTGCCCAATCGACACATCTGAAGGAATAAATGTTGGGCTTATTGGATCCTTAGCAATTCATGCGAAAATTGGTCGTTGGGGATCTCTCGAAAGTCCGTTTTATGAAATTTATGAA------------AGATCA------AAAAAGGTGCGGATGCGTTATTTATCACCAAGTAGAGATGAATATTATATGGTAGCGGCAGGAAATTCTTTGTCACTGAATCCGGGTATTCAGGAGGAACAAGTTGTTCCAGCTCGATACCGGCAAGAATTCCTGACTATTGCATGGGAACGCGTTCATCTTCGAAGTATTTTTCCCTTCCAATATTTTTCTGTTGGAGCTTCCCTCATTCCTTTTATCGAGCATAATGATGCGAATAGGGCTTTAATGAGTTCGAATATGCAACGTCAAGCAGTTCCGCTTTCTAGGTCTCAGAAGTGCATTGTTGGAACCGGGTTAGAGAGGCAAGTGGCTCTAGATTCAGGGGTTCTTGCTATAGCCAAACATGAGGGAAAGATCATTTATGCTAATACTAAGAGGATCCTTTTCTCAGGTAATGGAGATACTCGAAGCATTCCATTAATTAGGTATGAACGTTCCAACAAAAATACTTGTATGCACCAAAAACCCCTGGTTCAGCAGGGTAAATGCATTAAAAAGGGACAAATTTTATCGGATGGTGCCGCTATCGTTGGTGGGGAACTCGCTTTGGGAAAAAACGTATTAGTAGCTTATATGCCGTGGGAAGGTTACAATTTTGAGGATGCGGTACTTATTAGTGAACGTTTGGTATATGAAGATATTTATACTTCTTTTCACATCCGTAAATACGAAATTCAGACTCATGTGACAAGTCAAGGACCTGAAAGGATCACTAATGAAATACCCCATTTAGAAGCCCATTTACTCCGCAATTTAGACAAAAATGGAATTGTGATGCTTGGATCTTGGATCGAGACGGGTGATATTTTAGTAGGTAAATTAACACCTCAAATGGCAAAAGAATCATCGTATGCCCCGGAAGATAGATTATTACGAGCCATACTGGGCATTCAGGTATCCACTTCAAAGGAAACTTGCTTAAAACTACCTATAGGTGGTAGGGGTCGAGTTATTGATGTGAGATGGATCCGGAAAAAGGGGAGTTCTAGTTATAATCCAGAAATTATTCGTGTATATATCTCACAGAAACGTGAAATAAAAGTAGGTGATAAAGTAGCTGGAAGACATGGAAATAAGGGCATTATTTCCAAAATTTTAATTAGACAAGATATGCCTTATTTGCAAGATGGAAGACCTGTGGATATGATATTCAATCCATTAGGAGTCCCTTCACGAATGAATGTAGGACAGATATTTGAATGCTCGCTGGGGTTAGCGGGTAGTCTACTAGACAGACATTATCGAATAGCACCTTTTGATGAGAGATATGAACAAGAGGCTTCTAGAAAACTAGTCTTTTCGGAATTATATGAAGCTAGTAAGGCAACAGGGAATCCTTGGGTATTTGAACCCGAATATCCGGGAAAAAGCAGAATATTTGATGGAAGAACAGGCGAGCCTTTTGAACAGCCTGTTATAATAGGAAAGCCCTATATCTTGAAATTAATTCATCAAGTGGATGATAAAATCCACGGACGTTCCAGCGGACATTATGCACTTGTTACACAACAACCCCTTAGAGGAAGAGCTAAGCAAGGGGGGCAGCGGGTAGGAGAAATGGAGGTTTGGGCTCTAGAGGGATTTGGTGTTGCGCATATTTTACAAGAAATGCTTACTTATAAATCTGATCATATTAGAGCTCGCCAGGAAGTCCTTGGGACTACGATCGTTGGCGGAATAATACCTAACCCCGAGGATGCCCCAGAATCCTTTAGATTGCTCGTTCGCGAACTACGATCTTTAGCTCTGGAACTGAACCATTTCCTTGTATCTGAGAAAAATTTTCGGATTAATAGAAAGGAAGCT---------
>Aeonium_arboreum
ATGCTCCAGGATGGAAATGAGGGAAGGTCCACAATACCTGGTTTTAATCAGATACAATTTGAGGGATTTTGTAGGTTTCTTGGTCATGGCTTGACGGAAGAACTTTATAAGTTTCCAAAAATTGAAGATACCGATCAAGAAATTGAATTTCAATTATTTGTGGAAACATATCAATTGGTAGAACCATCGATAAATGAACGAGATGCTGTGTATGAATCACTCACATATTCTTCTGAATTATATGTACCCGCGGGATTAATTTGGAAA------ACCGGTAGGGATATGCAAGAACAAACTATTTTTATTGGCAATATCCCTCTAATGAATTCTCTCGGAACTTCTATAGTAAATGGACTATACAGAATTGTGATCAATCAAATATTGCAAAGTCCCGGAATTTATTACCGTTCCGAATTGGACCATAGTGGAATTTCGGTCTATACAGGTACCATTATATCTGATTGGGGAGGAAGATTAGAATTAGAGATTGATAGAAAAGCAAGGATATGGGCCCGTGTGAGTAGGAAACAGAAAATATCTATTCTAGTTCTATCATCAGCTATGGGGTCAAATCTACGAGAAATCATAGAGAATGTTTGCTATCCTGAAATTTTTTTGTCTTTCCTGAATGATAAGGAGAAAAATAAAATAGGGTCAAAAGAAAATGCCATTTTAGAGTTTTATCAACAATTCGCTTGTGTAGGCGGAGAT------CCGGTATTTTCTGAATCCTTATGTAAGGAATTACAAAAGAAATTCTTTCAACAAAGATGTGAATTGGGAAGGATTGGTCGACGAAATATGAATCGGAGACTGAATCTTGATATACCCCAGAACAATACGTTTTTGTTACCACGAGATATATTGGCAGCTGCAGATCATTTGATTTCAATGAAATTTGGAATGGGTACACTTGACGATATGAATCATTTGAAAAATAAACGTATTCGTTCTGTAGCGGATCTCTTACAAGATCAATTTGGACTGGCTCTGGCTCGTTTAGAAAATGTGGTTCGGGGAACTATATGTGGAGCAATTAGACATAAATTGATACCGACTCCTCAGAATTTGGTAACTTCGACTCCCTTAACAACCACTTTTGAATCTTTTTTCGGCTTACACCCATTATCTCAAGTTTTGGATCGAACTAATCCATTGACACAAATAGTTCATGGTAGAAAATTGAGTTATTTGGGCCCTGGAGGATTAACAGGTCGAACAGCTAGTTTTCGGATACGAGATATCCATCCTAGCCACTATGGACGCATTTGCCCAATCGACACGTCTGAAGGAATCAATGTTGGGCTTATTGGATCCTTAGCAATTCATGCGAAAATTGGTCAGTGGGGATCTCTCGAAAGCCCATTTTATGAAATTTATGAA------------AGGTCA------AAAAAGGTACGGATGCGTTATTTATCACCAAGTAGAGATGAATATTATATGGTAGCAGCAGGAAATTCTTTGGCACTGAATCCGGGTATTCAGGAGGAACAAGTTGTTCCAGCTCGATACCGGCAAGAATTCCTGACTATTGCATGGGAACGAGTTCATCTTCGAAGTATTTTTCCCTTCCAATATTTTTCTGTTGGAGCTTCCCTCATTCCTTTTATCGAGCATAATGATGCGAATCGGGCTTTAATGAGTTCTAATATGCAACGTCAAGCAGTTCCACTTTCTAAGTCTGAGAAGTGCATTGTTGGAACCGGATTAGAAAGGCAAGTGGCTCTAGATTCAGGGGTTCTCGCTATAGCTAAACACGAGGGAAAGATCATTTATGCCAATACTAACAAGATCCTTTTCTCAGGTAATGGAGATACTCGAAGCATTCCATTAATTATGTATGAACGTTCCAACAAAAATACTTGTATGCACCAAAAACCCCTGGTTCAGCAGGGTAAATGCATTAAAAAGGGACAAATTTTATCGGATGGTGCCGCTATCGTTGGCGGGGAACTCGCGTTGGGAAAAAACGTTTTAGTAGCTTATATGCCGTGGGAAGGTTACAATTTTGAGGATGCGGTACTTATTAGTGAACGTCTGGTATATGAAGATATTTATACTTCTTTTCACATCCGTAAATATGAAATTCAGACTCATGTGACAAGTCAAGGCCCCGAAAGGATCACTAATGAAATACCACATTTAGAGGCGCATTTACTCCGAAATTTAGACAAAAACGGAATTGTGATGCTTGGATCTTGGGTCGAGACGGGCGAGATTTTAGTAGGTAAATTAACGCCCCAGATGGCGAAAGAATCATCGTATGCCCCGGAAGATAGATTATTACGAGCCATACTGGGCATTCAGGTATCCACTTCAAAGGAAACTTGTTTAAAACTACCTATAGGTGGTAGGGGTCGAGTTATTGATGTGAGATGGATCCGCAAAAAGGGGAGTTCTAGTTATAATCCAGAAATTATTCGTGTATATATCTCACAGAAACGTGAAATCAAAGTAGGTGATAAAGTAGCTGGAAGACATGGAAATAAGGGTATTATTTCCAAAATTTTACCTAGACAAGATATGCCTTATTTGCAAGATGGAAGACCTGTTGATATGGTCTTCAATCCATTAGGAGTCCCTTCACGAATGAATGTAGGACAGATATTTGAATGCTCGCTGGGATTAGCGGGTAGTCTGCTAGACAGACATTATCGAATAGCACCTTTTGATGAGAGATATGAACAAGAGGCTTCGAGAAAACTAGTCTTTTCGGAATTATATGAAGCCAGTAAGGAAACAGGGAATCCCTGGGTATTTGAACCCGAATATCCGGGAAAAAGCAGAATATTTGATGGAAGAACGGGGGAGCCTTTTGAACAGCCTGTTATAATAGGAAAACCCTATATCTTGAAATTAATTCATCAAGTGGATGATAAAATTCACGGACGTTCCAGCGGACATTATGCACTTGTTACACAACAACCCCTTAGAGGAAGGGCGAAGCAAGGGGGGCAGCGGGTAGGAGAAATGGAAGTTTGGGCTCTAGAGGGATTTGGTGTTGCTCATATTTTACAAGAAATGCTTACTTATAAATCGGATCATATTAGAGCTCGCCAGGAAGTACTTGGGACTACGATCGTTGGCGGAATAATACCTAACCCCGAGGATGCTCCAGAATCTTTTAGATTGCTCGTTCGAGAACTACGATCTTTGGCTCTGGAACTGAACCATTTCCTTGTATCTGAGAAAAATTTCCGGATTAATAGAAAGGAAGCT---------
>Aeonium_balsamiferum
ATGCTCCAGGATGGAAATGAGGGAAGGTCCACAATACCTGGTTTTAATCAGATACAATTTGAGGGATTTTGTAGGTTTCTTGGTCATGGCTTGACGGAAGAACTTTATAAGTTTCCAAAAATTGAAGATACCGATCAAGAAATTGAATTTCAATTATTTGTGGAAACATATCAATTGGTAGAACCATCGATAAATGAACGAGATGCTGTGTATGAATCACTCACATATTCTTCTGAATTATATGTACCCGCGGGATTAATTTGGAAA------ACCGGTAGGGATATGCAAGAACAAACTATTTTTATTGGCAATATCCCTCTAATGAATTCTCTCGGAACTTCTATAGTAAATGGACTATACAGAATTGTGATCAATCAAATATTGCAAAGTCCCGGAATTTATTACCGTTCCGAATTGGACCATAGTGGAATTTCGGTCTATACAGGTACCATTATATCTGATTGGGGAGGAAGATTAGAATTAGAGATTGATAGAAAAGCAAGGATATGGGCCCGTGTGAGTAGGAAACAGAAAATATCTATTCTAGTTCTATCATCAGCTATGGGGTCAAATCTACGAGAAATCATAGAGAATGTTTGCTATCCTGAAATTTTTTTGTCTTTCCTGAATGATAAGGAGAAAAATAAAATAGGGTCAAAAGAAAATGCCATTTTAGAGTTTTATCAACAATTCGCTTGTGTAGGCGGAGAT------CCGGTATTTTCTGAATCCTTATGTAAGGAATTACAAAAGAAATTCTTTCAACAAAGATGTGAATTGGGAAGGATTGGTCGACGAAATATGAATCGGAGACTGAATCTTGATATACCCCAGAACAATACGTTTTTGTTACCACGAGATATATTGGCAGCTGCAGATCATTTGATTTCAATGAAATTTGGAATGGGTACACTTGACGATATGAATCATTTGAAAAATAAACGTATTCGTTCTGTAGCGGATCTCTTACAAGATCAATTTGGACTGGCTCTGGCTCGTTTAGAAAATGTGGTTCGGGGAACTATATGTGGAGCAATTAGACATAAATTGATACCGACTCCTCAGAATTTGGTAACTTCGACTCCCTTAACAACCACTTTTGAATCTTTTTTCGGCTTACACCCATTATCTCAAGTTTTGGATCGAACTAATCCATTGACACAAATAGTTCATGGTAGAAAATTGAGTTATTTGGGCCCTGGAGGATTAACAGGTCGAACAGCTAGTTTTCGGATACGAGATATCCATCCTAGCCACTATGGACGCATTTGCCCAATCGACACGTCTGAAGGAATCAATGTTGGGCTTATTGGATCCTTAGCAATTCATGCGAAAATTGGTCAGTGGGGATCTCTCGAAAGCCCATTTTATGAAATTTATGAA------------AGGTCA------AAAAAGGTACGGATGCGTTATTTATCACCAAGTAGAGATGAATATTATATGGTAGCAGCAGGAAATTCTTTGGCACTGAATCCGGGTATTCAGGAGGAACAAGTTGTTCCAGCTCGATACCGGCAAGAATTCCTGACTATTGCATGGGAACGAGTTCATCTTCGAAGTATTTTTCCCTTCCAATATTTTTCTGTTGGAGCTTCCCTCATTCCTTTTATCGAGCATAATGATGCGAATCGGGCTTTAATGAGTTCTAATATGCAACGTCAAGCAGTTCCACTTTCTAAGTCTGAGAAGTGCATTGTTGGAACCGGATTAGAAAGGCAAGTGGCTCTAGATTCAGGGGTTCTCGCTATAGCTAAACACGAGGGAAAGATCATTTATGCCAATACTAACAAGATCCTTTTCTCAGGTAATGGAGATACTCGAAGCATTCCATTAATTATGTATGAACGTTCCAACAAAAATACTTGTATGCACCAAAAACCCCTGGTTCAGCAGGGTAAATGCATTAAAAAGGGACAAATTTTATCGGATGGTGCCGCTATCGTTGGCGGGGAACTCGCGTTGGGAAAAAACGTTTTAGTAGCTTATATGCCGTGGGAAGGTTACAATTTTGAGGATGCGGTACTTATTAGTGAACGTCTGGTATATGAAGATATTTATACTTCTTTTCACATCCGTAAATATGAAATTCAGACTCATGTGACAAGTCAAGGCCCCGAAAGGATCACTAATGAAATACCACATTTAGAGGCGCATTTACTCCGAAATTTAGACAAAAACGGAATTGTGATGCTTGGATCTTGGGTCGAGACGGGCGAGATTTTAGTAGGTAAATTAACGCCCCAGATGGCGAAAGAATCATCGTATGCCCCGGAAGATAGATTATTACGAGCCATACTGGGCATTCAGGTATCCACTTCAAAGGAAACTTGTTTAAAACTACCTATAGGTGGTAGGGGTCGAGTTATTGATGTGAGATGGATCCGCAAAAAGGGGAGTTCTAGTTATAATCCAGAAATTATTCGTGTATATATCTCACAGAAACGTGAAATCAAAGTAGGTGATAAAGTAGCTGGAAGACATGGAAATAAGGGTATTATTTCCAAAATTTTACCTAGACAAGATATGCCTTATTTGCAAGATGGAAGACCTGTTGATATGGTCTTCAATCCATTAGGAGTCCCTTCACGAATGAATGTAGGACAGATATTTGAATGCTCGCTGGGATTAGCGGGTAGTCTGCTAGACAGACATTATCGAATAGCACCTTTTGATGAGAGATATGAACAAGAGGCTTCGAGAAAACTAGTCTTTTCGGAATTATATGAAGCCAGTAAGGAAACAGGGAATCCCTGGGTATTTGAACCCGAATATCCGGGAAAAAGCAGAATATTTGATGGAAGAACGGGGGAGCCTTTTGAACAGCCTGTTATAATAGGAAAACCCTATATCTTGAAATTAATTCATCAAGTGGATGATAAAATTCACGGACGTTCCAGCGGACATTATGCACTTGTTACACAACAACCCCTTAGAGGAAGGGCGAAGCAAGGGGGGCAGCGGGTAGGAGAAATGGAAGTTTGGGCTCTAGAGGGATTTGGTGTTGCTCATATTTTACAAGAAATGCTTACTTATAAATCGGATCATATTAGAGCTCGCCAGGAAGTACTTGGGACTACGATCGTTGGCGGAATAATACCTAACCCCGAGGATGCTCCAGAATCTTTTAGATTGCTCGTTCGAGAACTACGATCTTTGGCTCTGGAACTGAACCATTTCCTTGTATCTGAGAAAAATTTCCGGATTAATAGAAAGGAAGCT---------
>Aeonium_decorum
ATGCTCCAGGATGGAAATGAGGGAAGGTCCACAATACCTGGTTTTAATCAGATACAATTTGAGGGATTTTGTAGGTTTCTTGGTCATGGCTTGACGGAAGAACTTTATAAGTTTCCAAAAATTGAAGATACCGATCAAGAAATTGAATTTCAATTATTTGTGGAAACATATCAATTGGTAGAACCATCGATAAATGAACGAGATGCTGTGTATGAATCACTCACATATTCTTCTGAATTATATGTACCCGCGGGATTAATTTGGAAA------ACCGGTAGGGATATGCAAGAACAAACTATTTTTATTGGCAATATCCCTCTAATGAATTCTCTCGGAACTTCTATAGTAAATGGACTATACAGAATTGTGATCAATCAAATATTGCAAAGTCCCGGAATTTATTACCGTTCCGAATTGGACCATAGTGGAATTTCGGTCTATACAGGTACCATTATATCTGATTGGGGAGGAAGATTAGAATTAGAGATTGATAGAAAAGCAAGGATATGGGCCCGTGTGAGTAGGAAACAGAAAATATCTATTCTAGTTCTATTATCAGCTATGGGGTCAAATCTACGAGAAATCATAGAGAATGTTTGCTATCCTGAAATTTTTTTGTCTTTCCTGAATGATAAGGAGAAAAATAAAATAGGGTCAAAAGAAAATGCCATTTTAGAGTTTTATCAACAATTCGCTTGTGTAGGCGGAGAT------CCGGTATTTTCTGAATCCTTATGTAAGGAATTACAAAAGAAATTCTTTCAACAAAGATGTGAATTGGGAAGGATTGGTCGACGAAATATGAATCGGAGACTGAATCTTGATATACCCCAGAACAATACGTTTTTGTTACCACGAGATATATTGGCAGCTGCAGATCATTTGATTTCAATGAAATTTGGAATGGGTACACTTGACGATATGAATCATTTGAAAAATAAACGTATTCGTTCTGTAGCGGATCTCTTACAAGATCAATTTGGACTGGCTCTGGCTCGTTTAGAAAATGTGGTTCGGGGAACTATATGTGGAGCAATTAGACATAAATTGATACCGACTCCTCAAAATTTGGTAACTTCGACTCCCTTAATAACCACTTTTGAATCTTTTTTCGGCTTACACCCATTATCTCAAGTTTTGGATCGAACTAATCCATTGACACAAATAGTTCATGGTAGAAAATTGAGTTATTTGGGCCCTGGAGGATTAACAGGTCGAACAGCTAGTTTTCGGATACGAGATATCCATCCTAGCCACTATGGACGCATTTGCCCAATCGACACGTCTGAAGGAATCAATGTTGGGCTTATTGGATCCTTAGCAATTCATGCGAAAATTGGTCAGTGGGGATCTCTCGAAAGCCCATTTTATGAAATTTATGAA------------AGGTCA------AAAAAGGTACGGATGCGTTATTTATCACCAAGTAGAGATGAATATTATATGGTAGCAGCAGGAAATTCTTTGGCACTGAATCCGGGTATTCAGGAGGAACAAGTTGTTCCAGCTCGATACCGGCAAGAATTCCTGACTATTGCATGGGAACGAGTTCATCTTCGAAGTATTTTTCCCTTCCAATATTTTTCTGTTGGAGCTTCCCTCATTCCTTTTATCGAGCATAATGATGCGAATCGGGCTTTAATGAGTTCTAATATGCAACGTCAAGCAGTTCCACTTTCTAAGTCTGAGAAGTGCATTGTTGGAACCGGATTAGAAAGGCAAGTGGCTCTAGATTCAGGGGTTCTCGCTATAGCTAAACACGAGGGAAAGATCATTTATGCCAATACTAACAAGATCCTTTTCTCAGGTAATGGAGATACTCGAAGCATTCCATTAATTATGTATGAACGTTCCAACAAAAATACTTGTATGCACCAAAAACCCCTGGTTCAGCAGGGTAAATGCATTAAAAAGGGACAAATTTTATCGGATGGTGCCGCTATCGTTGGCGGGGAACTCGCGTTGGGAAAAAACGTTTTAGTAGCTTATATGCCGTGGGAAGGTTACAATTTTGAGGATGCGGTACTTATTAGTGAACGTCTGGTATATGAAGATATTTATACTTCTTTTCACATCCGTAAATATGAAATTCAGACTCATGTGACAAGTCAAGGCCCCGAAAGGATCACTAATGAAATACCACATTTAGAGGCGCATTTACTCCGAAATTTAGACAAAAACGGAATTGTGATGCTTGGATCTTGGGTCGAGACGGGCGAGATTTTAGTAGGTAAATTAACGCCCCAGATGGCGAAAGAATCATCGTATGCCCCGGAAGATAGATTATTACGAGCCATACTGGGCATTCAGGTATCCACTTCAAAGGAAACTTGTTTAAAACTACCTATAGGTGGTAGGGGTCGAGTTATTGATGTGAGATGGATCCGCAAAAAGGGGAGTTCTAGTTATAATCCAGAAATTATTCGTGTATATATCTCACAGAAACGTGAAATCAAAGTAGGTGATAAAGTAGCTGGAAGACATGGAAATAAGGGTATTATTTCCAAAATTTTACCTAGACAAGATATGCCTTATTTGCAAGATGGAAGACCCGTTGATATGGTCTTCAATCCATTAGGAGTCCCTTCACGAATGAATGTAGGACAGATATTTGAATGCTCGCTGGGATTAGCGGGTAGTCTGCTAGACAGACATTATCGAATAGCACCTTTTGATGAGAGATATGAACAAGAGGCTTCGAGAAAACTAGTCTTTTCGGAATTATATGAAGCCAGTAAGGAAACAGGGAATCCCTGGGTATTTGAACCCGAATATCCGGGAAAAAGCAGAATATTTGATGGAAGAACGGGGGAGCCTTTTGAACAGCCTGTTATAATAGGAAAACCCTATATCTTGAAATTAATTCATCAAGTGGATGATAAAATTCACGGACGTTCCAGCGGACATTATGCACTTGTTACACAACAACCCCTTAGAGGAAGGGCGAAGCAAGGGGGGCAGCGGGTAGGAGAAATGGAAGTTTGGGCTCTAGAGGGATTTGGTGTTGCTCATATTTTACAAGAAATGCTTACTTATAAATCGGATCATATTAGAGCTCGCCAGGAAGTACTTGGGACTACGATCGTTGGCGGAATAATACCTAACCCCGAGGATGCTCCAGAATCTTTTAGATTGCTCGTTCGAGAACTACGATCTTTGGCTCTGGAACTGAACCATTTCCTTGTATCTGAGAAAAATTTCCGGATTAATAGAAAGGAAGCT---------
>Aeonium_diplocyclum
ATGCTCCAGGATGGAAATGAGGGAAGGTCCACAATACCTGGTTTTAATCAGATACAATTTGAGGGATTTTGTAGGTTTCTTGGTCATGGCTTGACGGAAGAACTTTATAAGTTTCCAAAAATTGAAGATACCGATCAAGAAATTGAATTTCAATTATTTGTGGAAACATATCAATTGGTAGAACCATCGATAAATGAACGAGATGCTGTGTATGAATCACTCACATATTCTTCTGAATTATATGTACCCGCGGGATTAATTTGGAAA------ACCGGTAGGGATATGCAAGAACAAACTATTTTTATTGGCAATATCCCTCTAATGAATTCTCTCGGAACTTCTATAGTAAATGGACTATACAGAATTGTGATCAATCAAATATTGCAAAGTCCCGGAATTTATTACCGTTCCGAATTGGACCATAGTGGAATTTCGGTCTATACAGGTACCATTATATCTGATTGGGGAGGAAGATTAGAATTAGAGATTGATAGAAAAGCAAGGATATGGGCCCGTGTGAGTAGGAAACAGAAAATATCTATTCTAGTTCTATCATCAGCTATGGGGTCAAATCTACGAGAAATCATAGAGAATGTTTGCTATCCTGAAATTTTTTTGTCTTTCCTGAATGATAAGGAGAAAAATAAAATAGGGTCAAAAGAAAATGCCATTTTAGAGTTTTATCAACAATTCGCTTGTGTAGGCGGAGAT------CCGGTATTTTCTGAATCCTTATGTAAGGAATTACAAAAGAAATTCTTTCAACAAAGATGTGAATTGGGAAGGATTGGTCGACGAAATATGAATCGGAGACTGAATCTTGATATACCCCATAACAATACGTTTTTGTTACCACGAGATATATTGGCAGCTGCAGATCATTTGATTTCAATGAAATTTGGAATGGGTACACTTGACGATATGAATCATTTGAAAAATAAACGTATTCGTTCTGTAGCGGATCTCTTACAAGATCAATTTGGACTGGCTCTGGCTCGTTTAGAAAATGTGGTTCGGGGAACTATATGTGGAGCAATTAGACATAAATTGATACCGACTCCTCAGAATTTGGTAACTTCGACTCCCTTAACAACCACTTTTGAATCTTTTTTCGGCTTACACCCATTATCTCAAGTTTTGGATCGAACTAATCCATTGACACAAATAGTTCATGGTAGAAAATTGAGTTATTTGGGCCCTGGAGGATTAACAGGTCGAACAGCTAGTTTTCGGATACGAGATATCCATCCTAGCCACTATGGACGCATTTGCCCAATCGACACGTCTGAAGGAATCAATGTTGGGCTTATTGGATCCTTAGCAATTCATGCGAAAATTGGTCAGTGGGGATCTCTCGAAAGCCCATTTTATGAAATTTATGAA------------AGGTCA------AAAAAGGTACGGATGCGTTATTTATCACCAAGTAGAGATGAATATTATATGGTAGCAGCAGGAAATTCTTTGGCGCTGAATCCGGGTATTCAGGAGGAACAAGTTGTTCCAGCTCGATACCGGCAAGAATTCCTGACTATTGCATGGGAACGAGTTCATCTTCGAAGTATTTTTCCCTTCCAATATTTTTCTGTTGGAGCTTCCCTCATTCCTTTTATCGAGCATAATGATGCGAATCGGGCTTTAATGAGTTCTAATATGCAACGTCAAGCAGTTCCACTTTCTAAGTCTGAGAAGTGCATTGTTGGAACCGGATTAGAAAGGCAAGTGGCTCTAGATTCAGGGGTTCTCGCTATAGCTAAACACGAGGGAAGGATCATTTATGCCAATACTAACAAGATCCTTTTCTCAGGTAATGGAGATACTCGAAGCATTCCATTAATTATGTATGAACGTTCCAACAAAAATACTTGTATGCACCAAAAACCCCTGGTTCAGCAGGGTAAATGCATTAAAAAGGGACAAATTTTATCGGATGGTGCCGCTATCGTTGGCGGGGAACTCGCGTTGGGAAAAAACGTTTTAGTAGCTTATATGCCGTGGGAAGGTTACAATTTTGAGGATGCGGTACTTATTAGTGAACGTCTGGTATATGAAGATATTTATACTTCTTTTCACATCCGTAAATATGAAATTCAGACTCATGTGACAAGTCAAGGCCCCGAAAGGATCACTAATGAAATACCACATTTAGAGGCGCATTTACTCCGAAATTTAGACAAAAACGGAATTGTGATGCTTGGATCTTGGGTCGAGACGGGCGAGATTTTAGTAGGTAAATTAACGCCCCAGATGGCGAAAGAATCATCGTATGCCCCGGAAGATAGATTATTACGAGCCATACTGGGCATTCAGGTATCCACTTCAAAGGAAACTTGTTTAAAACTACCTATAGGTGGTAGGGGTCGAGTTATTGATGTGAGATGGATCCGCAAAAAGGGGAGTTCTAGTTATAATCCAGAAATTATTCGTGTATATATCTCACAGAAACGTGAAATCAAAGTAGGTGATAAAGTAGCTGGAAGACATGGAAATAAGGGTATTATTTCCAAAATTTTACCTAGACAAGATATGCCTTATTTGCAAGATGGAAGACCTGTTGATATGGTCTTCAATCCATTAGGAGTCCCTTCACGAATGAATGTAGGACAGATATTTGAATGCTCGCTGGGATTAGCGGGTAGTCTGCTAGACAGACATTATCGAATAGCACCTTTTGATGAGAGATATGAACAAGAGGCTTCGAGAAAACTAGTCTTTTCGGAATTATATGAAGCCAGTAAGGAAACAGGGAATCCCTGGGTATTTGAACCCGAATATCCGGGAAAAAGCAGAATATTTGATGGAAGAACGGGGGAGCCTTTTGAACAGCCTGTTATAATAGGAAAACCCTATATCTTGAAATTAATTCATCAAGTGGATGATAAAATTCACGGACGTTCCAGCGGACATTATGCACTTGTTACACAACAACCCCTTAGAGGAAGGGCGAAGCAAGGGGGGCAGCGGGTAGGAGAAATGGAAGTTTGGGCTCTAGAGGGATTTGGTGTTGCTCATATTTTACAAGAAATGCTTACTTATAAATCGGATCATATTAGAGCTCGCCAGGAAGTACTTGGGACTACGATCGTTGGCGGAATAATACCTAACCCCGAGGATGCTCCAGAATCTTTTAGATTGCTCGTTCGAGAACTACGATCTTTGGCTCTGGAACTGAACCATTTCCTTGTATCTGAGAAAAATTTCCGGATTAATAGAAAGGAAGCT---------
>Aeonium_dodrantale
ATGCTCCAGGATGGAAATGAGGGAAGGTCCACAATACCTGGTTTTAATCAGATACAATTTGAGGGATTTTGTAGGTTTCTTGGTCATGGCTTGACGGAAGAACTTTATAAGTTTCCAAAAATTGAAGATACCGATCAAGAAATTGAATTTCAATTATTTGTGGAAACATATCAATTGGTAGAACCATCGATAAATGAACGAGATGCTGTGTATGAATCACTCACATATTCTTCTGAATTATATGTACCCGCGGGATTAATTTGGAAA------ACCGGTAGGGATATGCAAGAACAAACTATTTTTATTGGCAATATCCCTCTAATGAATTCTCTCGGAACTTCTATAGTAAATGGACTATACAGAATTGTGATCAATCAAATATTGCAAAGTCCCGGAATTTATTACCGTTCCGAATTGGACCATAGTGGAATTTCGGTCTATACAGGTACCATTATATCTGATTGGGGAGGAAGATTAGAATTAGAGATTGATAGAAAAGCAAGGATATGGGCCCGTGTGAGTAGGAAACAGAAAATATCTATTCTAGTTCTATCATCAGCTATGGGGTCAAATCTACGAGAAATCATAGAGAATGTTTGCTATCCTGAAATTTTTTTGTCTTTCCTGAATGATAAGGAGAAAAATAAAATAGGGTCAAAAGAAAATGCCATTTTAGAGTTTTATCAACAATTCGCTTGTGTAGGCGGAGAT------CCGGTATTTTCTGAATCCTTATGTAAGGAATTACAAAAGAAATTCTTTCAACAAAGATGTGAATTGGGAAGGATTGGTCGACGAAATATGAATCGGAGACTGAATCTTGATATACCCCAGAACAATACGTTTTTGTTACCACGAGATATATTGGCAGCTGCAGATCATTTGATTTCAATGAAATTTGGAATGGGTACACTTGACGATATGAATCATTTGAAAAATAAACGTATTCGTTCTGTAGCGGATCTCTTACAAGATCAATTTGGACTGGCTCTGGCTCGTTTAGAAAATGTGGTTCGGGGAACTATATGTGGAGCAATTAGACATAAATTGATACCGACTCCTCAGAATTTGGTAACTTCGACTCCCTTAACAACCACTTTTGAATCTTTTTTCGGCTTACACCCATTATCTCAAGTTTTGGATCGAACTAATCCATTGACACAAATAGTTCATGGTAGAAAATTGAGTTATTTGGGCCCTGGAGGATTAACAGGTCGAACAGCTAGTTTTCGGATACGAGATATCCATCCTAGCCACTATGGACGCATTTGCCCAATCGACACGTCTGAAGGAATCAATGTTGGGCTTATTGGATCCTTAGCAATTCATGCGAAAATTGGTCAGTGGGGATCTCTCGAAAGCCCATTTTATGAAATTTATGAA------------AGGTCA------AAAAAGGTACGGATGCGTTATTTATCACCAAGTAGAGATGAATATTATATGGTAGCAGCAGGAAATTCTTTGGCGCTGAATCCGGGTATTCAGGAGGAACAAGTTGTTCCAGCTCGATACCGTCAAGAATTCCTGACTATTGCATGGGAACGAGTTCATCTTCGAAGTATTTTTCCCTTCCAATATTTTTCTGTTGGAGCTTCCCTCATTCCTTTTATCGAGCATAATGATGCGAATCGGGCTTTAATGAGTTCTAATATGCAACGTCAAGCAGTTCCACTTTCTAAGTCTGAGAAGTGCATTGTTGGAACCGGATTAGAAAGGCAAGTGGCTCTAGATTCAGGGGTTCTCGCTATAGCTAAACACGAGGGAAGGATCATTTATGCCAATACTAACAAGATCCTTTTCTCAGGTAATGGAGATACTCGAAGCATTCCATTAATTATGTATGAACGTTCCAACAAAAATACTTGTATGCACCAAAAACCCCTGGTTCAGCAGGGTAAATGCATTAAAAAGGGACAAATTTTATCGGATGGTGCCGCTATCGTTGGCGGGGAACTCGCGTTGGGAAAAAACGTTTTAGTAGCTTATATGCCGTGGGAAGGTTACAATTTTGAGGATGCGGTACTTATTAGTGAACGTCTGGTATATGAAGATATTTATACTTCTTTTCACATCCGTAAATATGAAATTCAGACTCATGTGACAAGTCAAGGCCCCGAAAGGATCACTAATGAAATACCACATTTAGAGGCGCATTTACTCCGAAATTTAGACAAAAACGGAATTGTGATGCTTGGATCTTGGGTCGAGACGGGCGAGATTTTAGTAGGTAAATTAACGCCCCAGATGGCGAAAGAATCATCGTATGCCCCGGAAGATAGATTATTACGAGCCATACTGGGCATTCAGGTATCCACTTCAAAGGAAACTTGTTTAAAACTACCTATAGGTGGTAGGGGTCGAGTTATTGATGTGAGATGGATCCGCAAAAAGGGGAGTTCTAGTTATAATCCAGAAATTATTCGTGTATATATCTCACAGAAACGTGAAATCAAAGTAGGTGATAAAGTAGCTGGAAGACATGGAAATAAGGGTATTATTTCCAAAATTTTACCTAGACAAGATATGCCTTATTTGCAAGATGGAAGACCTGTTGATATGGTCTTCAATCCATTAGGAGTCCCTTCACGAATGAATGTAGGACAGATATTTGAATGCTCGCTGGGATTAGCGGGTAGTCTGCTAGACAGACATTATCGAATAGCACCTTTTGATGAGAGATATGAACAAGAGGCTTCGAGAAAACTAGTCTTTTCGGAATTATATGAAGCCAGTAAGGAAACAGGGAATCCCTGGGTATTTGAACCCGAATATCCGGGAAAAAGCAGAATATTTGATGGAAGAACGGGGGAGCCTTTTGAACAGCCTGTTATAATAGGAAAACCCTATATCTTGAAATTAATTCATCAAGTGGATGATAAAATTCACGGACGTTCCAGCGGACATTATGCACTTGTTACACAACAACCCCTTAGAGGAAGGGCGAAGCAAGGGGGGCAGCGGGTAGGAGAAATGGAAGTTTGGGCTCTAGAGGGATTTGGTGTTGCTCATATTTTACAAGAAATGCTTACTTATAAATCGGATCATATTAGAGCTCGCCAGGAAGTACTTGGGACTACGATCGTTGGCGGAATAATACCTAACCCCGAGGATGCTCCAGAATCTTTTAGATTGCTCGTTCGAGAACTACGATCTTTGGCTCTGGAACTGAACCATTTCCTTGTATCTGAGAAAAATTTCCGGATTAATAGAAAGGAAGCT---------
>Aeonium_nobile
ATGCTCCAGGATGGAAATGAGGGAAGGTCCACAATACCTGGTTTTAATCAGATACAATTTGAGGGATTTTGTAGGTTTCTTGGTCATGGCTTGACGGAAGAACTTTATAAGTTTCCAAAAATTGAAGATACCGATCAAGAAATTGAATTTCAATTATTTGTGGAAACATATCAATTGGTAGAACCATCGATAAATGAACGAGATGCTGTGTATGAATCACTCACATATTCTTCTGAATTATATGTACCCGCGGGATTAATTTGGAAA------ACCGGTAGGGATATGCAAGAACAAACTATTTTTATTGGCAATATCCCTCTAATGAATTCTCTCGGAACTTCTATAGTAAATGGACTATACAGAATTGTGATCAATCAAATATTGCAAAGTCCCGGAATTTATTACCGTTCCGAATTGGACCATAGTGGAATTTCGGTCTATACAGGTACCATTATATCTGATTGGGGAGGAAGATTAGAATTAGAGATTGATAGAAAAGCAAGGATATGGGCCCGTGTGAGTAGGAAACAGAAAATATCTATTCTAGTTCTATTATCAGCTATGGGGTCAAATCTACGAGAAATCATAGAGAATGTTTGCTATCCTGAAATTTTTTTGTCTTTCCTGAATGATAAGGAGAAAAATAAAATAGGGTCAAAAGAAAATGCCATTTTAGAGTTTTATCAACAATTCGCTTGTGTAGGCGGAGAT------CCGGTATTTTCTGAATCCTTATGTAAGGAATTACAAAAGAAATTCTTTCAACAAAGATGTGAATTGGGAAGGATTGGTCGACGAAATATGAATCGGAGACTGAATCTTGATATACCCCAGAACAATACGTTTTTGTTACCACGAGATATATTGGCAGCTGCAGATCATTTGATTTCAATGAAATTTGGAATGGGTACACTTGACGATATGAATCATTTGAAAAATAAACGTATTCGTTCTGTAGCGGATCTCTTACAAGATCAATTTGGACTGGCTCTGGCTCGTTTAGAAAATGTGGTTCGGGGAACTATATGTGGAGCAATTAGACATAAATTGATACCGACTCCTCAGAATTTGGTAACTTCGACTCCCTTAATAACCACTTTTGAATCTTTTTTCGGCTTACACCCATTATCTCAAGTTTTGGATCGAACTAATCCATTGACACAAATAGTTCATGGTAGAAAATTGAGTTATTTGGGCCCTGGAGGATTAACAGGTCGAACAGCTAGTTTTCGGATACGAGATATCCATCCTAGCCACTATGGACGCATTTGCCCAATCGACACGTCTGAAGGAATCAATGTTGGGCTTATTGGATCCTTAGCAATTCATGCGAAAATTGGTCAGTGGGGATCTCTCGAAAGCCCATTTTATGAAATTTATGAA------------AGGTCA------AAAAAGGTACGGATGCGTTATTTATCACCAAGTAGAGATGAATATTATATGGTAGCAGCAGGAAATTCTTTGGCACTGAATCCGGGTATTCAGGAGGAACAAGTTGTTCCAGCTCGATACCGGCAAGAATTCCTGACTATTGCATGGGAACGAGTTCATCTTCGAAGTATTTTTCCCTTCCAATATTTTTCTGTTGGAGCTTCCCTCATTCCTTTTATCGAGCATAATGATGCGAATCGGGCTTTAATGAGTTCTAATATGCAACGTCAAGCAGTTCCACTTTCTAAGTCTGAGAAGTGCATTGTTGGAACCGGATTAGAAAGGCAAGTGGCTCTAGATTCAGGGGTTCTCGCTATAGCTAAACACGAGGGAAAGATCATTTATGCCAATACTAACAAGATCCTTTTCTCAGGTAATGGAGATACTCGAAGCATTCCATTAATTATGTATGAACGTTCCAACAAAAATACTTGTATGCACCAAAAACCCCTGGTTCAGCAGGGTAAATGCATTAAAAAGGGACAAATTTTATCGGATGGTGCCGCTATCGTTGGCGGGGAACTCGCGTTGGGAAAAAACGTTTTAGTAGCTTATATGCCGTGGGAAGGTTACAATTTTGAGGATGCGGTACTTATTAGTGAACGTCTGGTATATGAAGATATTTATACTTCTTTTCACATCCGTAAATATGAAATTCAGACTCATGTGACAAGTCAAGGCCCCGAAAGGATCACTAATGAAATACCACATTTAGAGGCGCATTTACTCCGAAATTTAGACAAAAACGGAATTGTGATGCTTGGATCTTGGGTCGAGACGGGCGAGATTTTAGTAGGTAAATTAACGCCCCAGATGGCGAAAGAATCATCGTATGCCCCGGAAGATAGATTATTACGAGCCATACTGGGCATTCAGGTATCCACTTCAAAGGAAACTTGTTTAAAACTACCTATAGGTGGTAGGGGTCGAGTTATTGATGTGAGATGGATCCGCAAAAAGGGGAGTTCTAGTTATAATCCAGAAATTATTCGTGTATATATCTCACAGAAACGTGAAATCAAAGTAGGTGATAAAGTAGCTGGAAGACATGGAAATAAGGGTATTATTTCCAAAATTTTACCTAGACAAGATATGCCTTATTTGCAAGATGGAAGACCCGTTGATATGGTCTTCAATCCATTAGGAGTCCCTTCACGAATGAATGTAGGACAGATATTTGAATGCTCGCTGGGATTAGCGGGTAGTCTGCTAGACAGACATTATCGAATAGCACCTTTTGATGAGAGATATGAACAAGAGGCTTCGAGAAAACTAGTCTTTTCGGAATTATATGAAGCCAGTAAGGAAACAGGGAATCCCTGGGTATTTGAACCCGAATATCCGGGAAAAAGCAGAATATTTGATGGAAGAACGGGGGAGCCTTTTGAACAGCCTGTTATAATAGGAAAACCCTATATCTTGAAATTAATTCATCAAGTGGATGATAAAATTCACGGACGTTCCAGCGGACATTATGCACTTGTTACACAACAACCCCTTAGAGGAAGGGCGAAGCAAGGGGGGCAGCGGGTAGGAGAAATGGAAGTTTGGGCTCTAGAGGGATTTGGTGTTGCTCATATTTTACAAGAAATGCTTACTTATAAATCGGATCATATTAGAGCTCGCCAGGAAGTACTTGGGACTACGATCGTTGGCGGAATAATACCTAACCCCGAGGATGCTCCAGAATCTTTTAGATTGCTCGTTCGAGAACTACGATCTTTGGCTCTGGAACTGAACCATTTCCTTGTATCTGAGAAAAATTTCCGGATTAATAGAAAGGAAGCT---------
>Aeonium_saundersii
ATGCTCCAGGATGGAAATGAGGGAAGGTCCACAATACCTGGTTTTAATCAGATACAATTTGAGGGATTTTGTAGGTTTCTTGGTCATGGCTTGACGGAAGAACTTTATAAGTTTCCAAAAATTGAAGATACCGATCAAGAAATTGAATTTCAATTATTTGTGGAAACATATCAATTGGTAGAACCATCGATAAATGAACGAGATGCTGTGTATGAATCACTCACATATTCTTCTGAATTATATGTACCCGCGGGATTAATTTGGAAA------ACCGGTAGGGATATGCAAGAACAAACTATTTTTATTGGCAATATCCCTCTAATGAATTCTCTCGGAACTTCTATAGTAAATGGACTATACAGAATTGTGATCAATCAAATATTGCAAAGTCCCGGAATTTATTACCGTTCCGAATTGGACCATAGTGGAATTTCGGTCTATACAGGTACCATTATATCTGATTGGGGAGGAAGATTAGAATTAGAGATTGATAGAAAAGCAAGGATATGGGCCCGTGTGAGTAGGAAACAGAAAATATCTATTCTAGTTCTATCATCAGCTATGGGGTCAAATCTACGAGAAATCATAGAGAATGTTTGCTATCCTGAAATTTTTTTGTCTTTCCTGAATGATAAGGAGAAAAATAAAATAGGGTCAAAAGAAAATGCCATTTTAGAGTTTTATCAACAATTCGCTTGTGTAGGCGGAGAT------CCGGTATTTTCTGAATCCTTATGTAAGGAATTACAAAAGAAATTCTTTCAACAAAGATGTGAATTGGGAAGGATTGGTCGACGAAATATGAATCGGAGACTGAATCTTGATATACCCCAGAACAATACGTTTTTGTTACCACGAGATATATTGGCAGCTGCAGATCATTTGATTTCAATGAAATTTGGAATGGGTACACTTGACGATATGAATCATTTGAAAAATAAACGTATTCGTTCTGTAGCGGATCTCTTACAAGATCAATTTGGACTGGCTCTGGCTCGTTTAGAAAATGTGGTTCGGGGAACTATATGTGGAGCAATTAGACATAAATTGATACCGACTCCTCAGAATTTGGTAACTTCGACTCCCTTAACAACCACTTTTGAATCTTTTTTCGGCTTACACCCATTATCTCAAGTTTTGGATCGAACTAATCCATTGACACAAATAGTTCATGGTAGAAAATTGAGTTATTTGGGCCCTGGAGGATTAACAGGTCGAACAGCTAGTTTTCGGATACGAGATATCCATCCTAGCCACTATGGACGCATTTGCCCAATCGACACGTCTGAAGGAATCAATGTTGGGCTTATTGGATCCTTAGCAATTCATGCGAAAATTGGTCAGTGGGGATCTCTCGAAAGCCCATTTTATGAAATTTATGAA------------ATGTCA------AAAAAGGTACGGATGCGTTATTTATCACCAAGTAGAGATGAATATTATATGGTAGCAGCAGGAAATTCTTTGGCGCTGAATCCGGGTATTCAGGAGGAACAAGTTGTTCCAGCTCGATACCGGCAAGAATTCCTGACTATTGCATGGGAACGAGTTCATCTTCGAAGTATTTTTCCCTTCCAATATTTTTCTGTTGGAGCTTCCCTCATTCCTTTTATCGAGCATAATGATGCGAATCGGGCTTTAATGAGTTCTAATATGCAACGTCAAGCAGTTCCACTTTCTAAGTCTGAGAAGTGCATTGTTGGAACCGGATTAGAAAGGCAAGTGGCTCTAGATTCAGGGGTTCTCGCTATAGCTAAACACGAGGGAAAGATCATTTATGCCAATACTAACAAGATCCTTTTCTCAGGTAATGGAGATACTCGAAGCATTCCATTAATTATGTATGAACGTTCCAACAAAAATACTTGTATGCACCAAAAACCCCTGGTTCAGCAGGGTAAATGCATTAAAAAGGGACAAATTTTATCGGATGGTGCCGCTATCGTTGGCGGGGAACTCGCGTTGGGAAAAAACGTTTTAGTAGCTTATATGCCGTGGGAAGGTTACAATTTTGAGGATGCGGTACTTATTAGTGAACGTCTGGTATATGAAGATATTTATACTTCTTTTCACATCCGTAAATATGAAATTCAGACTCATGTGACAAGTCAAGGCCCCGAAAGGATCACTAATGAAATACCACATTTAGAGGCGCATTTACTCCGAAATTTAGACAAAAACGGAATTGTGATGCTTGGATCTTGGGTCGAGACGGGCGAGATTTTAGTAGGTAAATTAACGCCCCAGATGGCGAAAGAATCATCGTATGCCCCGGAAGATAGATTATTACGAGCCATACTGGGCATTCAGGTATCCACTTCAAAGGAAACTTGTTTAAAACTACCTATAGGTGGTAGGGGTCGAGTTATTGATGTGAGATGGATCCGCAAAAAGGGGAGTTCTAGTTATAATCCAGAAATTATTCGTGTATATATCTCACAGAAACGTGAAATCAAAGTAGGTGATAAAGTAGCTGGAAGACATGGAAATAAGGGTATTATTTCCAAAATTTTACCTAGACAAGATATGCCTTATTTGCAAGATGGAAGACCTGTTGATATGGTCTTCAATCCATTAGGAGTCCCTTCACGAATGAATGTAGGACAGATATTTGAATGCTCGCTGGGATTAGCGGGTAGTCTGCTAGACAGACATTATCGAATAGCACCTTTTGATGAGAGATATGAACAAGAGGCTTCGAGAAAACTAGTCTTTTCGGAATTATATGAAGCCAGTAAGGAAACAGGGAATCCCTGGGTATTTGAACCCGAATATCCGGGAAAAAGCAGAATATTTGATGGAAGAACGGGGGAGCCTTTTGAACAGCCTGTTATAATAGGAAAACCCTATATCTTGAAATTAATTCATCAAGTGGATGATAAAATTCACGGACGTTCCAGCGGACATTATGCACTTGTTACACAACAACCCCTTAGAGGAAGGGCGAAGCAAGGGGGGCAGCGGGTAGGAGAAATGGAAGTTTGGGCTCTAGAGGGATTTGGTGTTGCTCATATTTTACAAGAAATGCTTACTTATAAATCGGATCATATTAGAGCTCGCCAGGAAGTACTTGGGACTACGATCGTTGGCGGAATAATACCTAACCCCGAGGATGCTCCAGAATCTTTTAGATTGCTCGTTCGAGAACTACGATCTTTGGCTCTGGAACTGAACCATTTCCTTGTATCTGAGAAAAATTTCCGGATTAATAGAAAGGAAGCT---------
>Aeonium_tabuliforme
ATGCTCCAGGATGGAAATGAGGGAAGGTCCACAATACCTGGTTTTAATCAGATACAATTTGAGGGATTTTGTAGGTTTCTTGGTCATGGCTTGACGGAAGAACTTTATAAGTTTCCAAAAATTGAAGATACCGATCAAGAAATTGAATTTCAATTATTTGTGGAAACATATCAATTGGTAGAACCATCGATAAATGAACGAGATGCTGTGTATGAATCACTCACATATTCTTCTGAATTATATGTACCCGCGGGATTAATTTGGAAA------ACCGGTAGGGATATGCAAGAACAAACTATTTTTATTGGCAATATCCCTCTAATGAATTCTCTCGGAACTTCTATAGTAAATGGACTATACAGAATTGTGATCAATCAAATATTGCAAAGTCCCGGAATTTATTACCGTTCCGAATTGGACCATAGTGGAATTTCGGTCTATACAGGTACCATTATATCTGATTGGGGAGGAAGATTAGAATTAGAGATTGATAGAAAAGCAAGGATATGGGCCCGTGTGAGTAGGAAACAGAAAATATCTATTCTAGTTCTATCATCAGCTATGGGGTCAAATCTACGAGAAATCATAGAGAATGTTTGCTATCCTGAAATTTTTTTGTCTTTCCTGAATGATAAGGAGAAAAATAAAATAGGGTCAAAAGAAAATGCCATTTTAGAGTTTTATCAACAATTCGCTTGTGTAGGCGGAGAT------CCGGTATTTTCTGAATCCTTATGTAAGGAATTACAAAAGAAATTCTTTCAACAAAGATGTGAATTGGGAAGGATTGGTCGACGAAATATGAATCGAAGACTGAATCTTGATATACCCCAGAACAATACGTTTTTGTTACCACGAGATATATTGGCAGCTGCAGATCATTTGATTTCAATGAAATTTGGAATGGGTACACTTGACGATATGAATCATTTGAAAAATAAACGTATTCGTTCTGTAGCGGATCTCTTACAAGATCAATTTGGACTGGCTCTGGCTCGTTTAGAAAATGTGGTTCGGGGAACTATATGTGGAGCAATTAGACATAAATTGATACCGACTCCTCAGAATTTGGTAACTTCGACTCCCTTAACAACCACTTTTGAATCTTTTTTCGGCTTACACCCATTATCTCAAGTTTTGGATCGAACTAATCCATTGACACAAATAGTTCATGGTAGAAAATTGAGTTATTTGGGCCCTGGAGGATTAACAGGTCGAACAGCTAGTTTTCGGATACGAGATATCCATCCTAGCCACTATGGACGCATTTGCCCAATCGACACGTCTGAAGGAATCAATGTTGGGCTTATTGGATCCTTAGCAATTCATGCGAAAATTGGTCAGTGGGGATCTCTCGAAAGCCCATTTTATGAAATTTATGAA------------AGGTCA------AAAAAGGTACGGATGCGTTATTTATCACCAAGTAGAGATGAATATTATATGGTAGCAGCAGGAAATTCTTTGGCACTGAATCCGGGTATTCAGGAGGAACAAGTTGTTCCAGCTCGATACCGGCAAGAATTCCTGACTATTGCATGGGAACGAGTTCATCTTCGAAGTATTTTTCCCTTCCAATATTTTTCTGTTGGAGCTTCCCTCATTCCTTTTATCGAGCATAATGATGCGAATCGGGCTTTAATGAGTTCTAATATGCAACGTCAAGCAGTTCCACTTTCTAAGTCTGAGAAGTGCATTGTTGGAACCGGATTAGAAAGGCAAGTGGCTCTAGATTCAGGGGTTCTCGCTATAGCTAAACACGAGGGAAAGATCATTTATGCCAATACTAACAAGATCCTTTTCTCAGGTAATGGAGATACTCGAAGCATTCCATTAATTATGTATGAACGTTCCAACAAAAATACTTGTATGCACCAAAAACCCCTGGTTCAGCAGGGTAAATGCATTAAAAAGGGACAAATTTTATCGGATGGTGCCGCTATCGTTGGCGGGGAACTCGCGTTGGGAAAAAACGTTTTAGTAGCTTATATGCCGTGGGAAGGTTACAATTTTGAGGATGCGGTACTTATTAGTGAACGTCTGGTATATGAAGATATTTATACTTCTTTTCACATCCGTAAATATGAAATTCAGACTCATGTGACAAGTCAAGGCCCCGAAAGGATCACTAATGAAATACCACATTTAGAGGCGCATTTACTCCGAAATTTAGACAAAAACGGAATTGTGATGCTTGGATCTTGGGTCGAGACGGGCGAGATTTTAGTAGGTAAATTAACGCCCCAGATGGCGAAAGAATCATCGTATGCCCCGGAAGATAGATTATTACGAGCCATACTGGGCATTCAGGTATCCACTTCAAAGGAAACTTGTTTAAAACTACCTATAGGTGGTAGGGGTCGAGTTATTGATGTGAGATGGATCCGCAAAAAGGGGAGTTCTAGTTATAATCCAGAAATGATTCGTGTATATATCTCACAGAAACGTGAAATCAAAGTAGGTGATAAAGTAGCTGGAAGACATGGAAATAAGGGTATTATTTCCAAAATTTTACCTAGACAAGATATGCCTTATTTGCAAGATGGAAGACCCGTTGATATGGTCTTCAATCCATTAGGAGTCCCTTCACGAATGAATGTAGGACAGATATTTGAATGCTCGCTGGGATTAGCGGGTAGTCTGCTAGACAGACATTATCGAATAGCACCTTTTGATGAGAGATATGAACAAGAGGCTTCGAGAAAACTAGTCTTTTCGGAATTATATGAAGCCAGTAAGGAAACAGGGAATCCCTGGGTATTTGAACCCGAATATCCGGGAAAAAGCAGAATATTTGATGGAAGAACGGGGGAGCCTTTTGAACAGCCTGTTATAATAGGAAAACCCTATATCTTGAAATTAATTCATCAAGTGGATGATAAAATTCACGGACGTTCCAGCGGACATTATGCACTTGTTACACAACAACCCCTTAGAGGAAGGGCGAAGCAAGGGGGGCAGCGGGTAGGAGAAATGGAAGTTTGGGCTCTAGAGGGATTTGGTGTTGCTCATATTTTACAAGAAATGCTTACTTATAAATCGGATCATATTAGAGCTCGCCAGGAAGTACTTGGGACTACGATCGTTGGCGGAATAATACCTAACCCCGAGGATGCTCCAGAATCTTTTAGATTGCTCGTTCGAGAACTACGATCTTTGGCTCTGGAACTGAACCATTTCCTTGTATCTGAGAAAAATTTCCGGATTAATAGAAAGGAAGCT---------
>Aeonium_undulatum
ATGCTCCAGGATGGAAATGAGGGAAGGTCCACAATACCTGGTTTTAATCAGATACAATTTGAGGGATTTTGTAGGTTTCTTGGTCATGGCTTGACGGAAGAACTTTATAAGTTTCCAAAAATTGAAGATACCGATCAAGAAATTGAATTTCAATTATTTGTGGAAACATATCAATTGGTAGAACCATCGATAAATGAACGAGATGCTGTGTATGAATCACTCACATATTCTTCTGAATTATATGTACCCGCGGGATTAATTTGGAAA------ACCGGTAGGGATATGCAAGAACAAACTATTTTTATTGGCAATATCCCTCTAATGAATTCTCTCGGAACTTCTATAGTAAATGGACTATACAGAATTGTGATCAATCAAATATTGCAAAGTCCCGGAATTTATTACCGTTCCGAATTGGACCATAGTGGAATTTCGGTCTATACAGGTACCATTATATCTGATTGGGGAGGAAGATTAGAATTAGAGATTGATAGAAAAGCAAGGATATGGGCCCGTGTGAGTAGGAAACAGAAAATATCTATTCTAGTTCTATCATCAGCTATGGGGTCAAATCTACGAGAAATCATAGAGAATGTTTGCTATCCTGAAATTTTTTTGTCTTTCCTGAATGATAAGGAGAAAAATAAAATAGGGTCAAAAGAAAATGCCATTTTAGAGTTTTATCAACAATTCGCTTGTGTAGGCGGAGAT------CCGGTATTTTCTGAATCCTTATGTAAGGAATTACAAAAGAAATTCTTTCAACAAAGATGTGAATTGGGAAGGATTGGTCGACGAAATATGAATCGGAGACTGAATCTTGATATACCCCAGAACAATACGTTTTTGTTACCACGAGATATATTGGCAGCTGCAGATCATTTGATTTCAATGAAATTTGGAATGGGTACACTTGACGATATGAATCATTTGAAAAATAAACGTATTCGTTCTGTAGCGGATCTCTTACAAGATCAATTTGGACTGGCTCTGGCTCGTTTAGAAAATGTGGTTCGGGGAACTATATGTGGAGCAATTAGACATAAATTGATACCGACTCCTCAGAATTTGGTAACTTCGACTCCCTTAACAACCACTTTTGAATCTTTTTTCGGCTTACACCCATTATCTCAAGTTTTGGATCGAACTAATCCATTGACACAAATAGTTCATGGTAGAAAATTGAGTTATTTGGGCCCTGGAGGATTAACAGGTCGAACAGCTAGTTTTCGGATACGAGATATCCATCCTAGCCACTATGGACGCATTTGCCCAATCGACACGTCTGAAGGAATCAATGTTGGGCTTATTGGATCCTTAGCAATTCATGCGAAAATTGGTCAGTGGGGATCTCTCGAAAGCCCATTTTATGAAATTTATGAA------------AGGTCA------AAAAAGGTACGGATGCGTTATTTATCACCAAGTAGAGATGAATATTATATGGTAGCAGCAGGAAATTCTTTGGCACTGAATCCGGGTATTCAGGAGGAACAAGTTGTTCCAGCTCGATACCGGCAAGAATTCCTGACTATTGCATGGGAACGAGTTCATCTTCGAAGTATTTTTCCCTTCCAATATTTTTCTGTTGGAGCTTCCCTCATTCCTTTTATCGAGCATAATGATGCGAATCGGGCTTTAATGAGTTCTAATATGCAACGTCAAGCAGTTCCACTTTCTAAGTCTGAGAAGTGCATTGTTGGAACCGGATTAGAAAGGCAAGTGGCTCTAGATTCAGGGGTTCTCGCTATAGCTAAACACGAGGGAAAGATCATTTATGCCAATACTAACAAGATCCTTTTCTCAGGTAATGGAGATACTCGAAGCATTCCATTAATTATGTATGAACGTTCCAACAAAAATACTTGTATGCACCAAAAACCCCTGGTTCAGCAGGGTAAATGCATTAAAAAGGGACAAATTTTATCGGATGGTGCCGCTATCGTTGGCGGGGAACTCGCGTTGGGAAAAAACGTTTTAGTAGCTTATATGCCGTGGGAAGGTTACAATTTTGAGGATGCGGTACTTATTAGTGAACGTCTGGTATATGAAGATATTTATACTTCTTTTCACATCCGTAAATATGAAATTCAGACTCATGTGACAAGTCAAGGCCCCGAAAGGATCACTAATGAAATACCACATTTAGAGGCGCATTTACTCCGAAATTTAGACAAAAACGGAATTGTGATGCTTGGATCTTGGGTCGAGACGGGCGAGATTTTAGTAGGTAAATTAACGCCCCAGATGGCGAAAGAATCATCGTATGCCCCGGAAGATAGATTATTACGAGCCATACTGGGCATTCAGGTATCCACTTCAAAGGAAACTTGTTTAAAACTACCTATAGGTGGTAGGGGTCGAGTTATTGATGTGAGATGGATCCGCAAAAAGGGGAGTTCTAGTTATAATCCAGAAATTATTCGTGTATATATCTCACAGAAACGTGAAATCAAAGTAGGTGATAAAGTAGCTGGAAGACATGGAAATAAGGGTATTATTTCCAAAATTTTACCTAGACAAGATATGCCTTATTTGCAAGATGGAAGACCTGTTGATATGGTCTTCAATCCATTAGGAGTCCCTTCACGAATGAATGTAGGACAGATATTTGAATGCTCGCTGGGATTAGCGGGTAGTCTGCTAGACAGACATTATCGAATAGCACCTTTTGATGAGAGATATGAACAAGAGGCTTCGAGAAAACTAGTCTTTTCGGAATTATATGAAGCCAGTAAGGAAACAGGGAATCCCTGGGTATTTGAACCCGAATATCCGGGAAAAAGCAGAATATTTGATGGAAGAACGGGGGAGCCTTTTGAACAGCCTGTTATAATAGGAAAACCCTATATCTTGAAATTAATTCATCAAGTGGATGATAAAATTCACGGACGTTCCAGCGGACATTATGCACTTGTTACACAACAACCCCTTAGAGGAAGGGCGAAGCAAGGGGGGCAGCGGGTAGGAGAAATGGAAGTTTGGGCTCTAGAGGGATTTGGTGTTGCTCATATTTTACAAGAAATGCTTACTTATAAATCGGATCATATTAGAGCTCGCCAGGAAGTACTTGGGACTACGATCGTTGGCGGAATAATACCTAACCCCGAGGATGCTCCAGAATCTTTTAGATTGCTCGTTCGAGAACTACGATCTTTGGCTCTGGAACTGAACCATTTCCTTGTATCTGAGAAAAATTTCCGGATTAATAGAAAGGAAGCT---------
>Monanthes_anagensis
ATGCTCCAGGATGGAAATGAGGGAAGGTCCACAATACCTGGTTTTAATCAGATACAATTTGAGGGATTTTGTAGGTTTCTTGGTCATGGCTTGACGGAAGAACTTTCTAAGTTTCCAAAAATTGAAGATACCGATCAAGAAATTGAATTTCAATTATTTGTGGAAACATATCAATTGGTAGAACCATCGATAAATGAACGAGATGCTGTGTATGAATCACTCACATATTCTTCTGAATTATATGTACCCGCGGGATTAATTTGGAAA------ACCGGTAGGGATATGCAAGAACAAACTATTTTTCTTGGCAATATCCCTCTAATGAATTCTCTCGGAACTTCTATAGTAAATGGACTATACAGAATTGTGATCAATCAAATATTGCAAAGTCCCGGAATTTATTACCGTTCCGAATTGGACCATAGTGGAATTTCGGTCTATACAGGTACCATTATATCTGATTGGGGAGGAAGATTAGAATTAGAGATTGATAGAAAAGCAAGGATATGGGCCCGTGTGAGTAGGAAACAGAAAATATCTATTCTAGTTCTATCATCAGCTATGGGGTCAAATCTACGAGAAATCATAGAGAATGTTTGCTATCCTGAAATTTTTTTGTCTTTCCTGAATGATAAGGAGAAAAATAAAATAGGGTCAAAAGAAAATGCCATTTTAGAGTTTTATCAACAATTCGCTTGTGTAGGCGGAGAT------CCGGTATTTTCTGAATCCTTATGTAAGGAATTACAAAAGAAATTCTTTCAACAAAGATGTGAATTGGGAAGGATTGGTCGACGAAATATGAATCGGAGACTGAATCTTGATATACCCCAGAACAATACGTTTTTGTTACCACGAGATATATTGGCAGCTGCAGATCATTTGATTTCAATGAAATTTGGAATGGGTACACTTGACGATATGAATCATTTGAAAAATAAACGTATTCGTTCTGTAGCGGATCTCTTACAAGATCAATTTGGACTGGCTCTGGCTCGTTTAGAAAATGTGGTTCGGGGAACTATATGTGGAGCAATTAGACATAAATTGATACCGACTCCTCAGAATTTGGTAACTTCGACTCCCTTAACAACCACTTTTGAATCTTTTTTCGGCTTACACCCATTATCTCAAGTTTTGGATCGAACTAATCCATTGACACAAATAGTTCATGGTAGAAAATTGAGTTATTTGGGCCCTGGAGGATTAACAGGTCGAACAGCTAGTTTTCGGATACGAGATATCCATCCTAGTCACTATGGTCGCATTTGCCCAATCGACACGTCTGAAGGAATCAATGTTGGGCTTATTGGATCCTTAGCAATTCATGCGAAAATTGGTCAGTGGGGATCTCTCGAAAGCCCATTTTATGAAATTTATGAA------------AGGTCA------AAAAAGGTACGGATGCGTTATTTATCACCAAGTAGAGATGAATATTATATGGTAGCAGCAGGAAATTCTTTGGCGCTGAATCCGGGTATTCAGGAGGAACAAGTTGTTCCAGCTCGATACCGACAAGAATTCCTGACTATTGCATGGGAACGAGTTCATCTTCGAAGTATTTTTCCCTTCCAATATTTTTCTGTTGGAGCTTCCCTCATTCCTTTTATCGAGCATAATGATGCGAATCGGGCTTTAATGAGTTCTAATATGCAACGTCAAGCAGTTCCACTTTCTAAGTCTGAGAAGTGCATTGTTGGAACCGGATTAGAAAGGCAAGTGGCTCTAGATTCAGGGGTTCTCGCTATAGCTAAACACGAGGGAAAGATCATTTATGCCAATACTAACAAGATCCTTTTCTCAGGTAATGGAGATACTCGAAGCATTCCATTAATTATGTATGAACGTTCTAACAAAAATACTTGTATGCACCAAAAACCCCTGGTTCAGCAGGGTAAATGCATTAAAAAGGGACAAATTTTATCGGATGGTGCCGCTATCGTTGGCGGGGAACTCGCGTTGGGAAAAAACGTTTTAGTAGCTTATATGCCGTGGGAAGGTTACAATTTTGAGGATGCGGTACTTATTAGTGAACGTCTGGTATATGAAGATATTTATACTTCTTTTCACATCCGTAAATATGAAATTCAGACTCATGTGACAAGTCAAGGCCCTGAAAGGATCACTAATGAAATACCCCATTTAGAGGCGCATTTACTCCGAAATTTAGACAAAAACGGAATTGTGATGCTTGGATCTTGGGTCGAGACGGGTGAGATTTTAGTAGGTAAATTAACGCCCCAGATGGCGAAGGAATCATCGTATGCCCCCGAAGATAGATTATTACGAGCCATACTGGGCATCCAGGTATCCACTTCAAAGGAAACTTGTTTAAAACTACCTATAGGTGGTAGGGGTCGAGTTATTGATGTGAGATGGATCCGTAAAAAGGGGAGTTCTAGTTATAATCCAGAAATTATTCGTGTATATATCTCACAGAAACGTGAAATCAAAGTAGGTGATAAAGTAGCTGGAAGACATGGAAATAAGGGTATTATTTCCAAAATTTTACCTAGACAAGATATGCCTTATTTGCAAGATGGAAGACCTGTTGATATGGTCTTCAATCCATTAGGAGTCCCTTCACGAATGAATGTAGGACAGATATTTGAATGCTCGCTGGGATTAGCGGGTAGTCTGCTAGACAGACATTATCGAATAGCACCTTTTGATGAGAGATATGAACAAGAGGCTTCGAGAAAACTAGTCTTTTCGGAATTATATGAAGCCAGTAAGGAAACAGGGAATCCCTGGGTATTTGAACCCGAATATCCGGGAAAAAGCAGAATATTTGATGGAAGAACGGGGGAGCCTTTTGAACAACCTGTTATAATAGGAAAACCCTATATCTTGAAATTAATTCATCAAGTGGATGATAAAATTCACGGACGTTCCAGCGGACATTATGCACTTGTTACACAACAACCCCTTAGAGGAAGGGCTAAGCAAGGGGGGCAGCGGGTAGGAGAAATGGAAGTTTGGGCTCTAGAGGGATTTGGTGTTGCTCATATTTTACAAGAAATGCTTACTTATAAATCGGATCATATTAGAGCTCGCCAGGAAGTACTTGGGACTACGATCGTTGGCGGAATAATACCTAACCCCGAAGATGCTCCAGAATCTTTTAGATTGCTCGTTCGAGAACTACGATCTTTGGCTCTGGAACTGAACCATTTCCTTGTATCTGAGAAAAATTTCCGGATTAATAGAAAGGAAGCT---------
>Monanthes_brachycaulos
ATGCTCCAGGATGGAAATGAGGGAAGGTCCACAATACCTGGTTTTAATCAGATACAATTTGAGGGATTTTGTAGGTTTCTTGGTCATGGCTTGACGGAAGAACTTTCTAAGTTTCCAAAAATTGAAGATACCGATCAAGAAATTGAATTTCAATTATTTGTGGAAACATATCAATTGGTAGAACCATCGATAAATGAACGAGATGCTGTGTATGAATCACTCACATATTCTTCTGAATTATATGTACCCGCGGGATTAATTTGGAAA------ACCGGTAGGGATATGCAAGAACAAACTATTTTTCTTGGCAATATCCCTCTAATGAATTCTCTCGGAACTTCTATAGTAAATGGACTATACAGAATTGTGATCAATCAAATATTGCAAAGTCCCGGAATTTATTACCGTTCCGAATTGGACCATAGTGGAATTTCGGTCTATACAGGTACCATTATATCTGATTGGGGAGGAAGATTAGAATTAGAGATTGATAGAAAAGCAAGGATATGGGCCCGTGTGAGTAGGAAACAGAAAATATCTATTCTAGTTCTATCATCAGCTATGGGGTCAAATCTACGAGAAATCATAGAGAATGTTTGCTATCCTGAAATTTTTTTGTCTTTCCTGAATGATAAGGAGAAAAATAAAATAGGGTCAAAAGAAAATGCCATTTTAGAGTTTTATCAACAATTCGCTTGTGTAGGCGGAGAT------CCGGTATTTTCTGAATCCTTATGTAAGGAATTACAAAAGAAATTCTTTCAACAAAGATGTGAATTGGGAAGGATTGGTCGACGAAATATGAATCGGAGACTGAATCTTGATATACCCCAGAACAATACGTTTTTGTTACCACGAGATATATTGGCAGCTGCAGATCATTTGATTTCAATGAAATTTGGAATGGGTACACTTGACGATATGAATCATTTGAAAAATAAACGTATTCGTTCTGTAGCGGATCTCTTACAAGATCAATTTGGACTGGCTCTGGCTCGTTTAGAAAATGTGGTTCGGGGAACTATATGTGGAGCAATTAGACATAAATTGATACCGACTCCTCAGAATTTGGTAACTTCGACTCCCTTAACAACCACTTTTGAATCTTTTTTCGGCTTACACCCATTATCTCAAGTTTTGGATCGAACTAATCCATTGACACAAATAGTTCATGGTAGAAAATTGAGTTATTTGGGCCCTGGAGGATTAACAGGTCGAACAGCTAGTTTTCGGATACGAGATATCCATCCTAGTCACTATGGTCGCATTTGCCCAATCGACACGTCTGAAGGAATCAATGTTGGGCTTATTGGATCCTTAGCAATTCATGCGAAAATTGGTCAGTGGGGATCTCTCGAAAGCCCATTTTATGAAATTTATGAA------------AGGTCA------AAAAAGGTACGGATGCGTTATTTATCACCAAGTAGAGATGAATATTATATGGTAGCAGCAGGAAATTCTTTGGCGCTGAATCCGGGTATTCAGGAGGAACAAGTTGTTCCAGCTCGATACCGACAAGAATTCCTGACTATTGCATGGGAACGAGTTCATCTTCGAAGTATTTTTCCCTTCCAATATTTTTCTGTTGGAGCTTCCCTCATTCCTTTTATCGAGCATAATGATGCGAATCGGGCTTTAATGAGTTCTAATATGCAACGTCAAGCAGTTCCACTTTCTAAGTCTGAGAAGTGCATTGTTGGAACCGGATTAGAAAGGCAAGTGGCTCTAGATTCAGGGGTTCTCGCTATAGCTAAACACGAGGGAAAGATCATTTATGCCAATACTAACAAGATCCTTTTCTCAGGTAATGGAGATACTCGAAGCATTCCATTAATTATGTATGAACGTTCTAACAAAAATACTTGTATGCACCAAAAACCCCTGGTTCAGCAGGGTAAATGCATTAAAAAGGGACAAATTTTATCGGATGGTGCCGCTATCGTTGGCGGGGAACTCGCGTTGGGAAAAAACGTTTTAGTAGCTTATATGCCGTGGGAAGGTTACAATTTTGAGGATGCGGTACTTATTAGTGAACGTCTGGTATATGAAGATATTTATACTTCTTTTCACATCCGTAAATATGAAATTCAGACTCATGTGACAAGTCAAGGCCCTGAAAGGATCACTAATGAAATACCCCATTTAGAGGCGCATTTACTCCGAAATTTAGACAAAAACGGAATTGTGATGCTTGGATCTTGGGTCGAGACGGGTGAGATTTTAGTAGGTAAATTAACGCCCCAGATGGCGAAGGAATCATCGTATGCCCCCGAAGATAGATTATTACGAGCCATACTGGGCATCCAGGTATCCACTTCAAAGGAAACTTGTTTAAAACTACCTATAGGTGGTAGGGGTCGAGTTATTGATGTGAGATGGATCCGTAAAAAGGGGAGTTCTAGTTATAATCCAGAAATTATTCGTGTATATATCTCACAGAAACGTGAAATCAAAGTAGGTGATAAAGTAGCTGGAAGACATGGAAATAAGGGTATTATTTCCAAAATTTTACCTAGACAAGATATGCCTTATTTGCAAGATGGAAGACCTGTTGATATGGTCTTCAATCCATTAGGAGTCCCTTCACGAATGAATGTAGGACAGATATTTGAATGCTCGCTGGGATTAGCGGGTAGTCTGCTAGACAGACATTATCGAATAGCACCTTTTGATGAGAGATATGAACAAGAGGCTTCGAGAAAACTAGTCTTTTCGGAATTATATGAAGCCAGTAAGGAAACAGGGAATCCCTGGGTATTTGAACCCGAATATCCGGGAAAAAGCAGAATATTTGATGGAAGAACGGGGGAGCCTTTTGAACAACCTGTTATAATAGGAAAACCCTATATCTTGAAATTAATTCATCAAGTGGATGATAAAATTCACGGACGTTCCAGCGGACATTATGCACTTGTTACACAACAACCCCTTAGAGGAAGGGCTAAGCAAGGGGGGCAGCGGGTAGGAGAAATGGAAGTTTGGGCTCTAGAGGGATTTGGTGTTGCTCATATTTTACAAGAAATGCTTACTTATAAATCGGATCATATTAGAGCTCGCCAGGAAGTACTTGGGACTACGATCGTTGGCGGAATAATACCTAACCCCGAAGATGCTCCAGAATCTTTTAGATTGCTCGTTCGAGAACTACGATCTTTGGCTCTGGAACTGAACCATTTCCTTGTATCTGAGAAAAATTTCCGGATTAATAGAAAGGAAGCT---------
>Monanthes_muralis
ATGCTCCAGGATGGAAATGAGGGAAGGTCCACAATACCTGGTTTTAATCAGATACAATTTGAGGGATTTTGTAGGTTTCTTGGTCATGGCTTGACGGAAGAACTTTCTAAGTTTCCAAAAATTGAAGATACCGATCAAGAAATTGAATTTCAATTATTTGTGGAAACATATCAATTGGTAGAACCATCGATAAATGAACGAGATGCTGTGTATGAATCACTCACATATTCTTCTGAATTATATGTACCCGCGGGATTAATTTGGAAA------ACCGGTAGGGATATGCAAGAACAAACTATTTTTCTTGGCAATATCCCTCTAATGAATTCTCTCGGAACTTCTATAGTAAATGGACTATACAGAATTGTGATCAATCAAATATTGCAAAGTCCCGGAATTTATTACCGTTCCGAATTGGACCATAGTGGAATTTCGGTCTATACAGGTACCATTATATCTGATTGGGGAGGAAGATTAGAATTAGAGATTGATAGAAAAGCAAGGATATGGGCCCGTGTGAGTAGGAAACAGAAAATATCTATTCTAGTTCTATCATCAGCTATGGGGTCAAATCTACGAGAAATCATAGAGAATGTTTGCTATCCTGAAATTTTTTTGTCTTTCCTGAATGATAAGGAGAAAAATAAAATAGGGTCAAAAGAAAATGCCATTTTAGAGTTTTATCAACAATTCGCTTGTGTAGGCGGAGAT------CCGGTATTTTCTGAATCCTTATGTAAGGAATTACAAAAGAAATTCTTTCAACAAAGATGTGAATTGGGAAGGATTGGTCGACGAAATATGAATCGGAGACTGAATCTTGATATACCCCAGAACAATACGTTTTTGTTACCACGAGATATATTGGCAGCTGCAGATCATTTGATTTCAATGAAATTTGGAATGGGTACACTTGACGATATGAATCATTTGAAAAATAAACGTATTCGTTCTGTAGCGGATCTCTTACAAGATCAATTTGGACTGGCTCTGGCTCGTTTAGAAAATGTGGTTCGGGGAACTATATGTGGAGCAATTAGACATAAATTGATACCGACTCCTCAGAATTTGGTAACTTCGACTCCCTTAACAACCACTTTTGAATCTTTTTTCGGCTTACACCCATTATCTCAAGTTTTGGATCGAACTAATCCATTGACACAAATAGTTCATGGTAGAAAATTGAGTTATTTGGGCCCTGGAGGATTAACAGGTCGAACAGCTAGTTTTCGGATACGAGATATCCATCCTAGTCACTATGGTCGCATTTGCCCAATCGACACGTCTGAAGGAATCAATGTTGGGCTTATTGGATCCTTAGCAATTCATGCGAAAATTGGTCAGTGGGGATCTCTCGAAAGCCCATTTTATGAAATTTATGAA------------AGGTCA------AAAAAGGTACGGATGCGTTATTTATCACCAAGTAGAGATGAATATTATATGGTAGCAGCAGGAAATTCTTTGGCGCTGAATCCGGGTATTCAGGAGGAACAAGTTGTTCCAGCTCGATACCGACAAGAATTCCTGACTATTGCATGGGAACGAGTTCATCTTCGAAGTATTTTTCCCTTCCAATATTTTTCTGTTGGAGCTTCCCTCATTCCTTTTATCGAGCATAATGATGCGAATCGGGCTTTAATGAGTTCTAATATGCAACGTCAAGCAGTTCCACTTTCTAAGTCTGAGAAGTGCATTGTTGGAACCGGATTAGAAAGGCAAGTGGCTCTAGATTCAGGGGTTCTCGCTATAGCTAAACACGAGGGAAAGATCATTTATGCCAATACTAACAAGATCCTTTTCTCAGGTAATGGAGATACTCGAAGCATTCCATTAATTATGTATGAACGTTCTAACAAAAATACTTGTATGCACCAAAAACCCCTGGTTCAGCAGGGTAAATGCATTAAAAAGGGACAAATTTTATCGGATGGTGCCGCTATCGTTGGCGGGGAACTCGCGTTGGGAAAAAACGTTTTAGTAGCTTATATGCCGTGGGAAGGTTACAATTTTGAGGATGCGGTACTTATTAGTGAACGTCTGGTATATGAAGATATTTATACTTCTTTTCACATCCGTAAATATGAAATTCAGACTCATGTGACAAGTCAAGGCCCTGAAAGGATCACTAATGAAATACCCCATTTAGAGGCGCATTTACTCCGAAATTTAGACAAAAACGGAATTGTGATGCTTGGATCTTGGGTCGAGACGGGTGAGATTTTAGTAGGTAAATTAACGCCCCAGATGGCGAAGGAATCATCGTATGCCCCGGAAGATAGATTATTACGAGCCATACTGGGCATCCAGGTATCCACTTCAAAGGAAACTTGTTTAAAACTACCTATAGGTGCTAGGGGTCGAGTTATTGATGTGAGATGGATCCGTAAAAAGGGGAGTTCTAGTTATAATCCAGAAATTATTCGTGTATATATCTCACAGAAACGTGAAATCAAAGTAGGTGATAAAGTAGCTGGAAGACATGGAAATAAGGGTATTATTTCCAAAATGTTACCTAGACAAGATATGCCTTATTTGCAAGATGGAAGACCTGTTGATATGGTCTTCAATCCATTAGGAGTCCCTTCACGAATGAATGTAGGACAGATATTTGAATGCTCGCTGGGATTAGCGGGTAGTCTGCTAGACAGACATTATCGAATAGCACCTTTTGATGAGAGATATGAACAAGAGGCTTCGAGAAAACTAGTCTTTTCGGAATTATATGAAGCCAGTAAGGAAACAGGGAATCCCTGGGTATTTGAACCCGAATATCCGGGAAAAAGCAGAATATTTGATGGAAGAACGGGGGAGCCTTTTGAACAACCTGTTATAATAGGAAAACCCTATATCTTGAAATTAATTCATCAAGTGGATGATAAAATTCACGGACGTTCCAGCGGACATTATGCACTTGTTACACAACAACCCCTTAGAGGAAGGGCTAAGCAAGGGGGGCAGCGGGTAGGAGAAATGGAAGTTTGGGCTCTAGAGGGATTTGGTGTTGCTCATATTTTACAAGAAATGCTTACTTATAAATCGGATCATATTAGAGCTCGCCAGGAAGTACTTGGGACTACGATCGTTGGCGGAATAATACCTAACCCCGAAGATGCTCCAGAATCTTTTAGATTGCTCGTTCGAGAACTACGATCTTTGGCTCTGGAACTGAACCATTTCCTTGTATCTGAGAAAAATTTCCGGATTAATAGAAAGGAAGCT---------
>Monanthes_polyphylla
ATGCTCCAGGATGGAAATGAGGGAAGGTCCACAATACCTGGTTTTAATCAGATACAATTTGAGGGATTTTGTAAGTTTCTTGGTCATGGCTTGACGGAAGAACTTTATAAGTTTCCAAAAATTGAAGATACCGATCAAGAAATTGAATTTCAATTATTTGTGGAAACATATCAATTGGTAGAACCATCGATAAATGAACGAGATGCTGTGTATGAATCACTCACATATTCTTCTGAATTATATGTACCCGCGGGATTAATTTGGAAA------ACCGGTAGGGATATGCAAGAACAAACTATTTTTATTGGCAATATCCCTCTAATGAATTCTCTCGGAACTTCTATAGTAAATGGACTATACAGAATTGTGATCAATCAAATATTGCAAAGTCCCGGAATTTATTACCGTTCCGAATTGGACCATAGTGGAATTTCGGTCTATACAGGTACCATTATATCTGATTGGGGAGGAAGATTCGAATTAGAGATTGATAGAAAAGCAAGGATATGGGCCCGTGTGAGTAGGAAACAGAAAATATCTATTCTAGTTCTATCATCAGCTATGGGGTCAAATCTACGAGAAATCATAGAGAATGTTTGCTATCCTGAAATTTTTTTGTCTTTCCTGAATGATAAGGAGAAAAATAAAATAGGGTCAAAAGAAAATGCCATTTTAGAGTTTTATCAACAATTCGCTTGTGTAGGCGGAGAT------CCGGTATTTTCTGAATCCTTATGTAAGGAATTACAAAAGAAATTCTTTCAACAAAGATGTGAATTGGGAAGGATTGGTCGACGAAATATGAATCGGAGACTGAATCTTGATATACCCCAGAACAATACGTTTTTGTTACCACGAGATATATTGGCAGCTGCAGATCATTTGATTTCAATGAAATTTGGAATGGGTACACTTGACGATATGAATCATTTGAAAAATAAACGTATTCGTTCTGTAGCGGATCTCTTACAAGATCAATTTGGACTGGCTCTGGCTCGTTTAGAAAATGTGGTTCGGGGAACTATATGTGGAGCAATTAGACATAAATTGATACCGACTCCTCAGAATTTGGTAACTTCGACTCCCTTAACAACCACTTTTGAATCTTTTTTCGGCTTACACCCATTATCTCAAGTTTTGGATCGAACTAATCCATTGACACAAATAGTTCATGGTAGAAAATTGAGTTATTTGGGCCCTGGAGGATTAACAGGTCGAACAGCGAGTTTTCGGATACGAGATATCCATCCTAGTCACTATGGTCGCATTTGCCCAATCGACACGTCTGAAGGAATCAATGTTGGGCTTATTGGATCCTTAGCAATTCATGCGAAAATTGGTCAGTGGGGATCTCTCGAAAGCCCATTTTATGAAATTTATGAA------------AGGTCA------AAAAAGGTACGGATGCGTTATTTATCACCAAGTAGAGATGAATATTATATGGTAGCAGCAGGAAATTCTTTGGCGCTGAATCCGGGTATTCAGGAGGAACAAGTTGTTCCAGCTCGATACCGACAAGAATTCCTGACTATTGCATGGGAACGAGTTCATCTTCGAAGTATTTTTCCCTTCCAATATTTTTCTGTTGGAGCTTCCCTCATTCCTTTTATCGAGCATAATGATGCGAATCGGGCTTTAATGAGTTCTAATATGCAACGTCAAGCAGTTCCACTTTCTAAGTCTGAGAAGTGCATTGTTGGAACCGGATTAGAAAGGCAAGTGGCTCTAGATTCAGGGGTTCTCGCTATAGCTAAACACGAGGGAAAGATCATTTATGCCAATACTAACAAGATCCTTTTCTCAGGTAATGGAGATACTCGAAGCATTCCATTAATTATGTATGAACGTTCTAACAAAAATACTTGTATGCACCAAAAACCCCTGGTTCAGCAGGGTAAATGCATTAAAAAGGGACAAATTTTATCGGATGGTGCCGCTATCGTTGGCGGGGAACTCGCGTTGGGAAAAAACGTTTTAGTAGCTTATATGCCGTGGGAAGGTTACAATTTTGAGGATGCGGTACTTATTAGTGAACGTCTGGTATATGAAGATATTTATACTTCTTTTCACATCCGTAAATATGAAATTCAGACTCATGTGACAAGTCAAGGCCCCGAAAGGATCACTAATGAAATACCACATTTAGAGGCGCATTTACTCCGCAATTTAGACAAAAACGGAATTGTGATGCTTGGATCTTGGGTTGAGACGGGCGAGATTTTAGTAGGTAAATTAACGCCCCAGATAGCGAAGGAATCATCGTATGCCCCGGAAGATAGATTATTACGAGCCATACTGGGCATCCAGGTATCCACTTCAAAGGAAACTTGTTTAAAACTACCTATAGGTGGTAGGGGTCGAGTTATTGATGTGAGATGGATCCGCAAAAAGGGGAGTTCTAGTTATAATCCAGAAATTATTCGTGTATATATCTCACAGAAACGTGAAATCAAAGTAGGTGATAAAGTAGCTGGAAGACATGGAAATAAGGGTATTATTTCCAAAATTTTACCTAGACAAGATATGCCTTATTTGCAAGATGGAAGACCTGTTGATATGGTCTTCAATCCATTAGGAGTCCCTTCACGAATGAATGTAGGACAGATATTTGAATGCTCGCTGGGATTAGCGGGTAGTCTGCTAGATAGACATTATCGAATAGCACCTTTTGATGAGAGATATGAACAAGAGGCTTCGAGAAAACTAGTCTTTTCGGAATTATATGAAGCCAGTAAGGAAACAGGGAATCCCTGGGTATTTGAACCCGAATATCCGGGAAAAAGCAGAATATTTGATGGAAGAACGGGGGAGCCTTTTGAACAACCTGTTATAATAGGAAAACCCTATATCTTGAAATTAATTCATCAAGTGGATGATAAAATTCACGGACGTTCCAGCGGACATTATGCACTTGTTACACAACAACCCCTTAGAGGAAGGGCTAAGCAAGGGGGGCAGCGGGTAGGAGAAATGGAAGTTTGGGCTCTAGAGGGATTTGGTGTTGCTCATATTTTACAAGAAATGCTTACTTATAAATCGGATCATATTAGAGCTCGCCAGGAAGTACTTGGGACTACGATCGTTGGCGGAATAATACCTAACCCCGAAGATGCTCCAGAATCTTTTAGATTGCTCGTTCGAGAACTACGATCTTTGGCTCTGGAACTGAACCATTTCCTTGTATCTGAGAAAAATTTCCGGATTAATAGAAAGGAAGCT---------
>Rosularia_alpestris
ATGCTCCGGGATGGAAATGAGGGAAGGTCCACAATACCTGGTTTTAATCAGATACAATTTGAAGGATTTTGTAGGTTTCTTGGTCATGGCTTGACGGAAGAACTTTATAAGTTTCCAAAAATTGAAGATACCGATCAAGAAATTGAATTTCAATTATTTGTGGAAACATATCAATTGGTAGAACCATCGATAAATGAACGAGATGCTGTGTATGAATCACTCACATATTCTTCTGAATTATATGTACCCGCGGGATTAATTTGGAAA------ACCGGTAGGGATATGCAAGAACAAACTATTTTTATTGGAAATATCCCTCTAATGAATTCGCTCGGAACTTCTATAGTAAATGGAATATACAGAATTGTGATCAATCAAATATTGCAAAGTCCCGGAATTTATTACCATTCAGAATTGGACCATAGCGGAATTTCGGTCTATACCGGTACCATTATATCTGATTGGGGGGGAAGATTAGAATTAGAGATTGATAGAAAAGCAAGGATATGGGCTCGTGTGAGTAGGAAACAGAAAATATCTATTCTAGTTCTATCATCAGCTATGGGGTCAAATCTACGAGAAATCATAGATAATGTTTGCTATCCTGAAATTTTTTTGTCTTTCCTGAATGATAAGGAGAAAAATAAAATAGGCTCAAAAGAAAATGCCATTTTAGAGTTTTATCAACAATTTGCTTGTGTAGGCGGGGAT------CAGGTATTTTCTGAATCCTTATGTAAGGAATTACAAAAGAAATTCTTTCAACAAAGATGTGAATTAGGAAGGATTGGTCGACGAAATATGAATCGGAGACTGAATCTTGATATACCCCAGAACAATACATTTTTGTTACCACGAGATATATTGGCAGCCGCGGATCGTTTGATTTCTATGAAATTTGGAATGGGTACACTTGACGATATGAATCATTTGAAAAATAAACGTATTCGTTCTGTAGCGGATCTCTTACAAGATCAATTTGGATTGGCTCTGGCTCGTTTAGAAAGTGTGGTTCGGGGAACTATATGTGGAGCAATTAGACATAAATTGATACCGACTCCTCAGAATTTGGTAACTTCGACTCCATTAACAAACACTTTTGAATCTTTTTTCGGCTTACACCCATTATCTCAAGTTTTAGATCGAACTAATCCATTGACACAAATAGTTCATGGTAGAAAATTGAGTTATTTGGGACCTGGAGGATTAACAGGGCGAACAGCAAGTTTTCGGATACGAGATATCCATCCTAGTCACTATGGGCGCATTTGCCCAATCGACACGTCTGAAGGAATCAATGTTGGGCTTATTGGATCCTTAGCAATTCATGCGAAAATTGGTCATTGGGGATCTCTCGAAAGCCCATTTTATGAAATTTATGAA------------AGATCA------AAAAAGGTACGGATGCGTTATTTCTCACCAAGTAGCGATGAATATTATATGGTAGCGGCAGGAAATTCTTTGTCGCTGAATCCGGGTATTCAGGAGGAACAAGTTGTTCCAGCTCGATACCGGCAAGAATTCCTGACTATTGCATGGGAACGAGTTCATCTTCGAAGTATTTTTCCCTTCCAATATTTTTCTGTTGGAGCTTCCCTCATTCCTTTTATCGAGCATAATGATGCGAATCGGGCTTTAATGAGTTCTAATATGCAACGTCAAGCAGTTCCACTTTCTAGGTCTGAGAAGTGCATTGTTGGAACCGGGTTAGAAAGGCAAGTGGCTCTAGATTCAGGGGTTCTCGCTATAGCTAAACACGAGGGAAAGATCATTTATGCCAATACTAACAAGATCCTTTTCTCAGGTAATGGAGATACTCGAAGCATTCCATTAATCATGTATGAACGTTCCAACAAAAATACTTGTATGCACCAAAAAGCCCTGGTTCAGCAGGGTAAATGCATTAAAAAGGGACAAATTTTATCGGATGGTGCCGCTATCGTTGGTGGGGAACTCGCTTTGGGAAAAAACGTATTAGTAGCTTATATGCCGTGGGAAGGTTACAATTTTGAGGATGCGGTACTTATTAGTGAACGTCTGGTATATGACGATATTTATACTTCTTTTCATATCCGTAAATACGAAATTCAAACTCATGTGACAAGTCAAGGCCCCGAAAGGATCACTAATGAAATACCCCATTTAGAGGCCCATTTACTCCGTAATTTAGACAAAAATGGAATAGTGATGCTTGGATCTTGGGTCGAGACGGGCGAGATTTTAGTAGGTAAATTAACGCCTCAGATGGCGAAAGAATCATCGTATGCCCCGGAAGATAGATTATTACGAGCCATACTGGGTATTCAGGTATCCACTTCAAAGGAAACTTGTTTAAAACTACCTATAGGTGGTAGGGGTCGAGTTATTGATGTGAGATGGATCCGGAAAAAGGGGAGTTCTAGTTATAATCCAGAAATTATTCGTGTATATATCTCACAGAAACGTGAAATCAAAGTAGGTGATAAAGTAGCTGGAAGACACGGAAATAAAGGTATTATTTCCAAAATTTTACCTAGACAAGATATGCCTTATTTGCAAGATGGAAGACCTGTTGATATGGTCTTCAATCCATTAGGAGTCCCTTCACGAATGAATGTAGGACAGATATTTGAATGCTCGCTGGGGTTAGCGGGTAGTCTGCTAGACAGACATTATCGAATAGCCCCTTTTGATGAGAGATATGAACAAGAGGCTTCGAGAAAACTAGTCTTTTCGGAATTATATGAAGCTAGTAAGGAAACAGGGAATCCCTGGGTATTTGAACCCGAATATCCGGGAAAAAGCAGAATATTTGATGGAAGAACGGGAGAGCCTTTTGAACAGCCTGTTATAATAGGAAAGCCCTATATCTTGAAATTAATTCATCAAGTGGATGATAAAATCCACGGACGTTCCAGCGGACATTATGCACTTGTTACACAACAACCCCTTAGAGGAAGAGCTAAGCAAGGGGGGCAGCGGGTAGGAGAAATGGAGGTTTGGGCTCTAGAGGGATTTGGTGTTGCTCATATTTTACAAGAAATGCTTACTTATAAATCTGATCATATTAGAGCTCGGCAGGAAGTACTTGGGACTACGATCGTTGGCGGAATAATACCTAACCCCGAGGATGCTCCGGAATCTTTTAGATTGCTCGTTCGAGAACTACGATCTTTGGCTCTGGAACTGAACCATTTCCTTGTATCTGAGAAAAATTTCCGGATTAATAGAAAGGAAGCT---------
>Sempervivum_tectorum
ATGCTCCGGGATGGAAATGAGGGAAGGTCCACAATACCTGGTTTTAATCAGATACAATTTGAAGGATTTTGTAGGTTTCTTGGTCATGGCTTGAGGGAAGAACTTTATAAGTTTCCAAAAATTGAAGATACCGATCAAGAAATTGAATTTCAATTATTTGTGGAAACGTATCAATTGGTAGAACCATCGATAAATGAACGAGATGCTGTGTATGAATCACTCACATATTCTTCTGAATTATATGTACCCGCGGGATTAATTTGGAAA------ACCGGTAGGGATATGCAAGAACAAACTATTTTTATTGGAAATATCCCTCTAATGAATTCTCTCGGAACTTCTATAGTAAATGGAATATACAGAATTGTGATCAATCAAATATTGCAAAGTCCCGGAATTTATTACCGTTCAGAATTGGACCATAGCGGAATTTCGGTCTATACCGGTACCATTATATCTGATTGGGGGGGAAGATTAGAATTAGAGATTGATAGAAAAGCAAGGATATGGGCTCGTGTGAGTAGGAAACAGAAAATATCTATTCTAGTTCTATCATCAGCTATGGGGTCAAATCTACGAGAAATCATAGAGAATGTTTACTATCCTGAAATTTTTTTGTCTTTCCTGAATGATAAGGAGAAAAATAAAATAGGGTCAAAAGAAAATGCCATTTTAGAGTTTTATCAACAATTTGCTTGTGTAGGCGGAGAT------CTGGTATTTTCTGAATCCTTATGTAAGGAATTACAAAAGAAATTCTTTCAACAAAGATGTGAATTAGGAAGGATTGGTCGACGAAATATGAATCTGAGACTGAATCTTGATATACCCCAGACCAATACATTTTTGTTACCACGAGATATATTGGCAGCTGCGGATCATTTGATTTCAATGAAATTTGGAATGGGTACACTTGACGATATGAATCATTTGAAAAATAAACGTATTCGTTCTGTAGCGGATCTCTTACAAGATCAATTTGGATTGGCTCTGGCTCGTTTAGAAAATGTGGTTCGGGGAACTATATGTGGAGCAATTAGACATAAATTGATACCGACTCCTCAGAATTTGGTAACTTCGACTCCATTAACAACCACTTTTGAATCTTTTTTCGGCTTACACCCATTATCTCAAGTTTTGGATCGAACTAATCCATTGACACAAATAGTTCATGGTAGAAAATTGAGTTATTTGGGCCCTGGGGGATTAACAGGGCGAACAGCTAGTTTTCGGATCCGAGATATCCATCCTAGTCACTATGGACGCATTTGCCCAATCGACACGTCTGAAGGAATCAATGTTGGGCTTATTGGATCCTTAGCAATTCATGCGAAAATTGGTCATTGGGGATCTCTCGAAAGCCCATTTTATGAAATTTATGAA------------AGATCA------AAAAAGGTACGGATGCGTTATTTATCACCAAGTAGAGATGAATATTATATGGTAGCGGCAGGAAATTCTTTGTCGCTGAATCCAGGTATTCAGGAGGAACAAGTTGTTCCAGCTCGATACCGGCAAGAATTCCTGACTATTGCATGGGAACGAGTTCATCTTCGAAGTATTTTTCCCTTCCAATATTTTTCTGTTGGAGCTTCCCTCATTCCTTTTATCGAGCATAATGACGCGAATCGGGCTTTAATGAGTTCTAATATGCAACGTCAAGCAGTTCCACTTTCTAGGTCTGAGAAGTGCATTGTTGGAACCGGGTTAGAAAGGCAAGTGGCTCTAGATTCAGGGGTTCTCGCTATAGCCAAACACGAGGGAAAGATCATTTATGCCAATACTAACAAGATCCTTTTCTCAGGTAATGGAGATACTCGAAGCATTCCATTAATTATGTATGAACGTTCCAATAAAAATACTTGTATGCACCAAAAACCCCTGGTTCAGCAGGGTAAATGCATAAAAAAGGGACAAATTTTATCGGATGGTGCCGCTATCGTTGGTGGGGAACTTGCTTTGGGGAAAAACGTATTAGTAGCTTATATGCCGTGGGAAGGTTACAATTTTGAGGATGCGGTACTTATTAGTGAACGTCTGGTATATGAAGATATTTATACTTCTTTTCACATCCGTAAATACGAAATTCAGACTCATGTGACAAGTCAAGGCCCCGAAAGGATCACTAATGAAATACCACATTTAGAGGCCCATTTACTCCGAAATTTAGACAAAAAAGGAATTGTGATGCTTGGATCTTGGGTCGAGACGGGCGAGATTTTAGTAGGTAAATTAACACCTCAGATGGCGAAAGAATCATCCTATGCCCCGGAAGATAGATTATTACGAGCCATACTGGGCATTCAGGTATCCACTTCAAAGGAAACTTGTTTAAAACTACCTATAGGTGGTAGGGGTCGAGTTATTGATGTGAGATGGATCCGGAAAAAGGGGAGTTCTAGTTATAATCCAGAAATTATTCGTGTATATATCTCACAGAAACGTGAAATCAAAGTAGGTGATAAAGTAGCTGGAAGACATGGAAATAAGGGTATTATTTCCAAAATTTTACCTAGACAAGATATGCCTTATTTGCAAGATGGAAGACCTGTTGATATGGTCTTCAATCCATTAGGAGTCCCTTCACGAATGAATGTAGGACAGATATTTGAATGCTCGCTGGGGTTAGCGGGTAGTCTGCTAGACAGACATTATCGAATAGCACCTTTTGATGAGAGATATGAACAAGAGGCTTCGAGAAAACTAGTCTTTTCGGAATTATATGAAGCCAGTAAGGAAACAGGGAATCCCTGGGTATTTGAACCCGAATATCCGGGAAAAAGCAGAATATTTGATGGAAGAACGGGAGAGCCTTTTGAACAGCCTGTTATAATAGGAAAGCCCTATATCTTGAAATTAATTCATCAAGTGGATGATAAAATCCACGGACGTTCCAGCGGACATTATGCACTTGTTACACAACAACCCCTTAGAGGAAGGGCTAAGCAAGGGGGGCAGCGGGTAGGAGAAATGGAGGTTTGGGCTCTAGAGGGATTTGGTGTTGCTCATATTTTACAAGAAATGCTTACTTATAAATCTGATCATATTAGAGCTCGCCAGGAAGTACTTGGGACTACGATTGTTGGCGGAATAATACCTAACCCCGAGGATGCTCCAGAATCTTTTAGATTGCTTGTTCGAGAACTACGATCTTTGGCTCTGGAACTGAACCATTTCCTTGTATCTGAGAAAAATTTCCGGATTAATAGAAAGGAAGCT---------
>Phedimus_spurius
ATGCTCCGGAATGGAAATGAGGGAATGTCCACAATACCCGGTTTTAATCAGATACAATTTGAGGGATTTTGTAGGTTTCTTGGTCATGGCTTGACGGAAGAACTTTATAAGTTTCCAAAAATTGAAGATACCGATCAAGAAATTGAATTTCAATTATTTGTGGAAACATATCAATTGGTAGAACCCTCGATAAATGAACGAAATGCTGTGTATGAATCACTTACATATTCTTCTGAATTATATGTACCCGCGGGATTAATTTGGAAA------ACCAGTAGGGATATGCAAGAACAAACTATTTTTATTGGAAATATCCCTCTAATGAATTCTCTCGGAACTTCTATAGTAAATGGAATATACAGAATTGTGATCAATCAAATATTGCAAAGTCCTGGAATTTATTACCGTTCAGAATTGGACCATAGCGGAATTTCGGTCTATACCGGTACCATCATATCCGATTGGGGGGGAAGATTAGAATTAGAGATTGATAGAAAAGCAAGGATATGGGCTCGTGTGAGTAGGAAACAGAAAATATCTATTCTAGTTCTATCATCAGCTATGGGGTCAAATCTACGAGAAATCATAGAGAATGTTTGCTATCCTGAAATTTTTTTGTCTTTCCTGAATGATAAGGAGAAAAATAAAATAGGGTCAAAAGAAAATGCCATTTTGGAGTTTTATCAACAATTTGCTTGTGTAGGAGGAGAT------CCGGTATTTTCTGAATCCCTATGTAAGGAATTACAAAAGAAATTCTTTCAACAAAGATGTGAATTAGGAAAGGTTGGTCGACGAAATATGAATCGGAGACTGAATCTTGATATACCCCAGAACAATACATTTTTGTTACCACGAGATATATTGGCAGCTGCGGATCATTTGATTGCAATGAAATTTGGAATGGGTACACTTGACGATATGAATCATTTGAAAAATAAACGTATTCGTTCTGTAGCGGATCTCTTACAAGATCAATTTGGATTGGCTCTGGCTCGTTTAGAAAATGTGGTTCGGGGAACTATATGTGGAGCAATTAGACATAAATTGATACCGACTCCTCAGAATTTGGTAACTTCGACTCCATTAACAACCACTTTTGAATCTTTTTTCGGCTTACACCCATTATCTCAAGTTTTGGATCGAACGAATCCATTGACACAAATAGTTCATGGTAGAAAATTGAGTTATTTGGGCCCTGGCGGATTAACAGGGCGAACAGCTAGTTTTCGGATACGAGATATCCATCCTAGTCACTATGGACGCATTTGCCCAATCGACACGTCTGAAGGAATCAATGTTGGGCTTATTGGATCCTTAGCAATTCATGCGAAAATTGGTTATTGGGGATCTCTTGAAAGCCCATTTTATGAAATTTATGAA------------AGATCA------AAAAAGGTACGAGTGTGTTATTTATCACCAAGTAGAGATGAATATTATATGGTAGCGGCAGGAAATTCTTTGGCGCTGAATCCGGGTATTCAGGAGGAACAAGTTGTTCCAGCTCGATACCGGCAAGAATTCCTGACTATTGCATGGGAACGAGTTCAGCTTCGAAGTATTTTTCCCTTTCAATATTTTTCTGTTGGAGCTTCCCTCATTCCTTTTATCGAGCATAATGATGCGAATCGGGCTTTAATGAGTTCTAATATGCAACGTCAAGCAGTTCCCCTTTCTAGGTCTGAGAAGTGTATTGTTGGAACTGGGTTAGAAAGGCAAGTGGCTCTAGATTCAGGGGTTCTCGCTATAGCCAAACACGAGGGAAAGATCATTTATGCCGATACTAACAAGATCCTTTTCTCAGGTAATGGAGATATACGAAGCATTCCATTAGTTTTGTATGAACGTTCCAACAAAAATACTTGTATGCACCAAAAACCCCAGGTTCAGCAGGGTAAATGCATTAAAAAGGGACAAATTTTATCAGATGGTGCCGCTATCGTTGGTGGGGAACTCGCTTTGGGGAAAAACGTATTAGTAGCTTATATGCCATGGGAAGGTTACAATTTTGAGGATGCGGTACTTATTAGTGAACGTTTGGTATATGAAGATATTTATACTTCTTTTCACATCCGTAAATACGAAATTCAGACTCATGTGACAAGTCAAGGCCCTGAAAGGATCACTAATGAAATACCACATTTAGAGGCTCATTTACTCCAAAATTTAGACAAGAATGGAATTGTGATGCTTGGATCTTGGGTCGAGACGGGCGAGATTTTAGTAGGTAAATTAACGCCTCAGATGGCGAAAGAATCCTCGTATGCCCCGGAAGATAGATTATTACGAGCCATACTGGGCATTCAGGTATCCACTTCAAAGGAAACTTGTTTAAAACTACCTATAGGTGGTAGGGGGCGAGTTATTGATGTGAGATGGATCCGGAAAAAGGGGAGTTCTAGTTATAATCCAGAAATTATTCGTGTATATATCTTACAGAAACGTGAAATTAAAGTAGGTGATAAAGTAGCTGGAAGACATGGAAATAAGGGTATTATTTCGAAAATTTTGCCTAGACAAGATATGCCTTATTTGCAAGATGGAAGACCTGTTGATATGGTCTTCAATCCATTAGGAGTCCCTTCACGAATGAATGTAGGACAGATATTTGAATGTTCGCTGGGGTTAGCGGGTAGTCTGCTAGACAGACATTATCGAATAGCACCTTTTGATGAGAGATATGAACAAGAGGCTTCGCGAAAACTAGTCTTTTCGGAATTATATGAAGCCAGTAAGGAAACAGGGAATCCCTGGGTATTTGAACCTGAATATCCGGGAAAAAGCAGAATATTTGATGGAAGAACGGGAGAGCCTTTTGAACAGCCTGTTATAATAGGAAAGCCTTATATCTTGAAATTAATTCATCAAGTTGATGATAAAATCCACGGACGTTCCAGCGGACATTATGCACTTGTTACACAACAACCCCTTAGAGGAAGAGCTAAGCAAGGGGGGCAGCGGGTAGGAGAAATGGAGGTTTGGGCTCTAGAGGGATTTGGTGTTGCTCATATTTTACAAGAAATGCTTACTTATAAATCTGATCATATTAGAGCTCGCCAGGAAGTACTTGGGACTACGATCGTTGGCGGAATAATACCTAACCCCGAGGATGCTCCAGAATCTTTTAGATTGCTCGTTCGAGAACTACGATCTTTGGCTCTGGAACTGAACCATTTCCTTGTATCTGAGAAAAATTTCCGGATTAATAGAAAGGAAGCT---------
>Phedimus_aizoon
ATGCTCCGGGATGGAAATGAGGGAATGTCCACAATACCTGGTTTTAATCAGATACAATTTGAGGGATTTTGTAGGTTTCTTGGTCATGGCTTGACGGAAGAACTTTATAAGTTTCCAAAAATTGAAGATACCGATCAAGAAATTGAATTTCAATTATTTGTGGAAACATATCAATTGGTAGAACCCTCGATAAATGAACGAGCTGCTGTGTATGAATCACTCACATATTCTTCTGAATTATATGTATCCGCGGGATTAATTTGGAAA------ACCAGTAGGGATATGCAAGAACAAACTATTTTTATTGGAAATATCCCTCTAATGAATTCTCTCGGAACTTCTATAGTAAATGGAATATACAGAATTGTGATTAATCAAATATTGCAAAGTCCTGGAATTTATTACCGTTCAGAATTGGACCATAGCGGAATTTCGGTCTATACCGGTACCATCATATCCGATTGGGGGGGAAGATTAGAATTAGAGATTGATAGAAAAGCAAGGATATGGGCTCGGGTGAGTAGGAAACAGAAAATATCTATTCTAGTTCTATCATCAGCTATGGGGTTAAATCTACGAGAAATCATAGAGAATGTTTGCTATCCTGAAATTTTTTTGTCTTTCCTGAATGATAAGGAGAAAAATAAAATAGGGTCAAAAGAAAATGCCATTTTGGAGTTTTATCAACAATTTGCTTGTGTAGGTGGAGAT------CCGGTATTTTCTGAATCCCTATGTAAGGAATTACAAAAGAAGTTCTTTCAACAAAGATGTGAATTAGGAAGGGTTGGTCGACGAAATATGAATCAGAGACTGAATCTTGATATACCCCAGAACAATACATTTTTGTTACCACGAGATATATTGGCAGCTGCGGATCATTTGATTGCAATGAAATTTGGAATGGGTACACTTGACGATATGAATCATTTGAAAAATAAACGTATTCGTTCTGTAGCGGATCTCTTACAAGATCAATTTGGATTGGCTCTGGCTCGTTTAGAAAATGTGGTTCGGGGAACTATATGTGGAGCAATTAGACATAAATTGATACCGACTCCTCAGAATTTGGTAACTTCGACTCCATTAACAACCACTTTTGAATCTTTTTTCGGCTTACACCCATTATCTCAAGTTTTGGATCGAACGAATCCATTGACACAAATAGTTCATGGTAGAAAATTGAGTTATTTAGGCCCGGGAGGATTAACAGGGCGAACAGCTAGTTTTCGGATACGAGATATCCATCCTAGTCACTATGGACGCATTTGCCCAATCGACACGTCTGAAGGAATCAATGTTGGGCTTATTGGATCCTTAGCAATTCATGCGAAAATTGGTCATTGGGGATCTCTCGAAAGCCCATTTTATGAAATTTATGAA------------AGATCA------AAAAAGGTACGAATGTGTTATTTATCACCAAGTAGAGATGAATATTATATGGTAGCGGCGGGAAATTCTTTGGCGCTGAATCCGGGTATTCAGGAGGAACAAGTTGTTCCAGCTCGATACCGGCAAGAATTCCTGACTATTGCATGGGAACGAGTGCATCTTCGAAGTATTTTTCCCTTTCAATATTTTTCTGTTGGAGCTTCCCTCATTCCTTTTATCGAGCATAATGATGCGAATCGGGCTTTAATGAGTTCTAATATGCAACGTCAAGCAGTTCCCCTTTCTAGGTCTGAGAAGTGCATTGTTGGAACTGGGTTAGAAAGGCAAGTGGCTCTAGATTCAGGGGTTCTCGCTATAGCCAAACACGAGGGAAGGGTCATTTATGCCGATACTAACAAGATCCTTTTCTCAGGTAATGGCGATATGCGAAGCATTCCATTAGTTCTATATGAACGTTCCAACAAAAATACTTGTATGCACCAAAAACCCCAGGTTCAGCAGGGTAAATGCATTAAAAAGGGACAAATTTTATCAGATGGTGCCGCTATCGTTGGTGGGGAACTCGCTTTGGGGAAAAACGTATTAGTAGCTTATATGCCATGGGAAGGTTACAATTTTGAGGATGCGGTACTTATTAGCGAACGTTTGGTATATGAAGATATTTATACTTCTTTTCACATCCGTAAATATGAAATTCAGACTCAGGTGACAAGTCAAGGCCCTGAAAGGATCACTAATGAAATACCACATTTAGAGGCTCATTTACTCCGAAATTTAGACAAAAATGGAATTGTGATGCTTGGATCTTGGGTCGAGACGGGCGAGATTTTAGTAGGTAAATTAACGCCTCAGATGGCGAAAGAATCCTCGTATGCCCCGGAAGATAGATTATTACGAGCCATACTGGGCATTCAGGTATCCACTTCAAAGGAAACTTGTTTAAAACTACCTATAGGTGGTAGGGGGCGAGTTATTGATGTGAGATGGATCCGGAAAAAGGGGAGTTCCAGTTATAATCCAGAAATTATTCGTGTATATATCTCACAGAAACGTGAAATTAAAGTAGGTGATAAAGTAGCTGGAAGACATGGAAATAAGGGTATTATTTCGAAAATTTTGCCTAGACAAGATATGCCTTATTTGCAAGATGGAAGACCTGTTGATATGGTCTTCAATCCATTAGGAGTCCCTTCACGAATGAATGTAGGACAGATATTTGAATGCTCGCTGGGGTTAGCGGGTAGTCTGCTAGATAGACATTATCGAATAGCACCTTTTGATGAGAGATATGAACAAGAGGCTTCGCGAAAACTAGTCTTTTCGGAATTATATGAAGCCAGTAAGGAAACAGGGAATCCCTGGGTATTTGAACCTGAATATCCGGGAAAAAGCAGAATATTTGATGGAAGAACGGGAGAGCCTTTTGAACAGCCTGTTATAATAGGAAAGCCTTATATCTTGAAATTAATTCATCAAGTTGATGATAAAATCCACGGACGTTCCAGCGGACATTATGCACTTGTTACACAACAACCCCTTAGAGGAAGAGCTAAGCAAGGGGGGCAGCGGGTAGGAGAAATGGAGGTTTGGGCTCTAGAGGGATTTGGTGTTGCTCATATTTTACAAGAAATGCTTACTTATAAATCTGATCATATTAGAGCTCGCCAGGAAGTACTTGGGACTACGATCGTTGGCGGAATAATACCTAACCCCGAGGATGCTCCAGAATCTTTTAGATTGCTCGTTCGAGAACTACGATCTTTGGCTCTGGAACTGAACCATTTCCTTGTATCTGAGAAAAATTTCCGGATTAATAGAAAGGAAGCT---------
>Phedimus_kamtschaticus
ATGCTCCGGGATGGAAATGAGGGAATGTCCACAATACCTGGTTTTAATCAGATACAATTTGAGGGATTTTGTAGGTTTCTTGGTCATGGCTTGACGGAAGAACTTTATAAGTTTCCAAAAATTGAAGATACCGATCAAGAAATTGAATTTCAATTATTTGTGGAAACATATCAATTGGTAGAACCCTCGATAAATGAACGAGCTGCTGTGTATGAATCACTCACATATTCTTCTGAATTATATGTATCCGCGGGATTAATTTGGAAA------ACCAGTAGGGATATGCAAGAACAAACTATTTTTATTGGAAATATCCCTCTAATGAATTCTCTCGGAACTTCTATAGTAAATGGAATATACAGAATTGTGATTAATCAAATATTGCAAAGTCCTGGAATTTATTACCGTTCAGAATTGGACCATAGCGGAATTTCGGTCTATACCGGTACCATCATATCCGATTGGGGGGGAAGATTAGAATTAGAGATTGATAGAAAAGCAAGGATATGGGCTCGGGTGAGTAGGAAACAGAAAATATCTATTCTAGTTCTATCATCAGCTATGGGGTTAAATCTACGAGAAATCATAGAGAATGTTTGCTATCCTGAAATTTTTTTGTCTTTCCTGAATGATAAGGAGAAAAATAAAATAGGGTCAAAAGAAAATGCCATTTTGGAGTTTTATCAACAATTTGCTTGTGTAGGTGGAGAT------CCGGTATTTTCTGAATCCCTATGTAAGGAATTACAAAAGAAGTTCTTTCAACAAAGATGTGAATTAGGAAGGGTTGGTCGACGAAATATGAATCAGAGACTGAATCTTGATATACCCCAGAACAATACATTTTTGTTACCACGAGATATATTGGCAGCTGCGGATCATTTGATTGCAATGAAATTTGGAATGGGTACACTTGACGATATGAATCATTTGAAAAATAAACGTATTCGTTCTGTAGCGGATCTCTTACAAGATCAATTTGGATTGGCTCTGGCTCGTTTAGAAAATGTGGTTCGGGGAACTATATGTGGAGCAATTAGACATAAATTGATACCGACTCCTCAGAATTTGGTAACTTCGACTCCATTAACAACCACTTTTGAATCTTTTTTCGGCTTACACCCATTATCTCAAGTTTTGGATCGAACGAATCCATTGACACAAATAGTTCATGGTAGAAAATTGAGTTATTTAGGCCCGGGAGGATTAACAGGGCGAACAGCTAGTTTTCGGATACGAGATATCCATCCTAGTCACTATGGACGCATTTGCCCAATCGACACGTCTGAAGGAATCAATGTTGGGCTTATTGGATCCTTAGCAATTCATGCGAAAATTGGTCATTGGGGATCTCTCGAAAGCCCATTTTATGAAATTTATGAA------------AGATCA------AAAAAGGTACGAATGTGTTATTTATCACCAAGTAGAGATGAATATTATATGGTAGCGGCGGGAAATTCTTTGGCGCTGAATCCGGGTATTCAGGAGGAACAAGTTGTTCCAGCTCGATACCGGCAAGAATTCCTGACTATTGCATGGGAACGAGTGCATCTTCGAAGTATTTTTCCCTTTCAATATTTTTCTGTTGGAGCTTCCCTCATTCCTTTTATCGAGCATAATGATGCGAATCGGGCTTTAATGAGTTCTAATATGCAACGTCAAGCAGTTCCCCTTTCTAGGTCTGAGAAGTGCATTGTTGGAACTGGGTTAGAAAGGCAAGTGGCTCTAGATTCAGGGGTTCTCGCTATAGCCAAACACGAGGGAAGGGTCATTTATGCCGATACTAACAAGATCCTTTTCTCAGGTAATGGCGATATGCGAAGCATTCCATTAGTTCTATATGAACGTTCCAACAAAAATACTTGTATGCACCAAAAACCCCAGGTTCAGCAGGGTAAATGCATTAAAAAGGGACAAATTTTATCAGATGGTGCCGCTATCGTTGGTGGGGAACTCGCTTTGGGGAAAAACGTATTAGTAGCTTATATGCCATGGGAAGGTTACAATTTTGAGGATGCGGTACTTATTAGCGAACGTTTGGTATATGAAGATATTTATACTTCTTTTCACATCCGTAAATATGAAATTCAGACTCAGGTGACAAGTCAAGGCCCTGAAAGGATCACTAATGAAATACCACATTTAGAGGCTCATTTACTCCGAAATTTAGACAAAAATGGAATTGTGATGCTTGGATCTTGGGTCGAGACGGGCGAGATTTTAGTAGGTAAATTAACGCCTCAGATGGCGAAAGAATCCTCGTATGCCCCGGAAGATAGATTATTACGAGCCATACTGGGCATTCAGGTATCCACTTCAAAGGAAACTTGTTTAAAACTACCTATAGGTGGTAGGGGGCGAGTTATTGATGTGAGATGGATCCGGAAAAAGGGGAGTTCTAGTTATAATCCAGAAATTATTCGTGTATATATCTCACAGAAACGTGAAATTAAAGTAGGTGATAAAGTAGCTGGAAGACATGGAAATAAGGGTATTATTTCGAAAATTTTGCCTAGACAAGATATGCCTTATTTGCAAGATGGAAGACCTGTTGATATGGTCTTCAATCCATTAGGAGTCCCTTCACGAATGAATGTAGGACAGATATTTGAATGCTCGCTGGGGTTAGCGGGTAGTCTGCTAGATAGACATTATCGAATAGCACCTTTTGATGAGAGATATGAACAAGAGGCTTCGCGAAAACTAGTCTTTTCGGAATTATATGAAGCCAGTAAGGAAACAGGGAATCCCTGGGTATTTGAACCTGAATATCCGGGAAAAAGCAGAATATTTGATGGAAGAACGGGAGAGCCTTTTGAACAGCCTGTTATAATAGGAAAGCCTTATATCTTGAAATTAATTCATCAAGTTGATGATAAAATCCACGGACGTTCCAGCGGACATTATGCACTTGTTACACAACAACCCCTTAGAGGAAGAGCTAAGCAAGGGGGGCAGCGGGTAGGAGAAATGGAGGTTTGGGCTCTAGAGGGATTTGGTGTTGCTCATATTTTACAAGAAATGCTTACTTATAAATCTGATCATATTAGAGCTCGCCAGGAAGTACTTGGGACTACGATCGTTGGCGGAATAATACCTAACCCCGAGGATGCTCCAGAATCTTTTAGATTGCTCGTTCGAGAACTACGATCTTTGGCTCTGGAACTGAACCATTTCCTTGTATCTGAGAAAAATTTCCGGATTAATAGAAAGGAAGCT---------
>Phedimus_odontophyllus
ATGCTCCGGGATGGAAATGATAGAATGTCCACAATACCTGGTTTTAATCAGATACAATTTGAGGGATTTTGTAGGTTTCTTGGTCATGGCTTAACGGAAGAACTTTATAAGTTTCCGAAAATTGAAGATACCGATCAAGAAATTGAATTTCAATTATTTGTGGAAACATATCAATTGGTAGAACCCTCGATAAATGAACGAGATGCTGTGTATGAATCACTCACATATTCTTCTGAATTATATGTACCCGCGGGATTAATTTGGAAA------ACCAGTAGGGATATGGAAGAACAAACTATTTTTATTGGAAATATCCCTCTAATGAATTCTCTCGGAACTTCTATAGTAAATGGAATATACAGAGTTGTGATCAATCAAATATTGCAAAGTCCTGGAATTTATTACCGTTCAGAATTGGACCATAGCGAAATTTCGGTCTATACCGGTACCATCATATCCGATTGGGGGGGAAGATTAGAATTAGAGATTGATAGAAAAGCAAGGATATGGGCTCGTGTGAGTAGGAAACAGAAAATATCTATTCTAATTCTATCATCAGCTATGGGGTCAAATCTACGAGAAATCATAGAGAATGTTTGCTATCCTGAAATTTTTTTGTCTTTCCTGAATGATAAGGAGAAAAATAAAATAGGGTCAAAAGAAAATGGCATTTTGGAGTTTTATCAACAATTTGCTTGTGTAGGCGGAGAT------CCGGTATTTTCTGAATCCCTATGTAAGGAATTACAAAAGAAATTCTTTCAACAAAGATGTGAATTAGGAAAGGTTGGTCGACGAAATATGAATCGGAGACTGAATCTTGAGATACCCCAGACCAATACATTTTTGTTACCACGAGATATATTGGCAGCTGCGGATCATTTGATTGCAATGAAATTTGGAATGGGTACACTTGACGATATGAATCATTTGAAAAATAAACGTATTCGTTCTGTAGCGGATCTCTTACAAGATCAATTTGGATTGGCTCTGGCTCGTTTAGAAAATGTGGTTCGGGGAACTATATGTGGAGCAATTAGACATAAATTGATAACGACTCCTCAGAATTTGGTAACTTCGACTCCATTAACAACCACTTTTGAATCTTTTTTCGGCTTACACCCATTATCTCAAGTTTTGGATCGAACGAATCCATTGACACAAATAGTTCATGGTAGAAAATTGAGTTATTTGGGCCCTGGAGGATTAACAGGGCGAACAGCTAGTTTTCGGATACGAGATATTCATCCTAGTCACTATGGACGCATTTGCCCAATCGACACGTCTGAAGGAATCAATGTTGGGCTTATTGGATCCTTAGCAATTCATGCGAAAATTGGTCATTTGGGATCTCTCGAAAGTCCATTTTATGAAATTTATGAA------------AGATCA------AAAAAGGTACGAATGTGTTATTTATCACCAAGTAGAGATGAATATTATATGGTAGCGGCGGGAAATTCTTTGGCGCTGAATCCGGGTATTCAGGAGGAACAAGTTGTTCCAGCTCGATACCGGCAAGAATTCCTGACTATTGCATGGGAACGAGTTCAGCTTCGAAGTATTTTTCCCTTTCAATATTTTTCTGTTGGAGCTTCCCTCATTCCTTTTATCGAGCATAATGATGCGAATCGGGCTTTAATGAGTTCTAATATGCAACGTCAAGCAGTTCCCCTTTCTAGGTCTGAGAAGTGCATTGTTGGAACTGGGTTAGAAAGGCAAGTGGCTCTAGATTCAGGGGTTCTCGCTATAGCCAAACACGAGGGAAAGATCATTTATGCCGATACTAACAAGATCCTTTTCTCAGGTAATGGAGATATGCGAAGCATTCCATTAGTTATGTATGAACGTTCCAACAAAAATACTTGTATGCACCAAAAACCCCAGGTTCAGCAGGGTAAATGCATTAAAAAGGGACAAATTTTATCAGATGGTGCCGCTATCGTTGGTGGGGAACTCGCTTTGGGGAAAAACGTATTAGTAGCTTATATGCCATGGGAAGGTTACAATTTTGAGGATGCAGTACTTATTAGTGAACGTTTGGTATATGAAGATATTTATACTTCTTTTCACATCCGGAAATACGAAATTCAGACTCATGTGACAAGTCAAGGCCCTGAAAGGATCACTAATGAAATACCACATTTAGAGGCTCATTTACTCCGAAATTTAGACAAAAATGGAATTGTGATGCTTGGATCTTGGGTCGAGATGGGCGATATTTTAGTAGGTAAATTAACGCCTCAGATGGCGAAAGAATCCTCGTATGCCCCGGAAGATAGATTATTACGAGCCATACTGGGCATTCAGGTATCCACTTCAAAGGAAACTTGTTTAAAACTACCTATAGGTGGTAGGGGGCGAGTTATTGATGTGAGATGGATCCGGAAAAAGGGGAGTTCTAGTTATAATCCAGAAATTATTCGTGTATATATCTCACAGAAACGTGAAATTAAAGTAGGTGATAAAGTCGCTGGAAGACATGGAAATAAGGGTATTATTTCTAAAATTTTGCCTAGACAAGATATGCCTTATTTGCAAGATGGAAGACCTGTTGATATGGTCTTCAATCCATTAGGAGTCCCTTCACGAATGAATGTAGGACAGATATTTGAATGCTCGCTGGGGTTAGCGGGTAGTCTGCTAGACAGACATTATCGAATAGCACCTTTTGATGAGAGATATGAACAAGAGGCTTCGCGAAAACTAGTCTTTTCGGAATTATATGAAGCAAGTAAGGAAACAGGGAATCCCTGGGTATTTGAACCTGAATATCCGGGAAAAAGCAGAATATTTGATGGAAGAACGGGAGAGCCCTTTGAACAGCCTGTTATAATAGGAAAGCCTTATATCTTGAAATTAATTCATCAAGTTGATGATAAAATCCACGGACGTTCCAGCGGACATTATGCACTTGTTACACAACAACCCCTTAGAGGAAGAGCTAAGCAAGGGGGGCAGCGAGTAGGAGAAATGGAGGTTTGGGCTCTAGAGGGATTTGGTGTTGCTCATATTTTACAAGAAATGCTTACTTATAAATCTGATCATATTAGAGCTCGCCAGGAAGTACTTGGGACTATGATCGTTGGCGGAATAATACCTAACCCCGAGGATGCTCCAGAATCTTTTAGATTGCTCGTTCGAGAACTACGATCTTTGGCTCTGGAACTGAACCATTTCCTTGTATCTGAGAAAAATTTCCGGATTAATAGAAAGGAAGCT---------
>Phedimus_takesimensis
ATGCTCCGGGATGGAAATGAGGGAATGTCCACAATACCTGGTTTTAATCAGATACAATTTGAGGGATTTTGTAGGTTTCTTGGTCATGGCTTGACGGAAGAACTTTATAAGTTTCCAAAAATTGAAGATACCGATCAAGAAATTGAATTTCAATTATTTGTGGAAACATATCAATTGGTAGAACCCTCGATAAATGAACGAGCTGCTGTGTATGAATCACTCACATATTCTTCTGAATTATATGTATCCGCGGGATTAATTTGGAAA------ACCAGTAGGGATATGCAAGAACAAACTATTTTTATTGGAAATATCCCTCTAATGAATTCTCTCGGAACTTCTATAGTAAATGGAATATACAGAATTGTGATTAATCAAATATTGCAAAGTCCTGGAATTTATTACCGTTCAGAATTGGACCATAGCGGAATTTCGGTCTATACCGGTACCATCATATCCGATTGGGGGGGAAGATTAGAATTAGAGATTGATAGAAAAGCAAGGATATGGGCTCGGGTGAGTAGGAAACAGAAAATATCTATTCTAGTTCTATCATCAGCTATGGGGTTAAATCTACGAGAAATCATAGAGAATGTTTGCTATCCTGAAATTTTTTTGTCTTTCCTGAATGATAAGGAGAAAAATAAAATAGGGTCAAAAGAAAATGCCATTTTGGAGTTTTATCAACAATTTGCTTGTGTAGGTGGAGAT------CCGGTATTTTCTGAATCCCTATGTAAGGAATTACAAAAGAAGTTCTTTCAACAAAGATGTGAATTAGGAAGGGTTGGTCGACGAAATATGAATCAGAGACTGAATCTTGATATACCCCAGAACAATACATTTTTGTTACCACGAGATATATTGGCAGCTGCAGATCATTTGATTGCAATGAAATTTGGAATGGGTACACTTGACGATATGAATCATTTGAAAAATAAACGTATTCGTTCTGTAGCGGATCTCTTACAAGATCAATTTGGATTGGCTCTGGCTCGTTTAGAAAATGTGGTTCGGGGAACTATATGTGGAGCAATTAGACATAAATTGATACCGACTCCTCAGAATTTGGTAACTTCGACTCCATTAACAACCACTTTTGAATCTTTTTTCGGCTTACACCCATTATCTCAAGTTTTGGATCGAACGAATCCATTGACACAAATAGTTCATGGTAGAAAATTGAGTTATTTAGGCCCGGGAGGATTAACAGGGCGAACAGCTAGTTTTCGGATACGAGATATCCATCCTAGTCACTATGGACGCATTTGCCCAATCGACACGTCTGAAGGAATCAATGTTGGGCTTATTGGATCCTTAGCAATTCATGCGAAAATTGGTCATTGGGGATCTCTCGAAAGCCCATTTTATGAAATTTATGAA------------AGATCA------AAAAAGGTACGAATGTGTTATTTATCACCAAGTAGAGATGAATATTATATGGTAGCGGCGGGAAATTCTTTGGCGCTGAATCCGGGTATTCAGGAGGAACAAGTTGTTCCAGCTCGATACCGGCAAGAATTCCTGACTATTGCATGGGAACGAGTGCATCTTCGAAGTATTTTTCCCTTTCAATATTTTTCTGTTGGAGCTTCCCTCATTCCTTTTATCGAGCATAATGATGCGAATCGGGCTTTAATGAGTTCTAATATGCAACGTCAAGCAGTTCCCCTTTCTAGGTCTGAGAAGTGCATTGTTGGAACTGGGTTAGAAAGGCAAGTGGCTCTAGATTCAGGGGTTCTCGCTATAGCCAAACACGAGGGAAGGGTCATTTATGCCGATACTAACAAGATCCTTTTCTCAGGTAATGGCGATATGCGAAGCATTCCATTAGTTCTATATGAACGTTCCAACAAAAATACTTGTATGCACCAAAAACCCCAGGTTCAGCAGGGTAAATGCATTAAAAAGGGACAAATTTTATCAGATGGTGCCGCTATCGTTGGTGGGGAACTCGCTTTGGGGAAAAACGTATTAGTAGCTTATATGCCATGGGAAGGTTACAATTTTGAGGATGCGGTACTTATTAGCGAACGTTTGGTATATGAAGATATTTATACTTCTTTTCACATCCGTAAATATGAAATTCAGACTCAGGTGACAAGTCAAGGCCCTGAAAGGATCACTAATGAAATACCACATTTAGAGGCTCATTTACTCCGAAATTTAGACAAAAATGGAATTGTGATGCTTGGATCTTGGGTCGAGACGGGCGAGATTTTAGTAGGTAAATTAACGCCTCAGATGGCGAAAGAATCCTCGTATGCCCCGGAAGATAGATTATTACGAGCCATACTGGGCATTCAGGTATCCACTTCAAAGGAAACTTGTTTAAAACTACCTATAGGTGGTAGGGGGCGAGTTATTGATGTGAGATGGATCCGGAAAAAGGGGAGTTCTAGTTATAATCCAGAAATTATTCGTGTATATATCTCACAGAAACGTGAAATTAAAGTAGGTGATAAAGTAGCTGGAAGACATGGAAATAAGGGTATTATTTCGAAAATTTTGCCTAGACAAGATATGCCTTATTTGCAAGATGGAAGACCTGTTGATATGGTCTTCAATCCATTAGGAGTCCCTTCACGAATGAATGTAGGACAGATATTTGAATGCTCGCTGGGGTTAGCGGGTAGTCTGCTAGATAGACATTATCGAATAGCACCTTTTGATGAGAGATATGAACAAGAGGCTTCGCGAAAACTAGTCTTTTCGGAATTATATGAAGCCAGTAAGGAAACAGGGAATCCCTGGGTATTTGAACCTGAATATCCGGGAAAAAGCAGAATATTTGATGGAAGAACGGGAGAGCCTTTTGAACAGCCTGTTATAATAGGAAAGCCTTATATCTTGAAATTAATTCATCAAGTTGATGATAAAATCCACGGACGTTCCAGCGGACATTATGCACTTGTTACACAACAACCCCTTAGAGGAAGAGCTAAGCAAGGGGGGCAGCGGGTAGGAGAAATGGAGGTTTGGGCTCTAGAGGGATTTGGTGTTGCTCATATTTTACAAGAAATGCTTACTTATAAATCGGATCATATTAGAGCTCGCCAGGAAGTACTTGGGACTACGATCGTTGGCGGAATAATACCTAACCCCGAGGATGCTCCAGAATCTTTTAGATTGCTCGTTCGAGAACTACGATCTTTGGCTCTGGAACTGAACCATTTCCTTGTATCTGAGAAAAATTTCCGGATTAATAGAAAGGAAGCT---------
>Phedimus_yangshanicus
ATGCTCCGGGATGGAAATGATAGAATGTCCACAATACCTGGTTTTAATCAGATACAATTTGAGGGATTTTGTAGGTTTCTTGGTCATGGCTTAACGGAAGAACTTTATAAGTTTCCGAAAATTGAAGATACCGATCAAGAAATTGAATTTCAATTATTTGTGGAAACATATCAATTGGTAGAACCCTCGATAAATGAACGAGATGCTGTGTATGAATCACTCACATATTCTTCTGAATTATATGTACCCGCGGGATTAATTTGGAAA------ACCAGTAGGGATATGGAAGAACAAACTATTTTTATTGGAAATATCCCTCTAATGAATTCTCTCGGAACTTCTATAGTAAATGGAATATACAGAGTTGTGATCAATCAAATATTGCAAAGTCCTGGAATTTATTACCGTTCAGAATTGGACCATAGCGAAATTTCGGTCTATACCGGTACCATCATATCCGATTGGGGGGGAAGATTAGAATTAGAGATTGATAGAAAAGCAAGGATATGGGCTCGTGTGAGTAGGAAACAGAAAATATCTATTCTAATTCTATCATCAGCTATGGGGTCAAATCTACGAGAAATCATAGAGAATGTTTGCTATCCTGAAATTTTTTTGTCTTTCCTGAATGATAAGGAGAAAAATAAAATAGGGTCAAAAGAAAATGGCATTTTGGAGTTTTATCAACAATTTGCTTGTGTAGGCGGAGAT------CCGGTATTTTCTGAATCCCTATGTAAGGAATTACAAAAGAAATTCTTTCAACAAAGATGTGAATTAGGAAAGGTTGGTCGACGAAATATGAATCGGAGACTGAATCTTGAGATACCCCAGACCAATACATTTTTGTTACCACGAGATATATTGGCAGCTGCGGATCATTTGATTGCAATGAAATTTGGAATGGGTACACTTGACGATATGAATCATTTGAAAAATAAACGTATTCGTTCTGTAGCGGATCTCTTACAAGATCAATTTGGATTGGCTCTGGCTCGTTTAGAAAATGTGGTTCGGGGAACTATATGTGGAGCAATTAGACATAAATTGATAACGACTCCTCAGAATTTGGTAACTTCGACTCCATTAACAACCACTTTTGAATCTTTTTTCGGCTTACACCCATTATCTCAAGTTTTGGATCGAACGAATCCATTGACACAAATAGTTCATGGTAGAAAATTGAGTTATTTGGGCCCTGGAGGATTAACAGGGCGAACAGCTAGTTTTCGGATACGAGATATTCATCCTAGTCACTATGGACGCATTTGCCCAATCGACACGTCTGAAGGAATCAATGTTGGGCTTATTGGATCCTTAGCAATTCATGCGAAAATTGGTCATTTGGGATCTCTCGAAAGTCCATTTTATGAAATTTATGAA------------AGATCA------AAAAAGGTACGAATGTGTTATTTATCACCAAGTAGAGATGAATATTATATGGTAGCGGCGGGAAATTCTTTGGCGCTGAATCCGGGTATTCAGGAGGAACAAGTTGTTCCAGCTCGATACCGGCAAGAATTCCTGACTATTGCATGGGAACGAGTTCAGCTTCGAAGTATTTTTCCCTTTCAATATTTTTCTGTTGGAGCTTCCCTCATTCCTTTTATCGAGCATAATGATGCGAATCGGGCTTTAATGAGTTCTAATATGCAACGTCAAGCAGTTCCCCTTTCTAGGTCTGAGAAGTGCATTGTTGGAACTGGGTTAGAAAGGCAAGTGGCTCTAGATTCAGGGGTTCTCGCTATAGCCAAACACGAGGGAAAGATCATTTATGCCGATACTAACAAGATCCTTTTCTCAGGTAATGGAGATATGCGAAGCATTCCATTAGTTATGTATGAACGTTCCAACAAAAATACTTGTATGCACCAAAAACCCCAGGTTCAGCAGGGTAAATGCATTAAAAAGGGACAAATTTTATCAGATGGTGCCGCTATCGTTGGTGGGGAACTCGCTTTGGGGAAAAACGTATTAGTAGCTTATATGCCATGGGAAGGTTACAATTTTGAGGATGCAGTACTTATTAGTGAACGTTTGGTATATGAAGATATTTATACTTCTTTTCACATCCGGAAATACGAAATTCAGACTCATGTGACAAGTCAAGGCCCTGAAAGGATCACTAATGAAATACCACATTTAGAGGCTCATTTACTCCGAAATTTAGACAAAAATGGAATTGTGATGCTTGGATCTTGGGTCGAGATGGGCGATATTTTAGTAGGTAAATTAACGCCTCAGATGGCGAAAGAATCCTCGTATGCCCCGGAAGATAGATTATTACGAGCCATACTGGGCATTCAGGTATCCACTTCAAAGGAAACTTGTTTAAAACTACCTATAGGTGGTAGGGGGCGAGTTATTGATGTGAGATGGATCCGGAAAAAGGGGAGTTCTAGTTATAATCCAGAAATTATTCGTGTATATATCTCACAGAAACGTGAAATTAAAGTAGGTGATAAAGTCGCTGGAAGACATGGAAATAAGGGTATTATTTCTAAAATTTTGCCTAGACAAGATATGCCTTATTTGCAAGATGGAAGACCTGTTGATATGGTCTTCAATCCATTAGGAGTCCCTTCACGAATGAATGTAGGACAGATATTTGAATGCTCGCTGGGGTTAGCGGGTAGTCTGCTAGACAGACATTATCGAATAGCACCTTTTGATGAGAGATATGAACAAGAGGCTTCGCGAAAACTAGTCTTTTCGGAATTATATGAAGCAAGTAAGGAAACAGGGAATCCCTGGGTATTTGAACCTGAATATCCGGGAAAAAGCAGAATATTTGATGGAAGAACGGGAGAGCCCTTTGAACAGCCTGTTATAATAGGAAAGCCTTATATCTTGAAATTAATTCATCAAGTTGATGATAAAATCCACGGACGTTCCAGCGGACATTATGCACTTGTTACACAACAACCCCTTAGAGGAAGAGCTAAGCAAGGGGGGCAGCGAGTAGGAGAAATGGAGGTTTGGGCTCTAGAGGGATTTGGTGTTGCTCATATTTTACAAGAAATGCTTACTTATAAATCTGATCATATTAGAGCTCGCCAGGAAGTACTTGGGACTATGATCGTTGGCGGAATAATACCTAACCCCGAGGATGCTCCAGAATCTTTTAGATTGCTCGTTCGAGAACTACGATCTTTGGCTCTGGAACTGAACCATTTCCTTGTATCTGAGAAAAATTTCCGGATTAATAGAAAGGAAGCT---------
>Rhodiola_bupleuroides
ATGCTCCGGGATGGAAATGAGGGAATGTCCACAATACCTGGTTTTAATCAGATACAATTTGAGGGATTTTGTAGGTTTCTTGGTCATGGCTTGACGGAAGAACTTTATAAGTTTCCAAAAATTGAAGATACCGATCAAGAAATTGAATTTCAATTATTTGTGGAAACATATCAATTGGTAGAACCCTCGATAAATGAACGAGATGCTATGTATGAATCACTCACATATTCGTCTGAATTATATGTACCCGCGGGATTAATTTGGAAA------ACCAGTAGGGATATGCAAGAACAAACTATTTTTATTGGAAATATCCCTCTAATGAATTCTCTCGGAACTTCTATAGTAAATGGAATATACAGAATTGTGATTAATCAAATATTGCAAAGTCCTGGAATTTATTACCGTTCAGAATTGGACCATAGCGGAATTTCGGTCTATACCGGTACCATCATATCCGATTGGGGGGGAAGATTAGAATTAGAGATTGATAGAAAAGCAAGGATATGGGCTCGTGTGAGTAGGAAACAGAAAATATCTATTCTAGTTCTATCATCAGCTATGGGGTCAAATCTACGAGAAATCATAGAGAATGTTTGCTATCCTGAAATTTTTTTGTCTTTCCTGAATGATAAGGAGAAAAATAAAATAGGGTCAAAAGAAAATGCTATTTTGGAGTTTTATCAACAATTTGCTTGTGTAGGCGGAGAT------CCGGTATTTTCTGAATCCTTATGTAAGGAATTACAAAAGAAATTCTTTCAACAACGATGTGAATTAGGAAGGATTGGTCGACGAAATATGAATCGGAGACTTAATCTTGATATACCCCAGAACAATACATTTTTGTTACCACGAGATATATTGGCAGCTGCGGATCATTTGCTTGCAATGAAATTTGGAATGGGTACACTTGACGATATGAATCATTTGAAAAATAAACGTATTCGTTCTGTAGCGGATCTCTTACAAGATCAATTTGGATTGGCTCTGGCTCGTTTAGAAAATGTGGTTCGGGGAACTATATGTGGAGCAATTAGACATAAATTGATACCGACTCCTCAGAATTTGGTAACTTCGACTCCATTAACAACCACTTTTGAATCTTTTTTCGGCTTACACCCATTATCTCAAGTTTTGGATCGAACGAATCCATTGACACAAATAGTTCATGGTAGAAAATTGAGTTATTTGGGCCCTGGAGGATTAACAGGGCGAACAGCTAGTTTTCGGATACGAGATATCCATCCTAGTCACTATGGACGCATTTGCCCAATCGACACGTCTGAAGGAATCAATGTTGGGCTTATTGGATCCTTAGCAATTCATGCGAAAATTGGTCGTTGGGGATCTCTCGAAAGCCCATTTTATGAAATTTATGAA------------AGATCA------AAAAAGGTACGAATGCGTTATTTATCACCAAGTAGAGATGAATATTATATGTTAGCGGCGGGAAATTCTTTGGCGCTGAATCCGGGTATTCAGGAGGAACAAGTTGTTCCAGCTCGATACCGGCAAGAATTCCTGACTATTGCATGGGAACGAGTTCATCTTCGAAGTATTTTTCCCTTCCAATATTTTTCTGTTGGAGCTTCCCTCATTCCTTTTATCGAGCATAATGATGCTAATCGGGCTTTAATGAGTTCTAATATGCAACGTCAAGCAGTTCCGCTTTCTAGGTCTGAGAAGTGCATTGTTGGAACCGGGTTAGAAAGGCAAGTGGCTCTAGATTCAGGGGTTCTCGCTATAGCTAAACACGAGGGAAAGATCATTTATGCCGATACTAGCAAGATCCTTTTCTCAGGTAATGGAGATACTCGAAGCATTCCATTAGTTCTGTATGAACGTTCCAACAAAAATACTTGTATGCACCAAAAACCCCGGGTTCAGCAGGATAAATGCATTAAAAAGGGACAAATTTTATCGGATGGTGCCGCTATCGTTGGTGGGGAACTCGCTTTGGGGAAAAACGTATTAGTAGCTTATATGCCGTGGGAAGGTTACAATTTTGAGGATGCGGTACTTATTAGTGAACGTCTGGTATATGAAGATATTTATACTTCTTTTCACATCCGTAAATACGAAATTCAGACTCATGTGACAAGTCAAGGCCCTGAAAGGATCACTAATGAAATACCACATTTAGAGGCCCATTTACTCCGAAATTTAGACAAAAATGGAATTGTGATGCTTGGATCTTGGGTCGAGACGGGCGAGATTTTAGTAGGTAAATTAACGCCTCAAATGGCGAAAGAATCCTCGTATGCCCCGGAAGATAGATTATTACGAGCCATACTGGGCATTCAGGTATCCACTTCAAAGGAAACTTGTTTAAAACTACCTATAGGTGGTAGGGGTCGAGTTATTGATGTGAGATGGATCCGGAAAAAGGGGAGTTCTAGTTATAATCCAGAAATTATTCGTGTATATATTTCACAGAAACGTGAAATTAAAGTAGGTGATAAAGTAGCTGGAAGACATGGAAATAAGGGTATTATTTCCAAAATTTTGCCTAGACAAGATATGCCTTATTTGCAAGATGGAAGACCTGTTGATATGGTCTTCAATCCATTAGGAGTCCCTTCACGAATGAATGTAGGACAGATATTTGAATGCTCGCTGGGGTTAGCGGGTAGTCTGCTAGACAGACATTATCGAATAGCACCTTTTGATGAGAGATATGAACAAGAGGCTTCGAGAAAACTAGTCTTTTCGGAATTATATGAAGCCAGTAAGGAAACAGGGAATCCCTGGGTATTTGAACCTGAATATCCGGGAAAAAGCAGAATCTTTGATGGAAGAACGGGAGAGCCTTTTGAACAGCCTGTTATAATAGGAAAGCCTTATATCTTGAAATTAATTCATCAAGTTGATGATAAAATCCACGGCCGTTCTAGCGGACATTATGCACTTGTTACACAACAACCTCTTAGAGGAAGAGCTAAGCAAGGGGGGCAGCGGGTAGGAGAAATGGAGGTTTGGGCTCTAGAGGGATTTGGTGTTGCTCATATTTTACAAGAAATGCTTACTTATAAATCTGATCATATTAGAGCTCGCCAGGAAGTACTTGGGACTACGATCGTTGGCGGAATAATACCTAACCCCGAGGATGCTCCAGAATCTTTTAGATTGCTCGTTCGAGAACTACGATCTTTGGCTCTGGAACTGAACCATTTTCTTGTATCTGAGAAAAATTTCCGGATTAATAGAAAGGAAGCT---------
>Rhodiola_calliantha
ATGCTCCGGGATGGAAATGAGGGAATGTCCACAATACCTGGTTTTAATCAGATACAATTTGAGGGATTTTGTAGGTTTCTTGGTCATGGCTTGACGGAAGAACTTTATAAGTTTCCAAAAATTGAAGATACCGATCAAGAAATTGAATTTCAATTATTTGTGGAAACATATCAATTGGTAGAACCCTCGATAAATGAACGAGATGCTATGTATGAATCACTCACATATTCGTCTGAATTATATGTACCCGCGGGATTAATTTGGAAA------ACCAATAGGGATATGCAAGAACAAACTATTTTTATTGGAAATATCCCTCTAATGAATTCTCTCGGAACTTCTATAGTAAATGGAATATACAGAATTGTGATTAATCAAATATTGCAAAGTCCTGGAATTTATTACCGTTCAGAATTGGACCATAGCGGAATTTCGGTCTATACCGGTACCATCATATCCGATTGGGGGGGAAGATTAGAATTAGAGATTGATAGAAAAGCAAGGATATGGGCTCGTGTGAGTAGGAAACAGAAAATATCTATTCTAGTTCTATCATCAGCTATGGGGTCAAATCTACGAGAAATCATAGAGAATGTTTGCTATCCTGAAATTTTTTTGTCTTTCCTGAATGATAAGGAGAAAAATAAAATAGGGTCAAAAGAAAATGCTATTTTGGAGTTTTATCAACAATTTGCTTGTGTAGGCGGAGAT------CCGGTATTTTCTGAATCCTTATGTAAGGAATTACAAAAGAAATTCTTTCAACAACGATGTGAATTAGGAAGGATTGGTCGACGAAATATGAATCGGAGACTTAATCTTGATATACCCCAGAACAATACATTTTTGTTACCACGAGATATATTGGCAGCTGCGGATCATTTGCTTGCAATGAAATTTGGAATGGGTACACTTGACGATATGAATCATTTGAAAAATAAACGTATTCGTTCTGTAGCGGATCTCTTACAAGATCAATTTGGATTGGCTCTGGCTCGTTTAGAAAATGTGGTTCGGGGAACTATATGTGGAGCAATTAGACATAAATTGATACCGACTCCTCAGAATTTGGTAACTTCGACTCCATTAACAACCACTTTTGAATCTTTTTTCGGCTTACACCCATTATCTCAAGTTTTGGATCGAACGAATCCATTGACACAAATAGTTCATGGTAGAAAATTGAGTTATTTGGGCCCTGGAGGATTAACAGGGCGAACAGCTAGTTTTCGGATACGAGATATCCATCCTAGTCACTATGGACGCATTTGCCCAATCGACACGTCTGAAGGAATCAATGTTGGGCTTATTGGATCCTTAGCAATTCATGCGAAAATTGGTCGTTGGGGATCTCTCGAAAGCCCATTTTATGAAATTTATGAA------------AGATCA------AAAAAGGTACGAATGCGTTATTTATCACCAAGTAGAGATGAATATTATATGTTAGCGGCGGGAAATTCTTTGGCGCTGAATCCGGGTATTCAGGAGGAACAAGTTGTTCCAGCTCGATACCGGCAAGAATTCCTGACTATTGCATGGGAACGAGTTCATCTTCGAAGTATTTTTCCCTTCCAATATTTTTCTGTTGGAGCTTCCCTCATTCCTTTTATCGAGCATAATGATGCTAATCGGGCTTTAATGAGTTCTAATATGCAACGTCAAGCAGTTCCGCTTTCTAGGTCTGAGAAGTGCATTGTTGGAACCGGGTTAGAAAGGCAAGTGGCTCTAGATTCAGGGGTTCTCGCTATAGCTAAACACGAGGGAAAGATCATTTATGCCGATACTAACAAGATCCTTTTCTCAGGTAATGGAGATACTCGAAGCATTCCATTAGTTCTGTATGAACGTTCCAACAAAAATACTTGTATGCACCAAAAACCCCGGGTTCAGCAGGATAAATGCATTAAAAAGGGACAAATTTTATCGGATGGTGCCGCTATCGTTGGTGGGGAACTCGCTTTGGGGAAAAACGTATTAGTAGCTTATATGCCGTGGGAAGGTTACAATTTTGAGGATGCGGTACTTATTAGTGAACGTCTGGTATATGAAGATATTTATACTTCTTTTCACATCCGTAAATACGAAATTCAGACTCATGTGACAAGTCAAGGCCCTGAAAGGATCACTAATGAAATACCACATTTAGAGGCCCATTTACTCCGAAATTTAGACAAAAATGGAATTGTGATGCTTGGATCTTGGGTCGAGACGGGCGAGATTTTAGTAGGTAAATTAACGCCTCAAATGGCGAAAGAATCCTCGTATGCCCCGGAAGATAGATTATTACGAGCCATACTGGGCATTCAGGTATCCACTTCAAAGGAAACTTGTTTAAAACTACCTATAGGTGGTAGGGGTCGAGTTATTGATGTGAGATGGATCCGGAAAAAGGGGAGTTCTAGTTATAATCCAGAAATTATTCGTGTATATATTTCACAGAAACGTGAAATTAAAGTAGGTGATAAAGTAGCTGGAAGACATGGAAATAAGGGTATTATTTCCAAAATTTTGCCTAGACAAGATATGCCTTATTTGCAAGATGGAAGACCTGTTGATATGGTCTTCAATCCATTAGGAGTCCCTTCACGAATGAATGTAGGACAGATATTTGAATGTTCGCTGGGGTTAGCGGGTAGTCTGCTAGACAGACATTATCGAATAGCACCTTTTGATGAGAGATATGAACAAGAGGCTTCGAGAAAACTAGTCTTTTCGGAATTATATGAAGCCAGTAAGGAAACAGGGAATCCCTGGGTATTTGAACCTGAATATCCGGGAAAAAGCAGAATATTTGATGGAAGAACGGGAGAGCCTTTTGAACAGCCTGTTATAATAGGAAAGCCTTATATCTTGAAATTAATTCATCAAGTTGATGATAAAATCCACGGCCGTTCTAGCGGACATTATGCACTTGTTACACAACAACCTCTTAGAGGAAGAGCTAAGCAAGGGGGGCAGCGGGTAGGAGAAATGGAGGTTTGGGCTCTAGAGGGATTTGGTGTTGCTCATATTTTACAAGAAATGCTTACTTATAAATCTGATCATATTAGAGCTCGCCAGGAAGTACTTGGGACTACGATCGTTGGCGGAATAATACCTAACCCCGAGGATGCTCCAGAATCTTTTAGATTGCTCGTTCGAGAACTACGATCTTTGGCTCTGGAACTGAACCATTTCCTTGTATCTGAGAAAAATTTCCGGATTAATAGAAAGGAAGCT---------
>Rhodiola_crenulata
ATGCTCCGGGATGGAAATGAGGGAATGTCCACAATACCTGGTTTTAATCAGATACAATTTGAGGGATTTTGTAGGTTTCTTGGTCATGGCTTGACGGAAGAACTTTATAAGTTTCCAAAAATTGAAGATACCGATCAAGAAATTGAATTTCAATTATTTGTGGAAACATATCAATTGGTAGAACCCTCGATAAATGAACGAGATGCTATGTATGAATCACTCACATATTCGTCTGAATTATATGTACCCGCGGGATTAATTTGGAAA------ACCAGTAGGGATATGCAAGAACAAACTATTTTTATTGGAAATATCCCTCTAATGAATTCTCTCGGAACTTCTATAGTAAATGGAATATACAGAATTGTGATTAATCAAATATTGCAAAGTCCTGGAATTTATTACCGTTCAGAATTGGACCATAGCGGAATTTCGGTCTATACCGGTACCATCATATCCGATTGGGGGGGAAGATTAGAATTAGAGATTGATAGAAAAGCAAGGATATGGGCTCGTGTGAGTAGGAAACAGAAAATATCTATTCTAGTTCTATCATCAGCTATGGGGTCAAATCTACGAGAAATCATAGAGAATGTTTGCTATCCTGAAATTTTTTTGTCTTTCCTGAATGATAAGGAGAAAAATAAAATAGGGTCAAAAGAAAATGCTATTTTGGAGTTTTATCAACAATTTGCTTGTGTAGGCGGAGAT------CCGGTATTTTCTGAATCCTTATGTAAGGAATTACAAAAGAAATTCTTTCAACAACGATGTGAATTAGGAAGGATTGGTCGACGAAATATGAATCGGAGACTTAATCTTGATATACCCCAGAACAATACATTTTTGTTACCACGAGATATATTGGCAGCTGCGGATCATTTGCTTGCAATGAAATTTGGAATGGGTACACTTGACGATATGAATCATTTGAAAAATAAACGTATTCGTTCTGTAGCGGATCTCTTACAAGATCAATTTGGATTGGCTCTGGCTCGTTTAGAAAATGTGGTTCGGGGAACTATATGTGGAGCAATTAGACATAAATTGATACCGACTCCTCAGAATTTGGTAACTTCGACTCCATTAACAACCACTTTTGAATCTTTTTTCGGCTTACACCCATTATCTCAAGTTTTGGATCGAACGAATCCATTGACACAAATAGTTCATGGTAGAAAATTGAGTTATTTGGGCCCTGGAGGATTAACAGGGCGAACAGCTAGTTTTCGGATACGAGATATCCATCCTAGTCACTATGGACGCATTTGCCCAATCGACACGTCTGAAGGAATCAATGTTGGGCTTATTGGATCCTTAGCAATTCATGCGAAAATTGGTCGTTGGGGATCTCTCGAAAGCCCATTTTATGAAATTTATGAA------------AGATCA------AAAAAGGTACGAATGCGTTATTTATCACCAAGTAGAGATGAATATTATATGTTAGCGGCGGGAAATTCTTTGGCGCTGAATCCGGGTATTCAGGAGGAACAAGTTGTTCCAGCTCGATACCGGCAAGAATTCCTGACTATTGCATGGGAACGAGTTCATCTTCGAAGTATTTTTCCCTTCCAATATTTTTCTGTTGGAGCTTCCCTCATTCCTTTTATCGAGCATAATGATGCGAATCGGGCTTTAATGAGTTCTAATATGCAACGTCAAGCAGTTCCGCTTTCTAGGTCTGAGAAGTGCATTGTTGGAACCGGGTTAGAAAGGCAAGTGGCTCTAGATTCAGGGGTTCTCGCTATAGCCAAACACGAGGGAAAGATCATTTCTGCCGATACTAACAAGATCCTTTTCTCAGGTAATGGAGATACTCGAAGCATTCCATTAGTTCTGTATGAACGTTCCAACAAAAATACTTGTATGCACCAAAAACCCCGGGTTCAGCAGGGTAAATGCATTAAAAAGGGACAAATTTTATCGGATGGTGCCGCTATCGTTGGTGGGGAACTCGCTTTGGGGAAAAACGTATTAGTAGCTTATATGCCGTGGGAAGGTTACAATTTTGAGGATGCGGTACTTATTAGTGAACGTCTGGTATATGAAGATATTTATACTTCTTTTCACATCCGTAAATACGAAATTCAGACTCATGTGACAAGTCAAGGCCCTGAAAGGATCACTAATGAAATACCACATTTAGAGGCCCATTTACTCCGAAATTTAGACAAAAATGGAATTGTGATGCTTGGATCTTGGGTCGAGACGGGCGAGATTTTAGTAGGTAAATTAACGCCTCAAATGGCGAAAGAATCCTCGTATGCCCCGGAAGATAGATTATTACGAGCCATACTGGGCATTCAGGTATCCACTTCAAAGGAAACTTGTTTAAAACTACCTATAGGTGGTAGGGGTCGAGTTATTGATGTGAGATGGATCCGGAAAAAGGGGAGTTCTAGTTATAATCCAGAAATTATTCGTGTATATATCTCACAGAAACGTGAAATTAAAGTAGGTGATAAAGTAGCTGGAAGACATGGAAATAAGGGTATTATTTCCAAAATTTTGCCTAGACAAGATATGCCTTATTTGCAAGATGGAAGACCTGTTGATATGGTCTTCAATCCATTAGGAGTCCCTTCACGAATGAATGTAGGACAGATATTTGAATGCTCGCTGGGGTTAGCGGGTAGTCTGCTAGACAGACATTATCGAATAGCACCTTTTGATGAGAGATATGAACAAGAGGCTTCGAGAAAACTAGTCTTTTCGGAATTATATGAAGCCAGTAAGGAAACAGGGAATCCCTGGGTATTTGAACCTGAATATCCGGGAAAAAGCAGAATATTTGATGGAAGAACGGGAGAGCCTTTTGAACAGCCTGTTATAATAGGAAAGCCTTATATCTTGAAATTAATTCATCAAGTTGATGATAAAATCCACGGCCGTTCTAGCGGACATTATGCACTTGTTACACAACAACCTCTTAGAGGAAGAGCTAAGCAAGGGGGGCAGCGGGTAGGAGAAATGGAGGTTTGGGCTCTAGAGGGATTTGGTGTTGCTCATATTTTACAAGAAATGCTTACTTATAAATCTGATCATATTAGAGCTCGCCAGGAAGTACTTGGGACTACGATCGTTGGCGGAATAATACCTAACCCCGAGGATGCTCCAGAATCTTTTAGATTGCTCGTTCGAGAATTACGATCTTTGGCTCTGGAACTGAACCATTTCCTTGTATCTGAGAAAAATTTCCGGATTAATAGAAAGGAAGCT---------
>Rhodiola_henryi
ATGCTCCGGGATGGAAATGAGGGAATGTCCACAATACCTGGTTTTAATCAGATACAATTTGAGGGATTTTGTAGGTTTCTTGGTCATGGCTTGACGGAAGAACTTTATAAGTTTCCAAAAATGGAAGATACCGATCAAGAAATTGAATTTCAATTATTTGTGGAAACATATCAATTGGTAGAACCCTCGATAAATGAACGAGATGCTATGTATGAATCACTCACATATTCGTCTGAATTATATGTACCCGCGGGATTAATTTGGAAA------ACCAGTAGGGATATGCAAGAACAAACTATTTTTATTGGAAATATCCCTCTAATGAATTCTCTCGGAACTTCTATAGTAAATGGAATATACAGAATTGTGATTAATCAAATATTGCAAAGTCCTGGAATTTATTACCGTTCAGAATTGGACCATAGCGGAATTTCGGTCTATACCGGTACCATCATATCCGATTGGGGGGGAAGATTAGAATTAGAGATTGATAGAAAAGCAAGGATATGGGCTCGTGTGAGTAGGAAACAGAAAATTTCTATTCTAGTTCTATCATCAGCTATGGGGTCAAATCTACGAGAAATCATAGAGAATGTTTGCTATCCTGAAATTTTTTTGTCTTTCCTGAATGATAAGGAGAAAAATAAAATAGGGTCAAAAGAAAATGCTATTTTGGAGTTTTATCAACAATTTGCTTGTGTAGGCGGAGAT------CCGGTATTTTCTGAATCCTTATGTAAGGAATTACAAAAGAAATTCTTTCAACAACGATGTGAATTAGGAAGGATTGGTCGACGAAATATGAATCGGAGACTTAATCTTGATATACCCCAGAACAATACATTTTTGTTACCACGAGATATATTGGCAGCTGCGGATCATTTGCTTGCAATGAAATTTGGAATGGGTACACTTGACGATATGAATCATTTGAAAAATAAACGTATTCGTTCTGTAGCGGATCTCTTACAAGATCAATTTGGATTGGCTATGGCTCGTTTAGAAAATGTGGTTCGGGGAACTATATGTGGAGCAATTAGACATAAATTGATACCGACTCCTCAGAATTTGGTAACTTCGACTCCATTAACAACCACTTTTGAATCTTTTTTCGGCTTACACCCATTATCTCAAGTTTTGGATCGAACGAATCCATTGACACAAATAGTTCATGGTAGAAAATTGAGTTATTTGGGCCCTGGAGGATTAACAGGGCGAACAGCTAGTTTTCGGATACGAGATATCCATCCTAGTCACTATGGACGCATTTGCCCAATCGACACGTCTGAAGGAATCAATGTTGGGCTTATTGGATCCTTAGCAATTCATGCGAAAATCGGTCGTTGGGGATCTCTCGAAAGCCCATTTTATGAAATTTATGAA------------AGATCA------AAAAAGGTACGAATGCGTTATTTATCACCAAGTAGAGATGAATATTATATGTTAGCGGCGGGAAATTCTTTGGCGCTGAATCCGGGTATTCAGGAGGAACAAGTTGTTCCAGCTCGATACCGGCAAGAATTCCTGACTATTGCATGGGAACGAGTTCATCTTCGAAGTATTTTTCCCTTCCAATATTTTTCTGTTGGAGCTTCCCTCATTCCTTTTATCGAGCATAATGATGCTAATCGGGCTTTAATGAGTTCTAATATGCAACGTCAAGCAGTTCCACTTTCTAGGTCTGAGAAGTGCATTGTTGGAACCGGGTTAGAAAGGCAAGTGGCTCTAGATTCAGGGGTTCTCGCTATAGCCAAACACGAGGGAAAGATCATTTATGCCGATACTAACAAGATCCTTTTCTCAGGTAATGTAGATACTCGAAGCATTCCATTAGTTCTGTATGAACGTTCCAACAAAAATACTTGTATGCACCAAAAACCCCGGGTTCAGCAGGGTAAATGCATTAAAAAGGGACAAATTTTATCGGATGGTGCCGCTATCGTTGGTGGGGAACTCGCTTTGGGGAAAAACGTATTAGTAGCTTATATGCCGTGGGAAGGTTACAATTTTGAGGATGCGGTACTTATTAGTGAACGTCTGGTATATGAAGATATTTATACTTCTTTTCACATCCGTAAATACGAAATTAAGACTCATGTGACAAGTCAAGGCCCTGAAAGGATCACTAATGAAATACCACATTTAGAGGCCCATTTACTCCGAAATTTAGACAAAAATGGAATTGTGATGCTTGGATCTTGGGTCGAGACGGGCGAGATTTTAGTAGGTAAATTAACGCCTCAAATGGCGAAAGAATCCTCGTATGCCCCGGAAGATAGATTATTACGAGCCATACTGGGCATTCAGGTATCCACTTCAAAGGAAACTTGTTTAAAACTACCTATAGGTGGTAGGGGTCGAGTTATTGATGTGAGATGGATCCGGAAAAAGGGGAGTTCTAGTTATAATCCAGAAATTATTCGTGTATATATCTCACAGAAACGTGAAATTAAAGTAGGTGATAAAGTAGCTGGAAGACATGGAAATAAGGGTATTATTTCCAAAATTTTGCCTAGACAAGATATGCCTTATTTGCAAGATGGAAGACCTGTTGATATGGTCTTCAATCCATTAGGAGTCCCTTCACGAATGAATGTAGGACAGATATTTGAATGCTCGCTGGGGTTAGCGGGTAGTCTGCTAGACAGACATTATCGAATAGCACCTTTTGATGAGAGATATGAACAAGAGGCTTCGAGAAAACTAGTCTTTTCGGAATTATATGAAGCCAGTAAGGAAACAGGGAATCCCTGGGTATTTGAACCTGAATATCCGGGAAAAAGCAGAATATTTGATGGAAGAACGGGAGAGCCTTTTGAACAGCCTGTTATAATAGGAAAGCCTTATATCTTGAAATTAATTCATCAAGTTGATGATAAAATCCACGGCCGTTCTAGCGGACATTATGCACTTGTTACACAACAACCTCTTAGAGGAAGAGCTAAGCAAGGGGGACAGCGGGTAGGAGAAATGGAGGTTTGGGCTCTAGAGGGATTTGGTGTTGCTCATATTTTACAAGAAATGCTTACTTATAAATCTGATCATATTAGAGCTCGCCAGGAAGTACTTGGGACTACGATCGTTGGCGGAATAATACCTAACCCCGAGGATGCTCCAGAATCTTTTAGATTGCTCGTTCGAGAACTACGATCTTTGGCTCTGGAACTGAACCATTTCCTTGTATCTGAGAAAAATTTCCGGATTAATAGAAAGGAAGCT---------
>Rhodiola_himalensis
ATGCTCCGGGATGGAAATGAGGGAATGTCCACAATACCTGGTTTTAATCAGATACAATTTGAGGGATTTTGTAGGTTTCTTGGTCATGGCTTGACGGAAGAACTTTATAAGTTTCCAAAAATTGAAGATACCGATCAAGAAATTGAATTTCAATTATTTGTGGAAACATATCAATTGGTAGAACCCTCGATAAATGAACGAGATGCTATGTATGAATCACTCACATATTCGTCTGAATTATATGTACCCGCGGGATTAATTTGGAAA------ACCAGTAGGGATATGCAAGAACAAACTATTTTTATTGGAAATATCCCTCTAATGAATTCTCTCGGAACTTCTATAGTAAATGGAATATACAGAATTGTGATTAATCAAATATTGCAAAGTCCTGGAATTTATTACCGTTCAGAATTGGACCATAGCGGAATTTCGGTCTATACCGGTACCATCATATCCGATTGGGGGGGAAGATTAGAATTAGAGATTGATAGAAAAGCAAGGATATGGGCTCGTGTGAGTAGGAAACAGAAAATATCTATTCTAGTTCTATCATCAGCTATGGGGTCAAATCTACGAGAAATCATAGAGAATGTTTGCTATCCTGAAATTTTTTTGTCTTTCCTGAATGATAAGGAGAAAAATAAAATAGGGTCAAAAGAAAATGCTATTTTGGAGTTTTATCAACAATTTGCTTGTGTAGGCGGAGAT------CCGGTATTTTCTGAATCCTTATGTAAGGAATTACAAAAGAAATTCTTTCAACAACGATGTGAATTAGGAAGGATTGGTCGACGAAATATGAATCGGAGACTTAATCTTGATATACCCCAGAACAATACATTTTTGTTACCACGAGATATATTGGCAGCTGCGGATCATTTGCTTGCAATGAAATTTGGAATGGGTACACTTGACGATATGAATCATTTGAAAAATAAACGTATTCGTTCTGTAGCGGATCTCTTACAAGATCAATTTGGATTGGCTCTGGCTCGTTTAGAAAATGTGGTTCGGGGAACTATATGTGGAGCAATTAGACATAAATTGATACCGACTCCTCAGAATTTGGTAACTTCGACTCCATTAACAACCACTTTTGAATCTTTTTTCGGCTTACACCCATTATCTCAAGTTTTGGATCGAACGAATCCATTGACACAAATAGTTCATGGTAGAAAATTGAGTTATTTGGGCCCTGGAGGATTAACAGGGCGAACAGCTAGTTTTCGGATACGAGATATCCATCCTAGTCACTATGGACGCATTTGCCCAATCGACACGTCTGAAGGAATCAATGTTGGGCTTATTGGATCCTTAGCAATTCATGCGAAAATTGGTCGTTGGGGATCTCTCGAAAGCCCATTTTATGAAATTTATGAA------------AGATCA------AAAAAGGTACGAATGCGTTATTTATCACCAAGTAGAGATGAATATTATATGTTAGCGGCGGGAAATTCTTTGGCGCTGAATCCGGGTATTCAGGAGGAACAAGTTGTTCCAGCTCGATACCGGCAAGAATTCCTGACTATTGCATGGGAACGAGTTCATCTTCGAAGTATTTTTCCCTTCCAATATTTTTCTGTTGGAGCTTCCCTCATTCCTTTTATCGAGCATAATGATGCGAATCGGGCTTTAATGAGTTCTAATATGCAACGTCAAGCAGTTCCGCTTTCTAGGTCTGAGAAGTGCATTGTTGGAACCGGGTTAGAAAGGCAAGTGGCTCTAGATTCAGGGGTTCTCGCTATAGCCAAACACGAGGGAAAGATCATTTATGCCGATACTAACAAGATCCTTTTCTCAGGTAATGGAGATACTCGAAGCATTCCATTAGTTCTGTATGAACGTTCCAACAAAAATACTTGTATGCACCAAAAACCCCGGGTTCAGCAGGGTAAATGCATTAAAAAGGGACAAATTTTATCGGATGGTGCCGCTATCGTTGGTGGGGAACTCGCTTTGGGGAAAAACGTATTAGTAGCTTATATGCCGTGGGAAGGTTACAATTTTGAGGATGCGGTACTTATTAGTGAACGTCTGGTATATGAAGATATTTATACTTCTTTTCACATCCGTAAATACGAAATTCAGACTCATGTGACAAGTCAAGGCCCGGAAAGGATCACTAATGAAATACCACATTTAGAGGCCCATTTACTCCGAAATTTAGACAAAAATGGAATTGTGATGCTTGGATCTTGGGTCGAGACGGGCGAGATTTTAGTAGGTAAATTAACGCCTCAAATGGCGAAAGAATCCTCGTATGCCCCGGAAGATAGATTATTACGAGCCATACTGGGCATTCATGTATCCACTTCAAAGGAAACTTGTTTAAAACTACCTATAGGTGGTAGGGGTCGAGTTATTGATGTGAGATGGATCCGGAAAAGGGGGAGTTCTAGTTATAATCCAGAAATTATTCGTGTATATATCTCACAGAAACGTGAAATTAAAGTAGGTGATAAAGTAGCTGGAAGACATGGAAATAAGGGTATTATTTCCAAAATTTTGCCTAGACAAGATATGCCTTATTTGCAAGATGGAAGACCTGTTGATATGGTCTTCAATCCATTAGGAGTCCCTTCACGAATGAATGTAGGACAGATATTTGAATGCTCGCTGGGGTTAGCGGGTAGTCTGCTAGACAGACATTATCGAATAGCACCTTTTGATGAGAGATATGAACAAGAGGCTTCGAGAAAACTAGTCTTTTCGGAATTATATGAAGCCAGTAAGGAAACAGGGAATCCCTGGGTATTTGAACCTGAATATCCGGGAAAAAGCAGAATATTTGATGGAAGAACGGGAGAGCCTTTTGAACAGCCTGTTATAATAGGAAAGCCTTATATCTTGAAATTAATTCATCAAGTTGATGATAAAATCCACGGCCGTTCTAGCGGACATTATGCACTTGTTACACAACAACCTCTTAGAGGAAGAGCTAAGCAAGGGGGGCAGCGGGTAGGAGAAATGGAGGTTTGGGCTCTAGAGGGATTTGGTGTTGCTCATATTTTACAAGAAATGCTTACTTATAAATCTGATCATATTAGAGCTCGCCAGGAAGTACTTGGGACTACGATCGTTGGCGGAATAATACCTAACCCCGAGGATGCTCCAGAATCTTTTAGATTGCTCGTTCGAGAACTACGATCTTTGGCTCTGGAACTGAACCATTTCCTTGTATCTGAGAAAAATTTCCGGATTAATAGAAAGGAAGCT---------
>Rhodiola_kirilowii
ATGCTCCGGGATGGAAATGAGGGAATGTCCACAATACCTGGTTTTAATCAGATACAATTTGAGGGATTTTGTAGGTTTCTTGGTCATGGCTTGACGGAAGAACTTTATAAGTTTCCAAAAATGGAAGATACCGATCAAGAAATTGAATTTCAATTATTTGTGGAAACATATCAATTGGTAGAACCCTCGATAAATGAACGAGATGCTATGTATGAATCACTCACATATTCGTCTGAATTATATGTACCCGCGGGATTAATTTGGAAA------ACCAGTAGGGATATGCAAGAACAAACTATTTTTATTGGAAATATCCCTCTAATGAATTCTCTCGGAACTTCTATAGTAAATGGAATATACAGAATTGTGATTAATCAAATATTGCAAAGTCCTGGAATTTATTACCGTTCAGAATTGGACCATAGCGGAATTTCGGTCTATACCGGTACCATCATATCCGATTGGGGGGGAAGATTAGAATTAGAGATTGATAGAAAAGCAAGGATATGGGCTCGTGTGAGTAGGAAACAGAAAATATCTATTCTAGTTCTATCATCAGCTATGGGGTCAAATCTACGAGAAATCATAGAGAATGTTTGCTATCCTGAAATTTTTTTGTCTTTCCTGAATGATAAGGAGAAAAATAAAATAGGGTCAAAAGAAAATGCTATTTTGGAGTTTTATCAACAATTTGCTTGTGTAGGCGGAGAT------CCGGTATTTTCTGAATCCTTATGTAAGGAATTACAAAAGAAATTCTTTCAACAACGATGTGAATTAGGAAGGATTGGTCGACGAAATATGAATCGGAGACTTAATCTTGATATACCCCAGAACAATACATTTTTGTTACCACGAGATATATTGGCAGCTGCGGATCATTTGCTTGCAATGAAATTTGGAATGGGTACACTTGACGATATGAATAATTTGCAAAATAAACGTATTCGTTCTGTAGCGGATCTCTTACAAGATCAATTTGGATTGGCTCTGGCTCGTTTAGAAAATGTGGTTCGGGGAACTATATGTGGAGCAATTAGACATAAATTGATACCGACTCCTCAGAATTTGGTAACTTCGACTCCATTAACAACCACTTTTGAATCTTTTTTCGGCTTACACCCATTATCTCAAGTTTTGGATCGAACGAATCCATTGACACAAATAGTTCATGGTAGAAAATTGAGTTATTTGGGCCCTGGAGGATTAACAGGGCGAACAGCTAGTTTTCGGATACGAGATATCCATCCTAGTCACTATGGACGCATTTGCCCAATCGACACGTCTGAAGGAATCAATGTTGGGCTTATTGGATCCTTAGCAATTCATGCGAAAATTGGTCGTTGGGGATCTCTCGAAAGCCCATTTTATGAAATTTATGAA------------AGATCA------AAAAAGGTACGAATGCGTTATTTATCACCAAGTAGAGATGAATATTATATGTTAGCGGCGGGAAATTCTTTGGCGCTGAATCCGGGTATTCAGGAGGAACAAGTTGTTCCAGCTCGATACCGGCAAGAATTCCTGACTATTGCATGGGAACGAGTTCATCTTCGAAGTATTTTTCCCTTCCAATATTTTTCTGTTGGAGCTTCCCTCATTCCTTTTATCGAGCATAATGATGCGAATCGGGCTTTAATGAGTTCTAATATGCAACGTCAAGCAGTTCCGCTTTCTAGGTCTGAGAAGTGCATTGTTGGAACCGGGTTAGAAAGGCAAGTGGCTCTAGATTCAGGGGTTCTCGCTATAGCCAAACACGAGGGAAAGATCATTTATGCCGATACTAACAAGATCCTTTTCTCAGGTAATGGAGATACTCGAAGCATTCCATTAGTTCTGTATGAACGTTCCAACAAAAATACTTGTATGCACCAAAAACCCCGGGTTCAGCAGGGTAAATGCATTAAAAAGGGACAAATTTTATCGGATGGTGCCGCTATCGTTGGTGGGGAACTCGCTTTGGGGAAAAACGTATTAGTAGCTTATATGCCGTGGGAAGGTTACAATTTTGAGGATGCGGTACTTATTAGTGAACGTCTGGTATATGAAGATATTTATACTTCTTTTCACATCCGTAAATACGAAATTCAGACTCATGTGACAAGTCAAGGCCCGGAAAGGATCACTAATGAAATACCACATTTAGAGGCCCATTTACTCCGAAATTTAGACAAAAATGGAATTGTGATGCTTGGATCTTGGGTCGAGACGGGCGAGATTTTAGTAGGTAAATTAACGCCTCAAATGGCGAAAGAATCCTCGTATGCCCCGGAAGATAGATTATTACGAGCCATACTGGGCATTAATGTATCCACTTCAAAGGAAACTTGTTTAAAACTACCTATAGGTGGTAGGGGTCGAGTTATTGATGTGAGATGGATCCGGAAAAGGGGGAGTTCTAGTTATAATCCAGAAATTATTCGTGTATATATCTCACAGAAACGTGAAATTAAAGTAGGTGATAAAGTAGCTGGAAGACATGGAAATAAGGGTATTATTTCCAAAATTTTGCCTAGACAAGATATGCCTTATTTGCAAGATGGAAGACCTGTTGATATAGTCTTCAATCCATTAGGAGTCCCTTCACGAATGAATGTAGGACAGATATTTGAATGCTCGCTGGGGTTAGCGGGTAGTCTGCTAGACAGACATTATCGAATAGCACCTTTTGATGAGAGATATGAACAAGAGGCTTCGAGAAAACTAGTCTTTTCGGAATTATATGAAGCCAGTAAGGAAACAGGGAATCCCTGGGTATTTGAACCTGAATATCCGGGAAAAAGCAGAATATTTGATGGAAGAACGGGAGAGCCTTTTGAACAGCCTGTTATAATAGGAAAGCCTTATATCTTGAAATTAATTCATCAAGTTGATGATAAAATCCACGGCCGTTCTAGCGGACATTATGCACTTGTTACACAACAACCTCTTAGAGGAAGAGCTAAGCAAGGGGGGCAGCGGGTAGGAGAAATGGAGGTTTGGGCTCTAGAGGGATTTGGTGTTGCTCATATTTTACAAGAAATGCTTACTTATAAATCTGATCATATTAGAGCTCGCCAGGAAGTACTTGGGACTACGATCGTTGGCGGAATAATACCTAACCCCGAGGATGCTCCAGAATCTTTTAGATTGCTCGTTCGAGAACTACGATCTTTGGCTCTGGAACTGAACCATTTCCTTGTATCTGAGAAAAATTTCCGGATTAATAGAAAGGAAGCT---------
>Rhodiola_rosea
ATGCTCCGGGATGGAAATGAGGGAATGTCCACAATACCTGGTTTTAATCAGATACAATTTGAGGGATTTTGTAGGTTTCTTGGTCATGGCTTGACGGAAGAACTTTATAAGTTTCCAAAAATTGAAGATACCGATCAAGAAATTGAATTTCAATTATTTGTGGAAACATATCAATTGGTAGAACCCTCGATAAATGAACGAGATGCTATGTATGAATCACTCACATATTCGTCTGAATTATATGTACCCGCGGGATTAATTTGGAAA------ACCAATAGGGATATGCAAGAACAAACTATTTTTATTGGAAATATCCCTCTAATGAATTCTCTCGGAACTTCTATAGTAAATGGAATATACAGAATTGTGATTAATCAAATATTGCAAAGTCCTGGAATTTATTACCGTTCAGAATTGGACCATAGCGGAATTTCGGTCTATACCGGTACCATCATATCCGATTGGGGGGGAAGATTAGAATTAGAGATTGATAGAAAAGCAAGGATATGGGCTCGTGTGAGTAGGAAACAGAAAATATCTATTCTAGTTCTATCATCAGCTATGGGGTCAAATCTACGAGAAATCATAGAGAATGTTTGCTATCCTGAAATTTTTTTGTCTTTCCTGAATGATAAGGAGAAAAATAAAATAGGGTCAAAAGAAAATGCTATTTTGGAGTTTTATCAACAATTTGCTTGTGTAGGCGGAGAT------CCGGTATTTTCTGAATCCTTATGTAAGGAATTACAAAAGAAATTCTTTCAACAACGATGTGAATTAGGAAGGATTGGTCGACGAAATATGAATCGGAGACTTAATCTTGATATACCCCAGAACAATACATTTTTGTTACCACGAGATATATTGGCAGCTGCGGATCATTTGCTTGCAATGAAATTTGGAATGGGTACACTTGACGATATGAATCATTTGAAAAATAAACGTATTCGTTCTGTAGCGGATCTCTTACAAGATCAATTTGGATTGGCTCTGGCTCGTTTAGAAAATGTGGTTCGGGGAACTATATGTGGAGCAATTAGACATAAATTGATACCGACTCCTCAGAATTTGGTAACTTCGACTCCATTAACAACCACTTTTGAATCTTTTTTCGGCTTACACCCATTATCTCAAGTTTTGGATCGAACGAATCCATTGACACAAATAGTTCATGGCAGAAAATTGAGTTATTTGGGCCCTGGAGGATTAACAGGGCGAACAGCTAGTTTTCGGATACGAGATATCCATCCTAGTCACTATGGACGCATTTGCCCAATCGACACGTCTGAAGGAATCAATGTTGGGCTTATTGGATCCTTAGCAATTCATGCGAAAATTGGTCGTTGGGGATCTCTCGAAAGCCCATTTTATGAAATTTATGAA------------AGATCA------AAAAAGGTACGAATGCGTTATTTATCACCAAGTAGAGATGAATATTATATGTTAGCGGCGGGAAATTCTTTGGCGCTGAATCCGGGTATTCAGGAGGAACAAGTTGTTCCAGCTCGATACCGGCAAGAATTCCTGACTATTGCATGGGAACGAGTTCATCTTCGAAGTATTTTTCCCTTCCAATATTTTTCTGTTGGAGCTTCCCTCATTCCTTTTATCGAGCATAATGATGCTAATCGTGCTTTAATGAGTTCTAATATGCAACGTCAAGCAGTTCCGCTTTCTAGGTCTGAGAAGTGCATTGTTGGAACCGGGTTAGAAAGGCAAGTGGCTCTAGATTCAGGGGTTCTCGCTATAGCCAAACACGAGGGAAAGATCATTTATGCCGATACTAACAAGATCCTTTTCTCAGGTAATGGAGATACTCGAAGCATTCCATTAGTTCTGTATGAACGTTCCAACAAAAATACTTGTATGCACCAAAAACCCCGGGTTCAGCAGGGTAAATGCATTAAAAAGGGACAAATTTTATCGGATGGTGCCGCTATCGTTGGTGGGGAACTCGCTTTGGGGAAAAACGTATTAGTAGCTTATATGCCGTGGGAAGGTTACAATTTTGAGGATGCGGTACTTATTAGTGAACGTCTGGTATATGAAGATATTTATACTTCTTTTCACATCCGTAAATACGAAATTCAGACTCATGTGACAAGTCAAGGCCCTGAAAGGATCACTAATGAAATACCACATTTAGAGGCCCATTTACTCCGAAATTTAGACAAAAATGGAATTGTGATGCTTGGATCTTGGGTCGAGACGGGCGAGATTTTAGTAGGTAAATTAACGCCTCAAATGGCGAAAGAATCCTCGTATGCCCCGGAAGATAGATTATTACGAGCCATACTGGGCATTCAGGTATCCACTTCAAAGGAAACTTGTTTAAAACTACCTATAGGTGGTAGGGGTCGAGTTATTGATGTGAGATGGATCCGGAAAAAGGGGAGTTCTAGTTATAATCCAGAAATTATTCGTGTATATATCTCACAGAAACGTGAAATTAAAGTAGGTGATAAAGTAGCTGGAAGACATGGAAATAAGGGTATTATTTCCAAAATTTTGCCTAGACAAGATATGCCTTATTTGCAAGATGGAAGACCTGTTGATATGGTCTTCAATCCATTAGGAGTCCCTTCACGAATGAATGTAGGACAGATATTTGAATGCTCGCTGGGGTTAGCGGGTAGTCTGCTAGACAGACATTATCGAATAGCACCTTTTGATGAGAGATATGAACAAGAGGCTTCGAGAAAACTAGTCTTTTCGGAATTATATGAAGCCAGTAAGGAAACAGGGAATCCCTGGGTATTTGAACCTGAATATCCGGGAAAAAGCAGAATATTTGATGGAAGAACGGGAGAGCCTTTTGAACAGCCTGTTATAATAGGAAAGCCTTATATCTTGAAATTAATTCATCAAGTTGATGATAAAATCCACGGTCGTTCTAGCGGACATTATGCACTTGTTACACAACAACCTCTTAGAGGAAGAGCTAAGCAAGGGGGACAGCGGGTAGGAGAAATGGAGGTTTGGGCTCTAGAGGGATTTGGTGTTGCTCATATTTTACAAGAAATGCTTACTTATAAATCTGATCATATTAGAGCTCGCCAGGAAGTACTTGGGACTACGATCGTTGGCGGAATAATACCTAACCCCGAGGATGCTCCAGAATCTTTTAGATTGCTCGTTCGAGAACTACGATCTTTGGCTCTGGAACTGAACCATTTCCTTGTATCTGAGAAAAATTTCCGGATTAATAGAAAGGAAGCT---------
>Rhodiola_sacra
ATGCTCCGGGATGGAAATGAGGGAATGTCCACAATACCTGGTTTTAATCAGATACAATTTGAGGGATTTTGTAGGTTTCTTGGTCATGGCTTGACGGAAGAACTTTATAAGTTTCCAAAAATTGAAGATACCGATCAAGAAATTGAATTTCAATTATTTGTGGAAACATATCAATTGGTAGAACCCTCGATAAATGAACGAGATGCTATGTATGAATCACTCACATATTCGTCTGAATTATATGTACCCGCGGGATTAATTTGGAAA------ACCAGTAGGGATATGCAAGAACAAACTATTTTTATTGGAAATATCCCTCTAATGAATTCTCTCGGAACTTCTATAGTAAATGGAATATACAGAATTGTGATTAATCAAATATTGCAAAGTCCTGGAATTTATTACCGTTCAGAATTGGACCATAGCGGAATTTCGGTCTATACCGGTACCATCATATCCGATTGGGGGGGAAGATTAGAATTAGAGATTGATAGAAAAGCAAGGATATGGGCTCGTGTGAGTAGGAAACATAAAATATCTATTCTAGTTCTATCATCAGCTATGGGGTCAAATCTACGAGAAATCATAGAGAATGTTTGCTATCCTGAAATTTTTTTGTCTTTCCTGAATGATAAGGAGAAAAATAAAATAGGGTCAAAAGAAAATGCTATTTTGGAGTTTTATCAACAATTTGCTTGTGTAGGCGGAGAT------CCGGTATTTTCTGAATCCTTATGTAAGGAATTACAAAAGAAATTCTTTCAACAACGATGTGAATTAGGAAGGATTGGTCGACGAAATATGAATCGGAGACTTAATCTTGATATACCCCAGAACAATACATTTTTGTTACCACGAGATATATTGGCAGCTGCGGATCATTTGCTTGCAATGAAATTTGGAATGGGTACACTTGACGATATGAATCATTTGCAAAATAAACGTATTCGTTCTGTAGCGGATCTCTTACAAGATCAATTTGGATTGGCTCTGGCTCGTTTAGAAAATGTGGTTCGGGGAACTATATGTGGAGCAATTAGACATAAATTGATACCGACTCCTCAGAATTTGGTAACTTCGACTCCATTAACAACCACTTTTGAATCTTTTTTCGGCTTACACCCATTATCTCAAGTTTTGGATCGAACGAATCCATTGACACAAATAGTTCATGGTAGAAAATTGAGTTATTTGGGCCCTGGAGGATTAACAGGGCGAACAGCTAGTTTTCGGATACGAGATATCCATCCTAGTCACTATGGACGCATTTGCCCAATCGACACGTCTGAAGGAATCAATGTTGGGCTTATTGGATCCTTAGCAATTCATGCGAAAATTGGTCGTTGGGGATCTCTCGAAAGCCCATTTTATGAAATTTATGAA------------AGATCA------AAAAAGGTACGAATGCGTTATTTATCACCAAGTAGAGATGAATATTATATGTTAGCGGCGGGAAATTCTTTGGCGCTGAATCCGGGTATTCAGGAGGAACAAGTTGTTCCAGCTCGATACCGGCAAGAATTCCTGACTATTGCATGGGAACGAGTTCATCTTCGAAGTATTTTTCCCTTCCAATATTTTTCTGTTGGAGCTTCCCTCATTCCTTTTATCGAGCATAATGATGCGAATCGGGCTTTAATGAGTTCTAATATGCAACGTCAAGCAGTTCCGCTTTCTAGGTCTGAGAAGTGCATTGTTGGAACCGGGTTAGAAAGGCAAGTGGCTCTAGATTCAGGGGTTCTCGCTATAGCCAAACACGAGGGAAAGATCATTTATGCCGATACTAACAAGATCCTTTTCTCAGGTAATGGAGATACTCGAAGCATTCCATTAGTTCTGTATGAGCGTTCCAACAAAAATACTTGTATGCACCAAAAACCCCGGGTTCAGCAGGGTAAATGCATTAAAAAGGGACAAATTTTATCGGATGGTGCCGCTATCGTTGGTGGGGAACTCGCTTTGGGGAAAAACGTATTAGTAGCTTATATGCCGTGGGAAGGTTACAATTTTGAGGATGCGGTACTTATTAGTGAACGTCTGGTATATGAAGATATTTATACTTCTTTTCACATCCGTAAATACGAAATTCAGACTCATGTGACAAGTCAAGGCCCGGAAAGGATCACTAATGAAATACCACATTTAGAGGCCCATTTACTCCGAAATTTAGACAAAAATGGAATTGTGATGCTTGGATCTTGGGTCGAGACGGGCGAGATTTTAGTAGGTAAATTAACGCCTCAAATGGCGAAAGAATCCTCGTATGCCCCGGAAGATAGATTATTACGAGCCATACTGGGCATTCATGTATCCACTTCAAAGGAAACTTGTTTAAAACTACCTATAGGTGGTAGGGGTCGAGTTATTGATGTGAGATGGATCCGGAAAAGGGGGAGTTCTAGTTATAATCCAGAAATTATTCGTGTATATATCTCACAGAAACGTGAAATTAAAGTAGGTGATAAAGTAGCTGGAAGACATGGAAATAAGGGTATTATTTCCAAAATTTTGCCTAGACAAGATATGCCTTATTTGCAAGATGGAAGACCTGTTGATATGGTCTTCAATCCATTAGGAGTCCCTTCACGAATGAATGTAGGACAGATATTTGAATGCTCGCTGGGGTTAGCGGGTAGTCTGCTAGACAGACATTATCGAATAGCACCTTTTGATGAGAGATATGAACAAGAGGCTTCGAGAAAACTAGTCTTTTCGGAATTATATGAAGCCAGTAAGGAAACAGGGAATCCCTGGGTATTTGAACCTGAATATCCGGGAAAAAGCAGAATATTTGATGGAAGAACGGGAGAGCCTTTTGAACAGCCTGTTATAATAGGAAAGCCTTATATCTTGAAATTAATTCATCAAGTTGATGATAAAATCCACGGCCGTTCTAGCGGACATTATGCACTTGTTACACAACAACCTCTTAGAGGAAGAGCTAAGCAAGGGGGGCAGCGGGTAGGAGAAATGGAGGTTTGGGCTCTAGAGGGATTTGGTGTTGCTCATATTTTACAAGAAATGCTTACTTATAAATCTGATCATATTAGAGCTCGCCAGGAAGTACTTGGGACTACGATCGTTGGCGGAATAATACCTAACCCCGAGGATGCTCCAGAATCTTTTAGATTGCTCGTTCGAGAACTACGATCTTTGGCTCTGGAACTGAACCATTTCCTTGTATCTGAGAAAAATTTCCGGATTAATAGAAAGGAAGCT---------
>Rhodiola_yunnanensis
ATGCTCCGGGATGGAAATGAGGGAATGTCCACAATACCTGGTTTTAATCAGATACAATTTGAGGGATTTTGTAGGTTTCTTGGTCATGGCTTGACGGAAGAACTTTATAAGTTTTCAAAAATTGAAGATACCGATCAAGAAATTGAATTTCAATTATTTGTGGAAACATATCAATTGGTAGAACCCTCGATAAATGAACGAGATGCTATGTATGAATCACTCACATATTCGTCTGAATTATATGTACCCGCGGGATTAATTTGGAAA------ACCAGTAGGGATATGCAAGAACAAACTATTTTTATTGGAAATATCCCTCTAATGAATTCTCTCGGAACTTCTATAGTAAATGGAATATACAGAATTGTGATTAATCAAATATTGCAAAGTCCTGGAATTTATTACCGTTCAGAATTGGACCATAGCGGAATTTCGGTCTATACCGGTACCATCATATCCGATTGGGGGGGAAGATTAGAATTAGAGATTGATAGAAAAGCAAGGATATGGGCTCGTGTGAGTAGGAAACAGAAAATATCTATTCTAGTTCTATCATCAGCTATGGGGTCAAATCTACGAGAAATCATAGAGAATGTTTGCTATCCTGAAATTTTTTTGTCTTTCCTGAATGATAAGGAGAAAAATAAAATAGGGTCAAAAGAAAATGCTATTTTGGAGTTTTATCAACAATTTGCTTGTGTAGGCGGAGAT------CCGGTATTTTCTGAATCCTTATGTAAGGAATTACAAAAGAAATTCTTTCAACAACGATGTGAATTAGGAAGGATTGGTCGACGAAATATGAATCGGAGACTTAATCTTGATATACCCCAGAACAATACATTTTTGTTACCACGAGATATATTGGCAGCTGCGGATCATTTGCTTGCAATGAAATTTGGAATGGGTACACTTGACGATATGAATCATTTGAAAAATAAACGTATTCGTTCTGTAGCGGATCTCTTACAAGATCAATTTGGATTGGCTCTGGCTCGTTTAGAAAATGTGGTTCGGGGAACTATATGTGGAGCAATTAGACATAAATTGATACCGACTCCTCAGAATTTGGTAACTTCGACTCCATTAACAACCACTTTTGAATCTTTTTTCGGCTTACACCCATTATCTCAAGTTTTGGATCGAACGAATCCATTGACACAAATAGTTCATGGTAGAAAATTGAGTTATTTGGGCCCTGGAGGATTAACAGGGCGAACAGCTAGTTTTCGGATACGAGATATCCATCCTAGTCACTATGGGCGCATTTGCCCAATCGACACGTCTGAAGGAATCAATGTTGGGCTTATTGGATCCTTAGCAATTCATGCGAAAATCGGTCGTTGGGGATCTCTCGAAAGCCCATTTTATGAAATTTATGAA------------AGATCA------AAAAAGGTACGAATGCGTTATTTATCACCAAGTAGAGATGAATATTATATGTTAGCGGCGGGAAATTCTTTGGCGCTGAATCCGGGTATTCAGGAGGAACAAGTTGTTCCAGCTCGATACCGGCAAGAATTCCTGACTATTGCATGGGAACGAGTTCATCTTCGAAGTATTTTTCCCTTCCAATATTTTTCTGTTGGAGCTTCCCTCATTCCTTTTATCGAGCATAATGATGCTAATCGGGCTTTAATGAGTTCTAATATGCAACGTCAAGCAGTTCCGCTTTCTAGGTCTGAGAAGTGCATTGTTGGAACCGGGTTAGAAAGGCAAGTGGCTCTAGATTCAGGGGTTCTCGCTATAGCCAAACACGAGGGAAAGATCATTTATGCCGATACTAACAAGATCCTTTTCTCAGGTAATGGAGATACTCGAAGCATTCCATTAGTTCTGTATGAACGTTCCAACAAAAATACTTGTATGCACCAAAAACCCCGGGTTCAGCAGGGTAAATGCATTAAAAAGGGACAAATTTTATCGGATGGTGCCGCTATCGTTGGTGGGGAACTCGCTTTGGGGAAAAACGTATTAGTAGCTTATATGCCGTGGGAAGGTTACAATTTTGAGGATGCGGTACTTATTAGTGAACGTCTGGTATATGAAGATATTTATACTTCTTTTCACATCCGTAAATACGAAATTCAGACTCATGTGACAAGTCAAGGCCCTGAAAGGATCACTAATGAAATACCACATTTAGAGGCCCATTTACTCCGAAATTTAGACAAAAATGGAATTGTGATGCTTGGATCTTGGGTCGAGACGGGCGAGATTTTAGTAGGTAAATTAACGCCTCAAATGGCGAAAGAATCCTCGTATGCCCCGGAAGATAGATTATTACGAGCCATACTGGGCATTCAGGTATCCACTTCAAAGGAAACTTGTTTAAAACTACCTATAGGTGGTAGGGGTCGAGTTATTGATGTGAGATGGATCCGGAAAAAGGGGAGTTCTAGTTATAATCCAGAAATTATTCGTGTATATATCTCACAGAAACGTGAAATTAAAGTAGGTGATAAAGTAGCTGGAAGACATGGAAATAAGGGTATTATTTCCAAAATTTTGCCTAGACAAGATATGCCTTATTTGCAAGATGGAAGACCTGTTGATATGGTCTTCAATCCATTAGGAGTCCCTTCACGAATGAATGTAGGACAGATATTTGAATGCTCGCTGGGGTTAGCGGGTAGTCTGCTAGACAGACATTATCGAATAGCACCTTTTGATGAGAGATATGAACAAGAGGCTTCGAGAAAACTAGTCTTTTCGGAATTATATGAAGCCAGTAAGGAAACAGGGAATCCCTGGGTATTTGAACCTGAATATCCGGGAAAAAGCAGAATATTTGATGGAAGAACGGGAGAGCCTTTTGAACAGCCTGTTATAATAGGAAAGCCTTATATCTTGAAATTAATTCATCAAGTTGATGATAAAATCCACGGCCGTTCTAGCGGACATTATGCACTTGTTACACAACAACCTCTTAGAGGAAGAGCTAAGCAAGGGGGGCAGCGGGTAGGAGAAATGGAGGTTTGGGCTCTAGAGGGATTTGGTGTTGCTCATATTTTACAAGAAATGCTTACTTATAAATCTGATCATATTAGAGCTCGCCAGGAAGTACTTGGGACTACGATCGTTGGCGGAATAATACCTAACCCCGAGGATGCTCCAGAATCTTTTAGATTGCTCGTTCGAGAACTACGATCTTTGGCTCTGGAACTGAACCATTTCCTTGTATCTGAGAAAAATTTCCGGATTAATAGAAAGGAAGCT---------
>Rhodiola_dumulosa
ATGCTCCGGGATGGAAATGAGGGAATGTCCACAATACCTGGTTTTAATCAGATACAATTTGAGGGATTTTGTAGGTTTCTTGGTCATGGCTTGACGGAAGAACTTTATAAGTTTCCAAAAATTGAAGATACCGATCAAGAAATTGAATTTCAATTATTTGTGGAAACATATCAATTGGTAGAACCCTCGATAAATGAACGAGATGCTATGTATGAATCACTCACATATTCGTCTGAATTATATGTACCCGCGGGATTAATTTGGAAA------ACCAGTAGGGATATGCAAGAACAAACTATTTTTATTGGAAATATCCCTCTAATGAATTCTCTCGGAACTTCTATAGTAAATGGAATATACAGAATTGTGATTAATCAAATATTGCAAAGTCCTGGAATTTATTACCGTTCAGAATTGGACCATAGCGGAATTTCGGTCTATACCGGTACCATCATATCCGATTGGGGGGGAAGATTAGAATTAGAGATTGATAGAAAAGCAAGGATATGGGCTCGTGTGAGTAGGAAACAGAAAATATCTATTCTAGTTCTATCATCAGCTATGGGGTCAAATCTACGAGAAATCATAGAGAATGTTTGCTATCCTGAAATTTTTTTGTCTTTCCTGAATGATAAGGAGAAAAATAAAATAGGGTCAAAAGAAAATGCTATTTTGGAGTTTTATCAACAATTTGCTTGTGTAGGCGGAGAT------CCGGTATTTTCTGAATCCTTATGTAAGGAATTACAAAAGAAATTCTTTCAACAACGATGTGAATTAGGAAGGATTGGTCGACGAAATATGAATCGGAGACTTAATCTTGATATACCCCAGAACAATACATTTTTGTTACCACGAGATATATTGGCAGCTGCGGATCATTTGCTTGCAATGAAATTTGGAATGGGTACACTTGACGATATGAATCATTTGAAAAATAAACGTATTCGTTCTGTAGCGGATCTCTTACAAGATCAATTTGGATTGGCTCTGGCTCGTTTAGAAAATGTGGTTCGGGGAACTATATGTGGAGCAATTAGACATAAATTGATACCGACTCCTCAGAATTTGGTAACTTCGACTCCATTAACAACCACTTTTGAATCTTTTTTCGGCTTACACCCATTATCTCAAGTTTTGGATCGAACGAATCCATTGACACAAATAGTTCATGGTAGAAAATTGAGTTATTTGGGCCCTGGAGGATTAACAGGGCGAACAGCTAGTTTTCGGATACGAGATATCCATCCTAGTCACTATGGACGCATTTGCCCAATCGACACGTCTGAAGGAATCAATGTTGGGCTTATTGGATCCTTAGCAATTCATGCGAAAATTGGTCGTTGGGGATCTCTCGAAAGCCCATTTTATGAAATTTATGAA------------AGATCA------AAAAAGGTACGAATGCGTTATTTATCACCAAGTAGAGATGAATATTATATGTTAGCGGCGGGAAATTCTTTGGCGCTGAATCCGGGTATTCAGGAGGAACAAGTTGTTCCAGCTCGATACCGGCAAGAATTCCTGACTATTGCATGGGAACGAGTTCATCTTCGAAGTATTTTTCCCTTCCAATATTTTTCTGTTGGAGCTTCCCTCATTCCTTTTATCGAGCATAATGATGCGAATCGGGCTTTAATGAGTTCTAATATGCAACGTCAAGCAGTTCCGCTTTCTAGGTCTGAGAAGTGCATTGTTGGAACCGGGTTAGAAAGGCAAGTGGCTCTAGATTCAGGGGTTCTCGCTATAGCCAAACACGAGGGAAAGATCATTTATGCCGATACTAACAAGATCCTTTTCTCAGGTAATGGAGATACTCGAAGCATTCCATTAGTTCTGTATGAACGTTCCAACAAAAATACTTGTATGCACCAAAAACCCCGGGTTCAGCAGGGTAAATGCATTAAAAAGGGACAAATTTTATCGGATGGTGCCGCTATCGTTGGTGGGGAACTCGCTTTGGGGAAAAACGTATTAGTAGCTTATATGCCGTGGGAAGGTTACAATTTTGAGGATGCGGTACTTATTAGTGAACGTCTGGTATATGAAGATATTTATACTTCTTTTCACATCCGTAAATACGAAATTCAGACTCATGTGACAAGTCAAGGCCCGGAAAGGATCACTAATGAAATACCACATTTAGAGGCCCATTTACTCCGAAATTTAGACAAAAATGGAATTGTGATGCTTGGATCTTGGGTCGAGACGGGCGAGATTTTAGTAGGTAAATTAACGCCTCAAATGGCGAAAGAATCCTCGTATGCCCCGGAAGATAGATTATTACGAGCCATACTGGGCATTCATGTATCCACTTCAAAGGAAACTTGTTTAAAACTACCTATAGGTGGTAGGGGTCGAGTTATTGATGTGAGATGGATCCGGAAAAGGGGGAGTTCTAGTTATAATCCAGAAATTATTCGTGTATATATCTCACAGAAACGTGAAATTAAAGTAGGTGATAAAGTAGCTGGAAGACATGGAAATAAGGGTATTATTTCCAAAATTTTGCCTAGACAAGATATGCCTTATTTGCAAGATGGAAGACCTGTTGATATGGTCTTCAATCCATTAGGAGTCCCTTCACGAATGAATGTAGGACAGATATTTGAATGCTCGCTGGGGTTAGCGGGTAGTCTGCTAGACAGACATTATCGAATAGCACCTTTTGATGAGAGATATGAACAAGAGGCTTCGAGAAAACTAGTCTTTTCGGAATTATATGAAGCCAGTAAGGAAACAGGGAATCCCTGGGTATTTGAACCTGAATATCCGGGAAAAAGCAGAATATTTGATGGAAGAACGGGAGAGCCTTTTGAACAGCCTGTTATAATAGGAAAGCCTTATATCTTGAAATTAATTCATCAAGTTGATGATAAAATCCACGGCCGTTCTAGCGGACATTATGCACTTGTTACACAACAACCTCTTAGAGGAAGAGCTAAGCAAGGGGGGCAGCGGGTAGGAGAAATGGAGGTTTGGGCTCTAGAGGGATTTGGTGTTGCTCATATTTTACAAGAAATGCTTACTTATAAATCTGATCATATTAGAGCTCGCCAGGAAGTACTTGGGACTACGATCGTTGGCGGAATAATACCTAACCCCGAGGATGCTCCAGAATCTTTTAGATTGCTCGTTCGAGAACTACGATCTTTGGCTCTGGAACTGAACCATTTCCTTGTATCTGAGAAAAATTTCCGGATTAATAGAAAGGAAGCT---------
>Rhodiola_fastigiata
ATGCTCCGGGATGGAAATGAGGGAATGTCCACAATACCTGGTTTTAATCAGATACAATTTGAGGGATTTTGTAGGTTTCTTGGTCATGGCTTGACGGAAGAACTTTATAAGTTTCCAAAAATTGAAGATATCGATCAAGAAATTGAATTTCAATTATTTGTGGAAACATATCAATTGGTAGAACCCTCGATAAATGAACGAGATGCTATGTATGAATCACTCACATATTCGTCTGAATTATATGTACCTGCGGGATTAATTTGGAAA------ACCAGTAGGGATATGCAAGAACAAACTATTTTTATTGGAAATATCCCTCTAATGAATTCTCTCGGAACTTCTATAGTAAATGGAATATACAGAATTGTGATTAATCAAATATTGCAAAGTCCTGGAATTTATTACCGTTCAGAATTGGACCATAGCGGAATTTCGGTCTATACCGGTACCATCATATCCGATTGGGGGGGAAGATTAGAATTAGAGATTGATAGAAAAGCAAGGATATGGGCTCGTGTGAGTAGGAAACAGAAAATATCTATTCTAGTTCTATCATCAGCTATGGGGTCAAATCTACGAGAAATCATAGAGAATGTTTGCTATCCTGAAATTTTTTTGTCTTTCCTGAATGATAAGGAGAAAAATAAAATAGGGTCAAAAGAAAATGCTATTTTGGAGTTTTATCAACAATTTGCTTGTGTAGGCGGAGAT------CCGGTATTTTCTGAATCCTTATGTAAGGAATTACAAAAGAAATTCTTTCAACAACGATGTGAATTAGGAAGGATTGGTCGACGAAATATGAATCGGAGACTTAATCTTGATATACCCCAGAACAATACATTTTTGTTACCACGAGATATATTGGCAGCTGCGGATCATTTGCTTGCAATGAAATTTGGAATGGGTACACTTGACGATATGAATCATTTGAAAAATAAACGTATTCGTTCTGTAGCGGATCTCTTACAAGATCAATTTGGATTGGCTCTGGCTCGTTTAGAAAATGTGGTTCGGGGAACTATATGTGGAGCAATTAGACATAAATTGATACCGACTCCTCAGAATTTGGTAACTTCGACTCCATTAACAACCACTTTTGAATCTTTTTTCGGCTTACACCCATTATCTCAAGTTTTGGATCGAACGAATCCATTGACACAAATAGTTCATGGTAGAAAATTGAGTTATTTGGGCCCTGGAGGATTAACAGGGCGAACAGCTAGTTTTCGGATACGAGATATCCATCCTAGTCACTATGGACGCATTTGCCCAATCGACACGTCTGAAGGAATCAATGTTGGGCTTATTGGATCCTTAGCAATTCATGCGAAAATTGGTCGTTGGGGATCTCTCGAAAGCCCATTTTATGAAATTTATGAA------------AGATCA------AAAAAGGTACGAATGCGTTATTTATCACCAAGTAGAGATGAATATTATATGTTAGCGGCGGGAAATTCTTTGGCGCTGAATCCGGGTATTCAGGAGGAACAAGTTGTTCCAGCTCGATACCGGCAAGAATTCCTGACTATTGCATGGGAACGAGTTCATCTTCGAAGTATTTTTCCCTTCCAATATTTTTCTGTTGGAGCTTCCCTCATTCCTTTTATCGAGCATAATGATGCGAATCGGGCTTTAATGAGTTCTAATATGCAACGTCAAGCAGTTCCGCTTTCTAGGTCTGAGAAGTGCATTGTTGGAACCGGGTTAGAAAGGCAAGTGGCTCTAGATTCAGGGGTTCTCGCTATAGCCAAACACGAGGGAAAGATCATTTCTGCCGATACTAACAAGATCCTTTTCTCAGGTAATGGAGATACTCGAAGCATTCCATTAGTTCTGTATGAACGTTCCAACAAAAATACTTGTATGCACCAAAAACCCCGGGTTCAGCAGGGTAAATGCATTAAAAAGGGACAAATTTTATCGGATGGTGCCGCTATCGTTGGTGGGGAACTCGCTTTGGGGAAAAACGTATTAGTAGCTTATATGCCGTGGGAAGGTTACAATTTTGAGGATGCGGTACTTATTAGTGAACGTCTGGTATATGAAGATATTTATACTTCTTTTCACATCCGTAAATACGAAATTCAGACTCATGTGACAAGTCAAGGCCCTGAAAGGATCACTAATGAAATACCACATTTAGAGGCCCATTTACTCCGAAATTTAGACAAAAATGGAATTGTGATGCTTGGATCTTGGGTCGAGACGGGCGAGATTTTAGTAGGTAAATTAACGCCTCAAATGGCGAAAGAATCCTCGTATGCCCCGGAAGATAGATTATTACGAGCCATACTGGGCATTCAGGTATCCACTTCAAAGGAAACTTGTTTAAAACTACCTATAGGTGGTAGGGGTCGAGTTATTGATGTGAGATGGATCCGGAAAAAGGGGAGTTCTAGTTATAATCCAGAAATTATTCGTGTATATATCTCACAGAAACGTGAAATTAAAGTAGGTGATAAAGTAGCTGGAAGACATGGAAATAAGGGTATTATTTCCAAAATTTTGCCTAGACAAGATATGCCTTATTTGCAAGATGGAAGACCTGTTGATATGGTCTTCAATCCATTAGGAGTCCCTTCACGAATGAATGTAGGACAGATATTTGAATGCTCGCTGGGGTTAGCGGGTAGTCTGCTAGACAGACATTATCGAATAGCACCTTTTGATGAGAGATATGAACAAGAGGCTTCGAGAAAACTAGTCTTTTCGGAATTATATGAAGCCAGTAAGGAAACAGGGAATCCCTGGGTATTTGAACCTGAATATCCGGGAAAAAGCAGAATATTTGATGGAAGAACGGGAGAGCCTTTTGAACAGCCTGTTATAATAGGAAAGCCTTATATCTTGAAATTAATTCATCAAGTTGATGATAAAATCCACGGCCGTTCTAGCGGACATTATGCACTTGTTACACAACAACCTCTTAGAGGAAGAGCTAAGCAAGGGGGGCAGCGGGTAGGAGAAATGGAGGTTTGGGCTCTAGAGGGATTTGGTGTTGCTCATATTTTACAAGAAATGCTTACTTATAAATCTGATCATATTAGAGCTCGCCAGGAAGTACTTGGGACTACGATCGTTGGCGGAATAATACCTAACCCCGAGGATGCTCCAGAATCTTTTAGATTGCTCGTTCGAGAACTACGATCTTTGGCTCTGGAACTGAACCATTTCCTTGTATCTGAGAAAAATTTACGGATTAATAGAAAGGAAGCT---------
>Rhodiola_gelida
ATGCTCCGGGATGTAAATGAGGGACTGTCCACAATACCTGGTTTTAATCAGATACAATTTGAGGGATTTTGTAGGTTTCTTGGTCATGGCTTGACGGAAGAACTTTATAAGTTTCCAAAAATTGAAGATACCGATCAAGAAATTGAATTTCAATTATTTGTGGAAACATATCAATTGGTAGAACCCTCGATAAATGAACGAGATGCTATGTATGAATCACTCACATATTCGTCTGAATTATATGTACCCGCGGGATTAATTTGGAAA------ACCAGTAGGGATATGCAAGAACAAACTATTTTTATTGGAAATATCCCTCTAATGAATTCTCTCGGAACTTCTATAGTAAATGGAATATACAGAATTGTGATTAATCAAATATTGCAAAGTCCTGGAATTTATTACCGTTCAGAATTGGACCATAGCGGAATTTCGGTCTATACCGGTACCATCATATCCGATTGGGGGGGAAGATTAGAATTAGAGATTGATAGAAAAGCAAGGATATGGGCTCGTGTGAGTAGGAAACAGAAAATATCTATTCTAGTTCTATCATCAGCTATGGGGTCAAATCTACGAGAAATCATAGAGAATGTTTGCTATCCTGAAATTTTTTTGTCTTTCCTGAATGATAAGGAGAAAAATAAAATAGGGTCAAAAGAAAATGCTATTTTGGAGTTTTATCAACAATTTGCTTGTGTAGGCGGAGAT------CCGGTATTTTCTGAATCCTTATGTAAGGAATTACAAAAGAAATTCTTTCAACAACGATGTGAATTAGGAAGGATTGGTCGACGAAATATGAATCGGAGACTTAATCTTGATATACCCCAGAACAATACATTTTTGTTACCACGAGATATATTGGCAGCTGCGGATCATTTGCTTGCAATGAAATTTGGAATGGGTACACTTGACGATATGAATCATTTGAAAAATAAACGTATTCGTTCTGTAGCGGATCTCTTACAAGATCAATTTGGATTGGCTCTGGCTCGTTTAGAAAATGTGGTTCGGGGAACTATATGTGGAGCAATTAGACATAAATTGATACCGACTCCTCAGAATTTGGTAACTTCGACTCCATTAACAACCACTTTTGAATCTTTTTTCGGCTTACACCCATTATCTCAAGTTTTGGATCGAACGAATCCATTGACACAAATAGTTCATGGTAGAAAATTGAGTTATTTGGGCCCTGGAGGATTAACAGGGCGAACAGCTAGTTTTCGGATACGAGATATCCATCCTAGTCACTATGGACGCATTTGCCCAATCGACACGTCTGAAGGAATCAATGTTGGGCTTATTGGATCCTTAGCAATTCATGCGAAAATTGGTCGTTGGGGATCTCTCGAAAGCCCATTTTATGAAATTTATGAA------------AGATCA------AAAAGGGTACGAATGCGTTATTTATCACCAAGTAGAGATGAATATTATATGTTAGCGGCGGGAAATTCTTTGGCGCTGAATCCGGGTATTCAGGAGGAACAAGTTGTTCCAGCTCGATACCGGCAAGAATTCCTGACTATTGCATGGGAACGAGTTCATCTTCGAAGTCTTTTTCCCTTCCAATATTTTTCTGTTGGAGCTTCCCTCATTCCTTTTATCGAGCATAATGATGCGAATCGGGCTTTAATGAGTTCTAATATGCAACGTCAAGCAGTTCCGCTTTCTAGGTCTGAGAAGTGCATTGTTGGAACCGGGTTAGAAAGGCAAGTGGCTCTAGATTCAGGGGTTCTCGCTATAGCCAAACACGAGGGAAAGATCATTTATGCCGATACTAACAAGATCCTTTTCTCAGGTAATGGAGATACTCGAAGCATTCCATTAGTTCTGTATGAACGTTCCAACAAAAATACTTGTATGCACCAAAAACCCCGGGTTCAGCAGGGTAAATGCATTAAAAAGGGACAAATTTTATCGGATAGTGCCGCTATCGTTGGTGGGGAACTCGCTTTGGGGAAAAACGTATTAGTAGCTTATATGCCGTGGGAAGGTTACAATTTTGAGGATGCGGTACTTATTAGTGAACGTCTGGTATATGAAGATATTTATACTTCTTTTCACATCCGTAAATACGAAATTCAGACTCATGTGACAAGTCAAGGCCCTGAAAGGATCACTAATGAAATACCACATTTAGAGGCCCATTTACTCCGAAATTTAGACAAAAATGGAATTGTGATGCTTGGATCTTGGGTCGAGACGGGCGAGATTTTAGTAGGTAAATTAACGCCTCAAATGGCGAAAGAATCCTCGTATGCCCCGGAAGATAGATTATTACGAGCCATACTGGGCATTCAGGTATCCACTTCAAAGGAAACTTGTTTAAAACTACCTATAGGTGGTAGGGGTCGAGTTATTGATGTGAGATGGATCCGGAAAAAGGGGAGTTCTAGTTATAATCCAGAAATTATTCGTGTATATATCTCACAGAAACGTGAAATTAAAGTAGGTGATAAAGTAGCTGGAAGACATGGAAATAAGGGTATTATTTCCAAAATTTTGCCTAGACAAGATATGCCTTATTTGCAAGATGGAAGACCTGTTGATATGGTCTTCAATCCATTAGGAGTCCCTTCACGAATGAATGTAGGACAGATATTTGAATGCTCGCTGGGGTTAGCGGGTAGTCTGCTAGACAGACATTATCGAATAGCACCTTTTGATGAGAGATATGAACAAGAGGCTTCGAGAAAACTAGTCTTTTCGGAATTATATGAAGCCAGTAAGGAAACAGGGAATCCCTGGGTATTTGAACCTGAATATCCGGGAAAAAGCAGAATATTTGATGGAAGAACGGGAGAGCCTTTTGAACAGCCTGTTATAATAGGAAAGCCTTATATCTTGAAATTAATTCATCAAGTTGATGATAAAATCCACGGCCGTTCTAGCGGACATTATGCACTTGTTACACAACAACCTCTTAGAGGAAGAGCTAAGCAAGGGGGGCAGCGGGTAGGAGAAATGGAGGTTTGGGCTCTAGAGGGATTTGGTGTTGCTCATATTTTACAAGAAATGCTTACTTATAAATCTGATCATATTAGAGCTCGCCAGGAAGTACTTGGGACTACGATCGTTGGCGGAATAATACCTAACCCCGAGGATGCTCCAGAATCTTTTAGATTGCTCGTTCGAGAACTACGATCTTTGGCTCTGGAACTGAACCATTTCCTTGTATCTGAGAAAAATTTCCGGATTAATAGAAAGGAAGCT---------
>Rhodiola_hobsonii
ATGCTCCGGGATGGAAATGAGGGAATGTCCACAATACCTGGTTTTAATCAGATACAATTTGAGGGATTTTGTAGGTTTCTTGGTCATGGCTTGACGGAAGAACTTTATAAGTTTCCAAAAATTGAAGATACCGATCAAGAAATTGAATTTCAATTATTTGTGGAAACATATCAATTGATAGAACCCTCGATAAATGAACGAGATGCTGTGTATGAATCACTCACATATTCGTCTGAATTATATGTACCCGCGGGATTAATTTGGAAA------ACCAGTAGGGATATGCAAGAACAAACTATTTTTATTGGAAATATCCCTCTAATGAATTCTCTCGGAACTTCTATAGTAAATGGAATATACAGAATTGTGATTAATCAAATATTGCAAAGTCCTGGAATTTATTACCGTTCAGAATTGGACCATAGCGGAATTTCGGTCTATACCGGTACCATCATATCCGATTGGGGGGGAAGATTAGAATTAGAGATTGATAGAAAAGCAAGGATATGGGCTCGTGTGAGTAGGAAACAGAAAATATCTATTCTAGTTCTATCATCAGCTATGGGGTCAAATCTACGAGAAATCATAGAGAATGTTTGCTATCCTGAAATTTTTTTGTCTTTCCTGAATGATAAGGAGAAAAATAAAATAGGGTCAAAAGAAAATGCTATTTTGGAGTTTTATCAACAATTTGCTTGTGTAGGCGGAGAT------CCGGTATTTTCTGAATCCTTATGTAAGGAATTACAAAAGAAATTCTTTCAACAAAGATGTGAATTAGGAAGGATTGGTCGACGAAATATGAATCGGAGACTTAATCTTGATATACCCCAGAACAATACATTTTTGTTACCACGAGATATATTGGCAGCTGCGGATCATTTGCTTGCAATGAAATTTGGAATGGGTACACTTGACGATATGAATCATTTGAAAAATAAACGTATTCGTTCTGTAGCAGATCTCTTACAAGATCAATTTGGATTGGCTCTGGCTCGTTTAGAAAATGTGGTTCGGGGAACTATATGTGGAGCAATTAGACATAAATTGATACCGACTCCTCAGAATTTGGTAACTTCGACGCCATTAACAACCACTTTTGAATCTTTTTTCGGCTTACACCCATTATCTCAAGTTTTGGATCGAACGAATCCATTGACACAAATAGTTCATGGTAGAAAATTGAGTTATTTGGGCCCTGGAGGATTAACAGGGCGAACAGCTAGTTTTCGGATACGAGATATCCATCCTAGTCACTATGGACGCATTTGCCCAATCGACACGTCTGAAGGAATCAATGTTGGGCTTATTGGATCCTTAGCAATTCATGCCAAAATTGGTCGTTGGGGATCTCTCGAAAGCCCATTTTATGAAATTTATGAA------------AGATCA------AAAAAGGTACGAATGCGTTATTTATCACCAAGTAGAGATGAATATTATATGGTAGCGGCGGGAAATTCTTTGGCGCTGAATCCGGGTATTCAGGAGGAACAAGTTGTTCCAGCTCGATACCGGCAAGAATTCCTGACTATTGCATGGGAACGAGTTCATCTTCGAAGTATTTTTCCCTTCCAATATTTTTCTGTTGGAGCTTCCCTCATTCCTTTTATCGAGCATAATGATGCGAATCGGGCTTTAATGAGTTCTAATATGCAACGTCAAGCCGTTCCGCTTTCTAGGTCTGAGAAGTGCATTGTTGGAACCGGGTTAGAAAGGCAAGTGGCTCTAGATTCAGGGGTTCTCGCTATAGCCAAACACGAGGGAAAGATCATTTATGCCGATACTAACAAGATCCTTTTCTCAGGTAATGGAGATACTCGAAGCATTCCATTAGTTCTGTATGAACGTTCCAACAAAAATACTAGTATGCACCAAAAACCCCGAGTTCAGCAGGGTAAATGCATTAAAAAGGGACAAATTTTATCGGATGGTGCCGCTATCGTTGGTGGGGAACTCGCTTTGGGGAAAAACGTATTAGTAGCTTATATGCCGTGGGAAGGTTACAATTTTGAGGATGCGGTACTTATTAGTGAACGTCTGGTATATGAAGATATTTATACTTCTTTTCACATCCGTAAATACGAAATTCAGACTCATGTGACAAGTCAAGGCCCTGAAAGGATCACTAATGAAATACCACATTTAGAGGCCCATTTACTCCGAAATTTAGACAAAAATGGAATTGTGATGCTTGGATCTTGGGTCGAGACGGGCGAGATTTTAGTAGGTAAATTAACGCCTCAAATGGCGAAAGAATCCTCGTATGCCCCGGAAGATAGATTATTACGAGCCATACTGGGCATTCAAGTATCCACTTCAAAAGAAACTTGTTTAAAACTACCTATAGGTGGTAGGGGTCGAGTTATTGATGTGAGATGGATCCGGAAAAAGGGGAGTTCTAGTTATAATCCAGAAATTATTCGTGTATATATCTCACAGAAACGTGAAATTAAAGTAGGTGATAAAGTAGCTGGAAGACATGGAAATAAGGGTATTATTTCCAAAATTTTGCCTAGACAAGATATGCCTTATTTGCAAGATGGAAGACCTGTTGATATGGTCTTCAATCCATTAGGAGTCCCTTCACGAATGAATGTAGGACAGATATTTGAATGCTCGCTGGGGTTAGCGGGTAGTCTGCTAGACAGACATTATCGAATAGCACCTTTTGATGAGAGATATGAACAAGAGGCTTCGAGAAAACTAGTCTTTTCGGAATTATATGAAGCCAGTAAGGAAACAGGGAATCCCTGGGTATTTGAACCTGAATATCCGGGAAAAAGCAGAATATTTGATGGAAGAACGGGAGAGCCTTTTGAACAGCCTGTTATAATAGGAAAGCCTTATATCTTGAAATTAATTCATCAAGTTGATGATAAAATCCACGGCCGTTCTAGCGGACATTATGCACTTGTTACACAACAACCTCTTAGAGGAAGAGCTAAGCAAGGGGGTCAGCGGGTAGGAGAAATGGAGGTTTGGGCTCTAGAGGGATTTGGTGTTGCTCATATTTTACAAGAAATGCTTACTTATAAATCTGATCATATTAGAGCTCGCCAGGAAGTACTTGGGACTACGATCGTTGGCGGAATAATACCTAACCCCGAGGATGCTCCAGAATCTTTTAGATTGCTCGTTCGAGAACTACGATCTTTGGCTCTGGAACTGAACCATTTCCTTGTATCTGAGAAAAATTTCCGGATTAATAGAAAGGAAGCT---------
>Rhodiola_humilis
ATGCTCCGGGATGGAAATGAGGGAATGTCCACAATACCTGGTTTTAATCAGATACAATTTGAGGGATTTTGTAGGTTTCTTGGTCATGGCTTGACGGAAGAACTTTATAAGTTTCCAAAAATTGAAGATACCGATCAAGAAATTGAATTTCAATTATTTGTGGAAACATATCAATTGGTAGAACCCTCGATAAATGAACGAGATGCTGTGTATGAATCACTCACATATTCGTCTGAATTATATGTACCCGCGGGATTAATTTGGAAA------ACCAGTAGGGATATGCAAGAACAAACTATTTTTATTGGAAATATCCCTCTAATGAATTCTCTCGGAACTTCTATAGTAAATGGAATATACAGAATTGTGATTAATCAAATATTGCAAAGTCCTGGAATTTATTACCGTTCAGAATTGGACCATAGCGGAATTTCGGTCTATACCGGTACCATCATATCCGATTGGGGGGGAAGATTAGAATTAGAGATTGATAGAAAAGCAAGGATATGGGCTCGTGTGAGTAGGAAACAGAAAATATCTATTCTAGTTCTATCATCAGCTATGGGGTCAAATCTACGAGAAATCATAGAGAATGTTTGCTATCCTGAAATTTTTTTGTCTTTCCTGAATGATAAGGAGAAAAATAAAATAGGGTCAAAAGAAAATGCTATTTTGGAGTTTTATCAACAATTTGCTTGTGTAGGCGGAGAT------CCGGTATTTTCTGAATCCTTATGTAAGGAATTACAAAAGAAATTCTTTCAACAAAGATGTGAATTAGGAAGGATTGGTCGACGAAATATGAATCGGAGACTTAATCTTGATATACCCCAGAACAATACATTTTTGTTACCACGAGATATATTGGCAGCTGCGGATCATTTGCTTGCAATGAAATTTGGAATGGGTACACTTGACGATATGAATCATTTGAAAAATAAACGTATTCGTTCTGTAGCAGATCTCTTACAAGATCAATTTGGATTGGCTCTGGCTCGTTTAGAAAATGTGGTTCGGGGAACTATATGTGGAGCAATTAGACATAAATTGATACCGACTCCTCAGAATTTGTTAACTTCGACTCCATTAACAACCACTTTTGAATCTTTTTTCGGCTTACACCCATTATCTCAAGTTTTGGATCGAACGAATCCATTGACACAAATAGTTCATGGTAGAAAATTGAGTTATTTGGGCCCTGGAGGATTAACAGGGCGAACAGCTAGTTTTCGGATACGAGATATCCATCCTAGTCACTATGGACGCATTTGCCCAATCGACACGTCTGAAGGAATCAATGTTGGGCTTATTGGATCCTTAGCAATTCATGCCAAAATTGGTCGTTGGGGATCTCTCGAAAGCCCATTTTATGAAATTTATGAA------------AGATCA------AAAAAGGTACGAATGCGTTATTTATCACCAAGTAGAGATGAATATTATATGGTAGCGGCGGGAAATTCTTTGGCGCTGAATCCGGGTATTCAGGAGGAACAAGTTGTTCCAGCTCGATACCGGCAAGAATTCCTGACTATTGCATGGGAACGAGTTCATCTTCGAAGTATTTTTCCCTTCCAATATTTTTCTGTTGGAGCTTCCCTCATTCCTTTTATCGAGCATAATGATGCGAATCGGGCTTTAATGAGTTCTAATATGCAACGTCAAGCCGTTCCGCTTTCTAGGTCTGAGAAGTGCATTGTTGGAACCGGGTTAGAAAGGCAAGTGGCTCTAGATTCAGGGGTTCTCGCTATAGCCAAACACGAGGGAAAGATCATTTATGCCGATACTAACAAGATCCTTTTCTCAGGTAATGGAGATACTCGAAGCATTCCATTAGTTCTGTATGAACGTTCCAACAAAAATACTAGTATGCACCAAAAACCCCGAGTTCAGCAGGGTAAATGCATTAAAAAGGGACAAATTTTATCGGATGGTGCCGCTATCGTTGGTGGGGAACTCGCTTTGGGGAAAAACGTATTAGTAGCTTATATGCCGTGGGAAGGTTACAATTTTGAGGATGCGGTACTTATTAGTGAACGTCTGGTATATGAAGATATTTATACTTCTTTTCACATCCGTAAATACGAAATTCAGACTCATGTGACAAGTCAAGGCCCTGAAAGGATCACTAATGAAATACCACATTTAGAGGCCCATTTACTCCGAAATTTAGACAAAAATGGAATTGTGATGCTTGGATCTTGGGTCGAGACGGGCGAGATTTTAGTAGGTAAATTAACGCCTCAAATGGCGAAAGAATCCTCGTATGCCCCGGAAGATAGATTATTACGAGCCATACTGGGCATTCAAGTATCCACTTCAAAAGAAACTTGTTTAAAACTACCTATAGGTGGTAGGGGTCGAGTTATTGATGTGAGATGGATCCGGAAAAAGGGGAGTTCTAGTTATAATCCAGAAATTATTCGTGTATATATCTCACAGAAACGTGAAATTAAAGTAGGTGATAAAGTAGCTGGAAGACATGGAAATAAGGGTATTATTTCCAAAATTTTGCCTAGACAAGATATGCCTTATTTGCAAGATGGAAGACCTGTTGATATGGTCTTCAATCCATTAGGAGTCCCTTCACGAATGAATGTAGGACAGATATTTGAATGCTCGCTGGGGTTAGCGGGTAGTCTGCTAGACAGACATTATCGAATAGCACCTTTTGATGAGAGATATGAACAAGAGGCTTCGAGAAAACTAGTCTTTTCGGAATTATATGAAGCCAGTAAGGAAACAGGGAATCCCTGGGTATTTGAACTTGAATATCCGGGAAAAAGCAGAATATTTGATGGAAGAACGGGAGAGCCTTTTGAACAGCCTGTTATAATAGGAAAGCCTTATATCTTGAAATTAATTCATCAAGTTGATGATAAAATCCACGGCCGTTCTAGCGGACATTATGCACTTGTTACACAACAACCTCTTAGAGGAAGAGCTAAGCAAGGGGGTCAGCGGGTAGGAGAAATGGAGGTTTGGGCTCTAGAGGGATTTGGTGTTGCTCATATTTTACAAGAAATGCTTACTTATAAATCTGATCATATTAGAGCTCGCCAGGAAGTACTTGGGACTACGATCGTTGGCGGAATAATACCTAACCCCGAGGATGCTCCAGAATCTTTTAGATTGCTCGTTCGAGAACTACGATCTTTGGCTCTGGAACTGAACCATTTCCTTGTATCTGAGAAAAATTTCCGGATTAATAGAAAGGAAGCT---------
>Rhodiola_integrifolia
ATGCTCCGGGATGGAAATGAGGGAATGTCCACAATACCTGGTTTTAATCAGATACAATTTGAGGGATTTTGTAGGTTTCTTGGTCATGGCTTGACGGAAGAACTTTATAAGTTTCCAAAAATTGAAGATACCGATCAAGAAATTGAATTTCAATTATTTGTGGAAACATATCAATTGGTAGAACCCTCGATAAATGAACGAGATGCTGTGTATGAATCACTCACATATTCGTCTGAATTATATGTACCCGCGGGATTAATTTGGAAA------ACCAGTAGGGATATGCAAGAACAAACTATTTTTATTGGAAATATCCCTCTAATGAATTCTCTCGGAACTTCTATAGTAAATGGAATATACAGAATTGTGATTAATCAAATATTGCAAAGTCCTGGAATTTATTACCGTTCAGAATTGGACCATAGCGGAATTTCGGTCTATACCGGTACCATCATATCCGATTGGGGGGGAAGATTAGAATTAGAGATTGATAGAAAAGCAAGGATATGGGCTCGTGTGAGTAGGAAACAGAAAATATCTATTCTAGTTCTATCATCAGCTATGGGATCAAATCTACGAGAAATCATAGAGAATGTTTGCTATCCTGAAATTTTTTTGTCTTTCCTGAATGATAAGGAGAAAAATAAAATAGGGTCAAAAGAAAATGCTATTTTGGAGTTTTATCAACAATTTGCTTGTGTAGGCGGAGAT------CCGGTATTTTCTGAATCCTTATGTAAGGAATTACAAAAGAAATTCTTTCAACAAAGATGTGAATTAGGAAGGATTGGTCGACGAAATATGAATCGGAGACTTAATCTTGATATACCCCAGAACAATACATTTTTGTTACCACGAGATATATTGGCAGCTGCGGATCATTTGCTTGCAATGAAATTTGGAATGGGTACACTTGACGATATGAATCATTTGAAAAATAAACGTATTCGTTCTGTAGCAGATCTCTTACAAGATCAATTTGGATTGGCTCTGGCTCGTTTAGAAAATGTGGTTCGGGGAACTATATGTGGAGCAATTAGACATAAATTGATACCGACTCCTCAGAATTTGGTAACTTCGACTCCATTAACAACCACTTTTGAATCTTTTTTCGGCTTACACCCATTATCTCAAGTTTTGGATCGAACGAATCCATTGACACAAATAGTTCATGGTAGAAAATTGAGTTATTTGGGCCCTGGAGGATTAACAGGGCGAACAGCTAGTTTTCGGATACGAGATATCCATCCTAGTCACTATGGACGCATTTGCCCAATCGACACGTCTGAAGGAATCAATGTTGGGCTTATTGGATCCTTAGCAATTCATGCGAAAATTGGTCGTTGGGGATCTCTCGAAAGCCCATTTTATGAAATTTATGAA------------AGATCA------AAAAAGGTACGAATGCGTTATTTATCACCAAGTAGAGATGAATATTATATGGTAGCGGCGGGAAATTCTTTGGCGCTGAATCCGGGTATTCAGGAGGAACAAGTTGTTCCAGCTCGATACCGGCAAGAATTCCTGACTATTGCATGGGAACGAGTTCATCTTCGAAGTATTTTTCCCTTCCAATATTTTTCTGTTGGAGCTTCCCTCATTCCTTTTATCGAGCATAATGATGCGAATCGGGCTTTAATGAGTTCTAATATGCAACGTCAAGCCGTTCCGCTTTCTAGGTCTGAGAAGTGCATTGTTGGAACCGGGTTAGAAAGGCAAGTGGCTCTAGATTCAGGGGTTCTCGCTATAGCCAAACACGAGGGAAAGATCATTTATGCCGATACTAACAAGATCCTTTTCTCAGGTAATGGAGATACTCGAAGCATTCCATTAGTTCTGTATGAACGTTCCAACAAAAATACTTGTATGCACCAAAAACCCCGGGTTCAGCAGGGTAAATGCATTAAAAAGGGACAAATTTTATCGGATGGTGCCGCTATCGTTGGTGGGGAACTCGCTTTGGGGAAAAACGTATTAGTAGCTTATATGCCGTGGGAAGGTTACAATTTTGAGGATGCGGTACTTATTAGTGAACGTCTGGTATATGAAGATATTTATACTTCTTTTCACATCCGTAAATACGAAATTCAGACTCATGTGACAAGTCAAGGCCCTGAAAGGATCACTAATGAAATACCACATTTAGAGGCCCATTTACTCCGAAATTTAGACAAAAATGGAATTGTGATGCTTGGATCTTGGGTCGAGACGGGCGAGATTTTAGTAGGTAAATTAACGCCTCAAATGGCGAAAGAATCCTCGTATGCCCCGGAAGATAGATTATTACGAGCCATACTGGGCATTCAAGTATCCACTTCAAAGGAAACTTGTTTAAAACTACCTATAGGTAGTAGGGGTCGAGTTATTGATGTGAGATGGATCCGGAAAAAGGGGAGTTCTAGTTATAATCCAGAAATTATTCGTGTATATATCTCACAGAAACGTGAAATTAAAGTAGGTGATAAAGTAGCTGGAAGACATGGAAATAAGGGTATTATTTCCAAAATTTTGCCTAGACAAGATATGCCTTATTTGCAAGATGGAAGACCTGTTGATATGGTCTTCAATCCATTAGGAGTCCCTTCACGAATGAATGTAGGACAGATATTTGAATGCTCGCTGGGGTTAGCGGGTAGTCTGCTAGACAGACATTATCGAATAGCACCTTTTGATGAGAGATATGAACAAGAGGCTTCGAGAAAACTAGTCTTTTCGGAATTATATGAAGCCAGTAAGGAAACAGGGAATCCCTGGGTATTTGAACCTGAATATCCGGGAAAAAGCAGAATATTTGATGGAAGAACGGGAGAGCCTTTTGAACAGCCTGTTATAATAGGAAAGCCTTATATCTTGAAATTAATTCATCAAGTTGATGATAAAATCCACGGCCGTTCTAGCGGACATTATGCACTTGTTACACAACAACCTCTTAGAGGAAGAGCTAAGCAAGGGGGTCAGCGGGTAGGAGAAATGGAGGTTTGGGCTCTAGAGGGATTTGGTGTTGCTCATATTTTACAAGAAATGCTTACTTATAAATCTGATCATATTAGAGCTCGCCAGGAAGTACTTGGGACTACGATCGTTGGCGGAATAATACCTAACCCCGAGGATGCTCCAGAATCTTTTAGATTGCTCGTTCGAGAACTACGATCTTTGGCTCTGGAACTGAACCATTTCCTTGTATCTGAGAAAAATTTCCGGATTAATAGAAAGGAAGCT---------
>Rhodiola_liciae
ATGCTCCGGGATGGAAATGAGGGAATGTCCACAATACCTGGTTTTAATCAGATACAATTTGAGGGATTTTGTAGGTTTCTTGGTCATGGCTTGACGGAAGAACTTTATAAGTTTCCAAAAATGGAAGATACCGATCAAGAAATTGAATTTCAATTATTTGTGGAAACATATCAATTGGTAGAACCCTCGATAAATGAACGAGATGCTGTGTATGAATCACTCACATATTCGTCTGAATTATATGTACCCGCGGGATTAATTTGGAAA------ACCAGTAGGGATATGCAAGAACAAACTATTTTTATTGGAAATATCCCTCTAATGAATTCTCTCGGAACTTCTATAGTAAATGGAATATACAGAATTGTGATTAATCAAATATTGCAAAGTCCTGGAATTTATTACCGTTCAGAATTGGACCATAGCGGAATTTCGGTCTATACCGGTACCATCATATCCGATTGGGGGGGAAGATTAGAATTAGAGATTGATAGAAAAGCAAGGATATGGGCTCGTGTGAGTAGGAAACAGAAAATATCTATTCTAGTTCTATCATCAGCTATGGGGTCAAATCTACGAGAAATCATAGAGAATGTTTGCTATCCTGAAATTTTTTTGTCTTTCCTGAATGATAAGGAGAAAAATAAAATAGGGTCAAAAGAAAATGCTATTTTGGAGTTTTATCAACAATTTGCTTGTGTAGGCGGAGAT------CCGGTATTTTCTGAATCCTTATGTAAGGAATTACAAAAGAAATTCTTTCAACAAAGATGTGAATTAGGAAGGATTGGTCGACGAAATATGAATCGGAGACTTAATCTTGATATACCCCAGAACAATACATTTTTGTTACCACGAGATATATTGGCAGCTGCGGATCATTTGCTTGCAATGAAATTTGGAATGGGTACACTTGACGATATGAATCATTTGAAAAAGAAACGTATTCGTTCTGTAGCAGATCTCTTACAAGATCAATTTGGATTGGCTCTGGCTCGTTTAGAAAATGTGGTTCGGGGAACTATATGTGGAGCAATTAGACATAAATTGATACCGACTCCTCAGAATTTGGTAACTTCGACTCCATTAACAACCACTTTTGAATCTTTTTTCGGCTTACACCCATTATCTCAAGTTTTGGATCGAACGAATCCATTGACACAAATAGTTCATGGTAGAAAATTGAGTTATTTGGGCCCTGGAGGATTAACAGGGCGAACAGCTAGTTTTCGGATACGAGATATCCATCCTAGTCACTATGGACGCATTTGCCCAATCGACACGTCTGAAGGAATCAATGTTGGGCTTATTGGATCCTTAGCAATTCATGCGAAAATTGGTCGTTGGGGATCTCTCGAAAGCCCATTTTATGAAATTTATGAA------------AGATCA------AAAAAGGTACGAATGCGTTATTTATCACCAAGTAGAGATGAATATTATATGGTAGCGGCGGGAAATTCTTTGGCGCTGAATCCGGGTATTCAGGAGGAACAAGTTGTTCCAGCTCGATACCGGCAAGAATTCCTGACTATTGCATGGGAACGAGTTCATCTTCGAAGTATTTTTCCCTTCCAATATTTTTCTGTTGGAGCTTCCCTCATTCCTTTTATCGAGCATAATGATGCGAATCGGGCTTTAATGAGTTCTAATATGCAACGTCAAGCCGTTCCGCTTTCTAGGTCTGAGAAGTGCATTGTTGGAACCGGGTTAGAAAGGCAAGTGGCTCTAGATTCAGGGGTTCTCGCTATAGCCAAACACGAGGGAAAGATCATTTATGCCGATACTAACAAGATCCTTTTCTCAGGTAATGGAGATACTCGAAGCATTCCATTAGTTCTGTATGAACGTTCCAACAAAAATACTTGTATGCACCAAAAACCCCGGGTTCAGCAGGGTAAATGCATTAAAAAGGGACAAATTTTATCGGATGGTGCCGCTATCGTTGGTGGGGAACTCGCTTTGGGGAAAAACGTATTAGTAGCTTATATGCCGTGGGAAGGTTACAATTTTGAGGATGCGGTACTTATTAGTGAACGTCTGGTATATGAAGATATTTATACTTCTTTTCACATCCGTAAATACGAAATTCAGACTCATGTGACAAGTCAAGGACCTGAAAGGATCACTAATGAAATACCACATTTAGAGGCCCATTTACTCCGAAATTTAGACAAAAATGGAATTGTGATGCTTGGATCTTGGGTCGAGACGGGCGAGATTTTAGTAGGTAAATTAACGCCTCAAATGGCGAAAGAATCCTCGTATGCCCCGGAAGATAGATTATTACGAGCCATACTGGGCATTCAAGTATCCACTTCAAAGGAAACTTGTTTAAAACTACCTATAGGTGGTAGGGGTCGAGTTATTGATGTGAGATGGATCCGGAAAAAGGGGAGTTCTAGTTATAATCCAGAAATTATTCGTGTATATATCTCACAGAAACGTGAAATTAAAGTAGGTGATAAAGTAGCTGGAAGACATGGAAATAAGGGTATTATTTCCAAAATTTTGCCTAGACAAGATATGCCTTATTTGCAAGATGGAAGACCTGTTGATATGGTCTTCAATCCATTAGGAGTCCCTTCACGAATGAATGTAGGACAGATATTTGAATGCTCGCTGGGGTTAGCGGGTAGTCTGCTAGACAGACATTATCGAATAGCACCTTTTGATGAGAGATATGAACAAGAGGCTTCGAGAAAACTAGTCTTTTCGGAATTATATGAAGCCAGTAAGGAAACAGGGAATCCCTGGGTATTTGAACCTGAATACCCGGGAAAAAGCAGAATATTTGATGGAAGAACGGGAGAGCCTTTTGAACAGCCTGTTATAATAGGAAAGCCTTATATCTTGAAATTAATTCATCAAGTTGATGATAAAATCCACGGCCGTTCTAGCGGACATTATGCACTTGTTACACAACAACCTCTTAGAGGAAGAGCTAAGCAAGGGGGTCAGCGGGTAGGAGAAATGGAGGTTTGGGCTCTAGAGGGATTTGGTGTTGCTCATATTTTACAAGAAATGCTTACTTATAAATCTGATCATATTAGAGCTCGCCAGGAAGTACTTGGGACTACGATCGTTGGCGGAATAATACCTAACCCCGAGGATGCTCCAGAATCTTTTAGATTGCTCGTTCGAGAACTACGATCTTTGGCTCTGGAACTGAACCATTTCCTTGTATCTGAGAAAAATTTCCGGATTAATAGAAAGGAAGCT---------
>Rhodiola_macrocarpa
ATGCTCCGGGATGGAAATGAGGGACTGTCCACAATACCTGGTTTTAATCAGATACAATTTGAGGGATTTTGTAGGTTTCTTGGTCATGGCTTGACGGAAGAACTTTATAAGTTTCCAAAAATGGAAGATACCGATCAAGAAATTGAATTTCAATTATTTGTGGAAACATATCAATTGGTAGAACCCTCGATAAATGAACGAGATGCTATGTATGAATCACTCACATATTCGTCTGAATTATATGTACCCGCGGGATTAATTTGGAAA------ACCAGTAGGGATATGCAAGAACAAACTATTTTTATTGGAAATATCCCTCTAATGAATTCTCTCGGAACTTCTATAGTAAATGGAATATACAGAATTGTGATTAATCAAATATTGCAAAGTCCTGGAATTTATTACCGTTCAGAATTGGACCATAGCGGAATTTCGGTCTATACCGGTACCATCATATCCGATTGGGGGGGAAGATTAGAATTAGAGATTGATAGAAAAGCAAGGATATGGGCTCGTGTGAGTAGGAAACAGAAAATATCTATTCTAGTTCTATCATCAGCTATGGGGTCAAATCTACGAGAAATCATAGAGAATGTTTGCTATCCTGAAATTTTTTTGTCTTTCCTGAATGATAAGGAGAAAAATAAAATAGGGTCAAAAGAAAATGCTATTTTGGAGTTTTATCAACAATTTGCTTGTGTAGGCGGAGAT------CCGGTATTTTCTGAATCCTTATGTAAGGAATTACAAAAGAAATTCTTTCAACAACGATGTGAATTAGGAAGGATTGGTCGACGAAATATGAATCGGAGACTTAATCTTGATATACCCCAGAACAATACATTTTTGTTACCACGAGATATATTGGCAGCTGCGGATCATTTGCTTGCAATGAAATTTGGAATGGGTACACTTGACGATATGAATCATTTGAAAAATAAACGTATTCGTTCTGTAGCGGATCTCTTACAAGATCAATTTGGATTGGCTCTGGCTCGTTTAGAAAATGTGGTTCGGGGAACTATATGTGGAGCAATTAGACATAAATTGATACCGACTCCTCAGAATTTGGTAACTTCGACTCCATTAACAACCACTTTTGAATCTTTTTTCGGCTTACACCCATTATCTCAAGTTTTGGATCGAACGAATCCATTGACACAAATAGTTCATGGTAGAAAATTGAGTTATTTGGGCCCTGGAGGATTAACAGGGCGAACAGCTAGTTTTCGGATACGAGATATCCATCCTAGTCACTATGGACGCATTTGCCCAATCGACACGTCTGAAGGAATCAATGTTGGGCTTATTGGATCCTTAGCAATTCATGCGAAAATTGGTCGTTGGGGATCTCTCGAAAGCCCATTTTATGAAATTTATGAA------------AGATCA------AAAAGGGTACGAATGCGTTATTTATCACCAAGTAGAGATGAATATTATATGTTAGCGGCGGGAAATTCTTTGGCGCTGAATCCGGGTATTCAGGAGGAACAAGTTGTTCCAGCTCGATACCGGCAAGAATTCCTGACTATTGCATGGGAACGAGTTCATCTTCGAAGTATTTTTCCCTTCCAATATTTTTCTGTTGGAGCTTCCCTCATTCCTTTTATCGAGCATAATGATGCGAATCGGGCTTTAATGAGTTCTAATATGCAACGTCAAGCAGTTCCGCTTTCTAGGTCTGAGAAGTGCATTGTTGGAACCGGGTTAGAAAGGCAAGTGGCTCTAGATTCAGGGGTTCTCGCTATAGCCAAACACGAGGGAAAGATCATTTATGCCGATACTAACAAGATCCTTTTCTCAGGTAATGGAGATACTCGAAGCATTCCATTAGTTCTGTATGAACGTTCCAACAAAAATACTTGTATGCACCAAAAACCCCGGGTTCAGCAGGGTAAATGCATTAAAAAGGGACAAATTTTATCGGATAGTGCCGCTATCGTTGGTGGGGAACTCGCTTTGGGGAAAAACGTATTAGTAGCTTATATGCCGTGGGAAGGTTACAATTTTGAGGATGCGGTACTTATTAGTGAACGTCTGGTATATGAAGATATTTATACTTCTTTTCACATCCGTAAATACGAAATTCAGACTCATGTGACAAGTCAAGGCCCTGAAAGGATCACTAATGAAATACCACATTTAGAGGCCCATTTACTCCGAAATTTAGACAAAAATGGAATTGTGATGCTTGGATCTTGGGTCGAGACGGGCGAGATTTTAGTAGGTAAATTAACGCCTCAAATGGCGAAAGAATCCTCGTATGCCCCGGAAGATAGATTATTACGAGCCATACTGGGCATTCAGGTATCCACTTCAAAGGAAACTTGTTTAAAACTACCTATAGGTGGTAGGGGTCGAGTTATTGATGTGAGATGGATCCGGAAAAAGGGGAGTTCTAGTTATAATCCAGAAATTATTCGTGTATATATCTCACAGAAACGTGAAATTAAAGTAGGTGATAAAGTAGCTGGAAGACATGGAAATAAGGGTATTATTTCCAAAATTTTGCCTAGACAAGATATGCCTTATTTGCAAGATGGAAGACCCGTTGATATGGTCTTCAATCCATTAGGAGTCCCTTCACGAATGAATGTAGGACAGATATTTGAATGCTCGCTGGGGTTAGCGGGTAGTCTGCTAGACAGACATTATCGAATAGCACCTTTTGATGAGAGATATGAACAAGAGGCTTCGAGAAAACTAGTCTTTTCGGAATTATATGAAGCCAGTAAGGAAACAGGGAATCCCTGGGTATTTGAACCTGAATATCCGGGAAAAAGCAGAATATTTGATGGAAGAACGGGAGAGCCTTTTGAACAGCCTGTTATAATAGGAAAGCCTTATATCTTGAAATTAATTCATCAAGTTGATGATAAAATCCACGGCCGTTCTAGCGGACATTATGCACTTGTTACACAACAACCTCTTAGAGGAAGAGCTAAGCAAGGGGGGCAGCGGGTAGGAGAAATGGAGGTTTGGGCTCTAGAGGGATTTGGTGTTGCTCATATTTTACAAGAAATGCTTACTTATAAATCTGATCATATTAGAGCTCGCCAGGAAGTACTTGGGACTACGATCGTTGGCGGAATAATACCTAACCCCGAGGATGCTCCAGAATCTTTTAGATTGCTCGTTCGAGAACTACGATCTTTGGCTCTGGAACTGAACCATTTCCTTGTATCTGAGAAAAATTTCCGGATTAATAGAAAGGAAGCT---------
>Rhodiola_ovatisepala
ATGCTCCGGGATGGAAATGAGGGAATGTCCACAATACCTGGTTTTAATCAGATACAATTTGAGGGATTTTGTAGGTTTCTTGGTCATGGCTTGACGGAAGAACTTTATAAGTTTCCAAAAATTGAAGATACCGATCAAGAAATTGAATTTCAATTATTTGTGGAAACATATCAATTGGTAGAACCCTCGATAAATGAACGAGATGCTGTGTATGAATCACTCACATATTCGTCTGAATTATATGTACCCGCGGGATTAATTTGGAAA------ACCAGTAGGGATATGCAAGAACAAACTATTTTTATTGGAAATATCCCTCTAATGAATTCTCTCGGAACTTCTATAGTAAATGGAATATACAGAATTGTGATTAATCAAATATTGCAAAGTCCTGGAATTTATTACCGTTCAGAATTGGACCATAGCGGAATTTCGGTCTATACCGGTACCATCATATCCGATTGGGGGGGAAGATTAGAATTAGAGATTGATAGAAAAGCAAGGATATGGGCTCGTGTGAGTAGGAAACAGAAAATATCTATTCTAGTTCTATCATCAGCTATGGGGTCAAATCTACGAGAAATCATAGAGAATGTTTGCTATCCTGAAATTTTTTTGTCTTTCCTGAATGATAAGGAGAAAAATAAAATAGGGTCAAAAGAAAATGCTATTTTGGAGTTTTATCAACAATTTGCTTGTGTAGGCGGAGAT------CCGGTATTTTCTGAATCCTTATGTAAGGAATTACAAAAGAAATTCTTTCAACAAAGATGTGAATTAGGAAGGATTGGTCGACGAAATATGAATCGGAGACTTAATCTTGATATACCCCAGAACAATACATTTTTGTTACCACGAGATATATTGGCAGCTGCGGATCATTTGCTTGCAATGAAATTTGGAATGGGTACACTTGACGATATGAATCATTTGAAAAATAAACGTATTCGTTCTGTAGCAGATCTCTTACAAGATCAATTTGGATTGGCTCTGGCTCGTTTAGAAAATGTGGTTCGGGGAACTATATGTGGAGCAATTAGACATAAATTGATACCGACTCCTCAGAATTTAGTAACTTCGACTCCATTAACAACCACTTTTGAATCTTTTTTCGGCTTACACCCATTATCTCAAGTTTTGGATCGAACGAATCCATTGACACAAATAGTTCATGGTAGAAAATTGAGTTATTTGGGCCCTGGAGGATTAACAGGGCGAACAGCTAGTTTTCGGATACGAGATATCCATCCTAGTCACTATGGACGCATTTGCCCAATCGACACGTCTGAAGGAATCAATGTTGGGCTTATTGGATCCTTAGCAATTCATACCAAAATTGGTCGTTGGGGATCTCTCGAAAGCCCATTTTATGAAATTTATGAA------------AGATCA------AAAAAGGTACGAATGCGTTATTTATCACCAAGTAGAGATGAATATTATATGGTAGCGGCGGGAAATTCTTTGGCGCTGAATCCGGGTATTCAGGAGGAACAAGTTGTTCCAGCTCGATACCGGCAAGAATTCCTGACTATTGCATGGGAACGAGTTCATCTTCGAAGTATTTTTCCCTTCCAATATTTTTCTGTTGGAGCTTCCCTCATTCCTTTTATCGAGCATAATGATGCGAATCGGGCTTTAATGAGTTCTAATATGCAACGTCAAGCCGTTCCGCTTTCTAGGTCTGAGAAGTGCATTGTTGGAACCGGGTTAGAAAGGCAAGTGGCTCTAGATTCAGGGGTTCTCGCTATAGCCAAACACGAGGGAAAGATCATTTATGCCGATACTAACAAGATCCTTTTCTCAGGTAATGGAGATACTCGAAGCATTCCATTAGTTCTGTATGAACGTTCCAACAAAAATACTAGTATGCACCAAAAACCCCGAGTTCAGCAGGGTAAATGCATTAAAAAGGGACAAATTTTATCGGATGGTGCCGCTATCGTTGGTGGGGAACTCGCTTTGGGGAAAAACGTATTAGTAGCTTATATGCCGTGGGAAGGTTACAATTTTGAGGATGCGGTACTTATTAGTGAACGTCTGGTATATGAAGATATTTATACTTCTTTTCACATCCGTAAATACGAAATTCAGACTCATGTGACAAGTCAAGGCCCTGAAAGGATCACTAATGAAATACCACATTTAGAGGCCCATTTACTCCGAAATTTAGACAAAAATGGAATTGTGATGCTTGGATCTTGGGTCGAGACGGGCGAGATTTTAGTAGGTAAATTAACGCCTCAAATGGCGAAAGAATCCTCGTATGCCCCGGAAGATAGATTATTACGAGCCATACTGGGCATTCAAGTATCCACTTCAAAAGAAACTTGTTTAAAACTACCTATAGGTGGTAGGGGTCGAGTTATTGATGTGAGATGGATCCGGAAAAAGGGGAGTTCTAGTTATAATCCAGAAATTATTCGTGTATATATCTCACAGAAACGTGAAATTAAAGTAGGTGATAAAGTAGCTGGAAGACATGGAAATAAGGGTATTATTTCCAAAATTTTGCCTAGACAAGATATGCCTTATTTGCAAGATGGAAGACCTGTTGATATGGTCTTCAATCCATTAGGAGTCCCTTCACGAATGAATGTAGGACAGATATTTGAATGCTCGCTGGGGTTAGCGGGTAGTCTGCTAGACAGACATTATCGAATAGCACCTTTTGATGAGAGATATGAACAAGAGGCTTCGAGAAAACTAGTCTTTTCGGAATTATATGAAGCCAGTAAGGAAACAGGGAATCCCTGGGTATTTGAACCTGAATATCCGGGAAAAAGCAGAATATTTGATGGAAGAACGGGAGAGCCTTTTGAACAGCCTGTTATAATAGGAAAGCCTTATATCTTGAAATTAATTCATCAAGTTGATGATAAAATACACGGCCGTTCTAGCGGACATTATGCACTTGTTACACAACAACCTCTTAGAGGAAGAGCTAAGCAAGGGGGTCAGCGGGTAGGAGAAATGGAGGTTTGGGCTCTAGAGGGATTTGGTGTTGCTCATATTTTACAAGAAATGCTTACTTATAAATCTGATCATATTAGAGCTCGCCAGGAAGTACTTGGGACTACGATCGTTGGCGGAATAATACCTAACCCCGAGGATGCTCCAGAATCTTTTAGATTGCTCGTTCGAGAACTACGATCTTTGGCTCTGGAACTGAACCATTTCCTTGTATCTGAGAAAAATTTCCGGATTAATAGAAAGGAAGCT---------
>Rhodiola_prainii
ATGCTCCGGGATGGAAATGAGGGAATGTCCACAATACCTGGTTTTAATCAGATACAATTTGAGGGATTTTGTAGGTTTCTTGGTCATGGCTTGACGGAAGAACTTTATAAGTTTCCAAAAATTGAAGATACCGATCAAGAAATTGAATTTCAATTATTTGTGGAAACATATCAATTGGTAGAACCCTCGATAAATGAACGAGATGCTGTGTATGAATCACTCACATATTCGTCTGAATTATATGTACCCGCGGGATTAATTTGGAAA------ACCAGTAGGGATATGCAAGAACAAACTATTTTTATTGGAAATATCCCTCTAATGAATTCTCTCGGAACTTCTATAGTAAATGGAATATACAGAATTGTGATTAATCAAATATTGCAAAGTCCTGGAATTTATTACCGTTCAGAATTGGACCATAGCGGAATTTCGGTCTATACCGGTACCATCATATCCGATTGGGGGGGAAGATTAGAATTAGAGATTGATAGAAAAGCAAGGATATGGGCTCGTGTGAGTAGGAAACAGAAAATATCTATTCTAGTTCTATCATCAGCTATGGGGTCAAATCTACGAGAAATCATAGAGAATGTTTGCTATCCTGAAATTTTTTTGTCTTTCCTGAATGATAAGGAGAAAAATAAAATAGGGTCAAAAGAAAATGCTATTTTGGAGTTTTATCAACAATTTGCTTGTGTAGGCGGAGAT------CCGGTATTTTCTGAATCCTTATGTAAGGAATTACAAAAGAAATTCTTTCAACAAAGATGTGAATTAGGAAGGATTGGTCGACGAAATATGAATCGGAGACTTAATCTTGATATACCCCAGAACAATACATTTTTGTTACCACGAGATATATTGGCAGCTGCGGATCATTTGCTTGCAATGAAATTTGGAATGGGTACACTTGACGATATGAATCATTTGAAAAATAAACGTATTCGTTCTGTAGCAGATCTCTTACAAGATCAATTTGGATTGGCTCTGGCTCGTTTAGAAAATGTGGTTCGGGGAACTATATGTGGAGCAATTAGACATAAATTGATACCGACTCCTCAGAATTTGGTAACTTCGACTCCATTAACAACCACTTTTGAATCTTTTTTCGGCTTACACCCATTATCTCAAGTTTTGGATCGAACGAATCCATTGACACAAATAGTTCATGGTAGAAAATTGAGTTATTTGGGCCCTGGAGGATTAACAGGGCGAACAGCTAGTTTTCGGATACGAGATATCCATCCTAGTCACTATGGACGCATTTGCCCAATCGACACGTCTGAAGGAATCAATGTTGGGCTTATTGGATCCTTAGCAATTCATGCCAAAATTGGTCGTTGGGGATCTCTCGAAAGCCCATTTTATGAAATTTATGAA------------AGATCA------AAAAAGGTACGAATGCGTTATTTATCACCAAGTAGAGATGAATATTATATGGTAGCGGCGGGAAATTCTTTGGCGCTGAATCCGGGTATTCAGGAGGAACAAGTTGTTCCAGCTCGATACCGGCAAGAATTCCTGACTATTGCATGGGAACGAGTTCATCTTCGAAGTATTTTTCCCTTCCAATATTTTTCTGTTGGAGCTTCCCTCATTCCTTTTATCGAGCATAATGATGCGAATCGGGCTTTAATGAGTTCTAATATGCAACGTCAAGCCGTTCCGCTTTCTAGGTCTGAGAAGTGCATTGTTGGAACCGGGTTAGAAAGGCAAGTGGCTCTAGATTCAGGGGTTCTCGCTATAGCCAAACACGAGGGAAAGATCATTTATGCCGATACTAACAAGATCCTTTTCTCAGGTAATGGAGATACTCGAAGCATTCCATTAGTTCTGTATGAACGTTCCAACAAAAATACTAGTATGCACCAAAAACCCCGAGTTCAGCAGGGTAAATGCATTAAAAAGGGACAAATTTTATCGGATGGTGCCGCTATCGTTGGTGGGGAACTCGCTTTGGGGAAAAACGTATTAGTAGCTTATATGCCGTGGGAAGGTTACAATTTTGAGGATGCGGTACTTATTAGTGAACGTCTGGTATATGAAGATATTTATACTTCTTTTCACATCCGTAAATACGAAATTCAGACTCATGTGACAAGTCAAGGCCCTGAAAGGATCACTAATGAAATACCACATTTAGAGGCCCATTTACTCCGAAATTTAGACAAAAATGGAATTGTGATGCTTGGATCTTGGGTCGAGACGGGCGAGATTTTAGTAGGTAAATTAACGCCTCAAATGGCGAAAGAATCCTCGTATGCCCCGGAAGATAGATTATTACGAGCCATACTGGGCATTCAAGTATCCACTTCAAAAGAAACTTGTTTAAAACTACCTATAGGTGGTAGGGGTCGAGTTATTGATGTGAGATGGATCCGGAAAAAGGGGAGTTCTAGTTATAATCCAGAAATTATTCGTGTATATATCTCACAGAAACGTGAAATTAAAGTAGGTGATAAAGTAGCTGGAAGACATGGAAATAAGGGTATTATTTCCAAAATTTTGCCTAGACAAGATATGCCTTATTTGCAAGATGGAAGACCTGTTGATATGGTCTTCAATCCATTAGGAGTCCCTTCACGAATGAATGTAGGACAGATATTTGAATGCTCGCTGGGGTTAGCGGGTAGTCTGCTAGACAGACATTATCGAATAGCACCTTTTGATGAGAGATATGAACAAGAGGCTTCGAGAAAACTAGTCTTTTCGGAATTATATGAAGCCAGTAAGGAAACAGGGAATCCCTGGGTATTTGAACCTGAATATCCGGGAAAAAGCAGAATATTTGATGGAAGAACGGGAGAGCCTTTTGAACAGCCTGTTATAATAGGAAAGCCTTATATCTTGAAATTAATTCATCAAGTTGATGATAAAATCCACGGCCGTTCTAGCGGACATTATGCACTTGTTACACAACAACCTCTTAGAGGAAGAGCTAAGCAAGGGGGTCAGCGGGTAGGAGAAATGGAGGTTTGGGCTCTAGAGGGATTTGGTGTTGCTCATATTTTACAAGAAATGCTTACTTATAAATCTGATCATATTAGAGCTCGCCAGGAAGTACTTGGGACTACGATCGTTGGCGGAATAATACCTAACCCCGAGGATGCTCCAGAATCTTTTAGATTGCTCGTTCGAGAACTACGATCTTTGGCTCTGGAACTGAACCATTTCCTTGTATCTGAGAAAAATTTCCGGATTAATAGAAAGGAAGCT---------
>Rhodiola_quadrifida
ATGCTCCGGGATGGAAATGAGGGAATGTCCACAATACCTGGTTTTAATCAGATACAATTTGAGGGATTTTGTAGGTTTCTTGGTCATGGCTTGACGGAAGAACTTTATAAGTTTCCAAAAATTGAAGATACCGATCAAGAAATTGAATTTCAATTATTTGTGGAAACATATCAATTGGTAGAACCCTCGATAAATGAACGAGATGCTATGTATGAATCACTCACATATTCGTCTGAATTATATGTACCCGCGGGATTAATTTGGAAA------ACCAGTAGGGATATGCAAGAACAAACTATTTTTATTGGAAATATCCCTCTAATGAATTCTCTCGGAACTTCTATAGTAAATGGAATATACAGAATTGTGATTAATCAAATATTGCAAAGTCCTGGAATTTATTACCGTTCAGAATTGGACCATAGCGGAATTTCGGTCTATACCGGTACCATCATATCCGATTGGGGGGGAAGATTAGAATTAGAGATTGATAGAAAAGCAAGGATATGGGCTCGTGTGAGTAGGAAACAGAAAATATCTATTCTAGTTCTATCATCAGCTATGGGGTCAAATCTACGAGAAATCATAGAGAATGTTTGCTATCCTGAAATTTTTTTGTCTTTCCTGAATGATAAGGAGAAAAATAAAATAGGGTCAAAAGAAAATGCTATTTTGGAGTTTTATCAACAATTTGCTTGTGTAGGCGGAGAT------CCGGTATTTTCTGAATCCTTATGTAAGGAATTACAAAAGAAATTCTTTCAACAACGATGTGAATTAGGAAGGATTGGTCGACGAAATATGAATCGGAGACTTAATCTTGATATACCCCAGAACAATACATTTTTGTTACCACGAGATATATTGGCAGCTGCGGATCATTTGCTTGCAATGAAATTTGGAATGGGTACACTTGACGATATGAATCATTTGAAAAATAAACGTATTCGTTCTGTAGCGGATCTCTTACAAGATCAATTTGGATTGGCTCTGGCTCGTTTAGAAAATGTGGTTCGGGGAACTATATGTGGAGCAATTAGACATAAATTGATACCGACTCCTCAGAATTTGGTAACTTCGACTCCATTAACAACCACTTTTGAATCTTTTTTCGGCTTACACCCATTATCTCAAGTTTTGGATCGAACGAATCCATTGACACAAATAGTTCATGGTAGAAAATTGAGTTATTTGGGCCCTGGAGGATTAACAGGGCGAACAGCTAGTTTTCGGATACGAGATATCCATCCTAGTCACTATGGACGCATTTGCCCAATCGACACGTCTGAAGGAATCAATGTTGGGCTTATTGGATCCTTAGCAATTCATGCGAAAATTGGTCGTTGGGGATCTCTCGAAAGCCCATTTTATGAAATTTATGAA------------AGATCA------AAAAAGGTACGAATGCGTTATTTATCACCAAGTAGAGATGAATATTATATGTTAGCGGCGGGAAATTCTTTGGCGCTGAATCCGGGTATTCAGGAGGAACAAGTTGTTCCAGCTCGATACCGGCAAGAATTCCTGACTATTGCATGGGAACGAGTTCATCTTCGAAGTATTTTTCCCTTCCAATATTTTTCTGTTGGAGCTTCCCTCATTCCTTTTATCGAGCATAATGATGCGAATCGGGCTTTAATGAGTTCTAATATGCAACGTCAAGCAGTTCCGCTTTCTAGGTCTGAGAAGTGCATTGTTGGAACCGGGTTAGAAAGGCAAGTGGCTCTAGATTCAGGGGTTCTCGCTATAGCCAAACACGAGGGAAAGATCATTTATGCCGATACTAACAAGATCCTTTTCTCAGGTAATGGAGATACTCGAAGCATTCCATTAGTTCTGTATGAACGTTCCAACAAAAATACTTGTATGCACCAAAAACCCCGGGTTCAGCAGGGTAAATGCATTAAAAAGGGACAAATTTTATCGGATGGTGCCGCTATCGTTGGTGGGGAACTCGCTTTGGGGAAAAACGTATTAGTAGCTTATATGCCGTGGGAAGGTTACAATTTTGAGGATGCGGTACTTATTAGTGAACGTCTGGTATATGAAGATATTTATACTTCTTTTCACATCCGTAAATACGAAATTCAGACTCATGTGACAAGTCAAGGCCCGGAAAGGATCACTAATGAAATACCACATTTAGAGGCCCATTTACTCCGAAATTTAGACAAAAATGGAATTGTGATGCTTGGATCTTGGGTCGAGACGGGCGAGATTTTAGTAGGTAAATTAACGCCTCAAATGGCGAAAGAATCCTCGTATGCCCCGGAAGATAGATTATTACGAGCCATACTGGGCATTCATGTATCCACTTCAAAGGAAACTTGTTTAAAACTACCTATAGGTGGTAGGGGTCGAGTTATTGATGTGAGATGGATCCGGAAAAGGGGGAGTTCTAGTTATAATCCAGAAATTATTCGTGTATATATCTCACAGAAACGTGAAATTAAAGTAGGTGATAAAGTAGCTGGAAGACATGGAAATAAGGGTATTATTTCCAAAATTTTGCCTAGACAAGATATGCCTTATTTGCAAGATGGAAGACCTGTTGATATGGTCTTCAATCCATTAGGAGTCCCTTCACGAATGAATGTAGGACAGATATTTGAATGCTCGCTGGGGTTAGCGGGTAGTCTGCTAGACAGACATTATCGAATAGCACCTTTTGATGAGAGATATGAACAAGAGGCTTCGAGAAAACTAGTCTTTTCGGAATTATATGAAGCCAGTAAGGAAACAGGGAATCCCTGGGTATTTGAACCTGAATATCCGGGAAAAAGCAGAATATTTGATGGAAGAACGGGAGAGCCTTTTGAACAGCCTGTTATAATAGGAAAGCCTTATATCTTGAAATTAATTCATCAAGTTGATGATAAAATCCACGGCCGTTCTAGCGGACATTATGCACTTGTTACACAACAACCTCTTAGAGGAAGAGCTAAGCAAGGGGGGCAGCGGGTAGGAGAAATGGAGGTTTGGGCTCTAGAGGGATTTGGTGTTGCTCATATTTTACAAGAAATGCTTACTTATAAATCTGATCATATTAGAGCTCGCCAGGAAGTACTTGGGACTACGATCGTTGGCGGAATAATACCTAACCCCGAGGATGCTCCAGAATCTTTTAGATTGCTCGTTCGAGAACTACGATCTTTGGCTCTGGAACTGAACCATTTCCTTGTATCTGAGAAAAATTTCCGGATTAATAGAAAGGAAGCT---------
>Rhodiola_rhodantha
ATGCTCCGGGATGGAAATGAGGGAATGTCCACAATACCTGGTTTTAATCAGATACAATTTGAGGGATTTTGTAGGTTTCTTGGTCATGGCTTGACGGAAGAACTTTATAAGTTTCCAAAAATTGAAGATACCGATCAAGAAATTGAATTTCAATTATTTGTGGAAACATATCAATTGGTAGAACCCTCGATAAATGAACGAGATGCTGTGTATGAATCACTCACATATTCGTCTGAATTATATGTACCCGCGGGATTAATTTGGAAA------ACCAGTAGGGATATGCAAGAACAAACTATTTTTATTGGAAATATCCCTCTAATGAATTCTCTCGGAACTTCTATAGTAAATGGAATATACAGAATTGTGATTAATCAAATATTGCAAAGTCCTGGAATTTATTACCGTTCAGAATTGGACCATAGCGGAATTTCGGTCTATACCGGTACCATCATATCCGATTGGGGGGGAAGATTAGAATTAGAGATTGATAGAAAAGCAAGGATATGGGCTCGTGTGAGTAGGAAACAGAAAATATCTATTCTAGTTCTATCATCAGCTATGGGGTCAAATCTACGAGAAATCATAGAGAATGTTTGCTATCCTGAAATTTTTTTGTCTTTCCTGAATGATAAGGAGAAAAATAAAATAGGGTCAAAAGAAAATGCTATTTTGGAGTTTTATCAACAATTTGCTTGTGTAGGCGGAGAT------CCGGTATTTTCTGAATCCTTATGTAAGGAATTACAAAAGAAATTCTTTCAACAAAGATGTGAATTAGGAAGGATTGGTCGACGAAATATGAATCGGAGACTTAATCTTGATATACCCCAGAACAATACATTTTTGTTACCACGAGATATATTGGCAGCTGCGGATCATTTGCTTGCAATGAAATTTGGAATGGGTACACTTGACGATATGAATCATTTGAAAAATAAACGTATTCGTTCTGTAGCAGATCTCTTACAAGATCAATTTGGATTGGCTCTGGCTCGTTTAGAAAATGTGGTTCGGGGAACTATATGTGGAGCAATTAGACATAAATTGATACCGACTCCTCAGAATTTGGTAACTTCGACTCCATTAACAACCACTTTTGAATCTTTTTTCGGCTTACACCCATTATCTCAAGTTTTGGATCGAACGAATCCATTGACACAAATAGTTCATGGTAGAAAATTGAGTTATTTGGGCCCTGGAGGATTAACAGGGCGAACAGCTAGTTTTCGGATACGAGATATCCATCCTAGTCACTATGGACGCATTTGCCCAATCGACACGTCTGAAGGAATCAATGTTGGGCTTATTGGATCCTTAGCAATTCATGCGAAAATGGGTCGTTGGGGATCTCTCGAAAGCCCATTTTATGAAATTTATGAA------------AGATCA------AAAAAGGTACGAATGCGTTATTTATCACCAAGTAGAGATGAATATTATATGGTAGCGGCGGGAAATTCTTTGGCGCTGAATCCGAGTATTCAGGAGGAACAAGTTGTTCCAGCTCGATACCGGCAAGAATTCCTGACTATTGCATGGGAACGAGTTCATCTTCGAAGTATTTTTCCCTTCCAATATTTTTCTGTTGGAGCTTCCCTCATTCCTTTTATCGAGCATAATGATGCGAATCGGGCTTTAATGAGTTCTAATATGCAACGTCAAGCCGTTCCGCTTTCTAGGTCTGAGAAGTGCATTGTTGGAACCGGGTTAGAAAGGCAAGTGGCTCTAGATTCAGGGGTTCTCGCTATAGCCAAACACGAGGGAAAAATCATTTATGCCGATACTAACAAGATCCTTTTCTCAGGTAATGGAGATACTCGAAGCATTCCATTAGTTCTGTATGAACGTTCCAACAAAAATACTTGTATGCACCAAAAACCCCGGGTTCAGCAGGGTAAATGCATTAAAAAGGGACAAATTTTATCGGATGGTGCCGCTATCGTTGGTGGGGAACTCGCTTTGGGGAAAAACGTATTAGTAGCTTATATGCCGTGGGAAGGTTACAATTTTGAGGATGCGGTACTTATTAGTGAACGTCTGGTATATGAAGATATTTATACTTCTTTTCACATCCGTAAATACGAAATTCAGACTCATGTGACAAGTCAAGGCCCTGAAAGGATCACTAATGAAATACCACATTTAGAGGCCCATTTACTCCGAAATTTAGACAAAAATGGAATTGTGATGCTTGGATCTTGGGTCGAGACGGGCGAGATTTTAGTAGGTAAATTAACGCCTCAAATGGCGAAAGAATCCTCGTATGCCCCGGAAGATAGATTATTACGAGCCATACTGGGCATTCAAGTATCCACTTCAAAGGAAACTTGTTTAAAACTACCTATAGGTAGTAGGGGTCGAGTTATTGATGTGAGATGGATCCGGAAAAAGGGGAGTTCTAGTTATAATCCAGAAATTATTCGTGTATATATCTCACAGAAACGTGAAATTAAAGTAGGTGATAAAGTAGCTGGAAGACATGGAAATAAGGGTATTATTTCCAAAATTTTGCCTAGACAAGATATGCCTTATTTGCAAGATGGAAGACCTGTTGATATGGTCTTCAATCCATTAGGAGTCCCTTCACGAATGAATGTAGGACAGATATTTGAATGCTCGCTGGGGTTAGCGGGTAGTCTGCTAGACAGACATTATCGAATAGCACCTTTTGATGAGAGATATGAACAAGAGGCTTCGAGAAAACTAGTCTTTTCGGAATTATATGAAGCCAGTAAGGAAACAGGGAATCCCTGGGTATTTGAACCTGAATATCCGGGAAAAAGCAGAATATTTGATGGAAGAACGGGAGAGCCTTTTGAACAGCCTGTTATAATAGGAAAGCCTTATATCTTGAAATTAATTCATCAAGTTGATGATAAAATCCACGGCCGTTCTAGCGGACATTATGCACTTGTTACACAACAACCTCTTAGAGGAAGAGCTAAGCAAGGGGGTCAGCGGGTAGGAGAAATGGAGGTTTGGGCTCTAGAGGGATTTGGTGTTGCTCATATTTTACAAGAAATGCTTACTTATAAATCTGATCATATTAGAGCTCGCCAGGAAGTACTTGGGACTACGATCGTTGGCGGAATAATACCTAACCCCGAGGATGCTCCAGAATCTTTTAGATTGCTCGTTCGAGAACTACGATCTTTGGCTCTGGAACTGAACCATTTCCTTGTATCTGAGAAAAATTTCCGGATTAATAGAAAGGAAGCT---------
>Rhodiola_sexifolia
ATGCTCCGGGATGGAAATGAGGGAATGTCCACAATACCTGGTTTTAATCAGATACAATTTGAGGGATTTTGTAGGTTTCTTGGTCATGGCTTGACGGAAGAACTTTATAAGTTTCCAAAAATTGAAGATACCGATCAAGAAATTGAATTTCAATTATTTGTGGAAACATATCAATTGGTAGAACCCTCGATAAATGAACGAGATGCTGTGTATGAATCACTCACATATTCGTCTGAATTATATGTACCCGCGGGATTAATTTGGAAA------ACCAGTAGGGATATGCAAGAACAAACTATTTTTATTGGAAATATCCCTCTAATGAATTCTCTCGGAACTTCTATAGTAAATGGAATATACAGAATTGTGATTAATCAAATATTGCAAAGTCCTGGAATTTATTACCGTTCAGAATTGGACCATAGCGGAATTTCGGTCTATACCGGTACCATCATATCCGATTGGGGGGGAAGATTAGAATTAGAGATTGATAGAAAAGCAAGGATATGGGCTCGTGTGAGTAGGAAACAGAAAATATCTATTCTAGTTCTATCATCAGCTATGGGGTCAAATCTACGAGAAATCATAGAGAATGTTTGCTATCCTGAAATTTTTTTGTCTTTCCTGAATGATAAGGAGAAAAATAAAATAGGGTCAAAAGAAAATGCTATTTTGGAGTTTTATCAACAATTTGCTTGTGTAGGCGGAGAT------CCGGTATTTTCTGAATCCTTATGTAAGGAATTACAAAAGAAATTCTTTCAACAAAGATGTGAATTAGGAAGGATTGGTCGACGAAATATGAATCGGAGACTTAATCTTGATATACCCCAGAACAATACATTTTTGTTACCACGAGATATATTGGCAGCTGCGGATCATTTGCTTGCAATGAAATTTGGAATGGGTACACTTGACGATATGAATCATTTGAAAAATAAACGTATTCGTTCTGTAGCAGATCTCTTACAAGATCAATTTGGATTGGCTCTGGCTCGTTTAGAAAATGTGGTTCGGGGAACTATATGTGGAGCAATTAGACATAAATTGATACCGACTCCTCAGAATTTGGTAACTTCGACTCCATTAACAACCACTTTTGAATCTTTTTTCGGCTTACACCCATTATCTCAAGTTTTGGATCGAACGAATCCATTGACACAAATAGTTCATGGTAGAAAATTGAGTTATTTGGGCCCTGGAGGATTAACAGGGCGAACAGCTAGTTTTCGGATACGAGATATCCATCCTAGTCACTATGGACGCATTTGCCCAATCGACACGTCTGAAGGAATCAATGTTGGGCTTATTGGATCCTTAGCAATTCATGCCAAAATTGGTCGTTGGGGATCTCTCGAAAGCCCATTTTATGAAATTTATGAA------------AGATCA------AAAAAGGTACGAATGCGTTATTTATCACCAAGTAGAGATGAATATTATATGGTAGCGGCGGGAAATTCTTTGGCGCTGAATCCGGGTATTCAGGAGGAACAAGTTGTTCCAGCTCGATACCGGCAAGAATTCCTGACTATTGCATGGGAACGAGTTCATCTTCGAAGTATTTTTCCCTTCCAATATTTTTCTGTTGGAGCTTCCCTCATTCCTTTTATCGAGCATAATGATGCGAATCGGGCTTTAATGAGTTCTAATATGCAACGTCAAGCCGTTCCGCTTTCTAGGTCTGAGAAGTGCATTGTTGGAACCGGGTTAGAACGGCAAGTGGCTCTAGATTCAGGGGTTCTCGCTATAGCCAAACACGAGGGAAAGATCATTTATGCCGATACTAACAAGATCCTTTTCTCAGGTAATGGAGATACTCGAAGCATTCCATTAGTTCTGTATGAACGTTCCAACAAAAATACTAGTATGCACCAAAAACCCCGAGTTCAGCAGGGTAAATGCATTAAAAAGGGACAAATTTTATCGGATGGTGCCGCTATCGTTGGTGGGGAACTCGCTTTGGGGAAAAACGTATTAGTAGCTTATATGCCGTGGGAAGGTTACAATTTTGAGGATGCGGTACTTATTAGTGAACGTCTGGTATATGAAGATATTTATACTTCTTTTCACATCCGTAAATACGAAATTCAGACTCATGTGACAAGTCAAGGCCCTGAAAGGATCACTAATGAAATACCACATTTAGAGGCCCATTTACTCCGAAATTTAGACAAAAATGGAATTGTGATGCTTGGATCTTGGGTCGAGACGGGCGAGATTTTAGTAGGTAAATTAACGCCTCAAATGGCGAAAGAATCCTCGTATGCCCCGGAAGATAGATTATTACGAGCCATACTGGGCATTCAAGTATCCACTTCAAAAGAAACTTGTTTAAAACTACCTATAGGTGGTAGGGGTCGAGTTATTGATGTGAGATGGATCCGGAAAAAGGGGAGTTCTAGTTATAATCCAGAAATTATTCGTGTATATATCTCACAGAAACGTGAAATTAAAGTAGGTGATAAAGTAGCTGGAAGACATGGAAATAAGGGTATTATTTCCAAAATTTTGCCTAGACAAGATATGCCTTATTTGCAAGATGGAAGACCTGTTGATATGGTCTTCAATCCATTAGGAGTCCCTTCACGAATGAATGTAGGACAGATATTTGAATGCTCGCTGGGGTTAGCGGGTAGTCTGCTAGACAGACATTATCGAATAGCACCTTTTGATGAGAGATATGAACAAGAGGCTTCGAGAAAACTAGTCTTTTCGGAATTATATGAAGCCAGTAAGGAAACAGGGAATCCCTGGGTATTTGAACCTGAATATCCGGGAAAAAGCAGAATATTTGATGGAAGAACGGGAGAGCCTTTTGAACAGCCTGTTATAATAGGAAAGCCTTATATCTTGAAATTAATTCATCAAGTTGATGATAAAATCCACGGCCGTTCTAGCGGACATTATGCACTTGTTACACAACAACCTCTTAGAGGAAGAGCTAAGCAAGGGGGTCAGCGGGTAGGAGAAATGGAGGTTTGGGCTCTAGAGGGATTTGGTGTTGCTCATATTTTACAAGAAATGCTTACTTATAAATCTGATCATATTAGAGCTCGCCAGGAAGTACTTGGGACTACGATCGTTGGCGGAATAATACCTAACCCCGAGGATGCTCCAGAATCTTTTAGATTGCTCGTTCGAGAACTACGATCTTTGGCTCTGGAACTGAACCATTTCCTTGTATCTGAGAAAAATTTCCGGATTAATAGAAAGGAAGCT---------
>Rhodiola_sinuata
ATGCTCCGGGATGGAAATGAGGGAAGGTCCACAATACCTGGTTTTAATCAGATACAATTTGAGGGATTTTGTAGGTTTCTTGGTCATGGCTTGACGGAAGAACTTTATAAGTTTCCAAAAATGGAAGATACCGATCAAGAAATTGAATTTCAATTATTTGTGGAAACATATCAATTGGTAGAACCCTCGATAAATGAACGAGATGCTGTGTATGAATCACTCACATATTCGTCTGAATTATATGTACCCGCGGGATTAATTTGGAAA------ACCAGTAGGGATATGCAAGAACAAACTATTTTTATTGGAAATATCCCTCTAATGAATTCTCTCGGAACTTCTATAGTAAATGGAATATACAGAATTGTGATTAATCAAATATTGCAAAGTCCTGGAATTTATTACCGTTCAGAATTGGACCATAGCGGAATTTCGGTCTATACCGGTACCATCATATCCGATTGGGGGGGAAGATTAGAATTAGAGATTGATAGAAAAGCAAGGATATGGGCTCGTGTGAGTAGGAAACAGAAAATATCTATTCTAGTTCTATCATCAGCTATGGGGTCAAATCTACGAGAAATCATAGAGAATGTTTGCTATCCTGAAATTTTTTTGTCTTTCCTGAATGATAAGGAGAAAAATAAAATAGGGTCAAAAGAAAATGCTATTTTGGAGTTTTATCAACAATTTGCTTGTGTAGGCGGAGAT------CCGGTATTTTCTGAATCCTTATGTAAGGAATTACAAAAGAAATTCTTTCAACAAAGATGTGAATTAGGAAGGATTGGTCGACGAAATATGAATCGGAGACTTAATCTTGATATACCCCAGAACAATACATTTTTGTTACCACGAGATATATTGGCAGCTGCGGATCATTTGCTTGCAATGAAATTTGGAATGGGTACACTTGACGATATGAATCATTTGAAAAATAAACGTATTCGTTCTGTAGCAGATCTCTTACAAGATCAATTTGGATTGGCTCTGGCTCGTTTAGAAAATGTGGTTCGGGGAACTATATGTGGAGCAATTAGACATAAATTGATACCGACTCCTCAGAATTTGGTAACTTCGACTCCATTAACAACCACTTTTGAATCTTTTTTCGGCTTACACCCATTATCTCAAGTTTTGGATCGAACGAATCCATTGACACAAATAGTTCATGGTAGAAAATTGAGTTATTTGGGCCCTGGAGGATTAACAGGGCGAACAGCTAGTTTTCGGATACGAGATATCCATCCTAGTCACTATGGACGCATTTGCCCAATCGACACGTCTGAAGGAATCAATGTTGGGCTTATTGGATCCTTAGCAATTCATGCCAAAATTGGTCGTTGGGGATCTCTCGAAAGCCCATTTTATGAAATTTATGAA------------AGATCA------AAAAAGGTACGAATGCGTTATTTATCACCAAGTAGAGATGAATATTATATGGTAGCGGCGGGAAATTCTTTGGCGCTGAATCCGGGTATTCAGGAGGAACAAGTTGTTCCAGCTCGATACCGGCAAGAATTCCTGACTATTGCATGGGAACGAGTTCATCTTCGAAGTATTTTTCCCTTCCAATATTTTTCTGTTGGAGCTTCCCTCATTCCTTTTATCGAGCATAATGATGCGAATCGGGCTTTAATGAGTTCTAATATGCAACGTCAAGCCGTTCCGCTTTCTAGGTCTGAGAAGTGCATTGTTGGAACCGGGTTAGAAAGGCAAGTGGCTCTAGATTCAGGGGTTCTCGCTATAGCCAAACACGAGGGAAAGATCATTTATGCCGATACTAACAAGATCCTTTTCTCAGGTAATGGAGATACTCGAAGCATTCCATTAGTTCTGTATGAACGTTCCAACAAAAATACTAGTATGCACCAAAAACCCCGAGTTCAGCAGGGTAAATGCATTAAAAAGGGACAAATTTTATCGGATGGTGCCGCTATCGTTGGTGGGGAACTCGCTTTGGGGAAAAACGTATTAGTAGCTTATATGCCGTGGGAAGGTTACAATTTTGAGGATGCGGTACTTATTAGTGAACGTCTGGTATATGAAGATATTTATACTTCTTTTCACATCCGTAAATACGAAATTCAGACTCATGTGACAAGTCAAGGCCCTGAAAGGATCACTAATGAAATACCACATTTAGAGGCCCATTTACTCCGAAATTTAGACAAAAATGGAATTGTGATGCTTGGATCTTGGGTCGAGACGGGCGAGATTTTAGTAGGTAAATTAACGCCTCAAATGGCGAAAGAATCCTCGTATGCCCCGGAAGATAGATTATTACGAGCCATACTGGGCATTCAAGTATCCACTTCAAAAGAAACTTGTTTAAAACTACCTATAGGTGGTAGGGGTCGAGTTATTGATGTGAGATGGATCCGGAAAAAGGGGAGTTCTAGTTATAATCCAGAAATTATTCGTGTATATATCTCACAGAAACGTGAAATTAAAGTAGGTGATAAAGTAGCTGGAAGACATGGAAATAAGGGTATTATTTCCAAAATTTTGCCTAGACAAGATATGCCTTATTTGCAAGATGGAAGACCTGTTGATATGGTCTTCAATCCATTAGGAGTCCCTTCACGAATGAATGTAGGACAGATATTTGAATGCTCGCTGGGGTTAGCGGGTAGTCTGCTAGACAGACATTATCGAATAGCACCTTTTGATGAGAGATATGAACAAGAGGCTTCGAGAAAACTAGTCTTTTCGGAATTATATGAAGCCAGTAAGGAAACAGGGAATCCCTGGGTATTTGAACCTGAATATCCGGGAAAAAGCAGAATATTTGATGGAAGAACGGGAGAGCCTTTTGAACAGCCTGTTATAATAGGAAAGCCTTATATCTTGAAATTAATTCATCAAGTTGATGATAAAATCCACGGCCGTTCTAGCGGACATTATGCACTTGTTACACAACAACCTCTTAGAGGAAGAGCTAAGCAAGGGGGTCAGCGGGTAGGAGAAATGGAGGTTTGGGCTCTAGAGGGATTTGGTGTTGCTCATATTTTACAAGAAATGCTTACTTATAAATCTGATCATATTAGAGCTCGCCAGGAAGTACTTGGGACTACGATCGTTGGCGGAATAATACCTAACCCCGAGGATGCTCCAGAATCTTTTAGGTTGCTCGTTCGAGAACTACGATCTTTGGCTCTGGAACTGAACCATTTCCTTGTATCTGAGAAAAATTTCCGGATTAATAGAAAGGAAGCT---------
>Rhodiola_smithii
ATGCTCCGGGATGGAAATGAGAGAATGTCCACAATACCTGGTTTTAATCAGATACAATTTGAGGGATTTTGTAGGTTTCTTGGTCATGGCTTGACGGAAGAACTTTATAAGTTTCCAAAAATTGAAGATACCGATCAAGAAATTGAATTTCAATTATTTGTGGAAACATATCAATTGGTAGAACCCTCGATAAATGAACGAGATGCTGTGTATGAATCACTCACATATTCGTCTGAATTATATGTACCCGCGGGATTAATTTGGAAA------ACCAGTAGGGATATGCAAGAACAAACTATTTTTATTGGAAATATCCCTCTAATGAATTCTCTCGGAACTTCTATAGTAAATGGAATATACAGAATTGTGATTAATCAAATATTGCAAAGTCCTGGAATTTATTACCGTTCAGAATTGGACCATAGCGGAATTTCGGTCTATACCGGTACCATCATATCCGATTGGGGGGGAAGATTAGAATTAGAGATTGATAGAAAAGCAAGGATATGGGCTCGTGTGAGTAGGAAACAGAAAATATCTATTCTAGTTCTATCATCAGCTATGGGGTCAAATCTACGAGAAATCATAGAGAATGTTTGCTATCCTGAAATTTTTTTGTCTTTCCTGAATGATAAGGAGAAAAATAAAATAGGGTCAAAAGAAAATGCTATTTTGGAGTTTTATCAACAATTTGCTTGTGTAGGCGGAGAT------CCGGTATTTTCTGAATCCTTATGTAAGGAATTACAAAAGAAATTCTTTCAACAAAGATGTGAATTAGGAAGGATTGGTCGACGAAATATGAATCGGAGACTTAATCTTGATATACCCCAGAACAATACATTTTTGTTACCACGAGATATATTGGCAGCTGCGGATCATTTGCTTGCAATGAAATTTGGAATGGGTACACTTGACGATATGAATCATTTGAAAAATAAACGTATTCGTTCTGTAGCGGATCTCTTACAAGATCAATTTGGATTGGCTCTGGCTCGTTTAGAAAATGTGGTTCGGGGAACTATATGTGGAGCAATTAGACATAAATTGATACCGACTCCTCAGAATTTGGTAACTTCGACTCCATTAACAACCACTTTTGAATCCTTTTTCGGTTTACACCCATTATCTCAAGTTTTGGATCGAACGAATCCATTGACACAAATAGTTCATGGTAGAAAATTGAGTTATTTGGGCCCTGGAGGATTAACAGGGCGAACTGCTAGTTTTCGGATACGAGATATCCATCCTAGTCACTATGGACGCATTTGCCCAATCGACACGTCTGAAGGAATCAATGTTGGGCTTATTGGATCCTTAGCAATTCATGCGAAAATTGGTCGTTGGGGATCTCTCGAAAGCCCATTTTATGAAATTTATGAA------------AGATCA------AAAAAGGTACGAATGCGTTATTTATCACCAAGTAGGGATGAATATTATATGGTAGCGGCGGGAAATTCTTTGGCGCTGAATCCGGGTATTCAGGAGGAACAAGTTGTTCCAGCTCGATACCGGCAAGAATTCCTGACTATTGCATGGGAACGAGTTCATCTTCGAAGTATTTTTCCCTTCCAATATTTTTCTGTTGGAGCTTCCCTCATTCCTTTTATCGAGCATAATGATGCGAATCGGGCTTTAATGAGTTCTAATATGCAACGTCAAGCCGTTCCGCTTTCTAGGTCTGAGAAGTGTATTGTTGGAACCGGGTTAGAAAGGCAAGTGGCTCTAGATTCAGGGGTTCTCGCTATAGCCAAACACGAGGGAAAGATCATTTATGCCGATACTAACAAGATCCTTTTCTCAGGTAATGGAGATACTCGAAGCATTCCATTAGTTCTGTATGAACGTTCCAACAAAAATACTTGTATGCACCAAAAACCCCGGGTTCAGCAGGGTAAATGCATTAAAAAGGGACAAATTTTATCGGATGGTGCCGCTATCGTTGGTGGGGAACTCGCTTTGGGGAAAAACGTATTAGTAGCTTATATGCCGTGGGAAGGCTACAATTTTGAGGATGCGGTACTTATTAGTGAACGTCTGGTATATGAAGATATTTATACTTCTTTTCACATCCGTAAATACGAAATTCAGACTCATGTGACAAGTCAAGGCCCTGAAAGGATCACTAATGAAATACCACATTTAGAGGCCCATTTACTCCGAAATTTAGACAAAAATGGAATTGTGATGCTTGGATCTTGGGTCGAGACGGGCGAGATTTTAGTAGGTAAATTAACGCCTCAAATGGAGAAAGAATCCTCGTATGCCCCGGAAGATAGATTATTACGAGCCATACTGGGCATTCAAGTATCCACTTCAAAGGAAACTTGTTTAAAACTACCTATAGGTGGTAGGGGTCGAGTTATTGATGTGAGATGGATCCGGAAAAAGGGGAGTTCTAGTTATAATCCAGAAATTATTCGTGTATATATCTCACAGAAACGTGAAATTAAAGTAGGTGATAAAGTAGCTGGAAGACATGGAAATAAGGGTATTATTTCCAAAATTTTGCCTAGACAAGATATGCCTTATTTGCAAGATGGAAGACCTGTTGATATGGTCTTCAATCCATTAGGAGTCCCTTCACGAATGAATGTAGGACAGATATTTGAATGCTCGCTGGGGTTAGCGGGTAGTCTGCTAGACAGACATTATCGAATAGCACCTTTTGATGAGAGATATGAACAAGAGGCTTCGAGAAAACTAGTCTTTTCGGAATTATATGAAGCCAGTAAGGAAACCGGGAATCCCTGGGTATTTGAACCTGAATATCCGGGAAAAAGCAGAATATTTGATGGAAGAACGGGAGAGCCTTTTGAACAGCCTGTTATAATAGGAAAGCCTTATATCTTGAAATTAATTCATCAAGTTGATGATAAAATCCACGGCCGTTCTAGCGGACATTATGCACTTGTTACACAACAACCTCTTAGAGGAAGAGCTAAGCAAGGGGGGCAGCGGGTAGGAGAAATGGAGGTTTGGGCTCTAGAAGGATTTGGTGTTGCTCATATTTTACAAGAAATGCTTACTTATAAATCTGATCATATTAGAGCTCGCCAGGAAGTACTTGGGACTACGATCGTTGGCGGAATAATACCTAACCCCGAGGATGCTCCAGAATCTTTTAGATTGCTCGTTCGAGAACTACGATCTTTGGCTCTGGAACTGAACCATTCCCTTGTATCTGAGAAAAATTTCCGGATTAATAGAAAGGAAGCT---------
>Rhodiola_stapfii
ATGCTCCGGGATGGAAATGAGGGAATGTCCACAATACCTGGTTTTAATCAGATACAATTTGAGGGATTTTGTAGGTTTCTTGGTCATGGCTTGACGGAAGAACTTTATAAGTTTCCAAAAATTGAAGATACCGATCAAGAAATTGAATTTCAATTATTTGTGGAAACATATCAATTGGTAGAACCCTCGATAAATGAACGAGATGCTGTGTATGAATCACTCACATATTCGTCTGAATTATATGTACCCGCGGGATTAATTTGGAAA------ACCAGTAGGGATATGCAAGAACAAACTATTTTTATTGGAAATATCCCTCTAATGAATTCTCTCGGAACTTCTATAGTAAATGGAATATACAGAATTGTGATTAATCAAATATTGCAAAGTCCTGGAATTTATTACCGTTCAGAATTGGACCATAGCGGAATTTCGGTCTATACCGGTACCATCATATCCGATTGGGGGGGAAGATTAGAATTAGAGATTGATAGAAAAGCAAGGATATGGGCTCGTGTGAGTAGGAAACAGAAAATATCTATTCTAGTTCTATCATCAGCTATGGGGTCAAATCTACGAGAAATCATAGAGAATGTTTGCTATCCTGAAATTTTTTTGTCTTTCCTGAATGATAAGGAGAAAAATAAAATAGGGTCAAAAGAAAATGCTATTTTGGAGTTTTATCAACAATTTGCTTGTGTAGGCGGAGAT------CAGGTATTTTCTGAATCCTTATGTAAGGAATTACAAAAGAAATTCTTTCAACAAAGATGTGAATTAGGAAGGATTGGTCGACGAAATATGAATCGGAGACTTAATCTTGATATACCCCAGAACAATACATTTTTGTTACCACGAGATATATTGGCAGCTGCGGATCATTTGCTTGCAATGAAATTTGGAATGGGTACACTTGACGATATGAATCATTTGAAAAATAAACGTATTCGTTCTGTAGCAGATCTCTTACAAGATCAATTTGGATTGGCTCTGGCTCGTTTAGAAAATGTGGTTCGGGGAACTATATGTGGAGCAATTAGACATAAATTGATACCGACTCCTCAGAATTTGGTAACTTCGACTCCATTAACAACCACTTTTGAATCTTTTTTCGGCTTACACCCATTATCTCAAGTTTTGGATCGAACGAATCCATTGACACAAATAGTTCATGGTAGAAAATTGAGTTATTTGGGCCCTGGAGGATTAACAGGGCGAACAGCTAGTTTTCGGATACGAGATATCCATCCTAGTCACTATGGACGCATTTGCCCAATCGACACGTCTGAAGGAATCAATGTTGGGCTTATTGGATCCTTAGCAATTCATGCCAAAATTGGTCGTTGGGGATCTCTCGAAAGCCCATTTTATGAAATTTATGAA------------AGATCA------AAAAAGGTACGAATGCGTTATTTATCACCAAGTAGAGATGAATATTATATGGTAGCGGCGGGAAATTCTTTGGCGCTGAATCCGGGTATTCAGGAGGAACAAGTTGTTCCAGCTCGATACCGGCAAGAATTCCTGACTATTGCATGGGAACGAGTTCATCTTCGAAGTATTTTTCCCTTCCAATATTTTTCTGTTGGAGCTTCCCTCATTCCTTTTATCGAGCATAATGATGCGAATCGGGCTTTAATGAGTTCTAATATGCAACGTCAAGCCGTTCCGCTTTCTAGGTCTGAGAAGTGCATTGTTGGAACCGGGTTAGAAAGGCAAGTGGCTCTAGATTCAGGGGTTCTCGCTATAGCCAAACACGAGGGAAAGATCATTTATGCCGATACTAACAAGATCCTTTTCTCAGGTAATGGAGATACTCGAAGCATTCCATTAGTTCTGTATGAACGTTCCAACAAAAATACTAGTATGCACCAAAAACCCCGAGTTCAGCAGGGTAAATGCATTAAAAAGGGACAAATTTTATCGGATGGTGCCGCTATCGTTGGTGGGGAACTCGCTTTGGGGAAAAACGTATTAGTAGCTTATATGCCGTGGGAAGGTTACAATTTTGAGGATGCGGTACTTATTAGTGAACGTCTGGTATATGAAGATATTTATACTTCTTTTCACATCCGTAAATACGAAATTCAGACTCATGTGACAAGTCAAGGCCCTGAAAGGATCACTAATGAAATACCACATTTAGAGGCCCATTTACTCCGAAATTTAGACAAAAATGGAATTGTGATGCTTGGATCTTGGGTCGAGACGGGCGAGATTTTAGTAGGTAAATTAACGCCTCAAATGGCGAAAGAATCCTCGTATGCCCCGGAAGATAGATTATTACGAGCCATACTGGGCATTCAAGTATCCACTTCAAAAGAAACTTGTTTAAAACTACCTATAGGTGGTAGGGGTCGAGTTATTGATGTGAGATGGATCCGGAAAAAGGGGAGTTCTAGTTATAATCCAGAAATTATTCGTGTATATATCTCACAGAAACGTGAAATTAAAGTAGGTGATAAAGTAGCTGGAAGACATGGAAATAAGGGTATTATTTCCAAAATTTTGCCTAGACAAGATATGCCTTATTTGCAAGATGGAAGACCTGTTGATATGATCTTCAATCCATTAGGAGTCCCTTCACGAATGAATGTAGGACAGATATTTGAATGCTCGCTGGGGTTAGCGGGTAGTCTGCTAGACAGACATTATCGAATAGCACCTTTTGATGAGAGATATGAACAAGAGGCTTCGAGAAAACTAGTCTTTTCGGAATTATATGAAGCCAGTAAGGAAACAGGGAATCCCTGGGTATTTGAACCTGAATATCCGGGAAAAAGCAGAATATTTGATGGAAGAACGGGAGAGCCTTTTGAACAGCCTGTTATAATAGGAAAGCCTTATATCTTGAAATTAATTCATCAAGTTGATGATAAAATCCACGGCCGTTCTAGCGGACATTATGCACTTGTTACACAACAACCTCTTAGAGGAAGAGCTAAGCAAGGGGGTCAGCGGGTAGGAGAAATGGAGGTTTGGGCTCTAGAGGGATTTGGTGTTGCTCATATTTTACAAGAAATGCTTACTTATAAATCTGATCATATTAGAGCTCGCCAGGAAGTACTTGGGACTACGATCGTTGGCGGAATAATACCTAACCCCGAGGATGCTCCAGAATCTTTTAGATTGCTCGTTCGAGAACTACGATCTTTGGCTCTGGAACTGAACCATTTCCTTGTATCTGAGAAAAATTTCCGGATTAATAGAAAGGAAGCT---------
>Rhodiola_subopposita
ATGCTCCGGGATGGAAATGAGGGACTGTCCACAATACCTGGTTTTAATCAGATACAATTTGAGGGATTTTGTAGGTTTCTTGGTCATGGCTTGACGGAAGAACTTTATAAGTTTCCAAAAATTGAAGATACCGATCAAGAAATTGAATTTCAATTATTTGTGGAAACATATCAATTGGTAGAACCCTCGATAAATGAACGAGATGCTATGTATGAATCACTCACATATTCGTCTGAATTATATGTACCCGCGGGATTAATTTGGAAA------ACCAGTAGGGATATGCAAGAACAAACTATTTTTATTGGAAATATCCCTCTAATGAATTCTCTCGGAACTTCTATAGTAAATGGAATATACAGAATTGTGATTAATCAAATATTGCAAAGTCCTGGAATTTATTACCGTTCAGAATTGGACCATAGCGGAATTTCGGTCTATACCGGTACCATCATATCCGATTGGGGGGGAAGATTAGAATTAGAGATTGATAGAAAAGCAAGGATATGGGCTCGTGTGAGTAGGAAACAGAAAATATCTATTCTAGTTCTATCATCAGCTATGGGGTCAAATCTACGAGAAATCATAGAGAATGTTTGCTATCCTGAAATTTTTTTGTCTTTCCTGAATGATAAGGAGAAAAATAAAATAGGGTCAAAAGAAAATGCTATTTTGGAGTTTTATCAACAATTTGCTTGTGTAGGCGGAGAT------CCGGTATTTTCTGAATCCTTATGTAAGGAATTACAAAAGAAATTCTTTCAACAACGATGTGAATTAGGAAGGATTGGTCGACGAAATATGAATCGGAGACTTAATCTTGATATACCCCAGAACAATACATTTTTGTTACCACGAGATATATTGGCAGCTGCGGATCATTTGCTTGCAATGAAATTTGGAATGGGTACACTTGACGATATGAATCATTTGAAAAATAAACGTATTCGTTCTGTAGCGGATCTCTTACAAGATCAATTTGGATTGGCTCTGGCTCGTTTAGAAAATGTGGTTCGGGGAACTATATGTGGAGCAATTAGACATAAATTGATACCGACTCCTCAGAATTTGGTAACTTCGACTCCATTAACAACCACTTTTGAATCTTTTTTCGGCTTACACCCATTATCTCAAGTTTTGGATCGAACGAATCCATTGACACAAATAGTTCATGGTAGAAAATTGAGTTATTTGGGCCCTGGAGGATTAACAGGGCGAACAGCTAGTTTTCGGATACGAGATATCCATCCTAGTCACTATGGACGCATTTGCCCAATCGACACGTCTGAAGGAATCAATGTTGGGCTTATTGGATCCTTAGCAATTCATGCGAAAATTGGTCGTTGGGGATCTCTCGAAAGCCCATTTTATGAAATTTATGAA------------AGATCA------AAAAGGGTACGAATGCGTTATTTATCACCAAGTAGAGATGAATATTATATGTTAGCGGCGGGAAATTCTTTGGCGCTGAATCCGGGTATTCAGGAGGAACAAGTTGTTCCAGCTCGATACCGGCAAGAATTCCTGACTATTGCATGGGAACGAGTTCATCTTCGAAGTATTTTTCCCTTCCAATATTTTTCTGTTGGAGCTTCCCTCATTCCTTTTATCGAGCATAATGATGCGAATCGGGCTTTAATGAGTTCTAATATGCAACGTCAAGCAGTTCCGCTTTCTAGGTCTGAGAAGTGCATTGTTGGAACCGGGTTAGAAAGGCAAGTGGCTCTAGATTCAGGGGTTCTCGCTATAGCCAAACACGAGGGAAAGATCATTTATGCCGATACTAACAAGATCCTTTTCTCAGGTAATGGAGATACTCGAAGCATTCCATTAGTTCTGTATGAACGTTCCAACAAAAATACTTGTATGCACCAAAAACCCCGGGTTCAGCAGGGTAAATGCATTAAAAAGGGACAAATTTTATCGGATAGTGCCGCTATCGTTGGTGGGGAACTCGCTTTGGGGAAAAACGTATTAGTAGCTTATATGCCGTGGGAAGGTTACAATTTTGAGGATGCGGTACTTATTAGTGAACGTCTGGTATATGAAGATATTTATACTTCTTTTCACATCCGTAAATACGAAATTCAGACTCATGTGACAAGTCAAGGCCCTGAAAGGATCACTAATGAAATACCACATTTAGAGGCCCATTTACTCCGAAATTTAGACAAAAATGGAATTGTGATGCTTGGATCTTGGGTCGAGACGGGCGAGATTTTAGTAGGTAAATTAACGCCTCAAATGGCGAAAGAATCCTCGTATGCCCCGGAAGATAGATTATTACGAGCCATACTGGGCATTCAGGTATCCACTTCAAAGGAAACTTGTTTAAAACTACCTATAGGTGGTAGGGGTCGAGTTATTGATGTGAGATGGATCCGGAAAAAGGGGAGTTCTAGTTATAATCCAGAAATTATTCGTGTATATATCTCACAGAAACGTGAAATTAAAGTAGGTGATAAAGTAGCTGGAAGACATGGAAATAAGGGTATTATTTCCAAAATTTTGCCTAGACAAGATATGCCTTATTTGCAAGATGGAAGACCTGTTGATATGGTCTTCAATCCATTAGGAGTCCCTTCACGAATGAATGTAGGACAGATATTTGAATGCTCGCTGGGGTTAGCGGGTAGTCTGCTAGACAGACATTATCGAATAGCACCTTTTGATGAGAGATATGAACAAGAGGCTTCGAGAAAACTAGTCTTTTCGGAATTATATGAAGCCAGTAAGGAAACAGGGAATCCCTGGGTATTTGAACCTGAATATCCGGGAAAAAGCAGAATATTTGATGGAAGAACGGGAGAGCCTTTTGAACAGCCTGTTATAATAGGAAAGCCTTATATCTTGAAATTAATTCATCAAGTTGATGATAAAATCCACGGCCGTTCTAGCGGACATTATGCACTTGTTACACAACAACCTCTTAGAGGAAGAGCTAAGCAAGGGGGGCAGCGGGTAGGAGAAATGGAGGTTTGGGCTCTAGAGGGATTTGGTGTTGCTCATATTTTACAAGAAATGCTTACTTATAAATCTGATCATATTAGAGCTCGCCAGGAAGTACTTGGGACTACGATCGTTGGCGGAATAATACCTAACCCCGAGGATGCTCCAGAATCTTTTAGATTGCTCGTTCGAGAACTACGATCTTTGGCTCTGGAACTGAACCATTTCCTTGTATCTGAGAAAAATTTCCGGATTAATAGAAAGGAAGCT---------
>Rhodiola_tangutica
ATGCTCCGGGATGGAAATGAGGGAATGTCCACAATACCTGGTTTTAATCAGATACAATTTGAGGGATTTTGTAGGTTTCTTGGTCATGGCTTGACGGAAGAACTTTATAAGTTTCCAAAAATTGAAGATACCGATCAAGAAATTGAATTTCAATTATTTGTGGAAACATATCAATTGGTAGAACCCTCGATAAATGAACGAGATGCTATGTATGAATCACTCACATATTCGTCTGAATTATATGTACCCGCGGGATTAATTTGGAAA------ACCAGTAGGGATATGCAAGAACAAACTATTTTTATTGGAAATATCCCTCTAATGAATTCTCTCGGAACTTCTATAGTAAATGGAATATACAGAATTGTGATTAATCAAATATTGCAAAGTCCTGGAATTTATTACCGTTCAGAATTGGACCATAGCGGAATTTCGGTCTATACCGGTACCATCATATCCGATTGGGGGGGAAGATTAGAATTAGAGATTGATAGAAAAGCAAGGATATGGGCTCGTGTGAGTAGGAAACAGAAAATATCTATTCTAGTTCTATCATCAGCTATGGGGTCAAATCTACGAGAAATCATAGAGAATGTTTGCTATCCTGAAATTTTTTTGTCTTTCCTGAATGATAAGGAGAAAAATAAAATAGGGTCAAAAGAAAATGCTATTTTGGAGTTTTATCAACAATTTGCTTGTGTAGGCGGAGAT------CCGGTATTTTCTGAATCCTTATGTAAGGAATTACAAAAGAAATTCTTTCAACAACGATGTGAATTAGGAAGGATTGGTCGACGAAATATGAATCGGAGACTTAATCTTGATATACCCCAGAACAATACATTTTTGTTACCACGAGATATATTGGCAGCTGCGGATCATTTGCTTGCAATGAAATTTGGAATGGGTACACTTGACGATATGAATCATTTGAAAAATAAACGTATTCGTTCTGTAGCGGATCTCTTACAAGATCAATTTGGATTGGCTCTGGCTCGTTTAGAAAATGTGGTTCGGGGAACTATATGTGGAGCAATTAGACATAAATTGATACCGACTCCTCAGAATTTGGTAACTTCGACTCCATTAACAACCACTTTTGAATCTTTTTTCGGCTTACACCCATTATCTCAAGTTTTGGATCGAACGAATCCATTGACACAAATAGTTCATGGTAGAAAATTGAGTTATTTGGGCCCTGGAGGATTAACAGGGCGAACAGCTAGTTTTCGGATACGAGATATCCATCCTAGTCACTATGGACGCATTTGCCCAATCGACACGTCTGAAGGAATCAATGTTGGGCTTATTGGATCCTTAGCAATTCATGCGAAAATTGGTCGTTGGGGATCTCTCGAAAGCCCATTTTATGAAATTTATGAA------------AGATCA------AAAAAGGTACGAATGCGTTATTTATCACCAAGTAGAGATGAATATTATATGTTAGCGGCGGGAAATTCTTTGGCGCTGAATCCGGGTATTCAGGAGGAACAAGTTGTTCCAGCTCGATACCGGCAAGAATTCCTGACTATTGCATGGGAACGAGTTCATCTTCGAAGTATTTTTCCCTTCCAATATTTTTCTGTTGGAGCTTCCCTCATTCCTTTTATCGAGCATAATGATGCGAATCGGGCTTTAATGAGTTCTAATATGCAACGTCAAGCAGTTCCGCTTTCTAGGTCTGAGAAGTGCATTGTTGGAACCGGGTTAGAAAGGCAAGTGGCTCTAGATTCAGGGGTTCTCGCTATAGCCAAACACGAGGGAAAGATCATTTATGCCGATACTAACAAGATCCTTTTCTCAGGTAATGGAGATACTCAAAGCATTCCATTAGTTCTGTATGAACGTTCCAACAAAAATACTTGTATGCACCAAAAACCCCGGGTTCAGCAGGGTAAATGCATTAAAAAGGGACAAATTTTATCGGATGGTGCCGCTATCGTTGGTGGGGAACTCGCTTTGGGGAAAAACGTATTAGTAGCTTATATGCCGTGGGAAGGTTACAATTTTGAGGATGCGGTACTTATTAGTGAACGTCTGGTATATGAAGATATTTATACTTCTTTTCACATCCGTAAATACGAAATTCAGACTCATGTGACAAGTCAAGGCCCGGAAAGGATCACTAATGAAATACCACATTTAGAGGCCCATTTACTCCGAAATTTAGACAAAAATGGAATTGTGATGCTTGGATCTTGGGTCGAGACGGGCGAGATTTTAGTAGGTAAATTAACGCCTCAAATGGCGAAAGAATCCTCGTATGCCCCGGAAGATAGATTATTACGAGCCATACTGGGCATTCATGTATCCACTTCAAAGGAAACTTGTTTAAAACTACCTATAGGTGGTAGGGGTCGAGTTATTGATGTGAGATGGATCCGGAAAAGGGGGAGTTCTAGTTATAATCCAGAAATTATTCGTGTATATATCTCACAGAAACGTGAAATTAAAGTAGGTGATAAAGTAGCTGGAAGACATGGAAATAAGGGTATTATTTCCAAAATTTTGCCTAGACAAGATATGCCTTATTTGCAAGATGGAAGACCTGTTGATATGGTCTTCAATCCATTAGGAGTCCCTTCACGAATGAATGTAGGACAGATATTTGAATGCTCGCTGGGGTTAGCGGGTAGTCTGCTAGACAGACATTATCGAATAGCACCTTTTGATGAGAGATATGAACAAGAGGCTTCGAGAAAACTAGTCTTTTCGGAATTATATGAAGCCAGTAAGGAAACAGGGAATCCCTGGGTATTTGAACCTGAATATCCGGGAAAAAGCAGAATATTTGATGGAAGAACGGGAGAGCCTTTTGAACAGCCTGTTATAATAGGAAAGCCTTATATCTTGAAATTAATTCATCAAGTTGATGATAAAATCCACGGCCGTTCTAGCGGACATTATGCACTTGTTACACAACAACCTCTTAGAGGAAGAGCTAAGCAAGGGGGGCAGCGGGTAGGAGAAATGGAGGTTTGGGCTCTAGAGGGATTTGGTGTTGCTCATATTTTACAAGAAATGCTTACTTATAAATCTGATCATATTAGAGCTCGCCAGGAAGTACTTGGGACTACGATCGTTGGCGGAATAATACCTAACCCCGAGGATGCTCCAGAATCTTTTAGATTGCTCGTTCGAGAACTACGATCTTTGGCTCTGGAACTGAACCATTTCCTTGTATCTGAGAAAAATTTCCGGATTAATAGAAAGGAAGCT---------
>Rhodiola_wallichiana
ATGCTCCGGGATGGAAATGAGGGAATGTCCACAATACCTGGTTTTAATCAGATACAATTTGAGGGATTTTGTAGGTTTCTTGGTCATGGCTTGACGGAAGAACTTTATAAGTTTCCAAAAATTGAAGATACCGATCAAGAAATTGAATTTCAATTATTTGTGGAAACATATCAATTGGTAGAACCCTCGATAAATGAACGAGATGCTGTGTATGAATCACTTACATATTCGTCTGAATTATATGTACCCGCGGGATTAATTTGGAAA------ACCAGTAGGGATATGCAAGAACAAACTATTTTTATTGGAAATATCCCTCTAATGAATTCTCTCGGAACTTCTATAGTAAATGGAATATACAGAATTGTGATTAATCAAATATTGCAAAGTCCTGGAATTTATTACCGTTCAGAATTGGACCATAGCGGAATTTCGGTCTATACCGGTACCATCATATCCGATTGGGGGGGAAGATTAGAATTAGAGATTGATAGAAAAGCAAGGATATGGGCTCGTGTGAGTAGGAAACAGAAAATATCTATTCTAGTTCTATCATCAGCTATGGGGTCAAATCTACGAGAAATCATAGAGAATGTTTGCTATCCTGAAATTTTTTTGTCTTTCCTGAATGATAAGGAGAAAAATAAAATAGGGTCAAAAGAAAATGCTATTTTGGAGTTTTATCAACAATTTGCTTGTGTAGGCGGAGAT------CCGGTATTTTCTGAATCCTTATGTAAGGAATTACAAAAGAAATTCTTTCAACAAAGATGTGAATTAGGAAGGATTGGTCGACGAAATATGAATCGGAGACTTAATCTTGATATACCCCAGAACAATACATTTTTGTTACCACGAGATATATTGGCAGCTGCGGATCATTTGCTTGCAATGAAATTTGGAATGGGTACACTTGACGATATGAATCATTTGAAAAATAAACGTATTCGTTCTGTAGCAGATCTCTTACAAGATCAATTTGGATTGGCTCTGGCTCGTTTAGAAAATGTGGTTCGGGGAACTATATGTGGAGCAATTAGACATAAATTGATACCGACTCCTCAGAATTTGGTAACTTCGACTCCATTAACAACCACTTTTGAATCTTTTTTCGGCTTACACCCATTATCTCAAGTTTTGGATCGAACGAATCCATTGACACAAATAGTTCATGGTAGAAAATTGAGTTATTTGGGCCCTGGAGGATTAACAGGGCGAACAGCTAGTTTTCGGATACGAGATATCCATCCTAGTCACTATGGACGCATTTGCCCAATCGACACGTCTGAAGGAATCAATGTTGGGCTTATTGGATCCTTAGCAATTCATGCCAAAATGGGTCGTTGGGGATCTCTCGAAAGCCCATTTTATGAAATTTATGAA------------AGATCA------AAAAAGGTACGAATGCGTTATTTATCACCAAGTAGAGATGAATATTATATGGTAGCGGCGGGAAATTCTTTGGCGCTGAATCCGGGTATTCAGGAGGAACAAGTTGTTCCAGCTCGATACCGGCAAGAATTCCTGACTATTGCATGGGAACGAGTTCATCTTCGAAGTATTTTTCCCTTCCAATATTTTTCTGTTGGAGCTTCCCTCATTCCTTTTATCGAGCATAATGATGCGAATCGGGCTTTAATGAGTTCTAATATGCAACGTCAAGCCGTTCCGCTTTCTAGGTCTGAGAAGTGCATTGTTGGAACCGGGTTAGAAAGGCAAGTGGCTCTAGATTCAGGGGTTCTCGCTATAGCCAAACACGAGGGAAAGATCATTTATGCCGATACTAACAAGATCCTTTTCTCAGGTAATGGAGATACTCGAAGCATTCCATTAGTTCTGTATGAACGTTCCAACAAAAATACTAGTATGCACCAAAAACCCCGGGTTCAGCAGGGTAAATGCATTAAAAAGGGACAAATTTTATCGGATGGTGCCGCTATCGTTGGTGGGGAACTCGCTTTGGGGAAAAACGTATTAGTAGCTTATATGCCGTGGGAAGGTTACAATTTTGAGGATGCGGTACTTATTAGTGAACGTCTGGTATATGAAGATATTTATACTTCTTTTCACATCCGTAAATACGAAATTCAGACTCATGTGACAAGTCAAGGCCCTGAAAGGATCACTAATGAAATACCACATTTAGAGGCCCATTTACTCCGAAATTTAGACAAAAATGGAATTGTGATGCTTGGATCTTGGGTCGAGACGGGCCAGATTTTAGTAGGTAAATTAACGCCTCAAATGGCGAAAGAATCCTCGTATGCCCCGGAAGATAGATTATTACGAGCCATACTGGGCATTCAAGTATCCACTTCAAAAGAAACTTGTTTAAAACTACCTATAGGTGGTAGGGGTCGAGTTATTGATGTGAGATGGATCCGGAAAAAGGGGAGTTCTAGTTATAATCCAGAAATTATTCGTGTATATATCTCACAGAAACGTGAAATTAAAGTAGGTGATAAAGTAGCTGGAAGACATGGAAATAAGGGTATTATTTCCAAAATTTTGCCTAGACAAGATATGCCTTATTTGCAAGATGGAAGACCTGTTGATATGGTCTTCAATCCATTAGGAGTCCCTTCACGAATGAATGTAGGACAGATATTTGAATGCTCGCTGGGGTTAGCGGGTAGTCTGCTAGACAGACATTATCGAATAGCACCTTTTGATGAGAGATATGAACAAGAGGCTTCGAGAAAACTAGTCTTTTCGGAATTATATGAAGCCAGTAAGGAAACAGGGAATCCCTGGGTATTTGAACCTGAATATCCGGGAAAAAGCAGAATATTTGATGGAAGAACGGGAGAGCCTTTTGAACAGCCTGTTATAATAGGAAAGCCTTATATCTTGAAATTAATTCATCAAGTTGATGATAAAATCCACGGCCGTTCTAGCGGACATTATGCACTTGTTACACAACAACCTCTTAGAGGAAGAGCTAAGCAAGGGGGTCAGCGGGTAGGAGAAATGGAGGTTTGGGCTCTAGAGGGATTTGGTGTTGCTCATATTTTACAAGAAATGCTTACTTATAAATCTGATCATATTAGAGCTCGCCAGGAAGTACTTGGGACTACGATCGTTGGCGGAATAATACCTAACCCCGAGGATGCTCCAGAATCTTTTAGATTGCTCGTTCGAGAACTACGATCTTTGGCTCTGGAACTGAACCATTTCCTTGTATCTGAGAAAAATTTCCGGATTAATAGAAAGGAAGCT---------
>Hylotelephium_ewersii
ATGCTCCGGGATGGAAATGAGGGAATGTCCACAATACCTGGTTTTAATCAGATACAATTTGAAGGATTTTGTAGGTTTCTTGGTCATGGCTTGACGGAAGAACTTTATAAGTTTCCAAAAATTGAAGATACCGATCAAGAAATTGAATTTCAATTATTTGTGGAAACATATCAATTGGTAGAACCCTCGATAAATGAACGAGAGGCTGTGTATGAATCACTCACATATTCTTCTGAATTATATGTACCCGCGGGATTAATTTGGAAA------ACCAGTAGGGATATGCAAGAACAAACAATTTTTATTGGAAATATCCCTCTAATGAATTCTCTCGGAACTTCTATAGTAAATGGAATATACAGAATTGTGATCAATCAAATATTGCAAAGTCCCGGAATTTATTACCGTTCAGAATTGGACCATACGGGAATTTCGGTCTATACCGGTACCATCATATCCGATTGGGGGGGAAGATTAGAATTAGAGATTGATAGAAAAGCAAGGATATGGGCTCGTGTGAGTAGGAAACAGAAAATATCTATTCTAGTTCTATCATCAGCTATGGGGTCAAATCTACGAGAAATCATAGAAAATGTTTGCTATCCTGAAATTTTTTTGTCTTTCCTGAATGATAAGGAGAAAAATAAAATAGGGTCAAAAGAAAATGCCATTTTGGAGTTTTATCAACAATTTGCTTGTGTAGGCGGAGAT------CCGGTATTTTCCGAATCCTTATGTAAGGAATTACAAAAGAAATTCTTTCAACAAAGATGTGAATTAGGAAGGATTGGTCGACGAAATATGAATCGGAGACTGAATCTTGATATACCCCAGAACAATACATTTTTGTTACCACGAGATATATTGGCAGCTGCGGATCATTTGATTGCAATGAAATTTGGAATGGGTACACTTGACGATATGAATCATTTGAAAAATAAACGTATTCGTTCTGTAGCGGATCTCTTACAAGATCAATTTGGATTGGCTCTGGCTCGTTTAGAAAATGTGGTTCGGGGAACTATATGTGGAGCAATTAGACATAAATTGATACCGACTCCTCAGAATTTGGTAACTTCGACTCCATTAACAACCACTTTTGAATCTTTTTTCGGCTTACACCCATTATCTCAAGTTTTGGATCAAACAAATCCATTGACACAAATAGTTCATGGTAGAAAATTAAGTTATTTGGGCCCTGGAGGATTAACAGGGCGAACAGCTAGTTTTCGGATACGAGATATCCATCCTAGTCACTATGGACGCATTTGCCCAATCGACACGTCTGAAGGAATCAATGTTGGGCTTATTGGATCCTTAGCAATTCATGCGAAAATTGGTCATTGGGGATCTCTCGAAAGCCCATTTTATGAAATTTATGAA------------AGATCA------AAAAAGGTACGAATGCGTTATTTATCACCAAGTAGAGATGAATATTATATGGTAGCGGCGGGAAATTCTTTGTCGCTGAATCCGGGTATTCAGGAGGAACAAGTTGTTCCAGCTCGATACCGGCAAGAATTCCTGACTATTGCATGGGAACGAGTTCATCTTCGAAGTATTTTTCCCTTCCAATATTTTTCTGTTGGAGCTTCCCTCATTCCTTTTATCGAGCATAATGATGCGAATCGGGCTTTAATGAGTTCTAATATGCAACGTCAAGCAGTTCCGCTTTCTAGGTCTGAGAAGTGCATTGTTGGAACCGGGTTAGAAAGGCAAGTGGCTCTAGATTCAGGGGTTCTCGCTATAGCCAAACACGAGGGAAAGATCATTTATGCCGATACTAACAAGATCCTTTTCTCAGGTAATGGCGATACTCGAAGCATTCCATTAGTTATGTATGAACGTTCCAACAAAAATACTTGTATGCACCAAAAACCCCAGGTTCAGCAGGGTAAATGCATTAAAAAGGGACAAATTTTATCGGATGGTGCCGCTATCATTGGTGGGGAACTCGCTTTGGGGAAAAACATATTAGTAGCTTATATGCCGTGGGAAGGTTACAATTTTGAGGATGCGGTACTGATTAGTGAACGTCTGGTATATGAAGATATTTATACTTCTTTTCACATCCGTAAATACGAAATTCAGACTCATGTGACAAGTCAAGGCCCCGAAAGGATCACTAATGAAATACCACATTTAGAGGCCCATTTACTCCGAAATTTAGACAAAAATGGAATTGTGATGCTTGGATCTTGGGTCGAGACGGGCGAGATTTTAGTAGGTAAATTAACGCCTCAGATGGCGAAAGAATCATCGTATGCCCCGGAAGATAGATTATTACGAGCCATACTGGGCATTCAGGTATCCACTTCAAAGGAAACTTGTTTAAAACTACCTATAGGTGGTAGGGGTCGAGTTATTGATGTGAGATGGATCCGGAAAAAGGGGAGTTCTAGTTATAATCCAGAAATTATTCGTGTATATATCTCACAGAAACGTGAAATTAAAGTAGGTGATAAAGTAGCTGGAAGACATGGAAATAAGGGTATTATTTCCAAAATTTTGCCTAGACAAGATATGCCTTATTTGCAAGATGGAAGACCCGTTGATATGGTCTTCAATCCATTAGGAGTCCCTTCACGAATGAATGTAGGACAGATATTTGAATGCTCACTGGGGTTAGCGGGTAGTCTGCTAGACAGACATTATCGAATAGCACCTTTTGATGAGAGATATGAACAAGAGGCTTCGAGAAAACTAGTATTTTCGGAATTATATGAAGCCAGTAAGGAAACAGGGAATCCCTGGGTATTTGAACCTGAATATCCGGGAAAAAGCAGAATATTTGATGGAAGAACGGGAGAGCCTTTTGAACAGCCTGTTATAATAGGAAAGCCTTATATCTTGAAATTAATTCATCAAGTTGATGATAAAATCCACGGACGTTCCAGCGGACATTATGCACTTGTTACACAACAACCCCTTAGAGGACGGGCTAAGCAAGGGGGGCAGCGGGTAGGAGAAATGGAGGTTTGGGCTCTAGAGGGATTTGGTGTTGCTCATATTTTACAAGAAATGCTTACTTATAAATCTGATCATATTAGAGCTCGCCAGGAAGTACTTGGGACTACGATCGTTGGCGGAATAATACCTAACCCCGAGGATGCTCCAGAATCTTTTAGATTGCTCGTTCGAGAACTACGATCTTTGGCTCTGGAACTGAACCATTTCCTTGTATCTGAGAAAAATTTCCGGATTAATAGAAAGGAAGCT---------
>Hylotelephium_verticillatum
ATGCTCCGGGATGGAAATGCGGGAATGTCCACAATACCTGGTTTTAATCAGATACAATTTGAAGGATTTTGTAGGTTTCTTGGTCATGGCTTGACGGAAGAACTTTATAAGTTTCCAAAAATTGAAGATACCGATCAAGAAATTGAATTTCAATTATTTGTGGAAACATATCAATTGGTAGAACCCTCGATAAATGAACGAGAGGCTGTGTATGAATCACTCACATATTCTTCTGAATTATATGTACCCGCGGGATTAATTTGGAAA------ACCAGTAGGGATATGCAAGAACAAACAATTTTTATTGGAAATATCCCTCTAATGAATTCTCTCGGAACTTCTATAGTAAATGGAATATACAGAATTGTGATCAATCAAATATTGCAAAGTCCCGGAATTTATTACCGTTCAGAATTGGACCATACGGGAATTTCGGTCTATACCGGTACCATCATATCCGATTGGGGGGGAAGATTAGAATTAGAGATTGATAGAAAAGCAAGGATATGGGCTCGTGTGAGTAGGAAACAGAAAATATCTATTCTAGTTCTATCATCAGCTATGGGGTCAAATCTACGAGAAATCATAGAAAATGTTTGCTATCCTGAAATTTTTTTGTCTTTCCTGAATGATAAGGAGAAAAATAAAATAGGGTCAAAAGAAAATGCCATTTTGGAGTTTTATCAACAATTTGCTTGTGTAGGCGGAGAT------CCGGTATTTTCCGAATCCTTATGTAAGGAATTACAAAAGAAATTCTTTCAACAAAGATGTGAATTAGGAAGGATTGGTCGACGAAATATGAATCGGAGACTGAATCTTGATATACCCCAGAACAATACATTTTTGTTACCACGAGATATATTGGCAGCTGCGGATCATTTGATTGCAATGAAATTTGGAATGGGTACACTTGACGATATGAATCATTTGAAAAATAAACGTATTCGTTCTGTAGCGGATCTCTTACAAGATCAATTTGGATTGGCTCTGGCTCGTTTAGAAAATGTGGTTCGGGGAACTATATGTGGAGCAATTAGACATAAATTGATACCGACTCCTCAGAATTTGGTAACTTCGACTCCATTAACAACCACTTTTGAATCTTTTTTCGGCTTACACCCATTATCTCAAGTTTTGGATCAAACAAATCCATTGACACAAATAGTTCATGGTAGAAAATTAAGTTATTTGGGCCCTGGAGGATTAACAGGGCGAACAGCTAGTTTTCGGATACGAGATATCCATCCTAGTCACTATGGACGCATTTGCCCAATCGACACGTCTGAAGGAATCAATGTTGGGCTTATTGGATCCTTAGCAATTCATGCGAAAATTGGTCATTGGGGATCTCTCGAAAGCCCATTTTATGAAATTTATGAA------------AGATCA------AAAAAGGTACGAATGCGTTATTTATCACCAAGTAGAGATGAATATTATATGGTAGCGGCGGGAAATTCTTTGTCGCTGAATCCGGGTATTCAGGAGGAACAAGTTGTTCCAGCTCGATACCGGCAAGAATTCCTGACTATTGCATGGGAACGAGTTCATCTTCGAAGTATTTTGCCCTTCCAATATTTTTCTGTTGGAGCTTCCCTCATTCCTTTTATCGAGCATAATGATGCGAATCGGGCTTTAATGAGTTCTAATATGCAACGTCAAGCAGTTCCGCTTTCTAGGTCTGAGAAGTGCATTGTTGGAACCGGGTTAGAAAGGCAAGTGGCTCTAGATTCAGGGGTTCTCGCTATAGCCAAACACGAGGGAAAGATCATTTATGCCGATACTAACAAGATCCTTTTCTCAGGTAATGGCGATACTCGAAGCATTCCATTAGTTATGTATGAACGTTCCAACAAAAATACTTGTATGCACCAAAAACCCCAGGTTCAGCAGGGTAAATGCATTAAAAAGGGACAAATTTTATCGGATGGTGCCGCTATCATTGGTGGGGAACTCGCTTTGGGGAAAAACATATTAGTAGCTTATATGCCGTGGGAAGGTTACAATTTTGAGGATGCGGTACTGATTAGTGAACGTCTGGTATATGAAGATATTTATACTTCTTTTCACATCCGTAAATACGAAATTCAGACTCATGTGACAAGTCAAGGCCCCGAAAGGATCACTAATGAAATACCACATTTAGAGGCCCATTTACTCCGAAATTTAGACAAAAATGGAATTGTGATGCTTGGATCTTGGGTCGAGACGGGCGAGATTTTAGTAGGTAAATTAACGCCTCAGATGGCGAAAGAATCATCGTATGCCCCGGAAGATAGATTATTACGAGCCATACTGGGCATTCAGGTATCCACTTCAAAGGAAACTTGTTTAAAACTACCTATAGGTGGTAGGGGTCGAGTTATTGATGTGAGATGGATCCGGAAAAAGGGGAGTTCTAGTTATAATCCAGAAATTATTCGTGTATATATCTCACAGAAACGTGAAATTAAAGTAGGTGATAAAGTAGCTGGAAGACATGGAAATAAGGGTATTATTTCCAAAATTTTGCCTAGACAAGATATGCCTTATTTGCAAGATGGAAGACCCGTTGATATGGTCTTCAATCCATTAGGAGTCCCTTCACGAATGAATGTAGGACAGATATTTGAATGCTCACTGGGGTTAGCGGGTAGTCTGCTAGACAGACATTATCGAATAGCACCTTTTGATGAGAGATATGAACAAGAGGCTTCGAGAAAACTAGTATTTTCGGAATTATATGAAGCCAGTAAGGAAACAGGGAATCCCTGGGTATTTGAACCTGAATATCCGGGAAAAAGCAGAATATTTGATGGAAGAACGGGAGAGCCTTTTGAACAGCCTGTTATAATAGGAAAGCCTTATATCTTGAAATTAATTCATCAAGTTGATGATAAAATCCACGGACGTTCCAGCGGACATTATGCACTTGTTACACAACAACCCCTTAGAGGACGGGCTAAGCAAGGGGGGCAGCGGGTAGGAGAAATGGAGGTTTGGGCTCTAGAGGGATTTGGTGTTGCTCATATTTTACAAGAAATGCTTACTTATAAATCTGATCATATTAGAGCTCGCCAGGAAGTACTTGGGACTACGATCGTTGGCGGAATAATACCTAACCCCGAGGATGCTCCAGAATCTTTTAGATTGCTCGTTCGAGAACTACGATCTTTGGCTCTGGAACTGAACCATTTCCTTGTATCTGAGAAAAATTTCCGGATTAATAGAAAGGAAGCT---------
>Hylotelephium_viviparum
ATGCTCCGGGATGGAAATGAGGGAATGTCCACAATACCTGGTTTTAATCAGATACAATTTGAAGGATTTTGTAGGTTTCTTGGTCATGGCTTGACGGAAGAACTTTATAAGTTTCCAAAAATTGAAGATACCGATCAAGAAATTGAATTTCAATTATTTGTGGAAACATATCAATTGGTAGAACCCTCGATAAATGAACGAGAGGCTGTGTATGAATCACTCACATATTCTTCTGAATTATATGTACCCGCGGGATTAATTTGGAAA------ACCAGTAGGGATATGCAAGAACAAACAATTTTTATTGGAAATATCCCTCTAATGAATTCTCTCGGAACTTCTATAGTAAATGGAATATACAGAATTGTGATCAATCAAATATTGCAAAGTCCCGGAATTTATTACCGTTCAGAATTGGACCATACGGGAATTTCGGTCTATACCGGTACCATCATATCCGATTGGGGGGGAAGATTAGAATTAGAGATTGATAGAAAAGCAAGGATATGGGCTCGTGTGAGTAGGAAACAGAAAATATCTATTCTAGTTCTATCATCAGCTATGGGGTCAAATCTACGAGAAATCATAGAAAATGTTTGCTATCCTGAAATTTTTTTGTCTTTCCTGAATGATAAGGAGAAAAATAAAATAGGGTCAAAAGAAAATGCCATTTTGGAGTTTTATCAACAATTTGCTTGTGTAGGCGGAGAT------CCGGTATTTTCCGAATCCTTATGTAAGGAATTACAAAAGAAATTCTTTCAACAAAGATGTGAATTAGGAAGGATTGGTCGACGAAATATGAATCGGAGACTGAATCTTGATATACCCCAGAACAATACATTTTTGTTACCACGAGATATATTGGCAGCTGCGGATCATTTGATTGCAATGAAATTTGGAATGGGTACACTTGACGATATGAATCATTTGAAAAATAAACGTATTCGTTCTGTAGCGGATCTCTTACAAGATCAATTTGGATTGGCTCTGGCTCGTTTAGAAAATGTGGTTCGGGGAACTATATGTGGAGCAATTAGACATAAATTGATACCGACTCCTCAGAATTTGGTAACTTCGACTCCATTAACAACCACTTTTGAATCTTTTTTCGGCTTACACCCATTATCTCAAGTTTTGGATCAAACAAATCCATTGACACAAATAGTTCATGGTAGAAAATTAAGTTATTTGGGCCCTGGAGGATTAACAGGGCGAACAGCTAGTTTTCGGATACGAGATATCCATCCTAGTCACTATGGACGCATTTGCCCAATCGACACGTCTGAAGGAATCAATGTTGGGCTTATTGGATCCTTAGCAATTCATGCGAAAATTGGTCATTGGGGATCTCTCGAAAGCCCATTTTATGAAATTTATGAA------------AGATCA------AAAAAGGTACGAATGCGTTATTTATCACCAAGTAGAGATGAATATTATATGGTAGCGGCGGGAAATTCTTTGTCGCTGAATCCGGGTATTCAGGAGGAACAAGTTGTTCCAGCTCGATACCGGCAAGAATTCCTGACTATTGCATGGGAACGAGTTCATCTTCGAAGTATTTTTCCCTTCCAATATTTTTCTGTTGGAGCTTCCCTCATTCCTTTTATCGAGCATAATGATGCGAATCGGGCTTTAATGAGTTCTAATATGCAACGTCAAGCAGTTCCGCTTTCTAGGTCTGAGAAGTGCATTGTTGGAACCGGGTTAGAAAGGCAAGTGGCTCTAGATTCAGGGGTTCTCGCTATAGCCAAACACGAGGGAAAGATCATTTATGCCGATACTAACAAGATCCTTTTCTCAGGTAATGGCGATACTCGAAGCATTCCATTAGTTATGTATGAACGTTCCAACAAAAATACTTGTATGCACCAAAAACCCCAGGTTCAGCAGGGTAAATGCATTAAAAAGGGACAAATTTTATCGGATGGTGCCGCTATCATTGGTGGGGAACTCGCTTTGGGGAAAAACATATTAGTAGCTTATATGCCGTGGGAAGGTTACAATTTTGAGGATGCGGTACTGATTAGTGAACGTCTGGTATATGAAGATATTTATACTTCTTTTCACATCCGTAAATACGAAATTCAGACTCATGTGACAAGTCAAGGCCCCGAAAGGATCACTAATGAAATACCACATTTAGAGGCCCATTTACTCCGAAATTTAGACAAAAATGGAATTGTGATGCTTGGATCTTGGGTCGAGACGGGCGAGATTTTAGTAGGTAAATTAACGCCTCAGATGGCGAAAGAATCATCGTATGCCCCGGAAGATAGATTATTACGAGCCATACTGGGCATTCAGGTATCCACTTCAAAGGAAACTTGTTTAAAACTACCTATAGGTGGTAGGGGTCGAGTTATTGATGTGAGATGGATCCGGAAAAAGGGGAGTTCTAGTTATAATCCAGAAATTATTCGTGTATATATCTCACAGAAACGTGAAATTAAAGTAGGTGATAAAGTAGCTGGAAGACATGGAAATAAGGGTATTATTTCCAAAATTTTGCCTAGACAAGATATGCCTTATTTGCAAGATGGAAGACCCGTTGATATGGTCTTCAATCCATTAGGAGTCCCTTCACGAATGAATGTAGGACAGATATTTGAATGCTCACTGGGGTTAGCGGGTAGTCTGCTAGACAGACATTATCGAATAGCACCTTTTGATGAGAGATATGAACAAGAGGCTTCGAGAAAACTAGTATTTTCGGAATTATATGAAGCCAGTAAGGAAACAGGGAATCCCTGGGTATTTGAACCTGAATATCCGGGAAAAAGCAGAATATTTGATGGAAGAACGGGAGAGCCTTTTGAACAGCCTGTTATAATAGGAAAGCCTTATATCTTGAAATTAATTCATCAAGTTGATGATAAAATCCACGGACGTTCCAGCGGACATTATGCACTTGTTACACAACAACCCCTTAGAGGACGGGCTAAGCAAGGGGGGCAGCGGGTAGGAGAAATGGAGGTTTGGGCTCTAGAGGGATTTGGTGTTGCTCATATTTTACAAGAAATGCTTACTTATAAATCTGATCATATTAGAGCTCGCCAGGAAGTACTTGGGACTACGATCGTTGGCGGAATAATACCTAACCCCGAGGATGCTCCAGAATCTTTTAGATTGCTCGTTCGAGAACTACGATCTTTGGCTCTGGAACTGAACCATTTCCTTGTATCTGAGAAAAATTTCCGGATTAATAGAAAGGAAGCT---------
>Meterostachys_sikokianus
ATGCTCCGGGATGGAAATGAGGGAATGTCCACAATACCTGGTTTTAATCAGATACAATTTGAAGGATTTTGTAGGTTTCTTGGTCATGGCTTGACGGAAGAACTTTATAAGTTTCCAAAAATGGAAGATACCGATCAAGAAATTGAATTTCAATTATTTGTGGAAACATATCAATTGGTAGAACCCTCGATAAATGAACGAGAGGCTGTGTATGAATCACTCACATATTCTTCTGAATTATATGTACCCGCGGGATTAATTTGGAAA------ACCAGTAGGGATATGCAAGAACAAACAATTTTTATTGGAAATATCCCTCTAATGAATTCTCTCGGAACTTCTATAGTAAATGGAATATACAGAATTGTGATCAATCAAATATTGCAAAGTCCCGGAATTTATTACCGTTCAGAATTGGACCATACGGGAATTTCGGTCTATACCGGTACCATCATATCCGATTGGGGGGGAAGATTAGAATTAGAGATTGATAGAAAAGCAAGGATATGGGCTCGTGTGAGTAGGAAACAGAAAATATCTATTCTAGTTCTATCATCAGCTATGGGGTCAAATCTACGAGAAATCATAGAAAATGTTTGCTATCCTGAAATTTTTTTGTCTTTCCTGAATGATAAGGAGAAAAATAAAATAGGGTCAAAAGAAAATGCCATTTTGGAGTTTTATCAACAATTTGCTTGTGTAGGCGGAGAT------CCGGTATTTTCCGAATCCTTATGTAAGGAATTACAAAAGAAATTCTTTCAACAAAGATGTGAATTAGGAAGGATTGGTCGACGAAATATGAATCGGAGACTGAATCTTGATATACCCCAGAACAATACATTTTTGTTACCACGAGATATATTGGCAGCTGCGGATCATTTGATTGCAATGAAATTTGGAATGGGTACACTTGACGATATGAATCATTTGAAAAATAAACGTATTCGTTCTGTAGCGGATCTCTTACAAGATCAATTTGGATTGGCTCTGGCTCGTTTAGAAAATGTGGTTCGGGGAACTATATGTGGAGCAATTAGACATAAATTGATACCGACTCCTCAGAATTTGGTAACTTCGACTCCATTAACAACCACTTTTGAATCTTTTTTCGGCTTACACCCATTATCTCAAGTTTTGGATCAAACTAATCCATTGACACAAATAGTTCATGGTAGAAAATTAAGTTATTTGGGCCCTGGAGGATTAACAGGGCGAACAGCTAGTTTTCGGATACGAGATATCCATCCTAGTCACTATGGACGCATTTGCCCAATCAACACGTCTGAAGGAATCAATGTTGGGCTTATTGGATCCTTAGCAATTCATGCGAAAATTGGTCATTGGGGATCTCTCGAAAGCCCATTTTATGAAATTTATGAA------------AGATCA------AAAAAGGTACGAATGCGTTATTTATCACCAAGTACAGATGAATATTATATGGTAGCGGCAGGAAATTCTTTGTCGCTGAATCCGGGTATTCAGGAGGAACAAGTTGTTCCAGCTCGATACCGGCAAGAATTCCTGACTATTGCATGGGAACGAGTTCATCTTCGAAGTATTTTTCCCTTCCAATATTTTTCTGTTGGAGCTTCCCTCATTCCTTTTATCGAGCATAATGATGCGAATCGGGCTTTAATGAGTTCTAATATGCAACGTCAAGCAGTTCCGCTTTCTAGGTCTGAGAAGTGCATTGTTGGAACCGGGTTAGAAAGGCAAGTGGCTCTAGATTCAGGGGTTCTCGCTATAGCCAAACACGAGGGAAAGATCATTTATGCCGATACTAACAAGATCCTTTTCTCAGGTAATGGCGATACTCGAAGCATTCCATTAGTTATGTATGAACGTTCTAACAAAAATACTTGTATGCACCAAAAACCCCAGGTTCAGCAGGGTAAATGCATTAAAAAGGGACAAATTTTATCGGATGGTGCCGCTATCATTGGTGGGGAACTCGCTTTGGGGAAAAACATATTAGTAGCTTATATGCCGTGGGAAGGTTACAATTTTGAGGATGCGGTACTTATTAGTGAACGTCTGGTATATGAAGATATTTATACTTCTTTTCACATCCGTAAATACGAAATTCAGACTCATGTGACAAGTCAAGGCCCCGAAAGGATCACTAATGAAATACCACATTTAGAGGCCCATTTACTCCGAAATTTAGACAAAAATGGAATTGTGATGCTTGGATCTTGGGTCGAGACGGGTGAGATTTTAGTAGGTAAATTAACGCCTCAGATGGCGAAAGAATCATCGTATGCCCCGGAAGATAGATTATTACGAGTCATACTGGGCATTCAGGTATCCACTTCAAAGGAAACTTGTTTAAAACTACCTATAGGTGGTAGGGGTCGAGTTATTGATGTGAGATGGATCCGTAAAAAGGGGAGTTCTAGTTATAATCCAGAAATTATTCGTGTATATATCTCACAGAAACGTGAAATTAAAGTAGGTGATAAAGTAGCTGGAAGACATGGAAATAAGGGTATTATTTCCAAAATTTTGCCTAGACAAGATATGCCTTATTTGCAAGATGGAAGACCTGTTGATATGGTCTTCAATCCATTAGGAGTCCCTTCACGAATGAATGTAGGACAGATATTTGAATGCTCACTGGGGTTAGCGGGTAGTCTGCTAGACAGACATTATCGAATAGCACCTTTTGATGAGAGATATGAACAAGAGGCTTCGAGAAAACTAGTCTTTTCGGAATTATATGAAGCCAGTAAGGAAACAGGGAATCCCTGGGTATTTGAACCTGAATATCCGGGAAAAAGCAGAATATTTGATGGAAGAACGGGCGAGCCTTTTGAACAGCCTGTTATAATAGGAAAACCTTATATCTTGAAATTAATTCATCAAGTTGATGATAAAATCCACGGACGTTCCAGCGGACATTATGCACTTGTTACACAACAACCCCTTAGAGGAAGGGCTAAACAAGGGGGGCAGCGGGTAGGAGAAATGGAGGTTTGGGCTCTAGAGGGATTTGGTGTTGCTCATATTTTACAAGAAATGCTTACTTATAAATCTGATCATATTAGAGCTCGCCAGGAAGTACTTGGGACTACGATCGTTGGCGGAATAATACCTAACCCCGAGGATGCTCCAGAATCTTTTAGATTGCTCGTTCGAGAACTACGATCTTTGGCTCTGGAACTGAACCATTTCCTTGTATCTGAGAAAAATTTCCAGATTACTAGAAAGGAAGCT---------
>Orostachys_fimbriata
ATGCTCCGGGATGGAAATGAGGGAATGTCCACAATACCTGGTTTTAATCAGATACAATTTGAAGGATTTTGTAGGTTTCTTGGTCATGGCTTGACGGAAGAACTTTATAAGTTTCCAAAAATTGAAGATACCGATCAAGAAATTGAATTTCAATTATTTGTGGAAACATATCAATTGGTAGAACCCTCGATAAATGAACGAGAGGCTGTGTATGAATCACTCACATATTCTTCTGAATTATATGTACCCGCGGGATTAATTTGGAAA------ACCAGTAGGGATATGCAAGAACAAAGAATTTTTATTGGAAATATCCCTCTAATGAATTCTCTCGGAACTTCTATAGTAAATGGAATATACAGAATTGTGATCAATCAAATATTGCAAAGTCCCGGAATTTATTACCGTTCAGAATTGGACCATACGGGAATTTCGGTCTATACCGGTACCATCATATCCGATTGGGGGGGGAGATTAGAATTAGAGATTGATAGAAAAGCAAGGATATGGGCTCGTGTGAGTAGGAAACAGAAAATATCTATTCTAGTTCTATCATCAGCTATGGGGTCAAATCTACGAGAAATCATAGAAAATGTTTCCTATCCTGAAATTTTTTTGTCTTTCCTGAATGATAAGGATAAAAATAAAATAGGGTCAAAAGAGAATGCCATTTTGGAGTTTTATCAACAATTTGCTTGTGTAGGCGGAGAT------CCGGTATTTTCCGAATCCTTATGTAAGGAATTACAAAAGAAATTCTTTCAACAAAGATGTGAATTAGGAAGGGTTGGTCGACTAAATATGAATCGGAGACTGAATCTTGATATACCCCCGAACAATACATTTTTGTTACCACGAGATATATTGGCAGCTGCGGATCATTTGATTGCAATGAAATTTGGAATGGGTACACTTGACGATATGAATCATTTGAAAAATAAACGTATTCGTTCTGTAGCGGATCTCTTACAAGATCAATTTGGATTGGCTCTGGCTCGTTTAGAAAATGTGGTTCGGGGAACTATATGTGGAGCAATTAGACATAAATTGATACCGACTCCTCAGAATTTGGTAACTTCGACTCCATTAACAACCACTTTTGAATCTTTTTTCGGCTTACACCCATTATCTCAAGTTTTGGATCAAACTAATCCATTGACACAAATAGTTCATGGTAGAAAATTAAGTTATTTGGGCCCTGGAGGATTAACAGGGCGAACAGCTAGTTTTCGTATACGAGATATCCATCCTAGTCACTATGGACGCATTTGCCCAATCGACACGTCTGAAGGAATCAATGTTGGACTTATTGGATCCTTAGCAATTCATGCTAAAATTGGTCATTGGGGATCTCTCGAAAGTCCATTTTATGAAATTTATGAA------------AGATCA------AAAAAGGTACGAATGCGTTATTTATCACCAAGTAGAGATGAATATTATATGGTAGCGGCGGGAAATTCTTTGTCGCTGAATCCGGGTATTCAGGAGGAACAAGTTGTTCCAGCTCGATACCGGCAAGAATTCCTGACTATTGCATGGGAACGAGTTCATCTTCGAAGTATTTTTCCCTTCCAATATTTTTCTGTTGGAGCTTCCCTCATTCCTTTTATCGAGCATAATGATGCGAATCGGGCTTTAATGAGTTCTAATATGCAACGTCAAGCAGTTCCGCTTTCGAAGTCTGAGAAGTGCATTGTTGGAACCGGGTTAGAAAGGCAAGTGGCTCTAGATTCAGGGGTTCTCGCTATATCCAAACACGAGGGAAAGATCATTTATGCCGATACTAACAAGATCCTTTTCTCAGGTAATGGCGATACTCGAAGCATTCCATTAGTTATGTATGAACGTTCCAACAAAAATACTTGTATGCACCAAAAACCCCAGGTTCAGCAGGGTAAATGCATTAAAAAGGGACAAATTTTATCGGATGGTGCCGCTATCGTTGGTGGGGAACTCACTTTGGGGAAAAACATATTAGTAGCTTATATGCCGTGGGAAGGTTACAATTTTGAGGATGCGGTACTTATTAGTGAACGTCTGGTATATGAAGATATTTATACTTCTTTTCACATCCGTAAATACGAAATTCAGACTCATGTGACAAGTCAAGGCCCCGAGAGGATTACTAATGAAATACCACATTTAGAGGCCCATTTACTCCGAAATTTAGACAAAAATGGAATTGTGATGCTTGGATCTTGGGTCGAGACGGGTGAGATTTTAGTAGGTAAATTAACGCCTCAGATGGCGAAAGAATCATCGTATGCCCCGGAAGATAGATTATTACGAGCCATACTGGGCATTCAGGTATCCACTTCAAAGGAAACTTGTTTAAAACTACCTATAGGTGGTAGGGGTCGAGTTATTGATGTGAGATGGATCCGGAAAAAGGGGAGTTCTAGTTATAATCCAGAAATTATTCGTGTATATATCTCACAGAAACGTGAAATTAAAGTAGGTGATAAAGTAGCTGGAAGACATGGAAATAAGGGTATTATTTCCAAAATTTTGCCTAGACAAGATATGCCTTATTTGCAAGATGGAAGACCTGTTGATATGGTCTTCAATCCATTAGGAGTTCCTTCACGAATGAATGTAGGACAGATATTTGAATGCTCACTGGGGTTAGCGGGTAGTCTGCTAGACAGACATTATCGAATAGCACCTTTTGATGAGAGATATGAACAAGAGGCTTCGAGAAAACTAGTATTTTCGGAATTATATGAAGCCAGTAAGGAAACAGGGAATCCCTGGGTATTTGAACCTGAATATCCGGGAAAAAGCAGAATATTTGATGGAAGAACGGGCGAGCCTTTTGAACAGCCTGTTATAATAGGAAAGCCTTATATCTTGAAATTAATTCATCAAGTTGATGATAAAATCCACGGACGTTCCAGCGGGCATTATGCACTTGTTACACAACAACCCCTTAGAGGAAGGGCTAAACAGGGGGGGCAGCGGGTAGGAGAAATGGAGGTTTGGGCTCTAGAGGGATTTGGTGTTGCTCATATTTTACAAGAAATGCTTACTTATAAATCTGATCATATTAGAGCTCGCCAGGAAGTACTTGGGACTACGATCGTTGGCGGAATAATACCTAACCCCGAGGATGCTCCAGAATCTTTTAGATTGCTCGTTCGAGAACTACGATCTTTGGCTCTGGAACTGAACCATTTCCTTGTATCTGAGAAAAATTTCCAGATTACTAGAAAGGAAGCT---------
>Orostachys_japonica
ATGCTCCGGGATGGAAATGAGGGAATGTCCACAATACCTGGTTTTAATCAGATACAATTTGAAGGATTTTGTAGGTTTCTTGGTCATGGCTTGACGGAAGAACTTTATAAGTTTCCAAAAATTGAAGATACCGATCAAGAAATTGAATTTCAATTCTTTGTGGAAACATATCAATTGGTAGAACCCTCGATAAATGAACGAGAGGCTGTGTATGAATCACTCACATATTCTTCTGAATTATATGTACCCGCGGGATTAATTTGGAAA------ACCAGTAGGGATATGCAAGAACAAACAATTTTTATTGGAAATATACCTCTAATGAATTCTCTCGGAACTTCTATAGTAAATGGAATATACAGAATTGTGATCAATCAAATATTGCAAAGTCCCGGAATTTATTACCGTTCAGAATTGGACCATACGGGAATTTCGGTCTATACCGGTACCATCATATCCGATTGGGGGGGAAGATTAGAATTAGAGATTGATAGAAAAGCAAGGATATGGGCTCGTGTGAGTAGGAAACAGAAAATATCTATTCTAGTTCTATCATCAGCTATGGGGTCAAATCTACGAGAAATCATAGAAAATGTTTACTATCCTGAAATTTTTTTGTCTTTCCTAAATGATAAGGAGAAAAATAAAATAGGGTCAAAAGAGAATGCCATTTTGGAGTTTTATCAACAATTTGCTTGTGTAGGCGGAGAT------CCGGTATTTTCCGAATCCTTATGTAAGGAATTACAAAAGAAATTCTTTCAACAAAGATGTGAATTAGGAAGGGTTGGTCGACGAAATATGAATCGGAGACTGAATCTTGATATACCCCCGAACAATACATTTTTGTTACCACGAGATATATTGGCAGCTGCGGATCATTTGATTGCAATGAAATTTGGAATGGGTACACTTGACGATATGAATCATTTGAAAAATAAACGTATTCGTTCTGTAGCGGATCTCTTACAAGATCAATTTGGATTGGCTCTGGCTCGTTTAGAAAATGTGGTTCGGGGAACTATATGTGGAGCAATTAGACATAAATTGATACCGACTCCTCAGAATTTGGTAACTTCGACTCCATTAACAACCACTTTTGAATCTTTTTTCGGCTTACACCCATTATCTCAAGTTTTGGATCAAACTAATCCATTGACACAAATAGTTCATGGTAGAAAATTAAGTTATTTGGGCCCTGGAGGATTAACAGGGCGAACAGCTAGTTTTCGGATACGAGATATCCATCCTAGTCACTATGGACGCATTTGCCCAATCGACACGTCTGAAGGAATCAATGTTGGACTTATTGGATCCTTAGCAATTCATGCTAAAATTGGTCATTGGGGATCTCTCGAAAGCCCATTTTATGAAATTTATGAA------------AGATCA------AAAAAGGTACGAATGCGTTATTTATCACCAAGTAGAGATGAATATTATATGGTAGCGGCGGGAAATTCTTTGTCGCTGAATCCGGGTATTCAGGAGGAACAAGTTGTTCCAGCTCGATACCGGCAAGAATTCCTGACTATTGCATGGGAACGAGTTCATCTTCGAAGTATTTTTCCCTTCCAATATTTTTCTGTTGGAGCTTCCCTCATTCCTTTTATCGAGCATAATGATGCGAATCGGGCTTTAATGAGTTCTAATATGCAACGTCAAGCAGTTCCGCTTTCTAAGTCTGAGAAGTGCATTGTTGGAACCGGGTTAGAAAGGCAAGTGGCTCTAGATTCAGGGGTTCTCGCTATAGCCAAACACGAGGGAAAGATCATTTATGCCGATACTAACAAGATCCTTTTCTCAGGTAATGGCGATACTCGAAGCATTCCATTAGTTATGTATGAACGTTCCAACAAAAATACTTGTATGCACCAAAAACCCCAGGTTCAGCAGGGTAAATGCATTAAAAAGGGACAAATTTTATCGGATGGTGCCGCTATCATTGGTGGGGAACTCACTTTGGGGAAAAACATATTAGTAGCTTATATGCCGTGGGAAGGTTACAATTTTGAGGATGCGGTACTTATTAGTGAACGTCTAGTATATGAAGATATTTATACTTCTTTTCACATCCGTAAATACGAAATTCAGACTCATGTGACAAGTCAAGGCCCCGAGAGGATTACTAATGAAATACCACATTTAGAGGCCCATTTACTCCGAAATTTAGACAAAAATGGAATTGTGATGCTTGGATCTTGGGTCGAGACGGGTGAGATTTTAGTAGGTAAATTAACGCCTCAGATGGCGAAAGAATCATCGTATGCCCCGGAAGATAGATTATTACGAGCCATACTGGGCATTCAGGTATCCACTTCAAAGGAAACTTGTTTAAAACTACCTATAGGTGGTAGGGGTCGAGTTATTGATGTGAGATGGATCCGGAAAAAGGGGAGTTCTAGTTATAATCCAGAAATTATTCGTGTATATATCTCACAGAAACGTGAAATTAAAGTAGGTGATAAAGTAGCTGGAAGACATGGAAATAAGGGTATTATTTCCAAAATTTTGCCTAGACAAGATATGCCTTATTTGCAAGATGGAAGACCTGTTGATATGGTCTTCAATCCATTAGGAGTCCCTTCACGAATGAATGTAGGACAGATATTTGAATGCTCACTGGGGTTAGCGGGTAGTCTGCTAGACAGACATTATCGAATAGCACCTTTTGATGAGAGATATGAACAAGAGGCTTCGAGAAAACTAGTATTTTCGGAATTATATGAAGCCAGTAAGGAAACAGGGAATCCCTGGGTATTTGAACCTGAATATCCGGGAAAAAGCAGAATATTTGATGGAAGAACGGGCGAGCCTTTTGAACAGCCTGTTATAATAGGAAAACCTTATATCTTGAAATTAATTCATCAAGTTGATGATAAAATCCACGGACGTTCCAGCGGACATTATGCACTTGTTACACAACAGCCCCTTAGAGGAAGGGCTAAACAGGGGGGGCAGCGGGTAGGAGAAATGGAGGTTTGGGCTCTAGAGGGATTTGGTGTTGCTCATATTTTACAAGAAATGCTTACTTATAAATCTGATCATATTAGAGCTCGCCAGGAAGTACTTGGGACTACGATCGTTGGCGGAATAATACCTAACCCCGAGGATGCTCCAGAATCTTTTAGATTGCTCGTTCGAGAACTACGATCTTTGTCTCTGGAACTGAACCATTTCCTTGTATCTGAGAAAAATTTCCAGATTACTAGAAAGGAAGCT---------
>Orostachys_minuta
ATGCTCCGGGATGGAAATGAGGGAATGTCCACAATACCTGGTTTTAATCAGATACAATTTGAAGGATTTTGTAGGTTTCTTGGTCATGGCTTGACGGAAGAACTTTATAAGTTTCCAAAAATTGAAGATACCGATCAAGAAATTGAATTTCAATTCTTTGTGGAAACATATCAATTGGTAGAACCCTCGATAAATGAACGAGAGGCTGTGTATGAATCACTCACATATTCTTCTGAATTATATGTACCCGCGGGATTAATTTGGAAA------ACCAGTATGGATATGCAAGAACAAACAATTTTTATTGGAAATATTCCTCTAATGAATTCTCTCGGAACTTCTATAGTAAATGGAATATACAGAATTGTGATCAATCAAATATTGCAAAGTCCCGGAATTTATTACCGTTCAGAATTGGACCATACGGGAATTTCGGTCTATACCGGTACCATCATATCCGATTGGGGGGGAAGATTAGAATTAGAGATTGATAGAAAAGCAAGGATATGGGCTCGTGTGAGTAGGAAACAGAAAATATCTATTCTAGTTCTATCATCAGCTATGGGGTCAAATCTACGAGAAATCATAGAAAATGTTTACTATCCTGAAATTTTTTTGTCTTTCCTGAATGATAAGGAGAAAAATAAAATAGGGTCAAAAGAGAATGCCATTTTGGAGTTTTATCAACAATTTGCTTGTGTGGGCGGAGAT------CCGGTATTTTCCGAATCCTTATGTAAGGAATTACAAAAGAAATTCTTTCAACAAAGATGTGAATTAGGAAGGGTTGGTCGACGAAATATGAATCGGAGACTGAATCTTGATATACCCCCGAACAATACATTTTTGTTACCACGAGATATATTGGCAGCTGCGGATCATTTGATTGCAATGAAATTTGGAATGGGTACACTTGACGATATGAATCATTTGAAAAATAAACGTATTCGTTCTGTAGCGGATCTCTTACAAGATCAATTTGGATTGGCTCTGGCTCGTTTAGAAAATGTGGTTCGGGGAACTATATGTGGAGCAATTAGACATAAATTGATACCGACTCCTCAGAATTTGGTAACTTCGACTCCATTAACAACCACTTTTGAATCTTTTTTCGGCTTACACCCATTATCTCAAGTTTTGGATCAAACTAATCCATTGACACAAATAGTTCATGGTAGAAAATTAAGTTATTTGGGCCCTGGAGGATTAACAGGGCGAACAGCTAGTTTTCGGATACGAGATATCCATCCTAGTCACTATGGACGCATTTGCCCAATCGACACGTCTGAAGGAATCAATGTTGGACTTATTGGATCCTTAGCAATTCATGCTAAAATTGGTCATTGGGGATCTCTCGAAAGCCCATTTTATGAAATTTATGAA------------AGATCA------AAAAAGGTACGAATGCGTTATTTATCACCAAGTAGAGATGAATATTATATGGTAGCGGCGGGAAATTCTTTGTCGCTGAATCCGGGTATTCAGGAGGAACAAGTTGTTCCAGCTCGATACCGGCAAGAATTCCTGACTATTGCATGGGAACGAGTTCATCTTCGAAGTATTTTTCCCTTCCAATATTTTTCTGTTGGAGCTTCCCTCATTCCTTTTATCGAGCATAATGATGCGAATCGGGCTTTAATGAGTTCTAATATGCAACGTCAAGCAGTTCCGCTTTCTAAGTCTGAGAAGTGCATTGTTGGAACCGGGTTAGAAAGGCAAGTGGCTCTAGATTCAGGGGTTCTCGCTATAGCCAAACACGAGGGAAAGATCATTTATGCCGATACTAACAAGATCCTTTTCTCAGGTAATGGCGATACTCGAAGCATTCCATTAGTTATGTATGAACGTTCCAACAAAAATACTTGTATGCACCAAAAACCCCAGGTTCAGCAGGGTAAATGCATTAAAAAGGGACAAATTTTATCGGATGGTGCCGCTATCATTGGTGGGGAACTCACTTTGGGGAAAAACATATTAGTAGCTTATATGCCGTGGGAAGGTTACAATTTTGAGGATGCGGTACTTATTAGTGAACGTCTAGTATATGAAGATATTTATACTTCTTTTCACATCCGTAAATACGAAATTCAGACTCATGTGACAAGTCAAGGCCCCGAGAGGATTACTAATGAAATACCACATTTAGAGGCCCATTTACTCCGAAATTTAGACAAAAATGGAATTGTGATGCTTGGATCTTGGGTCGAGACGGGTGAGATTTTAGTAGGTAAATTAACGCCTCAGATGGCGAAAGAATCATCGTATGCCCCGGAAGATAGATTATTACGAGCCATACTGGGCATTCAGGTATCCACTTCAAAGGAAACTTGTTTAAAACTACCTATAGGTGGTAGGGGTCGAGTTATTGATGTGAGATGGATCCGGAAAAAGGGGAGTTCTAGTTATAATCCAGAAATTATTCGTGTATATATCTCACAGAAACGTGAAATTAAAGTAGGTGATAAAGTAGCTGGAAGACATGGAAATAAGGGTATTATTTCCAAAATTTTGCCTAGACAAGATATGCCTTATTTGCAAGATGGAAGACCTGTTGATATGGTCTTCAATCCATTAGGAGTCCCTTCACGAATGAATGTAGGACAGATATTTGAATGCTCACTGGGGTTAGCGGGTAGTCTGCTAGACAGACATTATCGAATAGCACCTTTTGATGAGAGATATGAACAAGAGGCTTCGAGAAAACTAGTATTTTCGGAATTATATGAAGCCAGTAAGGAAACAGGGAATCCCTGGGTATTTGAACCTGAATATCCGGGAAAAAGCAGAATATTTGATGGAAGAACGGGCGAGCCTTTTGAACAGCCTGTTATAATAGGAAAGCCTTATATCTTGAAATTAATTCATCAAGTTGATGATAAAATCCACGGACGTTCCAGCGGACATTATGCACTTGTTACACAACAACCCCTTAGAGGAAGGGCTAAACAGGGGGGGCAGCGGGTAGGAGAAATGGAGGTTTGGGCTCTAGAGGGATTTGGTGTTGCTCATATTTTACAAGAAATGCTTACTTATAAATCTGATCATATTAGAGCTCGCCAGGAAGTACTTGGGACTACGATCGTTGGCGGAATAATACCTAACCCCGAGGATGCTCCAGAATCTTTTAGATTGCTCGTTCGAGAACTACGATCTTTGTCTCTGGAACTGAACCATTTCCTTGTATCTGAGAAAAATTTCCAGATTACTAGAAAGGAAGCT---------
>Orostachys_iwarenge_f_magna
ATGCTACGGGATGGAAATGAGGGAATGTCCACAATACCTGGTTTTAATCAGATACAATTTGAAGGATTTTGTAGGTTTCTTGGTCATGGCTTGACGGAAGAACTTTATAAGTTTCCAAAAATTGAAGATACCGATCAAGAAATTGAATTTCAATTATTTGTGGAAACATATCAATTGGTAGAACCCTCGATAAATGAACGAGAGGCTGTGTATGAATCACTCACATATTCTTCTGAATTATATGTACCCGCGGGATTAATTTGGAAA------ACCAGTAGGGATATGCAAGAACAAACAATTTTTATTGGAAATATCCCTCTAATGAATTCTCTCGGAACTTCTATAGTAAATGGAATATACAGAATTGTGATCAATCAAATATTGCAAAGTCCCGGAATTTATTACCGTTCAGAATTGGACCATACGGGAATTTCGGTCTATACCGGTACCATCATATCCGATTGGGGGGGAAGATTAGAATTAGAGATTGATAGAAAAGCAAGGATATGGGCTCGTGTGAGTAGGAAACAGAAAATATCTATTCTAGTTCTATCATCAGCTATGGGGTCAAATCTACGAGAAATCATAGAAAATGTTTGCTATCCTGAAATTTTTTTGTCTTTCCTGAATGATAAGGAGAAAAATAAAATAGGGTCAAAAGAAAATGCCATTTTGGAGTTTTATCAACAATTTGCTTGTGTAGGCGGAGAT------CCGGTATTTTCCGAATCCTTATGTAAGGAATTACAAAAGAAATTCTTTCAACAAAGATGTGAATTAGGAAGGATTGGTCGACGAAATATGAATCGGAGACTGAATCTTGATATACCCCAGAACAATACATTTTTGTTACCACGAGATATATTGGCAGCTGCGGATCATTTGATTGCAATGAAATTTGGAATGGGTACACTTGACGATATGAATCATTTGAAAAATAAACGTATTCGTTCTGTAGCGGATCTCTTACAAGATCAATTTGGATTGGCTCTGGCTCGTTTAGAAAATGTGGTTCGGGGAACTATATGTGGAGCAATTAGACATAAATTGATACCGACTCCTCAGAATTTGGTAACTTCGACTCCATTAACAACCATTTTTGAATCTTTTTTCGGCTTACACCCATTATCTCAAGTTTTGGATCAAACAAATCCATTGACACAAATAGTTCATGGTAGAAAATTAAGTTATTTGGGCCCTGGAGGATTAACAGGGCGAACAGCTAGTTTTCGGATACGAGATATCCATCCTAGTCACTATGGACGCATTTGCCCAATCGACACGTCTGAAGGAATCAATGTTGGGCTTATTGGATCCTTAGCAATTCATGCGAAAATTGGTCATTGGGGATCTCTCGAAAGCCCATTTTATGAAATTTATGAA------------AGATCA------AAAAAGGTACGAATGCGTTATTTATCACCAAGTAGAGATGAATATTATATGGTAGCGGCGGGAAATTCTTTGTCGCTGAATCCGGGTATTCAGGAGGAACAAGTTGTTCCAGCTCGATACCGGCAAGAATTCCTGACTATTGCATGGGAACGAGTTCATCTTCGAAGTATTTTTCCCTTCCAATATTTTTCTGTTGGAGCTTCCCTCATTCCTTTTATCGAGCATAATGATGCGAATCGGGCTTTAATGAGTTCTAATATGCAACGTCAAGCAGTTCCGCTTTCTAGGTCTGAGAAGTGCATTGTTGGAACCGGGTTAGAAAGGCAAGTGGCTCTAGATTCAGGGGTTCTCGCTATAGCCAAACACGAGGGAAAGATCATTTATGCCGATACTAACAAGATCCTTTTCTCAGGTAATGGCGATACTCGAAGCATTCCATTAGTTATGTATGAACGTTCCAACAAAAATACTTGTATGCACCAAAAACCCCAGGTTCAGCAGGGTAAATGCATTAAAAAGGGACAAATTTTATCGGATGGTGCCGCTATCGTTGGTGGGGAACTCGCTTTGGGGAAAAACATATTAGTAGCTTATATGCCGTGGGAAGGTTACAATTTTGAGGATGCGGTACTGATTAGTGAACGTCTGGTATATGAAGATATTTATACTTCTTTTCACATCCGTAAATACGAAATTCAGACTCATGTGACAAGTCAAGTCCCCGAAAGGATCACTAATGAAATACCACATTTAGAGGCCCATTTACTCCGAAATTTAGACAAAAATGGAATTGTGATGCTTGGATCTTGGGTCGAGACGGGCGAGATTTTAGTAGGTAAATTAACGCCTCAGATGGCGAAAGAGTCATCGTATGCCCCGGAAGATAGATTATTACGAGCCATACTGGGCATTCAGGTATCCACTTCAAAGGAAACTTGTTTAAAACTACCTATAGGTGGTAGGGGTCGAGTTATTGATGTGAGATGGATCCGGAAAAAGGGGAGTTCTAGTTATCATCCAGAAATTGTTCGTGTATATATCTCACAGAAACGTGAAATTAAAGTAGGTGATAAAGTAGCTGGAAGACATGGAAATAAGGGTATTATTTCCAAAATTTTGCCTAGACAAGATATGCCTTATTTGCAAGATGGAAGACCCGTTGATATGGTCTTCAATCCATTAGGAGTCCCTTCACGAATGAATGTAGGACAGATATTTGAATGCTCACTGGGGTTAGCGGGTAGTCTGCTAGACAGACATTATCGAATAGCACCTTTTGATGAGAGATATGAACAAGAGGCTTCGAGAAAACTAGTATTTTCGGAATTATATGAAGCCAGTAAGGAAACAGGGAATCCCTGGGTATTTGAACCTGAATATCCGGGAAAAAGCAGAATATTTGATGGAAGAACGGGAGAGCCTTTTGAACAGCCTGTTATAATAGGAAAGCCTTATATCTTGAAATTAATTCATCAAGTTGATGATAAAATCCACGGACGTTCCAGCGGACATTATGCACTTGTTACACAACAACCCCTTAGAGGAAGGGCTAAGCAAGGGGGGCAGCGGGTAGGAGAAATGGAGGTTTGGGCTCTAGAGGGATTTGGTGTTGCTCATATTTTACAAGAAATGCTTACTTATAAATCTGATCATATTAGAGCTCGCCAGGAAGTACTTGGGACTACGATCGTTGGCGGAATAATACCTAACCCCGAGGATGCTCCAGAATCTTTTAGATTGCTCGTTCGAGAACTACGATCTTTGGCTCTGGAACTGAACCATTTCCTTGTATCTGAGAAAAATTTCCGGATTAATAGAAAGGAAGCT---------
>Sinocrassula_densirosulata
ATGCTCCGGGATGGAAATGAGGGAATGTCCACAATACCTGGTTTTAATCAGATACAATTTGAAGGATTTTGTAGGTTTCTTGGTCATGGCTTGACGGAAGAACTTTATAAGTTTTCAAAAATTGAAGATACCGATCAAGAAATAGAATTTCAATTATTTGTGGAAACATATCAATTGGTAGAACCCTCGATAAATGAACGAGATGCTGTGTATGAATCACTCACATATTCTTCTGAATTATATGTACCCGCGGGATTAATTTGGAAA------ACCAGTAGGGATATGCAAGAACAAACAATTTTTATTGGAAATATCCCTCTAATGAATTCTCTCGGAACTTCTATAGTAAATGGAATATACAGAATTGTGATCAATCAAATATTGCAAAGTCCCGGAATTTATTACCGTTCAGAATTGGACCATACGGGAATTTCGGTCTATACAGGTACCATCATATCCGATTGGGGGGGAAGATTAGAATTAGAGATTGATAGAAAAGCAAGGATATGGGCTCGTGTGAGTAGGAAACAGAAAATATCTATTTTAGTTCTATCATCAGCTATGGGGTCAAATCTACGAGAAATCATAGAAAATGTTTGCTATCCTGAAATTTTTTTGTCCTTCCTGAATGATAAGGAGAAAAATAAAATAGGGTCAAAAGAAAATGCCATTTTGGAGTTTTATCAACAATTTGCTTGTGTAGGCGGAGAT------CCGGTATTTTCCGAATCCTTATGTAAGGAATTACAAAAGAAATTCTTTCAACAAAGATGTGAATTAGGAAGGATTGGTCGACGAAACATGAATCGGAGACTGAATCTTGATATACCCCAGAACAATACATTTTTGTTACCACGAGATATATTGGCAGCTGCGGATCATTTGATTGCAATGAAATTTGGAATGGGTACACTTGACGATATGAATCATTTGAAAAATAAACGTATTCGTTCTGTAGCGGATCTCTTACAAGATCAATTTGGATTAGCTCTGGCTCGTTTAGAAAATGTGGTTCGGGGAACTATATGTGGAGCAATTAGACATAAATTGATACCGACTCCTCAGAATTTGGTAACTTCGACTCCATTAACAACCACTTTTGAATCTTTTTTCGGCTTACACCCATTATCTCAAGTTTTGGATCAAACTAATCCATTGACACAAATAGTTCATGGTAGAAAATTAAGTTATTTGGGCCCTGGAGGATTAACAGGGCGAACAGCTAGTTTTCGGATACGAGATATCCATCCTAGTCACTATGGACGGATTTGCCCAATCGACACGTCTGAAGGAATCAATGTTGGGCTTATTGGATCCTTAGCAATTCATGCGAAAATTGGTCATTGGGGCTCTCTCGAAAGCCCATTTTATGAAATTTATGAA------------AGATCA------AAAAAGGTACGAATGCGTTATTTATCACCAAGTATAGATGAATATTATATGGTAGCGGCGGGAAATTCTTTGTCGCTGAATCCGGGTATTCAGGAGGAACAAGTTGTTCCAGCTCGATACCGGCAAGAATTCCTGACTATTGCATGGGAACGAGTTCATCTTCGAAGTATTTTTCCCTTCCAATATTTTTCTGTTGGAGCTTCCCTCATTCCTTTTATCGAGCATAATGATGCGAATCGGGCTTTAATGAGTTCTAATATGCAACGTCAAGCAGTTCCGCTTTCTAGGTCTGAGAAGTGCATTGTTGGAACCGGGTTAGAAAGGCAAGTGGCTCTAGATTCAGGGGTTCTCGCTATAGCCAAACACGAGGGAAAGATCATTTATGCCGATACTAACAAGATCCTTTTCTCAGGTAATGGCGATACTCGAAGCATTCCATTAGTTATGTATGAACGTTCCAACAAAAATACTTGTATGCACCAAAAACCCCAGGTTCAACAGGGTAAATGCATTAAAAAGGGACAAATTTTATCGGATGGTGCCGCTATCATTGGTGGGGAACTCGCTTTAGGGAAAAACATATTGGTAGCTTATATGCCGTGGGAAGGTTACAATTTTGAGGATGCGGTACTTATTAGTGAACGTCTGGTATATGACGATATTTATACTTCTTTTCACATCCGTAAATACGAAATTCAGACTCATGTGACAAGTCAAGGCCCCGAAAGGATCACTAATGAAATACCACATTTAGAGGCCCATTTACTCCGAAATTTAGACAAAAATGGAATTGTGATGCTTGGATCTTGGGTCGAGACGGGCGAGATTTTAGTAGGTAAATTAACGCCTCAGATGGCGAAAGAATCATCGTATGCCCCGGAAGATAGATTATTACGAGCCATACTGGGCATTCAGGTATCCACTTCAAAGGAAACTTGTTTAAAACTACCTATAGGTGGTAGGGGTCGAGTTATTGATGTGAGATGGATCCGGAAAAAGGGGAGTTCTAGTTATAATCCAGAAATTATTCGTGTATATATCTCACAGAAACGTGAAATTAAAGTAGGTGATAAAGTAGCTGGAAGACATGGAAATAAGGGTATTATTTCCAAAATTTTGCCTAGACAAGATATGCCTTATTTGCAAGATGGAAGACCTGTTGATATGGTCTTCAATCCATTAGGAGTCCCTTCACGCATGAATGTAGGACAGATATTTGAATGCTCACTGGGGTTAGCGGGTAGTCTGCTAGACAGACATTATCGAATAGCACCTTTTGATGAGAGATATGAACAAGAGGCTTCGAGAAAACTAGTCTTTTCGGAATTATATGAAGCCAGTAAGGAAACAGGGAATCCCTGGGTATTTGAACCTGAATATCCGGGAAAAAGCAGAATATTTGATGGAAGAACGGGAGAGCCCTTTGAACAGCCTGTTATAATAGGAAAGCCTTATATCTTGAAATTAATTCATCAAGTTGATGATAAAATCCACGGACGTTCTAGCGGACATTATGCACTTGTTACACAACAACCCCTTAGAGGAAGGGCTAAGCAAGGAGGGCAGCGGGTAGGAGAAATGGAGGTTTGGGCTCTAGAGGGATTTGGTGTTGCTCATATTTTACAAGAAATGCTTACTTATAAATCTGATCATATTAGAGCTCGCCAGGAAGTACTTGGGACTACGATCGTTGGCGGAATAATACCTAACCCCGAGGATGCTCCAGAATCTTTTAGATTGCTCGTTCGAGAACTACGATCTTTGGCTCTGGAACTGAACTATTTCCTTGTATCTGAGAAAAATTTCCAGATTAATAGAAAGGAAGCT---------
>Sinocrassula_indica
ATGCTCCGGGATGGAAATGAGGGAATGTCCACAATACCTGGTTTTAATCAGATACAATTTGAAGGATTTTGTAGGTTTCTTGGTCATGGCTTGACGGAAGAACTTTATAAGTTTTCAAAAATGGAAGATACCGATCAAGAAATAGAATTTCAATTATTTGTGGAAACATATCAATTGGTAGAACCCTCGATAAATGAACGAGATGCTGTGTATGAATCACTCACATATTCTTCTGAATTATATGTACCCGCGGGATTAATTTGGAAA------ACCAGTAGGGATATGCAAGAACAAACAATTTTTATTGGAAATATCCCTCTAATGAATTCTCTCGGAACTTCTATAGTAAATGGAATATACAGAATTGTGATCAATCAAATATTGCAAAGTCCCGGAATTTATTACCGTTCAGAATTGGACCATACGGGAATTTCGGTCTATACAGGTACCATCATATCCGATTGGGGGGGAAGATTAGAATTAGAGATTGATAGAAAAGCAAGGATATGGGCTCGTGTGAGTAGGAAACAGAAAATATCTATTTTAGTTCTATCATCAGCTATGGGGTCAAATCTACGAGAAATCATAGAAAATGTTTGCTATCCTGAAATTTTTTTGTCCTTCCTGAATGATAAGGAGAAAAATAAAATAGGGTCAAAAGAAAATGCCATTTTGGAGTTTTATCAACAATTTGCTTGTGTAGGCGGAGAT------CCGGTATTTTCCGAATCCTTATGTAAGGAATTACAAAAGAAATTCTTTCAACAAAGATGTGAATTAGGAAGGATTGGTCGACGAAACATGAATCGGAGACTGAATCTTGATATACCCCAGAACAATACATTTTTGTTACCACGAGATATATTGGCAGCTGCGGATCATTTGATTGCAATGAAATTTGGAATGAGTACACTTGACGATATGAATCATTTGAAAAATAAACGTATTCGTTCTGTAGCGGATCTCTTACAAGATCAATTTGGATTAGCTCTGGCTCGTTTAGAAAATGTGGTTCGGGGAACTATATGTGGAGCAATTAGACATAAATTGATACCGACTCCTCAGAATTTGGTAACTTCGACTCCATTAACAACCACTTTTGAATCTTTTTTCGGCTTACACCCATTATCTCAAGTTTTGGATCAAACTAATCCATTGACACAAATAGTTCATGGTAGAAAATTAAGTTATTTGGGCCCTGGAGGATTAACAGGGCGAACAGCTAGTTTTCGGATACGAGATATCCATCCTAGTCACTATGGACGCATTTGCCCAATCGACACGTCTGAAGGAATCAATGTTGGGCTTATTGGATCCTTAGCAATTCATGCGAAAATTGGTCATTGGGGCTCTCTCGAAAGCCCATTTTATGAAATTTATGAA------------AGATCA------AAAAAGGTACGAATGCGTTATTTATCACCAAGTATAGATGAATATTATATGGTAGCGGCGGGAAATTCTTTGTCGCTGAATCCGGGTATTCAGGAGGAACAAGTTGTTCCAGCTCGATACCGGCAAGAATTCCTGACTATTGCATGGGAACGAGTTCATCTTCGAAGTATTTTTCCCTTCCAATATTTTTCTGTTGGAGCTTCCCTCATTCCTTTTATCGAGCATAATGATGCGAATCGGGCTTTAATGAGTTCTAATATGCAACGTCAAGCAGTTCCGCTTTCTAGGTCTGAGAAGTGCATTGTTGGAACCGGGTTAGAAAGGCAAGTGGCTCTAGATTCAGGGGTTCTCGCTATAGCCAAACACGAGGGAAAGATCATTTATGCCGATACTAACAAGATCCTTTTCTCAGGTAATGGCGATACTCGAAGCATTCCATTAGTTATGTATGAACGTTCCAACAAAAATACTTGTATGCACCAAAAACCCCAGGTTCAACAGGGTAAATGCATTAAAAAGGGACAAATTTTATCGGATGGTGCCGCTATCATTGGTGGGGAACTCGCTTTAGGGAAAAACATATTGGTAGCTTATATGCCGTGGGAAGGTTACAATTTTGAGGATGCGGTACTTATTAGTGAACGTCTGGTATATGACGATATTTATACTTCTTTTCACATCCGTAAATACGAAATTCAGACTCATGTGACAAGTCAAGGCCCCGAAAGGATCACTAATGAAATACCACATTTAGAGGCCCATTTACTCCGAAATTTAGACAAAAATGGAATTGTGATGCTTGGATCTTGGGTCGAGACGGGCGAGATTTTAGTAGGTAAATTAACGCCTCAGATGGCGAAAGAATCATCGTATGCCCCGGAAGATAGATTATTACGAGCCATACTGGGCATTCAGGTATCCACTTCAAAGGAAACTTGTTTAAAACTACCTATAGGTGGTAGGGGTCGAGTTATTGATGTGAGATGGATCCGGAAAAAGGGGAGTTCTAGTTATAATCCAGAAATTATTCGTGTATATATCTCACAGAAACGTGAAATTAAAGTAGGTGATAAAGTAGCTGGAAGACATGGAAATAAGGGTATTATTTCCAAAATTTTGCCTAGACAAGATATGCCTTATTTGCAAGATGGAAGACCTGTTGATATGGTCTTCAATCCATTAGGAGTCCCTTCACGCATGAATGTAGGACAGATATTTGAATGCTCACTGGGGTTAGCGGGTAGTCTGCTAGACAGACATTATCGAATAGCACCTTTTGATGAGAGATATGAACAAGAGGCTTCGAGAAAACTAGTCTTTTCGGAATTATATGAAGCCAGTAAGGAAACAGGGAATCCCTGGGTATTTGAACCTGAATATCCGGGAAAAAGCAGAATATTTGATGGAAGAACGGGAGAGCCCTTTGAACAGCCTGTTATAATAGGAAAGCCTTATATCTTGAAATTAATTCATCAAGTTGATGATAAAATCCACGGACGTTCTAGCGGACATTATGCACTTGTTACACAACAACCCCTTAGAGGAAGGGCTAAGCAAGGAGGGCAGCGGGTAGGAGAAATGGAGGTTTGGGCTCTAGAGGGATTTGGTGTTGCTCATATTTTACAAGAAATGCTTACTTATAAATCTGATCATATTAGAGCTCGCCAGGAAGTACTTGGGACTACGATCGTTGGCGGAATAATACCTAACCCCGAGGATGCTCCAGAATCTTTTAGATTGCTCGTTCGAGAACTACGATCTTTGGCTCTGGAACTGAACCATTTCCTTGTATCTGAGAAAAATTTCCAGATTAATAGAAAGGAAGCT---------
>Umbilicus_rupestris
ATGCTCCGGGATGGAAATGAGGGAATGTCCACAATACCTGGTTTTAATCAGATACAATTTGAAGGATTTTCTAGGTTTCTTGGTCATGGCTTGACGGAAGAACTTTATAAGTTTCCAAAAATTGAAGATACCGATCAAGAAATTGAATTTCAATTATTTGTGGAAACATATCAATTGGTAGAACCCTCGATAAATGAACGAGATGCTGTGTATGAATCACTCACATATTCTTCTGAATTATATGTACCCGCGGGATTAATTTGGAAA------ACCAGTAGGGATATGCAAGAACAAACTATTTTTATTGGAAATATCCCTCTAATGAATTCTCTCGGAACTTCTATAGTAAATGGAATATACAGAATTGTGATCAATCAAATATTACAAAGTCCCGGAATTTATTACCGTTCAGAATTGGACCATAGCGGAATTTCGGTCTATACCGGTACCATCATATCCGATTGGGGGGGAAGATTAGAATTAGAGATTGATAGAAAAGCAAGGATATGGGCTCGTGTGAGTAGGAAACAGAAAATATCTATTCTAGTTCTATCATCAGCTATGGGGTCAAATTTACGAGAAATCATAGAGAATGTTTGCTATCCTGAAATTTTTTTGTCTTTCCTGAATGATAAGGAGAAAAATAAAATAGGGTCAAAAGAAAATGCCATTTTGGAGTTTTATCAACAATTTGCTTGTGTAGGCGGAGAT------CCGGTATTTTCTGAATCTTTATGTAAGGAATTACAAAAGAAATTCTTTCAACAAAGATGTGAATTAGGAAGGATTGGTCGACGAAATATTAATGGGAGACTAAATCTTGATATACCCCAGAACAATACATTTTTGTTACCACGAGATATATTGGCAGCTGCGGATCATTTGATTGCACTGAAATTTGGAATGGGTACACTTGACGATATGAATCATTTGAAAAATAAACGTATTCGTTCTGTAGCGGATCTTTTACAAGATCAATTTGGATTGGCTCTGGCTCGTTTAGAAAATGTGGTTCGGGGAACTATATGTGGGGCAATTAGACATAAATTGATACCGACTCCTCAGAATTTGGTAACTTCGACTCCATTAACAACCACTTTTGAATCTTTTTTCGGCTTACACCCATTATCTCAAGTTTTGGATCGAACTAATCCATTGACACAAATAGTTCATGGTCGAAAATTGAGTTATTTGGGCCCTGGAGGATTAACAGGGCGAACAGCTAGTTTTCGGATACGAGATATCCATCCTAGTCACTATGGACGCATTTGCCCAATCGACACGTCTGAAGGAATCAATGTTGGGCTTATTGGATCTTTAGCAATTCATGCGAAAATTGGTCATTGGGGATCTCTCGAAAGCCCATTTTATGAAATTTATGAA------------AAATCA------AAAAAGGTACGAATGCGTTATTTATCACCAAGTAGAGATGAATATTATATGGTAGCGGCGGGAAATTCTTTGTCGCTGAATCCGGGTATTCAGGAGGAACAAGTTGTTCCAGCTCGATACCGTCAAGAATTCCTGACTATTGCATGGGAACGAGTTCATCTTCGAAGTATTTTTCCCTTCCAATATTTTTCTGTTGGAGCTTCCCTCATTCCTTTTATCGAGCATAATGATGCGAATCGGGCTTTAATGAGTTCTAATATGCAACGTCAAGCAGTTCCGCTTTCTAGGTCTGAGAAGTGCATTGTTGGAACCGGGTTAGAAAGGCAAGTGGCTCTAGATTCAGGGGTTCTCGCTATAGCCAAACACGAGGGAAAGATCATTTATGCCGATACTAACAAGATCCTTTTCTCAGGTAATGGAGATACTCGAAGCATTCCATTAGTTATATATGAGCGTTCCAACAAAAATACTTGTATGCACCAAAAACCCCAGGTTCAGCAGGGTAAATGCATTAAAAAGGGACAAATTTTATCGGATGGTGCCGCTATTGTTGGTGGGGAACTCGCTTTGGGAAAAAACGTATTAGTAGCTTATATGGCGTGGGAAGGTTACAATTTTGAGGATGCGGTACTTATTAGTGAACGTCTGGTATATGAAGATATTTATACTTCTTTTCACATCCGTAAATACGAAATTCAGACTCATGTGACAAGTCAAGGCCCCGAAAGGATCACTAATGAAATACCACATTTAGAGGCCCATTTACTCCGAAATTTAGACAAAAATGGAATTGTGATGCTTGGATCTTGGGTCGAGACGGGCGAGATTTTAGTAGGTAAATTAACGCCTCAGATGGTGAAAGAATCCTCGTATGCCCCGGAAGATAGATTATTACGAGCCATACTGGGCATTCAGGTATCCACTTCAAAGGAAACTTGTTTTAAACTACCTATAGGTAGTAGGGGTCGAGTTATTGATGTGAGATGGATCCGGAAAAAGGGGCGTTCTAGTTATAATCCAGAAATTATTCGTGTATATATCTCACAGAAACGTGAAATTAAAGTAGGTGATAAAGTAGCTGGAAGACATGGAAATAAGGGTATTATTTCCAAAATTTTGCCTAGACAAGATATGCCTTATTTGCAAGATGGAAGACCTGTTGATATGGTCTTCAATCCATTAGGAGTCCCTTCACGAATGAATGTAGGACAGATATTTGAATGCTCGCTGGGGTTAGCGGGTAGTCTGCTAGACAGACATTATCGAATAGCACCTTTTGATGAGAGATATGAACAAGAGGCTTCGAGAAAACTAGTCTTTTCAGAATTATATGAAGCCAGTAAGGAAACAGGGAATCCCTGGGTATTTGAACCTGAATATCCGGGAAAAAGCAGAATATTTGATGGAAGAACGGGAGAGCCTTTTGAACAGCCTGTTATAATAGGAAAGTCTTATATCTTGAAATTAATTCATCAAGTTGATGATAAAATCCACGGACGTTCCAGCGGACATTATGCACTTGTTACACAACAACCCCTTAGAGGAAGGGCTAAGCAAGGGGGGCAACGGGTAGGAGAAATGGAGGTTTGGGCTCTAGAGGGATTTGGTGTTGCTCATATTTTACAAGAAATGCTTACTTATAAATCTGATCATATTAGAGCTCGCCAGGAAGTACTTGGGACTACGATCGTTGGCGGAATAATACCTAACCCCGAGGATGCTCCAGAATCTTTTAGATTGCTCGTTCGAGAACTACGATCTTTAGCTCTAGAACTGAACCATTTCCTTGTATCTGAGAAAAATTTCCGGATTAATAGAAAGGAAGCT---------
>Myriophyllum_aquaticum
ATG------------------------GCCACAATACCAGGATTCAAGCAGATACAATTTGAAGGATTTTGCAGATTTCTTGATCAGGGCTTGACGGAAGAACTTTATAAGTTTCCAAAAATTGAAGATACAGATCAAGAAATTGAATTTGAATTATTGGTGGAAACATATCAATTGGTAGAACCATTAATAAAAGAAGGAGATGCTGTATATGAATCACTCACATATTCTTCTGCATTATATATATCCGCGGGATTAATTTTTAAAAACGGTACCGGTAGGGGGATGCAAGAACAAACCATTTTTATTGGAAACATTCCTCTAATGAATTCCCTGGCAACTTTTATAGTAAATGGAATATACAGAATTGTAATCAATCAAATAGTGCAAAGCCCTGGAATTTATTACCGAAAAGCATTGGACCATAACGGAATTTCGGTCTATATCGGCAGCATAATATCAGATTGGGGGGGAAGATTAGACTTAGAGATTGATAGAAAAGAAAGGATATGGGCTCGTGTGAGTCGGAAACAGAAAATATCTATTCTAGTTCTATTATCAGCTATGGGGTTGAATCTACGAGAAATTCTAGAGAATGTTTCCTACCCGGAAATTTTTTTGTCTTTCCTGAATGATAAGGAGAAAAAAAAAATTGGGTCAAAAGAAAATGCTATTTTGGAATTTTATCAAGAATTTGCTTGTGTAGGTGGGGATCCCGTACCAGTATTTTCGGAATCCTTATATAACGAATTACAAAATAAATTCTTTCAACAAAGATGTGAATTAGGAAGGATTGGTCGACGAAATATGAACCAGAGGTTAAATCTTGATATACCCCATACCAATACATTTTTGTTACCGCGAGATATATTGGCAGCGGCAGATCATTTGATTGGAATGAAATTTGGAATGGGTAAACTTGACGATATGAATGATTTGAAAAATAAGCGTATTCGGTCTGTAGGGGATCTCTTACAAGATCAATTCGGATTGGCTCTGATTCGTTTAGAAAATGTGGTTCGAGGAACTATATCGGGAGCAATTAAGCATAAATTGATACCAACTCCTCAGAATTTGGTACTTCCAACTCCACTAACAACCACTTATGAATCTTTTTTCGGCTTACACCCATTATCTCAAGTTTTGGATCAAACTAATCCATTGACACAAATAGTTCAGGGAAGAAAATTGAGTTGTTTGGGCCCGGGAGGATTGACAGGGCGAACTGCTAGTTTTCGGATACGAGATATCCATCCTAGTCACTATGGACGCATTTGCCCAGTCGATACGTCTGAAGGAATGAATGTTGGACTTATTGCAGCCTTCGCAATTCATGCCAGAGTTGATCAGTGGGGGTCTATAGAAACCCCATTTTATGGAATTCATGATATTGAGAGATTACAAATA------CAAAAGGGACAGCTGCTTTATTTATCACCAAGTAGAGATGAATACGTTGGGGTAACGTTCGAAAGTCTTTTGACGGTGAATACTAGTAGTCCGGAGGAACAAAATCTTCCGGCTCGATACCGTCAAGAATTCCTGAATCTTGCATGGGAACGGGTTCATATTCGAAATATTTTTCCTTGCCAATTTTTTTCTCTTGGAACTGCTCTCATTCCTTTTATCGAGCATAATGATGGGAATCGAGCTTTAATGAGCTCTACTATGCAGCGTCAAGCAGTTCCGCTTTTGCGTTCTGAGAGGTGCATTGTTGGAACTGGGTTGGAACGGCAAGTGGCTCTTGACTCAGGGGTTCTCGCTATAGCCGAATACGAGGGAAAGATCATTTCTACCGATACTGACAAGATCCTTTTTTCAGGTAATGAAGATACTCTAAGCATTCCATTAATTAAGTATCAACGGTCCAACAAAAATACTTGTATGCATCAAAAACTCCAGGTTCGACGGGGTCAATGCATTAAAAAGGGACAAATCTTAGCGGATGGTGCCGCTACCGTTGGGGGCGAACTCGCTCTGGGGAAAAACGTATTAGTAGCTTATATGCCATGGGAAGGTTACAATTTTGAAGATGCGGTACTTATTAGTGAACGTCTAGTATATGAAGATATTTATACTTCTTTTGACATACGGAAATATGAAATTCAAACTCATATGACAAGTCAAGGCCCAGAAAGGATCACTAATGAAATACCCCATTTAGAAGTCTATTTACTCCGCAATTTAGACAAAAATGGAATTGTGATGCTTGGATCTTGGGTAGAGACGGGTGATATTTTAGTAGGTAAATTAACGCCTCAGATGGTGAAAGAATCATCGTATGCTCCGGAAGATAGATTATTACGAACCATACTGGGCATTCAGGTATCCACTTCAAAGGAAACTTGTCTAAAACTTCCCATAGGGCGTAGGGGCCGCGTTATTGATGTGAGATGGATTCAGAAAAAAGGGGGATCTAGTTCTAATTCAGAAACAATTCGTGTATATATTTTACAGAAACGGGAAATCAAAGTAGGTGATAAAGTAGCTGGAAGACATGGAAATAAGGGTATCGTTTCAAAAATTCTGCCTAGACAAGATATGCCTTATTTGCAAGATGGAAACCCTGTTGATATGGTCTTCAACCCCTTAGGGGTACCTTCGCGAATGAATGTAGGACAGATATTTGAATGCTCGCTTGGATTAGCGGGGGGTCTGCTAGACAGACATTATCGAATAGCACCTTTTGATGAGAGATCTGAACCAGAGGCTTCGAGAAAACTAGTTTTTTCTGAATTATATGAAGCCAGTAGGCAAACAGCAAACCCATGGGTATTTGAACCCGAATTCCCGGGAAAAAGCAGAATATTTGATGGAAGAACGGGAGATCCTTTTGAACAACCTGTTATAATAGGGAAGCCTTATATCTTGAAATTAATTCATCAAGTTGATGATAAAATCCATGGACGTTCCAGTGGACATTATGCACTTGTTACACAACAACCCCTTAGAGGACGGGCTAAACGAGGGGGACAGCGGGTAGGAGAAATGGAGGTTTGGGCCCTCGAGGGATTTGGTGTTGCTCATATTTTACAAGAAATGCTTACTTATAAATCTGATCATATTAGAGCGCGCCGGAAAGTACTTGGTACTACGCTCATTGGAGGAACAATACTCAATCCCGGGGATGCTCCAGAATCTTTTAGATTGCTCGTTCGAGAACTACGATCTTTGGCTCTGGAATTGAACCATTTCCTTGTCTCTGAGAAAAATTTTCAGATTAATAAGAAAGAAGCT---------
>Myriophyllum_spicatum
ATG------------------------GCCACAATACCAGGATTCAAGCAGATACAATTTGAAGGATTTTGCAGATTTCTTGATCAGGGCTTGACGGAAGAACTTTATAAGTTTCCAAAAATTGAAGATACAGATCAAGAAATTGAATTTGAATTATTGGTGGAAACATATCAATTGGTAGAACCATTAATAAAAGAAGGAGATGCTGTATATGAATCACTCACATATTCTTCTGCATTATATATATCCGCGGGATTAATTTTTAAACACGGTACCGGTAGGGGGATGCAAGAACAAACCATTTTTATTGGAAACATTCCTCTAATGAATTCCCTGGCAACTTTTATAGTAAATGGAATATACAGAATTGTGATCAATCAAATAGTGCAAAGCCCTGGAATTTATTACCGAAAAGCATTGGACCATAACGGAATTTCGGTCTATATCGGCAGCATAATATCAGATTGGGGGGGAAGATTAGACTTAGAGATTGATAGAAAAGAAAGGATATGGGCTCGTGTGAGTCGGAAACAGAAAATATCTATTCTAGTTCTATTATCAGCTATGGGGTTGAATCTACGAGAAATTCTAGAGAATGTTTCCTACCCGGAAATTTTTTTGTCTTTCCTGAATGATAAGGAGAAAAAAAAAATTGGGTCAAAAGAAAATGCCATTTTGGAATTTTATCAAGAATTTGCTTGTGTAGGTGGGGATCCCGTACCAGTATTTTCGGAATCCTTATATAACGAATTACAAAATAAATTCTTTCAACAAAGATGTGAATTAGGAAGGATTGGTCGACGAAATATGAACCAGAGGTTAAATCTTGATATACCCCATACCAATACATTTTTGTTACCGCGAGATATATTGGCAGCGGCAGATCATTTGATTGGAATGAAATTTGGAATGGGTAAACTTGACGATATGAATGATTTGAAAAATAAGCGTATTCGGTCTGTAGGAGATCTCTTACAAGATCAATTCGGATTGGCTCTGGTTCGTTTAGAAAATGTGGTTCGAGGAACTATATCGGGAGCAATTAAGCATAAATTGATACCAACTCCTCAGAATTTGGTACTTCCAACTCCACTAACAACCACTTATGAATCCTTTTTCGGCTTACACCCATTATCTCAAGTTTTGGATCAAACTAATCCATTGACACAAATAGTTCAGGGAAGAAAATTGAGTTGTTTGGGCCCGGGAGGATTGACAGGGCGAACTGCTAGTTTTCGGATACGAGATATCCATCCTAGTCACTATGGACGCATTTGCCCAGTCGATACGTCTGAAGGAATGAATGTTGGACTTATTGCAGCCTTCGCAATTCATGCCAGAGTTGATCAGTGGGGGTCTATAGAAACCCCATTTTATGGAATTCATGATATTGAGAGATTACAAATA------CAAAAGGGACAGCTGCTTTATTTATCACCAAGTAGAGATGAATACGTTGGGGTAACGTTCGAAAGTCTTTTGACGGTGAATACTAGTAGTCCGGAGGAACAAAATCTTCCGGCTCGATACCGTCAAGAATTCCTGAATCTTGCATGGGAACGGGTTCATATTCGAAATATTTTTCCTTGCCAATTTTTTTCTCTTGGAACTGCTCTCATTCCTTTTATCGAGCATAATGATGGGAATCGAGCTTTAATGAGCTCTACTATGCAGCGTCAAGCAGTTCCGCTTTTGTGTTCTGAGAGGTGCATTGTTGGAACTGGGTTGGAACGGCAAGTGGCTCTTGACTCAGGGGTTCTCGCTATAGCCGAATACGAGGGAAAGATCATTTCTACCGATACTGACAAGATCTTTTTTTCAGGTAATGAAGATACTCTAAGCATTCCATTAATTAAGTATCAACGGTCCAACAAAAATACTTGTATGCATCAAAAACTCCAGGTTCAACGGGGTCAATGCATTAAAAAGGGACAAATTTTAGCGGATGGTGCCGCTACCGTTGGGGGCGAACTCGCTCTGGGGAAAAACGTATTAGTAGCTTATATGCCATGGGAAGGTTACAATTTTGAAGATGCGGTACTTATTAGTGAACGTCTAGTATATGAAGATATTTTTACTTCTTTTGACATACGGAAATATGAAATTCAAACTCATATGACAAGTCAAGGCCCAGAAAGGATCACTAATGAAATACCCCATTTAGAAGTCTATTTACTCCGCAATTTAGACAAAAATGGAATTGTGATGCTTGGATCTTGGGTAGAGACGGGTGATATTTTAGTAGGTAAATTAACGCCTCAGATGGTGAAAGAATCATCGTATGCTCCGGAAGATAGATTATTACGAACCATACTGGGCATTCAGGTATCCACTTCAAAGGAAACTTGTCTAAAACTTCCGATAGGGCGTAGGGGCCGCGTTATTGATGTGAGATGGATTCAGAAAAAAGGGGGATCTAGTTCTAATTCAGAAACAATTCGTGTATATATTTTACAGAAACGGGAAATCAAAGTAGGTGATAAAGTAGCTGGAAGACATGGAAATAAGGGTATCGTTTCCAAAATTCTGCCTAGACAAGATATGCCTTATTTGCAAGATGGAAACCCTGTTGATATGGTCTTCAACCCATTAGGGGTACCTTCGCGAATGAATGTAGGACAGATATTTGAATGCTCGCTTGGGTTAGCGGGGGGTCTGCTAGACAGACATTATCGAATAGCACCTTTTGATGAGAGATCTGAACCAGAGGCTTCGAGAAAACTAGTTTTTTCTGAATTATATGAAGCCAGTAGGCAAACAGCAAACCCATGGGTATTTGAACCCGAATTCCCGGGAAAAAGCAGAATATTTGATGGAAGAACGGGAGATCCTTTTGAACAACCTGTTATAATAGGAAAGCCTTATATCTTGAAATTAATTCATCAAGTTGATGATAAAATCCATGGACGTTCCAGTGGACATTATGCACTTGTTACACAACAACCCCTTAGAGGGCGGGCTAAGCGAGGGGGACAGCGGGTAGGAGAAATGGAGGTTTGGGCCCTCGAGGGATTTGGTGTTGCTCATATTTTACAAGAAATGCTTACTTATAAATCTGATCATATTAGAGCGCGCCGGAAAGTACTTGGTACTACGCTCATTGGAGGAACAATACTCAATCCCGGGGATGCTCCAGAATCTTTTAGATTGCTCGTTCGAGAACTACGATCTTTGGCTCTGGAATTGAACCATTTCCTTGTCTCTGAGAAAAATTTTCAGATTAATAAGAAAGAAGCT---------
>Sempervivum_heuffelii
ATGCTCCGGGATGGAAATGAGGGAAGGTCCACAATACCTGGTTTTAATCAGATACAATTTGAAGGATTTTGTAGGTTTCTTGGTCATGGCTTGAGGGAAGAACTTTATAAGTTTCCAAAAATTGAAGATACCGATCAAGAAATTGAATTTCAATTATTTGTGGAAACATATCAATTGGTAGAACCATCAATAAATGAACGAGATGCTGTGTATGAATCACTCACATATTCTTCTGAATTATATGTACCCGCGGGATTAATTTGGAAA------ACCGGTAGGGATATGCAAGAACAAACTATTTTTATTGGAAATATCCCTCTAATGAATTCTCTCGGAACGTTTATAGTAAATGGAATATACAGAATTGTGATCAATCAAATATTGCAAAGTCCCGGAATTTATTACCGTTCAGAATTGGACCATAGCGGAATTTCGGTCTATACCGGTACCATTATATCTGATTGGGGGGGAAGATTAGAATTAGAGATTGATAGAAAAGCAAGGATATGGGCTCGTGTGAGTAGGAAACAGAAAATATCTATCCTAGTTCTATCATCAGCTATGGGGTCAAATCTACGAGAAATCATAGAGAATGTTTACTATCCTGAAATTTTTTTGTCTTTCCTGAATGATAAGGAGAAAAATAAAATAGGGTCAAAAGAAAATGCCATTTTAGAGTTTTATCAACAATTTGCTTGTGTAGGCGGAGAT------CTGGTATTTTCTGAATCCTTATGTAAGGAATTACAAAAGAAATTCTTTCAACAAAGATGTGAATTAGGAAGGATTGGTCGACGAAATATGAATCGGAGACTGAATCTTGATATACCCCAGACCAATACATTTTTGTTACCACGAGATATATTGGCAGCTGCGGATCATTTGATTTCAATGAAATTTGGAATGGGTACACTTGACGATATGAATCATTTGAAAAATAAACGTATTCGTTCTGTAGCGGATCTCTTACAAGATCAATTTGGATTGGCTCTGGCTCGTTTAGAAAATGTGGTTCGGGGAACTATATGTGGAGCAATTAGACATAAATTGATACCGACTCCTCAGAATTTGGTAACTTCGACTCCATTAACAACCACTTTTGAATCTTTTTTCGGCTTACACCCATTATCTCAAGTTTTGGATCGAACTAATCCATTGACACAAATAGTTCATGGTAGAAAATTGAGTTATTTGGGCCCTGGGGGATTAACAGGGCGAACAGCTAGTTTTCGGATCCGAGATATCCATCCTAGTCACTATGGACGCATTTGCCCAATCGACACGTCTGAAGGAATCAATGTTGGGCTTATTGGATCCTTAGCAATTCATGCGAAAATTGGTCATTGGGGATCTCTCGAAAGCCCATTTTATGAAATTTATGAA------------AGATCA------AAAAAGGTACGAATGCGTTATTTATCACCAAGTAGAGATGAATATTATATGGTAGCGGCAGGAAACTCTTTGTCGCTGAATCCAGGTATTCAGGAGGAACAAGTTGTTCCAGCTCGATACCGGCAAGAATTCCTGACTATTGCATGGGAACGAGTTCATCTTCGAAGTATTTTTCCCTTCCAATATTTTTCTGTTGGAGCTTCCCTCATTCCTTTTATCGAGCATAATGATGCGAATCGGGCTTTAATGAGTTCTAATATGCAACGTCAAGCAGTTCCACTTTCTAGGTCTGAGAAGTGCATTGTTGGAACCGGGTTAGAAAGGCAAGTGGCTCTAGATTCAGGGGTTCTCGCTATAGCCAAACACGAGGGAAAGATCATTTATGCCAATACTAACAAGATACTTTTCTCAGGTAATGGAGATACTCGAAGCATTCCATTAATTATGTATGAACGTTCCAATAAAAATACTTGTATGCACCAAAAACCCCTGGTTCAGCAGGGTAAATGCATTAAAAAGGGACAAATTTTATCGGATGGTGCCGCTATCGTTGGCGGGGAACTCGCTTTGGGGAAAAACGTATTAGTAGCTTATATGCCGTGGGAAGGTTACAATTTTGAGGATGCGGTACTTATTAGTGAACGTCTGGTATATGAAGATATTTATACTTCTTTTCACATCCGTAAATACGAAATTCAGACTCATGTGACAAGTCAAGGCCCCGAAAGGATCACTAATGAAATACCACATTTAGAGGCCCATTTACTCCGAAATTTAGACAAAAAAGGAATTGTGATGCTTGGATCTTGGGTCGAGACGGGCGAGATTTTAGTAGGTAAATTAACACCTCAGATGGCGAAAGAATCATCCTATGCCCCGGAAGATAGATTATTACGAGCCATACTGGGCATTCAGGTATCCACTTCAAAGGAAACTTGTTTAAAACTACCTATAGGTGGGAGGGGTCGAGTTATTGATGTGAGATGGATCCGGAAAAAGGGGAGTTCTAGTTATAATCCAGAAATTATTCGTGTATATATCTCACAGAAACGTGAAATCAAAGTAGGTGATAAAGTAGCTGGAAGACATGGAAATAAGGGTATTATTTCCAAAATTTTACCTAGACAAGATATGCCTTATTTGCAAGATGGAAGACCCGTTGATATGGTCTTCAATCCATTAGGAGTCCCTTCACGAATGAATGTAGGACAGATATTTGAATGCTCGCTGGGGTTAGCGGGTAGTCTGCTAGACAGACATTATCGAATAGCACCTTTTGATGAGAGATATGAACAAGAGGCTTCGAGAAAACTAGTCTTTTCGGAATTATATGAAGCCAGTAAGGAAACAGGGAATCCCTGGGTATTTGAACCCGAATATCCGGGAAAAAGCAGAATATTTGATGGAAGAACGGGAGAGCCTTTTGAACAGCCTGTTATAATAGGAAAGCCCTATATCTTGAAATTAATTCATCAAGTGGATGATAAAATCCACGGACGTTCCAGCGGACATTATGCACTTGTTACACAACAACCCCTTAGAGGAAGGGCTAAGCAAGGGGGGCAGCGGGTAGGAGAAATGGAGGTTTGGGCTCTAGAGGGATTTGGTGTTGCTCATATTTTACAAGAAATGCTTACTTATAAATCTGATCATATTAGAGCTCGCCAGGAAGTACTTGGGATTACGATTGTTGGCGGAATAATACCTAACCCCGAGGATGCTCCAGAATCTTTTAGATTGCTTGTTCGAGAACTACGATCTTTGGCTCTGGAACTGAACCATTTCCTTGTATCTGAGAAAAATTTCCGGATTAATAGAAAGGAAGCT---------
>Sempervivum_ciliosum
ATGCTCCGGGATGGAAATGAGGGAAGGTCCACAATACCTGGTTTTAATCAGATACAATTTGAAGGATTTTGTAGGTTTCTTGGTCATGGCTTGAGGGAAGAACTTTATAAGTTTCCAAAAATTGAAGATACCGATCAAGAAATTGAATTTCAATTATTTGTGGAAACGTATCAATTGGTAGAACCATCGATAAATGAACGAGATGCTGTGTATGAATCACTCACATATTCTTCTGAATTATATGTACCCGCGGGATTAATTTGGAAA------ACCGGTAGGGATATGCAAGAACAAACTATTTTTATTGGAAATATCCCTCTAATGAATTCTCTCGGAACTTCTATAGTAAATGGAATATACAGAATTGTGATCAATCAAATATTGCAAAGTCCCGGAATTTATTACCGTTCAGAATTGGACCATAGCGGAATTTCGGTCTATACCGGTACCATTATATCTGATTGGGGGGGAAGATTAGAATTAGAGATTGATAGAAAAGCAAGGATATGGGCTCGTGTGAGTAGGAAACAGAAAATATCTATTCTAGTTCTATCATCAGCTATGGGGTCAAATCTACGAGAAATCATAGAGAATGTTTACTATCCTGAAATTTTTTTGTCTTTCCTGAATGATAAGGAGAAAAATAAAATAGGGTCAAAAGAAAATGCCATTTTAGAGTTTTATCAACAATTTGCTTGTGTAGGCGGAGAT------CTGGTATTTTCTGAATCCTTATGTAAGGAATTACAAAAGAAATTCTTTCAACAAAGATGTGAATTAGGAAGGATTGGTCGACGAAATATGAATCTGAGACTGAATCTTGATATACCCCAGACCAATACATTTTTGTTACCACGAGATATATTGGCAGCTGCGGATCATTTGATTTCAATGAAATTTGGAATGGGTACACTTGACGATATGAATCATTTGAAAAATAAACGTATTCGTTCTGTAGCGGATCTCTTACAAGATCAATTTGGATTGGCTCTGGCTCGTTTAGAAAATGTGGTTCGGGGAACTATATGTGGAGCAATTAGACATAAATTGATACCGACTCCTCAGAATTTGGTAACTTCGACTCCATTAACAACCACTTTTGAATCTTTTTTCGGCTTACACCCATTATCTCAAGTTTTGGATCGAACTAATCCATTGACACAAATAGTTCATGGTAGAAAATTGAGTTATTTGGGCCCTGGGGGATTAACAGGGCGAACAGCTAGTTTTCGGATCCGAGATATCCATCCTAGTCACTATGGACGCATTTGCCCAATCGACACGTCTGAAGGAATCAATGTTGGGCTTATTGGATCCTTAGCAATTCATGCGAAAATTGGTCATTGGGGATCTCTCGAAAGCCCATTTTATGAAATTTATGAA------------AGATCA------AAAAAGGTACGGATGCGTTATTTATCACCAAGTAGAGATGAATATTATATGGTAGCGGCAGGAAATTCTTTGTCGCTGAATCCAGGTATTCAGGAGGAACAAGTTGTTCCAGCTCGATACCGGCAAGAATTCCTGACTATTGCATGGGAACGAGTTCATCTTCGAAGTATTTTTCCCTTCCAATATTTTTCTGTTGGAGCTTCCCTCATTCCTTTTATCGAGCATAATGACGCGAATCGGGCTTTAATGAGTTCTAATATGCAACGTCAAGCAGTTCCACTTTCTAGGTCTGAGAAGTGCATTGTTGGAACCGGGTTAGAAAGGCAAGTGGCTCTAGATTCAGGGGTTCTCGCTATAGCCAAACACGAGGGAAAGATCATTTATGCCAATACTAACAAGATCCTTTTCTCAGGTAATGGAGATACTCGAAGCATTCCATTAATTATGTATGAACGTTCCAATAAAAATACTTGTATGCACCAAAAACCCCTGGTTCAGCAGGGTAAATGCATAAAAAAGGGACAAATTTTATCGGATGGTGCCGCTATCGTTGGTGGGGAACTTGCTTTGGGGAAAAACGTATTAGTAGCTTATATGCCGTGGGAAGGTTACAATTTTGAGGATGCGGTACTTATTAGTGAACGTCTGGTATATGAAGATATTTATACTTCTTTTCACATCCGTAAATACGAAATTCAGACTCATGTGACAAGTCAAGGCCCCGAAAGGATCACTAATGAAATACCACATTTAGAGGCCCATTTACTCCGAAATTTAGACAAAAAAGGAATTGTGATGCTTGGATCTTGGGTCGAGACGGGCGAGATTTTAGTAGGTAAATTAACACCTCAGATGGCGAAAGAATCATCCTATGCCCCGGAAGATAGATTATTACGAGCCATACTGGGCATTCAGGTATCCACTTCAAAGGAAACTTGTTTAAAACTACCTATAGGTGGTAGGGGTCGAGTTATTGATGTGAGATGGATCCGGAAAAAGGGGAGTTCTAGTTATAATCCAGAAATTATTCGTGTATATATCTCACAGAAACGTGAAATCAAAGTAGGTGATAAAGTAGCTGGAAGACATGGAAATAAGGGTATTATTTCCAAAATTTTACCTAGACAAGATATGCCTTATTTGCAAGATGGAAGACCTGTTGATATGGTCTTCAATCCATTAGGAGTCCCTTCACGAATGAATGTAGGACAGATATTTGAATGCTCGCTGGGGTTAGCGGGTAGTCTGCTAGACAGACATTATCGAATAGCACCTTTTGATGAGAGATATGAACAAGAGGCTTCGAGAAAACTAGTCTTTTCGGAATTATATGAAGCCAGTAAGGAAACAGGGAATCCCTGGGTATTTGAACCCGAATATCCGGGAAAAAGCAGAATATTTGATGGAAGAACGGGAGAGCCTTTTGAACAGCCTGTTATAATAGGAAAGCCCTATATCTTGAAATTAATTCATCAAGTGGATGATAAAATCCACGGACGTTCCAGCGGACATTATGCACTTGTTACACAACAACCCCTTAGAGGAAGGGCTAAGCAAGGGGGGCAGCGGGTAGGAGAAATGGAGGTTTGGGCTCTAGAGGGATTTGGTGTTGCTCATATTTTACAAGAAATGCTTACTTATAAATCTGATCATATTAGAGCTCGCCAGGAAGTACTTGGGACTACGATTGTTGGCGGAATAATACCTAACCCCGAGGATGCTCCAGAATCTTTTAGATTGCTTGTTCGAGAACTACGATCTTTGGCTCTGGAACTGAACCATTTCCTTGTATCTGAGAAAAATTTCCGGATTAATAGAAAGGAAGCT---------
>Sempervivum_funckii
ATGCTCCGGGATGGAAATGAGGGAAGGTCCACAATACCTGGTTTTAATCAGATACAATTTGAAGGATTTTGTAGGTTTCTTGGTCATGGCTTGAGGGAAGAACTTTATAAGTTTCCAAAAATTGAAGATACCGATCAAGAAATTGAATTTCAATTATTTGTGGAAACGTATCAATTGGTAGAACCATCGATAAATGAACGAGATGCTGTGTATGAATCACTCACATATTCTTCTGAATTATATGTACCCGCGGGATTAATTTGGAAA------ACCGGTAGGGATATGCAAGAACAAACTATTTTTATTGGAAATATCCCTCTAATGAATTCTCTCGGAACTTCTATAGTAAATGGAATATACAGAATTGTGATCAATCAAATATTGCAAAGTCCCGGAATTTATTACCGTTCAGAATTGGACCATAGCGGAATTTCGGTCTATACCGGTACCATTATATCTGATTGGGGGGGAAGATTAGAATTAGAGATTGATAGAAAAGCAAGGATATGGGCTCGTGTGAGTAGGAAACAGAAAATATCTATTCTAGTTCTATCATCAGCTATGGGGTCAAATCTACGAGAAATCATAGAGAATGTTTACTATCCTGAAATTTTTTTGTCTTTCCTGAATGATAAGGAGAAAAATAAAATAGGGTCAAAAGAAAATGCCATTTTAGAGTTTTATCAACAATTTGCTTGTGTAGGCGGAGAT------CTGGTATTTTCTGAATCCTTATGTAAGGAATTACAAAAGAAATTCTTTCAACAAAGATGTGAATTAGGAAGGATTGGTCGACGAAATATGAATCTGAGACTGAATCTTGATATACCCCAGACCAATACATTTTTGTTACCACGAGATATATTGGCAGCTGCGGATCATTTGATTTCAATGAAATTTGGAATGGGTACACTTGACGATATGAATCATTTGAAAAATAAACGTATTCGTTCTGTAGCGGATCTCTTACAAGATCAATTTGGATTGGCTCTGGCTCGTTTAGAAAATGTGGTTCGGGGAACTATATGTGGAGCAATTAGACATAAATTGATACCGACTCCTCAGAATTTGGTAACTTCGACTCCATTAACAACCACTTTTGAATCTTTTTTCGGCTTACACCCATTATCTCAAGTTTTGGATCGAACTAATCCATTGACACAAATAGTTCATGGTAGAAAATTGAGTTATTTGGGCCCTGGGGGATTAACAGGGCGAACAGCTAGTTTTCGGATCCGAGATATCCATCCTAGTCACTATGGACGCATTTGCCCAATCGACACGTCTGAAGGAATCAATGTTGGGCTTATTGGATCCTTAGCAATTCATGCGAAAATTGGTCATTGGGGATCTCTCGAAAGCCCATTTTATGAAATTTATGAA------------AGATCA------AAAAAGGTACGGATGCGTTATTTATCACCAAGTAGAGATGAATATTATATGGTAGCGGCAGGAAATTCTTTGTCGCTGAATCCAGGTATTCAGGAGGAACAAGTTGTTCCAGCTCGATACCGGCAAGAATTCCTGACTATTGCATGGGAACGAGTTCATCTTCGAAGTATTTTTCCCTTCCAATATTTTTCTGTTGGAGCTTCCCTCATTCCTTTTATCGAGCATAATGACGCGAATCGGGCTTTAATGAGTTCTAATATGCAACGTCAAGCAGTTCCACTTTCTAGGTCTGAGAAGTGCATTGTTGGAACCGGGTTAGAAAGGCAAGTGGCTCTAGATTCAGGGGTTCTCGCTATAGCCAAACACGAGGGAAAGATCATTTATGCCAATACTAACAAGATCCTTTTCTCAGGTAATGGAGATACTCGAAGCATTCCATTAATTATGTATGAACGTTCCAATAAAAATACTTGTATGCACCAAAAACCCCTGGTTCAGCAGGGTAAATGCATAAAAAAGGGACAAATTTTATCGGATGGTGCCGCTATCGTTGGTGGGGAACTTGCTTTGGGGAAAAACGTATTAGTAGCTTATATGCCGTGGGAAGGTTACAATTTTGAGGATGCGGTACTTATTAGTGAACGTCTGGTATATGAAGATATTTATACTTCTTTTCACATCCGTAAATACGAAATTCAGACTCATGTGACAAGTCAAGGCCCCGAAAGGATCACTAATGAAATACCACATTTAGAGGCCCATTTACTCCGAAATTTAGACAAAAAAGGAATTGTGATGCTTGGATCTTGGGTCGAGACGGGCGAGATTTTAGTAGGTAAATTAACACCTCAGATGGCGAAAGAATCATCCTATGCCCCGGAAGATAGATTATTACGAGCCATACTGGGCATTCAGGTATCCACTTCAAAGGAAACTTGTTTAAAACTACCTATAGGTGGTAGGGGTCGAGTTATTGATGTGAGATGGATCCGGAAAAAGGGGAGTTCTAGTTATAATCCAGAAATTATTCGTGTATATATCTCACAGAAACGTGAAATCAAAGTAGGTGATAAAGTAGCTGGAAGACATGGAAATAAGGGTATTATTTCCAAAATTTTACCTAGACAAGATATGCCTTATTTGCAAGATGGAAGACCTGTTGATATGGTCTTCAATCCATTAGGAGTCCCTTCACGAATGAATGTAGGACAGATATTTGAATGCTCGCTGGGGTTAGCGGGTAGTCTGCTAGACAGACATTATCGAATAGCACCTTTTGATGAGAGATATGAACAAGAGGCTTCGAGAAAACTAGTCTTTTCGGAATTATATGAAGCCAGTAAGGAAACAGGGAATCCCTGGGTATTTGAACCCGAATATCCGGGAAAAAGCAGAATATTTGATGGAAGAACGGGAGAGCCTTTTGAACAGCCTGTTATAATAGGAAAGCCCTATATCTTGAAATTAATTCATCAAGTGGATGATAAAATCCACGGACGTTCCAGCGGACATTATGCACTTGTTACACAACAACCCCTTAGAGGAAGGGCTAAGCAAGGGGGGCAGCGGGTAGGAGAAATGGAGGTTTGGGCTCTAGAGGGATTTGGTGTTGCTCATATTTTACAAGAAATGCTTACTTATAAATCTGATCATATTAGAGCTCGCCAGGAAGTACTTGGGACTACGATTGTTGGCGGAATAATACCTAACCCCGAGGATGCTCCAGAATCTTTTAGATTGCTTGTTCGAGAACTACGATCTTTGGCTCTGGAACTGAACCATTTCCTTGTATCTGAGAAAAATTTCCGGATTAATAGAAAGGAAGCT---------
>Sempervivum_globiferum_subsp_hirtum
ATGCTCCGGGATGGAAATGAGGGAAGGTCCACAATACCTGGTTTTAATCAGATACAATTTGAAGGATTTTGTAGGTTTCTTGGTCATGGCTTGAGGGAAGAACTTTATAAGTTTCCAAAAATTGAAGATACCGATCAAGAAATTGAATTTCAATTATTTGTGGAAACATATCAATTGGTAGAACCATCAATAAATGAACGAGATGCTGTGTATGAATCACTCACATATTCTTCTGAATTATATGTACCCGCGGGATTAATTTGGAAA------ACCGGTAGGGATATGCAAGAACAAACTATTTTTATTGGAAATATCCCTCTAATGAATTCTCTCGGAACTTCTATAGTAAATGGAATATACAGAATTGTGATCAATCAAATATTGCAAAGTCCCGGAATTTATTACCGTTCAGAATTGGACCATAGCGGAATTTCGGTCTATACCGGTACCATTATATCTGATTGGGGGGGAAGATTAGAATTAGAGATTGATAGAAAAGCAAGGATATGGGCTCGTGTGAGTAGGAAACAGAAAATATCTATTCTAGTTCTATCATCAGCTATGGGGTCAAATCTACGAGAAATCATAGAGAATGTTTACTATCCTGAAATTTTTTTGTCTTTCCTGAATGATAAGGAGAAAAATAAAATAGGGTCAAAAGAAAATGCCATTTTAGAGTTTTATCAACAATTTGCTTGTGTAGGCGGAGAT------CTGGTATTTTCTGAATCCTTATGTAAGGAATTACAAAAGAAATTCTTTCAACAAAGATGTGAATTAGGAAGGATTGGTCGACGAAATATGAATCGGAGACTGAATCTTGATATACCCCAGACCAATACATTTTTGTTACCACGAGATATATTGGCAGCTGCGGATCATTTGATTTCAATGAAATTTGGAATGGGTACACTTGACGATATGAATCATTTGAAAAATAAACGTATTCGTTCTGTAGCGGATCTCTTACAAGATCAATTTGGATTGGCTCTGGCTCGTTTAGAAAATGTGGTTCGGGGAACTATATGTGGAGCAATTAGACATAAATTGATACCGACTCCTCAGAATTTGGTAACTTCGACTCCATTAACAACCACTTTTGAATCTTTTTTCGGCTTACACCCATTATCTCAAGTTTTGGATCGAACTAATCCATTGACACAAATAGTTCATGGTAGAAAATTGAGTTATTTGGGCCCTGGGGGATTAACAGGGCGAACAGCTAGTTTTCGGATCCGAGATATCCATCCTAGTCACTATGGACGCATTTGCCCAATCGACACGTCTGAAGGAATCAATGTTGGGCTTATTGGATCCTTAGCAATTCATGCGAAAATTGGTCATTGGGGATCTCTCGAAAGCCCGTTTTATGAAATTTATGAA------------AGATCA------AAAAAGGTACGGATGCGTTATTTATCACCAAGTAGAGATGAATATTATATGGTAGCGGCAGGAAACTCTTTGTCGCTGAATCCAGGTATTCAGGAGGAACAAGTTGTTCCAGCTCGATACCGGCAAGAATTCCTGACTATTGCATGGGAACGAGTTCATCTTCGAAGTATTTTTCCCTTCCAATATTTTTCTGTTGGAGCTTCCCTCATTCCTTTTATCGAGCATAATGATGCGAATCGGGCTTTAATGAGTTCTAATATGCAACGTCAAGCAGTTCCACTTTCTAGGTCTGAGAAGTGCATTGTTGGAACCGGGTTAGAAAGGCAAGTGGCTCTAGATTCAGGGGTTCTCGCTATAGCCAAACACGAGGGAAAGATCATTTATGCCAATACTAACAAGATCCTTTTCTCAGGTAATGGAGATACTCGAAGCATTCCATTAATTATGTATGAACGTTCCAATAAAAATACTTGTATGCACCAAAAACCCCTGGTTCAGCAGGGTAAATGCATTAAAAAGGGACAAATTTTATCGGATGGTGCCGCTATCGTTGGTGGGGAACTCGCTTTGGGGAAAAACGTATTAGTAGCTTATATGCCGTGGGAAGGTTACAATTTTGAGGATGCGGTACTTATTAGTGAACGTCTGGTATATGAAGATATTTATACTTCTTTTCACATCCGTAAATACGAAATTCAGACTCATGTGACAAGTCAAGGCCCCGAAAGGATCACTAATGAAATACCACATTTAGAGGCCCATTTACTCCGAAATTTAGACAAAAAAGGAATTGTGATGCTTGGATCGTGGGTCGAGACGGGCGAGATATTAGTAGGTAAATTAACACCTCAGATGGCGAAAGAATCATCCTATGCCCCGGAAGATAGATTATTACGAGCCATACTGGGCATTCAGGTATCCACTTCAAAGGAAACTTGTTTAAAACTACCTATAGGTGGTAGGGGTCGAGTTATTGATGTGAGATGGATCCGGAAAAAGGGGAGTTCTAGTTATAATCCAGAAATTATTCGTGTATATATCTCACAGAAACGTGAAATCAAAGTAGGTGATAAAGTAGCTGGAAGACATGGAAATAAGGGTATTATTTCCAAAATTTTACCTAGACAAGATATGCCTTATTTGCAAGATGGAAGACCTGTTGATATGGTCTTCAATCCATTAGGAGTCCCTTCACGAATGAATGTAGGACAGATATTTGAATGCTCGCTGGGGTTAGCGGGTAGTCTGCTAGACAGACATTATCGAATAGCACCTTTTGATGAGAGATATGAACAAGAGGCTTCGAGAAAACTAGTCTTTTCGGAATTATATGAAGCCAGTAAGGAAACAGGGAATCCCTGGGTATTTGAACCCGAATATCCGGGAAAAAGCAGAATATTTGATGGAAGAACGGGAGAGCCTTTTGAACAGCCTGTTATAATAGGAAAGCCCTATATCTTGAAATTAATTCATCAAGTGGATGATAAAATCCACGGACGTTCCAGCGGACATTATGCACTTGTTACACAACAACCCCTTAGAGGAAGGGCTAAGCAAGGAGGGCAGCGGGTAGGAGAAATGGAGGTTTGGGCTCTAGAGGGATTTGGTGTTGCTCATATTTTACAAGAAATGCTTACTTATAAATCTGATCATATTAGAGCTCGCCAGGAAGTACTTGGGACTACGATTGTTGGCGGAATAATACCTAACCCCGAGGATGCTCCAGAATCTTTTAGATTGCTTGTTCGAGAACTACGATCTTTGGCTCTGGAACTGAACCATTTCCTTGTATCTGAGAAAAATTTCCGGATTAATAGAAAGGAAGCT---------
>Sempervivum_globiferum
ATGCTCCGGGATGGAAATGAGGGAAGGTCCACAATACCTGGTTTTAATCAGATACAATTTGAAGGATTTTGTAGGTTTCTTGGTCATGGCTTGAGGGAAGAACTTTATAAGTTTCCAAAAATTGAAGATACCGATCAAGAAATTGAATTTCAATTATTTGTGGAAACATATCAATTGGTAGAACCATCAATAAATGAACGAGATGCTGTGTATGAATCACTCACATATTCTTCTGAATTATATGTACCCGCGGGATTAATTTGGAAA------ACCGGTAGGGATATGCAAGAACAAACTATTTTTATTGGAAATATCCCTCTAATGAATTCTCTCGGAACTTCTATAGTAAATGGAATATACAGAATTGTGATCAATCAAATATTGCAAAGTCCCGGAATTTATTACCGTTCAGAATTGGACCATAGCGGAATTTCGGTCTATACCGGTACCATTATATCTGATTGGGGGGGAAGATTAGAATTAGAGATTGATAGAAAAGCAAGGATATGGGCTCGTGTGAGTAGGAAACAGAAAATATCTATTCTAGTTCTATCATCAGCTATGGGGTCAAATCTACGAGAAATCATAGAGAATGTTTACTATCCTGAAATTTTTTTGTCTTTCCTGAATGATAAGGAGAAAAATAAAATAGGGTCAAAAGAAAATGCCATTTTAGAGTTTTATCAACAATTTGCTTGTGTAGGCGGAGAT------CTGGTATTTTCTGAATCCTTATGTAAGGAATTACAAAAGAAATTCTTTCAACAAAGATGTGAATTAGGAAGGATTGGTCGACGAAATATGAATCGGAGACTGAATCTTGATATACCCCAGACCAATACATTTTTGTTACCACGAGATATATTGGCAGCTGCGGATCATTTGATTTCAATGAAATTTGGAATGGGTACACTTGACGATATGAATCATTTGAAAAATAAACGTATTCGTTCTGTAGCGGATCTCTTACAAGATCAATTTGGATTGGCTCTGGCTCGTTTAGAAAATGTGGTTCGGGGAACTATATGTGGAGCAATTAGACATAAATTGATACCGACTCCTCAGAATTTGGTAACTTCGACTCCATTAACAACCACTTTTGAATCTTTTTTCGGCTTACACCCATTATCTCAAGTTTTGGATCGAACTAATCCATTGACACAAATAGTTCATGGTAGAAAATTGAGTTATTTGGGCCCTGGGGGATTAACAGGGCGAACAGCTAGTTTTCGGATCCGAGATATCCATCCTAGTCACTATGGACGCATTTGCCCAATCGACACGTCTGAAGGAATCAATGTTGGGCTTATTGGATCCTTAGCAATTCATGCGAAAATTGGTCATTGGGGATCTCTCGAAAGCCCGTTTTATGAAATTTATGAA------------AGATCA------AAAAAGGTACGGATGCGTTATTTATCACCAAGTAGAGATGAATATTATATGGTAGCGGCAGGAAACTCTTTGTCGCTGAATCCAGGTATTCAGGAGGAACAAGTTGTTCCAGCTCGATACCGGCAAGAATTCCTGACTATTGCATGGGAACGAGTTCATCTTCGAAGTATTTTTCCCTTCCAATATTTTTCTGTTGGAGCTTCCCTCATTCCTTTTATCGAGCATAATGATGCGAATCGGGCTTTAATGAGTTCTAATATGCAACGTCAAGCAGTTCCACTTTCTAGGTCTGAGAAGTGCATTGTTGGAACCGGGTTAGAAAGGCAAGTGGCTCTAGATTCAGGGGTTCTCGCTATAGCCAAACACGAGGGAAAGATCATTTATGCCAATACTAACAAGATCCTTTTCTCAGGTAATGGAGATACTCGAAGCATTCCATTAATTATGTATGAACGTTCCAATAAAAATACTTGTATGCACCAAAAACCCCTGGTTCAGCAGGGTAAATGCATTAAAAAGGGACAAATTTTATCGGATGGTGCCGCTATCGTTGGTGGGGAACTCGCTTTGGGGAAAAACGTATTAGTAGCTTATATGCCGTGGGAAGGTTACAATTTTGAGGATGCGGTACTTATTAGTGAACGTCTGGTATATGAAGATATTTATACTTCTTTTCACATCCGTAAATACGAAATTCAGACTCATGTGACAAGTCAAGGCCCCGAAAGGATCACTAATGAAATACCACATTTAGAGGCCCATTTACTCCGAAATTTAGACAAAAAAGGAATTGTGATGCTTGGATCGTGGGTCGAGACGGGCGAGATATTAGTAGGTAAATTAACACCTCAGATGGCGAAAGAATCATCCTATGCCCCGGAAGATAGATTATTACGAGCCATACTGGGCATTCAGGTATCCACTTCAAAGGAAACTTGTTTAAAACTACCTATAGGTGGTAGGGGTCGAGTTATTGATGTGAGATGGATCCGGAAAAAGGGGAGTTCTAGTTATAATCCAGAAATTATTCGTGTATATATCTCACAGAAACGTGAAATCAAAGTAGGTGATAAAGTAGCTGGAAGACATGGAAATAAGGGTATTATTTCCAAAATTTTACCTAGACAAGATATGCCTTATTTGCAAGATGGAAGACCTGTTGATATGGTCTTCAATCCATTAGGAGTCCCTTCACGAATGAATGTAGGACAGATATTTGAATGCTCGCTGGGGTTAGCGGGTAGTCTGCTAGACAGACATTATCGAATAGCACCTTTTGATGAGAGATATGAACAAGAGGCTTCGAGAAAACTAGTCTTTTCGGAATTATATGAAGCCAGTAAGGAAACAGGGAATCCCTGGGTATTTGAACCCGAATATCCGGGAAAAAGCAGAATATTTGATGGAAGAACGGGAGAGCCTTTTGAACAGCCTGTTATAATAGGAAAGCCCTATATCTTGAAATTAATTCATCAAGTGGATGATAAAATCCACGGACGTTCCAGCGGACATTATGCACTTGTTACACAACAACCCCTTAGAGGAAGGGCTAAGCAAGGAGGGCAGCGGGTAGGAGAAATGGAGGTTTGGGCTCTAGAGGGATTTGGTGTTGCTCATATTTTACAAGAAATGCTTACTTATAAATCTGATCATATTAGAGCTCGCCAGGAAGTACTTGGGACTACGATTGTTGGCGGAATAATACCTAACCCCGAGGATGCTCCAGAATCTTTTAGATTGCTTGTTCGAGAACTACGATCTTTGGCTCTGGAACTGAACCATTTCCTTGTATCTGAGAAAAATTTCCGGATTAATAGAAAGGAAGCT---------
>Sempervivum_calcareum
ATGCTCCGGGATGGAAATGAGGGAAGGTCCACAATACCTGGTTTTAATCAGATACAATTTGAAGGATTTTGTAGGTTTCTTGGTCATGGCTTGAGGGAAGAACTTTATAAGTTTCCAAAAATTGAAGATACCGATCAAGAAATTGAATTTCAATTATTTGTGGAAACGTATCAATTGGTAGAACCATCGATAAATGAACGAGATGCTGTGTATGAATCACTCACATATTCTTCTGAATTATATGTACCCGCGGGATTAATTTGGAAA------ACCGGTAGGGATATGCAAGAACAAACTATTTTTATTGGAAATATCCCTCTAATGAATTCTCTCGGAACTTCTATAGTAAATGGAATATACAGAATTGTGATCAATCAAATATTGCAAAGTCCCGGAATTTATTACCGTTCAGAATTGGACCATAGCGGAATTTCGGTCTATACCGGTACCATTATATCTGATTGGGGGGGAAGATTAGAATTAGAGATTGATAGAAAAGCAAGGATATGGGCTCGTGTGAGTAGGAAACAGAAAATATCTATTCTAGTTCTATCATCAGCTATGGGGTCAAATCTACGAGAAATCATAGAGAATGTTTACTATCCTGAAATTTTTTTGTCTTTCCTGAATGATAAGGAGAAAAATAAAATAGGGTCAAAAGAAAATGCCATTTTAGAGTTTTATCAACAATTTGCTTGTGTAGGCGGAGAT------CTGGTATTTTCTGAATCCTTATGTAAGGAATTACAAAAGAAATTCTTTCAACAAAGATGTGAATTAGGAAGGATTGGTCGACGAAATATGAATCTGAGACTGAATCTTGATATACCCCAGACCAATACATTTTTGTTACCACGAGATATATTGGCAGCTGCGGATCATTTGATTTCAATGAAATTTGGAATGGGTACACTTGACGATATGAATCATTTGAAAAATAAACGTATTCGTTCTGTAGCGGATCTCTTACAAGATCAATTTGGATTGGCTCTGGCTCGTTTAGAAAATGTGGTTCGGGGAACTATATGTGGAGCAATTAGACATAAATTGATACCGACTCCTCAGAATTTGGTAACTTCGACTCCATTAACAACCACTTTTGAATCTTTTTTCGGCTTACACCCATTATCTCAAGTTTTGGATCGAACTAATCCATTGACACAAATAGTTCATGGTAGAAAATTGAGTTATTTGGGCCCTGGGGGATTAACAGGGCGAACAGCTAGTTTTCGGATCCGAGATATCCATCCTAGTCACTATGGACGCATTTGCCCAATCGACACGTCTGAAGGAATCAATGTTGGGCTTATTGGATCCTTAGCAATTCATGCGAAAATTGGTCATTGGGGATCTCTCGAAAGCCCATTTTATGAAATTTATGAA------------AGATCA------AAAAAGGTACGGATGCGTTATTTATCACCAAGTAGAGATGAATATTATATGGTAGCGGCAGGAAATTCTTTGTCGCTGAATCCAGGTATTCAGGAGGAACAAGTTGTTCCAGCTCGATACCGGCAAGAATTCCTGACTATTGCATGGGAACGAGTTCATCTTCGAAGTATTTTTCCCTTCCAATATTTTTCTGTTGGAGCTTCCCTCATTCCTTTTATCGAGCATAATGACGCGAATCGGGCTTTAATGAGTTCTAATATGCAACGTCAAGCAGTTCCACTTTCTAGGTCTGAGAAGTGCATTGTTGGAACCGGGTTAGAAAGGCAAGTGGCTCTAGATTCAGGGGTTCTCGCTATAGCCAAACACGAGGGAAAGATCATTTATGCCAATACTAACAAGATCCTTTTCTCAGGTAATGGAGATACTCGAAGCATTCCATTAATTATGTATGAACGTTCCAATAAAAATACTTGTATGCACCAAAAACCCCTGGTTCAGCAGGGTAAATGCATAAAAAAGGGACAAATTTTATCGGATGGTGCCGCTATCGTTGGTGGGGAACTTGCTTTGGGGAAAAACGTATTAGTAGCTTATATGCCGTGGGAAGGTTACAATTTTGAGGATGCGGTACTTATTAGTGAACGTCTGGTATATGAAGATATTTATACTTCTTTTCACATCCGTAAATACGAAATTCAGACTCATGTGACAAGTCAAGGCCCCGAAAGGATCACTAATGAAATACCACATTTAGAGGCCCATTTACTCCGAAATTTAGACAAAAAAGGAATTGTGATGCTTGGATCTTGGGTCGAGACGGGCGAGATTTTAGTAGGTAAATTAACACCTCAGATGGCGAAAGAATCATCCTATGCCCCGGAAGATAGATTATTACGAGCCATACTGGGCATTCAGGTATCCACTTCAAAGGAAACTTGTTTAAAACTACCTATAGGTGGTAGGGGTCGAGTTATTGATGTGAGATGGATCCGGAAAAAGGGGAGTTCTAGTTATAATCCAGAAATTATTCGTGTATATATCTCACAGAAACGTGAAATCAAAGTAGGTGATAAAGTAGCTGGAAGACATGGAAATAAGGGTATTATTTCCAAAATTTTACCTAGACAAGATATGCCTTATTTGCAAGATGGAAGACCTGTTGATATGGTCTTCAATCCATTAGGAGTCCCTTCACGAATGAATGTAGGACAGATATTTGAATGCTCGCTGGGGTTAGCGGGTAGTCTGCTAGACAGACATTATCGAATAGCACCTTTTGATGAGAGATATGAACAAGAGGCTTCGAGAAAACTAGTCTTTTCGGAATTATATGAAGCCAGTAAGGAAACAGGGAATCCCTGGGTATTTGAACCCGAATATCCGGGAAAAAGCAGAATATTTGATGGAAGAACGGGAGAGCCTTTTGAACAGCCTGTTATAATAGGAAAGCCCTATATCTTGAAATTAATTCATCAAGTGGATGATAAAATCCACGGACGTTCCAGCGGACATTATGCACTTGTTACACAACAACCCCTTAGAGGAAGGGCTAAGCAAGGGGGGCAGCGGGTAGGAGAAATGGAGGTTTGGGCTCTAGAGGGATTTGGTGTTGCTCATATTTTACAAGAAATGCTTACTTATAAATCTGATCATATTAGAGCTCGCCAGGAAGTACTTGGGACTACGATTGTTGGCGGAATAATACCTAACCCCGAGGATGCTCCAGAATCTTTTAGATTGCTTGTTCGAGAACTACGATCTTTGGCTCTGGAACTGAACCATTTCCTTGTATCTGAGAAAAATTTCCGGATTAATAGAAAGGAAGCT---------
>Sempervivum_arachnoideum
ATGCTCCGGGATGGAAATGAGGGAAGGTCCACAATACCTGGTTTTAATCAGATACAATTTGAAGGATTTTGTAGGTTTCTTGGTCATGGCTTGAGGGAAGAACTTTATAAGTTTCCAAAAATTGAAGATACCGATCAAGAAATTGAATTTCAATTATTTGTGGAAACGTATCAATTGGTAGAACCATCGATAAATGAACGAGATGCTGTGTATGAATCACTCACATATTCTTCTGAATTATATGTACCCGCGGGATTAATTTGGAAA------ACCGGTAGGGATATGCAAGAACAAACTATTTTTATTGGAAATATCCCTCTAATGAATTCTCTCGGAACTTCTATAGTAAATGGAATATACAGAATTGTGATCAATCAAATATTGCAAAGTCCCGGAATTTATTACCGTTCAGAATTGGACCATAGCGGAATTTCGGTCTATACCGGTACCATTATATCTGATTGGGGGGGAAGATTAGAATTAGAGATTGATAGAAAAGCAAGGATATGGGCTCGTGTGAGTAGGAAACAGAAAATATCTATTCTAGTTCTATCATCAGCTATGGGGTCAAATCTACGAGAAATCATAGAGAATGTTTACTATCCTGAAATTTTTTTGTCTTTCCTGAATGATAAGGAGAAAAATAAAATAGGGTCAAAAGAAAATGCCATTTTAGAGTTTTATCAACAATTTGCTTGTGTAGGCGGAGAT------CTGGTATTTTCTGAATCCTTATGTAAGGAATTACAAAAGAAATTCTTTCAACAAAGATGTGAATTAGGAAGGATTGGTCGACGAAATATGAATCTGAGACTGAATCTTGATATACCCCAGACCAATACATTTTTGTTACCACGAGATATATTGGCAGCTGCGGATCATTTGATTTCAATGAAATTTGGAATGGGTACACTTGACGATATGAATCATTTGAAAAATAAACGTATTCGTTCTGTAGCGGATCTCTTACAAGATCAATTTGGATTGGCTCTGGCTCGTTTAGAAAATGTGGTTCGGGGAACTATATGTGGAGCAATTAGACATAAATTGATACCGACTCCTCAGAATTTGGTAACTTCGACTCCATTAACAACCACTTTTGAATCTTTTTTCGGCTTACACCCATTATCTCAAGTTTTGGATCGAACTAATCCATTGACACAAATAGTTCATGGTAGAAAATTGAGTTATTTGGGCCCTGGGGGATTAACAGGGCGAACAGCTAGTTTTCGGATCCGAGATATCCATCCTAGTCACTATGGACGCATTTGCCCAATCGACACGTCTGAAGGAATCAATGTTGGGCTTATTGGATCCTTAGCAATTCATGCGAAAATTGGTCATTGGGGATCTCTCGAAAGCCCATTTTATGAAATTTATGAA------------AGATCA------AAAAAGGTACGGATGCGTTATTTATCACCAAGTAGAGATGAATATTATATGGTAGCGGCAGGAAATTCTTTGTCGCTGAATCCAGGTATTCAGGAGGAACAAGTTGTTCCAGCTCGATACCGGCAAGAATTCCTGACTATTGCATGGGAACGAGTTCATCTTCGAAGTATTTTTCCCTTCCAATATTTTTCTGTTGGAGCTTCCCTCATTCCTTTTATCGAGCATAATGACGCGAATCGGGCTTTAATGAGTTCTAATATGCAACGTCAAGCAGTTCCACTTTCTAGGTCTGAGAAGTGCATTGTTGGAACCGGGTTAGAAAGGCAAGTGGCTCTAGATTCAGGGGTTCTCGCTATAGCCAAACACGAGGGAAAGATCATTTATGCCAATACTAACAAGATCCTTTTCTCAGGTAATGGAGATACTCGAAGCATTCCATTAATTATGTATGAACGTTCCAATAAAAATACTTGTATGCACCAAAAACCCCTGGTTCAGCAGGGTAAATGCATAAAAAAGGGACAAATTTTATCGGATGGTGCCGCTATCGTTGGTGGGGAACTTGCTTTGGGGAAAAACGTATTAGTAGCTTATATGCCGTGGGAAGGTTACAATTTTGAGGATGCGGTACTTATTAGTGAACGTCTGGTATATGAAGATATTTATACTTCTTTTCACATCCGTAAATACGAAATTCAGACTCATGTGACAAGTCAAGGCCCCGAAAGGATCACTAATGAAATACCACATTTAGAGGCCCATTTACTCCGAAATTTAGACAAAAAAGGAATTGTGATGCTTGGATCTTGGGTCGAGACGGGCGAGATTTTAGTAGGTAAATTAACACCTCAGATGGCGAAAGAATCATCCTATGCCCCGGAAGATAGATTATTACGAGCCATACTGGGCATTCAGGTATCCACTTCAAAGGAAACTTGTTTAAAACTACCTATAGGTGGTAGGGGTCGAGTTATTGATGTGAGATGGATCCGGAAAAAGGGGAGTTCTAGTTATAATCCAGAAATTATTCGTGTATATATCTCACAGAAACGTGAAATCAAAGTAGGTGATAAAGTAGCTGGAAGACATGGAAATAAGGGTATTATTTCCAAAATTTTACCTAGACAAGATATGCCTTATTTGCAAGATGGAAGACCTGTTGATATGGTCTTCAATCCATTAGGAGTCCCTTCACGAATGAATGTAGGACAGATATTTGAATGCTCGCTGGGGTTAGCGGGTAGTCTGCTAGACAGACATTATCGAATAGCACCTTTTGATGAGAGATATGAACAAGAGGCTTCGAGAAAACTAGTCTTTTCGGAATTATATGAAGCCAGTAAGGAAACAGGGAATCCCTGGGTATTTGAACCCGAATATCCGGGAAAAAGCAGAATATTTGATGGAAGAACGGGAGAGCCTTTTGAACAGCCTGTTATAATAGGAAAGCCCTATATCTTGAAATTAATTCATCAAGTGGATGATAAAATCCACGGACGTTCCAGCGGACATTATGCACTTGTTACACAACAACCCCTTAGAGGAAGGGCTAAGCAAGGGGGGCAGCGGGTAGGAGAAATGGAGGTTTGGGCTCTAGAGGGATTTGGTGTTGCTCATATTTTACAAGAAATGCTTACTTATAAATCTGATCATATTAGAGCTCGCCAGGAAGTACTTGGGACTACGATTGTTGGCGGAATAATACCTAACCCCGAGGATGCTCCAGAATCTTTTAGATTGCTTGTTCGAGAACTACGATCTTTGGCTCTGGAACTGAACCATTTCCTTGTATCTGAGAAAAATTTCCGGATTAATAGAAAGGAAGCT---------
