# Supplementary material for: Exploring Plastomic Resources in Sempervivum (Crassulaceae): Implications for Phylogenetics
Source: Genes (Basel). 2024 Mar 30;15(4):441. doi: 10.3390/genes15040441 (PMC11049882; doi:10.3390/genes15040441)
Supplement: Supplementary file 1 [file genes-15-00441-s001.zip › (revised)supplementary files_Junhu Kan/Data S1/rpoC2.fasta]

>Crassula_alstonii
ATGGAGGTACTTATGGCAGAACGGGCCAATCTGGTCTTTCACAATAAAGTGATAGATGGAACTGCCATGAAACGACTTATTAGCAGATTAATAGATCACTTCGGAATGGCATACACATCACACATCTTGGATCAAGTAAAGACTCTGGGTTTCCAGCAAGCCACTGCTACATCTATTTCATTAGGAATTGACGATCTTTTAACAATACCGTCGAAAGGATGGCTAGTCCAGGATGCTGAACAACAAAGTTTCATTTTGGAAAAAAACCATCATTATGGGAATGTACACGCGGTAGAAAAATTACGCCAATCCATTGAAATATGGTATGCTACAAGTGAATATTTACGACAAGAAATGAATCCGAATTTCAGGATGACCGACCCTTTTAATCCAGTCTATATAATGTCTTTTTCGGGAGCTAGAGGAAATGCATCTCAAGTCCATCAATTAGTAGGTATGAGAGGATTAATGTCGGATCCCCAAGGACAAATGATTGATTTACCCATTCAAAGCAATTTACGCGAGGGACTCTCTTTAACGGAATATATTATTTCTTGCTACGGAGCACGCAAGGGGGTTGTGGATACTGCTGTACGAACATCAGATGCTGGATATCTGACCCGCAGACTTGTTGAAGTAGTTCAACACATTGTTGTGCGTAGAACAGATTGTGGAACCACCCGCAGTTTTTCAGTGAGCCCTCAAAATGGGATGATGTCGGAAAAAGTTTTTATTCAAACATTAATTGGTCGTGTACTAGCAGACGATATATATATGGGCCCACGATGCATTGCCATTCGAAATAAGGATATTGGTATTGGACTTGCCAATCGATTCTTAACTTTTCGAATACAACCAATATCTATTCGAACTCCTTTTACTTGTAGGAGTACTTTTTGGATTTGTCGATTATGTTATGGACGGAGTCCTACGCATGGTGACCTGGTCGAATTGGGGGAAGCTGTAGGTATTATTGCGGGTCAATCTATCGGAGAACCGGGTACTCAACTAACATTAAGAACTTTTCATACCGGTGGAGTATTCACTGGGGGTACTGCAGAGCATGTAAGAGCCCCCTCTAATGGGAAAATCAAATTCAAGGAGAATTTGCTTCATCCCACACGCACACGTCACGGACATCCTGCTTTTCTTTGTTATATAGACTTCTATATAACTATTGAGCGTGAAGGCATTCTACATAATGTAAATATTCCACCTAAAAGTTTTCTTTTAGTTCAAAATGATCAATATGTAGAATCCGAACAAGTAATTGCGGAAATTCGCGCGGGAACATATACTTTAAATTTTAAAGAGAAGGTTCGAAAACATATTTATTCTGATTCAGAGGGAGAAATGCACTGGAGTACCAATGTGTACCATGCATCTGAATTTACATATAGTAATGTTCATCTGTTACCAAAAACAAGCCATTTATGGATATTAGCAGGAGGTTCGTGCAAATCCAGTGTAGTCCCTTTTTCGCTTCACAAAGATCAAGATCAACTGAACATTCATTCACTTTCCGTTGAACGAAGATATAGTTCGGGCCATTCAGTGACTAATGAGCAAGTGAAACAGAAACTTTTTAGTTCCGATCTTTCTGGTAAAAACAAAGGAATTGTTCCTGCTTATTCAAATTCAGAATTTAAGCAAATCTTATATACTGATCGTTGCACTGGACTATATCCT---GCTATTCTCTATGAGAATTCTAATTTATTGTCAAAGAGGCGAAGAAATAGATTCATCATTCCATTCCAATTGATTCAAGACCGAGAGAAAGAAACAATGCTCTATTCGGATTCAGGTATGGTGGTTGAAATACCCATAAATGGTATTTTCCGTAGAAATAGTATTCTTGCTTATTTCGACGATCCTCAATACAGAAGAAACAGTTCAGGAATTACTAAATATGGGACTATGGAGGTACAGTCAACCGAAAAAAAAGAG------GATTTGTCTGAT------TATCGAGGGGCA------TTGAAGCCACGATACCAAATGAAA------TTAGATCTATTATTTTTCATTCCCGAGGAAGTACATATTTTGCCTGGATCTTCTTATATAATGGTGCGGAATAATAGTATCATTGGAGTAGATACCCCAATCACTTTAAATACAAGAAGCCGAGTCGGCGGATTAGTCCGAGTA---GAG------AGAAAAAAAAAAAGGATTGAACTTCAAATCTTTTCTGGAGATATCTATTTTCCTGGAGATACAGCT---CATAGGATAGTCCGACACAGCAGCATTTTAATACCACCAGGAATGGGAAAAACAAAT------------CCTAAGGAATCAAAA---AAAAAAGTCAAAAATTGGATCTATGTCCAAGGGATCACACCAACCAAGACAAAGTATTTTGTTTTGCTTCGACCTGTAGAAACATATGAAATAGCAGATGGTATAAATTTTTCAACACTTTTCCCTCAGGATCCGTTGAAGGAAAGGGATAACATGAACCTTCGCGTTGTCAATTATATTCTTTATGGAAATGGCAAAGCCATTTTTGGAATCCCGGAAACAAGCAGTCAATTAGTTCGGACTTGTTTCGTGTTGAATTGGACTCAC------GCTAAA------AAACGTTCTTATGTCGGAGAGGCCCCTGCTTCTTTTGTTCAAGTAAAAACAAAGGATCTCGTGCGAGATTTTATAAGAATCGACTTAGTCAACTCCCCCCTTGAATATACTGGAAAAAGGAACGATTCATCGAGTTCAGGGTTGATCTATAATACTACTGGAGCCGGTTGCGCCTATATCAATCCGTTTTATTCCAAGGCAGAGAGTCAACAACCGCCT---ATCCAAAATCAAGTAACTATTCGTACCCTGTTGAATAGAAAAAAAGAATATCAATCTTTGATAATTTTGTCATCATCCAACTGTTCTCGACTAGGGCCA------TTCAACAGTGAAAAATATAAAAATATAATAAAAGAAGCT---------GAACCCCCTAGAGTTTCCGTTAGCAAATTGAAATCATTGGGTCCCATAGGAACAGCCCTTCAAATTACTAAT---------TTTTACCATTTACTAACCCATAATCAAATCTCGGTAATGAAATATTTTCAACTTGACAATTTGAAAGATCCTTTTGAAATAATTAACTACTATTTAATGGATGAAAATGGAGGGGTTTCGAATCCCGATCTATGCAGTAAAATAATTTTGAATCCATTTCATTTG---ACTTGGTATTTTATCCATTGTACTTTTTGTGAAGAGAGACCCACAACAATTAGTCTTGGCCAGTTTATTTGTGAAAATGGGTGTATAGCGAAAAACAGACCCCACCTAAAATTGGGCCAAGTTTTAATTGTTCAAGTGGATTCTATAATAATTAGATCGGCTAAGCCCTATTTGGCCACGCCAGGGGCAACTGTTCATGGCCATTATGGAGAAATCCTTTCTACGGGAGATACTTTTGTTACATTTATATATGAAAAATCAAGATCGGGTGATATAACGCAGGGTCTTCCAAAAGTAGAACAGGTCTTGGAAGTACGTTCGATTGACTCCATATCGATGAACCTGGAAAAGAGAGTGGAGGGTTGGAATGAGCATATAACAAGAATTCTTGGAATTCCTTGGGGATTCTTGATTGGTGTCGAGCTAACTATAGTGCAAAGTCGTATCTCGTTAGTTAACAAGATACAAAAGGTTTATCGATCCCAAGGTGTGCAGATTCATAACAGGCATCTAGAAATTATTGTACGTCAAATAACATCAAAAGTATTAGTTTCAGAA------GACGGAATGTCGAATGTTTTTTTACCCGGAGAACTTATTGGAGTGTTGCGCGCGGAACGAACGGGACGTGCTTTGGAAGAACCAATCTCTTACCGAGCTATTTTATTGGGAATAACAAGAGCATCTCTGAATACTCAAAGTTTCATATCCGAAGCGAGTTTTCAAGAAACCGCTCGAGTTTTAGCAAAAGCTGCTCTACGGGGTCGTATCGATTGGTTGAAGGGCCTGAAAGAGAACGTTGTTTTGGGAAGTATGATACCCGTCGGTACTGGATTCAAA------GAATTAGTACATCATTCAAGGCAACAGACG---------------------AAGAAAAAGAAAAAGTTATTTGAGGGTAAAATAAAAGATATTTTGGTCCACCACCGAGATTTCTTTCATTCTCCCATT---TCAAAGAGTTCCCATGATACA---TCAGAAAAATCATTTATGGGAGTTACTGAT------------TCC------------------------
>Crassula_columella
ATGGAGGTACTTATGGCAGAACGGGCCAATCTGGTCTTTCACAATAAAGTGATAGATGGAACTGCCATGAAACGACTTATTAGCAGATTAATAGATCACTTCGGAATGGCATACACATCACACATCTTGGATCAAGTAAAGACTCTGGGTTTCCAGCAAGCCACTGCTACATCTATTTCATTAGGAATTGACGATCTTTTAACAATACCGTCGAAAGGATGGCTAGTCCAGGATGCTGAACAACAAAGTTTCATTTTGGAAAAAAACCATCATTATGGGAATGTACACGCGGTAGAAAAATTACGCCAATCCATTGAAATATGGTATGCTACAAGTGAATATTTACGACAAGAAATGAATCCGAATTTCAGGATGACCGACCCTTTTAATCCAGTCTATATAATGTCTTTTTCGGGAGCTAGAGGAAATGCATCTCAAGTCCATCAATTAGTAGGTATGAGAGGATTAATGTCGGATCCCCAAGGACAAATGATTGATTTACCCATTCAAAGCAATTTACGCGAGGGACTCTCTTTAACGGAATATATTATTTCTTGCTACGGAGCACGCAAGGGGGTTGTGGATACTGCTGTACGAACATCAGATGCTGGATATCTGACCCGCAGACTTGTTGAAGTAGTTCAACACATTGTTGTGCGTAGAACAGATTGTGGAACCACCCGCAGTTTTTCAGTGAGCCCTCAAAATGGGATGATGTCGGAAAAAGTTTTTATTCAAACATTAATTGGTCGTGTACTAGCAGACGATATATATATGGGTCCACGATGCATTGCCATTCGAAATAAGGATATTGGTATTGGACTTGCCAATCGATTCTTAACTTTTCGAATACAACCAATATCTATTCGAACTCCTTTTACTTGTAGGAGTACTTTTTGGATTTGTCGATTATGTTATGGACGGAGTCCTACGCATGGTGACCTGGTCGAATTGGGGGAAGCTGTAGGTATTATTGCGGGTCAATCTATCGGAGAACCGGGTACTCAACTAACATTAAGAACTTTTCATACCGGTGGAGTATTCACTGGGGGTACTGCAGAGCATGTAAGAGCCCCCTCTAATGGGAAAATCAAATTCAAGGAGAATTTGCTTCATCCCACACGCACACGTCACGGACATCCTGCTTTTCTTTGTTATATAGACTTCTATATAACTATTGAGCGTGAAGGCATTCTACATAATGTAAATATTCCACCTAAAAGTTTTCTTTTAGTTCAAAATGATCAATATGTAGAATCCGAACAAGTAATTGCGGAAATTCGCGCGGGAACATACACTTTAAATTTTAAAGAGAAGGTTCGAAAACATATTTATTCTGATTCAGAGGGAGAAATGCACTGGAGTACCAATGTGTACCATGCATCTGAATTTACATATAGTAATGTTCATCTGTTACCAAAAACAAGCCATTTATGGATATTAGCAGGAGGTTCGTGCAAATCCAGTGTAGTCCCTTTTTCGCTTCACAAAGATCAAGATCAACTGAACATTCATTCACTTTCCGTTGAACGAAGATATAGTTCGGGCCATTCAGTGACTAATGAGCAAGTGAAACAGAAACTTTTTAGTTCCGATCTTTCTGGTAAAAACAAAGGAATTGTTCCTGCTTATTCAAATTCAGAATTTAAGCAAATCTTATATACTGATCGTTGCACTGGACTATATCCT---GCTATTCTCTATGAGAATTCTAATTTATTGTCAAAGAGGCGAAGAAATAGATTCATCATTCCATTCCAATTGATTCAAGACCGAGAGAAAGAAACAATGCTCTATTCGGATTCAGGTATGGTGGTTGAAATACCCATAAATGGTATTTTCCGTAGAAATAGTATTCTTGCTTATTTCGACGATCCTCAATACAGAAGAAACAGTTCAGGAATTACTAAATATGGGACTATGGAGGTACAGTCAACCGAAAAAAAAGAG------GATTTGTCTGAT------TATCGAGGGGCA------TTGAAGCCACGATACCAAATGAAA------TTAGATCTATTATTTTTCATTCCCGAGGAAGTACATATTTTGCCTGGATCTTCTTATATAATGGTGCGGAATAATAGTATCATTGGAGTAGATACCCCAATCACTTTAAATACAAGAAGCCGAGTCGGCGGATTAGTCCGAGTA---GAG------AGAAAAAAAAAAAGGATTGAACTTCAAATCTTTTCTGGAGATATCTATTTTCCTGGAGATACAGCT---CATAGGATAGTCCGACACAGCAGCATCTTAATACCACCAGGAATGGGAAAAACAAAT------------CCTAAGGAATCAAAA---AAAAAAGTCAAAAATTGGATCTATGTCCAAGGGATCACACCAACCAAGACAAAGTATTTTGTTTTGCTTCGACCTGTAGAAACATATGAAATAGCAGATGGTATAAATTTTTCAACACTTTTCCCTCAGGATCCGTTGAAGGAAAGGGATAACATGAACCTTCGCGTTGTCAATTATATTCTTTATGGAAATGGCAAAGCCATTTTTGGAATCCCGGAAACAAGCAGTCAATTAGTTCGGACTTGTTTCGTGTTGAATTGGACTCAC------GCTAAA------AAACGTTCTTATGTCGGAGAGGCCCCTGCTTCTTTTGTTCAAGTAAAAACAAAGGATCTCGTGCGAGATTTTATAAGAATCGACTTAGTCAACTCCCCCCTTGAATACACTGGAAAAAGGAACGATTCATCGAGTTCAGGGTTGATCTATAATACTACTGGAGCCGGTTGCGCCTATATCAATCCGTTTTATTCCAAGGCAGAGAGTCAACAACCGCCT---ATCCAAAATCAAGTAACTATTCGTACCCTGTTGAATAGAAAAAAAGAATATCAATCTTTGATAATTTTGTCATCATCCAACTGTTCTCGACTAGGGCCA------TTCAACAGTGAAAAATATAACAATATAATAAAAGAAGCT---------GAACCCCCTAGAGTTTCCGTTAGCAAATTGAAATCATTGGGTCCCATAGGAACAGCCCTTCAAATTACTAAT---------TTTTACCATTTACTAACCCATAATCAAATCTCGGTAATGAAATATTTTCAACTTGACAATTTGAAAGATCCTTTTGAAATAATTAACTACTATTTAATGGATGAAAATGGAGGGGTTTCGAATCCCGATCTATGCAGTAAAATAATTTTGAATCCATTTCATTTG---ACTTGGTATTTTATCCATTGTACTTTTTGTGAAGAGAGACCCACAACAATTAGTCTTGGTCAGTTTATTTGTGAAAATGGGTGTATAGCGAAAAACAGACCCCACCTAAAATTGGGCCAAGTTTTAATTGTTCAAGTGGATTCTATAATAATTAGATCGGCTAAGCCCTATTTGGCCACGCCAGGGGCAACTGTTCATGGCCATTATGGAGAAATCCTTTCTACGGGAGATACTTTTGTTACATTTATATATGAAAAATCAAGATCGGGTGATATAACGCAGGGTCTTCCAAAAGTAGAACAGGTCTTGGAAGTACGTTCGATTGACTCCATATCGATGAACCTGGAAAAGAGAGTGGAGGGTTGGAATGAGCATATAACAAGAATTCTTGGAATTCCTTGGGGATTCTTGATTGGTGTCGAGCTAACTATAGTGCAAAGTCGTATCTCGTTAGTTAACAAGATACAAAAGGTTTATCGATCCCAAGGTGTGCAGATTCATAACAGGCATCTAGAAATTATTGTACGTCAAATAACATCAAAAGTATTAGTTTCAGAA------GACGGAATGTCGAATGTTTTTTTACCCGGAGAACTTATTGGAGTGTTGCGCGCGGAACGAACGGGACGTGCTTTGGAAGAACCAATCTCTTACCGAGCTATTTTATTGGGAATAACAAGAGCATCTCTGAATACTCAAAGTTTCATATCCGAAGCGAGTTTTCAAGAAACCGCTCGAGTTTTAGCAAAAGCTGCTCTACGGGGTCGTATCGATTGGTTGAAGGGCCTGAAAGAGAACGTTGTTTTGGGAAGTATGATACCCGTCGGTACTGGATTCAAA------GAATTAGTACATCATTCAAGGCAACAGACG---------------------AAGAAAAAGAAAAAGTTATTTGAGGGTAAAATAAAAGATATTTTGGTCCACCACCGAGATTTCTTTCATTCTCCCATT---TCAAAGAGTTCCCATGATACA---TCAGAAAAATCATTTCTGGGAGTTACTGAT------------TCC------------------------
>Crassula_dejecta
ATGGAGGTACTTATGGCAGAACGGGCCAATCTGGTCTTTCACAATAAAGTGATAGATGGAACTGCCATGAAACGACTTATTAGCAGATTAATAGATCACTTCGGAATGGCATACACATCACACATCTTGGATCAAGTAAAGACTCTGGGTTTCCAGCAAGCCACTGCTACATCTATTTCATTAGGAATTGACGATCTTTTAACAATACCGTCGAAAGGATGGCTAGTCCAGGATGCTGAACAACAAAGTTTCATTTTGGAAAAAAACCATCATTATGGGAATGTACACGCGGTAGAAAAATTACGCCAATCCATTGAAATATGGTATGCTACAAGTGAATATTTACGACAAGAAATGAATCCGAATTTCAGGATGACCGACCCTTTTAATCCAGTCTATATAATGTCTTTTTCGGGAGCTAGAGGAAATGCATCTCAAGTCCATCAATTAGTAGGTATGAGAGGATTAATGTCGGATCCCCAAGGACAAATGATTGATTTACCCATTCAAAGCAATTTACGCGAAGGACTCTCTTTAACGGAATATATTATTTCTTGCTACGGAGCACGCAAGGGGGTTGTGGATACTGCTGTACGAACATCAGATGCTGGATATCTGACCCGCAGACTTGTTGAAGTAGTTCAACACATTGTTGTGCGTAGAACAGATTGTGGAACCACCCGCAGTTTTTCAGTGAGCCCTCAAAATGGGATGATGTCGGAAAAAGTTTTTATTCAAACATTAATTGGTCGTGTACTAGCAGACGATATATATATGGGCCCACGATGCATTGCCACTCGAAATAAGGATATTGGTATTGGACTTGCCAATCGATTCTTAACTTTTCGAATACAGCCAATATCTATTCGAACTCCTTTTACTTGTAGGAGTCCTTTTTGGATTTGTCGATTATGTTATGGACGGAGTCCTACGCATGGTGACCTGGTCGAATTGGGGGAAGCTGTAGGTATTATTGCGGGTCAATCTATCGGAGAACCGGGTACTCAACTAACATTAAGAACTTTTCATACCGGTGGAGTATTCACTGGGGGTACTGCAGAGCATGTAAGAGCCCCCTCTAATGGGAAAATCAAATTCAAGGAGAATTTGCTTCATCCCACACGTACACGTCACGGACATCCTGCTTTTCTTTGTTATATAGACTTCTATATAACTATTGAGCGTGAAGGCATTCTACATAATGTAAATATTCCACCTAAAAGTTTTCTTTTAGTTCAAAATGATCAATATGTAGAATCCGAACAAGTAATTGCGGAAATTCGCGCGGGAACATACACTTTAAATTTTAAAGAGAAGGTTCGAAAACATATTTATTCTGATTCAGAGGGAGAAATGCACTGGAGTACCAATGTGTACCATGCATCTGAATTTACATATAGTAATGTTCATCTGTTACCAAAAACAAGCCATTTATGGATATTAGCAGGAGGTTCGTGCAAATCCAGTGTAGTCCCTTTTTCGCTTCACAAAGATCAAGATCAACTGAACATTCATTCACTTTCCGTTGAACGAAGATATAGTTCGGGCCATTCAGTGACTAATGAGCAAGTGAAACAAAAACTTTTTAGTTCCGATCTTTCTGGTAAAAACAAAGGAATTGTTCCTGCTTATTCAAATTCAGAATTTAAGCAAATCTTATATACTGATCGTTGCACTGGACTATATCCT---GCTATTCTCTATGAGAATTCTAATTTATTGTCAAAGAGGCGAAGAAATAGATTCATCATTCCATTCCAATTGATTCAAGACCGAGATAAAGAAACAATGCTCTATTCGGATTCAGGTATGGCGGTTGAAATACCCATAAATGGTATTTTCCGTAGAAATAGTATTCTTGCTTATTTCGACGATCCTGAATACAGAAAAAACAGTTCAGGAATTACTAAATATGGGACTATGGAGGTACAGTCAACCGCAAAAAAAGAG------GATTTGTCTGAT------TATCGAGGGGCA------TTGAAGCCAAGATCCCAAATGAAA------TTAGATCTATTATTTTTCATTCCCGAGGAAGTACATATTTTGCCTGGATCTTCTTATATAATGGTGCGGAATAATAGTATCATTGGAGTAGATACTCCAATCACTTTAAATACAAGAAGCCGAGTAGGCGGATTAGTCCGAGTA---GAG------AGAAAAAAAAAAAGGATTGAACTTCAAATCTTTTCTGGAGATATCTATTTTCCTGGAGATACA------GATAGGATAGTCCGACACAGCAGCATCTTACTACCACCAGGAATGGGAAAAACAAAT------------ATTAAGGAATCAAAA---AAAAAAGTCAAAAATTGGATCTATGTCCAAGGGATCACACCGACCAAGACAAAGTATTTTGTTTTGGTTCGACCTGTAGAAACATATGAAATAGCAGATGGTATAAATTTTTCAACACTTTTCCCTCAGGATCCGTTGAAGGAAAGGGATAACATGAACCTTCGCGTTGTCAATTATATTCTTTATGGAAATGGCAAAGCCATTTTTGGAATCCCGGAAACAAGCAGTCAATTAGTTCGGACTTGTTTCGTGTTGAATTGGACTCAC------GCTAAA------AAACGTTCTTATGTCGGAGAGGCCCCTGCTTCTTTTGTTCAAGTAAAAACAAAGGATCTCGTGCGAGATTTTATAAGAATCGACTTAGTCAACTCCCCCCTTGAATATACTGGAAAAAGGAACGATTCATCGGGTTCAGGGTTGATCTATAATACTACTGGAGCCGGTTGCGCCTATATCAATCCGTTTTATTCCAAGGCAGGGAGTCAACAACCGCCT---ATCCAAAATCAAGTAACTATTCGTACCCTGTTAAATAGAAAAAAAGAATATCAATCTTTGATAATTTTGTCATCATCCAACTGTTCTCGACTAGGGCCA------TTCAACAGTGAAAAATATAACAATATAATAAAAGAAGCT---------GAACCCCAGAGAGTTTCCGTTAGCAAATTGAAATCATTGGGTCCCATAGGAACAGCCCTTCAAATTACTAAT---------TTTTACCATTTACTAACCCATAATCAAATCTCGGTAATGAAATATTTTCAACTTGACAATTTTAAAGATCCTTTTGAAATAATTAACTACTATTTAATGGATGAAAATGGAGGGGTTTCGAATCCCGATCTATGCAGTAAAATAATTTTGAATCCATTTCATTTG---ACTTGGTATTTTATCCATTGTACTCTTTGTGAAGCGAGACCCACAATAATTAGTCTTGGTCAGTTTATTTGTGAAAATGGGTGTATAGCGAAAAACAGACCCCACCTAAAATTGGGCCAAGTTTTGATTGTTCAAGTGGATTCTATAATAATTAGATCGGCTAAGCCCTATTTGGCCACGCCAGGGGCAACTGTTCATGGCCATTATGGAGAAATCCTTTCTACGGGAGATACTTTTGTTACATTTATATATGAAAAATCAAGATCTGGTGATATAACGCAGGGTCTTCCAAAAGTAGAACAGGTCTTGGAAGTACGTTCGATTGACTCCATATCGATGAACCTGGAAAAGAGAGTTGAGGGTTGGAACGAGCATATAACAAGAATTCTTGGAATTCCTTGGGGATTCTTGATTGGTGTCGAGCTAACTATAGTGCAAAGTCGTATCTCATTAGTTAACAAGATACAAAAGGTTTATCGATCCCAAGGTGTGCAGATTCATAACAGGCATCTAGAAATTATTGTACGTCAAATAACATCAAAAGTATTAGTTTCAGAA------GACGGAATGTCTAATGTTTTTTTACCCGGAGAACTTATTGGAGTGTTGCGCGCGGAACGAACGGGACGTGCTTTGGAAGAACCAATCTCTTACCGAGCTATTTTATTGGGAATAACAAGAGCATCTCTGAATACTCAAAGTTTCATATCCGAAGCGAGTTTTCAAGAAACCGCTCGAGTTTTAGCAAAAGCTGCTCTACGGGGTCGTATCGATTGGTTGAAGGGCCTGAAAGAGAACGTTGTTTTGGGAAGTATGATACCCGTGGGTACTGGATTCAAA------GAATTAGTACATCATTCAAGGCAACAGACG---------------------AATAAAAAGAAAAAGTTATTTGAGGGTAAAATAAAAGATATTTTGGTCCACCACCGAGATTTCTTTCATTCTCCCATT---TCAAAGAGTTCCCATGATACA---TCAGAAAAATCATTTATGGGAGTTACTGAT------------TCC------------------------
>Crassula_mesembryanthoides
ATGGAGGTACTTATGGCAGAACGGGCCAATCTGGTCTTTCACAATAAAGTGATAGATGGAACTGCCATGAAACGACTTATTAGCAGATTAATAGATCACTTCGGAATGGCATACACATCACACATCTTGGATCAAGTAAAGACTCTGGGTTTCCAGCAAGCCACTGCTACATCTATTTCATTAGGAATTGACGATCTTTTAACAATACCGTCGAAAGGATGGCTAGTCCAGGATGCTGAACAACAAAGTTTCATTTTGGAAAAAAACCATCATTATGGGAATGTACACGCGGTAGAAAAATTACGCCAATCCATTGAAATATGGTATGCTACAAGTGAATATTTACGACAAGAAATGAATCCTAATTTCAGGATGACCGACCCTTTTAATCCAGTCTATATAATGTCTTTTTCGGGAGCTAGAGGAAATGCATCTCAAGTCCATCAATTAGTAGGTATGAGAGGATTAATGTCGGATCCCCAAGGACAAATGATTGATTTACCCATTCAAAGCAATTTACGCGAAGGACTCTCTTTAACGGAATATATTATTTCTTGCTACGGAGCACGCAAGGGGGTTGTGGATACTGCTGTACGAACATCAGATGCTGGATATCTGACCCGCAGACTTGTTGAAGTAGTTCAACACATTGTTGTGCGTAGAACAGATTGTGGAACCACCCGCAGTTTTTCAGTGAGCCCTCAAAATGGGATGATGTCGGAAAAAGTTTTTATTCAAACATTAATTGGTCGTGTACTAGCAGACGATATATATATGGGCCCACGATGCATTGCCATTCGAAATAAGGATATTGGTATTGGACTTGCCAATCGATTCTTAACTTTTCGAATACAACCAATATCTATTCGAACTCCTTTTACTTGTAGGAGTACTTTTTGGATTTGTCGATTATGTTATGGACGGAGTCCTACGCATGGTGACCTGGTCGAATTGGGGGAAGCTGTAGGTATTATTGCGGGTCAATCTATCGGAGAACCGGGTACTCAACTAACATTAAGAACTTTTCATACCGGTGGAGTATTCACTGGGGGTACTGCAGAGCATGTAAGAGCCCCCTCTAATGGGAAAATCAAATTCAAGGAGAATTTGCTTCATCCCACACGTACACGTCACGGACATCCTGCTTTTCTTTGTTATATAGACTTCTATATAACTATTGAGCGTGAAGGCATTCTACATAATGTAAATATTCCACCTAAAAGTTTTCTTTTAGTTCAAAATGATCAATATGTAGAATCCGAACAAGTAATTGCGGAAATTCGCGCGGGAACATACACTTTAAATTTTAAAGAGAAGGTTCGAAAACATATTTATTCTGATTCAGAGGGAGAAATGCACTGGAGTACCAATGTGTACCATGCATCTGAATTTACATATAGTAATGTTCATCTGTTACCAAAAACAAGCCATTTATGGATATTAGCAGGAGGTTCGTGCAAATCCAGTGTAGTCCCTTTTTCGCTTCACAAAGATCAAGATCAACTGAACATTCATTCACTTTCCGTTGAACAAAGATATAGTTCGGGCCATTCAGTGACTAATGAGCAAGTGAAACAAAAACTTTTTAGTTCCGATCTTTCTGGTAAAAACAAAGGAATTGTTCCTGCTTATTCAAATTCAGAATTTAAGCAAATCTTATATACTGATCGTTGCACTGGACTATATCCT---GCTATTCTCTATGAGAATTCTAATTTATTGTCAAAGAGGCGAAGAAATAGATTCATCATTCCATTCCAATTGATTCAAGACCGAGATAAAGAAACAATGCTCTATTCGGATTCAGGTATGGTGGTTGAAATACCCATAAATGGTATTTTCCGTAGAAATAGTATTCTTGCTTATTTCGACGATCCTCAATACAGAAAAAACAGTTCAGGAATTACGAAATATGGGACTATGGAGGTACAGTCAACCGCAAAAAAAGAG------GATTTGTCTGAT------TATCGAGGGGCA------TTGAAGCCAAGATCCCAAATGAAA------TTAGATCTATTATTTTTCATTCCCGAGGAAGTACATATTTTGCCTGGATCTTCTTATATAATGGTGCGGAATAATAGTATCATTGGAGTAGATACTCCAATCACTTTAAATACAAGAAGCCGAGTAGGCGGATTAGTCCGAGTA---GAG------AGAAAAAAAAAAAGGATTGAACTTCAAATCTTTTCTGGAGATATCTATTTTCCTGGAGATACA------GATAGGATAGTCCGACACAGCAGCATCTTACTACCACCAGGAATGGGAAAAACAAAT------------CTTAAGGAATCAAAA---AAAAAAGTCAAAAATTGGATCTATGTCCAAGGGATCACACCGACCAAGACAAAGTATTTTGTTTTGGTTCGACCTGTAGAAACATATGAAATAGCAGATGGTATAAATTTTTCAACACTTTTCCCTCAGGATCCGTTGAAGGAAAGGGATAACATGAACCTTCGCGTTGTCAATTATATTCTTTATGGAAATGGCAAAGCCATTTTTGGAATCCCGGAAACAAGCAGTCAATTAGTTCGGACTTGTTTCGTGTTGAATTGGACTCAC------GCTAAA------AAACGTTCTTATGTCGGAGAGGCCCCTGCTTCTTTTGTTCAAGTAAAAACAAAGGATCTCGTGCGAGATTTTATAAGAATCGACTTAGTCAACTCCCCCCTTGAATATACTGGAAAAAGGAACGATTCATCGGGTTCAGGGTTGATCTATAATACTACTGGAGCCGGTTGCGCCTATATCAATCCGTTTTATTCCAAGGCAGGGAGTCAACAACCGCCT---ATCCAAAATCAAGTAACTATTCGTACCCTGTTAAATAGAAAAAAAGAATATCAATCTTTGATAATTTTGTCATCATCCAACTGTTCTCGACTAGGGCCA------TTCAACAGTGAAAAATATAACAATATAATAAAAGAAGCT---------GAACCCCCGAGAGTTCCCGTTAGCAAATTGAAATCATTGGGTCCCATAGGAACAGCCCTTCAAATTACTCAT---------TTTTACCATTTACTAACCCATAATCAAATCTCGGTAATGAAATATTTTCAACTTGACAATTTGAAAGATCCTTTTGAAATAATTAACTACTATTTAATGGATGAAAATGGAGGGGTTTCGAATCCCGATCTATGCAGTAAAATAATTTTGAATCCATTTCATTTG---ACTTGGTATTTTATCCATTGTACTTTTTGTGAAGAGAGACCCACAATAATTAGTCTTGGTCAGTTTATTTGTGAAAATGGGTGTATAGCGAAAAACAGACCCCACCTAAAATTGGGCCAAGTTTTGATTGTTCAAGTGGATTCTATAATAATTAGATCGGCTAAGCCCTATTTGGCCACGCCAGGGGCAACTGTTCATGGCCATTATGGAGAAATCCTTTCTACGGGAGATACTTTTGTTACATTTATATATGAAAAATCAAGATCTGGTGATATAACGCAGGGTCTTCCAAAAGTAGAACAGGTCTTGGAAGTACGTTCGATTGACTCCATATCGATGAACCTGGAAAAGAGAGTTGAGGGTTGGAACGAGCATATAACAAGAATTCTTGGAATTCCTTGGGGATTCTTGATTGGTGTCGAGCTAACTATAGTGCAAAGTCGTATCTCGTTAGTTAACAAGATACAAAAGGTTTATCGATCCCAAGGTGTGCAGATTCATAACAGGCATCTAGAAATTATTGTACGTCAAATAACATCAAAAGTATTAGTTTCAGAA------GACGGAATGTCTAATGTTTTTTTACCCGGAGAACTTATTGGAGTGTTGCGCGCGGAACGAACGGGACGTGCTTTGGAAGAACCAATCTCTTACCGAGCTATTTTATTGGGAATAACAAGAGCATCTCTGAATACTCAAAGTTTCATATCCGAAGCGAGTTTTCAAGAAACCGCTCGAGTTTTAGCAAAAGCTGCTCTACGGGGTCGTATCGATTGGTTGAAGGGCCTGAAAGAGAACGTTGTTTTGGGAAGTATGATACCCGTGGGTACTGGATTCAAA------GAATTAGTACATCATTCAAGGCAACAGACG---------------------AATAAAAAGAAAAAGTTATTTGAGGGTAAAATAAAAGATATTTTGGTCCACCACCGAGATTTCTTTCATTCTCCCATT---TCAAAGAGTTCCCATGATACA---TCAGAAAAATCATTTATGGGAGTTACTGAT------------TCC------------------------
>Crassula_perforata
ATGGAGGTACTTATGGCAGAACGGGCCAATCTGGTCTTTCACAATAAAGTGATAGATGGAACTGCCATGAAACGACTTATTAGCAGATTAATAGATCACTTCGGAATGGCATACACATCACACATCTTGGATCAAGTAAAGACTCTGGGTTTCCAGCAAGCCACTGCTACATCTATTTCATTAGGAATTGACGATCTTTTAACAATACCGTCGAAAGGATGGCTAGTCCAGGATGCTGAACAACAAAGTTTCATTTTGGAAAAAAACCATCATTATGGGAATGTACACGCGGTAGAAAAATTACGCCAATCCATTGAAATATGGTATGCTACAAGTGAATATTTACGACAAGAAATGAATCCGAATTTCAGGATGACCGACCCTTTTAATCCAGTCTATATAATGTCTTTTTCGGGAGCTAGAGGAAATGCATCTCAAGTCCATCAATTAGTAGGTATGAGAGGATTAATGTCGGATCCCCAAGGACAAATGATTGATTTACCCATTCAAAGCAATTTACGCGAAGGACTCTCTTTAACGGAATATATTATTTCTTGCTACGGAGCACGCAAGGGGGTTGTGGATACTGCTGTACGAACATCAGATGCTGGATATCTGACTCGCAGACTTGTTGAAGTAGTTCAACACATTGTTGTGCGTAGAACAGATTGTGGAACCACCCGCAGTTTTTCAGTGAGCCCTCAAAATGGGATGATGTCGGAAAAAGTTTTTATTCAAACATTAATTGGTCGTGTACTAGCAGACGATATATATATGGGCCCACGATGCATTGCCATTAGAAATAGGGATATTGGTATTGGACTTGCCAATCGATTCTTAACTTTTCGAATACAACCAATATCTATTCGAACTCCTTTTACTTGTAGGAGTACTTTTTGGATTTGTCGATTATGTTATGGCCGGAGTCCTACGCATGGTGACCTGGTCGAATTGGGGGAAGCTGTAGGTATTATTGCGGGTCAATCTATCGGAGAACCGGGTACTCAACTAACATTAAGAACTTTTCATACCGGTGGAGTATTCACTGGGGGTACTGCAGAGCATGTAAGAGCCCCCTCTAATGGGAAAATCAAATTCAAGGAGAATTTGCTTCATCCCACACGTACACGTCACGGACATCCTGCTTTTCTTTGTTATATAGACTTCTATATAACTATTGAGCGTGAAGGCATTCTACATAATGTAAATATTCCACCTAAAAGTTTTCTTTTAGTTCAAAATGATCAATATGTAGAATCCGAACAAGTAATTGCGGAAATTCGCGCGGGAACATACACTTTAAATTTTAAAGAGAAGGTTCGAAAACATATTTATTCTGATTCAGAGGGAGAAATGCACTGGAGTACCAATGTGTACCATGCATCTGAATTTACATATAGTAATGTTCATCTGTTACCAAAAACAAGCCATTTATGGATATTAGCAGGAGGTTCGTGCAAATCCAGTGTAGTCCCCTTTTCGCTTCACAAAGATCAAGATCAACTGAACATTCATTCACTTTCCGTTGAACGAAGATATAGTTCGGGCCATTCAGTGACTAATGAGCAAGTGAAACAGAAACTTTTGAGTTCCGATCTTTCTGGTAAAAACAAAGGAATTGTTCCTGCTTATTCAAATTCAGAATTTAAGCAAATCTTATATACTGATCGTTGCACTGGACTATATCCT---GCTATTCTCTATGAGAATTCTAATTTATTGTCAAAGAGGCGAAGAAATAGATTCATCATTCCATTCCAATTGATTCAAGACCGAGAGAAAGAAACAATGCTCTATTCGGATTCAGGTATGGCGGTTGAAATACCCATAAATGGTATTTTCCGTAGAAATAGTATTCTTGCTTATTTCGACGATCCTCAATACAGAAGAAACAGTTCAGGAATTACTAAATATGGGACTATGGAGGTACAGTCAACCGCAAAAAAAGAG------GATTTGTCTGAT------TATCGAGGGGCA------TTGAAGCCAAGATACCAAATGAAA------TTAGATCTATTATTTTTCATTCCCGAGGAAGTACATATTTTGCCTGGATCTTCTTATATAATGGTGCGGAATAATAGTATCATTGGAGTAGATACTCCAATCACTTTAAATACAAGAAGCCGAGTAGGCGGATTAGTCCGAGTA---GAG------AGAAAAAAAAAAAGGATTGAACTTCAAATCTTTTCTGGAGATATCTATTTTCCTGGAGATACAGATAGAGATAGGATAGTCCGACACAGCAGCATCTTACTACCACCAGGAATGGGAAAAACAAAT------------CCTAAGGAATCAAAA---AAAAAAGTCAAAAATTGGATCTATGTCCAAGGGATCACACCGACTAAGACAAAGTATTTTGTTTTAGTTCGACCTGTAGAAACATATGAAATAGCAGATGGTATAAATTTTTCAACACTTTTCCCTCAGGATCCGTTGAAGGAAAGGGATAACATGAACCTTCGCGTTGTCAATTATATTCTTTATGGAAATGGCAAAGCCATTTTTGGAATCCCGGAAACAAGTAGTCAATTAGTTCGGACTTGTTTCGTGTTGAATTGGACTCAC------GCTAAA------AAACGTTCTTATGTCGGAGAGGCCCCTGCTTCTTTTGTTCAAGTAAAAACAAAGGATCTCGTGCGAGATTTTATAAGAATCGACTTAGTCAACTCCCCCCTTGAATATACTGGAAAAAGGAACGATTCATCGGGTTCAGGGTTGATCTATAATACTACTGGAGCCGGTTACGCCTATATCAATCCGTTTTATTCCAAGGCAAGGAGTCAACAACCGCCT---ATCCAAAATCAAGTAACTATTCGTACCCTGTTGAATAGAAAAAAAGAATATCAATCTTTGATAATTTTGTCATCATCCAACTGTTCTCGACTAGGGCCA------TTCAACAGTGAAAAATATAACAATATAATAAAAGAAGCT---------GAACCCCCGAGAGTTTCCGTTAGCAAATTGAAATCATTGGGTCCCATAGGAACAGCCCTTCAAATTACTAAT---------TTTTACCATTTACTAACCCATAATCAAATCTCGGTAATGAAATATTTTCAACTTGACAATTTGAAAGATCCTTTTGAAATAATTAACTACTATTTAATGGATGAAAACGGAGGGGTTTCGAATCCCGATCTATGCAGTAAAATAATTTTGAATCCATTTCATTTG---ACTTGGTATTTTATCCATTGTACTTTTTGTGAAGAGAGACCCACAATAATTAGTCTTGGTCAGTTTATTTGTGAAAATGGGTGTATAGCGAAAAACAGACCCCACCTAAAATTGGGCCAAGTTTTGATTGTTCAAGTGGATTCTATAATAATTAGATCGGCTAAGCCCTATTTGGCCACGCCAGGGGCAACTGTTCATGGCCATTATGGAGAAATCCTTTCTACGGGAGATACTTTTGTTACATTTATATATGAAAAATCAAGATCTGGTGATATAACGCAGGGTCTTCCAAAAGTAGAACAGGTCTTGGAAGTACGTTCGATTGACTCCATATCGATGAACCTGGAAAAGAGAGTTGAGGGTTGGAACGAACATATAACAAGAATTCTTGGAATTCCTTGGGGATTCTTGATTGGTGTCGAGCTAACTATAGTGCAAAGTCGTATCTCGTTAGTTAACAAGATACAAAAGGTTTATCGATCCCAAGGTGTGCAGATTCATAACAGGCATCTAGAAATTATTGTACGTCAAATAACATCAAAAGTATTAGTTTCAGAA------GACGGAATGTCTAATGTTTTTTTACCCGGAGAACTTATTGGAGTGTTGCGCGCGGAACGAACGGGACGTGCTTTGGAAGAACCAGTCTCTTACCGAGCTATTTTATTGGGAATAACAAGAGCATCTCTGAATACTCAAAGTTTCATATCCGAAGCGAGTTTTCAAGAAACCGCTCGAGTTTTAGCAAAAGCTGCTCTACGGGGTCGTATCGATTGGTTGAAGGGCCTGAAAGAGAACGTTGTTTTGGGAAGTATGATACCCGTGGGTACTGGATTCAAA------GAATTAGTACATCATTCAAGGCAACAGACG---------------------AATAAAAAGAAAAAGTTATTTGAGGGTAAAATAAAAGATATTTTGGTCCACCACCGAGATTTCTTTCATTCTCCCATT---TCAAAGAGTTCCCATGATACA---TCAGAAAAATCATTTATGGGAGTTACTGAT------------TCC------------------------
>Crassula_socialis
ATGGAGGTACTTATGGCAGAACGGGCCAATCTGGTCTTTCACAATAAAGTGATAGATGGAACTGCCATGAAACGACTTATTAGCAGATTAATAGATCACTTCGGAATGGCATACACATCACACATCTTGGATCAAGTAAAGACTCTGGGTTTCCAGCAAGCCACTGCTACATCTATTTCATTAGGAATTGACGATCTTTTAACAATACCGTCGAAAGGATGGCTAGTCCAGGATGCTGAACAACAAAGTTTCATTTTGGAAAAAAACCATCATTATGGGAATGTACACGCGGTAGAAAAATTACGCCAATCCATTGAAATATGGTATGCTACAAGTGAATATTTACGACAAGAAATGAATCCGAATTTCAGGATGACCGACCCTTTTAATCCAGTCTATATAATGTCTTTTTCGGGAGCTAGAGGAAATGCATCTCAAGTCCATCAATTAGTAGGTATGAGAGGATTAATGTCGGATCCCCAAGGACAAATGATTGATTTACCCATTCAAAGCAATTTACGCGAAGGACTCTCTTTAACGGAATATATTATTTCTTGCTACGGAGCACGCAAGGGGGTTGTGGATACTGCTGTACGAACATCAGATGCTGGATATCTGACCCGCAGACTTGTTGAAGTAGTTCAACACATTGTTGTGCGTAGAACAGATTGTGGAACCACCCGCAGTTTTTCAGTGAGCCCTCAAAATGGGATGATGTCGGAAAAAGTTTTTATTCAAACATTAATTGGTCGTGTACTAGCAGACGATATATATATGGGCCCACGATGCATTGCCATTCGAAATAAGGATATTGGTATTGGACTTGCCAATCGATTCTTAACTTTTCGAATACAACCAATATCTATTCGAACTCCTTTTACTTGTAGGAGTACTTTTTGGATTTGTCGATTATGTTATGGACGGAGTCCTACGCATGGTGACCTGGTCGAATTGGGGGAAGCTGTAGGTATTATTGCGGGTCAATCTATCGGAGAACCGGGTACTCAACTAACATTAAGAACTTTTCATACCGGTGGAGTATTCACTGGGGGTACTGCAGAGCATGTAAGAGCCCCCTCTAATGGGAAAATCAAATTCAAGGAGAATTTGCTTCATCCCACACGTACACGTCACGGACATCCTGCTTTTCTTTGTTATATAGACTTCTATATAACTATTGAGCGTGAAGGCATTCTACATAATGTAAATATTCCACCTAAAAGTTTTCTTTTAGTTCAAAATGATCAATATGTAGAATCCGAACAAGTAATTGCGGAAATTCGCGCGGGAACATACACTTTAAATTTTAAAGAGAAGGTTCGAAAACATATTTATTCTGATTCAGAGGGAGAAATGCACTGGAGTACCAATGTGTACCATGCATCTGAATTTACATATAGTAATGTTCATCTGTTACCAAAAACAAGCCATTTATGGATATTAGCAGGAGGTTCGTGCAAATCCAGTGTAGTCCCTTTTTCGCTTCACAAAGATCAAGATCAACTGAACATTCATTCACTTTCCGTTGAACGAAGATATAGTTCGGGCCATTCAGTGACTAATGAGCAAGTGAAACAAAAACTTTTTAGTTCCGATCTTTCTGGTAAAAACAAAGGAATTGTTCCTGCTTATTCAAATTCAGAATTTAAGCAAATCTTATATACTGATCGTTGCACTGGACTATATCCT---GCTATTCTCTATGAGAATTCTAATTTATTGTCAAAGAGGCGAAGAAATAGATTCATCATTCCATTCCAATTGATTCAAGACCGAGATAAAGAAACAATGCTCTATTCGGATTCAGGTATGGCGGTTGAAATACCCATAAATGGTATTTTCCGTAGAAATAGTATTCTTGCGTATTTCGACGATCCTCAATACAGAAAAAACAGTTCAGGAATTACTAAATATGGGACTATGGAGGTACAGTCAACCGCAAAAAAAGAG------GATTTGTCTGAT------TATCGAGGGGCA------TTGAAGCCAAGATCCCAAATGAAA------TTAGATCTATTATTTTTCATTCCCGAGGAAGTACATATTTTGCCTGGATCTTCTTATATAATGGTGCGGAATAATAGTATCATTGGAGTAGATACTCCAATCACTTTAAATACAAGAAGCCGAGTAGGCGGATTAGTCCGAGTA---GAG------AGAAAAAAAAAAAGGATTGAACTTCAAATCTTTTCTGGAGATATCTATTTTCCTGGAGATACA------GATAGGATAGTCCGACACAGCAGCATCTTACTACCACCAGGAATGGGAAAAACAAAT------------CCTAAGGAATCAAAA---AAAAAAGTCAAAAATTGGATCTATGTCCAAGGGATCACACCGACCAAGACAAAGTATTTTGTTTTGGTTCGACCTGTAGAAACATATGAAATAGCAGATGGTATAAATTTTTCAACACTTTTCCCTCAGGATCCGTTGAAGGAAAGGGATAACATGAACCTTCGCGTTGTCAATTATATTCTTTATGGAAATGGCAAAGCCATTTTTGGAATCCCGGAAACAAGCAGTCAATTAGTTCGGACTTGTTTCGTGTTGAATTGGACTCAC------GCTAAA------AAACGTTCTTATGTCGGAGAGGCCCCTGCTTCTTTTGTTCAAGTAAAAACAAAGGATCTCGTGCGAGATTTTATAAGAATCGACTTAGTCAACTCCCCCCTTGAATATACTGGAAAAAGGAACGATTCATCGGGTTCAGGGTTGATCTATAATACTACTGGAGCCGGTTGCGCCTATATCAATCCGTTTTATTCCAAGGCAGGGAGTCAACAACCGCCT---ATCCAAAATCAAGTAACTATTCGTACCCTGTTAAATAGAAAAAAAGAATATCAATCTTTGATAATTTTGTCATCATCCAACTGTTCTCGACTAGGGCCA------TTCAACAGTGAAAAATATAACAATATAATAAAAGAAGCT---------GAACCCCCGAGAGTTTCCGTTAGCAAATTGAAATCATTGGGTCCCATAGGAACAGCCCTTCAAATTACTAAT---------TTTTACCATTTACTAACCCATAATCAAATCTCGGTAATGAAATATTTTCAACTTGACAATTTTAAAGATCCTTTTGAAATAATTAACTACTATTTAATGGATGAAAATGGAGGGGTTTCGAATCCCGATCTATGCAGTAAAATAATTTTGAATCCATTTCATTTG---ACTTGGTATTTTATCCATTGTACTTTTTGTGAAGAGAGACCCACAATAATTAGTCTTGGTCAGTTTATTTGTGAAAATGGGTGTATAGCGAAAAACAGACCCCACCTAAAATTGGGCCAAGTTTTGATTGTTCAAGTGGATTCTATAATAATTAGATCGGCTAAGCCCTATTTGGCCACGCCAGGGGCAACTGTTCATGGCCATTATGGAGAAATCCTTTCTACGGGAGATACTTTTGTTACATTTATATATGAAAAATCAAGATCTGGTGATATAACGCAGGGTCTTCCAAAAGTAGAACAGGTCTTGGAAGTACGTTCGATTGACTCCATATCGATGAACCTGGAAAAGAGAGTTGAGGGTTGGAACGAGCATATAACAAGAATTCTTGGAATTCCTTGGGGATTCTTGATTGGTGTCGAGCTAACTATAGTGCAAAGTCGTATCTCGTTAGTTAACAAGATACAAAAGGTTTATCGATCCCAAGGTGTGCAGATTCATAACAGGCATCTAGAAATTATTGTACGTCAAATAACATCAAAAGTATTAGTTTCAGAA------GACGGAATGTCTAATGTTTTTTTACCCGGAGAACTCATTGGAGTGTTGCGCGCGGAACGAACGGGACGTGCTTTGGAAGAACCAATCTCTTACCGAGCTATTTTATTGGGAATAACAAGAGCATCTCTGAATACTCAAAGTTTCATATCCGAAGCGAGTTTTCAAGAAACCGCTCGAGTTTTAGCAAAAGCTGCTCTACGGGGTCGTATCGATTGGTTGAAGGGCCTGAAAGAGAACGTTGTTTTGGGAAGTATAATACCCGTGGGTACTGGATTCAAA------GAATTAGTACATCATTCAAGGCAACAGACA---------------------AATAAAAAGAAAAAGTTATTTGAGGGTAAAATAAAAGATATTTTGGTCCACCACCGAGATTTCTTTCATTCTCCCATT---TCAAAGAGTTCCCATGATACA---TCAGAAAAATCATTTATGGGAGTTACTGAT------------TCC------------------------
>Crassula_tecta
ATGGAGGTACTTATGGCAGAACGGGCCAATCTGGTCTTTCACAATAAAGTGATAGATGGAACTGCCATGAAACGACTTATTAGCAGATTAATAGATCACTTCGGAATGGCATACACATCACACATCTTGGATCAAGTAAAGACTCTGGGTTTCCAGCAAGCCACTGCTACATCTATTTCATTAGGAATTGACGATCTTTTAACAATACCGTCGAAAGGATGGCTAGTCCAGGATGCTGAACAACAAAGTTTCATTTTGGAAAAAAACCATCATTATGGGAATGTACACGCGGTAGAAAAATTACGCCAATCCATTGAAATATGGTATGCTACAAGTGAATATTTACGACAAGAAATGAATCCGAATTTCAGGATGACCGACCCTTTTAATCCAGTCTATATAATGTCTTTTTCGGGAGCTAGAGGAAATGCATCTCAAGTCCATCAATTAGTAGGTATGAGAGGATTAATGTCGGATCCCCAAGGACAAATGATTGATTTACCCATTCAAAGCAATTTACGCGAAGGACTCTCTTTAACGGAATATATTATTTCTTGCTACGGAGCACGCAAGGGGGTTGTGGATACTGCTGTACGAACATCAGATGCTGGATATCTGACCCGCAGACTTGTTGAAGTAGTTCAACACATTGTTGTGCGTAGAACAGATTGTGGAACCACCCGCAGTTTTTCAGTGAGCCCTCAAAATGGGATGATGTCGGAAAAAGTTTTTATTCAAACATTAATTGGTCGTGTACTAGCAGACGATATATATATGGGCCCACGATGCATTGCCATTCGAAATAAGGATATTGGTATTGGACTTGCCAATCGATTCTTAACTTTTCGAATACAACCAATATCTATTCGAACTCCTTTTACTTGTAGGAGTACTTTTTGGATTTGTCGATTATGTTATGGGCGGAGTCCTACGCATGGTGACCTGGTCGAATTGGGGGAAGCTGTAGGTATTATTGCGGGTCAATCTATCGGAGAACCGGGTACTCAACTAACATTAAGAACTTTTCATACCGGTGGAGTATTCACTGGGGGTACTGCAGAGCATGTAAGAGCCCCCTCTAATGGGAAAATCAAATTCAAGGAGAATTTGCTTCATCCCACACGTACACGTCACGGACATCCTGCTTTTCTTTGTTATATAGACTTCTATATAACTATTGAGCGTGAAGGCATTCTACATAATGTAAATATTCCACCTAAAAGTTTTCTTTTAGTTCAAAATGATCAATATGTAGAATCCGAACAAGTAATTGCGGAAATTCGCGCGGGAACATACACTTTAAATTTTAAAGAGAAGGTTCGAAAACATATTTATTCTGATTCAGAGGGAGAAATGCACTGGAGTACCAATGTGTACCATGCATCCGAATTTACATATAGTAATGTTCATCTGTTACCAAAAACAAGCCATTTATGGATATTAGCAGGAGGTTCGTGCAAATCCAGTGTAGTCCCTTTTTCGCTTCACAAAGATCAAGATCAACTGAACATTCATTCACTTTCCGTTGAACGAAGATATAGTTCGGGCCATTCAGTGACTAATGAGCAAGTGAAACAAAAACTTTTTAGTTCCGATCTTTCTGGTAAAAACAAAGAAATTGTTCCTGCTTATTCAAATTCAGAATTTAAGCAAATCTTATATACTGATCGTTGCACTGGACTATATCCT---GCTATTCTCTATGAGAATTCTAATTTATTGTCAAAGAGGCGAAGAAATAGATTCATCATTCCATTCCAATTGATTCAAGACCGAGATAAAGAAACAATGCTCTATTCGGATTCAGGTATGGCGGTTGAAATACCCATAAATGGTATTTTCCGTAGAAATAGTATTCTTGCTTATTTCGACGATCCTCAATACAGAAAAAACAGTTCAGGAATTACTAAATATGGGACTATGGAGGTACAGTCAACCGCAAAAAAAGAG------GATTTGTCTGAT------TATCGAGGGGCA------TTGAAGCCAAGATCCCAAATGAAA------TTAGATCTATTATTTTTCATTCCCGAGGAAGTACATATTTTGCCTGGATCTTCTTATATAATGGTGCGGAATAATAGTATCATTGGAGTAGATACTCCAATCACTTTAAATACAAGAAGCCGAGTAGGCGGATTAGTCCGAGTA---GAG------AGAAAAAAAAAAAGGATTGAACTTCAAATCTTTTCTGGAGATATCTATTTTCCTGGAGATACA------GATAGGATAGTCCGACACAGCAGCATCTTACTACCACCAGGAATGGGAAAAACAAAT------------CTTAAGGAATCAAAA---AAAAAAGTCAAAAATTGGATCTATGTCCAAGGAATCACACCGACCAAGACAAAGTATTTTGTTTTGGTTCGACCTGTAGAAACATATGAAATAGCAGATGGTATAAATTTTTCAACACTTTTCCCTCAGGATCCGTTGAAGGAAAGGGATAACATGAACCTTCGCGTTGTCAATTATATTCTTTATGGAAATGGCAAAGCCATTTTTGGAATCCCGGAAACAAGCAGTCAATTAGTTCGGACTTGTTTCGTGTTGAATTGGACTCAC------GCTAAA------AAACGTTCTTATGTCGGAGAAGCCCCTGCTTCTTTTGTTCAAGTAAAAACAAAGGATCTCGTGCGAGATTTTATAAGAATCGACTTAGTCAACTCCCCCCTTGAATATACTGGAAAAAGGCACGATTCATCGGGTTCAGGGTTGATCTATAATACTACTGGAGCCGGTTGCGCCTATATCAATCCGTTTTATTCCAAGGCAGGGAGTCAACAACCGCCT---ATCCAAAATCAAGTAACTATTCGTACCCTGTTAAATAGAAAAAAAGAATATCAATCTTTGATAATTTTGTCATCATCCAACTGTTCTCGACTAGGGCCA------TTCAACAGTGAAAAATATAACAATATAATAAAAGAAGCT---------GAACCCCCGAGAGTTTCCGTTAGCAAATTGAAATCATTGGGTCCCATAGGAACAGCCCTTCAAATTACTAAT---------TTTTACCATTTACTAACCCATAATCAAATCTCGGTAATGAAATATTTTCAACTTGACAATTTGAAAGATCCTTTTGAAATAATTAACTACTATTTAATGGATGAAAATGGAGGGGTTTCGAATCCCGATCTATGCAGTAAAATAATTTTGAATCCATTTCATTTG---ACTTGGTATTTTATCCATTGTACTTTTTGTGAAGAGAGACCCACAATAATTAGTCTTGGTCAGTTTATTTGTGAAAATGGGTGTATAGCGAAAAACAGACCCCACCTAAAATTGGGCCAAGTTTTGATTGTTCAAGTGGATTCTATAATAATTAGATCGGCTAAGCCCTATTTGGCCACGCCAGGGGCAACTGTTCATGGCCATTATGGAGAAATCCTTTCTACGGGAGATACTTTTGTTACATTTATATATGAAAAATCAAGATCTGGTGATATAACGCAGGGTCTTCCAAAAGTAGAACAGGTCTTGGAAGTACGTTCGATTGACTCCATATCGATGAACCTGGAAAAGAGAGTTGAGGGTTGGAACGAGCATATAACAAGAATTCTTGGAATTCCTTGGGGATTCTTGATTGGTGTCGAGCTAACTATAGTGCAAAGTCGTATCTCGTTAGTTAACAAGATACAAAAGGTTTATCGATCCCAAGGTGTGCAGATTCATAACAGGCATCTAGAAATTATTGTACGTCAAATAACATCAAAAGTATTAGTTTCAGAA------GACGGAATGTCTAATGTTTTTTTACCCGGAGAACTTATTGGAGTGTTGCGCGCGGAACGAACGGGACGTGCTTTGGAAGAACCAATCTCTTACCGAGCTATTTTATTGGGAATAACAAGAGCATCTCTGAATACTCAAAGTTTCATATCCGAAGCGAGTTTTCAAGAAACCGCTCGAGTTTTAGCAAAAGCTGCTCTACGGGGTCGTATCGATTGGTTGAAGGGCCTGAAAGAGAACGTTGTTTTGGGAAGTATGATACCCGTGGGTACTGGATTCAAA------GAATTAGTACATCATTCAAGGCAACAGACG---------------------AATAAAAAGAAAAAGTTATTTGAGGGTAAAATAAAAGATATTTTGGTCCACCACCGAGATTTCTTTCATTCTCCCATT---TCAAAGAGTTCCCATGATACA---TCAGAAAAATCATTTATGGGAGTTACTGAT------------TCC------------------------
>Crassula_mesembrianthemopsis
ATGGAGGTACTTATGGCAGAACGGGCCAATCTGGTCTTTCACAATAAAGTGATAGATGGAACTGCCATGAAACGACTTATTAGCAGATTAATAGATCACTTCGGAATGGCATACACATCACACATCTTGGATCAAGTAAAGACTCTGGGTTTCCAGCAAGCCACTGCTACATCTATTTCATTAGGAATTGACGATCTTTTAACAATACCGTCGAAAGGATGGCTAGTCCAGGATGCTGAACAACAAAGTTTCATTTTGGAAAAAAACCATCATTATGGGAATGTACACGCGGTAGAAAAATTACGCCAATCCATTGAAATATGGTATGCTACAAGTGAATATTTACGACAAGAAATGAATCCGAATTTCAGGATGACCGACCCTTTTAATCCAGTCTATATAATGTCTTTTTCGGGAGCTAGAGGAAATGCATCTCAAGTCCATCAATTAGTAGGTATGAGAGGATTAATGTCGGATCCCCAAGGACAAATGATTGATTTACCCATTCAAAGCAATTTACGCGAAGGACTCTCTTTAACGGAATATATTATTTCTTGCTACGGAGCACGCAAGGGGGTTGTGGATACTGCTGTACGAACATCAGATGCTGGATATCTGACCCGCAGACTTGTTGAAGTAGTTCAACACATTGTTGTGCGTAGAACAGATTGTGGAACCACCCGCAGTTTTTCAGTGAGCCCTCAAAATGGGATGATGTCGGAAAAAGTTTTTATTCAAACATTAATTGGTCGTGTACTAGCAGACGATATATATATGGGCCCACGATGCATTGCCATTCGAAATAAGGATATTGGTATTGGACTTGCCAATCGATTCTTAACTTTTCGAATACAACCAATATCTATTCGAACTCCTTTTACTTGTAGGAGTACTTTTTGGATTTGTCGATTATGTTATGGGCGGAGTCCTACGCATGGTGACCTGGTCGAATTGGGGGAAGCTGTAGGTATTATTGCGGGTCAATCTATCGGAGAACCGGGTACTCAACTAACATTAAGAACTTTTCATACCGGTGGAGTATTCACTGGGGGTACTGCAGAGCATGTAAGAGCCCCCTCTAATGGGAAAATCAAATTCAAGGAGAATTTGCTTCATCCCACACGTACACGTCACGGACATCCTGCTTTTCTTTGTTATATAGACTTCTATATAACTATTGAGCGTGAAGGCATTCTACATAATGTAAATATTCCACCTAAAAGTTTTCTTTTAGTTCAAAATGATCAATATGTAGAATCCGAACAAGTAATTGCGGAAATTCGCGCGGGAACATACACTTTAAATTTTAAAGAGAAGGTTCGAAAACATATTTATTCTGATTCAGAGGGAGAAATGCACTGGAGTACCAATGTGTACCATGCATCCGAATTTACATATAGTAATGTTCATCTGTTACCAAAAACAAGCCATTTATGGATATTAGCAGGAGGTTCGTGCAAATCCAGTGTAGTCCCTTTTTCGCTTCACAAAGATCAAGATCAACTGAACATTCATTCACTTTCCGTTGAACGAAGATATAGTTCGGGCCATTCAGTGACTAATGAGCAAGTGAAACAAAAACTTTTTAGTTCCGATCTTTCTGGTAAAAACAAAGAAATTGTTCCTGCTTATTCAAATTCAGAATTTAAGCAAATCTTATATACTGATCGTTGCACTGGACTATATCCT---GCTATTCTCTATGAGAATTCTAATTTATTGTCAAAGAGGCGAAGAAATAGATTCATCATTCCATTCCAATTGATTCAAGACCGAGATAAAGAAACAATGCTCTATTCGGATTCAGGTATGGCGGTTGAAATACCCATAAATGGTATTTTCCGTAGAAATAGTATTCTTGCTTATTTCGACGATCCTCAATACAGAAAAAACAGTTCAGGAATTACTAAATATGGGACTATGGAGGTACAGTCAACCGCAAAAAAAGAG------GATTTGTCTGAT------TATCGAGGGGCA------TTGAAGCCAAGATCCCAAATGAAA------TTAGATCTATTATTTTTCATTCCCGAGGAAGTACATATTTTGCCTGGATCTTCTTATATAATGGTGCGGAATAATAGTATCATTGGAGTAGATACTCCAATCACTTTAAATACAAGAAGCCGAGTAGGCGGATTAGTCCGAGTA---GAG------AGAAAAAAAAAAAGGATTGAACTTCAAATCTTTTCTGGAGATATCTATTTTCCTGGAGATACA------GATAGGATAGTCCGACACAGCAGCATCTTACTACCACCAGGAATGGGAAAAACAAAT------------CTTAAGGAATCAAAA---AAAAAAGTCAAAAATTGGATCTATGTCCAAGGAATCACACCGACCAAGACAAAGTATTTTGTTTTGGTTCGACCTGTAGAAACATATGAAATAGCAGATGGTATAAATTTTTCAACACTTTTCCCTCAGGATCCGTTGAAGGAAAGGGATAACATGAACCTTCGCGTTGTCAATTATATTCTTTATGGAAATGGCAAAGCCATTTTTGGAATCCCGGAAACAAGCAGTCAATTAGTTCGGACTTGTTTCGTGTTGAATTGGACTCAC------GCTAAA------AAACGTTCTTATGTCGGAGAAGCCCCTGCTTCTTTTGTTCAAGTAAAAACAAAGGATCTCGTGCGAGATTTTATAAGAATCGACTTAGTCAACTCCCCCCTTGAATATACTGGAAAAAGGCACGATTCATCGGGTTCAGGGTTGATCTATAATACTACTGGAGCCGGTTGCGCCTATATCAATCCGTTTTATTCCAAGGCAGGGAGTCAACAACCGCCT---ATCCAAAATCAAGTAACTATTCGTACCCTGTTAAATAGAAAAAAAGAATATCAATCTTTGATAATTTTGTCATCATCCAACTGTTCTCGACTAGGGCCA------TTCAACAGTGAAAAATATAACAATATAATAAAAGAAGCT---------GAACCCCCGAGAGTTTCCGTTAGCAAATTGAAATCATTGGGTCCCATAGGAACAGCCCTTCAAATTACTAAT---------TTTTACCATTTACTAACCCATAATCAAATCTCGGTAATGAAATATTTTCAACTTGACAATTTGAAAGATCCTTTTGAAATAATTAACTACTATTTAATGGATGAAAATGGAGGGGTTTCGAATCCCGATCTATGCAGTAAAATAATTTTGAATCCATTTCATTTG---ACTTGGTATTTTATCCATTGTACTTTTTGTGAAGAGAGACCCACAATAATTAGTCTTGGTCAGTTTATTTGTGAAAATGGGTGTATAGCGAAAAACAGACCCCACCTAAAATTGGGCCAAGTTTTGATTGTTCAAGTGGATTCTATAATAATTAGATCGGCTAAGCCCTATTTGGCCACGCCAGGGGCAACTGTTCATGGCCATTATGGAGAAATCCTTTCTACGGGAGATACTTTTGTTACATTTATATATGAAAAATCAAGATCTGGTGATATAACGCAGGGTCTTCCAAAAGTAGAACAGGTCTTGGAAGTACGTTCGATTGACTCCATATCGATGAACCTGGAAAAGAGAGTTGAGGGTTGGAACGAGCATATAACAAGAATTCTTGGAATTCCTTGGGGATTCTTGATTGGTGTCGAGCTAACTATAGTGCAAAGTCGTATCTCGTTAGTTAACAAGATACAAAAGGTTTATCGATCCCAAGGTGTGCAGATTCATAACAGGCATCTAGAAATTATTGTACGTCAAATAACATCAAAAGTATTAGTTTCAGAA------GACGGAATGTCTAATGTTTTTTTACCCGGAGAACTTATTGGAGTGTTGCGCGCGGAACGAACGGGACGTGCTTTGGAAGAACCAATCTCTTACCGAGCTATTTTATTGGGAATAACAAGAGCATCTCTGAATACTCAAAGTTTCATATCCGAAGCGAGTTTTCAAGAAACCGCTCGAGTTTTAGCAAAAGCTGCTCTACGGGGTCGTATCGATTGGTTGAAGGGCCTGAAAGAGAACGTTGTTTTGGGAAGTATGATACCCGTGGGTACTGGATTCAAA------GAATTAGTACATCATTCAAGGCAACAGACG---------------------AATAAAAAGAAAAAGTTATTTGAGGGTAAAATAAAAGATATTTTGGTCCACCACCGAGATTTCTTTCATTCTCCCATT---TCAAAGAGTTCCCATGATACA---TCAGAAAAATCATTTATGGGAGTTACTGAT------------TCC------------------------
>Crassula_deltoidea
ATGGAGGTACTTATGGCAGAACGGGCCAATCTAGTCTTTCACAATAAAGTGATAGATGGAACTGCCATGAAACGACTTATTAGCAGATTAATAGATCACTTCGGAATGGCGTATACATCCCACATCTTGGATCAAGTAAAGACTCTGGGTTTCCAGCAAGCCACTGCTACATCTATTTCATTAGGAATTGATGATCTTTTAACAATACCGTCAAAAGGATGGCTCGTTCAGGATGCTGAACAACAAAGTTTCATTTTGGAAAAAAACTATCATTATGGGAATGTACACGCGGTAGAAAAATTACGTCAATCTATTGAAATATGGTATGCTACAAGCGAATATTTACGACAAGAAATGAATCCCAATTTCAGGATGACCGACCCCTTTAATCCAGTCTACATAATGTCTTTTTCGGGAGCTAGAGGAAATGCATCTCAAGTACACCAATTAGTAGGTATGAGAGGATTAATGTCAGATCCCCAAGGACAAATGATTGATTTACCCATTCAAAGCAATTTACGCGAAGGACTCTCTTTAACGGAATATATAATTTCTTGCTACGGAGCACGCAAGGGGGTTGTGGATACTGCTGTACGAACATCCGATGCTGGATATCTGACGCGTAGGCTTGTTGAAGTAGTTCAACACATTGTTGTGCGTAGAACAGATTGTGGCACCACACGAAGTTTTTCAGTGAGTCCTCAAAATGGGATGATGTCGGAAAAAGTTTTTATTCAAACATTAATTGGTCGTGTACTAGCAGACGATATTTATATGGGCCCTCGATGCATTGCCATACGAAATAAGGATATTGGTATTGGACTTGTCAATCAATTCTTAACTTTTCGAATACAACCAATATCTATTCGAACTCCTTTTACTTGCAGGAGTCCATTTTGGATTTGTCGATTATGTTATGGGCGGAGTCCTACGCATGGTGACCTGGTCGAATTGGGGGAAGCTGTAGGTATTATTGCGGGTCAATCTATTGGAGAACCGGGTACTCAACTAACATTAAGAACTTTTCATACTGGCGGAGTATTTACTGGGGGTACTGCAGAACATGTAAGAGCTCCCTCGAATGGGAAAATAAAATTCAAGGAGGATTTGGTTCATCCCACACGTACACGTCATGGACATCCTGCTTTTATTTGTTATATAGACTTGGATATAACTATTGAGCGTGAAGACATTATACATAATGTAAAAATTCCACCTAAAAGTTTTCTTTTAGTTCAAAATGGTCAATATGTAGAATCCGAACAAGTAATTGCTGAGATTCGCGCGGGAACATACACTTTGAATTTTAAAGAGAAGGTTCGAAAACATATTTATTCTGATTCAGAGGGAGAAATGCACTGGAGTACCAACGTGTACCATGCATCTGAATTTACATATAGTAATGTTCATCTCTTACCAAAAACAAGTCATTTATGGATATTAGCGGGAGGGTCGTGCAAATCCAGTGTAGTCCCTTTTTCGCTTCACAAAGATCAAGATCAACTGAACATTCATTCGCTTTCTGTTGAACGAAGATATAGTTCGAACCAGTCAGTGACTACTCAGCAAGTGAAACATCAACTCTTTAGTTCGGGTGTTTCTGGTAAAAATGAAGGAATTAGTCCTGCTTATTCAAATTCAGAATTAAAGCAAATCTTATATACTAGTCGTTGCACTGTACTATATCCT---ACTATTCTCTATGAAAATTCTAATTTATTGTCCAAGAGGCGAAGAAATAGATTCATCATTCCGTTCCAATTGATTCAAGACCGCAAGAACGAACAAATGCTCTATTCGGATTACGGCATGGGAGTTGAAATACCCATAAATGGTATTTTCCGTAGAAATAGTATTCTTGCTTATTTCGATGATCCTCAATACAGAAAAAACAGTTCCGGAATTACTAAATATGGGACTACGGAGGTGCAGTCAATCGTAAAAAAAGAG------GATTTGTCTGAT------TATAGGGGGGCA------TTGAAGCCAAGATACCAAACGAAA------CTCGATCTATTATTTTTCATTCCCGAGGAAGTACATATTTTGCCTGGATCTTCTTATATAATGGTGCGGAATAATAGTATCATTGGGGTAGATACTCCACTCGCTTTAAATACAAGAAGCCAAGTTGGCGGATTGGTCCGAGTA---GAG------AGAAAAAAAAAAAAGATTGAACTTCAAATCTTTTCTGGAGATATCTACTTTCCTGGAGATAAA------GATAGGATAGTCCGACATAGCAGCGTCTTAATACCATCAGGAATGGGAAAAACCATTTTGAATTCTAAGGATAAGGAATTAAAA---AAAAAAGGAAAAAGTTGGATCTATGTCCAAGGGATCACACCGACCAAGACAAAGTATTTTGTTTTGGTTCGACCTGTAGAAACATACGAAATAGCAGACGGTATCAATTTGTCAACCCTCTTCCCGCAAGATCCGTTGAAGGAAAGGGATAACATGAAACTTCAAGTTGTCAATTATATTCTTTATGGAAATGGCAAAGCCATTTTTGGCATTCCTGACACAAGCAGTCAATTAGTTAGGACTTGTTTCGTATTAAATTGGACCCAC------GCTAAA------AAAAGTTCTTATGTCGGAGAGGCCCCGGCTTCTTTTGTTCAAGTAAGAACAAATGATCTCATTCGAGATTTTATAAGAATCGACTTAGTCAACTCCCCCCTTGCATATACGGGGAAAAGAAATGATTCATCAGGTTCAGGCTTGGTCTATAAT---ACTGGATCCGGTTGCACCTATAGCAATCCGTTTTATTCCACGGCATGGAGTCAACAGCCCCTT---ATCCAAAATCAAGTCACTATTCGTACCCTGTTGAATAGAAAAAAAGAATATCAATCTTTGATAATTTTGTCATCATCCAATTGTTCTCGACTGGAGTCA------TTCAATAGTGTAAAATATAACAATGTAATAAAAGAGGCT---------GACCCCCCGCTAGTTTCCTTTAGCAAATTGAAATCATTGGGTCCCGTAGGAACAGTGCTTCAAATTACGAAT---------TTTTACCATTTACTAACCCATAATCAAATCATGGGAATGAAATATTTTCAACGCGAGAATGTTAAACATACTTTTGAAAAAATTAACTATTATTTAATGGATGAAAACGGAAGAATTTCGAATCCCGATCTATGCAGTAAAATAATTTTGAATCCATTTCATTTG---AATTGGTATTTTAGCCGCTATACTTTTTGTGAAGAGAAACCCACAACAATGAGTCTTGGTCAGTTTATTTGTGAAAATGAATGTATAGCGAAAAACAGACCCCACCTAAAGTTGGGTCAAGTTTTAATTGTTCAAGTTGATTCTATAATAATTAGATCAGCTAAGCCCTATTTGGCCACGCCAGGAGCAACGGTTCATGGCCATTATGGAGAAATCCTTTCTACGGGAGATACTTTTGTTACCTTTATATATGAAAAATCAAGATCTGGTGATATAACGCAGGGTCTTCCAAAAGTAGAACAAGTGTTAGAAGTACGTTCGATTGATTCAATATCAATGAACCTGGAAAAGAGAATTGAGGGTTGGAACGAGTATATAACAAGAATTCTTGGAATTCCTTGGGGATTCTTGATTGGTGTCGAGTTGACTATAGTGCAAAGTCGTATCTCTTTAGTTAATAAGATCCAAAAGGTTTATCGATCCCAAGGTGTGCAGATTCATAATAGGCATCTAGAAATTATTGTACGTCAAATAACATCAAAAGTATTAGTTTCAGAA------GATGGAATGTCTAATATTTTTTTACCCGGAGAACTCGTTGGATTGTTGCGCGCGGAACGGACAGGGCGTGCTTTGGAAGAACCTATTTGTTACCGAGCTATTTTATTAGGAATAACAAGAGCCTCTCTGAATACTCAAAGTTTCATATCCGAAGCGAGTTTCCAAGAAACTGCTCGAGTCTTAGCAAAAGCTGCCCTACGGGGTCGTATTGATTGGTTGAAGGGCCTGAAAGAGAACGTTGTTTTGGGAAGTATGATACCCGTTGGTACGGGATTCAAA------CAATTAGTACATCGTTCAAAGCAACAGACA---------------------AAAAAAAAGCACCATTTATTTGAGGGAAAAATAAAAGAGATTTTGGTCCACCACAGAGATTTCTTTAATTCTTCCATT---TCAAAGAATTCCCGGAATACA---TCAGAA---------------------------------------------------------------
>Crassula_expansa_subsp_fragilis
ATGGAGGTACTTATGGCAGAACGGGCCAATCTAGTCTTTCACAATAAAGTGATAGATGGAACTGCCATGAAACGACTTATTAGCAGATTAATAGATCACTTCGGAATGGCATATACATCCCACATCTTGGATCAAGTAAAGACTCTGGGTTTCCAGCAAGCCACTGCTACATCTATTTCATTAGGAATTGATGATCTTTTAACAATACCCTCAAAAGGATGGCTCGTCCAGGATGCTGAACAACAAAGTTTCATTTTGGAAAAAAACTATCATTATGGGAATGTACACGCGGTAGAAAAATTACGTCAATCTATTGAAATATGGTATGCTACAAGCGAATATTTACGACAAGAAATGAATCCCAATTTCAGGATGACCGACCCCTTTAATCCAGTCTATATAATGTCTTTTTCGGGAGCTAGAGGAAATGCATCTCAAGTACACCAATTAGTAGGTATGAGAGGATTAATGTCAGATCCCCAAGGACAAATGATTGATTTACCCATTCAAAGCAATTTACGCGAAGGACTCTCTTTAACGGAATATATAATTTCTTGCTACGGAGCACGCAAGGGGGTTGTGGATACTGCTGTACGAACATCCGATGCTGGATATCTGACGCGTAGGCTTGTTGAAGTAGTTCAACACATTGTTGTGCGTAGAACAGATTGTGGCACCACACGAAGTTTTTCAGTGAGCCCTCAAAATGGGATGATGTCGGAAAAAGTTTTTATTCAAACATTAATTGGTCGTGTACTAGCAGACGATATCTATATGGGCCCTCGATGCATTGCCATACGAAATAAGGATATTGGTATTGGACTTGTCAATCAATTCTTAACTTTTCGAATACAACCAATATCGATTCGAACTCCTTTTACTTGCAGGAGTACATTTTGGATTTGTCGATTATGTTATGGGCGGAGTCCTACGCATAGTGACCTGGTCGAATTGGGGGAAGCTGTAGGTATTATTGCGGGTCAATCCATTGGAGAACCGGGCACTCAACTAACATTAAGAACTTTTCATACTGGCGGAGTATTTACTGGGGGTACTGCGGAACATGTAAGAGCCCCCTCGAATGGGAAAATCAAATTCAAGGAGGATTTGGTTCATCCAACACGTACACGTCATGGACATCCTGCTTTTCTTTGTTATATAGACTTGCATATAACTATTGAGCGTGAAGACATTCTACATAATGTAAAGATTCCACCTAAAAGTTTTCTTTTAGTTCAAAATGATCAATATGTAGAATCCGAACAAGTGATTGCTGAGATTCGCGCGGGAACATACACTTTGAATTTTAAAGAGAAGGTTCGAAAACATATTTATTCTGATTCAGAGGGAGAGATGCACTGGAGTACCAACGTGTACCATGCATCTGAATTTACATATAGTAATGTTCATCTCTTACCAAAAACAAGCCATTTATGGATATTAGCAGGAGGGTCGTGCAAATCCAGTGTAGTCCCTTTTTCTCTTCACAAAGATCAAGATCAACTGAACATTCATTCGCTTTCTGTTGAACGAAGATATAGTTCGAACCATTCAGTGACTACTCAGCAAGTGAAACATCAACTCTTTAGTTCGGGTCTTTCTGGTAAAAATGAAGGAATTCGTCCTGCTTATTCAAATTCAGAATTTAAGCAAATCTTATATACAAGTCGTTGCACTGTAGTATCTCCT---ACTATTCTCTATGAAAATTCGAATTTATTGTCAAAGAGGCGAAGAAATAGATTCATCATTCCGTTCCAATCGATTCAAGGCCGCAAGAACGAACAAATGCTCTATTCGGATTCCGACATGGGAGTTGAAATACCCATAAATGGTATTTTTCGTAGAAATAGTATTCTTGCTTATTTCGATGATCCTCAATACAGAAGAAACAGTTCCGGAATTACTAAATATGGGACTACGGAGGTGCAGTCAATCGTAAAAAAAGAG------GATTTGTCTGAT------TATAGAGGGGCA------TTGAAGCCAAGAGACCAAACGAAA------CTCGATCTATTATTTTTCATTCCTGAGGAAGTACATATTTTGCCTGGATCTTCTTATATAATGGTGCGGAATAATAGTATCATTGGGGTAGATACTCCAATTGCTTTAAATACAAGAAGCCGAGTTGGCGGATTGGTCCGAGTAGAAGAG------AGAAAAAAAAAAAGAATTGAAATTCAAATCTTTTCTGGAGATATCTACTTTCCTGGAGATACA------GATAGGATAGTCCGACACAGCAGCGTCTTAATACCACCAGGAATAGTAAAAAAAAATTGGAATTCTAAGGATAAGGAATTAAAA---AAAAAAGTAAAAAGTTGGATCTATGTCCAAGGGATCACACCGACCAAGACAAAGTATTTTGTTTTGGTTCGACCTGTAGAAACATACGAAATAGCAGACGGTATCAATTTGTCAACACTTTTCCCTCAAGATCCGTTGAAGGAAAGGGATAACATGAAACTTCAAGTTGTCAATTATATTCTTTATGGAAATGGAAAAACCATTTTTGGCATTCCTGACACAAGGAGTCAATTAGTTCGGACCTGTTTCGTATTAAATTGGACCCAC------GCTAAA------AAAAGTTCTTATGCAGGAGAGGCCCCGGCTTCTTTTGTTCAAGTAAGAACAAATGATCTCATTCGAGATTTTATAAGAATCGACTTAGTCAACTCCCCCCTTGCATATACGGGGAAAAGGAATGATTCATCAGGTTCAGGCTTGGTCTATAAT---ACTGGATCCGGTTGCACCTATAGCAATCCGTTTTATTCCACGGCATGGAGTCAACAACCGCTT---ATCCAAAATCAAGTCACCATTCGTACCCCGTTGAATAGAAAAAAAGAGTATCAATCTTTGATAATTTTGTCATCATCCAACTGTTCTCGACTGGAGTCA------TTCAATAGTGTAAAATATAAGAATGGAATAAAAGAAGCC---------GACCCCCCGCTAGTTTCCTTTAGAAAATTGAAATCATTGGGTCCCTTAGGAACAGTACTTCAAATTACGAAT---------TTTTACCATTTACTAACCCATAATCAAATCATGGGAATGAAATATTTTCAACTTGAGAATGTTAAACATACTTTTGAAAAAATTAACTATTATTTAATGGATGAAAATGGAAGAATTTCGAATCCCGATCTATGCAGTAAAATAATTTTGAATCCATTTCATTTA---AATTGGTATTTTAGCCGCTATACTTTTTGTGAAGAGAAACCCACAATAATGAGTCTGGGTCAGTTTATTTGTGAAAATGAATGTATAGCGAAAAACAGACCCCACCTAAAGTTGGGTCAAGTTTTAATTGTTCAAGTTGATTCTATAATAATTAGATCAGCTAAACCCTATTTGGCCACGCCTGGAGCAACTGTTCATGGCCATTATGGAGAAATCCTTTCTACGGGAGATACTTTTGTTACGTTTCTATATGAAAAATCAAGATCTGGTGATATAACGCAGGGTCTTCCAAAAGTAGAACAAGTGTTAGAAGTACGCTCGATTGATTCAATATCAATGAACCTGGAAAAGAGAGTTGAGGGTTGGAACGAGCATATAACAAGAATTCTTGGAATTCCTTGGGGATTCTTGATTGGTGTCGAGTTGACTATAGTGCAAAGTCGTATCTCTTTAGTTAATAAGATCCAAAAGGTTTATCGATCCCAAGGTGTGCAGATTCATAATAGGCATCTAGAAATTATTGTACGTCAAATAACATCAAAAGTATTAGTTTCAGAA------GACGGAATGTCTAATGTTTTTTTACCCGGAGAACTCGTTGGATTGTTGCGCGCGGAACGGACGGGGCGTGCTTTGGAAGAACCAATTTGTTACCGAGCTATTTTATTAGGAATAACAAGAGCCTCTCTGAATACTCAAAGTTTCATATCCGAAGCGAGTTTCCAAGAAACAGCTCGAGTCTTAGCAAAAGCTGCCCTCCGGGGTCGTATTGATTGGTTGAAGGGCCTGAAAGAGAACGTTGTTTTGGGAAGTATGATACCCGTTGGTACCGGATTCAAA------CAATTAGTCCATCGCTCAAGGCAACAGACA---------------------AACAAAAAGCACCATTTATTTGAGGGAAAAATAAAAGATATTTTGGTCCACCACAGAGATTTCTTTAATTCTTCCATTTCATCAAAGAATTCCCGGGATACA---TCAGAACAATCATTTCTGGGAATTACTACC------------GATTCCGGAGGTCGGATTAATCCTTTA
>Crassula_volkensii
ATGGAGGTACTTATGGCAGAACGGGCCAATCTAGTCTTTCACAATAAAGTGATAGATGGAACTGCCATGAAACGACTTATTAGCAGATTAATAGATCACTTCGGAATGGCATATACATCCCACATCTTGGATCAAGTAAAGACTCTGGGTTTCCAGCAAGCCACTGCTACATCTATTTCATTAGGAATTGATGATCTTTTAACAATACCCTCAAAAGGATGGCTCGTCCAGGATGCTGAACACCAAAGTTTCATTTTGGAAAAAAACTATCATTATGGGAATGTACACGCGGTAGAAAAATTACGTCAATCTATTGAAATATGGTATGCTACAAGCGAATATTTACGACAAGAAATGAATCCCAATTTCAGGATGACCGACCCCTTTAATCCAGTCTATATAATGTCCTTTTCGGGAGCTAGAGGAAATGCATCTCAAGTACACCAATTAGTAGGTATGAGAGGATTAATGTCAGATCCCCAAGGACAAATGATTGATTTACCCATTCAAAGCAATTTACGCGAAGGACTCTCTTTAACGGAATATATAATTTCTTGCTACGGAGCACGCAAGGGGGTTGTGGATACTGCTGTACGAACATCCGATGCTGGATATCTGACGCGTAGGCTTGTTGAAGTAGTTCAACACATTGTTGTGCGTAGAACAGATTGTGGCACCACACGAAGTTTTTCAGTGAGCCCTCAAAATGGGATGATGTCGGAAAAAGTTTTTATTCAAACATTAATTGGTCGTGTACTAGCAGACGATATCTATATGGGCCCTCGATGCATTGCCATACGAAATAAGGATATTGGTATTGGACTTGTCAATCAATTCTTAACTTTTCGAATACAACCAATATCTATTCGAACTCCTTTTACTTGCAGGAGTACATTTTGGATTTGTCGATTATGTTATGGGCGGAGTCCTACGCATGGTGACCTGGTCGAATTGGGGGAAGCTGTAGGTATTATTGCGGGTCAATCCATTGGAGAACCGGGGACTCAACTAACATTAAGAACTTTTCATACTGGCGGAGTATTTACTGGGGGTACTGCGGAACATGTAAGAGCCCCCTCGAATGGGAAAATAAAATTCAAGGAGGATTTGGTTCATCCAACACGTACACGTCATGGACATCCTGCTTTTCTTTGTTATATAGACTTGCATATAACTATTGAGCGTGAAGACATTCTACATAATGTAAAGATTCCACCTAAAAGTTTTCTTTTAGTTCAAAATGATCAATATGTAGAATCCGAACAAGTGATTGCTGAGATTCGCGCGGGAACATACACTTTGAATTTTAAAGAGAAGGTTCGAAAACATATTTATTCTGATTCAGAGGGAGAGATGCACTGGAGTACCAACGTGTACCATGCATCTGAATTTACATATAGTAATGTTCATCTCTTACCAAAAACAAGCCATTTATGGATATTAGCAGGAGGGTCGTGCAAATCCAGTGTAGTCCCTTTTTCTCTTCACAAAGATCAAGATCAACTGAACATTCATTCGCTTTCTGTTGACCGAAGATATAGTTCGAACCATTCAGTGACTACTCAGCAAGTGAAACATCAACTCTTTAGTTCGGGTCTTTCTGGTAAAAATGAAGGAATTCGTCCTGCTTATTCAAATTCAGAATTTAAGCAAATCTTATATACAAGTCGTTGCGCTGTACTATCTCCT---ACTATTCTCTATGAAAATTCGAATTTATTGTCAAAGAGGCGAAGAAATAGATTCATCATTCCGTTCCAATCGATTCAAGACCGCAAGAACGAACAAATGCTCTATTCGGATTCCGGCATGGGAGTTGAAATACCCATAAATGGTATTTTTCGTAGAAATAGTATTCTTGCTTATTTCGATGATCCTCAATACAGAAGAAACAGTTCCGGAATTACTAAATATGGGACTACGGAGGTGCAGTCAATCGTAAAAAAAGAG------GATTTGTCTGAT------TATAGAGGGGCA------TTGAAGCCAAGAGACCAAACGAAA------CTCGATCCATTATTTTTCATTCCTGAGGAAGTCCATATTTTGCCTGGATCTTCTTATATAATGGTGCGGAATAATAGTATCATTGGGGTAGATACTCCAATCGCTTTAAATACAAGAAGCCGAGTTGGCGGATTGGTCCGAGTA---GAA------AGAAAAAAAAAAAGAATTGAAATTCAAATCTTTTCTGGAGATATCTACTTTCCTGGAGATACA------GATAGGATAGTCCGACACAGCAGCGTCTTAATACCACCAGGAATAGGAAAAAAAAATTGGAATTCTAAGGATAAGGAATTAAAA---AAAAAAGGAAAAAGTTGGATCTATGTCCAAGGGATCACACCGACCAAGACAAAGTTTTTTGTTTTGGTTCGACCTGTAGAAACATACGAAATTGCAGATGGTATCAATTTGTCAACACTTTTCCCTCAAGATCCGTTGAAGGAAAGGGATAACATGAAACTTCAAGTTGTCAATTATATTCTTTATGGAAATGGCAAAACCATTTTTGGCATTCCTGACACAAGGAGTCAATTAATTAGGACCTGTTTCGTATTAAATTGGACCCAC------GCTAAA------AAAAGTTCTTATGCAGGAGAGGCCCCGGCTTCTTTTGTTCAAGTAAGAACAAATGATCTCATTCGAGATTTTATAAGAATCGACTTAGTCAACTTCCCCCTTGCATATACGGGGAAAAGGAATGATTCATCAGGTTCAGGCTTGGTCTATAAT---ACTGGATCCGGTTGCACCTATAGCAATCCGTTTTATTCCACGGCATGGAGTCAACAACCGCTT---ATCCAAAATCAAGTCACCATTCGTACCCTTTTGAATAGAAAAAAAGAGTATCAATCTTTGATAATTTTGTCATCATCCAACTGTTCTCGACTGGAGTCA------TTCAATAGTGTAAAATATAAGAATGGAATAAAAGAAGCC---------GACCCCCCGCTAGTTTCCTTTAGAAAATTGAAATCATTGGGCCCCTTAGGAACAGTACTTCAAATTACGAAT---------TTTTACCATTTACTAACCCATAATCAAATCATGGGAATGAAATATTTTCAACTTGAGAATGTTAAACATACTCTGAATTTCATTAACTATTATTTAATGGATGAAAATGGAAGAATTTCGAATCCCGATCTATGCAGTAAAATAAGTTTGAATCCATTTCATTTA---AATTGGTATTTTAGCCGCTATACTTTTTGTGAAGAGAAACCCACAATAATGAGTCTGGGTCAGTTTATTTGTGAAAATGAATGTATAGCGAAAAACAGACCCCACCTAAAGTTGGGTCAAGTTTTAATTGTTCAAGTTGATTCTATAATAATTAGATCAGCTAAGCCCTATTTGGCCACGCCTGGAGCAACTGTTCATGGCCATTATGGAGAAATCCTTTCTACGGGAGATACTTTTGTTACGTTTATATATGAAAAATCAAGATCTGGTGATATAACGCAGGGTCTTCCAAAAGTAGAACAAGTGTTAGAAGTACGCTCGATTGATTCAATATCAATGAACCTGGAAAAGAGAGTTGAGGGTTGGAACGAGTATATAACAAGAATTCTTGGAATTCCTTGGGGATTCTTGATTGGTGTCGAGTTGACTATAGTGCAAAGTCGTATCTCTTTAGTTAATAAGATCCAAAAGGTTTATCGATCCCAAGGTGTGCAGATTCATAATAGGCATCTAGAAATTATTGTACGTCAAATAACATCAAAAGTATTAGTTTCAGAA------GACGGAATGTCTAATGTTTTTTTACCCGGAGAACTCGTTGGATTGTTGCGCGCGGAACGTACGGGGCGTGCTTTGGAAGAACCAATTTGTTACCGAGCTATTTTATTAGGCATAACAAGAGCCTCTCTGAATACTCAAAGTTTCATATCCGAAGCGAGTTTCCAAGAAACAGCTCGAGTCTTAGCAAAAGCTGCCCTCCGGGGTCGTATTGATTGGTTGAAGGGCCTGAAAGAGAACGTTGTTTTGGGAAGTATGATACCCGTTGGTACCGGATTCAAA------CAATTAGTCCATCGCTCAAGGCAACAGACA---------------------AACAAAAAGCACCATTTATTTGAGGGAAAAATAAAAGATATTTTGGTCCACCACAGAGATTTCTTTAATTCTTCCATTTCATCAAAGAATTCCCGGGATACA---TCAGAACAATCATTTCTGGGAATTACTACC------------GATTCCGGAGGTCGGATTAATCCTTTA
>Cotyledon_tomentosa
ATGGAGGTACTTATGGCAGAACGGGCCAATCTGGTCTTTCACAATAAAGTGATAGATGGAACTGCCATGAAACGACTTATTAGCAGATTGATAGATCACTTCGGAATGGCATATACATCACACATCTTGGATCAAGTAAAGACTCTGGGTTTCCAGCAAGCCACTGCTACATCTATTTCATTAGGAATTGATGATCTTTTAACAATACCTTCGAAAGGATGGCTAGTCCAGGATGCTGAACAACAAAGTTTCATTTTGGAAAAAAACCATCATTACGGGAATGTACATGCGGTAGAAAAATTACGCCAATCCATTGAAATATGGTATGCTACAAGTGAATATTTACGACAAGAAATGAATCCTAATTTCAGGATGACCGATCCCTTTAATCCAGTCCATATAATGTCTTTTTCGGGAGCTAGAGGAAATGTATCTCAAGTACATCAATTAGTAGGTATGAGAGGATTAATGTCGGATCCCCAAGGACAAATGATTGATTTACCCATTCAAAGCAATTTACGCGAAGGACTCTCTTTAACGGAATATATCATTTCTTGCTACGGAGCACGCAAGGGGGTTGTGGATACTGCTGTACGAACATCAGATGCTGGATATCTGACGCGCAGACTTGTTGAAGTAGTTCAACACATTGTTGTGCGTAGAACAGATTGTGGCACCACCCGAGGGTTTTCAGTGAGTCCTCTAAATGGGATGATGTCGGAAAAAGTTTTTATTCAAACATTGATTGGGCGTGTACTAGCAGACGATATATATATGGGGCCGCGATGCATTGCCATTCGAAATAAGGATATTGGGATTGGACTTGTCAATCGATTCTTAACCTTTCGAATACACCCAATATCGATTAGAACTCCCTTTACGTGTAGGAGTATATTTTGGATATGTCGATTCTGTTATGGACGGAGTCCTACTCATGGCGACCTGGTCGAATTGGGGGAAGCTGTAGGTATTATTGCGGGTCAATCTATTGGAGAACCGGGTACTCAACTAACATTAAGAACTTTTCATACTGGTGGAGTATTCACTGGGGGTACTGCAGAACATGTACGAACTCCCTCGAATGGAAAAATCAAATTTAATGAGGATTTGGTTCATCCCACACGTACACGTCACGGACATCCTGCTTTTCTGTGTTATATAGACTTGTATATAACTATTGAGAGTGAAGACATTCTACATAATGTGACTATTCCACCTAAAAGTTTTCTTTTAGTCCAAAATGATCAATATGTAGAATCCGAACAAGTGATTGCTGAGATTCGTGCCGGAACATACACTTTCAATTTGAAAGAGAAGGTTCGAAAACATATTTATTCGGATTCAGAGGGAGAAATGCACTGGAGTACCAATGTGTACCATGCATCTGAATTTACATATGGTAATGTTCATCTCTTACCAAAAACAAGCCATTTATGGATATTAGCAGGAGGGTCTTTCAGATCCAGTGTAGTCCCTTTTTCGCTTCACAAAGATCAAGATCAACTGAACATTCATTCGATTTCTGTCGAACGAAAATCTAGTTCGAACCGCTCAGTGACTGATGAGCAAGTGAAACAGAAACTCTTTCGTTCGGATATTTATGGTAAAAAAGAAGGCAATATTCCTGTTTAT------TCAGAATTAAATCAAATCATATATACTGGTCGTTGCAATATACTATATCCT---GCTATTCTCTATGAAAATTCTCATTTATTGTCAAAGAGGCGAAGCAATAGATTCATCATTCCATTCCAGTCGATTAAAGAACGAAAGAAAGAAACAATGCTCTATTCAGATTCCGGTATCTCGGTTGAAATACCCATAAATGGTCTTTTCCGCAGAAATAGTATTCTTGCTTATTTCGATGATCCTCAATACAGAAGAAACAGTTCAGGAATTACAAAATATGGGACTATGGAGGTGCATTCAATCGTCAAAAAAGAG------GATTTGGTTGAT------TATCGAGGGGCAAAAGAATTTAAGCCAAGATACCAAATGCAA------GTAGATCGATTTTTTTTCATTCCCGAGGAAGTACATATTCTGCCTGGATCTTCTTCTATAATGGTGCGGAATAATAGTATCATTGGAGGAGATACACTAATCACTTTAAATATAAGAAGCCGAGTAGGCGGATTGGTCCGAGTG---GAG------AGAAACAAAAAAAGGATTGAACTTCAAATCTTTTCTGGAGATATCTATTTTCCTGGAGAGACA------GATCGGATAGTCCGACACAGCAGCATCTTAATACCACCCGGAACGGGAAAAACAAAT------------TCGAAGGAATCAAAA---AAGAAATGGAAAAATTGGATTTATGTCCAAGGCATTACACCGACCAAGACAAAGTATTTTGTTTTGGTTCGACCTGTAGAAACATATGAAATAGCAGACGGTATCAATTTATCAACACTTTTCCCTCAGGATCCGTTGCAGGAAAGGGATAACATGACACTTCGAGTTGTCAATTATATCCTTTATGGAAATGGCAAAGCCGTTTTTGGAATTCCTGACACAAGTAGTCAATTAGTTCGAACTTGTTTAGTATTGAATTGGAACCCC------GCTAAA------AAAGGTTCTTCTATCGGGGAGGCCCATGTTTCCTTTGTTCAAGTAAGGACAAATGATCTGATTCGAGATTTTATAAGAATCGACTTAGTCAACTCCCCCCTTTCGTATACCACAAAAAGGAACGATTCATCAGGTTCATGGTTGATCTATAAT---ACTGGATCAAGTCGCACCTATATCAATCCGTTTTATTCCAAGGCATGGATTCAACAACCCCTT---ATCCAAAATCAAGTAACTATTCGTACCTTGTTGAATAGAAATAACGAATATCAATCTTTGATAATTTTGTCATCATCCAATTGTTCTCGACTGGGACCA------TTCAACAGTGTAAAATATCACAATGGAATAAAAGAAGCACTTAAAAGAGACCCCCCCATAGTTTCAGTTAGCAAATTGAAATCATTGGGTTCCTTAGGAACAGCCCTTCCAATTACGAAT---------TGGGACCATTTACTAACCCATAGTCAAATCTTGGTAATGAAATATTTTCAACTTGACAATTTAAAACAGACTTTTGAAATAATGAAATATTATGTAATGGATGAAAATGGAAGGATTTCGAATTCCGATCTATGCAGTACAAAATTTTTGAATCCATTTCATTTG---AATTGGTATTTTCTCCATTGTAATTTTTGTGAAGAGAGACCCACAATAATGAGTCTTGGGCAGTTTATTTGTGAAAATGCATGTATAGCGAAAAATAGACCCCACCTAAAGTCGGGCCAAGTTTTCATTGTTCAAGTTGATTCTATAATAATTCGATCAGCTAAACCCTATTTAGCCACGCCAGGAGCAACTGTTCATGGACATTATGGAGAAATCCTTTCTACGGGGGACACTTTGGTTACATTTATATATGAAAAATCAAGATCTGGTGATATAACGCAGGGGCTTCCAAAAGTGGAACAAGTCTTGGAAGTACGTTCGATTGATTCAATATCGATGAACCTAGAAAAGAGAGTTGAGGGTTGGAACGAGCATATAACAAGAATTATGGGAATTCCTTGGGGATTCTTGATTGGTGTCGAGCTAACTATAGTGCAAAGTCGTATCTCTTTGGTTAATAAGATACAAAAGGTTTATCGATCCCAGGGTGTGCAGATTCATAATAGGCATATAGAAATTATTGTACGTCAAATAACATCAAAAGTTTTAGTTTCAGAA------GACGGAATGTCTAATGTTTTTTCACCCGGAGAACTAATTGGATTGTTGCGAGCGGAACGAACGGGGCGTGCTTTGGACGAAGCAATCTGTTACCGAGCTATTTTATTGGGAATAACAAGAGCATCTCTGAATACTCAAAGTTTCATATCCGAAGCGAGTTTTCAAGAAACCGCTCGAGTCTTAGCAAAAGCTGCTCTAAGGGGTCGTATCGATTGGTTGAAGGGCCTAAAAGAAAACGTTGTTTTGGGAAGTATGATACCCGTTGGTACCGGATTCAAA------GAATTAGTACATCGTTCAAGGCAACATAAC---------------AACAAAAACAAAAATCGAAATTTATTTGGGGGGAAAATGCAAAATATTTTGTTCCACCATAGAGATTTATTTCATTCTTACATT---TCAAAGAATTACCATGATACA---TCAGAACAATCATTTCTGGGATTTACTGAT------------TTC------------------------
>Kalanchoe_daigremontiana
ATGGAGGTACTTATGGCAGAACGGGCCAATCTGGTCTTTCACAATAAAGTGATAGATGGAACTGCCATGAAACGACTTATTAGCAGATTGATAGATCACTTCGGAATGGCATATACATCACACATCTTGGATCAAGTAAAGACTCTGGGTTTCCAGCAAGCCACTGCTACATCTATTTCATTAGGAATTGATGATCTTTTAACAATACCTTCGAAAGGATGGCTAGTACAGGATGCTGAACAACAAAGTTTCCTTTTGGAAAAAAATCATCATTACGGGAATGTACATGCGGTAGAAAAATTACGCCAATCCATTGAAATATGGTATGCTACAAGTGAATATTTACGACAAGAAATGAATCCTAATTTCAGGATGACCGATCCCTTTAATCCAGTCCATATAATGTCTTTTTCGGGAGCGAGAGGAAATGTATCTCAAGTACACCAATTAGTAGGTATGAGAGGATTAATGTCGGATCCCCAAGGACAAATGATTGATTTACCCATTCAAAGCAATTTACGTGAAGGACTCTCCTTAACGGAATATATAATTTCTTGCTACGGAGCACGAAAAGGGGTTGTGGATACTGCTGTACGAACATCGGATGCTGGATATCTGACGCGCAGACTTGTTGAAGTAGTTCAACACATTGTTGTGCGTAGAACAGATTGTGGCACCACCCGAGGGTTTTCAGTGAGTCCTATAAATGGGCTGATGTCGGAAAAAGTTTTTAGTCAAACATTGATTGGGCGTGTACTAGCAGACGATATATATATGGGGCCGCGATGCATTGCCATTCGAAATAAGGATATTGGTATTGGACTTGTCAATCGATTCTTAACCTTTCGAATACACCCAATATCTATTAGAACTCCCTTTACTTGTAGGAGTATATTTTGGATCTGTCGATTCTGTTATGGACGGAGTCCTACTCATGGCGACCTGGTCGAATTGGGGGAAGCTGTAGGTATTATTGCGGGTCAATCTATTGGAGAACCGGGTACTCAACTAACATTAAGAACTTTTCATACTGGTGGAGTATTCACTGGGGGTACTGCAGAACATGTACGAACTCCCTCTAATGGAAAAATCAAATTTAATGAGGATTTGGTTCATCCCACACGTACACGTCACGGACATCCTGCTTTTCTGTGTTATATAGACTTGTATATAACTATTGAGAGTGAAGACATTCTACATAATGTGAATATTCCACCTAAAAGTTTTCTTTTAGTCCAAAATGATCAATATGTAGAATCCGAACAAGTAATTGCTGAGATTCGTGCCGGAACATACACTTTCAATTTTAAAGAGAAGGTTCGAAAACATATTTATTCAGATTCAGAGGGAGAAATGCACTGGAGTACCAATGTGTACCATGCATCTGAATTTACATATGGTAATGTTCATCTCTTACCAAAAACAAGCCATTTATGGATATTAGCAGGAGGGTCTTTCAGATCCAGTCTAGTCCCTTTTTCGCTTCACAAAGATCAAGATCAACTGAACATTCATTCGCTTTCTGTCGAACGAAGATATAGTTTTAACCGCTCAGTGACTGATGAGCAAGTGGAACATAAATTCTTTCGTTCGGATATTTATGGTAAAAAAGAAGGCAATATTCCTGTTTAT------TCAGAATTTAATCAAATCATATATACTGGTCGTTGCAATATACTATACCCT---GCTATTCTCTATGAAAATTCGAATTTATTGTCAAAGAGGCGAAGCAATAGATTCATCATTCCATTCCAGTCGATTAACGAACGAAAGAAAGAAACAATGCTCGATTCAGATTCCGGTATCTCGGTTGAAATACCCATAAATGGTATTTTCCGCAGAAATAGTATTCTTGCTTATTTCGATGATCCTCAATACAGAAGAAAGAGTTCAGGAATTACTAAATATGGGACTATGGAGGTGCATTCAATCGTCAAAAAAGAG------GATTTGGTTGAT------TATCGAGGGGCAAAAGAATTTAAGCCAAGATACCAAATGGAA------GTAGATCGATTGTTTTTCATTCCCGAGGAAGTACATATTCTGCCTGGATCTTCTTCTATAATGGTGCGGAATAATAGTCTCATTGGAGGAGATACACTAATCACTTTAAATAGAAGAAGCCGAGTAGGCGGATTGGTGCGAGTG---GAG------ATAAACAAAAAAAGGATTGAACTTCAAATCTTTTCTGGAGATATCTATTTTCCTGGAGAGACA------GATCGGATAGTCCGACACAGCAACATCTTAATACCACCAGGAACGGGAAAAACAAAT------------TCGAAGGAATCAAAA---AAGAAATGGAAAAATTGGATTTATGTCCAAGGCATTACACCGACCAAGACAAAGTATTTTGTTTTGGTTCGACCTGTAGAAACATATGAAATAGCAGATGGTATAAATTTATCAACACTTTTCCCTCAGGATCCGTTGCAGGAAAGGGATAACATGACACTTCAAGTTGTCAATTATATCCTTTATGGAAATGGCAAAGCCTTTTTTGGAATTCCTGACACAAGTAGTCAATTAGTTCGAACTTGTTTAGTATTGAATTGGAACTCC------GCTAAA------AAAGGTTCTTCTATCGGGGAGGCCCCTGTTTCCTTTGTTCAAGTAAGGACAAATGATCTGATTCGAGATTTTATAAGAATCGACTTAGTCAACTCCCCCCTTTCGTATACCGGAAAAAGGAACGATTCATCAGGTTCATGGTTGATCTATAAT---ACTGGATCAAGTCGCACCTATATCAATCCTTTTTATTCAAAGACATGGATTCAACAACCCCTT---ATCCAAAATCAAGTAACTATTCGTACCTTGTTGAATAGAAATAACGACTATCAATCTTTGAGAATTTTGTCATCATCCAATTGTTCTCGACTGGGACCA------TTCAACAGTGCAAAATCTCACAATGGAATAAAAGAAGCACTTAAAAGAGACCCTCCCATAGTTTCAGTTAGCAAATTGAAATCATTGGGTTCCTTAGGAGCAGCCCTTCCAATTACGAAT---------TTTGACCCTTTACTAACCCATAATCAAATATTGATAATGAAATATTTTCAACTTGACAATTTAAAACAGACTTTTGAAATAATGAAATATTTTGTAATGGATGAAAATGGAAGGATTTCGAATTCCGATCTATGCAGTAAAAAATGTTTGAATTCATTTCATTTG---AATTGGTATTTTTTCTATTGTAATTTTTTTGAAGAGAGACCCACCATAATTAGTCTTGGGCAGTTTATTTGTGAAAATGCATGTATAGCGAAAAACAGACCCCACCTAAAGTCGGGCCAAGTTTTCATTGTTCAAGTTGATTCTATAATAATTCGATCAGCTAAACCCTATTTAGCCACGCCAGGAGCAACTGTTCATGGACATTATGGAGAAATCCTTTCTACGGGAGATACTTTGGTTACATTTATATATGAAAAATCAAGATCTGGTGATATAACGCAGGGTCTTCCAAAAGTGGAACAAGTCTTGGAAGTACGTTCGATTGATTCAATATCGATGAACCTAGAAAAGAGAGTTGAGGGTTGGAACGAGCATATAACAAGAATTCTTGGAATTCCTTGGGGATTCTTGATTGGTGTCGAGCTAACTATAGTGCAAAGTCGTATCTCTTTGGTTAATAAGATACAAAAGGTTTATCGATCCCAGGGTGTGCAGATTCATAATAGGCATATAGAAATTATTGTACGCCAAATAACATCAAAAGTTTTAGTTTCAGAA------GACGGAATGTCTAATGTTTTTTCACCCGGAGAACTAATTGGATTGTTGCGAGCGGAACGAACGGGGCGTGCTTTGGACGAAGCAATCTGTTACCGAGCTATTTTATTGGGAATAACAAGAGCATCTCTGAATACTCAAAGTTTCATATCCGAAGCGAGTTTTCAAGAAACCGCTCGAGTCTTAGCAAAAGCTGCTCTAAGGGGTCGTATCGATTGGTTGAAGGGCCTAAAAGAAAACGTTGTTTTGGGAAGTATGATCCCCGTTGGTACCGGATTCAAA------GAATTAGTACATCGTTCAAGGCAACATAAG---------------------AACAAAAATCTAAATTTATTTGGGGGGAAAATGCAAAATATTTTGTTCCACCATAGAGATTTATTTCAGTCTTACATT---TCAAAGAATTACCACGATACA---TCAGAACAATCATTTCTGGGATTTACTGAT------------TTCTCA---GATCGGATTCAGCCCTTT
>Kalanchoe_delagoensis
ATGGAGGTACTTATGGCAGAACGGGCCAATCTGGTCTTTCACAATAAAGTGATAGATGGAACTGCCATGAAACGACTTATTAGCAGATTGATAGATCACTTCGGAATGGCATATACATCACACATCTTGGATCAAGTAAAGACTCTGGGTTTCCAGCAAGCCACTGCTACATCTATTTCATTAGGAATTGATGATCTTTTAACAATACCTTCGAAAGGATGGCTAGTACAGGATGCTGAACAACAAAGTTTCCTTTTGGAAAAAAATCATCATTACGGGAATGTACATGCGGTAGAAAAATTACGCCAATCCATTGAAATATGGTATGCTACAAGTGAATATTTACGACAAGAAATGAATCCTAATTTCAGGATGACCGATCCCTTTAATCCAGTCCATATAATGTCTTTTTCGGGAGCGAGAGGAAATGTATCTCAAGTACACCAATTAGTAGGTATGAGAGGATTAATGTCGGATCCCCAAGGACAAATGATTGATTTACCCATTCAAAGCAATTTACGTGAAGGACTCTCCTTAACGGAATATATAATTTCTTGCTACGGAGCACGAAAAGGGGTTGTGGATACTGCTGTACGAACATCGGATGCTGGATATCTGACGCGCAGACTTGTTGAAGTAGTTCAACACATTGTTGTGCGTAGAACAGATTGTGGCACCACCCGAGGGTTTTCAGTGAGTCCTATAAATGGGCTGATGTCGGAAAAAGTTTTTAGTCAAACATTGATTGGGCGTGTACTAGCAGACGATATATATATGGGGCCGCGATGCATTGCCATTCGAAATAAGGATATTGGTATTGGACTTGTCAATCGATTCTTAACCTTTCGAATACACCCAATATCTATTAGAACTCCCTTTACTTGTAGGAGTATATTTTGGATCTGTCGATTCTGTTATGGACGGAGTCCTACTCATGGCGACCTGGTCGAATTGGGGGAAGCTGTAGGTATTATTGCGGGTCAATCTATTGGAGAACCGGGTACTCAACTAACATTAAGAACTTTTCATACTGGTGGAGTATTCACTGGGGGTACTGCAGAACATGTACGAACTCCCTCTAATGGAAAAATCAAATTTAATGAGGATTTGGTTCATCCCACACGTACACGTCACGGACATCCTGCTTTTCTGTGTTATATAGACTTGTATATAACTATTGAGAGTGAAGACATTCTACATAATGTGAATATTCCACCTAAAAGTTTTCTTTTAGTCCAAAATGATCAATATGTAGAATCCGAACAAGTAATTGCTGAGATTCGTGCCGGAACATACACTTTCAATTTTAAAGAGAAGGTTCGAAAACATATTTATTCAGATTCAGAGGGAGAAATGCACTGGAGTACCAATGTGTACCATGCATCTGAATTTACATATGGTAATGTTCATCTCTTACCAAAAACAAGCCATTTATGGATATTAGCAGGAGGGTCTTTCAGATCCAGTCTAGTCCCTTTTTCGCTTCACAAAGATCAAGATCAACTGAACATTCATTCGCTTTCTGTCGAACGAAGATATAGTTTTAACCGCTCAGTGACTGATGAGCAAGTGGAACATAAATTCTTTCGTTCGGATATTTATGGTAAAAAAGAAGGCAATATTCCTGTTTAT------TCAGAATTTAATCAAATCATATATACTGGTCGTTGCAATATACTATACCCT---GCTATTCTCTATGAAAATTCGAATTTATTGTCAAAGAGGCGAAGCAATAGATTCATCATTCCATTCCAGTCGATTAACGAACGAAAGAAAGAAACAATGCTCGATTCAGATTCCGGTATCTCGGTTGAAATACCCATAAATGGTATTTTCCGCAGAAATAGTATTCTTGCTTATTTCGATGATCCTCAATACAGAAGAAAGAGTTCAGGAATTACTAAATATGGGACTATGGAGGTGCATTCAATCGTCAAAAAAGAG------GATTTGGTTGAT------TATCGAGGGGCAAAAGAATTTAAGCCAAGATACCAAATGGAA------GTAGATCGATTGTTTTTCATTCCCGAGGAAGTACATATTCTGCCTGGATCTTCTTCTATAATGGTGCGGAATAATAGTCTCATTGGAGGAGATACACTAATCACTTTAAATAGAAGAAGCCGAGTAGGCGGATTGGTGCGAGTG---GAG------ATAAACAAAAAAAGGATTGAACTTCAAATCTTTTCTGGAGATATCTATTTTCCTGGAGAGACA------GATCGGATAGTCCGACACAGCAACATCTTAATACCACCAGGAACGGGAAAAACAAAT------------TCGAAGGAATCAAAA---AAGAAATGGAAAAATTGGATTTATGTCCAAGGCATTACACCGACCAAGACAAAGTATTTTGTTTTGGTTCGACCTGTAGAAACATATGAAATAGCAGATGGTATAAATTTATCAACACTTTTCCCTCAGGATCCGTTGCAGGAAAGGGATAACATGACACTTCAAGTTGTCAATTATATCCTTTATGGAAATGGCAAAGCCTTTTTTGGAATTCCTGACACAAGTAGTCAATTAGTTCGAACTTGTTTAGTATTGAATTGGAACTCC------GCTAAA------AAAGGTTCTTCTATCGGGGAGGCCCCTGTTTCCTTTGTTCAAGTAAGGACAAATGATCTGATTCGAGATTTTATAAGAATCGACTTAGTCAACTCCCCCCTTTCGTATACCGGAAAAAGGAACGATTCATCAGGTTCATGGTTGATCTATAAT---ACTGGATCAAGTCGCACCTATATCAATCCTTTTTATTCAAAGACATGGATTCAACAACCCCTT---ATCCAAAATCAAGTAACTATTCGTACCTTGTTGAATAGAAATAACGACTATCAATCTTTGAGAATTTTGTCATCATCCAATTGTTCTCGACTGGGACCA------TTCAACAGTGCAAAATCTCACAATGGAATAAAAGAAGCACTTAAAAGAGACCCTCCCATAGTTTCAGTTAGCAAATTGAAATCATTGGGTTCCTTAGGAGCAGCCCTTCCAATTACGAAT---------TTTGACCCTTTACTAACCCATAATCAAATATTGATAATGAAATATTTTCAACTTGACAATTTAAAACAGACTTTTGAAATAATGAAATATTTTGTAATGGATGAAAATGGAAGGATTTCGAATTCCGATCTATGCAGTAAAAAATGTTTGAATCCATTTCATTTG---AATTGGTATTTTTTCTATTGTAATTTTTTTGAAGAGAGACCCACCATAATTAGTCTTGGGCAGTTTATTTGTGAAAATGCATGTATAGCGAAAAACAGACCCCACCTAAAGTCGGGCCAAGTTTTCATTGTTCAAGTTGATTCTATAATAATTCGATCAGCTAAACCCTATTTAGCCACGCCAGGAGCAACTGTTCATGGACATTATGGAGAAATCCTTTCTACGGGAGATACTTTGGTTACATTTATATATGAAAAATCAAGATCTGGTGATATAACGCAGGGTCTTCCAAAAGTGGAACAAGTCTTGGAAGTACGTTCGATTGATTCAATATCGATGAACCTAGAAAAGAGAGTTGAGGGTTGGAACGAGCATATAACAAGAATTCTTGGAATTCCTTGGGGATTCTTGATTGGTGTCGAGCTAACTATAGTGCAAAGTCGTATCTCTTTGGTTAATAAGATACAAAAGGTTTATCGATCCCAGGGTGTGCAGATTCATAATAGGCATATAGAAATTATTGTACGCCAAATAACATCAAAAGTTTTAGTTTCAGAA------GACGGAATGTCTAATGTTTTTTCACCCGGAGAACTAATTGGATTGTTGCGAGCGGAACGAACGGGGCGTGCTTTGGACGAAGCAATCTGTTACCGAGCTATTTTATTGGGAATAACAAGAGCATCTCTGAATACTCAAAGTTTCATATCCGAAGCGAGTTTTCAAGAAACCGCTCGAGTCTTAGCAAAAGCTGCTCTAAGGGGTCGTATCGATTGGTTGAAGGGCCTAAAAGAAAACGTTGTTTTGGGAAGTATGATCCCCGTTGGTACCGGATTCAAA------GAATTAGTACATCGTTCAAGGCAACATAAG---------------------AACAAAAATCTAAATTTATTTGGGGGGAAAATGCAAAATATTTTGTTCCACCATAGAGATTTATTTCAGTCTTACATT---TCAAAGAATTACCACGATACA---TCAGAACAATCATTTCTGGGATTTACTGAT------------TTCTCA---GATCGGATTCAGCCCTTT
>Kalanchoe_fedtschenkoi
ATGGAGGTACTTATGGCAGAACGGGCCAATCTGGTCTTTCACAATAAAGTGATAGATGGAACTGCCATGAAACGACTTATTAGCAGATTGATAGATCACTTCGGAATGGCATATACATCACACATCTTGGATCAAGTAAAGACTCTGGGTTTCCAGCAAGCCACTGCTACATCTATTTCATTAGGAATTGATGATCTTTTAACAATACCTTCGAAAGGATGGCTAGTACAGGATGCTGAACAACAAAGTTTCCTTTTGGAAAAAAATCATCATTACGGGAATGTACATGCGGTAGAAAAATTACGCCAATCCATTGAAATATGGTATGCTACAAGTGAATATTTACGACAAGAAATGAATCCTAATTTCAGGATGACCGATCCCTTTAATCCAGTCCATATAATGTCTTTTTCGGGAGCGAGAGGAAATGTATCTCAAGTACACCAATTAGTAGGTATGAGAGGATTAATGTCGGATCCCCAAGGACAAATGATTGATTTACCCATTCAAAGCAATTTACGTGAAGGACTCTCCTTAACGGAATATATAATTTCTTGCTACGGAGCACGAAAAGGGGTTGTGGATACTGCTGTACGAACATCGGATGCTGGATATCTGACGCGCAGACTTGTTGAAGTAGTTCAACACATTGTTGTGCGTAGAACAGATTGTGGCACCACCCGAGGGTTTTCAGTGAGTCCTATAAATGGGCTGATGTCGGAAAAAGTTTTTAGTCAAACATTGATTGGGCGTGTACTAGCAGACGATATATATATGGGGCCGCGATGCATTGCCATTCGAAATAAGGATATTGGTATTGGACTTGTCAATCGATTCTTAACCTTTCGAATACACCCAATATCTATTAGAACTCCCTTTACTTGTAGGAGTATATTTTGGATCTGTCGATTCTGTTATGGACGGAGTCCTACTCATGGCGACCTGGTCGAATTGGGGGAAGCTGTAGGTATTATTGCGGGTCAATCTATTGGAGAACCGGGTACTCAACTAACATTAAGAACTTTTCATACTGGTGGAGTATTCACTGGGGGTACTGCAGAACATGTACGAACTCCCTCTAATGGAAAAATCAAATTTAATGAGGATTTGGTTCATCCCACACGTACACGTCACGGACATCCTGCTTTTCTGTGTTATATAGACTTGTATATAACTATTGAGAGTGAAGACATTCTACATAATGTGAATATTCCACCTAAAAGTTTTCTTTTAGTCCAAAATGATCAATATGTAGAATCCGAACAAGTAATTGCTGAGATTCGTGCCGGAACATACACTTTCAATTTTAAAGAGAAGGTTCGAAAACATATTTATTCAGATTCAGAGGGAGAAATGCACTGGAGTACCAATGTGTACCATGCATCTGAATTTACATATGGTAATGTTCATCTCTTACCAAAAACAAGCCATTTATGGATATTAGCAGGAGTGTCTTTCAGATCCAGTCTAGTCCCTTTTTCGCTTCACAAAGATCAAGATCAACTGAACATTCATTCGCTTTCTGTCGAACGAAGATATAGTTTTAACCGCTCAGTGACTGATGAGCAAGTGGAACATAAATTCTTTCGTTCGGATATTTATGGTAAAAAAGAAGGCAATATTCCTGTTTAT------TCAGAATTTAATCAAATCATATATACTGGTCGTTGCAATATACTATACCCT---GCTATTCTCTATGAAAATTCGAATTTATTGTCAAAGAGGCGAAGCAATAGATTCATCATTCCATTCCAGTCGATTAACGAACGAAAGAAAGAAACAATGCTCGATTCAGATTCCGGTATCTCGGTTGAAATACCCATAAATGGTATTTTCCGCAGAAATAGTATTCTTGCTTATTTCGATGATCCTCAATACAGAAGAAAGAGTTCAGGAATTACTAAATATGGGACTATGGAGGTGCATTCAATCGTCAAAAAAGAG------GATTTGGTTGAT------TATCGAGGGGCAAAAGAATTTAAGCCAAGATACCAAATGGAA------GTAGATCGATTGTTTTTCATTCCCGAGGAAGTACATATTCTGCCTGGATCTTCTTCTATAATGGTGCGGAATAATAGTCTCATTGGAGGAGATACACTAATCACTTTAAATAGAAGAAGCCGAGTAGGCGGATTGGTGCGAGTG---GAG------ATAAACAAAAAAAGGATTGAACTTCAAATCTTTTCTGGAGATATCTATTTTCCTGGAGAGACA------GATCGGATAGTCCGACACAGCAACATCTTAATACCACCAGGAACGGGAAAAACAAAT------------TCGAAGGAATCAAAA---AAGAAATGGAAAAATTGGATTTATGTCCAAGGCATTACACCGACCAAGACAAAGTATTTTGTTTTGGTTCGACCTGTAGAAACATATGAAATAGCAGATGGTATAAATTTATCAACACTTTTCCCTCAGGATCCGTTGCAGGAAAGGGATAACATGACACTTCAAGTTGTCAATTATATCCTTTATGGAAATGGCAAAGCCTTTTTTGGAATTCCTGACACAAGTAGTCAATTAGTTCGAACTTGTTTAGTATTGAATTGGAACTCC------GCTAAA------AAAGGTTCTTCTATCGGGGAGGCCCCTGTTTCCTTTGTTCAAGTAAGGACAAATGATCTGATTCGAGATTTTATAAGAATCGACTTAGTCAACTCCCCCCTTTCGTATACCGGAAAAAGGAACGATTCATCAGGTTCATGGTTGATCTATAAT---ACTGGATCAAGTCGCACCTATATCAATCCTTTTTATTCAAAGACATGGATTCAACAACCCCTT---ATCCAAAATCAAGTAACTATTCGTACCTTGTTGAATAGAAATAACGACTATCAATCTTTGAGAATTTTGTCATCATCCAATTGTTCTCGACTGGGACCA------TTCAACAGTGCAAAATCTCACAATGGAATAAAAGAAGCACTTAAAAGAGACCCTCCCATAGTTTCAGTTAGCAAATTGAAATCATTGGGTTCCTTAGGAGCAGCCCTTCCAATTACGAAT---------TTTGACCCTTTACTAACCCATAATCAAATATTGATAATGAAATATTTTCAACTTGACAATTTAAAACAGACTTTTGAAATAATGAAATATTTTGTAATGGATGAAAATGGAAGGATTTCGAATTCCGATCTATGCAGTAAAAAATGTTTGAATCCATTTCATTTG---AATTGGTATTTTTTCTATTGTAATTTTTTTGAAGAGAGACCCACCATAATTAGTCTTGGGCAGTTTATTTGTGAAAATGCATGTATAGCGAAAAACAGACCCCACCTAAAGTCGGGCCAAGTTTTCATTGTTCAAGTTGATTCTATAATAATTCGATCAGCTAAACCCTATTTAGCCACGCCAGGAGCAACTGTTCATGGACATTATGGAGAAATCCTTTCTACGGGAGATACTTTGGTTACATTTATATATGAAAAATCAAGATCTGGTGATATAACGCAGGGTCTTCCAAAAGTGGAACAAGTCTTGGAAGTACGTTCAATTGATTCAATATCGATGAACCTAGAAAAGAGAGTTGAGGGTTGGAACGAGCATATAACAAGAATTCTTGGAATTCCTTGGGGATTCTTGATTGGTGTCGAGCTAACTATAGTGCAAAGTCGTATCTCTTTGGTTAATAAGATACAAAAGGTTTATCGATCCCAGGGTGTGCAGATTCATAATAGGCATATAGAAATTATTGTACGCCAAATAACATCAAAAGTTTTAGTTTCAGAA------GACGGAATGTCTAATGTTTTTTCACCCGGAGAACTAATTGGATTGTTGCGAGCGGAACGAACGGGGCGTGCTTTGGACGAAGTAATCTGTTACCGAGCTATTTTATTGGGAATAACAAGAGCATCTCTGAATACTCAAAGTTTCATATCCGAAGCGAGTTTTCAAGAAACCGCTCGAGTCTTAGCAAAAGCTGCTCTAAGGGGTCGTATCGATTGGTTGAAGGGCCTAAAAGAAAACGTTGTTTTGGGAAGTATGATCCCCGTTGGTACCGGATTCAAA------GAATTAGTACATCGTTCAAGGCAACATAAG---------------------AACAAAAATATAAATTTATTTGGGGGGAAAATGCAAAATATTTTGTTCCACCATAGAGATTTATTTCAGTCTTACATT---TCAAAGAATTACCACGATACA---TCAGAACAATCATTTCTGGGATTTACTGAT------------TTCTCA---GATCGGATTCAGCCCTTT
>Kalanchoe_longiflora
ATGGAGGTACTTATGGCAGAACGGGCCAATCTGGTCTTTCACAATAAAGTGATAGATGGAACTGCCATGAAACGACTTATTAGCAGATTGATAGATCACTTCGGAATGGCATATACATCACACATCTTGGATCAAGTAAAGACTCTGGGTTTCCAGCAAGCCACTGCTACATCTATTTCATTAGGAATTGATGATCTTTTAACAATACCTTCGAAAGGATGGCTAGTACAGGATGCTGAACAACAAAGTTTCCTTTTGGAAAAAAATCATCATTACGGGAATGTACATGCGGTAGAAAAATTACGCCAATCCATTGAAATATGGTATGCTACAAGTGAATATTTACGACAAGAAATGAATCCTAATTTCAGGATGACCGATCCCTTTAATCCAGTCCATATAATGTCTTTTTCGGGAGCGAGAGGAAATGTATCTCAAGTACACCAATTAGTAGGTATGAGAGGATTAATGTCGGATCCCCAAGGACAAATGATTGATTTACCCATTCAAAGCAATTTACGCGAAGGACTCTCCTTAACGGAATATATAATTTCTTGCTACGGAGCACGAAAAGGGGTTGTGGATACTGCTGTACGAACATCGGATGCTGGATATCTGACGCGCAGACTTGTTGAAGTAGTTCAACACATTGTTGTGCGTAGAACAGATTGTGGCACCACCCGAGGGTTTTCAGTGAGTCCTCTAAATGGGATGATGTCGGAAAAAGTTTTTAGTCAAACATTGATTGGGCGTGTACTAGCAGACGATATATATATGGGGCCGCGATGCATTGCCATTCGAAATAAGGATATTGGTATTGGACTTGTCAATCGATTCTTAACCTTTCGAATACACCCAATATCTATTAGAACTCCCTTTACTTGTAGGAGTATATTTTGGATCTGTCGATTCTGTTATGGACGGAGTCCTACTCATGGCGACCTGGTCGAATTGGGGGAAGCTGTAGGTATTATTGCGGGTCAATCTATTGGAGAACCGGGTACTCAACTAACATTAAGAACTTTTCATACTGGTGGAGTATTCACTGGGGGTACTGCAGAACATGTACGAACTCCCTCTAATGGAAAAATCAAATTTAATGAGGATTTGGTTCATCCCACACGTACACGTCACGGACATCCTGCTTTTCTGTGTTATATAGACTTGTATATAACTATTGAGAGTGAAGACATTCTACATAATGTGAATATTCCACCTAAAAGTTTTCTTTTAGTCCAAAATGATCAATATGTAGAATCCGAACAAGTAATTGCTGAGATTCGTGCCGGAACATACACTTTCAATTTGAAAGAGAAGGTTCGAAAACATATTTATTCTGATTCAGAGGGAGAAATGCACTGGAGTACCAATGTGTACCATGCATCTGAATTTATATATGGTAATGTTCATCTCTTACCAAAAACAAGCCATTTATGGATATTAGCAGGAGGGTCTTTCAGATCCAGTGTAGTCCCTTTTTCGCTTCACAAAGATCAAGATCAACTGAACATTCATTCGCTTTCTGTCGAACGAAGATATAGTTCTAACCGCTCAGTGACTGATGAGCAAGTGGAACATAAATTCTTTCGTTCGGATATTTATGGTAAAAAAGAAGGCAATATTCCTGTTTAT------TCAGAATTTAATCAAATCATATATACTGGTCGTTGCAATATACTATATCCT---GCTATTCTCTATGAAAATTCCAATTTATTGTCAAAGAGGCGAAGCAATAGATTCATCATTCCATTCCAGTCGATTAACGAACGAAAGAAAGAAACAATGCTCTATTCAGATTCCGGTATCTCGGTTGAAATACCCATAAATGGTATTTTCCGCAGAAATAGTATTCTTGCTTATTTCGATGATCCTCAATACAGAAGAAACAGCTCAGGAATTACTAAATATGGGACTATGGAGGTGCATTCAATCGTCAAAAAAGAG------GATTTGGTTGAT------TATCGAGGGGCAAAAGAATTTAAGCCAAGATACCAAATGGAA------GTAGATCGATTGTTTTTCATTCCCGAGGAAGTACATATTCTGCCTGGATCTTCTTCTATAATGGTGCGGAATAATAGTCTCATTGGAGGAGATACACTAATCACTTTAAATAGAAGAAGCCGAGTAGGCGGATTGGTACGAGTG---GAG------ATAAACAAAAAAAGGATTGAACTTCAAATCTTTTCTGGAGATATCTATTTTCCTGGAGAGACA------GATCGGATAGTCCGACACAGCAACATCTTAATACCACCAGGAACGGGAAAAACAAAT------------TCGAAGGAATCAAAA---AAGAAATGGAAAAATTGGATTTATGTCCAAGGCATTACACCGACCAAGACAAAGTATTTTGTTTTGGTTCGACCTGTAGAAACATATGAAATAGCAGATGGTATAAATTTATCAACACTTTTCCCTCAGGATCCGTTGCAGGAAAGGGATAACATGACACTTCAAGTTGTCAATTATATCCTTTATGGAAATGGCAAAGCCTTTTTTGGAATTCCTGACACAAGTAGTCAATTAGTTCGAACTTGTTTAGTATTGAATTGGAACTCC------GCTAAA------AAAGGTTCTTCTATCGGGGAGGCCCCTGTTTCCTTTGTTCAAGTAAGGACAAATGATCTGATTCGAGATTTTATAAGAATCGACTTAGTCAACTCCCCCTTTTCGTATACCGGGAAAAGGAACGATTCATCAGGTTCATGGTTGATCTATAAT---ACTGGATCAAGTCGCACCTATATCAATCCTTTTTATTCAAAGGCATGGATTCAACAACCCCTT---ATCCAAAATCAAGTAACTATTCGTACCTTGTTGAATAGAAATAACGACTATCAATCTTTGATAATTTTGTCATCATCCAATTGTTCTCGACTGGGACCA------TTCAACAGTGTAAAATCTCACAATGGAATAAAAGAAGCACTTAAAAGAGACCCTCCCATAGTTTCAGTTAGCAAATTGAAATCATTGGGTTCCTTAGGAGCAGCCCTTCCAATTACGAAT---------TTTGACCCTTTACTAACCCATAATCAAATATTGGTAATGAAATATTTTCAACTTGACAATTTAAAACAGACTTTTGAAATAATGAAATATTATGTAATGGATGAAAATGGAAGGATTTCGAATTCCGATCTATGCAGTAAAAAATGTTTGAATCCATTTCATTTG---AATTGGTATTTTCTCCATTGTAATTTTTTTGAAGAGAGACCCACCATAATTAGTCTTGGGCAGTTTATTTGTGAAAATGCATGTATAGCGAAAAACAGACCCCACCTAAAGTCGGGCCAAGTTTTCATTGTTCAAGTTGATTCTATAATAATTCGATCAGCTAAGCCCTATTTAGCCACGCCAGGAGCAACTGTTCATGGACATTATGGAGAAATCCTTTCTACGGGAGATACTTTGGTTGCATTTATATATGAAAAATCAAGATCTGGTGATATAACGCAGGGTCTTCCAAAAGTGGAACAAGTCTTGGAAGTACGTTCGATTGATTCAATATCGATGAACCTAGAAAAGAGAGTTGAGGGTTGGAACGAGCATATAACAAGAATTCTTGGAATTCCTTGGGGATTCTTGATTGGTGTCGAGCTAACTATAGTGCAAAGTCGTATCTCTTTGGTTAATAAGATACAAAAGGTTTATCGATCCCAGGGTGTGCAGATTCATAATAGGCATATAGAAATTATTGTACGCCAAATAACATCAAAAGTTTTAGTTTCAGAA------GACGGAATGTCTAATGTTTTTTCACCCGGAGAACTAATTGGATTGTTGCGAGCGGAACGAACGGGGCGTGCTTTGGACGAAGCAATCTGTTACCGAGCTATTTTATTGGGAATAACAAGAGCATCTCTGAATACTCAAAGTTTCATATCCGAAGCGAGTTTTCAAGAAACCGCTCGAGTCTTAGCAAAAGCTGCTCTAAGGGGTCGTATCGATTGGTTGAAGGGCCTAAAAGAAAACGTTGTTTTGGGAAGTATGATCCCCGTTGGTACCGGATTCAAA------GAATTAGTACATCGTTCAAGGCAACATAAG---------------------AACAAAAATCTAAATTTATTTGGGGGGAAAATGCAAAATATTTTGTTCCACCATAGAGATTTATTTCATTCTTACATT---TCAAAGAATTACCACGATACA---TCAGAACAATCATTTCTGGGATTTACTGAT------------TTCTCA---GATCGGATTCAGCCCTTT
>Kalanchoe_tomentosa
ATGGAGGTACTTATGGCAGAACGGGCCAATCTGGTCTTTCACAATAAAGTGATAGATGGAACTGCCATGAAACGACTTATTAGCAGATTGATAGATCACTTCGGAATGGCATATACATCACACATCTTGGATCAAGTAAAGACTCTGGGTTTCCAGCAAGCCACTGCTACATCTATTTCATTAGGAATTGATGATCTTTTAACAATACCTTCGAAAGGATGGCTAGTCCAGGATGCTGAACAACAAAGTTTCATTTTAGAAAAAAACCATCATTACGGGAATGTACATGCGGTAGAAAAATTACGCCAATCCATTGAAATATGGTATGCTACAAGTGAATATTTACGACAAGAAATGAATCCTAATTTCAGGATGACCGATCCCTTTAATCCAGTCCATATAATGTCTTTTTCGGGAGCTAGAGGAAATGTATCTCAAGTACACCAATTAGTAGGTATGAGAGGATTAATGTCGGATCCCCAAGGACAAATGATTGATTTACCCATTCAAAGCAATTTACGCGAAGGACTCTCCTTAACGGAATATATAATTTCTTGCTACGGAGCACGCAAAGGGGTTGTGGATACTGCTGTACGAACATCAGATGCTGGATATCTGACGCGCAGACTTGTTGAAGTAGTTCAACACATTGTTGTGCGTAGAACAGATTGTGGCACCACCCGAGGGTTTTCAGTGAGTCCTCTAAATGGGATGATGTCGGAAAAAATTTTTAGTCAAACATTGATTGGACGTGTACTAGCAGACGATATATATATGGGGCCGCGATGCATTGCCATTCGAAATAAGGATATTGGTATTGGACTTGTCAATCGATTCTTAACCTTTCGAATACACCCAATATCTATTAGAACTCCCTTTACTTGTAGGAGTATATTTTGGATCTGTCGATTCTGTTATGGACGGAGTCCTACTCATGGCGATCTGGTCGAATTGGGGGAAGCTGTAGGTATTATTGCGGGTCAATCTATTGGAGAACCGGGTACTCAACTAACATTAAGAACTTTTCATACTGGTGGAGTATTCACTGGGGGTACTGCAGAACATGTACGAACTCCCTCTAATGGAAAAATACAATTTAATGAGGATTTGGTTCATCCCACACGTACACGTCACGGACATCCTGCTTTTCTGTGTTATATAGATTTGTATATAACTATTGAGAGTGAAGACATTCTACATAATGTGAATATTCCACCTAAAAGTTTTCTTTTAGTCCAAAATGATCAATATGTAGAATCCGAACAAGTGATTGCTGAGATTCGTGCCGGAACATACACTTTCCATTTTAAAGAGAAGGTTCGAAAACATATTTATTCTGATTCAGAGGGAGAAATGCACTGGAGTACCAATGTGTACCATGCATCTGAATTTACATATGGTAATGTTCATCTCTTACCAAAAACAAGCCATTTATGGATATTAGCAGGGGGGTCTTTCAGATCCAGTGTAGTCCCTTTTTCGTTTCACAAAGATCAAGATCAACTGAACATTCATTCGCTTTCTGTCGAACGAAGATATAGTTCTAACCGCTCAGTGACTGATGAGCAAGTGGAACATAAATTCTTTCGTTCGGATATTTATGATAAAAAAGAAGGCAATATTCCTGTTTAT------TCAGAATTGAATCAAATCATATATACTGGTCGTTGCAATATACTATATCCT---GCGATTCTCTATGAAAATTCGAATTTATTGTCAAAGAGGCGAAGCAATAGATTCATCATTCCATTCCAGTCGATTAAAGAACGAAAGAAAGAAACAATGCTCTATTCAGATTCCGGTATCTCGGTTGAAATACCCATAAATGGTATTTTCCGCAGAAATAGTATTCTTGCTTATTTCGATGATCCTCAATACAGAAGAAACAGTTCAGGAATTACTAAATATGGGACTATGGAGGTGCATTCAATCGTCAAAAAAGAG------GATTTAGTTGAT------TATCGAGGGGCAAAAGAATTTAAGCCAAGATACAAAATGGAA------GTAGATCTATTTTTTTTCATTCCCGAGGAAGTACATATTCTGCCTGGATCTTCTTCTATAATGGTGCGGAATAATAGTCTCATTGGAGGAGATACACTAATCACTTTAAATATAAGAAGCCGAGTAGGCGGATTGGTACGAGTG---GAG------AGAAACAAAAAAAGGATTGAACTTCAAATCTTTTCTGGAGATATCTATTTTCCTGGAGAAACA------GATCGGATAGTCCGACACAGCAACATCTTAATACTACCAGGAACGGGAAAAACAAAT------------TCGAAGGAATCAAAA---AATAAATGGAAAAATTGGATTTATGTCCAAGGTATTACACCAACCAAGACAAAGTTTTTTGTTTTGGTTCGACCTGTAGAAACATATGAAATAGCAGATGGTATAAATTTATCAACACTTTTCCCTCAGGATCCGTTGCAGGAAAGGGATAACATGACACTTCGAGTTGTCAATTATATCCTTTATGGAAATGGCAAAGCCTTTTTTGGAATTCCTGCCACAAGTAGTCAATTAGTTCGAACTTGTTTAGTATTGAATTGGAACTCC------GCTAAA------AAAGGTTCTTCTATCGGGGAGGCCCCTGTTTCCTTTGTTCAAGTAAGGACAAATGATCTGATTCGAGATTTTATAAGAATCGACTTAGTCAACTCCCCCCTTTCGTATACCGGAAAAAGAAACGATTCATCAAGTTCATGGTTGATCTATAAT---ACTGGATCAAGTCGCACCTATATCAATCCTTTTTATTCCAAGGCATGGATTCAACAACCCCTT---ATCCAAAATCAAGTAACTATTCGTACCTTGTTGAATAGAAATAACGACTATCAATCTTTGATAATTTTGTCATCATCCAATTGTTTTCGACTGGGACCA------TTCAACAGTGTAAAATATCACAATGGAATAAAAGAAGCACTTAAAAGAGATCCTCCCATAGTTTCAGTTAGCAAATTGAAATCATTGGGTTACTTAGGAACAGCCCTTCCAATTACGAAT---------TTTGACCATTTACTAACCCATAATCAAATCTTGGTAATGAAATATTTTCAACTTGACAATTTAAAACAGACTTTTCAAATAATGAAATATTATGTAATGGATGAAAATGGAAGGATTTCGAATTCCGATCTATGCAGTAAAAAATGTTTGAATCCATTTCATTTG---AATTGGTATTTTCTCCATTGTCATTTTTTTGAAAAGAGACCCACAATAATGAGTCTTGGGCAGTTTATTTGTGAAAATGCATGTATAGCGAAAAAAAGACCTCACCTAAAGTCGGGCCAAGTTTTCATTGTTCAAGTTGATTCTATAATAATTCGATCAGCTAAACCCTATTTAGCCACGCCAGGAGCAACTGTTCATGGACATTATGGAGAAATCCTTTCTACGGGGGATACTTTGATTACATTTATATATGAAAAATCAAGATCTGGTGATATAACGCAGGGTCTTCCAAAAGTGGAACAAGTCTTGGAAGTACGTTCGATTGATTCAATATCGATGAACCTAGAAAAGAGAGTTGAGGGTTGGAACGAGCATATAACAAGAATTCTTGGAATTCCTTGGGGATTCTTGATTGGTATCGAGCTAACTATAGTGCAAAGTCGTATCTCTTTGGTTAATAAGATACAAAAGGTTTATCGCTCCCAGGGTGTGCAGATTCATAATAGGCATATAGAAATTATTGTACGCCAAATAACATCAAAAGTTTTAGTTTCAGAA------GACAGAATGTCTAATGTTTTTTCACCCGGAGAACTAATTGGATTGTTGCGAGCGGAACGAACGGGGCGTGCTTTGGACGAAGCAATCTGTTACCGAGCTATTTTATTGGGAATAACAAGAGCATCTCTGAATACTCAAAGTTTCATATCCGAAGCGAGTTTTCAAGAAACCGCTCGAGTCTTAGCAAAAGCTGCTCTAAGGGGTCGTATCGATTGGTTGAAGGGCTTAAAAGAAAACGTTGTTTTGGGAAGTATGATCCCCGTTGGTACCGGATTCAAA------GAATTAGTACATCGTTCAAGGCAACATAAC---------------AACAAAAACAAAAATATAAATTTATTTTGGGGGAAAATGAAAAATATTTTGTTCCACCATAGAGATTTATTTCATTCTTACATT---TCAAAGAATTACCACGATACA---TCAGAACAATCATTTCTGGGATTTACGGAT------------TTCTCA---GAACAGATTAAGCCCTTT
>Echeveria_lilacina
ATGGAGGTACTTATGGCAGAACGGGCCAATCTGGTCTTTCACAATAAAGTGATAGACGGAACTGCCATGAAACGACTTATTAGCAGATTAATAGATCACTTCGGAATGGCATATACATCACACATCTTGGATCAAGTAAAGACTCTGGGTTTCCAGCAAGCCACTGCTACATCTATTTCATTAGGAATTGACGATCTTTTAACAATACCTTCGAAAGGATGGCTAGTTCAGGATGCTGAACAACAAAGTTTCATTTTGGAAAAAAACCATCATTACGGGAATGTACATGCGGTAGAAAAATTACGCCAATCCATTGAAATATGGTATGCTACAAGTGAATATTTACGACAAGAAATGAATCCCAATTTCAGGATGACGGATCCCTTTAATCCAGTCCATATAATGTCTTTTTCGGGAGCTAGAGGAAATGTATCTCAAGTACACCAATTAGTAGGTATGAGAGGATTAATGTCGGATCCCCAAGGACAAATGATTGATTTACCAATTCAAAGCAATTTACGCGAAGGACTCTCTTTAACGGAATATATCATTTCTTGCTACGGAGCACGCAAGGGGGTTGTGGATACTGCTGTCCGAACATCAGATGCTGGATATCTGACGCGCAGACTTGTTGAAGTAGTTCAACACATTGTTGTGCGTAGAACAGATTGTGGCACCACACAAGGGTTTTCAGTGAGTCCTCTAAATGGGATGATGTCGGAAAAAGTTTTTATTCAAACATTGATTGGGCGTGTACTAGCAGATGATATATATATGGGACCGCGATGCATTGCCATTAGAAATAAAGATATTGGTATTGGACTTATCAATCGATTCGTAACCTTTCGAATACACCCAATATCTATTCGAACTCCCTTTACTTGTAGGAGTATATTTTGGATCTGTCGATTCTGTTATGGACGGAGTCCTACTCATGGCGACCTGGTCGAATTGGGGGAAGCTGTAGGTATTATTGCGGGTCAATCTATTGGAGAACCGGGTACTCAACTAACATTAAGAACTTTTCATACTGGCGGAGTATTCACTGGGGGTACTGCAGAACATGTACGAGCCCCCTCTAATGGAAAAATCAAATTTAATGAGGATTTGGTTCATCCCACACGTACACGTCACGGACATCCTGCTTTTCTGTGTTATATAGACTTCTATATAACTATTGAGAGTGAAGACATTCTACATAATGTGAATATTCCACCTAAGAGTTTTCTCTTAGTTCAAAATAATCAATATGTAGAATCCGAACAAGTGATTGCTGAGATTCGCGCCGGAACATACACTTTCAATTTTAAAGAGAAGGTTCGAAAACATATTTATTCTGATTCAGAGGGCGAAATGCACTGGAGTACCAATGTGTACCATGCATCTGAATTTACATATGGTAATGTTCATCTTTTACCAAAAACAAGTCATTTATGGATATTAGCGGGAGGGTCGTGCGGAGCTAGTGTAGTCCCTTTTTCGCTTCACAAAGATCAAGATCAACTGAACATTCATTCACGTTCTGTCGAACGACGATATAATTCTAACCGCTCCGTAACTAATGAGCAAGTGAAAAGTAAACCCTTTCGTTGGGATATTTCGGGTAAAAACGAGGGTACTCTTCCTGTTTAT------TCCGAATTAAATAAAATCATATATACTGGTCATTGCAATATACGATATCCT---GCTATTCTCTATGAAAATTCTACTTTATTGTCAAAGAGGCGAAGCAATAGATTGATCATTCCATTCCAGTCGATTCAAGAACGAAAGAAAGAAACAATGCTCGATTCAGATTCCGATATCTTGGTTGAAATACCCATAAATGGTATTTTCCGCAGAAATAGTATTTTTGCTTATTTTGATGATCCTCAATACAGAAGAAACAGCTCAGGAATCACAAAATATGGGACTACGGAGGTGCATTCAATCGTCAAAAAAGAG------GATTTGGTTGAT------TATCGAGGGGCAAAAGAATTTAAGCCAAAATACCAAATGAAA------GTATATCGGTTTTTTTTCATTCCCGAGGAAGTACATATTTTGCCTGGCTCTTCTTCCATAATGGTGCGGAATAATAGTATCATTGGAGGAGATACACTAATAACTTTAAATAGAAGAAGCCGAGTAGGCGGATTGGTCCGAATA---GAG------AGAAAAAAGAAAAGGATTGAACTTCAAATCTTTTCTGGAGATATTTATTTTCCTGGAGAGTCA------GATCGGATAGTCCGACACAGCAGCATCTTAATACCACCAGGAACGGGAAAAAGAAAT------------CCGAAGGAATACAAA---ACTAAATGGAAAAATTGGATTTATGTCCAAGGGATCATACCGACCAAGACAAAGTATTTTGTTTTGGTTCGACCTGTAGAAACATATGAAATAGCAGACGGTATAAATTTATCAACACTTTTCCCTCAGGATCCGTTGCAAGAAAGGGATAACATGAAACTTCGAATTGTCAATTATATCCTTTATGGAAATGGCAAAACTTTTTTTGGAATTCCTGACACAAGTAATCAATTAGTCCGAACTTGTTTAGTATTGAATTGGAACCAC------ACTAAA------AACGATTCTTTTATCGGGGAGGCCCACGTTTCTTTTGTTCAAATAAAGACAAATGCTCTGATTCGAGATTTTATAAGAATCGACTTAGTCAACTCCCCTCTTTTGTATACCGGAAAAAGGAACGATTCATCAAGTTCATGGTTGACCTATAAT---ACTGGATCAAGTCGCACCTATATCAATCCGTTTTATGCCAAGGCAGGGATTCAGCAACCCCTTATTATCCAAAATCAAGTAACTATTCGTACCTTGTTGAAGAGAAATAACGAAGATCAATCTTTGATAATTTTGTCATCATCCAATTGTTTTCAAATGGGGCCG------TTCAACAGTGTAAAATATCACAATGGAATAACAGAAGCACTTAAACGAGACCCCCCCATAGTTTCAGTTCGGAAATTGAAATCATTGGGTTCCTTAGGAATAGCCCTTCCAATTACGCAT---------TTTGACCGTTTACTAACCCATAATCACATTTTCGTAATGAAATATTTTCAACTTGACAATTTAAAACAGACTTTTGACATAATTCAATATTATTTAATGGATGAAAATCGAAGGATTTCGAATCCCGATCTATGCAGTAAAAAATTTTTGAATCCATTTTATTTG---AATTGGTATTTTATCCATTGTCATTTTTGTGAAGAAAGACCCACAATAATTAGTCTTGGGCAGTTTATTTGTGAAACTGCATGTATAGCGAAAAACGGACCCCACCTAAAGTCGGGCCAAGTTTTAATTGTTCAAGTTGATTCTATAATAATTAGATCAGCTAAACCCTATTTAGCCACGCCCGGAGCAACTGTTCATGGACATTATGGAGAAATCTTTTATACGGGGGATACTTTGGTTACATTTATATATGAAAAATCAAGATCGGGTGATATAACGCAGGGTCTTCCAAAAGTGGAACAAGTCTTGGAAGTACGTTCGATTGATTCAATATCAATGAACCTAGAAAAGAGAGTTGAGGGTTGGAACGAGCATATAACAAGAATTCTTGGAATTCCTTGGGGATTCTTGATTGGTGTCGAACTAACTATAGCGCAAAGTCGTATCTCTTTGGTTAATAAAATACAAAAGGTTTATCGATCCCAGGGCGTGCAGATTCATAATAGGCATATCGAAATTATTGTACGTCAAATAACATCAAAAGTTTTAGTTTCAGAA------GATGGAATGTCTAATGTTTTTTCACCCGGAGAACTAATAGGATTGTTGCGAGCGGAACGAGCGGGGCGTGCTTTGGACGAAGCAGTCTGTTACCGAGCTATTTTATTGGGAATAACAAGAGCATCTCTGAATACTCAAAGTTTCATATCTGAAGCGAGTTTTCAAGAAACCGCTCGTGTCTTAGCAAAAGCTGCTCTACGGGGTCGTATAGATTGGTTGAAGGGCCTAAAAGAAAACGTTGTTTTGGGCAGTATGATACCCGTTGGTACCGGATTCAAA------GAATTAGTACATCGTTCAAGGCACCAAAAT---------------------AATAAAAATAAAAATTTATTTGAGGGGAAAATGAAAAATATTTTGTTCCACCATAGAGATTTATTTCATTCTTACATT---TCAAAGAATTCCCATGATACA---TCAGAACAATCATTTCTGGGATTTAATGAT------------TTC------------------------
>Graptopetalum_amethystinum
ATGGAGGTACTTATGGCAGAACGGGCCAATCTGGTCTTTCACAATAAAGTGATAGACGGAACTGCCATGAAACGACTTATTAGCAGATTAATAGATCACTTCGGAATGGCATATACATCACACATCTTGGATCAAGTAAAGACTCTGGGTTTCCAGCAAGCCACTGCTACATCTATTTCATTAGGAATTGACGATCTTTTAACAATACCTTCGAAAGGATGGCTAGTTCAGGATGCTGAACAGCAAAGTTTCATTTTGGAAAAAAACCATCATTACGGGAATGTACATGCGGTAGAAAAATTACGCCAATCCATTGAAATATGGTATGCTACAAGTGAATATTTACGACAAGAAATGAATCCCAATTTCAGGATGACGGATCCCTTTAATCCAGTCCATATAATGTCTTTTTCGGGAGCTAGAGGAAATGTATCTCAAGTACACCAATTAGTAGGTATGAGGGGATTAATGTCGGATCCCCAAGGACAAATGATTGATTTACCAATTCAAAGCAATTTACGCGAAGGACTCTCTTTAACGGAATATATCATTTCTTGCTACGGAGCACGCAAGGGGGTTGTGGATACTGCTGTCCGAACATCAGATGCTGGATATCTGACGCGCAGACTTGTTGAAGTAGTTCAACACATTGTTGTGCGTAGAACAGATTGTGGCACCACACAAGGGTTTTCAGTGAGTCCTCTAAATGGGATGATGTCGGAAAAAGTTTTTATTCAAACATTGATTGGGCGTGTACTAGCAGATGATATATATATGGGACCGCGATGCATTGCCATTAGAAATAAAGATATTGGTATTGGACTTATCAATCGATTCGTAACCTTTCGAATACACCCAATATCTATTCGAACTCCCTTTACTTGTAGGAGTATATTTTGGATCTGTCGATTCTGTTATGGACGGAGTCCTACTCATGGCGACCTGGTCGAATTGGGGGAAGCTGTAGGTATTATTGCGGGTCAATCTATTGGAGAACCGGGTACTCAACTAACATTAAGAACTTTTCATACTGGCGGAGTATTCACTGGGGGTACTGCAGAACATGTACGAGCCCCCTCTAATGGAAAAATCAAATTTAATGAGGATTTGGTTCATCCCACACGTACACGTCACGGACATCCTGCTTTTCTGTGTTATATAGACTTCTATATAACTATTGAGAGTGAAGACATTCTACATAATGTGAATATTCCACCTAAGAGTTTTCTGTTAGTTCAAAATAATCAATATGTAGAATCCGAACAAGTGATTGCTGAGATTCGCGCCGGAACATACACTTTCAATTTTAAAGAGAAGGTTCGAAAACATATTTATTCTGATTCAGAGGGCGAAATGCACTGGAGTACCAATGTGTACCATGCATCTGAATTTACATATGGTAATGTTCATCTTTTACCAAAAACAAGTCATTTATGGATATTAGCGGGAGGGTCGTGCGGAGCTAGTGTAGTCCCTTTTTCGCTTCACAAAGATCAAGATCAACTGAACATTCATTCACGTTCTGTCGAACGACGATATAATTCTAACCGCTCCGTAACTAATGAGCAAGTGAAAAGTAAACCCTTTCGTTGGGATATTTCGGGTAAAAACGAGGGTACTCTTCCTGTTTAT------TCCGAATTAAATAAAATCATATATACTGGTCATTGCAATATACGATATCCT---GCTATTCTCTATGAGAATTCTACTTTATTGTCAAAGAGGCGAAGCAATAGATTGATCATTCCATTCCAGTCGATTCAAGAACGAAAGAAAGAAACAATGCTCGATTCAGATTCCGATATCTTGGTTGAAATACCCATAAATGGTATTTTCCGCAGAAATAGTATTTTTGCTTATTTTGAGGATCCTCAATACAGAAGAAACAGCTCAGGAATCACAAAATATGGGACTACGGAGGTGCATTCAATCGTCAAAAAAGAG------GATTTGGTTGAT------TATCGAGGGGCAAAAGAATTTAAGCCAAAATACCAAATGAAA------GTAGATCGGTTTTTTTTCATTCCCGAGGAAGTACATATTTTGCCTGGCTCTTCTTCCATAATGGTGCGGAATAATAGTATCATTGGAGGAGATACACTAATAACTTTAAATAGAAGAAGCCGAGTAGGCGGATTGGTCCGAATA---GAG------AGAAAAAAGAAAAGGATTGAACTTCAAATCTTTTCTGGAGATATTTATTTTCCTGGAGAGTCA------GATCGGATAGTCCGACACAGCAGCATCTTAATACCACCAGGAACGGGAAAAAGAAAT------------CCGAAGGAATACAAA---ACTAAATGGAAAAATTGGATTTATGTCCAAGGGATCATACCGACCAAGACAAAGTATTTTGTTTTGGTTCGACCTGTAGAAACATATGAAATAGCAGACGGTATAAATTTATCAACACTTTTCCCTCAGGATCCGTTGCCAGAAAGGGATAACATGAAACTTCGAATTGTCAATTATATCCTTTATGGAAATGGCAAAACTTTTTTTGGAATTCCTGACACAAGTAATCAATTAGTCCGAACTTGTTTAGTATTGAATTGGAACCAC------ACTAAA------AACGATTCTTTTATCGGGGAGGCCCACGTTTCTTTTGTTCAAATAAAGACAAATGATCTGATTCGAGATTTTATAAGAATCGACTTAGTCAACTCCCCTCTTTTGTATACCGGAAAAAGGAACGATTCATCAAGTTCATGGTTGACCTATAAT---ACTGGATCAAGTCGCACCTATATCAATCCGTTTTATGCCAAGGCAGGGATTCAGCAACCCCTTATTATCCAAAATAAAGTAACTATTCGTACCTTGTTGAAGAGAAATAACGAAGATCAATCTTTGATAATTTTGTCATCATCCAATTGTTTTCAAATGGGGCCG------TTCAACAGTGTAAAATATCACAATGGAATAACAGAAGCACTTAAACGAGACCCCCCCATAGTTTCAGTTCGGAAATTGAAATCATTGGGTTCCTTAGGAATAGCCCTTCCAATTACGCAT---------TTTGACCGTTTACTAACCCATAATCACATTTTGGTAATGAAATATTTTCAACTTGACAATTTAAAACAGACTTTTGACATAATTCAATATTATTTAATGGATGAAAATCGAAGGATTTCGAATCCCGATCTATGCAGTAAAAAATTTTGGAATCCATTTTATTTG---AATTGGTATTTTATCCATTGTCATTTTTGTGAAGAAAGACCCACAATAATTAGTCTTGGGCAGTTTATTTGTGAAACTGCATGTATAGCGAAAAACGGACCCCACCTAAAGTCGGGCCAAGTTTTAATTGTTCAAGTTGATTCTATAATAATTAGATCAGCTAAACCCTATTTAGCCACGCCCGGAGCAGCTGTTCATGGACATTATGGAGAAATCTTTTATACGGGGGATACTTTGGTTACATTTATATATGAAAAATCAAGATCGGGTGATATAACGCAGGGTCTTCCAAAAGTGGAACAAGTCTTGGAAGTACGTTTGATTGATTCAATATCAATGAACCTAGAAAAGAGAGTTGAGGGTTGGAACGAGCATATAACAAGAATTCTTGGAATTCCTTGGGGATTCTTGATTGGTGTCGAACTAACTATAGCGCAAAGTCGTATCTCTTTGGTTAATAAAATACAAAAGGTTTATCGATCCCAGGGCGTGCAGATTCATAATAGGCATATCGAAATTATTGTACGTCAAATAACATCAAAAGTTTTAGTTTCAGAA------GATGGAATGTCTAATGTTTTTTCACCCGGAGAACTAATAGGATTGTTGCGAGCGGAACGAGCGGGGCGTGCTTTGGACGAAGCAGTCTGTTACCGAGCTATTTTATTGGGAATAACAAGAGCATCTCTGAATACTCAAAGTTTCATATCTGAAGCGAGTTTTCAAGAAACCGCTCGTGTCTTAGCAAAAGCTGCTCTACGGGGTCGTATAGATTGGTTGAAGGGCCTAAAAGAAAACGTTGTTTTGGGCAGTATGATACCCGTTGGTACCGGATTCAAA------GAATTAGTACATCGTTCAAGGCACCAAAAT---------------------AATAAAAATAAAAATTTATTTGAGGGGAAAATGAAAAATATTTTGTTCCACCATAGAAATTTATTTCATTCTTACATT---TCAAAGAATTCCCATGATACA---TCAGAACAATCATTTCTGGGATTTAATGAT------------TTC------------------------
>Pachyphytum_compactum
ATGGAGGTACTTATGGCAGAACGGGCCAATCTGGTCTTTCACAATAAAGTGATAGACGGAACTGCCATGAAACGACTTATTAGCAGATTAATAGATCACTTCGGAATGGCATATACATCACACATCTTGGATCAAGTAAAGACTCTGGGTTTCCAGCAAGCCACTGCTACATCTATTTCATTAGGAATTGACGATCTTTTAACAATACCTTCGAAAGGATGGCTAGTTCAGGATGCTGAACAGCAAAGTTTCATTTTGGAAAAAAACCATCATTACGGGAATGTACATGCGGTAGAAAAATTACGCCAATCCATTGAAATATGGTATGCTACAAGTGAATATTTACGACAAGAAATGAATCCCAATTTCAGGATGACGGATCCCTTTAATCCAGTCCATATAATGTCTTTTTCGGGAGCTAGAGGAAATGTATCTCAAGTACACCAATTAGTAGGTATGAGAGGATTAATGTCGGATCCCCAAGGACAAATGATTGATTTACCAATTCAAAGCAATTTACGCGAAGGACTCTCTTTAACGGAATATATCATTTCTTGCTACGGAGCACGCAAGGGGGTTGTGGATACTGCTGTCCGAACATCAGATGCTGGATATCTGACGCGCAGACTTGTTGAAGTAGTTCAACACATTGTTGTGCGTAGAACAGATTGTGGCACCACACAAGGGTTTTCAGTGAGTCCTCTAAATGGGATGATGTCGGAAAAAGTTTTTATTCAAACATTGATTGGGCGTGTACTAGCAGATGATATATATATGGGACCGCGATGCATTGCCATTAGAAATAAAGATATTGGTATTGGACTTATCAATCGATTCGTAACCTTTCGAATACACCCAATATCTATTCGAACTCCCTTTACTTGTAGGAGTATATTTTGGATCTGTCGATTCTGTTATGGACGGAGTCCTACTCATGGCGACCTGGTCGAATTGGGGGAAGCTGTAGGTATTATTGCGGGTCAATCTATTGGAGAACCGGGTACTCAACTAACATTAAGAACTTTTCATACTGGCGGAGTATTCACTGGGGGTACTGCAGAACATGTACGAGCCCCCTCTAATGGAAAAATCAAATTTAATGAGGATTTGGTTCATCCCACACGTACACGTCACGGACATCCTGCTTTTCTGTGTTATATAGACTTCTATATAACTATTGAGAGTGAAGACATTCTACATAATGTGAATATTCCACCTAAGAGTTTTCTGTTAGTTCAAAATAATCAATATGTAGAATCCGAACAAGTGATTGCTGAGATTCGCGCCGGAACATACACTTTCAATTTTAAAGAGAAGGTTCGAAAACATATTTATTCTGATTCAGAGGGCGAAATGCACTGGAGTACCAATGTGTACCATGCATCTGAATTTACATATGGTAATGTTCATCTTTTACCAAAAACAAGTCATTTATGGATATTAGCGGGAGGGTCGTGCGGAGCTAGTGTAGTCCCTTTTTCGCTTCACAAAGATCAAGATCAACTGAACATTCATTCACGTTCTGTCGAACGACGATATAATTCTAACCGCTCCGTAACTAATGAGCAAGTGAAAAGTAAACCCTTTCGTTGGGATATTTCGGGTAAAAACGAGGGTACTCTTCCTGTTTAT------TCCGAATTAAATAAAATCATATATACTGGTCGTTGCAATATACGATATCCT---GCTATTCTCTATAAGAATTCTACTTTATTGTCAAAGAGGCGAAGCAATAGATTGATCATTCCATTCCAGTCGATTCAAGAACGAAAGAAAGAAACAATGCTCGATTCAGATTCCGATATCTTGGTTGAAATACCCATAAATGGTATTTTCCGCAGAAATAGTATTTTTGCTTATTTTGATGATCCTCAATACAGAAGAAACAGCTCAGGAATCACAAAATATGGGACTACGGAGGTGCATTCAATCGTCAAAAAAGAG------GATTTGGTTGAT------TATCGAGGGGCAAAAGAATTTAAGCCAAAATACCAAATGAAA------GTAGATCGGTTTTTTTTCATTCCCGAGGAAGTACATATTTTGCCTGGCTCTTCTTCCATAATGGTGCGGAATAATAGTATCATTGGAGGAGATACATTAATAACTTTAAATAGAAGAAGCCGAGTAGGCGGATTGGTCCGAATA---GAG------AGAAAAAAGAAAAGGATTGAACTTCAAATCTTTTCTGGAGATATTTATTTTCCTGGAGAGGCA------GATCGGATAGTCCGACACAGCAGCATCTTAATACCACCAGGAACGGGAAAAAGAAAT------------CCGAAGGAATACAAA---ACTAAATGGAAAAATTGGATTTATGTCCAAGGGATCATACCGACCAAGACAAAGTATTTTGTTTTGGTTCGACCTGTAGAAACATATGAAATAGCAGACGGTATAAATTTATCAACACTTTTCCCTCAGGATCCGTTGCAAGAAAGGGATAACATGAAACTTCGAATTGTCAATTATATCCTTTATGGAAATGGCAAAACTTTTTTTGGAATTCCTGACACAAGTAATCAATTAGTCCGAACTTGTTTAGTATTGAATTGGAACCAC------ACTAAA------AACGATTCTTTTATCGGGGAGGCCCACGTTTCTTTTGTTCAAATAAAGACAAATGATCTGATTCGAGATTTTATAAGAATCGACTTAGTTAACTCCCCTCTTTTGTATACCGGAAAAAGGAACGATTCATCAAGTTCATGGTTGACCTATAAT---ACTGGATCAAGTCGCACCTATATCAATCCGTTTTATGCCAAGGCAGGGATTCAGCAACCCCTTATTATCCAAAATCAAGTAACTATTCGTACCTTGTTGAAGAGAAATAACGAAGATCAATCTTTGATAATTTTGTCATCATCCAATTGTTTTCAAATGGGGCCG------TTCAACAGTGTAAAATATCACAATGGAATAACAGAAGCACTTAAACGAGACCCCCCCATAGTTTCAGTTCGGAAATTGAAATCATTGGGTTCCTTAGGAATAGCCCTTCCAATTACGCAT---------TTTGACCGTTTACTAACCCATAATCACATTTTGGTAATGAAATATTTTCAACTTGACAATTTAAAACAGACTTTTGACATAATTCAATATTATTTAATGGATGAAAATCGAAGGATTTCGAATCCCGATCTATGCAGTAAAAAATTTTTGAATCCATTTTATTTG---AATTGGTATTTTATCCATTGTCATTTTTGTGAAGAAAGACCCACAATAATTAGTCTTGGGCAGTTTATTTGTGAAACTGCATGTATAGCGAAAAACGGACCCCACCTAAAGTCGGGCCAAGTTTTAATTGTTCAAGTTGATTCTATAATAATTAGATCAGCTAAACCCTATTTAGCCACGCCCGGAGCAACTGTTCATGGACATTATGGAGAAATCTTTTATACGGGGGATACTTTGGTTACATTTATATATGAAAAATCAAGATCGGGTGATATAACGCAGGGTCTTCCAAAAGTGGAACAAGTCTTGGAAGTACGTTCGATTGATTCAATATCAATGAACCTAGAAAAGAGAGTTGAGGGTTGGAACGAGCATATAACAAGAATTCTTGGAATTCCTTGGGGATTCTTGATTGGTGTCGAACTAACTATAGCGCAAAGTCGTATCTCTTTGGTTAATAAAATACAAAAGGTTTATCGATCCCAGGGCGTGCAGATTCATAATAGGCATATCGAAATTATTGTACGTCAAATAACATCAAAAGTTTTAGTTTCAGAA------GATGGAATGTCTAATGTTTTTTCACCCGGAGAACTAATAGGATTGTTGCGAGCGGAACGAACGGGGCGTGCTTTGGACGAAGCAGTCTGTTACCGAGCTATTTTATTGGGAATAACAAGAGCATCTCTGAATACTCAAAGTTTCATATCTGAAGCGAGTTTTCAAGAAACCGCTCGTGTCTTAGCAAAAGCTGCTCTACGGGGTCGTATAGATTGGTTGAAGGGCCTAAAAGAAAACGTTGTTTTGGGCAGTATGATACCCGTTGGTACCGGATTCAAA------GAATTAGTACATCGTTCAAGGCACCAAAAT---------------------AATAAAAATAAAAATTTATTTGAGGGGAAAATGAAAAATATTTTGTTCCACCATAGAGATTTATTTCATTCTTATATT---TCAAAGAATTCCCATGATACA---TCAGAACAATCATTTCTGGGATTTAATGAT------------TTC------------------------
>Sedum_alfredii
ATGGAGGTACTTATGGCAGAACGGACCAATCTGGTCTTTCATAATAAAGTGATAGACGGAACTGCCATGAAACGACTTATTAGCAGATTAATAGATCACTTCGGAATGGCATATACATCACACATCTTGGATCAAGTAAAGACTCTGGGTTTCCAGCAAGCCACTGCTACATCTATTTCATTAGGAATTGACGATCTTTTAACAATACCTTCGAAAGGATGGCTAGTTCAGGATGCTGAACAGCAAAGTTTCATTTTGGAAAAAAACCATCATTACGGGAATGTACATGCGGTAGAAAAATTACGTCAATCCATTGAAATATGGTATGCTACAAGTGAATATTTACGACAAGAAATGAATCCTAATTTCAGGATGACTGATCCCTTTAATCCAGTGCATATAATGTCTTTTTCGGGAGCTAGAGGAAATGTATCTCAAGTACACCAATTAGTAGGTATGAGAGGATTAATGTCAGATCCCCAAGGACAAATGATTGATTTACCAATTCAAAGCAATTTACGCGAAGGACTCTCTTTAACGGAATATATCATTTCTTGCTACGGAGCACGCAAGGGGGTTGTGGATACTGCTGTACGAACATCAGATGCTGGATATCTGACGCGCAGACTTGTTGAAGTAGTTCAACATATTGTTGTGCGTAGAACAGATTGTGGCACCACACAGGGGTTTTCAGTGAGTCCTCTAAATGGGATGATGTCGGAAAAAGTTTTTATTCAAACATTGATTGGGCGTGTACTAGCAGATGATATATATATGGGACCGCGATGCATTGCCATTAGAAATAAAGATATTGGTATTGGACTTATCAATCGATTCGTAACCTTTCGGATACATCCAATATCTATTCGAACTCCCTTTACTTGTAGGAGTATATTTTGGATCTGTCGATTCTGTTATGGACGGAGTCCTACTCATGGCGACCTGGTTGAATTGGGGGAAGCTGTAGGTATTATTGCGGGTCAATCTATTGGAGAACCGGGTACTCAACTAACATTAAGAACTTTTCATACTGGTGGAGTATTCACTGGGGGTACTGCAGAACATGTACGAGCCCCCTCTAATGGAAAAATCAAATTTAATGAGGATTTGGTTTATCCCACACGTACACGTCACGGACACCCGGCTTTTCTGTGTTATATAGACTTGTCTATAACTATTGAGAGTGAAGACATTCTACATAATGTGAATATTCCACCTAAGAGTTTTCTTTTAGTCCAAAATGACCAATATGTAGAATCCGAACAAGTGATTGCTGAGATTCGCGCTGGAACATACACTTTCAATTTTAAAGAGAAGGCTCGAAAACATATCTATTCTGATTCAGAGGGCGAAATGCACTGGAGTACCAATGTGTACCATGCATCTGAATTTACATATGGTAATGTTCATCTTTTACCAAAAACAAGTCATTTATGGATATTAGCGGGAGGGTCGTGCGAAGCTAGTGTAGTCCCTTTTTCGCTTCACAAAGATCAAGATCAACTGAACATTCATTCACGTTCTGTCGAACGACGATATAATTCTAACCGCTCCGTAACTAATGAGCCAGTGAAAAATAAACCCTTTCGTTCGAAAATTTCGGGTAAAAACGAGGGAAATCTTCCTGTTTAT------TCCGAATTAAATAAAATCATATATACTGGTCATTGCAATATACTATATCCT---GCTATTCTCTATGAGAATTCTACTTTATTGTCAAAGAGGCGAAGCAATAGATTGATCATTCCATTCCAGTGGATTCAAGAACGAACGAAAGAACCAATGCTCGATTCAGATTCCGATATCTTGGTTGAAATACCCATAAAGGGTATTTTCCGCAGAAATAGTATTTTTGCTTATTTTGATGATCCTCAATACAGAAGAAACAGCTCAGGAATTACAAAATATGGGACTACGGAGGTGCATTCAATTGTTAAAAAAGAG------GATTTGGTTGAT------TATCAAGGGGCAAAAGAATTTCAGCCAAAATACCAAATGCAA------GTTGATCGGTTTTTTTTCATTCCCGAGGAAGCACATATTTTGCCTGGATCTTCTTCCATAATGGTGCGTAATAATAGTATCATTGGAGGAGATACACTAATCACTTTAAATAGAAGAAGCCGAGTAGGCGGATTGGTCCGAGTA---GAG------AGAAAAAAAAAAAGGATTGAACTTCAAATCTTTTCTGGAAATATTTATTTTCCTGGAGAGGCA------GATCGGATAGTCCGACACAGCACCATCTTAATACCACCAGGAACGGGAAAAAGAAAT------------CCGAAGGAATCCAAA---AATAAATGGAAAAATTGGATTTATGTCCAAGGGATCATACCGATCAAGACAAAGTATTTTGTTTTAGTTCGACCTGTAGAAACATATGAAATAGCAGACGGTATAAATTTATCAACACTTTTCCCTCAGGATCCGTTGCAAGAAAGGGATAACATGAAACTTCGAATTGTCAATTATATCCTTTATGGAAATGGTAAAGCCTTTTTTGGAATTCCTGACACAAGTAGTCAATTAGTTCGAACTTGTTTAGTATTGAATTGGAACCAC------GCTAAA------AAAGATTCTTCTATCGGGGAGGCCCACGTTTCCTTTGTTCAAATAAAGACAAATGATCTGATTCGAGATTTTATAAGAATCGACTTAGTAAACTCCCCTCTTTTGTATACCGGAAAAAGGAACGATTCATCAAGTTCATGGTTGATCTATAAT---ACTGGATCAAGTCGCACCTATATCAATCCGTTTTATGCCAAGGCAGGGATTCAGCAACCCCTT---ATCCAAAATCAAGTAACTATTCGTACCTTGTTGAAGATAAATAACGAAGAAAAATCTTTGATAATTTTGTCATCATCCAATTGTTTTCAAATGGGGCCG------TTCAACGCTGTAAATTATCACAATGAAATAAAAGAAGCACTTAAACGAGACCCCCCCACAGTTTCAGTTAGAAAATTGAAATCATTGGGTTCCTTAGGAATAGCCCTTCCAATTACGCAT---------TTTGACCGTTTACTAACCCATAATCAAATTTTGGTAATGAAATATTTTCAACTTGACAATTTTAAAAAGACTTTTCACATAATTCAATATTATTTAATGGATGAAAATCGAAGGATTTCGAATCCCGATCTATGCAGTAAAAAATTTTTGAATCCATTTTATTTG---AATTGGTATTTTATCCATTGTCATTTTTGTGAAGAAAGACCCACAATAATTAGTCTTGGGCAGTTTATTTGTGAAACTTCATGTATAGCGAAACATGGGCCCCACCTAAAGCCGGGCCAAGTTTTAATTGTTCAAGTTGATTCTATAATAATTAGATCAGCTAAACCCTATTTAGCCACGCCAGGAGCAACTGTTCATGGACATTATGGAGAAATCTTTTATACGGGGGATTCTTTAGTTACATTTATATATGAAAAATCAAGATCTGGTGATATAACGCAGGGTCTTCCAAAAGTGGAACAAGTCTTGGAAGTACGTTCGATTGATTCAATATCAATGAACCTAGAAAAGAGAGTTGAGGGTTGGAACGAGCATATAACAAGAATTCTTGGAATTCCTTGGGGATTCTTGATTGGTGTCGAACTAACTATAGCGCAAAGTCGTATCTCTTTGGTTAATAAAATACAAAAGGTTTATCGATCCCAGGGCGTGCAGATTCATAATAGGCATCTCGAAATTATTGTACGTCAAATAACATCAAAAGTTTTAGTTTCAGAA------GATGGAATGTCTAATGTTTTTTCACCCGGAGAACTAATAGGATTGTTGCGAGTGGAACGAACGGGGCGGGCTTTGGACGAAGCAATCTGTTACCGAGCTAGTTTATTGGGAATAACAAGAGCATCTCTGAATACTCAAAGTTTCATATCTGAAGCGAGTTTTCAAGAAACCGCGCGCGTCTTAGCAAAAGCTGCTCTACGGGGTCGTATAGATTGGTTGAAGGGCCTAAAAGAAAACGTTGTTTTGGGCAGTATGATACCCGTTGGTACCGGATTCAAA------GAATTAGTACATCGTTCAAGGCACCAAAAT---------------------AATAAA------AATTTATTTGAGGGGAAAATGCAAAATATTTTGGTCCACCATAGAGATTTATTTCATTCTTACATT---TCAAAGAATTCCCATGATACA---TTAGAACAATCATTTCTGGGATTTAATGAT------------TTC------------------------
>Sedum_emarginatum
ATGGAGGTACTTATGGCAGAACGGGCCAATCTGGTCTTTCATAATAAAGTGATAGACGGAACTGCCATGAAACGACTTATTAGCAGATTAATAGATCACTTCGGAATGGCATATACATCACATATCTTGGATCAAGTAAAGATTCTGGGTTTCCAGCAAGCCACTGCTACATCTATTTCATTAGGAATTGACGATCTTTTAACAATACCTTCGAAAGGATGGCTAGTTCAGGATGCTGAACAGCAAAGTTCCATTTTGGAAAAAAACCATCATTACGGGAATGTACATGCGGTAGAAAAATTACGTCAATCCATTGAAATATGGTATGCTACAAGTGAATATTTACGACAAGAAATGAATCCTAATTTCAGGATGACTGATCCCTTTAATCCAGTCCATATAATGTCTTTTTCGGGAGCTAGAGGAAATGTATCTCAAGTACACCAATTAGTAGGTATGAGAGGATTAATGTCAGATCCCCAAGGACAAATGATTGATTTACCAATTCAAAGCAATTTACGCGAAGGACTCTCTTTAACGGAATATATCATTTCTTGCTACGGAGCACGCAAGGGGGTTGTGGATACTGCTGTACGAACATCAGATGCTGGATATCTGACGCGCAGACTTGTTGAAGTAGTTCAACACATTGTTGTACGTAGAACAGATTGTGGCACCACACAAGGGTTTTCAGTGAGTCCTCTAAATGGGATGATGTCGGAAAAGGTTTTTATTCAAACATTGATTGGGCGTGTACTAGCAGATGATATATATATGGGACCGCGATGCATTGCCATTAGAAATAAAGATATTGGTATTGGACTTATCAATCGATTCGTAACCTTTCGGATACATCCAATATCTATTAGAACTCCCTTTACTTGTAGGAGTATATTTTGGATCTGTCGATTCTGTTATGGACGGAGTCCTACTCATGGCGACCTGGTTGAATTGGGGGAAGCTGTAGGTATTATTGCAGGTCAATCTATTGGAGAACCGGGTACTCAACTAACATTAAGAACTTTTCATACTGGTGGAGTATTCACTGGGGGTACTGCAGAACATGTACGAGCTCCCTCTAATGGAAAAATCAAATTTAATGAGGATTTGGTTTATCCCACACGTACACGTCACGGACATCCGGCTTTTCTGTGTTATATAGACTTGTATATAACTATTGAGAGTGAAGACATTCTACATAACGTGAATATTCCACCTAAGAGTTTTCTTTTAGTGCAAAATGACCAATATGTAGAATCCGAACAAGTGATTGCTGAGATTCGCGCCGGAACATACACTTTCAATTTTAAAGAGAAGGCTCGAAAACATATTTATTCTGATTCAGAGGGCGAAATGCACTGGAGTACCAATGTGTACCATGCATCTGAATTTACATATGGTAATGTTCATCTTTTACCAAAAACAAGTCATTTATGGATATTAGCGGGAGGGTCGTGCGAAGCTAGTGTAGTCCCTTTTTCGCTTCATAAAGATCAAGATCAACTAAACATTCATTCACGTTCTGTCGAACGACGTTATAATTCTAACCGCTCCGTAACTAATGAGCCAGTGAAAAATAAACCCTTTCGTTCGGAAATTTCGGGTAAAAACGAGGGAAATATTCCTGTTTAT------TCCGAATTAAATCAAATCATATATACTGGTCATTGCAATATACTATATCCT---GCTATTCTCTATGAGAATTCTACTTTATTGTCAAAGAGGCGAAGCAATAGATTGATCATTCCATTCCAGTCGATTCAAGAACGAACGAAAGAAACAATGCTCGATTCAGATTCCGATATCTTGGTTGAAATACCCATAAATGGTATTTTCCGCAGAAATAGTATTTTTGCTTATTTTGATGATCCTCAATACAGAAGAAACAGCTCAGGAATTACAAAATATGGGACTACGGAGGTGCATTCAATTGTCAAAAAAGAG------GATTTGGTTGAT------TATCAAGGGGCAAAAGAATTTAAGCCAAAATACCAAATGCAA------GTCGATCGGTTTTTTTTCATTCCCGAGGAAGTACATATTTTGCCTGGATCTTCTTCCATAATGGTGCGTAATAATAGTATCATTGGAGGAGATACATTAATCACTTTAAATAGAAGAAGCCGAGTAGGCGGATTGGTCCGAGTA---GAG------AGAAAAAAAAAAAGGATTGAACTTCAAATCTTTTCTGGAAATATTTATTTTCCTGGAGAGGCA------GATCGAATAGTCCGACCCAGCAGCGTCTTAATACCACCAGGAACGGGAAAAAGAAAT------------CCGAAGGAATCCAAA---AATAAATGGCAAAATTGGATTTATGTCCAAGGGAGCATCCCGACCAAGACAAAATATTTTGTTTTGGTTCGACCTGTAGAAACATATGAAATAGCAGACGGTATAAATTTATCAACACTTTTCCCTCAGGATCCGTTGCAAGAAAGGGATAACATGAAACTTCGAATTGTCAATTATATCCTTTATGGAAATGGTAAAGCCTTTTTTGGAATTCCTGACACAAGTAGTCAATTAGTTCGAACTTGTTTAGTATTGAATTGGAACCAC------GCTAAA------AAAGATTCTTCTATCGGGGAGGCCCGCGTTTCCTTTATTCAAATAAAGACAAATGATCTGATTCGAGATTTTATAAGAATCGACTTAGTCAACTCCCCTCTTTTGTATACCGTAAAAAGGAACGAGTCATCAAGTTCATGGGTGATCTATAAT---ACTGGATCAAGTCGCACCTATATCAATCCGTTTTATGCCAAGGCAGGGATTCAGCAACCCCTT---ATCCAAAATCAAGTAACTATTCGTACCTTGTTGAAGATAAATAACGAAGATCAATCTTTGATAATTTTGTCATCATCCAATTGTTTTCAAATGGGGCCG------TTCAACGGTGTAAATTATCACAATGGAATAAAAGAAGCACTTAAACGAGACCCCCCCATAGTTTCAGTTAGGAAATTGAAATCATTGGGTTCCTTAGGAATAGCCCTTCCAATTACGCAT---------TTTGACCGTTTACTAACCTATAATCAAATTTTGGTAATGAAATATTTGCAACTTGACAATTTAAAAAAGACTTTTGACATAATTCCATATTATTTAATGGATGAAAATCGAAGGATTTCGAATCCCGATCTATGCAGTAAAAAATTTTTGAATCCATTTTATTTG---AATTGGTATTTTATCCATTGTTATTTTTGTGAAGAAAGACCCACAATAATTAGTCTTGGGCAGTTTATTTGTGAAACTTCATGTATAGCGAAACACGGGCCCCATCTAAAGCCGGGCCAGGTTTTAATTGTTCAAGTTGATTCTATAATAATTAGAGCAGCTAAACCCTATTTAGCCACGCCAGGAGCAACTGTTCATGGACATTATGGAGAAATCTTTTATACGGGGGATTCTTTAGTTACATTTATATATGAAAAATCAAGATCTGGTGATATAACGCAGGGTCTTCCAAAAGTGGAACAAGTCTTGGAAGTACGTTCGATTGATTCAATATCAATGAACCTAGAAAAGAGAGTTGAGGGTTGGAACGAGCATATAAAAAGAATTCTTGGAATTCCTTGGGGATTCTTGGTTGGTGTCGAACTAACTATAGCGCAAAGTCGTATCTCTTTGGTTAATAAAATACAAAAGGTTTATCGATCCCAGGGCGTGCAGATTCATAATAGGCATATCGAAATTATTGTACGTCAAATAACATCAAAAGTTTTAGTTTCAGAA------GATGGAATGTCTAATGTTTTTTCACCCGGAGAACTAATAGGATTGTTGCGAGCGGAACGAACGGGACGGGCTTTGGACGAAGCAATCTGTTACCGAGCTATTTTATTGGGAATAACAAGAGCATCTCTGAATACTCAAAGTTTCATATCTGAAGCGAGTTTTCAAGAAACCGCGCGTGTCTTAGCAAAAGCTGCTCTACGGGGTCGTATAGATTGGTTGAAGGGCCTAAAAGAAAACGTTGTTTTGGGCAGTATGATACCCGTTGGTACCGGATTCAAA------GAATTAGTACAGCGTTCAAAGCACCAAAAT---------------------AATAAAAAGAAAAATTTATTTGAGGGGAAAATTCAAAATATTTTGTTCCACCATAGAGATTTATTTCATTCTTACATT---TCAAAGAATTCCCATGATACA---TCAATCAGAACTATTATT------TCTGGG------------ATT------------------------
>Sedum_lineare
ATGGAGGTACTTATGGCAGAACGGGCCAATCTGGTCTTTCACAATAAAGTGATAGACGGAACTGCCATGAAACGACTTATTAGCAGATTAATAGATCACTTCGGAATGGCATATACATCACACATCCTGGATCAAGTAAAGACTCTGGGTTTCCAGCAAGCCACTGCTACATCTATTTCATTAGGAATTGACGATCTTTTAACAATACCTTCGAAAGGATGGCTAGTTCAGGATGCTGAACAGCAAAGTTTCGTTTTGGAAAAAAACCATCATTACGGGAATGTACATGCGGTAGAAAAATTACGCCAATCTATTGAAATATGGTATGCTACAAGCGAATATTTACGACAAGAAATGACTCCTAATTTCAAGATGACTGATCCCTTTAATCCAGTCCATATAATGTCTTTTTCGGGAGCTAGAGGAAATGTATCTCAAGTACATCAATTAGTAGGTATGAGAGGATTAATGTCGGATCCCCAAGGACAAATGATTGATTTACCAATTCAAAGCAATTTACGCGAAGGACTCTCTTTAACGGAATATATAATTTCTTGCTACGGAGCGCGCAAGGGGATTGTGGATACTGCTGTACGAACATCGGATGCTGGATATTTGACGCGCAGACTTGTTGAAGTAGTTCAACACATTGTTGTGCGTAGAACAGATTGTGGCACCACACAAGGGTTTTCAGTGAGTCTTCTAAATGGAAGGATGTCGGAAAAAGTTTTTATTCAAACATTGATTGGGCGTGTACTAGCAGATGATATATATATGGGACCACGATGCATTGCCATTAGAAATAAAGATATTGGTATTGGACTTATCAATCGATTCATAACCTTTCGAATACACCCAATATCTATTCGAACTCCCTTTACTTGTAGGAGTATATTTTGGATCTGTCGATTCTGTTATGGACGGAGTCCTACTCATGGCGAACTGGTCGAATTGGGGGAAGCTGTAGGTATTATTGCGGGTCAATCCATTGGAGAACCGGGTACTCAACTAACATTAAGAACTTTTCATACTGGCGGAGTATTCACTGGGGGTACTGCAGAACATGTACGAGCCCCCTCTAATGGAACAATCAAATTTAATGAGGATTTGGTTCATCCCACACGTACACGTCACGGACATCCTGCTTTTCTGTGTTATATAGACTTGTATATAACTATTGAGAGTGAAGACATTCTACATAATGTGAATATTCCACCTAAAAGTTTTCTTTTAGTCCAAAATAATCAATATGTAGAATCCGAACAAGTGATTGCTGAGATTCGCGCCGGAACATACACTTTCTATTTTAAAGAGAAGGTTCGAAAACATATTTATTCTGATTCAGAGGGCGAAATGCACTGGAGTACCAATGTGTACCATGCATCCGAATTTACATATGGTAATGTTCATCTTTTACCAAAAACAAGTCATTTATGGATATTAGGAGGAGGGTCGTGCGGAGCGAGTGTAGCCCCTTTTTCGCTTCACAAAGATCAAGATCAACTGAACATTCATTCACGTTCTGTCGAACGACGATATAATGCTAACCCCCCCGTAACTAATGAGCAAGTGAAAAATCAACCCTTTTGTTCGGATATTTCGGGTAAAAACGAGGTCAATCTTCCTGTTTAT------TCCGAATTAAATCAAATCATCTATACTGGTCATTGCAATATACTATATCCT---GCTATTCTCTATGAGAATTCTACTTTATTGTCAAAGAGGCGAAGCAATAGATTGATCATTCCATTCCAGTCGAGTCAAGAACGAAAGAAAGAAACAATGCTCGATTCAGATTCCGATATCTTGGTTGAAATACCCATAAATGGTATTTTCCGCAGAAATAGTATTTTTGCTTATTTTGATGATCCTCAATACAGAAGAAACAGCTCAGGAATCACAAAATATGGGACTACGGAGGTGCATTCAATCGTCAAAAAAGAG------GATTTGGTTGAT------TATCGAGGGGCAAAAGAATTTAAGCCAAAATACCAAATGCAAATGAAAGTAGATCGGTTTTTTTTCATTCCCCAGGAAGTACATATTTTGCCTGGATCTTCTTCCATAATGGTGCGGAATAATAGTATCATTGGCGGAGATACACTAATCACTTTAAATAGAAGAAGCCGAGTAGGCGGATTGGTCCGAGTA---GAG------AGAAAAAAAAAAAGGATTGAACTTCAAATCTTTTCTGGAGATATTTTTTTTCCTGGAGAGGCA------GATCGGATAGTCCGACACAGCAGTATCTTACTACCACCAGAAACGGGAAAAATAAAT------------CCGAAGGAATCCAAA---AATAAATGGAAAAATTGGATTTATGTCCAAGGGATCATACTGACCAAGACAAAGTATTTTGTTTTGGTTCGACCTATAGAAACATATGAAATAGCAGACGGTATAAATTTATCAACACTTTTCCCTCAGGATCCGTTGCAAGAAAGGGATAACATGAAACTTCGAATTGTCAATTATATCCTTTATGGAAATGGCAAAGCCTTTTTTGGAATTCCTGACACAAGTAGTCAATTAGTCCGAACTTGTTTAGTATTGAATTGGACCCAC------GCTAAA------AAAGATTCTTCTATCGGGGAGGCCCAAATTTCCTTTGTTCAAATAAAGACAAATGATCTGATTCGAGATTTTATAAGAATCGACTTAGTCAACTCCTCTCTTTTGTATACCGGAAAAAGGAACGATTCATCAAGTTCATGGTTGATCTATAAT---ACTGGATCAAGTCGCACCTATATCAATCCGTTTTATGCCAAGGCAGGGATTCAGCAACCCCTT---ATCCAAAATCAAGTAACTATTCGTACCTTGTTGAAGAGAAATAACGAAGATCAATCTTTGATAATTTTGTCATCAGCCAATTGTTTTCAAATGGGGCCG------TTCAACAGTGGAAAATATCACAATGGAATAAAAGAAGCACTTAAACGAAACCCCCCCATAGTTTCAGTTAGGAAATTGAGACCATTGGGTTCCTTAGGAATAGTCCTTCCAATTACGCAT---------TTTGACCGTTTACTAACCCATAATCAAATTTTGGTAATGAAATATTTTCAACTTGACAATTTAAAACAGACTTTTGACATAATTCAATATTATTTAATGGATGAAAATCGAAGGATTTCGAATCCCGATCTATGCAGTAAAAAATTTTGGAATCCATTTTATTTG---AATTGGTATTTTATCGATTGTCATTTTTGTGAAGACAGACCCACAATAATTAGTCTTGGGCAGTTTATTTGTGAAACTGCATGTACAGCGAAAAACGGATCCCACCTAAAGTCGGGCCAAGTTTTAATTGTTCAAGTTGATTCTATAATAATTAGATCAGCTAAACCCTCTTTAGCCACGCCAGGAGCAACTGTTCATGGACATTATGGAGAAATCTTTTATACGGGAGATACTCTAGTTACATTTATATATGAAAAATCAAGATCTCGTGATATAACCCAGGGTCTTCCAAAAGTGGAACAAGTCTTGGAAGTACGTTCGATTGATTCAATATCAATGAACCTAGAAAAGAGAGTTGAGGGTTGGAACGAGCATATAACAAGAATTCTTGGACTTCCTTGGGGATTCTTGATTGGTGTCGAACTAACTATAGCACAAAGTCGTATTTCTTTGGTTAATAAAATACAAAAGGTTTATCGATCCCAGGGCGTGCAGATTCATAATAGGCATATCGAAATTATTGTACGTCAAATAACATCAAAAGTTTTAGTTTCAGAA------GATGGAATGTCTAATGTTTTTTCACCCGGAGAACTAATAGGATTGTTGCGAGCGGAACGAACGGGGCGTGCTTTGGACGAAGCAATCTGTTACCGAGCTATTTTATTGGGAATAACAAGAGCATCTCTGAATACTCAAAGTTTCATATCTGAAGCGAGTTTTCAAGAAACCGCTCGCGTCTTAGCAAAAGCTGCTCTACGAGGTCGTATAGATTGGTTGAAAGGCCTAAAAGAAAACGTTGTTTTGGGCAGTCTGATACCCGTTGGTACCGGATTCAAA------GAATTAGTACGTCGTTCAAGGCCCCAAAAT---------------------AATAAA------AATTTATTTGAGGGGAAAATGAAAAATATTTTGTTCCACCATAGAGATTTATTTCATTCTTACATT---TCAAAGAATTCCCATGATACA---TCAATCAGAAGG------GGATTTAATGAT------------TTC------------------------
>Sedum_oryzifolium
ATGGAGGTACTTATGGCAGAACGGGCCAATCTAGTCTTTCACAATAAAGTGATAGACGGAACTGCCATGAAACGACTTATTAGCAGATTAATAGATCACTTCGGAATGGCATATACATCACACATCTTGGATCAAGTAAAGACTCTGGGTTTCCAGCAAGCCACTGCTACATCTATTTCATTAGGAATTGACGATCTTTTAACAATACCGTCTAAAGGATGGCTAGTTCAGGATGCTGAACAGCAAAGTTTCGTTTTGGAAAAAAACCATCATTACGGGAATGTACATGCGGTAGAAAAATTACGCCAATCTATTGAAATATGGTATGCTACAAGCGAATATTTACGACAAGAAATGACTCCGAATTTCAAGATGACTGATCCCTTTAATCCAGTACATATAATGTCTTTTTCGGGAGCTAGAGGAAATGTATCTCAAGTACATCAATTAGTAGGTATGAGAGGATTAATGTCGGATCCCCAAGGACAAATGATTGATTTACCAATTCAAAGCAATTTACGCGAAGGACTCTCTTTAACGGAATATATAATTTCTTGCTACGGAGCACGCAAGGGGGTTGTGGATACTGCTGTACGAACATCGGATGCTGGATATTTGACGCGCAGACTTGTTGAAGTAGTTCAACACATTGTTGTGCGTAGAACAGATTGTGGCACCACACAAGGGTTTTCAGTGAGTCCTATAAATGGAATGATGCCGGAAAAAGTTTTTATTCAAACATTGATTGGGCGTGTACTAGCAGATGATATATATATGGGACCGCGATGCATTGCCATTCGAAATAAAGATATTGGTATTGGACTTATCAATCGATTCATAACCTTTCGAATACACCCAATATCTATTCGAACTCCCTTTACTTGTAGGAGTATATTTTGGATATGTCGATTCTGTTATGGACGGAGTCCTACTCATGGCGATCTGGTCGAATTGGGGGAAGCTGTAGGTATTATTGCGGGTCAATCCATTGGAGAACCGGGTACTCAACTAACATTAAGAACTTTTCATACTGGCGGAGTATTCACTGGGGGTACTGCAGAACATGTACGAGCCCCCTCTAATGGAACAATCAAATTTAATGAGGATTTGGTTCATCCCACACGTACACGTCACGGACATCCTGCTTTTCTGTGTTATATAGACTTGTATATAACTATTGAGAGTGAAGACATTCTACATAATGTGAATATTCCACCTAAGAGTTTTCTTTTAGTCCAAAATAATCAATATGTAGAATCCGAACAAGTGATTGCTGAGATTCGCGCTGGAACATACACTTTCAATTTTAAAGAGAAGGTTCGAAAACATATTTATTCTGATTCAGAGGGCGAAATGCACTGGAGTACCAATGTGTACCATGCATCGGAATTTACATATGGTAATGTTCATCTTTTACCAAAAACAAGTCATTTATGGATATTAGCAGGAGGGTCGTGCGGAGCGAGTGTAGTCCCTTTTTCGCTTCACAAAGATCAAGATCAACTGAACATTAATTCACGTTCTGTCGAACGACGATATAATGCTAACCGCTCCGTAACTAATGAGCAAGTGAAAAATCAACCCTTTCGTTCGGATATTTCGGGTAAAAACGGGGACAATCTTCCTGTTTAT------TCCGAATTAAATCAAATCATATATACTGGTCAGTGCAATATACTATATCCT---GATATTCTCTATGAGAATTCTACTTTATTGTCAAAGAGGCGAAGCAATAGATTGATCATTCCCTTCCAGTCGATTCAAGAACCAAAGAAAGAAACAATGCTCGATTCAGATTCCGATATCTTGGTTGAAATACCCATAAATGGTATTTTCCGCAGAAATAGTATTTTTGCTTATTTTGATGATCCTCAATACAGACGAAACAGCTCAGGAATCACAAAATATGGGACTATGGAGGTGCATTCAATCGTCAAAAAAGAG------GATTTGGTTGAT------TATCGAGGGGCAAAAGAATTTAAGACAAAAGACCAAATGAAA------GTAGATCGATTTTTTTTCATTCCCCAGGAAGTACATATTTTGCCTGGATCTTCTTCCATAATGGTGCGGAATAATAGTATCATTGGCGAAGATACACTAATCACTTTAAATAGAAGAAGTCGAGTAGGCGGATTGGTCCGAGTA---GAG------AGAAAAAAAAAAAGGATTGAACTTCAAATCTTTTCTGGAGATATTTTTTTTCCTGGAGAGGCA------GATCGGATAGTCCGATACAGCAGTATCTTAATACCAACAGAAACGGGAAAAAGAAAT------------CCGAAGGATTCCAAA---AATAAATGGAAAAATTGGATTTATGTCCAAGGGATCATACCGACCAAGACAAAGTATTTTGTTTTGGTTCGACCTGTAGAAACATATGAAATAGTAGACGGTATAAATTTATCAACACTTTTCCCTCAGGATCCGTTGCAAGAAAGGGATAACATGAAACTTCGAATTGTTAATTATATCCTTTATGGAAATGGCAAAGCCTTTTTTGGAATTCCTGACACAAGTAGTCAATTAGTGCGAACTTGTTTAGTATTGAATTGGAACCAC------GCTAAA------AAAGATTCTTCTATCGGGGAGGCCCACGTTTCCTTTGTTCAAATAAAGACAAATGATCTGATTCGAGATTTTATAAGAATCGACTTAGTCAACTCCTCTCTTTTGTATACCGGAAAAAGGAATGATTCATCAAGTTCATGGTTGATCTATAAT---ACTGGATCAAGTCGCACCTATATCAATCCGTTTTATGCCAAGGCAGGGATTCAGCAACCCCTT---ATCCAAAATCAAGTAACTATTCGTACCTTATTGAAGAGAAATAACGAAGATCAATCTTTGATAATTTTGTCATCAGCCAATTGTTTTCAAATGGGGCCG------TTCAACAGTGGAAAATATCACAATGGAATAAAAGAAGCAATTAAACGAAACCCCCCCATAGTTTCAGTTAGGAAATTGAAACCATTGGGTTCCTTAGGAATAGCCCTTCCAATTACGCAG---------TTTGACCGTTTACTAACCCATAATCAAATTTTGGTAATGAAATATTATCAACTTGACAATTTAAAACAGACTTTTGACATAATTCAATATTATTTAATGGATGAAAATCGAAGGATTTCGAATCCCGATCTATGCAGTAAACAATTTGTGAATCCCTTTTATTTG---AATTGGTATTTTATCGATTGTCATTTTTGTGAAGACAGACCCACAATAATTAGTCTTGGGCAGTTTATTTGTGAAACTTTATGTATAGCGAAAAACGGACCCCACCTAAAGTCGGGCCAAGTTTTAATTGTTCAAGTTGATTCTATAATAATTAGATCAGCTAAACCCTATTTAGCCACACCAGGAGCAACTGTTCATGGACATTATGGAGAAATCTTTTATACGGGAGATACTCTAGTTACATTTATATATGAAAAATCAAGATCTGGTGATATAACGCAGGGTCTTCCAAAAGTGGAACAAGTCTTGGAAGTACGTTCGATTGATTCAATATCACTGAACCTAGAAAAGAGAGTTGAGGGTTGGAACGAGCATATAACAAGAATTCTTGGACTTCCTTGGGGATTCTTGATTGGTGTCGAACTAACTATAGCGCAAAGTCGGATTTCTTTGGTTAATAAAATACAAAAGGTTTATCGATCCCAGGGTGTGCAGATTCATAATAGGCATATCGAAATTATTGTACGTCAAATAACATCAAAAGTTTTAGTTTCAGAA------GATGGAATGTCTAATGTTTTTTCACCCGGAGAACTAATAGGATTGTTGCGAGCGGAACGAACGGGACGTGCTTTGGACGAAGCAATCTGTTACCGAGCTATTTTATTGGGAATAACAAGAGCATCCCTGAATACTCAAAGTTTCATATCTGAAGCGAGTTTTCAAGAAACCGCTCGCGTCTTAGCAAAAGCTGCTCTACGGGGTCGTATAGATTGGTTGAAGGGCCTAAAAGAAAATGTTGTTTTGGGTAGTTTGATACCGGTTGGTACTGGATTCAAC------GAATTGGTACGTCGTTCAAGGCCCCAAAAT---------------------AAGAAAAATAAAATTTTTTTTGAGGGGAAAATAAAAAATATTTTATTCCACCATAGAGATTTATTTCATTCTTACATT---TCAAAGAATTCCCATGATACA---TCAGAACAATCTTTTTTGGGATTTAATGAT------------TTC------------------------
>Sedum_plumbizincicola
ATGGAGGTACTTATGGCAGAACGGGCCAATCTGGTCTTTCATAATAAAGTGATAGACGGAACTGCCATGAAACGACTTATTAGCAGATTAATAGATCACTTCGGAATGGCATATACATCACACATCTTGGATCAAGTAAAGACTCTGGGTTTCCAGCAAGCCACTGCTACATCTATTTCATTAGGAATTGACGATCTTTTAACAATACCTTCGAAAGGATGGCTAGCTCAGGATGCTGAACAGCAAAGTTTCATTTTGGAAAAAAACCATCATTACGGGAATGTACATGCCGTAGAAAAATTACGTCAATCCATTGAAATATGGTATGCTACAAGTGAATATTTACGACAAGAAATGAATCCTAATTTCAGGATGACTGATCCCTTTAATCCAGTCCATATAATGTCTTTTTCGGGAGCTAGAGGAAATGTATCTCAAGTACACCAATTAGTAGGTATGAGAGGATTAATGTCAGATCCCCAAGGACAAATGATTGATTTACCAATTCAAAGCAATTTACGCGAAGGACTCTCTTTAACGGAATATATCATTTCTTGCTACGGAGCACGCAAGGGGGTTGTGGATACTGCTGTACGAACATCAGATGCTGGATATCTGACGCGCAGACTTGTTGAAGTAGTTCAACATATTGTTGTGCGTAGAACAGATTGTGGCACCACACAAGGGTTTTCAGTGAGTCCTCTAAATGGGATGATGTCGGAAAAAGTTTTTATTCAAACATTGATTGGGCGTGTACTAGCAGATGATATATATATGGGACCGCGATGCATTGCCATTAGAAATAAAGATATTGGTATTGGACTTATCAATCGATTCGTAACCTTTCGGATACATCCAATATCTATTCGAACCCCCTTTACTTGTAGGAGTATATTTTGGATCTGTCGATTCTGTTATGGACGGAGTCCTACTCATGGCGACCTGGTTGAATTGGGGGAAGCTGTAGGTATTATTGCGGGTCAATCTATTGGAGAACCGGGTACTCAACTAACATTAAGAACTTTTCATACTGGTGGAGTATTCACTGGGGGTACTGCAGAACATGTACGAGCCCCCTCTAATGGAAAAATCAAATTTAATGAGGATTTGGTTTATCCCACACGTACACGTCACGGACACCCGGCTTTTCTGTGTTATATAGACTTGTATATAACTATTGAGAGTGAAGACATTCTACATAATGTGAATATTCCACCTAAGAGTTTTCTTTTAGTCCAAAATGACCAATATGTAGAATCCGAACAAGTGATTGCTGAGATTCGTGCTGGAACATACACTTTCAATTTTAAAGAGAAGGCTCGAAAACATATTTATTCTGATTCAGAGGGCGAAATGCACTGGAGTACCAATGTGTACCATGCATCGGAATTTACATATGGTAATGTTCATCTTTTACCAAAAACAAGTCATTTATGGATATTAGCGGGAGGGTCGTGCGAAGCTAGTGTAGTCCCTTTTTCGCTTCACAAGGATCAAGATCAACTGAACATTCATTCACGTTCTGTCGAACGACGATATAATTCTAACCGCTCCGTAACTAATGAGCCAGTGAAAAATAAACCCTTTCGTTCGGAAATTTCGGGTAAAAACGAGGGAAATCTTCCTGTTTAT------TCCGAATTAAATCAAATCATATATAATGGTCATTGCAATATACTATATCCT---GCTATTCTCTATGAGAATTCTACTTTATTGTCAAAGGGGCGAAGCAATAGATTGATCATTCCATTCCAGTCGATTCAAGCACGAACGAAAGAAACAATGCTCGATTCAGATTCCGATATCTTGGTTGAAATACCCATAAATGGTATTTTCCGCAGAAATAGTATTTTTGCTTATTTTGATGATCCTCGATACAGAAGAAACAGCTCAGGAATTACAAAATATGGGACTACGGAGGTGCATTCAATTGTTAAAAAAGAG------GATTTGGTTGATTATCAATATCAAGGGGCAAAAGAATTTCAGCCAAAATACCAAATGCAA------GTTAATCGGTTTTTTTTCATTCCTGAGGAAGCACATATTTTGCCTGGATCTTCTTCCATAATGGTGCGTAATAATAGTATCATTGGAGGAGATACACTAATCACTTTAAATAGAAGAAGCCGAGTAGGCGGATTGGTCCGAGTA---GAG------AGAAAAAAAAAAAGGATTGAACTTCAAATCTTTTCTGGAAATATTTATTTTCCTGGAGAGGCA------GATCGGATAGTCCGACACAGCAGCATCTTAATACCACCAGGAACGGGAAAAAGAAAT------------CCGAAGGAATCCAAA---AATAAATGGAAAAATTGGATTTATGTACAAGGGATCATACCGATCAAGACAAAGTATTTTGTTTTGGTTCGACCTGTAGAAACATATGAAATAGCAGACGGTATAAATTTATCAACACTTTTCCCTCAGGATCCGTTGCAAGAAAGGGATAACATGAAACTTCGAATTGTCAATTATATCCTTTATGGAAATGGTAAAGCCTTTTTTGGAATTCCTGACACAAGTAGTCAATTAGTTCGAACTTGTTTAGTATTGAATTGGAACCGC------GCTAAA------AAAGATTCTTCTATCGGGGAGGCCCACGTTTCCTTTGTTCAAATAAAGACAAATGATCTGATTCGAGATTTTATAAGAATCGACTTAGTAAACTCCCCTCTTTTGTATACCGGAAAAAGGAACGATTCATCAAGTTCATGGTTGATCTATAAT---ACTGGATCAAGTAGCACCTATATCAATCCGTTTTATGCCAAGGCAGGGATTCAGCAACCCCTT---ATCCAAAATCAAGTAACTATTCGTACCTTGTTGAAGATAAATAACGAAGATAAATCTTTGATAATTTTGTCATCATCCAATTGTTTTCAAATGGGGCCG------TTCAACGCTGTAAATTATCACAATGAAATAAAAGAAGCACTTAAACGAGACCCCCCCACAGTTTCAGTTCGAAAATTGAAATCATTAAGTTCCTTAGGAATAGCCCTTCCAATTACGCAT---------TTTGACCGTTTACTAACCCATAATCAAATTTTGGTAATGAAATATTTTCAACTTGACAATTTTAAAAAGACTTTTCACATAATTCAATATTATTTAATGGATGAAAATCGAAGGATTTCGAATCCCGATCTATGCAGTAAAAAATTTTTGAATCCATTTTATTTG---AATTGGTATTTTATCCATTGTCATTTTTGTGAAGAAAGACCCACAATAATTAGTCTTGGGCAGTTTATTTGTGAAACTTCATGTATAGCGAAACATGGGCCCCACCTAAAGCCGGGCCAAGTTTTAATTGTTCAAGTTGATTCTATAATAATTAGATCAGCTAAACCCTATTTAGCCACGCCAGGAGCAACTGTTCATGGACATTATGGAGAAATCTTTTATACGGGGGATTCTTTAGTTACATTTATATATGAAAAATCAAGATCTGGTGATATAACACAGGGTCTTCCAAAAGTGGAACAAGTCTTGGAAGTACGTTCGATTGATTCAATATCAATGCACCTAGAAAAGAGAGTTGAGGGTTGGAACGAGCATATAACAAGAATTCTTGGAATTCCTTGGGGATTCTTGATTGGTGTCGAACTAACTATAGCGCAAAGTCGTATCTCTTTGGTTAATAAAATACAAAAGGTTTATCGATCCCAGGGCGTGCAGATTCATAATAGGCATCTCGAAATTATTGTACGTCAAATAACATCAAAAGTTTTAGTTTCAGAA------GATGGAATGTCTAATGTTTTTTCACCCGGAGAACTAATAGGATTGTTGCGAGTGGAACGAACGGGGCGGGCTTTGGACGAAGCAATCTGTTACCGAGCTATTTTATTGGGAATAACAAGAGCATCTCTGAATACTCAAAGTTTCATATCTGAAGCGAGTTTTCAAGAAACCGCGCGCGTCTTAGCAAAAGCTGCTCTACGGGGTCGTATAGATTGGTTGAAGGGCCTAAAAGAAAACGTTGTTTTGGGCAGTATGATACCCGTTGGTACCGGATTCAAA------GAATTAGTACATCGTTCAAGGTACCAAAAT---------------------AATAAA------AATTTATTTGAGGGGAAAATTCAAAATATTTTGGTCCACCATAGAGATTTATTTCATTCTTACATT---TCAAAGAATTCCCATGATACA---TCAGAACAATCATTTCTGGGATTTAATGAT------------TTC------------------------
>Sedum_sarmentosum
ATGGAGGTACTTATGGCAGAACGGGCCAATCTGGTCTTTCACAATAAAGTGATAGACGGAACTGCCATGAAACGACTTATTAGCAGATTAATAGATCACTTCGGAATGGCATATACATCACACATCTTGGATCAAGTAAAGACTCTGGGTTTCCAGCAAGCCACTGCTACATCTATTTCATTAGGAATTGACGATCTTTTAACAATACCTTCGAAAGGATGGCTAGTTCAGGATGCTGAACAGCAAATTTTCATTTTGGAAAAAACCCATCATTACGGGAATGTACATGCGGTAGAAAAATTACGTCAATCCATTGAAATATGGTATGCTACAAGTGAATATTTACGACAAGAAATGAATCCTAATTTCAGGATGACTGATCCCTTTAATCCAGTCTATATAATGTCTTTTTCGGGAGCTAGAGGAAATGTATCTCAAGTACACCAATTAGTAGGTATGAGAGGATTAATGTCAGATCCCCAAGGACAAATGATTGATTTACCAATTCAAAGCAATTTACGCGAAGGACTCTCTTTAACGGAATATATCATTTCTTGTTACGGAGCACGCAAGGGGGTTGTGGATACTGCTGTACGAACATCAGATGCTGGATATCTGACGCGCAGACTTGTTGAAGTAGTTCAACACATTGTTGTGCGTAGAACAGATTGTGGCACCACACAAGGGTTTTCAGTGAGTCCTCTAAATGGGATGATGTCGGAAAAAGTTTTTATTCAAACATTGATTGGGCGTGTACTAGCAGATGATATATATATGGGACCGCGATGCATTGCCATTAGAAATAAAGATATTGGTATTGGACTTATCAATCGATTCGTAACCTTTCGGATACACCCAATATCTATTCGAACTCCCTTTACTTGTAGGAGTATATTTTGGATCTGTCGATTCTGTTATGGACGGAGTCCTACTCATGGCGACCTGGTCGAATTGGGGGAAGCTGTAGGTATTATTGCGGGTCAATCTATTGGAGAACCGGGTACTCAACTAACATTAAGAACTTTTCATACTGGCGGAGTATTCACTGGGGGTACTGCAGAACATGTACGAGCCTCCTCTAATGGAAAAATCAAATTTAATGAGGATTTGGTTTATCCCACACGTACACGTCACGGACATCCGGCTTTTCTGTGTTATATAGACTTGTATATAACTATTGAGAGTGAAGACATTCTACATAATGTGAATATTCCACCTAAGAGTTTTCTTTTAGTCCAAAATGACCAATATGTAGAATCCGAACAAGTGATTGCTGAGATTCGCGCCGGAACATACACTTTCAATTTTAAAGAGAAGGTTCGAAAACATATTTATTCTGATTCAGAGGGCGAAATGCACTGGAGTACCAATGTGTACCATGCATCTGAATTTACATATGGTAATGTTCATCTTTTACCAAAAACAAGTCATTTATGGATATTAGCGGGAAGGTCGTGCGAAGCTAGTGTAGTCCCTTTTTCGCTTCACAAAGATCAAGATCAACTGAACATTCATTCACGTTCTGTCGAACGACGCTATAATTCTAACCGCGCCCTAACTAATGAGCCAGTGAAAAATAAGCCCTTTCGTTCGGAAATTTCGGGTAAAAACGAGGGCAATCTTCCTGTTTAT------TCCGAATTAAATCAAATCATATATACTGGTCATTGCAATATACTATATCCT---GCTATTCTCTATGATAATTCGACTTTATTGTCAAAGAGGCGAAGCAATAGATTGATCATTCCATTCCAGTCGATTCAAGAACGAACGAAAGAAACAATGCTCGATTCAGATTCCGATATCTTGGTTGAAATACCCATAAATGGTATTTTCCGCAGAAATAGTATTTTTGCTTATTTTGATGATCCTCAATACAGAAGAAACAGCTCAGGAATCACAAAATATGGGACTACGGAGATGCATTCAATCGTCAAAAAAGAG------GATTTGGTTGAT------TATCAAGGGGCAAAAGAATTGAAGCCAAAATACCAAATGCAA------GTCGATCGGTTTTTTTTCATTCCCGAGGAAGTACATATTTTGCCTGGATCTTCTTCCATAATGGTGCGGAATAATAGTATCATTGGAGGAGATACACTAATCACTTTAAATAGAAGAAACCGCGTAGGCGGATTGGTCCGAGTA---GAG------AGAAAAAAAAAAAGGATTGAACTTCAAATCTTTTCTGGAGATATTTATTTTCCTGGAGAGGCA------GATCGGATAGTCCGACACAGCCGCATCTTAATACCACCAGGAACGGGAAAAAGAAAT------------CCGAAGGAATCCAAA---AATAAATGGAAAAATTGGATTTATGTCCAAGGGATCATACCGACCAAGACAAAGTATTTTGTTTTGGTTCGACCTGTAGAAACATATGAAATAGCAGACGGTATAAATTTATCAACACTTTTCCCTCAGGATCCGTTGCAAGAAAGGGATAACATGAAACTTCGAATTGTCAATTATATCCTTTATGGAAATGGTAAAGCCCTTTTTGGAATTCCTGACACAAGTAGTCAATTAGTTCGAACTTGTTTAGTATTGAATTGGAACCAC------GCTAAA------AAAGATTCTTCTATCGGGGAGGCCCACGTTTCCTTTGTTCAAATAAAGATAAATGATCGGATTCGAGATTTTATAAGAATCGACTTAGTCAACTCCCCTCTTTTGTATACCGGAAAAAGAAACGATTCATCAAGTTCATGGTTGATCTATAAT---ACTGGATCAAGTCGCACCTATATCAATCCGTTTTATGCCAAGGCAGGGATTCAGCAACCCCTT---ATCCAAAATCAAGTAACTATTCGTACCTTGTTGAAGAGAAATAACGAAGATCGATCTTTGCTAATTTTGTCATCATCCAATTGTTTTCAAATGGGGCCG------TTCAACGGTGTAAATTATCACAATGGAATAAAAGAAGCACTTAAACGAGACCCCCCCATAGTTTCAGTTAGGAAATTGAAATCATTGGGTTCCTTAGGAATAGCCCTTCCAATTACGCAT---------TTTGACCGTTTCCTAACCCATAATCCAATTTTGGTAATGAAATATTTTCAACTTGACAATTTAAAACAGACTTTTGACATAATTCAATATTATTTAATGGATGAAAATCGAAGGATTTCGAATCCCGATCTATGCAGTAAAAAATTTTTGAATCCATTTTTTTTG---AATTGGTATTTTATCCATTGTCATTTTTGTGAAGAAAGACCCACAATAATTAGTCTTGGGCAGTTTATTTGTGAAACTTCATGTATAGCGAAACACGGGCCCCACCTAAAGCCAGGCCAAGTTTTAATTGTTCAAGTTGATTCTATAATAATTAGAGCAGCTAAACCCTATTTAGCCACGCCAGGAGCAACTGTTCATGGACATTATGGAGAAATCTTTTATACGGGGGATTCTTTAGTTACATTTATATATGAAAAATCAAGATCTGGTGATATAACGCAGGGTCTTCCAAAAGTGGAACAAGTCTTGGAAGTACGTTCGATTGATTCAATATCAATGAACCTAGAAAAGAGAGTTGAGGGTTGGAACGAGCCTATAACAAGAATTCTTGGAATTCCTTGGGGATTCTTGATTGGTGTCGAACTAACTATAGCGCAAAGTCGTATCTCTTTGGTTAATAAAATACAAAAGGTTTATCGATCCCAGGGCGTCCAGATTCATAATAGGCATATCGAAATTATTGTACGTCAAATAACATCAAAAGTTTTAGTTTCAGAA------GATGGAATGTCTAATGTTTTTTCACCCGGAGAACTAATAGGATTGTTGCGAGCGGAACGAACGGGGCGGGCTTTGGACGAAGCAATCTGTTACCGAGCTATTTTATTGGGAATAACAAGAGCATCTCTGAATACTCAAAGTTTCATATCTGAAGCGAGTTTTCAAGAAACCGCACGTGTCTTAGCAAAAGCTGCTCTACGGGGTCGTATAGATTGGTTGAAGGGCCTAAAAGAAAACGTTGTTTTGGGCAGTATGATACCCGTTGGTACCGGATTCAAA------GAATTAGTACATCGTTCCAGGCACCAAAAT---------------------AATAAAAAGAACAATTTATTTGAGGGGAAAATGAAAAATATTTTGTTCCACCATAGAGATTTATTTCATTCTTACATT---TCAAAGAATTCCCATGATACA---TCAGAACAATCATTTCTGGGATTTAATGAT------------TTC------------------------
>Sedum_tricarpum
ATGGAGGTACTTATGGCAGAACGGACCAATCTGGTCTTTCATAATAAAGTGATAGACGGAACTGCCATGAAACGACTTATTAGCAGATTAATAGATCACTTCGGAATGGCATATACATCACACATCTTGGATCAAGTAAAGACTCTGGGTTTCCAGCAAGCCACTGCTACATCTATTTCATTAGGAATTGACGATCTTTTAACAATACCTTCGAAAGGATGGCTAGTTCAGGATGCTGAACAGCAAAGTTTCATTTTGGAAAAAAACCATCATTACGGGAATGTACATGCGGTAGAAAAATTACGTCAATCCATTGAAATATGGTATGCTACAAGTGAATATTTACGACAAGAAATGAATCCTAATTTCAGGATGACTGATCCCTTTAATCCAGTGCATATAATGTCTTTTTCGGGAGCTAGAGGAAATGTATCTCAAGTACACCAATTAGTAGGTATGAGAGGATTAATGTCAGATCCCCAAGGACAAATGATTGATTTACCAATTCAAAGCAATTTACGCGAAGGACTCTCTTTAACGGAATATATAATTTCTTGCTACGGAGCACGCAAGGGGGTTGTGGATACTGCTGTACGAACATCAGATGCTGGATATCTGACGCGCAGACTTGTTGAAGTAGTTCAACATATTGTTGTGCGTAGAACAGATTGTGGCACCACACAAGGGTTTTCAGTGAGTCCTCTAAATGGGATGATGTCGGAAAAAGTTTTTATTCAAACATTGATTGGGCGTGTACTAGCAGATGATATATATATGGGACCGCGATGCATTGCCATTAGAAATAAAGATATTGGTATTGGACTTATCAATCGATTCGTAACCTTTCGGATACATCCAATATCTATTCGAACTCCCTTTACTTGTAGGAGTATATTTTGGATCTGTCGATTCTGTTATGGACGGAGTCCTACTCATGGCGACCTGGTTGAATTGGGGGAAGCTGTAGGTATTATTGCGGGTCAATCTATTGGAGAACCGGGTACTCAACTAACATTAAGAACTTTTCATACTGGTGGAGTATTCACTGGGGGTACTGCAGAACATGTACGAGCCCCCTCTAATGGAAAAATCAAATTTAATGAGGATTTGGTTTATCCCACACGTACACGTCACGGACACCCGGCTTTTCTGTGTTATATAGACTTGTCTATAACTATTGAGAGTGAAGACATTCTACATAATGTGAATATTCCACCTAAGAGTTTTCTTTTAGTCCAAAATGACCAATATGTAGAATCCGAACAAGTGATTGCTGAGATTCGCGCTGGAACATACACTTTCAATTTTAAAGAGAAGGCTCGAAAACATATCTATTCTGATTCAGAGGGCGAAATGCACTGGAGTACCAATGTGTACCATGCATCTGAATTTACATATGGTAATGTTCATCTTTTACCAAAAACAAGTCATTTATGGATATTAGCGGGAGGGTCGTGCGAAGCTAGTGTAGTCCCTTTTTCGCTTCACAAAGATCAAGATCAACTGAACATTCATTCACGTTCTGTCGAACGACGATATAATTCTAACCGCTCCGTAACTAATGAGCCAGTGAAAAATAAACCCTTTCGTTCGGAAATTTCGGGTAAAAACGAGGGAAATCTTCCTGTTTAT------TCCGAATTAAATAAAATCATATATACTGGTCATTGCAATATACTATATCCT---GCTATTCTCTATGAGAATTCTACTTTATTGTCAAAGAGGCGAAGCAATAGATTGATCATTCCATTCCAGTGGATTCAAGAACGAACGAAAGAACCAATGCTCGATTCAGATTCCGATATCTTGGTTGAAATACCCATAAAGGGTATTTTCCGCAGAAATAGTATTTTTGCTTATTTTGATGATCCTCAATACAGAAGAAACAGCTCAGGAATTACAAAATATGGGACTACGGAGGTGCATTCAATTGTTAAAAAAGAG------GATTTGGTTGAT------TATCAAGGGGCAAAAGAATTTCAGCCAAAATACCAAATGCAA------GTTGATCGGTTTTTTTTCATTCCCGAGGAAGCACATATTTTGCCTGGATCTTCTTCCATAATGGTGCGTAATAATAGTATCATTGGAGGAGATACACTAATCACTTTAAATAGAAGAAGCCGAGTAGGCGGATTGGTCCGAGTA---GAG------AGAAAAAAAAAAAGGATTGAACTTCAAATCTTTTCTGGAAATATTTATTTTCCTGGAGAGGCA------GATCGGATAGTCCGACACAGCACCATCTTAATACCACCAGGAACGGGAAAAAGAAAT------------CCGAAGGAATCCAAA---AAGAAATGGAAAAATTGGATTTATGTCCAAGGGATCATACCGATCAAGACAAAGTATTTTGTTTTAGTTCGACCTGTAGAAACATATGAAATAGCAGACGGTATAAATTTATCAACACTTTTCCCTCAGGATCCGTTGCAAGAAAGGGATAACATGAAACTTCGAATTGTCAATTATATCCTTTATGGAAATGGTAAAGCCTTTTTTGGAATTCCTGACACAAGTAGTCAATTAGTTCGAACTTGTTTAGTATTGAATTGGAACCAC------GCTAAA------AAAGATTCTTCTATCGGGGAGGCCCACGTTTCCTTTGTTCAAATAAAGACAAATGATCTGATTCGAGATTTTATAAGAATCGACTTAGTAAACTCCCCTCTTTTGTATACCGGAAAAAGGAACGATTCATCAAGTTCATGGTTGATCTATAAT---ACTGGATCAAGTCGCACCTATATCAATCCGTTTTATGCCAAGGCAGGGATTCAGCAACCCCTT---ATCCAAAATCAAGTAACTATTCGTACCTTGTTGAAGTTAAATAACGAAGATAAATCTTTGATAATTTTGTCATCATCCAATTGTTTTCAAATGGGGCCG------TTCAACGCTGTAAATTATCACAATGAAATAAAAGAAGCACTTAAACGAGACCCCCCCACAGTTTCAGTTAGAAAATTGAAATCATTGGGTTCCTTAGGAATAGCCCTTCCAATTACGCAT---------TTTGACCGTTTACTAACCCATAATCAAATTTTGGTAATGAAATATTTTCAACTTGACAATTTTAAAAAGACTTTTCACATAATTCAATATTATTTAATGGATGAAAATCGAAGGATTTCGAATCCCGATCTATGCAGTAAAAAATTTTTGAATCCATTTTATTTG---AATTGGTATTTTATCCATTGTCATTTTTGTGAAGAAAGACCCACAATAATTAGTCTTGGGCAGTTTATTTGTGAAACTTCATGTATAGCGAAACATGGGCCCCACCTAAAGCCGGGCCAAGTTTTAATTGTTCAAGTTGATTCTATAATAATTAGATCAGCTAAACCCTATTTAGCCACGCCAGGAGCAACTGTTCATGGACATTATGGAGAAATCTTTTATACGGGGGATTCTTTAGTTACATTTATATATGAAAAATCAAGATCTGGTGATATAACGCAGGGTCTTCCAAAAGTGGAACAAGTCTTGGAAGTACGTTCGATTGATTCAATATCAATGAACCTAGAAAAGAGAGTTGAGGGTTGGAACGAGCATATAACAAGAATTCTTGGAATTCCTTGGGGATTCTTGATTGGTGTCGAACTAACTATAGCGCAAAGTCGTATCTCTTTGGTTAATAAAATACAAAAGGTTTATCGATCCCAGGGCGTGCAGATTCATAATAGGCATCTCGAAATTATTGTACGTCAAATAACATCAAAAGTTTTAGTTTCAGAA------GATGGAATGTCTAATGTTTTTTCACCCGGAGAACTAATAGGATTGTTGCGAGTGGAACGAACGGGGCGGGCTTTGGACGAAGCAATCTGTTACCGAGCTATTTTATTGGGAATAACAAGAGCATCTCTGAATACTCAAAGTTTCATATCTGAAGCGAGTTTTCAAGAAACCGCGCGCGTCTTAGCAAAAGCTGCTCTACGGGGTCGTATAGATTGGTTGAAGGGCCTAAAAGAAAACGTTGTTTTGGGCAGTATGATACCCGTTGGTACCGGATTCAAA------GAATTAGTACATCGTTCAAGGCACCAAAAT---------------------AATAAA------AATTTATTTGAGGGGAAAATGCAAAATATTTTGGTCCACCATAGAGATTTATTTCATTCTTACATT---TCAAAGAATTCCCATGATACA---TTAGAACAATCATTTCTGGGATTTAATGAT------------TTC------------------------
>Aeonium_arboreum
ATGGAGGTACGTATGGCAGAACGGGCCAATCTGGTCTTTCACAATAAAGTGATAGATGGAACTGCCATGAAACGACTTATTAGCAGATTAATAGATCACTTCGGAATGGCATATACATCACACATCTTGGATCAAGTAAAGACTCTGGGTTTCCAGCAAGCCACTGCTACATCTATTTCATTAGGAATTGACGATCTTTTAACAATACCTTCGAAAGGATGGCTAGTCCAGGATGCTGAACAACAAAGTTTCATTTTGGAAAAAAACCATCATTACGGGAATGTCCATGCGGTAGAAAAATTACGCCAATCCATTGAAATATGGTATGCTACAAGTGAATATTTACGACAAGAAATGAATCCGAATTTCAGGATGACTGATCCCTTTAATCCAGTCCATATAATGTCTTTTTCGGGAGCTAGAGGAAATGTATCTCAAGTACACCAATTAGTAGGTATGAGGGGATTAATGTCGGATCCCCAAGGACAAATGATTGATTTACCCATTCAAAGCAATTTACGCGAAGGACTCTCTTTAACGGAATATATAATTTCTTGCTACGGAGCACGCAAGGGGGTTGTGGATACTGCTGTACGAACATCAGATGCTGGATATCTGACGCGCAGACTTGTTGAAGTAGTTCAACACATTGTTGTGCGTAGAACAGATTGTGGCACCACCCAAGGGTTTTCAGTGAGTCCTCTAAAGGGGATGATGTCGGAAAAAGTGTTTAGTCAAACATTGATTGGGCGTGTACTAGCGGATGATATATATATGGGCCCGCGATGCATTGCAATTCGAAATAAAGATATTGGTATTGGACTTATCAATCAATTCTTAACCTTTCGAATACACCCAATATCTATTCGAACTCCCTTTACTTGTAGGAGTATATTTTGGATCTGTCGATTCTGTTATGGACGGAGCCCTACTCACGGCGACCTGGTCGAATTGGGGGAAGCTGTAGGTATTATTGCGGGTCAATCTATTGGAGAACCGGGTACTCAACTAACATTAAGAACTTTTCATACTGGTGGAGTATTCACTGGGGGTACTGCAGAGCATGTACGAGCCCCCTCTAATGGAAAAATAAAATTTAATGAGGATTTGGTTCATCCCACCCGTACACGGCACGGGCATCCCGCTTTTCTGTGTTATATAGACTTGTATATAACTATTGAGAGTGAAGACATTCTACATAATGTGAATATTCCACCTAAGAGTTTTCTTTTAGTCCAAAATGATCAATATGTAGAATCCGAACAAGTGATTGCTGAGATTCGCGCAGGAACATACACGTTCAATTTTAAAGAGAAGGTTCGAAAACATATTTATTCTGATTCAGAGGGAGAAATGCACTGGAGTACCAATGTGTACCATGCATCTGAATTTACATATGGTAATGTTCATCTCTTACCAAAAACAAGCCATTTATGGATATTAGCAGGAGGGTCGTGCGGATCCAGTGTAGTGCCCTTTTCGCTTCACAAAGATCAAGATCAACTGAACATTCATTCACTTTCTATCGAACGGCAATATAGTTCTAACCGCTCAGTAACTAATGAGCAAGCGAAAAAAAAACTGTTTCGTTCGGCTATTTCTGGTAAAAAAGAGGGCAATCTTCCGGTTTAT------TCCGAATTAAATCAAATCATATATACTGGTCATTGCAATATACTATATCCT---GCTATTCGCTATGAGAATTCTAATTTATTGTCAAAGAGGCGAAACAATAGATTGATCATTCCATTCCAGCCGATTCAAGAACGAACGAAAGAAACAATGCTTGATTCAGATTCCGAAATCTTGGTTGAAATACCCATAAATGGTATTTTCCGCAGAAATAGTATTCTTGCTTATTTCGACGATCCTCAATACAGAAGAAACAGCTCCGGAATCACTAAATATGGGACTACGGAGGGGCATTCAATCGTTAAAAAAGAG------GATTTGGTTGAT------TATCGAGGGGCAAAAGAATTTAAGCCAAGATACCAAATGCAA------GTAGATCGCTTTTTTTTCATTCCCGAGGAAGTACATATTTTGCCTGGATCATCTTCCCTAATGGTGCGGAATAATAGTATCATTGGAGAAGATACACTCATCACTTTAAATAGAAGAAGCCGAGTAGGCGGATTGGTCCGAGTG---GAG------AGAAAAAAAAAAAGGATTGAACTTCAAATCTTTTCTGGAGATATTTATTTTCCTGGAGAGGCA------GATCGGATAGTCCGACACAGCAGCATCTTAATACCACCAGGAACGGGAAAAAGAAAT------------TCAAAGGAATCAAAA---AAAAAATGGAAAAATTGGATTTATGTCCAAGGGATCATACCAACCAAGACAAAGTATTTTGTTTTGGTTCGACCTGTAGAAACATATGAAATAGCAGACGGTATAAATTTATCAACACTTTTCCCTCAGGATCCGTTGCAGGAAAGGGATAACATGAAACTTCGAATTGTCAATTATATACTTTATGGAAATGGCAAAGCCTTTTTTGGAATTCCTGACACAAGTAGTCAATTAGTTCGAACTTGTTTAGTATTGAATTGGAACCACGGTAACGCTAAA------AAGGGTTCTTCTATCGGGGAGGCCCATGTTTCCTTTGTTCAAGTAAGGACAAATGATCTGATTCGAGATTTTATAAGAATCGACTTAGTTAACTCTCTTATTTTGTATACCCGAAAAAGGAATGATTCATCAAGTTCATGGGTGATCTATAAT---ACTGGATCAAGTCGCACCTATATCAATCCGTTTTATTCCAAGGCATGGACTCAACAACCCCTT---ATCCAAAATCAAGTAACTCTTCGTACCTTGTTGAAGATAAATAACGAAAATAAATCTTTGATAATTTTGTCATCATCCAATTGTTTTCAAATGGGGCCA------TTCAACAATGTAAAATATCAAAATGGAATAAAAGAAGCACTTAAAGGAGACCCCCCAATAGTTTCAGTTAGGAAATTGAAATCATTAGGTTCCTTAGGAACAGCCCTTCCAATTAGGAGT---------TTTGACATTTTACTAACCCACAATCAAGTTTTGCTAATGAAATATTTTCAACTTGACAATTTAAAACAGACTTTTTACATAATTGAATATTATTTAATGGATGAAAATAGAAGGATTTCGACTCGCGATCTATGCCGTAAAAAGGTTTTGAATCCATTTTTTTTG---AATTGGTATTTTATCCATTGTAATTTTTGTGAAGAGAGACCCACAATAATAAGTCTTGGGCAGTTTATTTGTGAAAATGCATGTATCGCGAAAAATAGACCCCACCTAAAGTCGGGCCAAGTTTTAATTGTTCAAGTTGATTCTATAATAATTAGATCAGCTAAACCCTATTTAGCTACGCCAGGAGCAACTGTTCATGGACATTATGGAGAAATCCTTTCTACGGGGGATACTCTGGTTACATTTATATATGAAAAATCAAGATCAGGTGATATAACGCAGGGTCTTCCAAAAGTGGAACAAGTCTTGGAAGTACGTTCCATTGATTCAATATCGATGAACCTAGAAAAGAGAGTTGAGGGGTGGAACGAGCATATAACAAGAATTCTTGGCATTCCTTGGGGATTCTTGATTGGTGTCGAGCTAACTATAGTGCAAAGTCGTATTTCTTTGGTTAATAAGATACAAAAGGTTTATCGATCCCAGGGTGTGCAGATTCATAATAGGCATATAGAAATTATTGTACGTCAAATAACATCCAAAGTTTTAGTTTCAGAA------GACGGAATGTCTAATGTTTTTTCACCCGGCGAACTAATTGGATTGTTGCGAGCGGAACGAACGGGGCGTGCTTTGGACGAAGCAATCTGTTACCGAGCTATTTTATTGGGAATAACAAGAGCATCTCTGAATACTCAAAGTTTCATATCCGAAGCGAGTTTTCAAGAAACCGCTCGAGTCTTAGCAAAAGCTGCTCTACGGGGTCGTATAGATTGGTTGAAGGGCCTAAAAGAAAACGTTGTTTTGGGCAGTATGATACCCGTTGGTACCGGATTA------------TTAGTACATCGTTCAAGGCACCAAAAC---------------------AACAAAAAGAAAAGCTTATTTGAGGGGAAAATACAAAATATTTTGTTCCACCATAGAGATTTTTTTCATTCTTCCATT---TCAAAGAACTCTCACGATACATCATCAGAACAATCATTTCTGGGATTTAATGAT------------TTC------------------------
>Aeonium_balsamiferum
ATGGAGGTACGTATGGCAGAACGGGCCAATCTGGTCTTTCACAATAAAGTGATAGATGGAACTGCCATGAAACGACTTATTAGCAGATTAATAGATCACTTCGGAATGGCATATACATCACACATCTTGGATCAAGTAAAGACTCTGGGTTTCCAGCAAGCCACTGCTACATCTATTTCATTAGGAATTGACGATCTTTTAACAATACCTTCGAAAGGATGGCTAGTCCAGGATGCTGAACAACAAAGTTTCATTTTGGAAAAAAACCATCATTACGGGAATGTCCATGCGGTAGAAAAATTACGCCAATCCATTGAAATATGGTATGCTACAAGTGAATATTTACGACAAGAAATGAATCCGAATTTCAGGATGACTGATCCCTTTAATCCAGTCCATATAATGTCTTTTTCGGGAGCTAGAGGAAATGTATCTCAAGTACACCAATTAGTAGGTATGAGGGGATTAATGTCGGATCCCCAAGGACAAATGATTGATTTACCCATTCAAAGCAATTTACGCGAAGGACTCTCTTTAACGGAATATATAATTTCTTGCTACGGAGCACGCAAGGGGGTTGTGGATACTGCTGTACGAACATCAGATGCTGGATATCTGACGCGCAGACTTGTTGAAGTAGTTCAACACATTGTTGTGCGTAGAACAGATTGTGGCACCACCCAAGGGTTTTCAGTGAGTCCTCTAAAGGGGATGATGTCGGAAAAAGTGTTTAGTCAAACATTGATTGGGCGTGTACTAGCGGATGATATATATATGGGCCCGCGATGCATTGCAATTCGAAATAAAGATATTGGTATTGGACTTATCAATCAATTCTTAACCTTTCGAATACACCCAATATCTATTCGAACTCCCTTTACTTGTAGGAGTATATTTTGGATCTGTCGATTCTGTTATGGACGGAGCCCTACTCACGGCGACCTGGTCGAATTGGGGGAAGCTGTAGGTATTATTGCGGGTCAATCTATTGGAGAACCGGGTACTCAACTAACATTAAGAACTTTTCATACTGGTGGAGTATTCACTGGGGGTACTGCAGAGCATGTACGAGCCCCCTCTAATGGAAAAATAAAATTTAATGAGGATTTGGTTCATCCCACCCGTACACGGCACGGGCATCCCGCTTTTCTGTGTTATATAGACTTGTATATAACTATTGAGAGTGAAGACATTCTACATAATGTGAATATTCCACCTAAGAGTTTTCTTTTAGTCCAAAATGATCAATATGTAGAATCCGAACAAGTGATTGCTGAGATTCGCGCAGGAACATACACGTTCAATTTTAAAGAGAAGGTTCGAAAACATATTTATTCTGATTCAGAGGGAGAAATGCACTGGAGTACCAATGTGTACCATGCATCTGAATTTACATATGGTAATGTTCATCTCTTACCAAAAACAAGCCATTTATGGATATTAGCAGGAGGGTCGTGCGGATCCAGTGTAGTGCCCTTTTCGCTTCACAAAGATCAAGATCAACTGAACATTCATTCACTTTCTATCGAACGGCAATATAGTTCTAACCGCTCAGTAACTAATGAGCAAGCGAAAAAAAAACTGTTTCGTTCGGCTATTTCTGGTAAAAAAGAGGGCAATCTTCCGGTTTAT------TCCGAATTAAATCAAATCATATATACTGGTCATTGCAATATACTATATCCT---GCTATTCGCTATGAGAATTCTAATTTATTGTCAAAGAGGCGAAACAATAGATTGATCATTCCATTCCAGCCGATTCAAGAACGAACGAAAGAAACAATGCTTGATTCAGATTCCGAAATCTTGGTTGAAATACCCATAAATGGTATTTTCCGCAGAAATAGTATTCTTGCTTATTTCGACGATCCTCAATACAGAAGAAACAGCTCCGGAATCACTAAATATGGGACTACGGAGGGGCATTCAATCGTTAAAAAAGAG------GATTTGGTTGAT------TATCGAGGGGCAAAAGAATTTAAGCCAAGATACCAAATGCAA------GTAGATCGCTTTTTTTTCATTCCCGAGGAAGTACATATTTTGCCTGGATCATCTTCCCTAATGGTGCGGAATAATAGTATCATTGGAGAAGATACACTCATCACTTTAAATAGAAGAAGCCGAGTAGGCGGATTGGTCCGAGTG---GAG------AGAAAAAAAAAAAGGATTGAACTTCAAATCTTTTCTGGAGATATTTATTTTCCTGGAGAGGCA------GATCGGATAGTCCGACACAGCAGCATCTTAATACCACCAGGAACGGGAAAAAGAAAT------------TCAAAGGAATCAAAA---AAAAAATGGAAAAATTGGATTTATGTCCAAGGGATCATACCAACCAAGACAAAGTATTTTGTTTTGGTTCGACCTGTAGAAACATATGAAATAGCAGACGGTATAAATTTATCAACACTTTTCCCTCAGGATCCGTTGCAGGAAAGGGATAACATGAAACTTCGAATTGTCAATTATATACTTTATGGAAATGGCAAAGCCTTTTTTGGAATTCCTGACACAAGTAGTCAATTAGTTCGAACTTGTTTAGTATTGAATTGGAACCACGGTAACGCTAAA------AAGGGTTCTTCTATCGGGGAGGCCCATGTTTCCTTTGTTCAAGTAAGGACAAATGATCTGATTCGAGATTTTATAAGAATCGACTTAGTTAACTCTCTTATTTTGTATACCCGAAAAAGGAATGATTCATCAAGTTCATGGGTGATCTATAAT---ACTGGATCAAGTCGCACCTATATCAATCCGTTTTATTCCAAGGCATGGACTCAACAACCCCTT---ATCCAAAATCAAGTAACTCTTCGTACCTTGTTGAAGATAAATAACGAAAATAAATCTTTGATAATTTTGTCATCATCCAATTGTTTTCAAATGGGGCCA------TTCAACAATGTAAAATATCAAAATGGAATAAAAGAAGCACTTAAAGGAGACCCCCCAATAGTTTCAGTTAGGAAATTGAAATCATTAGGTTCCTTAGGAACAGCCCTTCCAATTAGGAGT---------TTTGACATTTTACTAACCCACAATCAAGTTTTGCTAATGAAATATTTTCAACTTGACAATTTAAAACAGACTTTTTACATAATTGAATATTATTTAATGGATGAAAATAGAAGGATTTCGACTCGCGATCTATGCCGTAAAAAGGTTTTGAATCCATTTTTTTTG---AATTGGTATTTTATCCATTGTAATTTTTGTGAAGAGAGACCCACAATAATAAGTCTTGGGCAGTTTATTTGTGAAAATGCATGTATCGCGAAAAATAGACCCCACCTAAAGTCGGGCCAAGTTTTAATTGTTCAAGTTGATTCTATAATAATTAGATCAGCTAAACCCTATTTAGCTACGCCAGGAGCAACTGTTCATGGACATTATGGAGAAATCCTTTCTACGGGGGATACTCTGGTTACATTTATATATGAAAAATCAAGATCAGGTGATATAACGCAGGGTCTTCCAAAAGTGGAACAAGTCTTGGAAGTACGTTCCATTGATTCAATATCGATGAACCTAGAAAAGAGAGTTGAGGGGTGGAACGAGCATATAACAAGAATTCTTGGCATTCCTTGGGGATTCTTGATTGGTGTCGAGCTAACTATAGTGCAAAGTCGTATTTCTTTGGTTAATAAGATACAAAAGGTTTATCGATCCCAGGGTGTGCAGATTCATAATAGGCATATAGAAATTATTGTACGTCAAATAACATCCAAAGTTTTAGTTTCAGAA------GACGGAATGTCTAATGTTTTTTCACCCGGCGAACTAATTGGATTGTTGCGAGCGGAACGAACGGGGCGTGCTTTGGACGAAGCAATCTGTTACCGAGCTATTTTATTGGGAATAACAAGAGCATCTCTGAATACTCAAAGTTTCATATCCGAAGCGAGTTTTCAAGAAACCGCTCGAGTCTTAGCAAAAGCTGCTCTACGGGGTCGTATAGATTGGTTGAAGGGCCTAAAAGAAAACGTTGTTTTGGGCAGTATGATACCCGTTGGTACCGGATTA------------TTAGTACATCGTTCAAGGCACCAAAAC---------------------AACAAAAAGAAAAGCTTATTTGAGGGGAAAATACAAAATATTTTGTTCCACCATAGAGATTTTTTTCATTCTTCCATT---TCAAAGAACTCTCACGATACATCATCAGAACAATCATTTCTGGGATTTAATGAT------------TTC------------------------
>Aeonium_decorum
ATGGAGGTACGTATGGCAGAACGGGCCAATCTGGTCTTTCACAATAAAGTGATAGATGGAACTGCCATGAAACGACTTATTAGCAGATTAATAGATCACTTCGGAATGGCATATACATCACACATCTTGGATCAAGTAAAGACTCTGGGTTTCCAGCAAGCCACTGCTACATCTATTTCATTAGGAATTGACGATCTTTTAACAATACCTTCGAAAGGATGGCTAGTCCAGGATGCTGAACAACAAAGTTTCATTTTGGAAAAAAACCATCATTACGGGAATGTCCATGCGGTAGAAAAATTACGCCAATCCATTGAAATATGGTATGCTACAAGTGAATATTTACGACAAGAAATGAATCCGAATTTCAGGATGACTGATCCCTTTAATCCAGTCCATATAATGTCTTTTTCGGGAGCTAGAGGAAATGTATCTCAAGTACACCAATTAGTAGGTATGAGGGGATTAATGTCGGATCCCCAAGGACAAATGATTGATTTACCCATTCAAAGCAATTTACGCGAAGGACTCTCTTTAACGGAATATATAATTTCTTGCTACGGGGCACGCAAGGGGGTTGTGGATACTGCTGTACGAACATCAGATGCTGGATATCTGACGCGCAGACTTGTTGAAGTAGTTCAACACATTGTTGTGCGTAGAACAGATTGTGGCACCACCCAAGGGTTTTCAGTGAGTCCTCTAAAGGGGATGATGTCGGAAAAAGTGTTTAGTCAAGCATTGATTGGGCGTGTACTAGCGGATGATATATATATGGGCCCGCGATGCATTGCAATTCGAAATAAAGATATTGGTATTGGACTTATCAATCAATTCTTAACCTTTCGAATACACCCAATATCTATCCGAACTCCCTTTACTTGTAGGAGTATATTTTGGATCTGTCGATTCTGTTATGGACGGAGCCCTACTCACGGCGACCTGGTCGAATTGGGGGAAGCTGTAGGTATTATTGCGGGTCAATCTATTGGAGAACCGGGTACTCAACTAACATTAAGAACTTTTCATACTGGTGGAGTATTCACTGGGGGTACTGCAGAGCATGTACGAGCCCCCTCTAATGGAAAAATAAAATTTAATGAGGATTTGGTTCATCCCACCCGTACACGGCACGGACATCCCGCTTTTCTGTGTTATATAGACTTGTATATAACTATTGAGAGTGAAGACATTCTACATAATGTGAATATTCCACCTAAGAGTTTTCTTTTAGTCCAAAATGATCAATATGTAGAATCCGAACAAGTGATTGCTGAGATTCGCGCAGGAACATACACGTTCAATTTTAAAGAGAAGGTTCGAAAACATATTTATTCTGATTCAGAGGGAGAAATGCACTGGAGTACCAATGTGTACCATGCATCTGAATTTACATATGGTAATGTTCATCTCTTACCAAAAACAAGCCACTTATGGATATTAGCAGGAGGGTCGTGCGGATCCAGTGTAGTGCCCTTTTCGCTTCACAAAGATCAAGATCAACTGAACATTCATTCACTTTCTATCGAACGGCGATATAGTTCTAACCGCTCAGTAACTAATGAGCAAGCGAAAAAAAAACTGTTTCGTTCGGCTATTTCTGGTAAAAAAGAGGGCAATCTTCCGTTTTAT------TCCGAATTAAATCAAATCATATATACTGGTCATTGCAATATACTATATCCT---GCTATTCGCTATGAGAATTCTAATTTATTGTCAAAGAGGCGAAACAATAGATTGATCATTCCATTCCAGCCGATTCAAGAACGAACGAAAGAAACAATGCTTGATTCAGATTCCGAAATCTTGGTTGAAATACCCATAAATGGTATTTTCCGCAGAAATAGTATTCTTGCTTATTTCGACGATCCTCAATACAGAAGAAACAGCTCCGGAATCACTAAATATGGGACTACGGAGGGGCATTCAATCGTTAAAAAAGAG------GATTTGGTTGAT------TATCGAGGGGCAAAAGAATTTAAGCCAAGATACCAAATGCAA------GTAGATCGCTTTTTTTTCATTCCCGAGGAAGTACATATTTTGCCTGGATCATCTTCTCTAATGGTGCGGAATAATAGTATCATTGGAGAAGATACACTCATCACTTTAAATAGAAGAAGCCGAGTAGGCGGATTGGTCCGAGTG---GAG------AGAAAAAAAAAAAGGATTGAACTTCAAATCTTTTCTGGAGATATTTATTTTCCTGGAGAGGCA------GATCGGATAGTCCGACACAGCAGCATCTTAATACCACCAGGAACGGGAAAAAGAAAT------------TCAAAGGAATCAAAA---AAAAAATGGAAAAATTGGATTTATGTCCAAGGGATCATACCAACCAAGACAAAGTATTTTGTTTTGGTTCGACCTGTAGAAACATATGAAATAGCAGACGGTATAAATTTATCAACACTTTTCCCTCAGGATCCGTTGCAGGAAAGGGATAACATGAAACTTCGAATTGTCAATTATATACTTTATGGAAATGGCAAAGCCTTTTTTGGAATTCCTGACACAAGTAGTCAATTAGTTCGAACTTGTTTAGTATTGAATTGGAACCACGGTAACGCTAAA------AAGGGTTCTTCTATTGGGGAGGCCCATGTTTCCTTTGTTCAAGTAAGGACAAATGATCTGATTCGGGATTTTATAAGAATCGACTTAGTTAACTCTCTTATTTTGTATACCCGAAAAAGGAATGATTCATCAAGTTCATGGGTGATCTATAAT---ACTGGATCAAGTCGCACCTATATCAATCCGTTTTATTCCAAGGCATGGACTCAACAACCCCTT---ATCCAAAATCAAGTAACTATTCGTACCTTGTTGAAGATAAATAACGAAAATAAATCTTTGATAATTTTGTCATCATCCAATTGTTTTCAAATGGGGCCA------TTCAACAATGTAAAATATCAAAATGGAATAAAAGAAGCACTTAAAGGAGACCCCCCAATAGTTTCAGTTAGGAAATTGAAATCATTAGGTTCCTTAGGAACAGCCCTTCCAATTAGGAGT---------TTTGACATTTTACTAACCCACAATCAAGTTTTGCTAATGAAATATTTTCAACTTGACAATTTAAAACAGACTTTTTACATAATTGAATATTATTTAATGGATGAAAATAGAAGGATTTCGACTCGCGATCTATGCCGTAAAAAGGTTTTGAATCCATTTTTTTTG---AATTGGTATTTTATCCATTGTAATTTTTGTGAAGAAAGACCCACAATAATTAGTCTTGGGCAGTTTATTTGTGAAAATGCATGTATCGCGAAAAATAGACCCCACCTAAAGTCGGGCCAAGTTTTAATTGTTCAAGTTGATTCTATAATAATTAGATCAGCTAAACCCTATTTAGCTACGCCAGGAGCAACTGTTCATGGACATTATGGAGAAACCCTTTCTACGGGGGATACTCTGGTTACATTTATATATGAAAAATCAAGATCAGGTGATATAACGCAGGGTCTTCCAAAAGTGGAACAAGTCTTGGAAGTACGTTCCATTGATTCAATATCGATGAACCTAGAAAAGAGAGTTGAGGGGTGGAACGAGCATATAACAAGAATTCTTGGCATTCCTTGGGGATTCTTGATTGGTGTCGAGCTAACTATAGTGCAAAGTCGTATTTCTTTGGTTAATAAGATACAAAAGGTTTATCGATCCCAGGGTGTGCAGATTCATAATAGGCATATAGAAATTATTGTACGTCAAATAACATCCAAAGTTTTAGTTTCAGAA------GACGGAATGTCTAATGTTTTTTCACCCGGCGAACTAATTGGATTGTTGCGAGCGGAACGAACGGGGCGTGCTTTGGACGAAGCAATCTGTTACCGAGCTATTTTATTGGGAATAACAAGAGCATCTCTGAATACTCAAAGTTTCATATCCGAAGCGAGTTTTCAAGAAACCGCTCGAGTCTTAGCAAAAGCTGCTCTACGGGGTCGTATAGATTGGTTGAAGGGCCTAAAAGAAAACGTTGTTTTGGGCAGTATGATACCCGTTGGTACCGGATTA------------TTAGTACATCGTTCAAGGCACCAAAAC---------------------AACAAAAAAAAAAGCTTATTTGAGGGGAAAATACAAAATATTTTGTTCCACCATAGAGATTTTTTTCATTCTTCCATT---TCAAAGAACTCTCACGATACATCATCAGAACAATCATTTCTGGGATTTAATGAT------------TTC------------------------
>Aeonium_diplocyclum
ATGGAGGTACGTATGGCAGAACGGGCCAATCTGGTCTTTCACAATAAAGTGATAGATGGAACTGCCATGAAACGACTTATTAGCAGATTAATAGATCACTTCGGAATGGCATATACATCACACATCTTGGATCAAGTAAAGACTCTGGGTTTCCAGCAAGCCACTGCTACATCTATTTCATTAGGAATTGACGATCTTTTAACAATACCTTCGAAAGGATGGCTAGTCCAGGATGCTGAACAACAAAGTTTCATTTTGGAAAAAAACCATCATTACGGGAATGTCCATGCGGTAGAAAAATTACGCCAATCCATTGAAATATGGTATGCTACAAGTGAATATTTACGACAAGAAATGAATCCTAATTTCAGGATGACTGATCCCTTTAATCCAGTCCATATAATGTCTTTTTCGGGAGCTAGAGGAAATGTATCTCAAGTACACCAATTAGTAGGTATGAGGGGATTAATGTCGGATCCCCAAGGACAAATGATTGATTTACCCATTCAAAGCAATTTACGCGAAGGACTCTCTTTAACGGAATATATAATTTCTTGCTACGGAGCACGCAAGGGGGTTGTGGATACTGCTGTACGAACATCAGATGCTGGATATCTGACGCGCAGACTTGTTGAAGTAGTTCAACACATTGTTGTGCGTAGAACAGATTGTGGCACCACCCAAGGGTTTTCAGTGAGTCCTCTAAAGGGGATGATGTCGGAAAAAGTGTTTAGTCAAACATTGATTGGGCGTGTACTAGCGGATGATATATATATGGGCCCGCGATGCATTGCAATTCGAAATAAAGATATTGGTATTGGACTTATCAATCAATTCTTAACCTTTCGAATACACCCAATATCTATTCGAACTCCCTTTACTTGTAGGAGTATATTTTGGATCTGTCGATTCTGTTATGGACGGAGCCCTACTCACGGCGACCTGGTCGAATTGGGGGAAGCTGTAGGTATTATTGCGGGTCAATCTATTGGAGAACCGGGTACTCAACTAACATTAAGAACTTTTCATACTGGTGGAGTATTCACTGGGGGTACTGCAGAGCATGTACGAGCCCCCTCTAATGGAAAAATAAAATTTAATGAGGATTTGGTTCATCCCACCCGTACACGGCACGGGCATCCCGCTTTTCTGTGTTATATAGACTTGTATATAACTATTGAGAGTGAAGACATTCTACATAATGTGAATATTCCACCTAAGAGTTTTCTTTTAGTCCAAAATGATCAATATGTAGAATCCGAACAAGTGATTGCTGAGATTCGTGCAGGAACATACACGTTCAATTTTAAAGAGAAGGTTCGAAAACATATTTATTCTGATTCAGAGGGAGAAATGCACTGGAGTACCAATGTGTACCATGCATCTGAATTTACATATGGTAATGTTCATCTCTTACCAAAAACAAGCCATTTATGGATATTAGCAGGAGGGTCGTGCGGATCCAGTGTAGTGCCCTTTTCGCTTCACAAAGATCAAGATCAACTGAACATTCATTCACTTTCTATCGAACGGCGATATAGTTCTAACCGCTCAGTAACTAAAGAGCAAGCGAAAAAAAAACTGTTTCGTTCGGCTATTTCTGGTAAAAAAGAGGGCAATCTTCCGGTTTAT------TCCGAATTAAATCAAATCATATATACTGGTCATTGCAATATACTATATCCT---GCTATTCGCTATGAGAATTCTAATTTATTGTCAAAGAGGCGAAACAATAGATTGATCATTCCATTCCAGCCGATTCAAGAACGAACGAAAGAAACAATGCTTGATTCAGATTCCGAAATCTTGGTTGAAATACCCATAAATGGTATTTTCCGCAGAAATAGTATTCTTGCTTATTTCGACGATCCTCAATACAGAAGAAACAGCTCCGGAATCACTAAATATGGGACTACGGAGGGGCATTCAATCGTTAAAAAAGAG------GATTTGGTTGAT------TATCGAGGGGCAAAAGAATTTAAGCCAAGATACCAAATGAAA------GTAGATCGCTTTTTTTTCATTCCCGAGGAAGTACATATTTTGCCTGGATCATCTTCTCTAATGGTGCGGAATAATAGTATCATTGGAGAAGATACACTCATCACTTTAAATAGAAGAAGCCGAGTAGGCGGATTGGTCCGAGTG---GAG------AGAAAAAAAAAAAGGATTGAACTTCAAATCTTTTCTGGAGATATTTATTTTCCTGGAGAGGCA------GATCGGATAGTCCGACACAGCAGCATCTTAATACCACCAGGAACGGGAAAAAGAAAT------------TCGAAGGAATCAAAA---AAAAAATGGAAAAATTGGATTTATGTCCAAGGGATCATACCAACCAAGACAAAGTATTTTGTTTTGGTTCGACCTGTAGAAACATATGAAATAGCAGACGGTATAAATTTATCAACACTTTTCCCTCAGGATCCGTTGCAGGAAAGGGATAACATGAAACTTCGAATTGTCAATTATATACTTTATGGAAATGGCAAAGCCTTTTTTGGAATTCCTGACACAAGTAGTCAATTAGTTCGAACTTGTTTAGTATTGAATTGGAACCACGGTAACGCTAAA------AGGGGTTCTTCTATCGGGGAGGCCCATGTTTCCTTTGTTCAAGTAAGGACAAATGATCTGATTCGAGATTTTATAAGAATCGACTTAGTTAACTCTCTTCTTTTGTATACCCGAAAAAGGAATGATTCATCAAGTTCATGGGTGATCTATAAT---ACTGGATCAAGTCGCACCTATATCAATCCGTTTTATTCCAAGGCATGGACTCAACAACCCCTT---ATCCAAAATCAAGTAACTATTCGTACCTTGTTGAAGATAAATAACGAAAATAAATCTTTGATAATTTTGTCATCATCCAATTGTTTTCAAATGGGGCCA------TTCAACAATGTAAAATATCAAAATGGAATAAAAGAAGCACTTAAAGGAGACCCCCCAATAGTTTCAGTTAGGAAATTGAAATCATTAGGTTCCTTAGGAACAGCCCTTCCAATTAGGAGT---------TTTGACATTTTACTAACCCACAATCAAGTTTTGGTAATGAAATATTTTCAACTTGACAATTTAAAACAGACTTTTTACATAATTGAATATTATTTAATGGATGAAAATAGAAGGATTTCGACTCGCGATCTATGCCGTAAAAAGGTTTTGAATCCATTTTTTTTG---AATTGGTATTTTATCCATTGTAATTTTTGTGAAGAGAGACCCACAATAATTAGTCCTGGGCAGTTTATTTGTGAAAATGCATGTATCGCGAAAAATAGACCCTACCTAAAGTCGGGCCAAGTTTTAATTGTTCAAGTTGATTCTATAATAATTAGATCAGCTAAACCCTATTTAGCTACGCCAGGAGCAACTGTTCATGGACATTATGGAGAAATCCTTTCTACGGGGGATACTCTGGTTACATTTATATATGAAAAATCAAGATCAGGTGATATAACGCAGGGTCTTCCAAAAGTGGAACAAGTCTTGGAAGTACGTTCCATTGATTCAATATCGATGAACCTAGAAAAGAGAGTTGAGGGGTGGAACGAGCATATAACAAGAATTCTTGGCATTCCTTGGGGATTCTTGATTGGTGTCGAGCTAACTATAGTGCAAAGTCGTATTTCTTTGGTTAATAAGATACAAAAGGTTTATCGATCCCAGGGTGTGCAGATTCATAATAGGCATATAGAAATTATTGTACGTCAAATAACATCCAAAGTTTTAGTTTCAGAA------GACGGAATGTCTAATGTTTTTTCACCCGGTGAACTAATTGGATTGTTGCGAGCGGAACGAACGGGGCGTGCTTTGGACGAAGCAATCTGTTACCGAGCTATTTTATTGGGAATAACAAGAGCATCTTTGAATACTCAAAGTTTCATATCCGAAGCGAGTTTTCAAGAAACCGCTCGAGTCTTAGCAAAAGCTGCTCTACGGGGTCGTATAGATTGGTTGAAGGGCCTAAAAGAAAACGTTGTTTTGGGCAGTATGATACCCGTTGGTACCGGATTA------------TTAGTACATCGTTCAAGGCACCAAAAC---------------------AACAAAAAGAAAAGCTTATTTGAGGGGAAAATACAAAATATTTTGTTCCACCATAGAGATTTTTTTCATTCTTCCATT---TCAAAGAACTCTCACGATACATCATCAGAACAATCATTTCTGGGATTTAATGAT------------TTC------------------------
>Aeonium_dodrantale
ATGGAGGTACGTATGGCAGAACGGGCCAATCTGGTCTTTCACAATAAAGTGATAGATGGAACTGCCATGAAACGACTTATTAGCAGATTAATAGATCACTTCGGAATGGCATATACATCACACATCTTGGATCAAGTAAAGACTCTGGGTTTCCAGCAAGCCACTGCTACATCTATTTCATTAGGAATTGACGATCTTTTAACAATACCTTCGAAAGGATGGCTAGTCCAGGATGCTGAACAACAAAGTTTCATTTTGGAAAAAAACCATCATTACGGGAATGTCCATGCGGTAGAAAAATTACGCCAATCCATTGAAATATGGTATGCTACAAGTGAATATTTACGACAAGAAATGAATCCTAATTTCAGGATGACTGATCCCTTTAATCCAGTCCATATAATGTCTTTTTCGGGAGCTAGAGGAAATGTATCTCAAGTACACCAATTAGTAGGTATGAGGGGATTAATGTCGGATCCCCAAGGACAAATGATTGATTTACCCATTCAAAGCAATTTACGCGAAGGACTCTCTTTAACGGAATATATAATTTCTTGCTACGGAGCACGCAAGGGGGTTGTGGATACTGCTGTACGAACATCAGATGCTGGATATCTGACGCGCAGACTTGTTGAAGTAGTTCAACACATTGTTGTGCGTAGAACAGATTGTGGCACCACCCAAGGGTTTTCAGTGAGTCCTCTAAAGGGGATGATGTCGGAAAAAGTGTTTAGTCAAACATTGATTGGGCGTGTACTAGCGGATGATATATATATGGGCCCGCGATGCATTGCAATTCGAAATAAAGATATTGGTATTGGACTTATCAATCAATTCTTAACCTTTCGAATACACCCAATATCTATTCGAACTCCCTTTACTTGTAGGAGTATATTTTGGATCTGTCGATTCTGTTATGGACGGAGCCCTACTCACGGCGACCTGGTCGAATTGGGGGAAGCTGTAGGTATTATTGCGGGTCAATCTATTGGAGAACCGGGTACTCAACTAACATTAAGAACTTTTCATACTGGTGGAGTATTCACTGGGGGTACTGCAGAGCATGTACGAGCCCCCTCTAATGGAAAAATAAAATTTAATGAGGATTTGGTTCATCCCACCCGTACACGGCACGGGCATCCCGCTTTTCTGTGTTATATAGACTTGTATATAACTATTGAGAGTGAAGACATTCTACATAATGTGAATATTCCACCTAAGAGTTTTCTTTTAGTCCAAAATGATCAATATGTAGAATCCGAACAAGTGATTGCTGAGATTCGCGCAGGAACATACACGTTCAATTTTAAAGAGAAGGTTCGAAAACATATTTATTCTGATTCAGAGGGAGAAATGCACTGGAGTACCAATGTGTACCATGCATCTGAATTTACATATGGTAATGTTCATCTCTTACCAAAAACAAGCCATTTATGGATATTAGCAGGAGGGTCGTGCGGATCCAGTGTAGTGCCCTTTTCGCTTCACAAAGATCAAGATCAACTGAACATTCATTCACTTTCTATCGAACGGCGATATAGTTCTAACCGCTCAGTAACTAAAGAGCAAGCGAAAAAAAAACTGTTTCGTTCGGCTATTTCTGGTAAAAAAGAGGGCAATCTTCCGGTTTAT------TCCGAATTCAATCAAATCATATATACTGGTCATTGCAATATACTATATCCT---GCTATTCGCTATGAGAATTCTAATTTATTGTCAAAGAGGCGAAACAATAGATTGATCATTCCATTCCAGCCGATTCAAGAACGAACGAAAGAAACAATGCTTGATTCAGATTCCGAAATCTTGGTTGAAATACCCATAAATGGTATTTTCCGCAGAAATAGTATTCTTGCTTATTTCGACGATCCTCAATACAGAAGAAACAGCTCCGGAATCACTAAATATGGGACTACGGAGGGGCATTCAATCGTTAAAAAAGAG------GATTTGGTTGAT------TATCGAGGGGCAAAAGAATTTAAGCCAAGATACCAAATGAAA------GTAGATCGCTTTTTTTTCATTCCCGAGGAAGTACATATTTTGCCTGGATCATCTTCTCTAATGGTGCGGAATAATAGTATCATTGGAGAAGATACACTCATCACTTTAAATAGAAGAAGCCGAGTAGGCGGATTGGTCCGAGTG---GAG------AGAAAAAAAAAAAGGATTGAACTTCAAATCTTTTCTGGAGATATTTATTTTCCTGGAGAGGCA------GATCGGATAGTCCGACACAGCAGCATCTTAATACCCCCAGGAACGGGAAAAAGAAAT------------TCGAAGGAATCAAAA---AAAAAATGGAAAAATTGGATTTATGTCCAAGGGATCATACCAACCAAGACAAAGTATTTTGTTTTGGTTCGACCTGTAGAAACATATGAAATAGCAGACGGTATAAATTTATCAACACTTTTCCCTCAGGATCCGTTGCAGGAAAGGGATAACATGAAACTTCGAATTGTCAATTATATACTTTATGGAAATGGCAAAGCCTTTTTTGGAATTCCTGACACAAGTAGTCAATTAGTTCGAACTTGTTTAGTATTGAATTGGAACCACGGTAACGCTAAA------AAGGGTTCTTCTATCGGGGAGGCCCATGTTTCCTTTGTTCAAGTAAGGACAAATGATCTGATTCGAGATTTTATAAGAATCGACTTAGTTAACTCTCTTCTTTTGTATACCCGAAAAAGGAATGATTCATCAAGTTCATGGGTGATCTATAAT---ACTGGATCAAGTCGCACCTATATCAATCCGTTTTATTCCAAGGCATGGACTCAACAACCCCTT---ATCCAAAATCAAGTAACTATTCGTACCTTGTTGAAGATAAATAACGAAAATAAATCTTTGATAATTTTGTCATCATCCAATTGTTTTCAAATGGGGCCA------TTCAACAATGTAAAATATCAAAATGGAATAAAAGAAGCACTTAAAGGAGACCCCCCAATAGTTTCAGTTAGGAAATTGAAATCATTAGGTTCCTTAGGAACAGCCCTTCCAATTAGGAGT---------TTTGACATTTTACTAACCCACAATCAAGTTTTGGTAATGAAATATTTTCAACTTGACAATTTAAAACAGACTTTTTACATAATTGAATATTATTTAATGGATGAAAATAGAAGGATTTCGACTCGCGATCTATGCCGTAAAAAGGTTTTGAATCCATTTTTTTTG---AATTGGTATTTTATCCATTGTAATTTTTGTGAAGAGAGACCCACAATAATTAGTCTTGGGCAGTTTATTTGTGAAAATGCATGTATCGCGAAAAATAGACCCTACCTAAAGTCGGGCCAAGTTTTAATTGTTCAAGTTGATTCTATAATAATTAGATCAGCTAAACCCTATTTAGCTACGCCAGGAGCAACTGTTCATGGACATTATGGAGAAATCCTTTCTACGGGGGATACTCTGGTTACATTTATATATGAAAAATCAAGATCAGGTGATATAACACAGGGTCTTCCAAAAGTGGAACAAGTCTTGGAAGTACGTTCCATTGATTCAATATCGATGAACCTAGAAAAGAGAGTTGAGGGGTGGAACGAGCATATAACAAGAATTCTTGGCATTCCTTGGGGATTCTTGATTGGTGTCGAGCTAACTATAGTGCAAAGTCGTATTTCTTTGGTTAATAAGATACAAAAGGTTTATCGATCCCAGGGTGTGCAGATTCATAATAGGCATATAGAAATTATTGTACGTCAAATAACATCCAAAGTTTTAGTTTCAGAA------GACGGAATGTCTAATGTTTTTTCACCCGGCGAACTAATTGGATTGTTGCGAGCGGAACGAACGGGGCGTGCTTTGGACGAAGCAATCTGTTACCGAGCTATTTTATTGGGAATAACAAGAGCATCTCTGAATACTCAAAGTTTCATATCCGAAGCGAGTTTTCAAGAAACCGCTCGAGTCTTAGCAAAAGCTGCTCTACGGGGTCGTATAGATTGGTTGAAGGGCCTAAAAGAAAACGTTGTTTTGGGCAGTATGATACCCGTTGGTACCGGATTA------------TTAGTACATCGTTCAAGGCACCAAAAC---------------------AACAAAAAGAAAAGCTTATTTGAGGGGAAAATACAAAATATTTTGTTCCACCATAGAGATTTTTTTCATTCTTCCATT---TCAAAGAACTCTCACGATACATCATCAGAACAATCATTTCTGGGATTTAATGAT------------TTC------------------------
>Aeonium_nobile
ATGGAGGTACGTATGGCAGAACGGGCCAATCTGGTCTTTCACAATAAAGTGATAGATGGAACTGCCATGAAACGACTTATTAGCAGATTAATAGATCACTTCGGAATGGCATATACATCACACATCTTGGATCAAGTAAAGACTCTGGGTTTCCAGCAAGCCACTGCTACATCTATTTCATTAGGAATTGACGATCTTTTAACAATACCTTCGAAAGGATGGCTAGTCCAGGATGCTGAACAACAAAGTTTCATTTTGGAAAAAAACCATCATTACGGGAATGTCCATGCGGTAGAAAAATTACGCCAATCCATTGAAATATGGTATGCTACAAGTGAATATTTACGACAAGAAATGAATCCGAATTTCAGGATGACTGATCCCTTTAATCCAGTCCATATAATGTCTTTTTCGGGAGCTAGAGGAAATGTATCTCAAGTACACCAATTAGTAGGTATGAGGGGATTAATGTCGGATCCCCAAGGACAAATGATTGATTTACCCATTCAAAGCAATTTACGCGAAGGACTCTCTTTAACGGAATATATAATTTCTTGCTACGGGGCACGCAAGGGGGTTGTGGATACTGCTGTACGAACATCAGATGCTGGATATCTGACGCGCAGACTTGTTGAAGTAGTTCAACACATTGTTGTGCGTAGAACAGATTGTGGCACCACCCAAGGGTTTTCAGTGAGTCCTCTAAAGGGGATGATGTCGGAAAAAGTGTTTAGTCAAGCATTGATTGGGCGTGTACTAGCGGATGATATATATATGGGCCCGCGATGCATTGCAATTCGAAATAAAGATATTGGTATTGGACTTATCAATCAATTCTTAACCTTTCGAATACACCCAATATCTATCCGAACTCCCTTTACTTGTAGGAGTATATTTTGGATCTGTCGATTCTGTTATGGACGGAGCCCTACTCACGGCGACCTGGTCGAATTGGGGGAAGCTGTAGGTATTATTGCGGGTCAATCTATTGGAGAACCGGGTACTCAACTAACATTAAGAACTTTTCATACTGGTGGAGTATTCACTGGGGGTACTGCAGAGCATGTACGAGCCCCCTCTAATGGAAAAATAAAATTTAATGAGGATTTGGTTCATCCCACCCGTACACGGCACGGACATCCCGCTTTTCTGTGTTATATAGACTTGTATATAACTATTGAGAGTGAAGACATTCTACATAATGTGAATATTCCACCTAAGAGTTTTCTTTTAGTCCAAAATGATCAATATGTAGAATCCGAACAAGTGATTGCTGAGATTCGCGCAGGAACATACACGTTCAATTTTAAAGAGAAGGTTCGAAAACATATTTATTCTGATTCAGAGGGAGAAATGCACTGGAGTACCAATGTGTACCATGCATCTGAATTTACATATGGTAATGTTCATCTCTTACCAAAAACAAGCCACTTATGGATATTAGCAGGAGGGTCGTGCGGATCCAGTGTAGTGCCCTTTTCGCTTCACAAAGATCAAGATCAACTGAACATTCATTCACTTTCTATCGAACGGCGATATAGTTCTAACCGCTCAGTAACTAATGAGCAAGCGAAAAAAAAACTGTTTCGTTCGGCTATTTCTGGTAAAAAAGAGGGCAATCTTCCGTTTTAT------TCCGAATTAAATCAAATCATATATACTGGTCATTGCAATATACTATATCCT---GCTATTCGCTATGAGAATTCTAATTTATTGTCAAAGAGGCGAAACAATAGATTGATCATTCCATTCCAGCCGATTCAAGAACGAACGAAAGAAACAATGCTTGATTCAGATTCCGAAATCTTGGTTGAAATACCCATAAATGGTATTTTCCGCAGAAATAGTATTCTTGCTTATTTCGACGATCCTCAATACAGAAGAAACAGCTCCGGAATCACTAAATATGGGACTACGGAGGGGCATTCAATCGTTAAAAAAGAG------GATTTGGTTGAT------TATCGAGGGGCAAAAGAATTTAAGCCAAGATACCAAATGCAA------GTAGATCGCTTTTTTTTCATTCCCGAGGAAGTACATATTTTGCCTGGATCATCTTCTCTAATGGTGCGGAATAATAGTATCATTGGAGAAGATACACTCATCACTTTAAATAGAAGAAGCCGAGTAGGCGGATTGGTCCGAGTG---GAG------AGAAAAAAAAAAAGGATTGAACTTCAAATCTTTTCTGGAGATATTTATTTTCCTGGAGAGGCA------GATCGGATAGTCCGACACAGCAGCATCTTAATACCACCAGGAACGGGAAAAAGAAAT------------TCAAAGGAATCAAAA---AAAAAATGGAAAAATTGGATTTATGTCCAAGGGATCATACCAACCAAGACAAAGTATTTTGTTTTGGTTCGACCTGTAGAAACATATGAAATAGCAGACGGTATAAATTTATCAACACTTTTCCCTCAGGATCCGTTGCAGGAAAGGGATAACATGAAACTTCGAATTGTCAATTATATACTTTATGGAAATGGCAAAGCCTTTTTTGGAATTCCTGACACAAGTAGTCAATTAGTTCGAACTTGTTTAGTATTGAATTGGAACCACGGTAACGCTAAA------AAGGGTTCTTCTATTGGGGAGGCCCATGTTTCCTTTGTTCAAGTAAGGACAAATGATCTGATTCGGGATTTTATAAGAATCGACTTAGTTAACTCTCTTATTTTGTATACCCGAAAAAGGAATGATTCATCAAGTTCATGGGTGATCTATAAT---ACTGGATCAAGTCGCACCTATATCAATCCGTTTTATTCCAAGGCATGGACTCAACAACCCCTT---ATCCAAAATCAAGTAACTATTCGTACCTTGTTGAAGATAAATAACGAAAATAAATCTTTGATAATTTTGTCATCATCCAATTGTTTTCAAATGGGGCCA------TTCAACAATGTAAAATATCAAAATGGAATAAAAGAAGCACTTAAAGGAGACCCCCCAATAGTTTCAGTTAGGAAATTGAAATCATTAGGTTCCTTAGGAACAGCCCTTCCAATTAGGAGT---------TTTGACATTTTACTAACCCACAATCAAGTTTTGCTAATGAAATATTTTCAACTTGACAATTTAAAACAGACTTTTTACATAATTGAATATTATTTAATGGATGAAAATAGAAGGATTTCGACTCGCGATCTATGCCGTAAAAAGGTTTTGAATCCATTTTTTTTG---AATTGGTATTTTATCCATTGTAATTTTTGTGAAGAAAGACCCACAATAATTAGTCTTGGGCAGTTTATTTGTGAAAATGCATGTATCGCGAAAAATAGACCCCACCTAAAGTCGGGCCAAGTTTTAATTGTTCAAGTTGATTCTATAATAATTAGATCAGCTAAACCCTATTTAGCTACGCCAGGAGCAACTGTTCATGGACATTATGGAGAAACCCTTTCTACGGGGGATACTCTGGTTACATTTATATATGAAAAATCAAGATCAGGTGATATAACGCAGGGTCTTCCAAAAGTGGAACAAGTCTTGGAAGTACGTTCCATTGATTCAATATCGATGAACCTAGAAAAGAGAGTTGAGGGGTGGAACGAGCATATAACAAGAATTCTTGGCATTCCTTGGGGATTCTTGATTGGTGTCGAGCTAACTATAGTGCAAAGTCGTATTTCTTTGGTTAATAAGATACAAAAGGTTTATCGATCCCAGGGTGTGCAGATTCATAATAGGCATATAGAAATTATTGTACGTCAAATAACATCCAAAGTTTTAGTTTCAGAA------GACGGAATGTCTAATGTTTTTTCACCCGGCGAACTAATTGGATTGTTGCGAGCGGAACGAACGGGGCGTGCTTTGGACGAAGCAATCTGTTACCGAGCTATTTTATTGGGAATAACAAGAGCATCTCTGAATACTCAAAGTTTCATATCCGAAGCGAGTTTTCAAGAAACCGCTCGAGTCTTAGCAAAAGCTGCTCTACGGGGTCGTATAGATTGGTTGAAGGGCCTAAAAGAAAACGTTGTTTTGGGCAGTATGATACCCGTTGGTACCGGATTA------------TTAGTACATCGTTCAAGGCACCAAAAC---------------------AACAAAAAGAAAAGCTTATTTGAGGGGAAAATACAAAATATTTTGTTCCACCATAGAGATTTTTTTCATTCTTCCATT---TCAAAGAACTCTCACGATACATCATCAGAACAATCATTTCTGGGATTTAATGAT------------TTC------------------------
>Aeonium_saundersii
ATGGAGGTACGTATGGCAGAACGGGCCAATCTGGTCTTTCACAATAAAGTGATAGATGGAACTGCCATGAAACGACTTATTAGCAGATTAATAGATCACTTCGGAATGGCATATACATCACACATCTTGGATCAAGTAAAGACTCTGGGTTTCCAGCAAGCCACTGCTACATCTATTTCATTAGGAATTGACGATCTTTTAACAATACCTTCGAAAGGATGGCTAGTCCAGGATGCTGAACAACAAAGTTTCATTTTGGAAAAAAACCATCATTACGGGAATGTCCATGCGGTAGAAAAATTACGCCAATCCATTGAAATATGGTATGCTACAAGTGAATATTTACGACAAGAAATGAATCCGAATTTCAGGATGACTGATCCCTTTAATCCAGTCCATATAATGTCTTTTTCGGGAGCTAGAGGAAATGTATCTCAAGTACACCAATTAGTAGGTATGAGGGGATTAATGTCGGATCCCCAAGGACAAATGATTGATTTACCCATTCAAAGCAATTTACGCGAAGGACTCTCTTTAACGGAATATATAATTTCTTGCTACGGAGCACGCAAGGGGGTTGTGGATACTGCTGTACGAACATCAGATGCTGGATATCTGACGCGCAGACTTGTTGAAGTAGTTCAACACATTGTTGTGCGTAGAACAGATTGTGGCACCACCCAAGGGTTTTCAGTGAGTCCTCTAAAGGGGATGATGTCGGAAAAAGTGTTTAGTCAAACATTGATTGGGCGTGTACTAGCGGATGATATATATATGGGCCCGCGATGCATTGCAATTCGAAATAAAGATATTGGTATTGGACTTATCAATCAATTCTTAACCTTTCGAATACACCCAATATCTATTCGAACTCCCTTTACTTGTAGGAGTATATTTTGGATCTGTCGATTCTGTTATGGACGGAGCCCTACTCACGGCGACCTGGTCGAATTGGGGGAAGCTGTAGGTATTATTGCGGGTCAATCTATTGGAGAACCGGGTACTCAACTAACATTAAGAACTTTTCATACTGGTGGAGTATTCACTGGGGGTACTGCAGAGCATGTACGAGCCCCCTCTAATGGAAAAATAAAATTTAATGAGGATTTGGTTCATCCCACCCGTACACGGCACGGGCATCCCGCTTTTCTGTGTTATATAGACTTGTATATAACTATTGAGAGTGAAGACATTCTACATAATGTGAATATTCCACCTAAGAGTTTTCTTTTAGTCCAAAATGATCAATATGTAGAATCCGAACAAGTGATTGCTGAGATTCGCGCAGGAACATACACGTTCAATTTTAAAGAGAAGGTTCGAAAACATATTTATTCTGATTCAGAGGGAGAAATGCACTGGAGTACCAATGTGTACCATGCATCTGAATTTACATATGGTAATGTTCATCTCTTACCAAAAACAAGCCATTTATGGATATTAGCAGGAGGGTCGTGCGGATCCAGTGTAGTGCCCTTTTCGCTTCACAAAGATCAAGATCAACTGAACATTCATTCACTTTCTATCGAACGGCGATATAGTTCTAACCGCTCAGTAACTAATGAGCAAGCGAAAAAAAAACTGTTTCGTTCGGCTATTTCTGGTAAAAAAGAGGGCAATCTTCCGGTTTAT------TCCGAATTAAATCAAATCATATATACTGGTCATTGCAATATACTATATCCT---GCTATTCGCTATGAGAATTCTAATTTATTGTCAAAGAGGCGAAACAATAGATTGATCATTCCATTCCAGGCGATTCAAGAACGAACGAAAGAAACAATGCTTGATTCAGATTCCGAAATCTTGGTTGAAATACCCATAAATGGTATTTTCCGCAGAAATAGTATTCTTGCTTATTTCGACGATCCTCAATACAGAAGAAACAGCTCCGGAATCACTAAATATGGGACTACGGAGGGGCATTCAATCGTTAAAAAAGAG------GATTTGGTTGAT------TATCGAGGGGCAAAAGAATTTAAGCCAAGATACCAAATGAAA------GTAGATCGCTTTTTTTTCATTCCCGAGGAAGTACATATTTTGCCTGGATCATCTTCCCTAATGGTGCGGAATAATAGTATCATTGGAGAAGATACACTCATCACTTTAAATAGAAGAAGCCGAGTAGGCGGATTGGTCCGAGTG---GAG------AGAAAAAAAAAAAGGATTGAACTTCAAATCTTTTCTGGAGATATTTATTTTCCTGGAGAGGCA------GATCGGATAGTCCGACACAGCAGCATCTTAATACCACCAGGAACGGGAAAAAGAAAT------------TCGAAGGAATCAAAA---AAAAAATGGAAAAATTGGATTTATGTCCAAGGGATCATACCAACCAAGACAAAGTATTTTGTTTTGGTTCGACCTGTAGAAACATATGAAATAGCAGACGGTATAAATTTATCAACACTTTTCCCTCAGGATCCGTTGCAGGAAAGGGATAACATGAAACTTCGAATTGTCAATTATATACTTTATGGAAATGGCAAAGCCTTTTTTGGAATTCCTGACACAAGTAGTCAATTAGTTCGAACTTGTTTAGTATTGAATTGGAACCACGGTAACGCTAAA------AAGGGTTCTTCTATCGGGGAGGCCCATGTTTCCTTTGTTCAAGTAAGGACAAATGATCTGATTCGAGATTTTATAAGAATCGACTTAGTTAACTCTCTTCTTTTGTATACCCGAAAAAGGAATGATTCATCAAGTTCATGGGTGATCTATAAT---ACTGGATCAAGTCGCACCTATATCAATCCGTTTTATTCCAAGGCATGGACTCAACAACCCCTT---ATCCAAAATCAAGTAACTATTCGTACCTTGTTGAAGATAAATAACGAAAATAAATCTTTGATAATTTTGTCATCATCCAATTGTTTTCAAATGGGGCCA------TTCAACAATGTAAAATATCAAAATGGAATAAAAGAAGCACTTAAAGGAGACCCCCCAATAGTTTCAGTTAGGAAATTGAAATCATTAGGTTCCTTAGGAACAGCCCTTCCAATTAGGAGT---------TTTGACATTTTACTAACCCACAATCAAGTTTTGGTAATGAAATATTTTCAACTTGACAATTTAAAACAGACTTTTTACATAATTGAATATTATTTAATGGATGAAAATAGAAGGATTTCGACTTGCGATCTATGCCGTAAAAAGGTTTTGAATCCATTTTTTTTG---AATTGGTATTTTATCCATTGTAATTTTTGTGAAGAGAGACCCACAATAATTAGTCTTGGGCAGTTTATTTGTGAAAATGCATGTATCGCGAAAAATAGACCCCACCTAAAGTCGGGCCAAGTTTTAATTGTTCAAGTTGATTCTATAATAATTAGATCAGCTAAACCCTATTTAGCTACGCCAGGAGCAACTGTTCATGGACATTATGGAGAAATCCTTTCTACGGGGGATACTCTGGTTACATTTATATATGAAAAATCAAGATCAGGTGATATAACGCAGGGTCTTCCAAAAGTGGAACAAGTCTTGGAAGTACGTTCCATTGATTCAATATCGATGAACCTAGAAAAGAGAGTTGAGGGGTGGAACGAGCATATAACAAGAATTCTTGGCATTCCTTGGGGATTCTTGATTGGTGTCGAGCTAACTATAGTGCAAAGTCGTATTTCTTTGGTTAATAAGATACAAAAGGTTTATCGATCCCAGGGTGTGCAGATTCATAATAGGCATATAGAAATTATTGTACGTCAAATAACATCCAAAGTTTTAGTTTCAGAA------GACGGAATGTCTAATGTTTTTTCACCCGGCGAACTAATTGGATTGTTGCGAGCGGAACGAACGGGGCGTGCTTTGGACGAAGCAATCTGTTACCGAGCTATTTTATTGGGAATAACAAGAGCATCTCTGAATACTCAAAGTTTCATATCCGAAGCGAGTTTTCAAGAAACCGCTCGAGTCTTAGCAAAAGCTGCTCTACGGGGTCGTATAGATTGGTTGAAGGGCCTAAAAGAAAACGTTGTTTTGGGCAGTATGATACCCGTTGGTACCGGATTA------------TTAGTACATCGTTCAAGGCACCAAAAC---------------------AACAAAAAGAAAAGCTTATTTGAGGGGAAAATACAAAATATTTTGTTCCACCATAGAGATTTTTTTCATTCTTCCATT---TCAAAGAACTCTCACGATACATCATCAGAACAATCATTTCTGGGATTTAATGAT------------TTC------------------------
>Aeonium_tabuliforme
ATGGAGGTACGTATGGCAGAACGGGCCAATCTGGTCTTTCACAATAAAGTGATAGATGGAACTGCCATGAAACGACTTATTAGCAGATTAATAGATCACTTCGGAATGGCATATACATCACACATCTTGGATCAAGTAAAGACTCTGGGTTTCCAGCAAGCCACTGCTACATCTATTTCATTAGGAATTGACGATCTTTTAACAATACCTTCGAAAGGATGGCTAGTCCAGGATGCTGAACAACAAAGTTTCATTTTGGAAAAAAACCATCATTACGGGAATGTCCATGCGGTAGAAAAATTACGCCAATCCATTGAAATATGGTATGCTACAAGTGAATATTTACGACAAGAAATGAATCCGAATTTCAGGATGACTGATCCCTTTAATCCAGTCCATATAATGTCTTTTTCGGGAGCTAGAGGAAATGTATCTCAAGTACACCAATTAGTAGGTATGAGGGGATTAATGTCGGATCCCCAAGGACAAATGATTGATTTACCCATTCAAAGCAATTTACGCGAAGGACTCTCTTTAACGGAATATATAATTTCTTGCTACGGGGCACGCAAGGGGGTTGTGGATACTGCTGTACGAACATCAGATGCTGGATATCTGACGCGCAGACTTGTTGAAGTAGTTCAACACATTGTTGTGCGTAGAACAGATTGTGGCACCACCCAAGGGTTTTCAGTGAGTCCTCTAAAGGGGATGATATCGGAAAAAGTGTTTAGTCAAACATTGATTGGGCGTGTACTAGCGGATGATATATATATGGGCCCGCGATGCATTGCAATTCGAAATAAAGATATTGGTATTGGACTTATCAATCAATTCTTAACCTTTCGAATACACCCAATATCTATTCGAACTCCCTTTACTTGTAGGAGTATATTTTGGATCTGTCGATTCTGTTATGGACGGAGCCCTACTCACGGCGACCTGGTCGAATTGGGGGAAGCTGTAGGTATTATTGCGGGTCAATCTATTGGAGAACCGGGTACTCAACTAACATTAAGAACTTTTCATACTGGTGGAGTATTCACTGGGGGTACTGCAGAGCATGTACGAGCCCCCTCTAATGGAAAAATAAAATTTAATGAGGATTTGGTTCATCCCACCCGTACACGGCACGGACATCCCGCTTTTCTGTGTTATATAGACTTGTATATAACTATTGAGAGTGAAGACATTCTACATAATGTGAATATTCCACCTAAGAGTTTTCTTTTAGTCCAAAATGATCAATATGTAGAATCCGAACAAGTGATTGCTGAGATTCGCGCAGGAACATACACGTTCAATTTTAAAGAGAAGGTTCGAAAACATATTTATTCTGATTCAGAGGGAGAAATGCACTGGAGTACCAATGTGTACCATGCATCTGAATTTACATATGGTAATGTTCATCTCTTACCAAAAACAAGCCATTTATGGATATTAGCAGGAGGGTCGTGCGGATCCAGTGTAGTGCCCTTTTCGCTTCACAAAGATCAAGATCAACTGAACATTCATTCACTTTCTATCGAACGGCGATATAGTTCTAACCGCTCAGTAACTAATGAGCAAGCGAAAAAAAAACTGTTTCGTTCGGCTATTTCTGGTAAAAAAGAGGGCAATCTTCCGTTTTAT------TCCGAATTAAATCAAATCATATATACTGGTCATTGCAATATACTATATCCT---GCTATTCGCTATGAGAATTCTAATTTATTGTCAAAGAGGCGAAACAATAGATTGATCATTCCATTCCAGCCGATTCAAGAACGAACGAAAGAAACAATGCTTGATTCAGATTCCGAAATCTTGGTTGAAATACCCATAAATGGTATTTTCCGCAGAAATAGTATTCTTGCTTATTTCGACGATCCTCAATACAGAAGAAACAGCTCCGGAATCACTAAATATGGGACTACGGAGGGGCATTCAATCGTTAAAAAAGAG------GATTTGGTTGAT------TATCGAGGGGCAAAAGAATTTAAGCCAAGATACCAAATGCAA------GTAGATCGCTTTTTTTTCATTCCCGAGGAAGTACATATTTTGCCTGGATCATCTTCTCTAATGGTGCGGAATAATAGTATCATTGGAGAAGATACACTCATCACTTTAAATAGAAGAAGCCGAGTAGGCGGATTGGTCCGAGTG---GAG------AGAAAAAAAAAAAGGATTGAACTTCAAATCTTTTCTGGAGATATTTATTTTCCTGGAGAGGCA------GATCGGATAGTCCGACACAGCAGCATCTTAATACCACCAGGAACGGGAAAAAGAAAT------------TCAAAGGAATCAAAA---AAAAAATGGAAAAATTGGATTTATGTCCAAGGGATCATACCAACCAAGACAAAGTATTTTGTTTTGGTTCGACCTGTAGAAACATATGAAATAGCAGACGGTATAAATTTATCAACACTTTTCCCTCAGGATCCGTTGCAGGAAAGGGATAACATGAAACTTCGAATTGTCAATTATATACTTTATGGAAATGGCAAAGCCTTTTTTGGAATTCCTGACACAAGTAGTCAATTAGTTCGAACTTGTTTAGTATTGAATTGGAACCACGGTAACGCTAAA------AAGGGTTCTTCTATCGGGGAGGCCCATGTTTCCTTTGTTCAAGTAAGGACAAATGATCTGATTCGGGATTTTATAAGAATCGACTTAGTTAACTTTCTTATTTTGTATACCCGAAAAAGGAATGATTCATCAAGTTCATGGGTGATCTATAAT---ACTGGATCAAGTCGCACCTATATCAATCCGTTTTATTCCAAGGCATGGACTCAACAACCCCTT---ATCCAAAATCAAGTAACTATTCGTACCTTGTTGAAGATAAATAACGAAAATAAATCTTTGATAATTTTGTCATCATCCAATTGTTTTCAAATGGGGCCA------TTCAACAATGTAAAATATCAAAATGGAATAAAAGAAGCACTTAAAGGAGACCCCCCAATAGTTTCAGTTAGGAAATTGAAATCATTAGGTTCCTTAGGAACAGCCCTTCCAATTAGGAGT---------TTTGACATTTTACTAACCCACAATCAAGTTTTGCTAATGAAATATTTTCAACTTGACAATTTAAAACAGACTTTTTACATAATTGAATATTATTTAATGGATGAAAATAGAAGGATTTCGACTCGCGATCTATGCCGTAAAAAGGTTTTGAATCCATTTTTTTTG---AATTGGTATTTTATCCATTGTAATTTTTGTGAAGAAAGACCCACAATAATTAGTCTTGGGCAGTTTATTTGTGAAAATGCATGTATCGCGAAAAATAGACCCTACCTAAAGTCGGGCCAAGTTTTAATTGTTCAAGTTGATTCTATAATAATTAGATCAGCTAAACCCTATTTAGCTACGCCAGGAGCAACTGTTCATGGACATTATGGAGAAATCCTTTCTACGGGGGATACTCTGGTTACATTTATATATGAAAAATCAAGATCAGGTGATATAACGCAGGGTCTTCCAAAAGTGGAACAAGTCTTGGAAGTACGTTCCATTGATTCAATATCGATGAACCTAGAAAAGAGAGTTGAGGGGTGGAACGAGCATATAACAAGAATTCTTGGCATTCCTTGGGGATTCTTGATTGGTGTCGAGCTAACTATAGTGCAAAGTCGTATTTCTTTGGTTAATAAGATACAAAAGGTTTATCGATCCCAGGGTGTGCAGATTCATAATAGGCATATAGAAATTATTGTACGTCAAATAACATCCAAAGTTTTAGTTTCAGAA------GACGGAATGTCTAATGTTTTTTCACCCGGCGAACTAATTGGATTGTTGCGAGCGGAACGAACGGGGCGTGCTTTGGACGAAGCAATCTGTTACGGAGCTATTTTATTGGGAATAACAAGAGCATCTCTGAATACTCAAAGTTTCATATCCGAAGCGAGTTTTCAAGAAACCGCTCGAGTCTTAGCAAAAGCTGCTCTACGGGGTCGTATAGATTGGTTGAAGGGCCTAAAAGAAAACGTTGTTTTGGGCAGTATGATACCCGTTGGTACCGGATTA------------TTAGTACATCGTTCAAGGCACCAAAAC---------------------AACAAAAAGAAAAGCTTATTTGAGGGGAAAATACAAAATATTTTGTTCCACCATAGAGATTTTTTTCATTCTTCCATT---TCAAAGAACTCTCACGATACATCATCAGAACAATCATTTCTGGGATTTAATGAT------------TTC------------------------
>Aeonium_undulatum
ATGGAGGTACGTATGGCAGAACGGGCCAATCTGGTCTTTCACAATAAAGTGATAGATGGAACTGCCATGAAACGACTTATTAGCAGATTAATAGATCACTTCGGAATGGCATATACATCACACATCTTGGATCAAGTAAAGACTCTGGGTTTCCAGCAAGCCACTGCTACATCTATTTCATTAGGAATTGACGATCTTTTAACAATACCTTCGAAAGGATGGCTAGTCCAGGATGCTGAACAACAAAGTTTCATTTTGGAAAAAAACCATCATTACGGGAATGTCCATGCGGTAGAAAAATTACGCCAATCCATTGAAATATGGTATGCTACAAGTGAATATTTACGACAAGAAATGAATCCGAATTTCAGGATGACTGATCCCTTTAATCCAGTCCATATAATGTCTTTTTCGGGAGCTAGAGGAAATGTATCTCAAGTACACCAATTAGTAGGTATGAGGGGATTAATGTCGGATCCCCAAGGACAAATGATTGATTTACCCATTCAAAGCAATTTACGCGAAGGACTCTCTTTAACGGAATATATAATTTCTTGCTACGGAGCACGCAAGGGGGTTGTGGATACTGCTGTACGAACATCAGATGCTGGATATCTGACGCGCAGACTTGTTGAAGTAGTTCAACACATTGTTGTGCGTAGAACAGATTGTGGCACCACCCAAGGGTTTTCAGTGAGTCCTCTAAAGGGGATGATGTCGGAAAAAGTGTTTAGTCAAACATTGATTGGGCGTGTACTAGCGGATGATATATATATGGGCCCGCGATGCATTGCAATTCGAAATAAAGATATTGGTATTGGACTTATCAATCAATTCTTAACCTTTCGAATACACCCAATATCTATTCGAACTCCCTTTACTTGTAGGAGTATATTTTGGATCTGTCGATTCTGTTATGGACGGAGCCCTACTCACGGCGACCTGGTCGAATTGGGGGAAGCTGTAGGTATTATTGCGGGTCAATCTATTGGAGAACCGGGTACTCAACTAACATTAAGAACTTTTCATACTGGTGGAGTATTCACTGGGGGTACTGCAGAGCATGTACGAGCCCCCTCTAATGGAAAAATAAAATTTAATGAGGATTTGGTTCATCCCACCCGTACACGGCACGGGCATCCCGCTTTTCTGTGTTATATAGACTTGTATATAACTATTGAGAGTGAAGACATTCTACATAATGTGAATATTCCACCTAAGAGTTTTCTTTTAGTCCAAAATGATCAATATGTAGAATCCGAACAAGTGATTGCTGAGATTCGCGCAGGAACATACACGTTCAATTTTAAAGAGAAGGTTCGAAAACATATTTATTCTGATTCAGAGGGAGAAATGCACTGGAGTACCAATGTGTACCATGCATCTGAATTTACATATGGTAATGTTCATCTCTTACCAAAAACAAGCCATTTATGGATATTAGCAGGAGGGTCGTGCGGATCCAGTGTAGTGCCCTTTTCGCTTCACAAAGATCAAGATCAACTGAACATTCATTCACTTTCTATCGAACGGCAATATAGTTCTAACCGCTCAGTAACTAATGAGCAAGCGAAAAAAAAACTGTTTCGTTCGGCTATTTCTGGTAAAAAAGAGGGCAATCTTCCGGTTTAT------TCCGAATTAAATCAAATCATATATACTGGTCATTGCAATATACTATATCCT---GCTATTCGCTATGAGAATTCTAATTTATTGTCAAAGAGGCGAAACAATAGATTGATCATTCCATTCCAGCCGATTCAAGAACGAACGAAAGAAACAATGCTTGATTCAGATTCCGAAATCTTGGTTGAAATACCCATAAATGGTATTTTCCGCAGAAATAGTATTCTTGCTTATTTCGACGATCCTCAATACAGAAGAAACAGCTCCGGAATCACTAAATATGGGACTACGGAGGGGCATTCAATCGTTAAAAAAGAG------GATTTGGTTGAT------TATCGAGGGGCAAAAGAATTTAAGCCAAGATACCAAATGCAA------GTAGATCGCTTTTTTTTCATTCCCGAGGAAGTACATATTTTGCCTGGATCATCTTCCCTAATGGTGCGGAATAATAGTATCATTGGAGAAGATACACTCATCACTTTAAATAGAAGAAGCCGAGTAGGCGGATTGGTCCGAGTG---GAG------AGAAAAAAAAAAAGGATTGAACTTCAAATCTTTTCTGGAGATATTTATTTTCCTGGAGAGGCA------GATCGGATAGTCCGACACAGCAGCATCTTAATACCACCAGGAACGGGAAAAAGAAAT------------TCAAAGGAATCAAAA---AAAAAATGGAAAAATTGGATTTATGTCCAAGGGATCATACCAACCAAGACAAAGTATTTTGTTTTGGTTCGACCTGTAGAAACATATGAAATAGCAGACGGTATAAATTTATCAACACTTTTCCCTCAGGATCCGTTGCAGGAAAGGGATAACATGAAACTTCGAATTGTCAATTATATACTTTATGGAAATGGCAAAGCCTTTTTTGGAATTCCTGACACAAGTAGTCAATTAGTTCGAACTTGTTTAGTATTGAATTGGAACCACGGTAACGCTAAA------AAGGGTTCTTCTATCGGGGAGGCCCATGTTTCCTTTGTTCAAGTAAGGACAAATGATCTGATTCGAGATTTTATAAGAATCGACTTAGTTAACTCTCTTATTTTGTATACCCGAAAAAGGAATGATTCATCAAGTTCATGGGTGATCTATAAT---ACTGGATCAAGTCGCACCTATATCAATCCGTTTTATTCCAAGGCATGGACTCAACAACCCCTT---ATCCAAAATCAAGTAACTATTCGTACCTTGTTGAAGATAAATAACGAAAATAAATCTTTGATAATTTTGTCATCATCCAATTGTTTTCAAATGGGGCCA------TTCAACAATGTAAAATATCAAAATGGAATAAAAGAAGCACTTAAAGGAGACCCCCCAATAGTTTCAGTTAGGAAATTGAAATCATTAGGTTCCTTAGGAACAGCCCTTCCAATTAGGAGT---------TTTGACATTTTACTAACCCACAATCAAGTTTTGCTAATGAAATATTTTCAACTTGACAATTTAAAACAGACTTTTTACATAATTGAATATTATTTAATGGATGAAAATAGAAGGATTTCGACTCGCGATCTATGCCGTAAAAAGGTTTTGAATCCATTTTTTTTG---AATTGGTATTTTATCCATTGTAATTTTTGTGAAGAGAGACCCACAATAATAAGTCTTGGGCAGTTTATTTGTGAAAATGCATGTATCGCGAAAAATAGACCCCACCTAAAGTCGGGCCAAGTTTTAATTGTTCAAGTTGATTCTATAATAATTAGATCAGCTAAACCCTATTTAGCTACGCCAGGAGCAACTGTTCATGGACATTATGGAGAAATCCTTTCTACGGGGGATACTCTGGTTACATTTATATATGAAAAATCAAGATCAGGTGATATAACGCAGGGTCTTCCAAAAGTGGAACAAGTCTTGGAAGTACGTTCCATTGATTCAATATCGATGAACCTAGAAAAGAGAGTTGAGGGGTGGAACGAGCATATAACAAGAATTCTTGGCATTCCTTGGGGATTCTTGATTGGTGTCGAACTAACTATAGTGCAAAGTCGTATTTCTTTGGTTAATAAGATACAAAAGGTTTATCGATCCCAGGGTGTGCAGATTCATAATAGGCATATAGAAATTATTGTACGTCAAATAACATCCAAAGTTTTAGTTTCAGAA------GACGGAATGTCTAATGTTTTTTCACCCGGCGAACTAATTGGATTGTTGCGAGCGGAACGAACGGGGCGTGCTTTGGACGAAGCAATCTGTTACCGAGCTATTTTATTGGGAATAACAAGAGCATCTCTGAATACTCAAAGTTTCATATCCGAAGCGAGTTTTCAAGAAACCGCTCGAGTCTTAGCAAAAGCTGCTCTACGGGGTCGTATAGATTGGTTGAAGGGCCTAAAAGAAAACGTTGTTTTGGGCAGTATGATACCCGTTGGTACCGGATTA------------TTAGTACATCGTTCAAGGCACCAAAAC---------------------AACAAAAAGAAAAGCTTATTTGAGGGGAAAATACAAAATATTTTGTTCCACCATAGAGATTTTTTTCATTCTTCCATT---TCAAAGAACTCTCACGATACATCATCAGAACAATCATTTCTGGGATTTAATGAT------------TTC------------------------
>Monanthes_anagensis
ATGGAGGTACGTATGGCAGAACGGGCCAATCTGGTCTTTCACAATAAAGTGATAGATGGAACTGCCATGAAACGACTTATTAGCAGATTAATAGATCACTTCGGAATGGCATATACATCACACATCTTGGATCAAGTAAAGACTCTGGGTTTCCAGCAAGCCACTGCTACATCTATTTCATTAGGAATTGACGATCTTTTAACAATACCTTCGAAAGGATGGCTAGTCCAGGATGCTGAACAACAAAGTTTCATTTTGGAAAAAAACCATCATTACGGGAATGTCCATGCGGTAGAAAAATTACGCCAATCCATTGAAATATGGTATGCTACAAGTGAATATTTACGACAAGAAATGAATCCGAATTTCAGGATGACTGATCCCTTTAATCCAGTCCATATAATGTCTTTTTCGGGAGCTAGAGGAAATGTATCTCAAGTACACCAATTAGTAGGTATGAGGGGATTAATGTCGGATCCCCAAGGACAAATGATTGATTTACCCATTCAAAGCAATTTACGCGAAGGACTCTCTTTAACGGAATATATAATTTCTTGCTACGGAGCACGCAAGGGGGTTGTGGATACTGCTGTACGAACATCAGATGCTGGATATCTGACGCGCAGACTTGTTGAAGTAGTTCAACACATTGTTGTGCGTAGAACAGATTGTGGCACCACCCAAGGGTTTTCAGTGAGTCCTCTAAAGGGGATGATGTCGGAAAAAGTGTTTAGTCAAACATTGATTGGGCGTGTACTAGCAGATGATATATATATGGGCCCGCGATGCATTGCAATTCGAAATAAAGATATTGGTATTGGACTTATCAATCAATTCTTAACCTTTCGAATACACCCAATATCTATTCGAACTCCCTTTACTTGTAGGAGTATATTTTGGATCTGTCGATTCTGTTATGGACGGAGCCCTACTCACGGCGACCTGGTCGAATTGGGGGAAGCTGTAGGTATTATTGCGGGTCAATCTATTGGAGAACCGGGTACTCAACTAACATTAAGAACTTTTCATACTGGCGGAGTATTCACTGGGGGTACTGCAGAGCATGTACGAGCCCCCTCTAATGGAAAAATAAAATTTAATGAGGATTTGGTTCATCCCACCCGTACACGGCACGGGCATCCCGCTTTTCTGTGTTATATAGACTTGTATATAACTATTGAGAGTGAAGACATTCTACATAATGTGAATATTCCACCTAAGAGTTTTCTTTTAGTCCAAAATGATCAATATGTAGAATCCGAACAAGTGATTGCTGAGATTCGCGCAGGAACATACACGTTCAATTTTAAAGAGAAGGTTCGAAAACATATTTATTCTGATTCAGAGGGAGAAATGCACTGGAGTACCAATGTGTACCATGCATCGGAATTTACATATGGTAATGTTCATCTCTTACCAAAAACAAGCCATTTATGGATATTAGCAGGAGGGTCGTGCGGATCCAGTGTAGTGCCCTTTTCGCTTCACAAAGATCAAGATCAACTGAACATTCATTCACTTTCTATCGAACGGCGATATAGTTCTAACCGCTCAGTAACTAATGAGCAAGCGAAAAAAAAACTATTTCGTTCGACTATTTCTGGTAAAAAAGAGGGCAATCTTCCGGTTTAT------TCCGAATTAAATCAAATCATATATACTGGTCATTGCAATATACTATATCCT---ACTATTCGCTATGAAAATTCTAATTTATTGTCAAAGAGGCGAAACAATAGATTGATCATTCCATTCCAGCCGATTCAAGAACGAACGAAAGAAACAATGCTTGATTCAGATTCCGAAATATTGGTTGAAATACCCATAAATGGTATTTTCCGCAGAAAAAGTATTCTTGCTTATTTCGACGATCCTCAATACAGAAGAAACAGCTCAGGAATCACTAAATATGGGACTACGGAGGGGCATTCAATCGTCAAAAAAGAG------GATTTGGTTGAT------TATCGAGGGGCAAAAGAATTTAAGCCAAGATATCAAATGCAA------GTAGATCGCTTTTTTTTCATTCCCGAGGAAGTACATATTTTGCCTGGATCGTCTTCCCTAATGGTGCGGAATAATAGTATCATTGGAGAAGATACACTCATCACTTTAAATAGAAGAAGCCGAGTAGGCGGATTGGTCCGAGTG---GAG------AGAAAAAAAAAAAGGATTGAACTTCAAATCTTTTCTGGAGATATTTATTTTCCTGGAGAGGCA------GATCGGATAGTCCGACACAGCAGCATCTTAATACCACCAGGAACGGGAAAAAGAAAT------------TCGAAGGAATCAAAA---AAAAAATGGAAAAATTGGATTTATGTCCAAGGGATCATACCAACCAAGACAAAGTATTTTGTTTTGGTTCGACCTGTAGAAACATATGAAATAGCAGACGGTATAAATTTATCAACACTTTTCCCTCCGGATCCGTTGCAGGAAAGAGATAACATTAAACTTCGAATTGTCAATTATATCCTTTATGGAAATGGCAAAGCCTTTTTTGGAATTCCTGACACAAGTAGTCAATTAGTTCGAACTTGTTTAGTATTGAATTGGAACCACGGTAACGCTAAA------AAGGGTTCTTCTATCGGGGAGGCCCATGTTTCCTTTGTTCAAGTAAGGACAAATGATCTGATTCGAGATTTTATAAGAATCGACTTAGTTAACTCTCTTCTTTTGTATACCCGAAAAAGGAATGATTCATCAAGTTCATGGGTGATCTATAAT---ACTGGATCAAGTGGCACCTATATCAATCCGTTTTATTCCAAGGCATGGACTCAACAACCCCTT---ATCCAAAATCAAGTAACTATTCGTACCTTGTTGAAGATAAATAACGAAAATAAATCGTTGATAATTTTGTCATCATCCAATTGTTTTCAAATGGGGCCA------TTCAACAATGTAAAATATCAAAATGGAATAAAAGAAGCACTTAAAAGAGACCCCCCAATAGTTTCAGTTAGGAAATTGAAATCATTAGGTTCCTTAGGAACAGCCCTTCCAATTACGAGT---------TTTGACATTTTACTAACCCACAATCAAGTTTTGGTAATGAAATATTTTCAACTTGACAATTTAAAACAGACTTTTGACATAATTGAATATTATTTAATGGATGAAAATAGAAGGATTTCGACTCGTGATCTATGCCGTAAAAAGGTTTTGAATCCATTTTTTTTG---AATTGGTATTTTATCCATTGTCATTTTTGTGAAGAGAGACCCACAATAATTAGTCTTGGGCAGTTTATTTGTGAAAATGCATGTATCGCGAAAAATAGACCCCACCTAAAGTCGGGCCAAGTTTTAATTGTTCAAGTTGATTCTATAATAATTCGATCAGCTAAACCCTATTTAGCTACGCCAGGAGCAACTGTTCATGGACATTATGGAGAAATCCTTTCTACGGGGGATACTTTGGTTACATTTATATATGAAAAATCAAGATCAGGTGATATAACGCAGGGTCTTCCAAAAGTGGAACAAGTCTTGGAAGTACGTTCCATTGATTCAATATCGATGAACCTAGAAAAGAGAGTTGAGGGGTGGAACGAGCATATAACAAGAATTCTTGGCATTCCTTGGGGATTCTTGATTGGTGTCGAGCTAACTATAGTGCAAAGTCGTATTTCTTTGGTTAATAAGATACAAAAGGTTTATCGATCCCAGGGTGTGCAGATTCATAATAGGCATATAGAAATTATTGTACGTCAAATAACATCAAAAGTTTTAGTTTCAGAA------GACGGAATGTCTAATGTTTTTTCACCTGGCGAACTAATTGGATTGTTGCGAGCGGAACGAACGGGGCGTGCTTTGGACGAAGCAATCTGTTACCGAGCTATTTTATTGGGAATAACAAGAGCATCTCTGAATACTCAAAGTTTCATATCCGAAGCGAGTTTTCAAGAAACCGCTCGAGTCTTAGCAAAAGCTGCTCTACGGGGTCGTATAGATTGGTTGAAGGGCCTAAAAGAAAACGTTGTTTTGGGTAGTATGATACCCGTTGGTACCGGATTA------------TTAGTACACCGTTCAAGGCACCAAAAC---------------------AACAAAAAGAAAAGTTTATTTGAGGGGAAAATACAAAATATTTTGTTCCACCATAGAGATTTTTTTCATTCTTCCATT---TCAAAGAACTCTCACGATACATCATCAGAACAATCATTTCTGGGATTTAATGAT------------TTC------------------------
>Monanthes_brachycaulos
ATGGAGGTACGTATGGCAGAACGGGCCAATCTGGTCTTTCACAATAAAGTGATAGATGGAACTGCCATGAAACGACTTATTAGCAGATTAATAGATCACTTCGGAATGGCATATACATCACACATCTTGGATCAAGTAAAGACTCTGGGTTTCCAGCAAGCCACTGCTACATCTATTTCATTAGGAATTGACGATCTTTTAACAATACCTTCGAAAGGATGGCTAGTCCAGGATGCTGAACAACAAAGTTTCATTTTGGAAAAAAACCATCATTACGGGAATGTCCATGCGGTAGAAAAATTACGCCAATCCATTGAAATATGGTATGCTACAAGTGAATATTTACGACAAGAAATGAATCCGAATTTCAGGATGACTGATCCCTTTAATCCAGTCCATATAATGTCTTTTTCGGGAGCTAGAGGAAATGTATCTCAAGTACACCAATTAGTAGGTATGAGGGGATTAATGTCGGATCCCCAAGGACAAATGATTGATTTACCCATTCAAAGCAATTTACGCGAAGGACTCTCTTTAACGGAATATATAATTTCTTGCTACGGAGCACGCAAGGGGGTTGTGGATACTGCTGTACGAACATCAGATGCTGGATATCTGACGCGCAGACTTGTTGAAGTAGTTCAACACATTGTTGTGCGTAGAACAGATTGTGGCACCACCCAAGGGTTTTCAGTGAGTCCTCTAAAGGGGATGATGTCGGAAAAAGTGTTTAGTCAAACATTGATTGGGCGTGTACTAGCAGATGATATATATATGGGCCCGCGATGCATTGCAATTCGAAATAAAGATATTGGTATTGGACTTATCAATCAATTCTTAACCTTTCGAATACACCCAATATCTATTCGAACTCCCTTTACTTGTAGGAGTATATTTTGGATCTGTCGATTCTGTTATGGACGGAGCCCTACTCACGGCGACCTGGTCGAATTGGGGGAAGCTGTAGGTATTATTGCGGGTCAATCTATTGGAGAACCGGGTACTCAACTAACATTAAGAACTTTTCATACTGGCGGAGTATTCACTGGGGGTACTGCAGAGCATGTACGAGCCCCCTCTAATGGAAAAATAAAATTTAATGAGGATTTGGTTCATCCCACCCGTACACGGCACGGGCATCCCGCTTTTCTGTGTTATATAGACTTGTATATAACTATTGAGAGTGAAGACATTCTACATAATGTGAATATTCCACCTAAGAGTTTTCTTTTAGTCCAAAATGATCAATATGTAGAATCCGAACAAGTGATTGCTGAGATTCGCGCAGGAACATACACGTTCAATTTGAAAGAGAAGGTTCGAAAACATATTTATTCTGATTCAGAGGGAGAAATGCACTGGAGTACCAATGTGTACCATGCATCGGAATTTACATATGGTAATGTTCATCTCTTACCAAAAACAAGCCATTTATGGATATTAGCAGGAGGGTCGTGCGGATCCAGTGTAGTGCCCTTTTCGCTTCACAAAGATCAAGATCAACTGAACATTCATTCACTTTCTATCGAACGGCGATATAGTTCTAACCGCTCAGTAACTAATGAGCAAGCGAAAAAAAAACTATTTCGTTCGACTATTTCTGGTAAAAAAGAGGGCAATCTTCCGGTTTAT------TCCGAATTAAATCAAATCATATATACTGGTCATTGCAATATACTATATCCT---ACTATTCGCTATGAAAATTCTAATTTATTGTCAAAGAGGCGAAACAATAGATTGATCATTCCATTCCAGCCGATTCAAGAACGAACGAAAGAAACAATGCTTGATTCAGATTCCAAAATATTGGTTGAAATACCCATAAATGGTATTTTCCGCAGAAATAGTATTCTTGCTTATTTCGACGATCCTCAATACAGAAGAAACAGCTCAGGAATCACTAAATATGGGACTACGGAGGGGCATTCAATCGTCAAAAAAGAG------GATTTGGTTGAT------TATCGAGGGGCAAAAGAATTTAAGCCAAGATATCAAATGCAA------GTAGATCGCTTTTTTTTCATTCCCGAGGAAGTACATATTTTGCCTGGATCGTCTTCCCTAATGGTGCGGAATAATAGTATCATTGGAGAAGATACACTCATCACTTTAAATAGAAGAAGCCGAGTAGGCGGATTGGTCCGAGTG---GAG------AGAAAAAAAAAAAGGATTGAACTTCAAATCTTTTCTGGAGATATTTATTTTCCTGGAGAGGCA------GATCGGATAGTCCGACACAGCAGCATCTTAATACCACCAGGAACGGGAAAAAGAAAT------------TCGAAGGAATCAAAA---AAAAAATGGAAAAATTGGATTTATGTCCAAGGGATCATACCAACCAAGACAAAGTATTTTGTTTTGGTTCGACCTGTAGAAACATATGAAATAGCAGACGGTATAAATTTATCAACACTTTTCCCTCCGGATCCGTTGCAGGAAAGAGATAACATTAAACTTCGAATTGTCAATTATATCCTTTATGGAAATGGCAAAGCCTTTTTTGGAATTCCTGACACAAGTAGTCAATTAGTTCGAACTTGTTTAGTATTGAATTGGAACCACGGTAACGCTAAA------AAGGGTTCTTCTATCGGGGAGGCCCATGTTTCCTTTGTTCAAGTAAGGACAAATGATCTGATTCGAGATTTTATAAGAATCGACTTAGTTAACTCTCTTCTTTTGTATACCCGAAAAAGGAATGATTCATCAAGTTCATGGGTGATCTATAAT---ACTGGATCAAGTGGCACCTATATCAATCCGTTTTATTCCAAGGCATGGACTCAACAACCCCTT---ATCCAAAATCAAGTAACTATTCGTACCTTGTTGAAGATAAATAACGAAAATAAATCGTTGATAATTTTGTCATCATCCAATTGTTTTCAAATGGGGCCA------TTCAACAATGTAAAATATCAAAATGGAATAAAAGAAGCACTTAAAAGAGACCCCCCAATAGTTTCAGTTAGGAAATTGAAATCATTAGGTTCCTTAGGAACAGCCCTTCCAATTACGAGT---------TTTGACATTTTACTAACCCACAATCAAGTTTTGGTAATGAAATATTTTCAACTTGACAATTTAAAACAGACTTTTGACATAATTGAATATTATTTAATGGATGAAAATAGAAGGATTTCGACTCGTGATCTATGCCGTAAAAAGGTTTTGAATCCATTTTTTTTG---AATTGGTATTTTATCCATTTTCATTTTTGTGAAGAGAGACCCACAATAATTAGTCTTGGGCAGTTTATTTGTGAAAATGCATGTATCGCGAAAAATAGACCCCACCTAAAGTCGGGCCAAGTTTTAATTGTTCAAGTTGATTCTATAATAATTCGATCAGCTAAACCCTATTTAGCTACGCCAGGAGCAACTGTTCATGGACATTATGGAGAAATCCTTTCTACGGGGGATACTTTGGTTACATTTATATATGAAAAATCAAGATCAGGTGATATAACGCAGGGTCTTCCAAAAGTGGAACAAGTCTTGGAAGTACGTTCCATTGATTCAATATCGATGAACCTAGAAAAGAGAGTTGAGGGGTGGAACGAGCATATAACAAGAATTCTTGGCATTCCTTGGGGATTCTTGATTGGTGTCGAGCTAACTATAGTGCAAAGTCGTATTTCTTTGGTTAATAAGATACAAAAGGTTTATCGATCCCAGGGTGTGCAGATTCATAATAGGCATATAGAAATTATTGTACGTCAAATAACATCAAAAGTTTTAGTTTCAGAA------GACGGAATGTCTAATGTTTTTTCACCTGGCGAACTAATTGGATTGTTGCGAGCGGAACGAACGGGGCGTGCTTTGGACGAAGCAATCTGTTACCGAGCTATTTTATTGGGAATAACAAGAGCATCTCTGAATACTCAAAGTTTCATATCCGAAGCGAGTTTTCAAGAAACCGCTCGAGTCTTAGCAAAAGCTGCTCTACGGGGTCGTATAGATTGGTTGAAGGGCCTAAAAGAAAACGTTGTTTTGGGCAGTATGATACCCGTTGGTACCGGATTA------------TTAGTACACCGTTCAAGGCACCAAAAC---------------------AACAAAAAGAAAAGTTTATTTGAGGGGAAAATACAAAATATTTTGTTCCACCATAGAGATTTTTTTCATTCTTCCATT---TCAAAGAACTCTCACGATACATCATCAGAACAATCATTTCTGGGATTTAATGAT------------TTC------------------------
>Monanthes_muralis
ATGGAGGTACGTATGGCAGAACGGGCCAATCTGGTCTTTCACAATAAAGTGATAGATGGAACTGCCATGAAACGACTTATTAGCAGATTAATAGATCACTTCGGAATGGCATATACATCACACATCTTGGATCAAGTAAAGACTCTGGGTTTCCAGCAAGCCACTGCTACATCTATTTCATTAGGAATTGACGATCTTTTAACAATACCTTCGAAAGGATGGCTAGTCCAGGATGCTGAACAACAAAGTTTCATTTTGGAAAAAAACCATCATTACGGGAATGTCCATGCGGTAGAAAAATTACGCCAATCCATTGAAATATGGTATGCTACAAGTGAATATTTACGACAAGAAATGAATCCGAATTTCAGGATGACTGATCCCTTTAATCCAGTCCATATAATGTCTTTTTCGGGAGCTAGAGGAAATGTATCTCAAGTACACCAATTAGTAGGTATGAGGGGATTAATGTCGGATCCCCAAGGACAAATGATTGATTTACCCATTCAAAGCAATTTACGCGAAGGACTCTCTTTAACGGAATATATAATTTCTTGCTACGGAGCACGCAAGGGGGTTGTGGATACTGCTGTACGAACATCAGATGCTGGATATTTGACGCGCAGACTTGTTGAAGTAGTTCAACACATTGTTGTGCGTAGAACAGATTGTGGCACCACCCAAGGGTTTTCAGTGAGTCCTCTAAAGGGGATGATGTCGGAAAAAGTGTTTAGTCAAACATTGATTGGGCGTGTACTAGCAGATGATATATATATGGGCCCGCGATGCATTGCAATTCGAAATAAAGATATTGGTATTGGACTTATCAATCAATTCTTAACCTTTCGAATACACCCAATATCTATTCGAACTCCCTTTACTTGTAGGAGTATATTTTGGATCTGTCGATTCTGTTATGGACGGAGCCCTACTCACGGCGACCTGGTCGAATTGGGGGAAGCTGTAGGTATTATTGCGGGTCAATCTATTGGAGAACCGGGTACTCAACTAACATTAAGAACTTTTCATACTGGCGGAGTATTCACTGGGGGTACTGCAGAGCATGTACGAGCCCCCTCTAATGGAAAAATAAAATTTAATGAGGATTTGGTTCATCCCACCCGTACACGGCACGGGCATCCCGCTTTTCTGTGTTATATAGACTTGTATATAACTATTGAGAGTGAAGACATTCTACATAATGTGAATATTCCACCTAAGAGTTTTCTTTTAGTCCAAAATGATCAATATGTAGAATCCGAACAAGTGATTGCTGAGATTCGCGCAGGAACATACACGTTCAATTTTAAAGAGAAGGTTCGAAAACATATTTATTCTGATTCAGAGGGAGAAATGCACTGGAGTACCAATGTGTACCATGCATCGGAATTTACATATGGTAATGTTCATCTCTTACCAAAAACAAGCCATTTATGGATATTAGCAGGAGGGTCGTGCGGATCCAGTGTAGTGCCCTTTTCGCTTCACAAAGATCAAGATCAACTGAACATTCATTCACTTTCTATCGAACGGCGATATAGTTCTAACCGCTCAGTAACTAATGAGCAAGCGAAAAAAAAACTATTTCGTTTGACTATTTCTGGTAAAAAAGAGGGCAATCTTCCGGTTTAT------TCCGAATTAAATCAAATCATATATACTGGTCATTGCAATATACTATATCCT---ACTATTCGCTATGAAAATTCTAATTTATTGTCAAAGAGGCGAAACAATAGATTGATCATTCCATTCCAGCCGATTCAAGAACGAACGAAAGAAACAATGCTTGATTCAGATTCCGAAATATTGGTTGAAATACCCATAAATGGTATTTTCCGCAGAAATAGTATTCTTGCTTATTTCGACGATCCTCAATACAGAAGAAACAGCTCAGGAATCACTAAATATGGGACTACGGAGGGGCATTCAATCGTCAAAAAAGAG------GATTTGGTTGAT------TATCGAGGGGCAAAAGAATTTAAGCCAAGATATCAAATGCAA------GTAGATCGCTTTTTTTTCATTCCCGAGGAAGTACATATTTTGCCTGGATCGTCTTCCCTAATGGTGCGGAATAATAGTATCATTGGAGAAGATACACTCATCACTTTAAATAGAAGAAGCCGAGTAGGCGGATTGGTCCGAGTG---GAG------AGAAAAAAAAAAAGGATTGAACTTCAAATCTTTTCTGGAGATATTTATTTTCCTGGAGAGGCA------GATCGGATAGTCCGACACAGCAGCATCTTAATACCACCAGGAACGGGAAAAAGAAAT------------TCGAAGGAATCAAAA---AAAAAATGGAAAAATTGGATTTATGTCCAAGGGATCATACCAACCAAGACAAAGTATTTTGTTTTGGTTCGACCTGTAGAAACATATGAAATAGCAGACGGTATAAATTTATCAACACTTTTCCCTCCGGATCCGTTGCAGGAAAGAGATAACATTAAACTTCGAATTGTCAATTATATCCTTTATGGAAATGGCAAAGCCTTTTTTGGAATTCCTGACACAAGTAGTCAATTAGTTCGAACTTGTTTAGTATTGAATTGGAACCACGGTAACGCTAAA------AAGGGTTCTTCTATCGGGGAGGCCCATGTTTCCTTTGTTCAAGTAAGGACAAATGATCTGATTCGAGATTTTATAAGAATCGACTTAGTTAACTCTCTTCTTTTGTATACCCGAAAAAGGAATGATTCATCAAGTTCATGGGTGATCTATAAT---ACTGGATCAAGTAGCACCTATATCAATCCGTTTTATTCCAAGGCATGGACTCAACAACCCCTT---ATCCAAAATCAAGTAACTATTCGTACCTTGTTGAAGATAAATAACGAAAATAAATCGTTGATAATTTTGTCATCATCCAATTGTTTTCAAATGGGGCCA------TTCAACAATGTAAAATATCAAAATGGAATAAAAGAAGCACTTAAAAGAGACCCCCCAATAGTTTCAGTTAGGAAATTGAAATCATTAGGTTCCTTAGGAACAGCCCTTCCAATTACGAGT---------TTTGACATTTTACTAACCCACAATCAAGTTTTGGTAATGAAATATTTTCAACTTGACAATTTAAAACAGACTTTTGACATAATTGAATATTATTTAATGGATGAAAATAGAAGGATTTCGACTCGTGATCTATGCCGTAAAAAGGTTTTGAATCCATTTTTTTTG---AATTGGTATTTTATCCATTGTCATTTTTGTGAAGAGAGACCCACAATAATTAGTCTTGGGCAGTTTATTTGTGAAAATGCATGTATCGCGAAAAATAGACCCCACCTAAAGTCGGGCCAAGTTTTAATTGTTCAAGTTGATTCTATAATAATTCGATCAGCTAAACCCTATTTAGCTACGCCAGGAGCAACTGTTCATGGACATTATGGAGAAATCCTTTCTACGGGGGATACTTTGGTTACATTTATATATGAAAAATCAAGATCAGGTGATATAACGCAGGGTCTTCCAAAAGTGGAACAAGTCTTGGAAGTACGTTCCATTGATTCAATATCGATGAACCTAGAAAAGAGAGTTGAGGGGTGGAACGAGCATATAACAAGAATTCTTGGCATTCCTTGGGGATTCTTGATTGGTGTCGAGCTAACTATAGTGCAAAGTCGTATTTCTTTGGTTAATAAGATACAAAAGGTTTATCGATCCCAGGGTGTGCAGATTCATAATAGGCATATAGAAATTATTGTACGTCAAATAACATCAAAAGTTTTAGTTTCAGAA------GACGGAATGTCTAATGTTTTTTCACCTGGCGAACTAATTGGATTGTTGCGAGCGGAACGAACGGGGCGTGCTTTGGACGAAGCAATCTGTTACCGAGCTATTTTATTGGGAATAACAAGAGCATCTCTGAATACTCAAAGTTTCATATCCGAAGCGAGTTTTCAAGAAACCGCTCGAGTCTTAGCAAAAGCTGCTCTACGGGGTCGTATAGATTGGTTGAAGGGCCTAAAAGAAAACGTTGTTTTGGGCAGTATGATACCCGTTGGTACCGGATTA------------TTAGTACACCGTTCAAGGCACCAAAAC---------------------AACAAAAAGAAAAGTTTATTTGAGGGGAAAATACAAAATATTTTGTTCCACCATAGAGATTTTTTTCATTCTTCCATT---TCAAAGAACTCTCACGATACATCATCAGAACAATCATTTCTGGGATTTAATGAT------------TTC------------------------
>Monanthes_polyphylla
ATGGAGGTACGTATGGCAGAACGGGCCAATCTGGTCTTTCACAATAAAGTGATAGATGGAACTGCCATGAAACGACTTATTAGCAGATTAATAGATCACTTCGGAATGGCATATACATCACACATCTTGGATCAAGTAAAGACTCTGGGTTTCCAGCAAGCCACTGCTACATCTATTTCATTAGGAATTGACGATCTTTTAACAATACCTTCGAAAGGATGGCTAGTCCAGGATGCTGAACAACAAAGTTTCATTTTGGAAAAACACCATCATTACGGGAATGTCCATGCGGTAGAAAAATTACGCCAATCCATTGAAATATGGTATGCTACAAGTGAATATTTACGACAAGAAATGAATCCGAATTTCAGGATGACTGATCCCTTTAATCCAGTCCATATAATGTCTTTTTCGGGAGCTAGAGGAAATGTATCTCAAGTACACCAATTAGTAGGTATGAGGGGATTAATGTCGGATCCCCAAGGACAAATGATTGATTTACCCATTCAAAGCAATTTACGCGAAGGACTCTCTTTAACGGAATATATAATTTCTTGCTACGGAGCACGCAAGGGGGTTGTGGATACTGCTGTACGAACATCAGATGCTGGATATCTGACGCGCAGACTTGTTGAAGTAGTTCAACACATTGTTGTGCGTAGAACAGATTGTGGCACCACCCAAGGGTTTTCAGTGAGTCCTCTAAAGGGGATGATGTCGGAAAAAGTGTTTAGTCAAACATTGATTGGGCGTGTACTAGCGGATGATATATATATGGGCCCGCGATGCATTGCAATTCGAAATAAAGATATTGGTATTGGACTTATCAATCAATTCTTAACCTTTCGAATACACCCAATATCTATTCGAACTCCCTTTACTTGTAGGAGTATATTTTGGATCTGTCGATTCTGTTATGGACGGAGCCCTACTCACGGAGACCTCGTCGAATTGGGGGAAGCTGTAGGTATTATTGCGGGTCAATCTATTGGAGAACCGGGTACTCAACTAACATTAAGAACTTTTCATACTGGCGGAGTATTCACTGGGGGTACTGCAGAGCATGTACGAGCCCCCTCTAATGGAAAAATCAAATTTAATGAGGATTTGGTTCATCCCACCCGTACACGGCACGGGCATCCCGCTTTTCTGTGTTATATAGACTTGTATATAACTATTGAGAGTGAAGACATTCTACATAATGTGAATATTCCACCTAAGAGTTTTCTTTTAGTCCAAAATGATCAATATGTAGAATCCGAACAAGTGATTGCTGAGATTCGCGCAGGAACATACACGTTCAATTTTAAAGAGAAGGTTCGAAAACATATTTATTCTGATTCAGAGGGAGAAATGCACTGGAGTACCAATGTGTACCATGCATCGGAATTTACATATGGTAATGTTCATCTCTTACCAAAAACAAGCCATTTATGGATATTAGCAGGAGGGTCGTGCGGATCCAGTGTAGTGCCCTTTTCGCTTCACAAAGATCAAGATCAACTGAACATTCATTCACTTTCTATCGAACGGCGATATAGTTCTAACCGCTCAGTAACTAATGAGCAAGCGAAAAAAAAACTATTTCGTTCGACTATTTCTGGTAAAAAAGAGGGCAATCTTCCGGTTTAT------TCCGAATTAAATCAAATCATATATACCGGTCATTGCAATATACTATATCCT---GCTATTCGCTATGAAAATTCGAATTTATTGTCAAAGAGGCGAAACAATAGATTGATCATTCCATTCCAGCCGATTCAAGAACGAATGAAAGAAACAATGCTTGATTTAGATTCCGAAATATTGGTTGAAATACCCATAAATGGTATTTTCCGCAGAAATAGTATTCTTGCTTATTTCGACGATCCTCAATACAGAAGAAACAGCTCAGGAATCACTAAATATGGGACTACGGAGGGGCATTCAATCGTCAAAAAAGAG------GATTTGGTTGAT------TATCGAGGGGCAAAAGAATTTAAGCCAAGATACCAAATGCAA------GTGGATCGCTTTTTTTTCATTCCCGAGGAAGTCCATATTTTGCCTGGATCGTCTTCCCTAATGGTGCGGAATAATAGTATCATTGGAGAAGATACACTCATCACTTTAAATAGAAGAAGCCGAGTAGGCGGATTGGTCCGAGTG---GAG------AGAAAAAAAAAAAGGATTGAACTTCAAATCTTTTCTGGAGATATTTATTTTCCTGGAGAAGCA------GATCGGATAGTCCGACACAGCAGCATCTTAATACCACCAGGAACGGGAAAAAGAAAT------------TCGAAGGAATCAAAA---ACAAAATGGAAAAATTGGATTTATGTCCAAGGGATCATACCAACCAAGACAAAGTATTTTGTTTTGGTTCGACCTGTAGAAACATATGAAATAGCAGACGGTATAAATTTATCAACACTTTTCCCTCAGGATCCGTTGCAGGAAAGAGATAACATGAAACTTCGAATTGTCAATTATATCCTTTATGGAAATGGCAAAGCCTTTTTTGGAATTCCTGACACAAGTAGTCAATTAGTTCGAACTTGTTTAGTATTGAATTGGAACCACGGTAACCCTAAA------AAGGGTTCTTCTATCGGGGAGGCCCATGTTTCCTTTGTTCAAGTAAGGACAAATGATCTGATTCGAGATTTTATAAGAATCGACTTAGTTAACTCTCTTCTTTTGTATACCCGAAAAAGGAATGATTCATCAAGTTCATGGGTGATCTATAAT---ACTGGATCAAGTCGCACCTATATCAATCCGTTTTATTCCAAGGCATGGACTCAACAACCCCTT---ATCCAAAATCAAGTAACTATTCGTACCTTGTTGAAGATAAATAACGAAAATAAATCTTTGATAATTTTGTCATCATCCAATTGTTTTCAAATGGGGCCA------TTCAACAATGTAAAATATCAAAATGGAATAAAAGAAGCACTTAAAAGAGACCCCCCAATAGTTTCAGTTAGGAAATTGAAATCATTAGGTTCCTTAGGAACAGCCCTTCCAATTACGAGT---------TTTTACATTTTACTAACCCACAATCAAGTTTTGGTAATGAAATATTTTCAACTTGACAATTTAAAACAGACTTTTGACATAATTGAATATTATTTAATGGATGAAAATAGAAGGATTTCGACTCGCGATCTCTGCCGTAAAAAGGTTTTGAATCCATTTTTTTTG---AATTGGTATTTTATCCATTGTAATTTTTGTGAAGAGAGACCCACAATAATTAGTCTTGGGCAGTTTATTTGTGAAAATGCATGTATCGCGAAAAATAGACCCCACCTAAAGTCGGGCCAAGTTTTAATTGTTCAAGTTGATTCTATAATAATTAGATCAGCTAAACCCTATTTAGCTACGCCAGGAGCAACTGTTCATGGACATTATGGAGAAATCCTTTCTACGGGGGATACTTTGGTTACATTTATATATGAAAAATCAAGATCAGGTGATATAACGCAGGGTCTTCCAAAAGTGGAACAAGTCTTGGAAGTACGTTCCATTGATTCAATATCGATGAACCTAGAAAAGAGAGTTGAGGGGTGGAACGAGCATATAACAAGAATTCTTGGCATTCCTTGGGGATTCTTGATTGGTGTCGAGCTAACTATAGTGCAAAGTCGTATTTCTTTGGTTAATAAGATACAAAAGGTTTATCGATCCCAGGGTGTGCAGATTCATAATAGGCATATAGAAATTATTGTACGTCAAATAACATCAAAAGTTTTAGTTGCAGAA------GACGGAATGTCTAATGTTTTTTCACCTGGCGAACTAATTGGATTGTTGCGAGCGGAACGAACGGGGCGTGCTTTGGACGAAGCAATCTGTTACCGAGCTATTTTATTGGGAATAACAAGAGCATCTCTGAATACTCAAAGTTTCATATCCGAAGCGAGTTTTCAAGAAACCGCTCGAGTCTTAGCAAAAGCTGCTCTACGGGGTCGTATAGATTGGTTGAAGGGCCTAAAAGAAAACGTTGTTTTGGGCAGTATGATACCCGTTGGTACCGGATTA------------TTAGTACATCGTTCAAGGCACCAAAAC---------------------AACAAAAAGAAAAGTTTATTTGAGGGGAAAATACAAAATATTTTGTTCCACCATAGAGATTTTTTTCATTATTCCATT---TCAAAGAACTCTCACGATACATCATCAGAACAATCATTTCTGGGATTTAATGAT------------TTC------------------------
>Rosularia_alpestris
ATGGAGGTACTTATGGCAGAACGGGCCAATCTGGTCTTTCACAATAAAGTGATAGATGGAACTGCCATGAAACGACTTATTAGCAGATTAATAGATCACTTCGGAATGGCATATACATCACACATCTTGGATCAAGTAAAGACTCTGGGTTTCCAGCAAGCCACTGCTACATCTATTTCATTAGGAATTGACGATCTTTTAACAATACCTTCGAAAGGATGGCTCGTCCAGGATGCTGAACAACAAAGTTTCATTTTGGAAAAAAATCATCATTACGGGAATGTACATGCGGTAGAAAAATTACGCCAATCCATTGAAATCTGGTATGCTACAAGTGAATATTTACGACAAGAAATGAATCCTAATTTTAGGATGACTGATCCCTTTAATCCAGTCCATATAATGTCTTTTTCGGGAGCTAGAGGAAATGTATCTCAAGTACACCAATTAGTAGGTATGAGAGGATTAATGTCGGATCCCCAAGGACAAATGATTGATTTACCCATTCAAAGCAATTTACGCGAAGGACTCTCTTTAACGGAATATATTATTTCTTGCTACGGAGCACGCAAGGGGGTTGTGGATACTGCTGTACGAACATCAGATGCTGGATATCTGACGCGCAGACTTGTGGAAGTAGTTCAACACATTGTTGTGCGTAGAACAGATTGTGGCACCACCCAAGGGTTTTCAGTGAGTCCTCTAAATGGGATGATGTCAGAAAAAGTTTTTATTCAAACATTGATTGGGCGTGTACTAGCAGATGATATATATATGGGACCGCGATGCATTGCCATTCGAAATAAAGATATTGGTATTGGACTTATCAATCGAGTCTTAACCTTTCGAATACACCCAATATCTATTCGAACTCCTTTTACTTGTAGGAGTATATTTTGGATCTGTCGATTCTGTTATGGACGGAGTCCTACGCATGGCGACCTGGTCGAATTGGGGGAAGCTGTAGGGATTATTGCGGGTCAATCTATTGGAGAACCGGGTACTCAACTAACATTAAGAACTTTTCATACTGGCGGAGTATTCACTGGGGGTACTGCAGAACATGTACGAGCCCCCTCTAATGGAAAAATAAAATTTAATGAGGATTTGGTTCATCCCACACGTACACGTCACGGACATCCTGCTTTTCTGTGTTATATAGACTTGTATATAACTATTGAGAGTGAAGACATTCGACATAATGTGAATATTCCACCTAAGAGTTTTCTTTTAGTCCAAAATGATCAATATGTAGAATCCGAACAAGTTATTGCTGAGATTCGCGCCGGAACATACACTTTCAATTTTAAAGAGAAGGTTCGAAAACATATTTATTCTGATTCAGAGGGAGAAATGCACTGGAGTACCAATGTGTACCATGCATCTGAATTTACATATGGTAATGTTCATCTCTTACCAAAAACAAGCCATTTATGGATATTAGCAGGAGGGTCGTGCAGATCCAGTGTAGTCCCTTTTTCGATTCACAAAGATCAAGATCAACTGAACACTCATTCACTTTCTGTCGAACGACGATATAGTTCTAACCGCCCGGAAACTAATGAGCAAGTGAAAAAGAACCCCTTTCGTTCGGATATTTCGGGTAAAAAAGAGGGCAATCTTCCTGTTTAT------TCCAAATTAAATCAAATCATATATACTGGTCATTGCAATATACTCTATCCT---GCTATTCTCTATGAGAATTCTAATTTATTGTCAAAGAGGCGAAGCAATAGATTGATCATTCCATTCCAGTCGATTCAAGAACGAAAGAAAGAAACAATGCTCGATTCAGATTCCGATATCTTGGTTGAAATACCCATAAATGGTATTTTCCGCAGAAATAGTATTCTTGCTTATTTTGATGATCCTCAATACAGAAGAAACAGCTCGGGAATCACTAAATATGGGACTACGGAGGTGCATTCAATCGTCAAAAAAGAG------GATTTGGTTGAT------TATCGAGGTGCAAAAGAATTTAAGCCAAGATACCAAATGAAA------GTAGATCGCTTTTTTTTCATTCCCGAGGAAGTACATATTTTTCCTGGATCTTCTTCCATAATGGTGCGGAATAATAGTATCATTGGAGGTGATACACTACTCACTTTAAATAGAAGAAGCCGAGTAGGCGGATTGGTCCGAGTG---GAG------AGAAAAAAAAATAGGATTGAACTTCAAATCTTTTCTGGAGATATTTATTTTCCTGGAGAGGCA------GATCGTATAGTCCGACACAGCAGCATCTTAATACCACCAGGAACGGGAAAAAGAAAT------------TCGAGGGGATCAAAA---AATAAATGGAAAAATTGGATTTATGTCCAAGGTATCATACCGACCAAGACAAAGTTTTTTGTTTTGGTTCGACCTGTAGAAACATATGAAATAGCAGACGGTATAAATTTATCAACACTTTTCCCCCAGGATCCGTTGCAGGAAAGGGATAACATGAAACTTCGAATTGTCAATTATCTCCTTTATGGAAATGGCAAAGCCTTTTTTGGCGTTCCTGACACAAGTAGTCAATTAGTTCGAACTTGTTTAGTATTGAATTGGAACCAC------GTCAAA------AAAGGGTCTTCTATCGGGGAGGCCCATGTTTCCTTTGTTCAAGTAAGGACAAATGACCTGATTCGAGATTTTATAAGAATCGACTTAGTCAACTCCCCTCTTGTGTATACCGGAAAAAGGAACGATTCATCAAGTTCCTGGTTGATCTATAAT---ACTGGATCAAGTCGCACCTATATCAATCCATTTTATTCCAAGGCATGCATTCACCAACCCCTT---ATCCAAAATCAAGTAACTATTCGTACCTTGTTGAATAAAAATAACGAATATCAATCTTTGATAATTTTGTCATCATCCAATTGTTTTCAAATGGGTCCA------TTCAAGAGTGTAAAATATCACAATGGAATAAAAGAAGCACTTAAAAGAGACCCCCCCGTAGTTTCAGTTAGGAAATTGAAATCATTGGGTTCCTTAGGAACAGCCCTTACAATTACGAAT---------TTTGACCGTTTACTAACCCATAATCAAATTTTGGTAATGAAATATTTTCAACTTGACAATTTTAAACAGACTTTTGACATAATTCAATATTATTTAATGGATGAAAATAGAAGGATTTCGAATCCCGATCTATGCAGTAAAAAATTTTTGAATCCATTTTTTTTG---AATTGGTATTTTATCCATTGTAATTTTTGTGAAGAGAGACCCACAATAATTAGTCTTGGGCAGTTTATTTGTGAAAAAGCATGTATAGCGAAAAACAGACCCCACCTAAAGTCGGGCCAAGTTTTAATTGTTCAAGTTGATTCTATAATAATTAGATCAGCTAAACCCTATTTAGCCACGCCAGGAGCAACAGTTCATGGACATTATGGAGAAATCCTTTCTACGGGGGATACTTTAGTTACATTTATATATGAAAAATCAAGATCTGGTGATATAACGCAGGGTCTTCCAAAAGTGGAACAAGTCTTGGAAGTACGTTCGATTGATTCAATATCGATGAACCTAGAAAAGAGAGTTGAGGGTTGGAACGAGCATATAACAAGAATTCTTGGAATTCCTTGGGGATTCTTGATTGGTGTCGAGCTAACTATAGTGCAAAGTCGTATCTCTTTGGTTAATAAGATACAAAAGGTTTATCGATCCCAGGGTGTGCAGATTCATAATAGGCATATAGAAATTATTGTACGTCAAATAACATCAAAAGTTTTAGTTTCAGAA------GACGGAATGTCTAATGTTTTTTCACCCGGAGAACTAATTGGATTGTTGCGAGCGGAACGAACCGGGCGTGCTTTGGACGAAGCAATCTGTTACCGAGCTATTTTATTGGGAATAACAAGAGCATCTCTGAATACTCAAAGTTTCATATCCGAAGCGAGTTTTCAAGAAACCGCTCGAGTCTTAGCAAAAGCTGCTCTACGGGGTCGTATAGATTGGTTGAAGGGCCTAAAAGAAAACGTTGTTTTGGGTAGTATGATACCCGTTGGGACCGGATTCAAA------GAATTAGTATATCGTTCAAGGCACCAAAAC---------------------AACAAAAAGAAAAATTTATTTGCGGGGAAAATACAAAATATTTTGTTCCACCATAGAGATTTATTTCATTCT------------------------------------------------------------------------------------------------------
>Sempervivum_tectorum
ATGGAGGTACTTATGGCAGAACGGGCCAATCTGGTCTTTCACAATAAAGTGATAGATGGAACTGCCATGAAACGACTTATTAGCAGATTAATAGATCACTTCGGAATGGCATATACATCACACATCTTGGATCAAGTAAAGACTCTGGGTTTCCAGCAAGCCACTGCTACATCTATTTCATTAGGAATTGACGATCTTTTAACAATACCTTCGAAAGGATGGTTAGTCCAGGATGCTGAACAACAAAGTTTCATTTTGGAAAAAAACCATCATTACGGGAATGTACATGCGGTAGAAAAATTACGCCAATCCATTGAAATATGGTATGCTACAAGTGAATATTTACGACAAGAAATGAATCCTAATTTCAGGATGACTGATCCCTTTAATCCAGTCCATATAATGTCTTTTTCGGGAGCTAGAGGAAATGTATCTCAAGTACACCAATTAGTAGGTATGAGAGGATTAATGTCGGATCCCCAAGGACAAATGATTGATTTACCCATTCAAAGCAATTTACGTGAAGGACTCTCTTTAACGGAATATATCATTTCTTGCTACGGAGCACGCAAGGGGGTTGTGGATACTGCTGTACGAACATCAGATGCTGGATATCTGACGCGCAGACTTGTTGAAGTAGTTCAACACGTTGTTGTGCGTAGAACAGATTGTGGCACCACCCAAGGGTTTTCAGTGAGTCCTCTAAATGGGATGATGTCGGAAAAAGTTTTTATTCAAACATTGATTGGGCGTGTACTAGCAGATGATATATATATGGGACCGCGATGCATTGCCATTCGAAATAAAGATATTGGTATTGGACTTATCAATCGATTCTTAACCTTTCGAATACACCCAATATCTATTCGAACTCCCTTTACTTGTAGGAGCATATTTTGGATCTGTCGATTCTGTTATGGACGGAGTCCTACTCATGGCGACCTGGTCGAATTGGGGGAAGCTGTAGGTATTATTGCGGGTCAATCTATTGGAGAACCGGGTACTCAACTAACATTAAGAACTTTTCATACTGGCGGAGTATTCACTGGGGGTACTGCAGAACATGTACGAGCCCCCTCTAATGGAAAAATAAAATTTAATGAGGATTTGGTTCATCCCACACGTACACGTCACGGACATCCTGCTTTTCTATGTTATATAGACTTGTATATAACTATCGAGAGTGAAGACATTCTACATAATGTGAATATTCCACCTAAGAGTTTTCTTTTAGTCCAAAATGATCAATATGTAGAATCCGAACAAGTGATTGCTGAGATTCGGGCAGGAACATACACTTTCAATTTTAAAGAGAAGGTTCGAAAACATATTTATTCTGATTCAGAGGGAGAAATGCACTGGAGTACCAATGTGTACCATGCATCTGAATTTACATATGGGAATGTTCATCTCTTACCAAAAACAAGCCATTTATGGATATTAGCAGGAGGGTCGTGCAGATCCAGTTCAGTCCCTTTTTCGATTCACAAAGATCAAGATCAACTGAACATTCATTCACTTTCTGTCGAACGACGATATAGTTCTAACCGCTCAGTAACTAATGAGCAAGTGAAAACGAAACTCTTTCGTTCGGATATTTCTGGTAACAAAGAGGGAAATCTTCCTGTTTAT------TCCGAATTAAATCAACTCATATATACTGGTCATTGCAATATACTATATCCT---GCTATTCTCTATGAGAATTCTAATTTATTGTCAAAGAGGCGAAGCAATAGATTGATCATTCCATTCCAGTCGATTCAAGAACGAAAGAAAGAAAGAATGCTCTATTCAGATTCCGATATCTTGGTTCAAATACCCATAAATGGTATTTTCCGCAGAAATAGTATTCTTGCTTATTTCGATGATCCTCAATACAGAAGAAACAGCTCAGGAATCACTAAATATGGGACTATGGAGGTGCATTCAATCGTCAAAAAAGAG------GATTTGGTTGAT------TATCGAGGGTCAAAAGAAGTTAAGCCAAGATACCAAATGCAA------GTAGATCGATTTTTTTTCATTCCCGAGGAAGTACATATTTTGCCCGGATCTTCTTCCATAATGGTGCGGAATAATAGTATCATTGGAGAAGATACATTAATCACTTTAAATAGAAGAAGCCGAGTAGGCGGATTGGTCCGAGTG---GAG------AGAAAAAAAAAAAGGATTGAACTTCAAATCTTTTCTGGAGATATTTATTTTCCTGGAGAGACA------GATCGGATAGTCCGACACAGCAGCATCTTAATACCACCAGGAACGGGAAAAAGAAAT------------TCGAAGGAATCAAAA---AATAAATGGAAAAATTGGATTTATGTCCAAGGGATCATAGCGACCAAGACAAAGTATTTTGTTTTGGTTCGACCTGTAGAAACATATGAAATAGCAGACGGTATAAATTTATCAACACTTTTCCCTCACGATCCGTTGCAGGAAAGGGATAACATGAAACTTCAAATTGTCAATTATATCCTTTATGGAAATGGCAAAGCCTTTTTTGGAATTCCTGACACAAGTAGTCAATTAGTTCGAACTTGTTTAGTATTGAATTGGAACCAC------GCGAAA------AAAGGTTCTTCTATCGGGGAGGCCCATGTTTCCTTTGTTCAAGTAAGGACAAATGATCTGATTCGAGATTTTATAAGAATCGACTTAGTCAACTCCCCTCTTTTGTATACCGGAAAAAGGAACGATTCATCAAGTTCATGGTTGATCTATAAT---ACTGGATCAAGTCACACATATATCAATCCGTTTTATTCCAAGGCATGGATTCAACAACCCCTT---ATCCAAAATCAAGTAACTATTCGTACCTTGTTGAAGAGAAATAACGAATATCAATCTTTGATAATTTTGTCATCATCCAATTGTTTTCAAATGGGGCCA------TTCAACAGTGTAAAATATCACAATGGAATAAAAGAAGCACTTAAAAGAGACCCCCCCATAGTTTCAGTTAGGAAATTGAAATCATTAGGTTCCTTAGGAACAGCCCTTCCAATTACGAAT---------TTTGACCGTTTACTAACCCATAATCAAATTTTGGTAATGAAATATTTTCACCTTGACAATTTAAAACAGACTTTTGACATAATTCAATATTTTTTAATGGATGAAAATAGAAGGATTTCGAATCCCGATCTATGCAGTAAAAAATTTTTGAATCCATTTTATTTG---AATTGGTATTTTATCCATTGTAATTTTTGTGAAGAGAGACCCACAATAATTAATCTTGGGCAGTTTATTTGTGAAAATGCATGTATATCGAAAAACAGACCCCACCTAAAGTCGGGCCAAGTTTTAATTGTTCAAGTTGATTCTATAATAATTAGATCAGCTAAACCCTATTTAGCCACGCCAGGAGCAACTGTTCATGGACATTATGGAGAAATCCTTTCTACGGGGGATACTTTGGTTACATTTATATATGAAAAATCAAGATCTGGTGATATAACGCAGGGGCTTCCAAAAGTGGAACAAGTCTTGGAAGTACGTTCGATTGATTCAATATCGATGAACCTAGAAAAAAGAGTTGAGGGTTGGAACGAGCATATAACAAGAATTCTTGGAATTCCCTGGGGATTCTTGATTGGTGTCGAGCTAACTATAGTTCAAAGTCGTATCTCTTTGGTTAATAAGATACAAAAGGTTTATCGATCCCAGGGTGTGCAGATTCATAATAGGCATATAGAAATTATTGTACGTCAAATAACATCAAAAGTTTTAGTTTCAGAA------GACGGAATGTCTAATGTTTTTTCACCCGGAGAACTAATTGGATTGTTGCGAGCGGAACGAACGGGGCGTGCTTTGGACGAAGCAATCTGTTACCGAGCTATTTTATTGGGAATAACAAGAGCATCTCTGAATACTCAAAGTTTCATATCCGAAGCGAGTTTTCAAGAAACCGCTCGAGTCTTAGCAAAAGCTGCTCTACGGGGTCGTATAGATTGGTTGAAGGGCCTAAAAGAAAACGTTGTTTTGGGCAGTATGATACCCGTTGGTACCGGATTCAAA------GAATTAGTACATCGTTCAAGGCACCAAAAC---------------------AACAAAAAGAAAAATTTATTTGAGGGGAAAATGCAAAATATTTTGTTCCACCATAGAGATTTATTTCATTCTTCCATT---TCAAAGAATTCCCATGATACA---TCAGAACAATCATTTTGGGGATTTACTGAT------------TTA------------------------
>Phedimus_spurius
ATGGAGGTACTTATGGCAGAACGGGCCAATCTGGTCTTTCACAATAAAGTGATAGATGGAACTGCCATGAAACGACTTATTAGCAGATTAATAGATCACTTCGGAATGGCATATACATCACACATCTTGGATCAAGTAAAGACTCTGGGTTTCCAGCAAGCCACTGCTACATCTATTTCATTAGGAATTGACGATCTTTTAACAATACCTTCGAAAGGATGGCTAGTCCAGGATGCTGAACAACAAAGTTTTATTTTGGAAAAAAACCATCATTATGGGAATGTACATGCGGTAGAAAAATTACGCCAATCCATTGAAATATGGTATGCTACAAGTGAATATTTACGACAAGAAATGAATCTGAATTTCAGGATGACTGATCCCTTTAATCCAGTCCATATAATGTCTTTTTCGGGAGCTAGAGGAAATGTATCTCAAGTACACCAATTAGTAGGTATGAGAGGATTAATGTCGGATCCCCAAGGACAAATGATTGATTTACCCATTCAAAGCAATTTACGCGAAGGACTCTCTTTAACGGAATATATCATTTCTTGCTACGGAGCGCGCAAGGGGGTTGTGGATACTGCTGTACGAACATCAGATGCTGGATATCTGACGCGCAGACTTGTTGAAGTAGTTCAACACATTGTTGTACGTAGAACGGATTGTGGCACCACCCAAGGGTTTTCAGTGAGTCCTCTAAATGGGGTGATGTCGGAAAAAGTTTTTATTCAAACATTGATTGGGCGTGTACTAGCAGACGATATATATATGGGCCCGCGATGCATTGCCATTCGAAATAAAGATATTGGTATTGGGCTTGTCAATCGATTCTTAACCTTTCGAATACACCCAATATCTATTCGAACTCCCTTTACTTGTAGGAGTATATTTTGGATCTGTCGATTCTGTTATGGACGGAGTCCTACTCATGGCGACCTTGTCGAATTGGGCGAAGCTGTAGGTATTATTGCGGGTCAATCTATTGGAGAACCAGGTACTCAACTAACATTACGAACTTTTCATACTGGTGGAGTATTCACTGGGGGTACTGCCGAACATGTACGAGCCCCCTCTAATGGAAAAATCAAATTTAATGAGGATTTGGTTCATCCCACACGTACACGTCACGGACATCCTGCTTTTCTGTGTTATATAGACTTGTATATAACTATTGAGAGTGAAGACATTCTACATAATGTGACTATTCCACCTAAAAGTTTTCTTTTAGTCCAAAATGATCAATATGTAGAATCCGAACAAGTGATTGCTGAGATTCGGTCAGGAACATACACTTTAAATTTTAAAGAGAAGGTTCGAAAACATATTTATTCTGATTCCGAGGGAGAAATGCACTGGAGTACCAATGTGTACCATGCATCTGAATTTACATATGGTAATGTTCATCTGTTACCAAAAACAAGCCATTTATGGATATTAGCAGGAGGGTCGTGCAGATCCAGTGTAGTCCCTTTTTCACTTCACAAAGATCAAGATCAACTGAACATTCATTCGCTTTCTGTCGAACGAAGATATAGTTCTAACCGCTCAGTGACTAATGAGCAAGTGAAACAGAAACTCTTTCGTTCGGATATTTCTGGTAAAAACGAAGGCAATCCTCCGGTTTAT------TCAGAATTAAATAAAATGATATATACTGGTCGTTGCAATATACTCTATCCT---GCTATTCTCTATCAGAATTCTAATTTATTGTCAAAGAGGCGAAGCAATAGATTCATCATTCCATTCCAGTCGATTCAAGAACGAAACAAAGAAACAATGCTCTATTCAGATTCCGATATCTCGGTTGAAATACCCATAAATGGTATTTTCCGCAGAAATAGTATTCTTGGTTATTTCGACGATCCTCAATACAGAAGAAACAGCTCGGGAATTACTAAATATGGGCCTATGGAGGTGCATTCAATCGTAAAAAAGGAG------GATTTGGTTGAT------TATCGAGGGGCAAAAGAATTTAAGCCAAGATACCAAATGCAA------GTAGATCGATTTTTTTTCATTCCTGAGGAAGTCCATATTTTACCTGGATCTTCTTCCATAATGGTGCGGAATAATAGTATCATTGGAGGAGATACACTAATCACTTTAAATATAAGAAGCCGAGTAGGCGGATTGGTCCGAGTG---GAG------AGAAAAAAAAAAAGGATTGAACTTCAAATCCTTTCTGGAGATATTTATTTTCCTGAAGACACA------GATCGGATAGTCCGACACAGCAGCATCTTAATACCACCAGGAGCGGGAAAAACAAAT------------TCGAAGGAATCAAAA---AATAAATGGAAAAATTGTATTTATGTCCAAGGGATGACACCGACCAAGACAAAGTATTTTGTTTTGGTTCGACCTGTAGAAACATATGAAATAGCAGACGGTATAAATTTATCAACACTTTTCCCTCAGGATCCGTTGCAGGAAAGGGATAACATGAAACCTCGAGTTGTCAATTATATTCTTTATGGAAATGGCAAAGTCCTTTTTGGAATTCCTGAGACAAGTAGTCAATTAGTTCGAACTTGTTTAGTATTGAATTGGAACGAC------GCTAAA------AAAAGTTCTTCTATTGGGGAGGCCTATGTTTCCTTTGTTCAAGTAAGGACAAATGATCTGATTCGAGATTTTATAAGAATTGACTTAGTCACTTCCCCCCTTTCGTATACCGGAAAAAGGAACGATTCATCCGGTTCATGGTTGATCTATAAT---ACTGTATCAAGTCGCACCTATACCAATCCGTTTTATTCCAAGGCATGGATTCAACAACCCCTT---ATCCAAAATCAAGTAACTATTCGTACCTTGTTGAATAGAAATAACGAATATCAATCTTTGATAATTTTGTCATCATCCAATTGTTTCCGAATGGGGCCA------TTTAACAGTGTAAAATATCACAATGGAATAAAAGAAGCACTTAAAAGAGAC---CCCATAGTTTCAGTTAGTAAATTGAAATCATTGGGTTCCTTAGGAATAGCCCTTCCAATTATGAAT---------TTTTACCATTTACTAACCCATAATCAAATCTTGGTAATGAAATATTTTCAACTTGACAGTTTTAAACAGACTTTTGAAATACTTCAATATTATTTAATGGACGAAACTGGAAGGATTTCGAATCCCGATCTATGCAGTAAAAAATTTTTGAATCCATTTCATTTG---AATTGGTATTTTATCCATTGTAATTTTTGTGAAGAGAGATCCACAATAATTAGTCTTGGGCAGTTTATTTGTGAAAATGCATGTATAGCGAAAACCAGGCCCCGCCTAAAATCGGGTCAAGTTTTAATTGTTCAAGTTGATTCTATAATGATTAGATCCGCTAAACCCTATTTAGCCACGCCAGGAGCAACTGTTCATGGGCATTATGGAGAAACCCTTTCTACGGGGGATACTTTGGTTACATTTATATATGAAAAATCAAGATCTGGTGATATAACGCAGGGTCTTCCAAAAGTGGAACAAGTCTTGGAAGTACGTTCGATTGATTCAATATCGATGAACCTAGAAAAGAGAGTTGAGGGTTGGAACGAGCATATAATAAGAATTCTTGGAATTCCTTGGGGATTCTTGATTGGTGTCGAGCTAACTATAGTGCAAAGTCGTATCGCTTTGGTTAATAAGATACAAAAGGTTTATCGATCCCAGGGTGTGCAGATTCATAATAGGCATATAGAAATTATTGTACGTCAAATAACATCAAAGGTTTTAGTTTCAGAA------GACGGAATGTCTAATGTTTTTTCACCCGGAGAACTAATTGGATTGTTGCGAGCGGAACGAACGGGGCGTGCTTTGGACGAAGCAATCTGTTACCGAGCTATTTTATTGGGAATAACAAGAGCATCTCTGAATACTCAAAGTTTCATATCCGAAGCGAGTTTTCAAGAAACCGCTCGAGTCTTAGCAAAAGCTGCTCTAAGGGGTCGTATAGATTGGTTGAAGGGCCTAAAAGAGAACGTTGTTTTGGGAAGTCTGATACCCGTTGGTACGGGATTCAAA------GAATTAGTACATCGTTCAAGGCAACATAAC---------------------AACAAAAAGCAAAATTTATTTCAGGGTAAAATGAAAAATATTTTGTTCCACCATAGAGATTTATTTCAGTCTTACATT---TCAAAGAATTCCCATGATACA---TCAGAACAATCATTTTTAAGATTTAATGAT------------CTC------------------------
>Phedimus_aizoon
ATGGAGGTACTTATGGCAGAACGGGCCAATCTGGTCTTTCACAATAAAGTGATAGATGGAACTGCCATGAAACGACTTATTAGCAGATTAATAGATCACTTCGGAATGGCATATACATCACACATCTTGGATCAAGTAAAGACTCTGGGTTTCCAGCAAGCCACTGCTACATCTATTTCATTAGGAATTGACGATCTTTTAACAATACCTTCGAAAGGATGGCTAGTCCGGGATGCTGAACAACAAAGTTTTATTTTGGAAAAAAACCATCATTACGGGAATGTACATGCGGTAGAAAAATTACGCCAATCCATTGAAATATGGTATGCTACAAGTGAATATTTACGACAAGAAATGAATCCTAATTTCAGGATGACTGATCCCTTTAATCCAGTCCATATAATGTCTTTTTCGGGAGCTAGAGGAAATGTATCTCAAGTACACCAATTAGTAGGTATGAGAGGATTAATGTCGGATCCCCAAGGACAAATGATTGATTTACCCATTCAAAGCAATTTACGCGAAGGACTCTCTTTAACGGAATATATCATTTCTTGCTACGGAGCACGCAAGGGGGTTGTGGATACTGCTGTACGAACATCAGATGCTGGATATCTGACGCGCAGACTTGTTGAAGTAGTTCAACACATTGTTGTACGTAGAACGGATTGTGGCACCACCAAAGGGTTTTCAGTGAGTCCTCTAAATGGGATGATGTCGGAAAAAGTTTTTATTCAAACATTGATTGGGCGTGTACTAGCAGACGATATATATATGGGCCCGCGATGCATTGCCATTCGAAATAAAGATATTGGTATTGGACTTGTCAATCGATTCTTAACCTCTCGAATACAGCCAATATCTATTCGAACTCCCTTTACTTGTAGGAGTATATTTTGGATCTGTCGATTCTGTTATGGACGGAGTCCTACTCATGGCGACCTGGTCGAATTGGGCGAAGCTGTAGGTATTATTGCGGGTCAATCTATTGGAGAACCGGGTACTCAACTAACATTACGAACTTTTCATACTGGTGGAGTATTCACTGGGGGTACTGCAGAACATGTACGAGCCCCCGCTAATGGAAAAATCAAATTTAATGAGGATTTGGTTCATCCCACACGTACACGTCACGGACATCCTGCTTTTCTGTGTTATATAGACTTGTATATAACTATTGAGAGTGAAGACATTCTACATAATGTGAATATTCCACCTAAAAGTTTTCTTTTAGTCCAAAACGATCAATATGTAGAATCCGAACAAGTGATTGCTGAGATTCGGGCAGGAACATACACTTTCAATTTTAAAGAGAAGGTTCGAAAACATATTTATTCTGATTCAGAGGGAGAAATGCACTGGAGTACCAATGTGTACCATGCATCTGAATTTACATATGGCAATGTTCATCTCTTACCAAAAACAAGCCATTTATGGATATTAGCAGGAGGGTCGTGCAGATCCAGTGTAGTCCCTTTTTCACTTCACAAAGATCAAGATCAACTGAACATTCATTCGCTTTCTGTCGAACGAAGATATAGTTCTAACCGCTCAGTGACTAATGAGCAAGTGAAACAGAAACTCTTTCGTTCGGATATTTCTGGTAAAAACCAAGGCAATCCTCCGATTTAT------TCAGAATTAAATAAAATCATATATACTGGTCGTTGCAATATACTATATCCT---GCTATTCTCTATCAGAATTCTAATTTATTGTCAAAGAGGCGGAGCAATAGATTCATCATTCCATTCCAGTCGATTCAAGAACGAAACAAAGAAACAATGCTCTATTCAGATTCCGATATCTCGGTTGAAATACCCATAAATGGTATTTTCCGCAGAAATAGTATTCTTGGTTATTTCGATGATCCTGAATACAGAAGAAACAGCTCAGGAATTACTAAATATGGGACTATGGAGGTGCATTCAATCGTAAAAAAAGAG------GATTTGGTTGAT------TATCGAGGGGCAAAAGAATTTAAGCCAAGATACCAAATGAAA------GTAGATCGATTTTTTTTCATTCCCGAGGAAGTACATATTTTGCCTGGATCTTCTTCCATAATGGTGCGGAATAATAGTATCATTGGAGGAGATACACTAATCACTTTTAATATAAGAAGCCGAGTAAGTGGATTAGTTCGAGTG---GAG------AGAAAAAAAAAAAGGATTGAACTTCAAATCCTTTCTGGAGCTATTTATTTTCCTGAAGAGACA------GATCGGATAGTCCGACACAGCAGCATCTTAATACCACCAGAATCGGGAAAAACAAAT------------TCGAAGGAATCAAAA---AGGAAATGGAAAAATTGGATTTATGTCCAAGGGATGACGCCGACCAAGACAAAGTATTTTGTTTTGGTTCGACCTGTAGAAACATATGAAATAGCAGACGGTATAAATTTATCAACACTTTTCCCTCAGGACCCGTTGCAGGAAAGGGATAACATGAAACTTCGAGTTGTCAATTATATTCTTTATGGAAACGGCAAAGTCCTTTTTGGAATTCCTGACACAAGTAGTCAATTAGTTCGAACTTGTTTAGTATTGAATTGGAACCAC------GCTAAA------AAAGGTTCTTCTATTGGGGAGGCCCATGTTTCCTTTGTTCAAGTAAGGACAAATGATCTGATTCGCGATTTTATAAGAATCGACTTAGTCACCTCCCCCCTTTCGTATACCGGAAAAAGGAACGATTCATCCGGTTCATGGTTTATCTATAAT---ACTGTATCAAGTTGCACCTATACCAATCCGTTTTATTCCAAGGCATGGATTGAACAATCCCTT---ATCAAAAATCAAGTAACTATTCGTACCTTGTTGAATAGAAATAACGAATATCAATCTTTGCTAATTTTGTCATCATCCAATTGTTTTCAAATGGGGCCA------TTTAACAGTGTAAAATATCACAATGGAATAAAAGAAGCACTTCAAAGAGAC---CTCATAGTTTCAGTTAGTAAATTGAAATCATTGGGTTCCTTAGGAACAGCCCTTCCAATTATGAAT---------TTTTACCATTTACTAACCTATAATCAAATCTTGGTAATGAAATATTTTCAACTTGACAATTTTAAGCAGACTTTTGAAATAATTCAATATTATTTAATGGATGAAACTGGAAGGATTTCGAATCCCGATCTATGCAGTAAAAAATTTTTGAATCCATTTCATTTG---AATTGGTATTTTATCCATTGTCATTTTTGTGAAGAGAGATCCACAATAATTAGTCTTGGGCAGTTTATTTGTGAAAATGCATGTATAGCGAAAAACAGGCCCCACCTAAAATCGGGTCAAGTTTTAATTGTTCAAGTTGATTCTATAATGATTCGATCAGCTAAACCCTATTTAGCCACGCCAGGAGCAACTGTTCATGGGCATTATGGAGAAACCCTTTCTACGGGGGATACTTTGGTTACATTTATATATGAAAAATCAAGATCTGGTGATATAACGCAGGGTCTTCCAAAAGTGGAACAAGTCTTGGAAGTACGTTCGATTGATTCAATATCGATGAACCTAGAAAAGAGAGTTGAGGGTTGGAACGAGCATATAACAAGAATTCTTGGAATTCCTTGGGGATTCTTGATTGGTGTCGAGCTAACTATAGTGCAAAGTCGTATCTCTTTGGTTAATAAGATACAAAAGGTTTATCGATCCCAGGGTGTGCAGATTCATAATAGGCATATAGAAATTATTGTACGTCAAATAACATCAAAAGTTTTAGTTTCAGAA------GACGGAATGTCTAATGTTTTTTCACCCGGAGAACTAATTGGATTGTTGCGAGCGGAACGAACGGGGCGTGCTTTGGACGAAGCAATCTGTTATCGAGCTATTTTATTGGGAATAACAAGAGCATCTCTGAATACTCAAAGTTTCATATCCGAAGCGAGTTTTCAAGAAACCACTCGAGTCTTAGCAAAAGCTGCTCTACGGGGTCGTATAGATTGGTTGAAGGGCCTAAAAGAAAACGTTGTTTTGGGAAGTATGATACCCGTTGGTACGGGATTCAAA------GAATTAGTACATCGTTCAAGGCAACATAAC---------------------AACAAAAAGAAAAATTTATTTGAGGGGAAAATAGAAAATATTTTGTTCCACCATAGAGATTTATTTCATTCTTACATT---TCAAAGAATTCCCATGATACA---TCAGAACAATCATTTCTAGGATTTACTGAT------------TTT------------------------
>Phedimus_kamtschaticus
ATGGAGGTACTTATGGCAGAACGGGCCAATCTGGTCTTTCACAATAAAGTGATAGATGGAACTGCCATGAAACGACTTATTAGCAGATTAATAGATCACTTCGGAATGGCATATACATCACACATCTTGGATCAAGTAAAGACTCTGGGTTTCCAGCAAGCCACTGCTACATCTATTTCATTAGGAATTGACGATCTTTTAACAATACCTTCGAAAGGATGGCTAGTCCGGGATGCTGAACAACAAAGTTTTATTTTGGAAAAAAACCATCATTACGGGAATGTACATGCGGTAGAAAAATTACGCCAATCCATTGAAATATGGTATGCTACAAGTGAATATTTACGACAAGAAATGAATCCTAATTTCAGGATGACTGATCCCTTTAATCCAGTCCATATAATGTCTTTTTCGGGAGCTAGAGGAAATGTATCTCAAGTACACCAATTAGTAGGTATGAGAGGATTAATGTCGGATCCCCAAGGACAAATGATTGATTTACCCATTCAAAGCAATTTACGCGAAGGACTCTCTTTAACGGAATATATCATTTCTTGCTACGGAGCACGCAAGGGGGTTGTGGATACTGCTGTACGAACATCAGATGCTGGATATCTGACGCGCAGACTTGTTGAAGTAGTTCAACACATTGTTGTACGTAGAACGGATTGTGGCACCACCAAAGGGTTTTCAGTGAGTCCTCTAAATGGGATGATGTCGGAAAAAGTTTTTATTCAAACATTGATTGGGCGTGTACTAGCAGACGATATATATATGGGCCCGCGATGCATTGCCATTCGAAATAAAGATATTGGTATTGGACTTGTCAATCGATTCTTAACCTCTCGAATACAGCCAATATCTATTCGAACTCCCTTTACTTGTAGGAGTATATTTTGGATCTGTCGATTCTGTTATGGACGGAGTCCTACTCATGGCGACCTGGTCGAATTGGGCGAAGCTGTAGGTATTATTGCGGGTCAATCTATTGGAGAACCGGGTACTCAACTAACATTACGAACTTTTCATACTGGTGGAGTATTCACTGGGGGTACTGCAGAACATGTACGAGCCCCCGCTAATGGAAAAATCAAATTTAATGAGGATTTGGTTCATCCCACACGTACACGTCACGGACATCCTGCTTTTCTGTGTTATATAGACTTGTATATAACTATTGAGAGTGAAGACATTCTACATAATGTGAATATTCCACCTAAAAGTTTTCTTTTAGTCCAAAACGATCAATATGTAGAATCCGAACAAGTGATTGCTGAGATTCGGGCAGGAACATACACTTTCAATTTTAAAGAGAAGGTTCGAAAACATATTTATTCTGATTCAGAGGGAGAAATGCACTGGAGTACCAATGTGTACCATGCATCTGAATTTACATATGGCAATGTTCATCTCTTACCAAAAACAAGCCATTTATGGATATTAGCAGGAGGGTCGTGCAGATCCAGTGTAGTCCCTTTTTCACTTCACAAAGATCAAGATCAACTGAACATTCATTCGCTTTCTGTCGAACGAAGATATAGTTCTAACCGCTCAGTGACTAATGAGCAAGTGAAACATAAACTCTTTCGTTCGGATATTTCTGGTAAAAACGAAGGCAATCCTCCGATTTAT------TCAGAATTAAATAAAATCATATATACTGGTCGTTGCAATATACTATATCCT---GCTATTCTCTATCAGAATTCTAATTTATTGTCAAAGAGGCGGAGCAATAGATTCATCATTCCATTCCAGTCGATTCAAGAACGAAACAAAGAAACAATGCTCTATTCAGATTCCGATATCTCGGTTGAAATACCCATAAATGGTATTTTCCGCAGAAATAGTATTCTTGGTTATTTCGATGATCCTGAATACAGAAGAAACAGCTCAGGAATTACTAAATATGGGACTATGGAGGTGCATTCAATCGTAAAAAAAGAG------GATTTGGTTGAT------TATCGAGGGGCAAAAGAATTTAAGCCAAGATACCAAATGAAA------GTAGATCGATTTTTTTTCATTCCCGAGGAAGTACATATTTTGCCTGGATCTTCTTCCATAATGGTGCGGAATAATAGTATCATTGGAGGAGATACACTAATCACTTTTAATATAAGAAGCCGAGTAAGTGGATTGGTTCGAGTG---GAG------AGAAAAAAAAAAAGGATTGAACTTCAAATCCTTTCTGGAGCTATTTATTTTCCTGAAGAGACA------GATCAGATAGTCCGACACAGCAGCATCTTAATACCACCAGAATCGGGAAAAACAAAT------------TCGAAGGAATCAAAA---AGGAAATGGAAAAATTGGATTTATGTCCAAGGGATGACGCCGACCAAGACAAAGTATTTTGTTTTGGTTCGACCTGTAGAAACATATGAAATAGCAGACGGTATAAATTTATCAACACTTTTCCCTCAGGACCCGTTGCAGGAAAGGGATAACATGAAACTTCGAGTTGTCAATTATATTCTTTATGGAAACGGCAAAGTCCTTTTTGGAATTCCTGACACAAGTAGTCAATTAGTTCGAACTTGTTTAGTATTGAATTGGAACCAC------GCTAAA------AAAGGTTCTTCTATTGGGGAGGCCCATGTTTCCTTTGTTCAAGTAAGGACAAATGATCTGATTCGCGATTTTATAAGAATCGACTTAGTCACCTCCCCCCTTTCGTATACCGGAAAAAGGAACGATTCATCCGGTTCATGGTTTATCTATAAT---ACTGTATCAAGTTGCACCTATACCAATCCGTTTTATTCCAAGGCATGGATTCAACAATCCCTT---ATCCAAAATCAAGTAACTATTCGTACCTTGTTGAATAGAAATAACGAATATCAATCTTTGCTAATTTTGTCATCATCCAATTGTTTTCAAATGGGGCCA------TTTAACAGTGTAAAATATCACAATGGAATAAAAGAAGCACTTCAAAGAGAC---CTCATAGTTTCAGTTAGTAAATTGAAATCATTGGGTTCCTTAGGAACAGCCCTTCCAATTATGAAT---------TTTTACCATTTATTAACCTATAATCAAATCTTGGTAATGAAATATTTTCAACTTGACAATTTTAAGCAGACTTTTGAAATAATTCAATATTATTTAATGGATGAAACTGGAAGGATTTCGAATCCCGATCTATGCAGTAAAAAATTTTTGAATCCATTTCATTTG---AATTGGTATTTTATCCATTGTCATTTTTGTGAAGAGAGATCCACAATAATTAGTCTTGGGCAGTTTATTTGTGAAAATGCATGTATAGCGAAAAACAGGCCCCACCTAAAATCGGGTCAAGTTTTAATTGTTCAAGTTGATTCTATAATGATTCGATCAGCTAAACCCTATTTAGCCACGCCAGGAGCAACTGTTCATGGGCATTATGGAGAAACCCTTTCTACGGGGGATACTTTGGTTACATTTATATATGAAAAATCAAGATCTGGTGATATAACGCAGGGTCTTCCAAAAGTGGAACAAGTCTTGGAAGTACGTTCGATTGATTCAATATCGATGAACCTAGAAAAGAGAGTTGAGGGTTGGAACGAGCATATAACAAGAATTCTTGGAATTCCTTGGGGATTCTTGATTGGTGTCGAGCTAACTATAGTGCAAAGTCGTATCTCTTTGGTTAATAAGATACAAAAGGTTTATCGATCCCAGGGTGTGCAGATTCATAATAGGCATATAGAAATTATTGTACGTCAAATAACATCAAAAGTTTTAGTTTCAGAA------GACGGAATGTCTAATGTTTTTTCACCCGGAGAACTAATTGGATTGTTGCGAGCGGAACGAACGGGGCGTGCTTTGGACGAAGCAATCTGTTATCGAGCTATTTTATTGGGAATAACAAGAGCATCTCTGAATACTCAAAGTTTCATATCCGAAGCGAGTTTTCAAGAAACCGCTCGAGTCTTAGCAAAAGCTGCTCTACGGGGTCGTATAGATTGGTTGAAGGGCCTAAAAGAAAACGTTGTTTTGGGAAGTATGATACCCGTTGGTACGGGATTCAAA------GAATTAGTACATCGTTCAAGGCAACATAAC---------------------AACAAAAAGAAAAATTTATTTGAGGGGAAAATAGAAAATATTTTGTTCCACCATAGAGATTTATTTCATTCTTACATT---TCAAAGAATTCCCATGATACA---TCAGAACAATCATTTCTAAGTAAGAAAAAT------------AATAAG---GAATACAAA---------
>Phedimus_odontophyllus
ATGGAGGTACTTATGGCAGAACGGGCCAATCTGGTCTTTCACAATAAAGTGATAGATGGAACTGCCATGAAACGACTTATTAGCCGATTAATAGATCACTTCGGGATGGCATATACATCACACATCTTGGATCAAGTAAAGACTCTGGGTTTCCAGCAAGCCACTGCGACATCTATTTCATTAGGCATTGACGATCTTTTAACAATACCTTCGAAAGGGTGGCTAGTCCAGGATGCTGAACAACAAAGTTTTATTTTGGAAAAAAACTATCATTGCGCGAATGTACATGCGGTAGAAAAATTACGCCAATCCATTGAAATATGGTATGCTACAAGTGAATATTTACGACAAGAAATGAATCCTAATTTCAGGATGACTGATCCCTTTAATCCAGTCCATATAATGTCTTTTTCGGGAGCTAGAGGAAATGTATCTCAAGTACACCAATTAGTGGGTATGAGAGGATTAATGTCAGATCCCCAAGGACAAATGATTGATTTACCCATTCAACGCAATTTACGCGAAGGACTCTCTTTAACGGAATATATCATTTCTTGCTACGGAGCACGCAAGGGGGTTGTGGATACTGCTGTACGAACATCAGATGCTGGATATCTGACGCGCAGACTTGTTGAAGTAGTTCAACACATTGTTGTACGTAGAACGGATTGTGGCACCACCCAAGGGTTTTCCGTGAGTCCTCTAAATGGGATGATGTCGGAAAAAGTTTTTATTCAAACATTGATTGGGCGTGTACTAGCAGACGATATATATATGGGCCCGCGATGCATTGCCATTAGAAATAAAGATATTGGTATTGGACTTGTCAATCGATTCTTAACCTTTCTAATATACCCAATATCTATTCGAACTCCCTTTACTTGTAGGAGTATATTTTGGATCTGTCGATTCTGTTATGGACGGAGTCCCACTCATGGCGACCTAGTCGAATTGGGCGAAGCTGTAGGTATTATTGCAGGTCAATCTATTGGAGAACCGGGTACTCAACTAACATTACGAACTTTTCATACTGGTGGAGTATTCACTGGGGGTACTGCAGAACATGTGCGAGCCCCCTCTAATGGAAAAATCAAATTTAATGAGAATTTGGTTCATCCCACACGTACACGTCACGGACATCCTGCTTTTCTGTGTTATATAGACTTGTATATAACTATTGAAAGTGAAGACATTCTACATAATGTGAATATTCCGCCTAAAAGTTTTCTTTTAGTTCAAAATGATCAATATGTAGAATCCGAACAAGTGATTGCTGAGATTCGGGCAGGAACATACACTTTAAATTTTAAAGAGAAGGTTCGAAAACATATTTATTCTGATTCAGAGGGAGAAATGCACTGGAGTACCAATGTGTACCATGCAGCTGAATTTACATATGGTAATGTTCATCTCTTACCAAAAACAAGCCATTTATGGATATTAGCAGGAGGGTCGGGCAGATCCAGTGTAGTCCCTTTTTCACTTCACAAAGATCAAGATCAACTGAATATTCATTCGCTTTCTGTCGAACGAAGATATAGTTCGAACCGCTCAGTGACTAATGAGCAAGTGAAACATAAACTCTTTCGTTCGGATATTTCTGGTAAAAACGCAGGCAGCCCTCCGGTTTAT------TCAGAATTAAATAAAATCATATATACTGGTCGTTGCAATATACTATATCCT---GCTATTCTCTATCAGAATTCTAATTTATTGTCAAAGAGGCGAAGTAATAGATTCATCATTCCATTCCAGTCGATTCAAGAACGAAACAAAGAAACAATGCTCTACTCAGATTCCAATATCTTGGTTGAAATACCCATAAATGGTATTTTCCGCAGAAATAGTATTCTTGGTTATTTCGATGATCCTCAATACAGAAGAAACAGCTCGGGAATTACTAAATATGGGCCTATGGGGGTGCATTCAATCGTAAAAAAGGAG------GATTTGGTTGAT------TATCGAGGGGCAAAAGAATTTAAGACAAGATACCAAATGCAA------GTAGATCGATTTTTTTTCATTCCCGAGGAAGTACATATTTTACCTGGATCTTCTTTCATAATGGTGCGGAATAATAGTATCATTGGAGGAGATACACTAATCACTTTAAATATAAGAAGCCGAGTAGGCGGATTGGTACGAGTG---GAG------AGAAAAAAAAAAAGGATTGAACTTCAAATCCTTTCTGGACATATTTATTTTCCTGAAGACACA------GATCGGATAGTCCGACACAGCAGCATCTTAATACTACCAGGAGCGGGAAAAAGAAAT------------TCGAAGGAATCAAAA---AATAAATGGAAAAATTTTATTTATGTCCAAGGGATGACACCGACCAAGACAAAGTATTTTGTTTTGATTCGACCTGTAGAAACATATGAAATAGCAGACGGTATAAATTTATCAACACTTTTCCCTCAGGATCCGTTGCAGGAAAGGGATAACATGAAACTTCGAGTTGTCAATTATATTCTTTATGGAAATGGTAAAGTCCTTTTTGGAATTCCTGAGACAAGTATTCAATTAGTTCGAACTTGTTTAGTATTGAATTGGAACCAC------GCTAAA------AAGGTTTCTTCTATTGGGGAGGCCCATGTTTCCTTTGTTCAAGTAAGGACAAATGATCTGATTCGAGATTTTATAAGAATCGACTTAGTCACCTCCCCCCCTTCGTATACCGGAAAAAGGAACGATTCATCCGGTTCATGGTTGATCTATAAT---ACTGTATCAAGTCGCACCTATACCAATCCCTTTTATTCCAAGGCATGGATTCAACAACCCCTT---ATCCAAAATAAAGTAACTATTCGTACCTTGTTGAATAGAAATAACGAATATCGATCTTTGATAATTTTGTCATCATCCAATTGTTTTCGAATGGGGCCATTTAACTTTAACAGTGTAAAATATCACACTGGAATAAAAGAAGCACTTAAAAGAGAC---CCCATAGTTTCAATTAGTAAATTGAAATCATTGGGTTCCTTAGGAACAGCCCCTCCAATTATGAAT---------TTTTACCATTTATTAACCCATAATCAAATCTTGGTAATGAAATATTTTCAACTTGACAATTTTAAACAGACTTTTGAAATAATTCAATATTATTTAATGGATGAAACTGGAAGGATTTCGAATCCCGATCTATGCAGTAAAAAATTTTTGAATCCATTTCATTTG---AATTGGTATTTTATTCATTCTAATTTTTGTGAAGGGAGATACACAATAATTAGTCTTGGGCAGTTTATTTGTGAAAATGCATGTATAGCGAAAAACAGGCCCCACCTAAAATCGGGTCAAGTTTTAATTGTTCAAGTTGATTCGATAATGATTAGATCAGCTAAACCCTATTTAGCCACGCCAGGAGCAACTGTTCATGGGCATTATGGAGAAACCCTTTCTACGGGGGATACTTTCGTTACATTTATATATGAAAAATCAAGATCTGGTGATATAACGCAGGGTCTTCCAAAAGTGGAACAAGTCTTGGAAGTACGTTCGATTGATTCAATATCGATGAACCTAGAAAAGAGAGTTGAAGGTTGGAACGAGCATATAACAAGAATTCTTGGAATTCCTTGGGGATTCTTGATTGGTGTCGAGCTAACTATAGTGCAAAGTCGTATCACTTTGGTTAATAAGATACAAAAGGTTTATCGATCCCAGGGTGTGCAGATTCATAATAGGCATATAGAAATTATTGTACGTCAAATAACATCCAAAGTTTTAGTTTCAGAA------GACGGAATGTCTAATGTTTTTTCACCCGGAGAACTAATTGGATTGTTGCGAGCGGAACGAACGGGGCGTGCTTTGGACGAAGCCATTTGTTACCGAGCTATTTTATTGGGAATAACAAGAGCATCTCTGAATACTCAAAGTTTCATATCCGAAGCGAGTTTTCAAGAAACCGCTCGAGTCTTAGCAAAAGCTGCTCTAAGGGGTCGTATAGATTGGTTGAAGGGCCTAAAAGAAAACGTTGTTTTGGGAAGTCTGATACCCGTTGGTACGGGATTCAAA------GAATTAGTACATCGTTCAAGGCAACATAAC---------------------AACAAAAAGAAAAATTTATTTGAGGGGAAAATGAAAAATATTTTGTTCCAACATAGAGATTTATTTCATTCTTACATT---TCAAAGAATTCCCATGATACA---TCAGAACAATCATTTCGAAGATTTACTGAT------------TTC------------------------
>Phedimus_takesimensis
ATGGAGGTACTTATGGCAGAACGGGCCAATCTGGTCTTTCACAATAAAGTGATAGATGGAACTGCCATGAAACGACTTATTAGCAGATTAATAGATCACTTCGGAATGGCATATACATCACACATCTTGGATCAAGTAAAGACTCTGGGTTTCCAGCAAGCCACTGCTACATCTATTTCATTAGGAATTGACGATCTTTTAACAATACCTTCGAAAGGATGGCTAGTCCGGGATGCTGAACAACAAAGTTTTATTTTGGAAAAAAACCATTATTACGGGAATGTACATGCGGTAGAAAAATTACGCCAATCCATTGAAATATGGTATGCTACAAGTGAATATTTACGACAAGAAATGAATCCTAATTTCAGGATGACTGATCCCTTTAATCCAGTCCATATAATGTCTTTTTCGGGAGCTAGAGGAAATGTATCTCAAGTACACCAATTAGTAGGTATGAGAGGATTAATGTCGGATCCCCAAGGACAAATGATTGATTTACCCATTCAAAGCAATTTACGCGAAGGACTCTCTTTAACGGAATATATCATTTCTTGCTACGGAGCACGCAAGGGGGTTGTGGATACTGCTGTACGAACATCAGATGCTGGATATCTGACGCGCAGACTTGTTGAAGTAGTTCAACACATTGTTGTACGTAGAACGGATTGTGGCACCACCAAAGGGTTTTCAGTGAGTCCTCTAAATGGGATGATGTCGGAAAAAGTTTTTATTCAAACATTGATTGGGCGTGTACTAGCAGACGATATATATATGGGCCCGCGATGCATTGCCATTCGAAATAAAGATATTGGTATTGGACTTGTCAATCGATTCTTAACCTCTCGAATACAGCCAATATCTATTCGAACTCCCTTTACTTGTAGGAGTATATTTTGGATCTGTCGATTCTGTTATGGACGGAGTCCTACTCATGGCGACCTGGTCGAATTGGGCGAAGCTGTAGGTATTATTGCGGGTCAATCTATTGGAGAACCGGGTACTCAACTAACATTACGAACTTTTCATACTGGTGGAGTATTCACTGGGGGTACTGCAGAACATGTACGAGCCCCCGCTAATGGAAAAATCAAATTTAATGAGGATTTGGTTCATCCCACACGTACACGTCACGGACATCCTGCTTTTCTGTGTTATATAGACTTGTATATAACTATTGAGAGTGAAGACATTCTACATAATGTGAATATTCCACCTAAAAGTTTTCTTTTAGTCCAAAACGATCAATATGTAGAATCCGAACAAGTGATTGCTGAGATTCGGGCAGGAACATACACTTTCAATTTTAAAGAGAAGGTTCGAAAACATATTTATTCTGATTCAGAGGGAGAAATGCACTGGAGTACCAATGTGTACCATGCATCTGAATTTACATATGGCAATGTTCATCTCTTACCAAAAACAAGCCATTTATGGATATTAGCAGGAGGGTCGTGCAGATCCAGTGTAGTCCCTTTTTCACTTCACAAAGATCAAGATCAACTGAACATTCATTCGCTTTCTGTCGAACGAAGATATAGTTCTAACCGCTCAGTGACTAATGAGCAAGTGAAACAGAAACTCTTTCGTTCGGATATTTCTGGTAAAAACGAAGGCAATCCTCCGATTTAT------TCAGAATTAAATAAAATCATATATACTGGTCGTTGCAATATACTATATCCT---ACTATTCTCTATCAGAATTCTAATTTATTGTCAAAGAGGCGGAGCAATAGATTCATCATTCCATTCCAGTCGATTCAAGAACGAAACAAAGAAACAATGCTCTATTCAGATTCCGATATCTCGGTTGAAATACCCATAAATGGTATTTTCCGCAGAAATAGTATTCTTGGTTATTTCGATGATCCTGAATACAGAAGAAACAGCTCAGGAATTACTAAATATGGGACTATGGAGGTGCATTCAATCGTAAAAAAAGAG------GATTTGGTTGAT------TATCGAGGGGCAAAAGAATTTAAGCCAAGATACCAAATGAAA------GTAGATCGATTTTTTTTCATTCCCGAGGAAGTACATATTTTGCCTGGATCTTCTTCCATAATGGTGCGGAATAATAGTATCATTGGAGGAGATACACTAATCACTTTTAATATAAGAAGCCGAGTAAGTGGATTGGTTCGAGTG---GAG------AGAAAAAAAAAAAGGATTGAACTTCAAATCCTTTCTGGAGCTATTTATTTTCCTGAAGAGACA------GATCGGATAGTCCGACACAGCAGCATCTTAATACCACCAGAATCGGGAAAAACAAAT------------TCGAAGGAATCAAAA---AGGAAATGGAAAAATTGGATTTATGTCCAAGGGATGACGCCGACCAAGACAAAGTATTTTGTTTTGGTTCGACCTGTAGAAACATATGAAATAGCAGACGGTATAAATTTATCAACACTTTTCCCTCAGGACCCGTTGCAGGAAAGGGATAACATGAAACTTCGAGTTGTCAATTATATTCTTTATGGAAACGGCAAAGTCCTTTTTGGAATTCCTGACACAAGTAGTCAATTAGTTCGAACTTGTTTAGTATTGAATTGGAACCAC------GCTAAA------AAAGGTTCTTCTATTGGGGAGGCCCATGTTTCCTTTGTTCAAGTAAGGACAAATGATCTGATTCGCGATTTTATAAGAATCGACTTAGTCACCTCCCCCCTTTCGTATACCGGAAAAAGGAACGATTCATCCGGTTCATGGTTTATCTATAAT---ACTGTATCAAGTTGCACCTATACCAATCCGTTTTATTCCAAGGCATGGATTCAACAATCCCTT---ATCCAAAATCAAGTAACTATTCGTACCTTGTTGAATAGAAATAACGAATATCAATCTTTGCTAATTTTGTCATCATCCAATTGTTTTCAAATGGGGCCA------TTTAACAGTGTAAAATATCACAATGGAATAAAAGAAGCTCTTCAAAGAGAC---CTCATAGTTTCAGTTAGTAAATTGAAATCATTGGGTTCCTTAGGAACAGCCCTTCCAATTATGAAT---------TTTTACCATTTACTAACCTATAATCAAATCTTGGTAATGAAATATTTTCAACTTGACAATTTTAAGCAGACTTTTGAAATAATTCAATATTATTTAATGGATGAAACTGGAAGGATTTCGAATCCCGATCTATGCAGTAAAAAATTTTTGAATCCATTTCATTTG---AATTGGTATTTTATCCATTGTCATTTTTGTGAAGAGAGATCCACAATAATTAGTCTTGGGCAGTTTATTTGTGAAAATGCATGTATAGCAAAAAACAGGCCCCACCTAAAATCGGGTCAAGTTTTAATTGTTCAAGTTGATTCTATAATGATTCGATCAGCTAAACCCTATTTAGCCACGCCAGGAGCAACTGTTCATGGGCATTATGGAGAAACCCTTTCTACGGGGGATACTTTTGTTACATTTATATATGAAAAATCAAGATCTGGTGATATAACGCAGGGTCTTCCAAAAGTGGAACAAGTCTTGGAAGTACGTTCGATTGATTCAATATCGATGAACCTAGAAAAGAGAGTTGAGGGTTGGAACGAGCATATAACAAGAATTCTTGGAATTCCTTGGGGATTCTTGATTGGTGTCGAGCTAACTATAGTGCAAAGTCGTATCTCTTTGGTTAATAAGATACAAAAGGTTTATCGATCCCAGGGTGTGCAGATTCATAATAGGCATATAGAAATTATTGTACGTCAAATAACATCAAAAGTTTTAGTTTCAGAA------GACGGAATGTCTAATGTTTTTTCACCCGGAGAACTAATTGGATTGTTGCGAGCGGAACGAACGGGGCGTGCTTTGGACGAAGCAATCTGTTATCGAGCTATTTTATTGGGAATAACAAGAGCATCTCTGAATACTCAAAGTTTCATATCCGAAGCGAGTTTTCAAGAAACCGCTCGAGTCTTAGCAAAAGCTGCTCTACGGGGTCGTATAGATTGGTTGAAGGGCCTAAAAGAAAACGTTGTTTTGGGAAGTATGATACCCGTTGGTACGGGATTCAAA------GAATTAGTACATCGTTCAAGGCAACATAAC---------------------AACAAAAAGAAAAATTTATTTGAGGGGAAAATAGAAAATATTTTGTTCCACCATAGAGATTTATTTCATTCTTACATT---TCAAAGAATTCCCATGATACA---TCAGAACAATCATTTCTAGGATTTACTGAT------------TTT------------------------
>Phedimus_yangshanicus
ATGGAGGTACTTATGGCAGAACGGGCCAATCTGGTCTTTCACAATAAAGTGATAGATGGAACTGCCATGAAACGACTTATTAGCCGATTAATAGATCACTTCGGGATGGCATATACATCACACATCTTGGATCAAGTAAAGACTCTGGGTTTCCAGCAAGCCACTGCGACATCTATTTCATTAGGCATTGACGATCTTTTAACAATACCTTCGAAAGGGTGGCTAGTCCAGGATGCTGAACAACAAAGTTTTATTTTGGAAAAAAACTATCATTGCGCGAATGTACATGCGGTAGAAAAATTACGCCAATCCATTGAAATATGGTATGCTACAAGTGAATATTTACGACAAGAAATGAATCCTAATTTCAGGATGACTGATCCCTTTAATCCAGTCCATATAATGTCTTTTTCGGGAGCTAGAGGAAATGTATCTCAAGTACACCAATTAGTGGGTATGAGAGGATTAATGTCAGATCCCCAAGGACAAATGATTGATTTACCCATTCAACGCAATTTACGCGAAGGACTCTCTTTAACGGAATATATCATTTCTTGCTACGGAGCACGCAAGGGGGTTGTGGATACTGCTGTACGAACATCAGATGCTGGATATCTGACGCGCAGACTTGTTGAAGTAGTTCAACACATTGTTGTACGTAGAACGGATTGTGGCACCACCCAAGGGTTTTCCGTGAGTCCTCTAAATGGGATGATGTCGGAAAAAGTTTTTATTCAAACATTGATTGGGCGTGTACTAGCAGACGATATATATATGGGCCCGCGATGCATTGCCATTAGAAATAAAGATATTGGTATTGGACTTGTCAATCGATTCTTAACCTTTCTAATATACCCAATATCTATTCGAACTCCCTTTACTTGTAGGAGTATATTTTGGATCTGTCGATTCTGTTATGGACGGAGTCCCACTCATGGCGACCTAGTCGAATTGGGCGAAGCTGTAGGTATTATTGCAGGTCAATCTATTGGAGAACCGGGTACTCAACTAACATTACGAACTTTTCATACTGGTGGAGTATTCACTGGGGGTACTGCAGAACATGTGCGAGCCCCCTCTAATGGAAAAATCAAATTTAATGAGAATTTGGTTCATCCCACACGTACACGTCACGGACATCCTGCTTTTCTGTGTTATATAGACTTGTATATAACTATTGAAAGTGAAGACATTCTACATAATGTGAATATTCCGCCTAAAAGTTTTCTTTTAGTTCAAAATGATCAATATGTAGAATCCGAACAAGTGATTGCTGAGATTCGGGCAGGAACATACACTTTAAATTTTAAAGAGAAGGTTCGAAAACATATTTATTCTGATTCAGAGGGAGAAATGCACTGGAGTACCAATGTGTACCATGCAGCTGAATTTACATATGGTAATGTTCATCTCTTACCAAAAACAAGCCATTTATGGATATTAGCAGGAGGGTCGGGCAGATCCAGTGTAGTCCCTTTTTCACTTCACAAAGATCAAGATCAACTGAATATTCATTCGCTTTCTGTCGAACGAAGATATAGTTCGAACCGCTCAGTGACTAATGAGCAAGTGAAACATAAACTCTTTCGTTCGGATATTTCTGGTAAAAACGCAGGCAGCCCTCCGGTTTAT------TCAGAATTAAATAAAATCATATATACTGGTCGTTGCAATATACTATATCCT---GCTATTCTCTATCAGAATTCTAATTTATTGTCAAAGAGGCGAAGTAATAGATTCATCATTCCATTCCAGTCGATTCAAGAACGAAACAAAGAAACAATGCTCTACTCAGATTCCAATATCTTGGTTGAAATACCCATAAATGGTATTTTCCGCAGAAATAGTATTCTTGGTTATTTCGATGATCCTCAATACAGAAGAAACAGCTCGGGAATTACTAAATATGGGCCTATGGGGGTGCATTCAATCGTAAAAAAGGAG------GATTTGGTTGAT------TATCGAGGGGCAAAAGAATTTAAGACAAGATACCAAATGCAA------GTAGATCGATTTTTTTTCATTCCCGAGGAAGTACATATTTTACCTGGATCTTCTTTCATAATGGTGCGGAATAATAGTATCATTGGAGGAGATACACTAATCACTTTAAATATAAGAAGCCGAGTAGGCGGATTGGTACGAGTG---GAG------AGAAAAAAAAAAAGGATTGAACTTCAAATCCTTTCTGGACATATTTATTTTCCTGAAGACACA------GATCGGATAGTCCGACACAGCAGCATCTTAATACTACCAGGAGCGGGAAAAAGAAAT------------TCGAAGGAATCAAAA---AATAAATGGAAAAATTTTATTTATGTCCAAGGGATGACACCGACCAAGACAAAGTATTTTGTTTTGATTCGACCTGTAGAAACATATGAAATAGCAGACGGTATAAATTTATCAACACTTTTCCCTCAGGATCCGTTGCAGGAAAGGGATAACATGAAACTTCGAGTTGTCAATTATATTCTTTATGGAAATGGTAAAGTCCTTTTTGGAATTCCTGAGACAAGTATTCAATTAGTTCGAACTTGTTTAGTATTGAATTGGAACCAC------GCTAAA------AAGGTTTCTTCTATTGGGGAGGCCCATGTTTCCTTTGTTCAAGTAAGGACAAATGATCTGATTCGAGATTTTATAAGAATCGACTTAGTCACCTCCCCCCCTTCGTATACCGGAAAAAGGAACGATTCATCCGGTTCATGGTTGATCTATAAT---ACTGTATCAAGTCGCACCTATACCAATCCCTTTTATTCCAAGGCATGGATTCAACAACCCCTT---ATCCAAAATAAAGTAACTATTCGTACCTTGTTGAATAGAAATAACGAATATCGATCTTTGATAATTTTGTCATCATCCAATTGTTTTCGAATGGGGCCATTTAACTTTAACAGTGTAAAATATCACACTGGAATAAAAGAAGCACTTAAAAGAGAC---CCCATAGTTTCAATTAGTAAATTGAAATCATTGGGTTCCTTAGGAACAGCCCCTCCAATTATGAAT---------TTTTACCATTTATTAACCCATAATCAAATCTTGGTAATGAAATATTTTCAACTTGACAATTTTAAACAGACTTTTGAAATAATTCAATATTATTTAATGGATGAAACTGGAAGGATTTCGAATCCCGATCTATGCAGTAAAAAATTTTTGAATCCATTTCATTTG---AATTGGTATTTTATTCATTCTAATTTTTGTGAAGGGAGATACACAATAATTAGTCTTGGGCAGTTTATTTGTGAAAATGCATGTATAGCGAAAAACAGGCCCCACCTAAAATCGGGTCAAGTTTTAATTGTTCAAGTTGATTCGATAATGATTAGATCAGCTAAACCCTATTTAGCCACGCCAGGAGCAACTGTTCATGGGCATTATGGAGAAACCCTTTCTACGGGGGATACTTTCGTTACATTTATATATGAAAAATCAAGATCTGGTGATATAACGCAGGGTCTTCCAAAAGTGGAACAAGTCTTGGAAGTACGTTCGATTGATTCAATATCGATGAACCTAGAAAAGAGAGTTGAAGGTTGGAACGAGCATATAACAAGAATTCTTGGAATTCCTTGGGGATTCTTGATTGGTGTCGAGCTAACTATAGTGCAAAGTCGTATCACTTTGGTTAATAAGATACAAAAGGTTTATCGATCCCAGGGTGTGCAGATTCATAATAGGCATATAGAAATTATTGTACGTCAAATAACATCCAAAGTTTTAGTTTCAGAA------GACGGAATGTCTAATGTTTTTTCACCCGGAGAACTAATTGGATTGTTGCGAGCGGAACGAACGGGGCGTGCTTTGGACGAAGCCATTTGTTACCGAGCTATTTTATTGGGAATAACAAGAGCATCTCTGAATACTCAAAGTTTCATATCCGAAGCGAGTTTTCAAGAAACCGCTCGAGTCTTAGCAAAAGCTGCTCTAAGGGGTCGTATAGATTGGTTGAAGGGCCTAAAAGAAAACGTTGTTTTGGGAAGTCTGATACCCGTTGGTACGGGATTCAAA------GAATTAGTACATCGTTCAAGGCAACATAAC---------------------AACAAAAAGAAAAATTTATTTGAGGGGAAAATGAAAAATATTTTGTTCCAACATAGAGATTTATTTCATTCTTACATT---TCAAAGAATTCCCATGATACA---TCAGAACAATCATTTCGAAGATTTACTGAT------------TTC------------------------
>Rhodiola_bupleuroides
ATGGAGGTACTTATGGCAGAACGGGCCAATCTGGTCTTTCACAATAAAGTGATAGATGGAACTGCCATGAAACGACTTATTAGCAGATTAATAGATCACTTCGGAATGGCATATACATCACACATCTTGGATCAAGTAAAGACTCTGGGTTTCCAGCAAGCCACTGCTACATCTATTTCATTAGGAATTGACGATCTTTTAACAATACCTTCGAAAGGATGGCTAGTCCAGGATGCTGAACAACAAAGTTTTATTTTGGAAAAAAACCATCATTACGGGAATGTACATGCGGTAGAAAAATTACGCCAATCCATTGAAATATGGTATGCTACAAGTGAATATTTACGACAAGAAATGAATCCTAATTTCAGGATGACTGATCCCTTTAATCCAGTCCATATAATGTCTTTTTCGGGAGCTAGAGGAAATGTATCTCAAGTACACCAATTAGTAGGTATGAGAGGATTAATGTCGGATCCCCAAGGACAAATGATTGATTTACCCATTCAAAGCAATTTACGTGAAGGACTCTCTTTAACGGAATATATAATTTCTTGCTACGGAGCACGCAAGGGGGTTGTGGATACCGCTGTACGAACATCAGATGCTGGCTACCTGACGCGCCGGCTTGTTGAAGTAGTTCAACACATTGTTGTACGTAGAACGGATTGTGGCACCACCCAAGGGTTTTCAGTGAGTCCTCTAAATGGGATGATGTCGAAAAAAGTTTTTATTCAAACATTGATTGGGCGTGTACTAGCAGACGATATATATATGGGCCCGCGATGCATTGCCATTCGAAATAAAGATATTGGTATTGGACTTGTCAATCGATTCTTAACCTTTCGAATACACCCAATATCTATTCGAACTCCCTTTACTTGTAGGAGTATATTTTGGATCTGTCGATTCTGTTATGGACGGAGTCCTACTCATGGCGACCTGGTCGAATTGGGCGAAGCTGTAGGTATTATTGCGGGTCAATCTATTGGAGAACCGGGTACTCAACTAACATTACGAACTTTTCATACTGGTGGAGTATTCACTGGGGGTACTGCAGAACACGTACGAGCCCCCTCTAATGGAAAGATCCAATTTAATGAGGATTTGGTTCATCCCACACGTACACGTCACGGACATCCTGCTTTTCTGTGTTATATAGACTTGTATATAACTATTGAGAGTGAAGACATTCTACATAATGTGAATATTCCACCTAAAAGTTTTCTTTTAGTCCAAAATGATCAATATGTAGAATCCGAACAAGTGATTGCTGAGATTCGGGCAGGAACATACACTTTAAATTTTAAAGAGAAGGTTCGAAAACATATTTATTCTGATTCAGAGGGAGAAATGCACTGGAGTACCAATGTGTACCATGCATCTGAATTTACATATGGTAATGTTCATTTCTTACCAAAAACAAGCCATTTATGGATATTAGCAGGAGGGTCGTGCAGATCCAGTGTAGTCCCTTTTTCGCTTCACAAAGATCAAGATCAACTGAACATTGATTCGCTTTCTGTGGAAGGAAGATATAGTTCTAACCGCTCAGTGACTAATAAGCAAGTGAAACATAAACTCTTTCGTTCGGATATTTCTGGTAAAAAAGAAGGAAATCTTCCTGTTTAT------TCAGAATTAAATCAAATCATATATACTGGTCGTTGCAATATACTATATCCT---GCTATTCTCTATCAGAATTCAAATTTATTGTCAAAGAGGCGAAGCAATAGATTCATCCTTCCATTCCAGTCGATTCAAGAACGAAACAAAGAAACAATGCTCTATTCAGATTCCGATATCTCGGTTGAAATACCTATAAATGGTATTTTCCGCAGAAATAGTATTCTTGGTTATTTCGATGATCCTCAATACAGAAGAAACAGCTCAGGAATTACTAAATATGGGACTATGGAGGTGCATTCAATCGTAAAAAAAGAG------GATTTGGTTGAT------TATCGAGGGGCAAAAGAATTTAAGCCAAGATACCAAATGCAA------GTAGATCGATTTTTTTTCATTCCCGAGGAAGTACATATTTTGCCTGGATCTTCTTCCATAATGGTGCGGAATAATAGTATCATTGTAGGAGATACACTAATTACTTTAAATATAAGAAGCCGAGTAGGCGGATTGGTCCGAGTG---GAG------AGAAAAAAAAAAAGGATTGAACTTCAAATATTTTCTGGAGATATTTATTTTCCTGGAGAGACA------GATGGGATAGTCCGACACAGCAGCATCTTAATACCACCAGGAGCGGGAAAAACAAAT------------TCGAAGGAATCAAAA---AATAAATGGAAAAATTGGATTTATGTCCAAGGGATAACACCGACCAAGACAAAGTATTTTGTTTTGGTTCGACCTGTAGAAACATATGAAATAGCAGACGGTATAAATTTATCAACACTTTTTCCTCAGGATCCCTTGCAGGAAAGGGATAACATGAAATTTCGAGTTGTCAATTATATTCTTTATGGAAATGGCAAAGTCCTTTTTGGAATTCCTGACACAAGTAGTCAATTAGTTCGAACTTGTTTAGTATTGAATTGGAACCAC------GATAAA------AAAGGTTCTTCTATCGGGGAGGCCCATGTTTCCTTTATTCAAGTAAGGACAAATGATCTGATTCGAGATTTTATAAGAATCGACTTAGTCAACTCCCCCCTTTCGTATACCGGAAAAAGGAACGATTCATCCGGTTCATGGTTGATCTATAAT---ACTGGATCAAGGCGCACCTATATCAATCCGTTTTATTCCAAGGCATGGATTCAACAACCCCTT---ATCCAAAATCAAGTAACTATTCGTACCTTGTTGAATAGAAATAACGAATATCAATCTTTGATAATTTTGTCATCATCCAATTGTTTTCGAATGGGGCCA------TTTAACAGTGTAAAATATCACAATGGAATAAAAGAAGCACTTAAAAGAGACCCCCCCATAGTTTCAGTTAGTAAATTGAAATCATTGGGTTCCTTAGGAACAGCCCTTCCAATTATGAAT---------TTTTACCATTTACTAACCCATAATCAAATCTTGGTAATGAAATATTTTCAATTTGACAATTTTAAACAGACTTTTGAAATAATTCAATACTTTTTAATGGATGAAAATGGAAGGATTTCGAATCCCGATCTATGCAGTAAAAAATTTTGGAATCCATTTCATTTG---AATTGGTATTTTATCCATTGTAATTTTTGTGAAGAGAGACCCACAATAATTAGTCTTGGGCAGTTTATTTTTGAAAATGCATGTATAGCGAAAAACAGGCCCCACCTAAAATCGGGTCAAGTTTTAATTGTTCAAGTCGATTCTATAATAATTAGATCAGCTAAACCCTATTTAGCCACGCCAGGAGCAACTGTTCAGGGACATTATGGAGAAACCCTTTCTACAGGGGATACTTTTGTTACATTTATATATGAAAAATCAAGATCTGGTGATATAACGCAGGGTCTTCCAAAAGTGGAACAAGTCTTGGAAGTACGTTCGATTGATTCAATATCGATGAACCTAGAAAAGAGAGTTGAGGGTTGGAATGAGCATATAACAAGAATTCTTGGAATTCCTTGGGGATTCTTGATTGGTGTCGAGCTAACTATAGTGCAAAGTCGTATCTCTTTGGTTAATAAGATACAAAAGGTTTATCGATCCCAGGGTGTGCAGATTCATAATAGGCATATAGAAATTATTGTACGTCAAATAACATCAAAAGTTTTAGTTTCAGAA------GACGGAATGTCTAATGTTTTTTCACCCGGAGAACTAATTGGATTGTTGCGAGCGGAACGAACGGGGCGTGCTTTGGACGAAGCAATCTGTTACCGAGCTATTTTATTGGGAATAACAAGAGCATCTCTGAATACTCAAAGTTTCATATCCGAAGCGAGTTTTCAAGAAACCGCTCGAGTCTTAGCAAAAGCTGCTCTAAGGGGTCGTATAGATTGGTTGAAGGGCCTAAAAGAAAACGTTGTTTTGGGAAGTATGATACCCGTTGGTACCGGATTCAAA------GAATTAGTACATCGTTCAAGGCAACATAAC---------------AACAAAAACAAAAAGCAAAATTTATTTGAGGGGAAAATAAAAAATATTTTGTTCCAACATAGAGATTTTTTTCATTCT------------------------------------------------------------------------------------------------------
>Rhodiola_calliantha
ATGGAGGTACTTATGGCAGAACGGGCCAATCTGGTCTTTCACAATAAAGTGATAGATGGAACTGCCATGAAACGACTTATTAGCAGATTAATAGATCACTTCGGAATGGCATATACATCACACATCTTGGATCAAGTAAAGACTCTGGGTTTCCAGCAAGCCACTGCTACATCTATTTCATTAGGAATTGACGATCTTTTAACAATACCTTCGAAAGGATGGCTAGTCCAGGATGCTGAACAACAAAGTTTTATTTTGGAAAAAAACCATCATTACGGGAATGTACATGCGGTAGAAAAATTACGCCAATCCATTGAAATATGGTATGCTACAAGTGAATATTTACGGCAAGAAATGAATCCTAATTTCAGGATGACTGATCCCTTTAATCCAGTCCATATAATGTCTTTTTCGGGAGCTAGAGGAAATGTATCTCAAGTACACCAATTAGTAGGTATGAGAGGATTAATGTCGGATCCCCAAGGACAAATGATTGATTTACCCATTCAAAGCAATTTACGTGAAGGACTCTCTTTAACGGAATATATAATTTCTTGCTACGGAGCACGCAAGGGGGTTGTGGATACCGCTGTACGAACATCAGATGCTGGCTACCTGACGCGCCGGCTTGTTGAAGTAGTTCAACACATTGTTGTACGTAGAACGGATTGTGGCACCACCCAAGGGTTTTCAGTGAGTCCTCTAAATGGGATGATGTCGAAAAAAGTTTTTATTCAAACATTGATTGGGCGTGTACTAGCAGATGATATATATATGGGCCCGCGATGCATTGCCATTCGAAATAAAGATATTGGTATTGGACTTGTCAATCGATTCTTAACCTTTCGAATACACCCAATATCTATTCGAACTCCCTTTACTTGTAGGAGTATATTTTGGATCTGTCGATTCTGTTATGGACGGAGTCCTACTCATGGCGACCTGGTCGAATTGGGCGAAGCTGTAGGTATTATTGCGGGTCAATCTATTGGAGAACCGGGTACTCAACTAACATTACGAACTTTTCATACTGGTGGAGTATTCACTGGGGGTACTGCAGAACACGTACGAGCCCCCTCTAATGGAAAGATCCAATTTAATGAGGATTTGGTTCATCCCACACGTACACGTCACGGACATCCTGCTTTTCTGTGTTATATAGACTTGTATATAACTATTGAGAGTGAAGACATTCTACATAATGTGAATATTCCACCTAAAAGTTTTCTTTTAGTCCAAAATGATCAATATGTAGAATCCGAACAAGTGATTGCTGAGATTCGGGCAGGAACATACACTTTAAATTTTAAAGAGAAGGTTCGAAAACATATTTATTCTGATTCAGAGGGAGAAATGCACTGGAGTACCAATGTGTACCATGCATCTGAATTTACATATGGTAATGTTCATTTCTTACCAAAAACAAGCCATTTATGGATATTAGCAGGAGGGTCGTGCAGATCCAGTGTAGTCCCTTTTTCGCTTCACAAAGATCAAGATCAACTGAACATTGATTCGCTTTCTGTGGAACGAAGATATAGTTCTAACCGCTCAGTGACTAATAAGCAAGTGAAACATAAACTCTTTCGTTCGGATATTTCTGGTAAAAAAGAAGGCAATCTTCCTGTTTAT------TCAGAATTAAATCAAATCATATATACTGGTCGTTGCAATATACTATATCCT---GCTATTCTCTATCAGAATTCGAATTTATTGTCAAAGAGGCGAAGCAATAGATTCATCCTTCCATTCCAGTCGATTCAAGAACGAAACAAAGAAACAATGCTCTATTCAGATTCCGATATCTCGGTTGAAATACCTATAAATGGTATTTTCCGCAGAAATAGTATTCTTGGTTATTTCGATGATCCTCAATACAGAAGAAACAGCTCAGGAATTACTAAATATGGGACTATGGAGGTGCATTCAATCGTAAAAAAAGAG------GATTTGGTTGAT------TATCGAGGGGCAAAAGAATTTAAGCCAAGATACCAAATGCAA------GTAGATCGATTTTTTTTCATTCCCGAGGAAGTACATATTTTGCCTGGATCTTCTTCCATAATGGTGCGGAATAATAGTATCATTGTAGGAGATACACTAATTACTTTAAATATAAGAAGCCGAGTAGGCGGATTGGTCCGAGTG---GAG------AGAAAAAAAAAAAGGATTGAACTTCAAATATTTTCTGGAGATATTTATTTTCCTGGAGAGACA------GATGGGATAGTCCGACACAGCAGCATCTTAATACCACCAGGAGCGGGAAAAACAAAT------------TCGAAGGAATCAAAA---AATAAATGGAAAAATTGGATTTATGTCCAAGGGATAACACCGACCAAGACAAAGTATTTTGTTTTGGTTCGACCTGTAGAAACATATGAAATAGCAGACGGTATAAATTTATCAACACTTTTTCCTCAGGATCCCTTGCAGGAAAGGGATAACATGAAATTTCGAGTTGTCAATTATATTCTTTATGGAAATGGCAAAGTCCTTTTTGGAATTCCTGACACAAGTAGTCAATTAGTTCGAACTTGTTTAGTATTGAATTGGAACCAC------GATAAA------AAAGGTTCTTCTATCGGGGAGGCCCATGTTTCCTTTGTTCAAGTAAGGACAAATGATCTGATTCGAGATTTTATAAGAATCGACTTAGTCAACTCCCCCCTTTCGTATACCGGAAAAAGGAACGATTCATCCGGTTCATGGTTGATCTATAAT---ACTGGATCAAGGCGCACCTATATCAATCCGTTTTATTCCAAGGCATGGATTCAACAACCCCTT---ATCCAAAATCAAGTAACTATTCGTACCTTGTTGAATAGAAATAACGAATATCAATCTTTGATAATTTTGTCATCATCCAATTGTTTTCGAATGGGGCCA------TTTAACAGTGTAAAATATCACAATGGAATAAAAGAAGCACTTAAAAGAGACCCCCCCATAGTTTCAGTTAGTAAATTGAAATCATTGGGTTCCTTAGGAACAGCCCTTCCAATTATGAAT---------TTTTACCATTTACTAACCCATAATCAAATCTTGGTAATGAAATATTTTCAATTTGACAATTTTAAACAGACTTTTGAAATAATTCAATATTTTTTAATGGATGAAAATGGAAGGATTTCGAATCCCGATCTATGCAGTAAAAAATTTTGGAATCCATTTCATTTG---AATTGGTATTTTATCCATTGTAATTTTTGTGAAGAGAGACCCACAATAATTAGTCTTGGGCAGTTTATTTTTGAAAATGCATGTATAGCGAAAAACAGGCCCCACCTAAAATCGGGTCAAGTTTTAATTGTTCAAGTCGATTCTATAATAATTAGATCAGCTAAACCCTATTTAGCCACGCCAGGAGCAACTGTTCATGGACATTATGGAGAAACCCTTTCTACAGGGGATACTTTTGTTACATTTATATATGAAAAATCAAGATCTGGTGATATAACGCAGGGTCTTCCAAAAGTGGAACAAGTCTTGGAAGTACGTTCGATTGATTCAATATCGATGAACCTAGAAAAGAGAGTTGAGGGTTGGAATGAGCATATAACAAGAATTCTTGGAATTCCTTGGGGATTCTTGATTGGTGTCGAGCTAACTATAGTGCAAAGTCGTATCTCTTTGGTTAATAAGATACAAAAGGTTTATCGATCCCAGGGTGTGCAGATTCATAATAGGCATATAGAAATTATTGTACGTCAAATAACATCAAAAGTTTTAGTTTCAGAA------GACGGAATGTCTAATGTTTTTTCACCCGGAGAACTAATTGGATTGTTGCGAGCGGAACGAACGGGGCGTGCTTTGGACGAAGCAATCTGTTACCGAGCTATTTTATTGGGAATAACAAGAGCATCTCTGAATACTCAAAGTTTCATATCCGAAGCGAGTTTTCAAGAAACCGCTCGAGTCTTAGCAAAAGCTGCTCTAAGGGGTCGTATAGATTGGTTGAAGGGCCTAAAAGAAAACGTTGTTTTGGGAAGTATGATACCCGTTGGTACCGGATTCAAA------GAATTAGTACATCGTTCAAGGCAACATAAC---------------AACAAAAACAAAAAGCAAAATTTATTTGAGGGGAAAATCAAAAATATTTTGTTCCAACATAGAGATTTTTTTCATTCT------------------------------------------------------------------------------------------------------
>Rhodiola_crenulata
ATGGAGGTACTTATGGCAGAACGGGCCAATCTGGTCTTTCACAATAAAGTGATAGATGGAACTGCCATGAAACGACTTATTAGCAGATTAATAGATCACTTCGGAATGGCATATACATCACACATCTTGGATCAAGTAAAGACTCTGGGTTTCCAGCAAGCCACTGCTACATCTATTTCATTAGGAATTGACGATCTTTTAACAATACCTTCGAAAGGATGGCTAGTCCAGGATGCTGAACAACAAAGTTTTATTTTGGAAAAAAACCATCATTACGGGAATGTACATGCGGTAGAAAAATTACGCCAATCCATTGAAATATGGTATGCTACAAGTGAATATTTACGACAAGAAATGAATCCTAATTTCAGGATGACTGATCCCTTTAATCCAGTCCATATAATGTCTTTTTCGGGAGCTAGAGGAAATGTATCTCAAGTACACCAATTAGTAGGTATGAGAGGATTAATGTCGGATCCCCAAGGACAAATGATTGATTTACCCATTCAAAGCAATTTACGTGAAGGACTCTCTTTAACGGAATATATAATTTCTTGCTACGGAGCACGCAAGGGGGTTGTGGATACCGCTGTACGAACATCAGATGCTGGCTACCTGACGCGCCGGCTTGTTGAAGTAGTTCAACACATTGTTGTACGTAGAACGGATTGTGGCACCACCCAAGGGTTTTCAGTGAGTCCTCTAAATGGGATGATGTCGGAAAAAGTTTTTATTCAAACATTGATTGGGCGTGTACTAGCAGACGATATATATATGGGCCCGCGATGCATTGCCATTCGAAATAAAGATATTGGTATTGGACTTGTCAATCGATTCTTAACCTTTCGAATACACCCAATATCTATTCGAACTCCCTTTACTTGTAGGAGTATATTTTGGATCTGTCGATTCTGTTATGGACGGAGTCCTACTCATGGCGACCTGGTCGAATTGGGCGAAGCTGTAGGTATTATTGCGGGTCAATCTATTGGAGAACCGGGTACTCAACTAACATTACGAACTTTTCATACTGGTGGAGTATTCACTGGGGGTACTGCAGAACACGTACGAGCCCCCTCTAATGGAAAGATCAAATTTAATGAGGATTTGGTTCATCCCACACGTACACGTCATGGACATCCTGCTTTTCTGTGTTATATAGACTTGTATATAACTATTGAGAGTGAAGACATTCTACATAATATGAATATTCCACCTAAAAGTTTTCTTTTAGTCCAAAATGATCAATATGTAGAATCCGAACAAGTGATTGCTGAGATTCGGGCAGGAACATACACTTTAAATTTTAAAGAGAAGGTTCGAAAACATATTTATTCTGATTCAGAGGGAGAAATGCACTGGAGTACCAATGTGTACCATGCATCTGAATTTACATATGGTAATGCTCATTTCTTACCAAAAACAAGCCATTTATGGATATTAGCAGGAGGGTCGTGCAGATCCAGTGTAGTCCCTTTTTCGCTTCACAAAGATCAAGATCAACTGAACATTGATTCGCTTTCTGTGGAACGAAGATATAGTTCTAACCGCTCAGTGACTAATAAGCAAGTGAAACATAAACTCTTTCGTTCGGATATTTCTGGTAAAAAAGAAGGCAATCTTCCTGTTTAT------TCAGAATTAAATCAAATCATATATACTGGTCGTTGCAATATACTATATCCT---GCTATTCTCTATCAGAATTCGAATTTATTGTCAAAGAGGCGAAGCAATAGATTCATCCTTCCATTCCAGTCGATTCAAGAACGAAACAAAGAAACAATGCTCTATTCAGATTCCGATATCTCGGTTGAAATACCCATAAATGGTATTTTCCGCAGAAATAGTATTCTTGGTTATTTCGATGATCCTCAATACAGAAGAAACAGCTCAGGAATTACTAAATATGGGACTATGGAGGTGCATTCAATCGTAAAAAAAGAG------GATTTGGTTGAT------TATCGAGGGGCAAAAGAATTTAAGCCAAGATACCAAATGCAA------GTAGATCGATTTTTTTTCATTCCCGAGGAAGTACATATTTTGCCTGGATCTTCTTCCATAATGGTGCGGAATAATAGTATCATTGTAGGAGATACACTAATTACTTTAAATATAAGAAGCCGAGTAGGCGGATTGGTCCGAGTG---GAG------AGAAAAAAAAAAAAGATTGAACTTCAAATATTTTCTGGAGATATTTATTTTCCTGGAGAGACA------GATGGGATAGTCCGACACAGCAGCATCTTAATACCACCAGGAGCGGGAAAAACAAAT------------TCGACGGAATCAAAA---AATAAATGGAAAAATTGGATTTATGTCCAAGGGATCACACCGACCAAGACAAAGTATTTTGTTTTGGTTCGACCTGTAGAAACATATGAAATAGCAGACGGTATAAATTTATCAACACTTTTTCCTCAGGATCCCTTGCAGGAAAGGGATAACATGAAATTTCGAGTTGTCAATTATATTCTTTATGGAAATGGCAAAGTCCTTTTTGGAATTCCTGACACAAGTAGTCAATTAGTTCGAACTTGTTTAGTATTGAATTGGAACCAC------GATAAA------AAAGGTTCTTCTATCGGGGAGGCCCATGTTTCCTTTGTTCAAGTAAGGACAAATGATCTGATTCGAGATTTTATAAGAATCGACTTAGTCAACTCCCCCCTTTCGTATACCGGAAAAAGGAACGATTCATCCGGTTCATGGTTGATCTATAAT---ACTGGATCAAGGCGCACCTATATCAATCCGTTTTATTCCAAGGCATGGATTCAACAACCCCTT---ATCCAAAATCAAGTAACTATTCGTACCTTGTTGAATAGAAATAACGAATATCAATCTTTGATAATTTTGTCATCATCCAATTGTTTTCGAATGGGGCCA------TTTAACAGTGTAAAATATCACAATGGAATAAAAGAAGCACTTAAAAGAGACCCCCCCATAGTTTCAGTTAGTAAATTGAAATCATTGGGTTCCTTAGGAACAGCCCTTCCAATTATGAAT---------TTTTACCATTTACTAACCCATAATCAAATCTTGGTAATGAAATATTTTCAATTTGACAATTTTAAACAGACTTTTGAAATAATTCAATATTTTTTAATGGATGAAAATGGAAGGATTTCGAATCCCGATCTATGCAGTAAAAAATTTTTGAATCCATTTCATTTG---AATTGGTATTTTATCCATTGTAATTTTTGTGAAGAGAGACCCACAATAATTAGTCTTGGGCAGTTTATTTTTGAAAATGCATGTATAGCGAAAAACAGGCCCCACCTAAAATCGGGTCAAGTTTTAATTGTTCAAGTCGATTCTATAATAATTAGATCAGCTAAACCCTATTTAGCCACGCCAGGAGCAACTGTTCATGGACATTATGGAGAAACCCTTTCTACAGGGGATACTCTTGTTACATTTATATATGAAAAATCAAGATCTGGTGATATAACGCAGGGTCTTCCAAAAGTGGAACAAGTCTTGGAAGTACGTTCGATTGATTCAATATCGATGAACCTAGAAAAGAGAGTTGAGGGTTGGAATGAGCATATAACAAGAATTCTTGGAATTCCTTGGGGATTCTTGATTGGTGTCGAGCTAACTATAGTGCAAAGTCGTATCTCTTTGGTTAATAAGATACAAAAGGTTTATCGATCCCAGGGTGTGCAGATTCATAATAGGCATATAGAAATTATTGTACGTCAAATAACATCAAAAGTTTTAGTTTCAGAA------GACGGAATGTCTAATGTTTTTTCACCCGGAGAACTAATTGGATTGTTGCGAGCGGAACGAACGGGGCGTGCTTTGGACGAAGCAATCTGTTACCGAGCTATTTTATTGGGAATAACAAGAGCATCTCTGAATACTCAAAGTTTCATATCCGAAGCGAGTTTTCAAGAAACCGCTCGAGTCTTAGCAAAAGCTGCTCTAAGGGGTCGTATAGATTGGTTGAAGGGCCTAAAAGAAAACGTTGTTTTGGGAAGTATGATACCCGTTGGTACCGGATTCAAA------GAATTAGTACATCGTTCAAGGCAACATAAC---------------AACAAAAACAAAAAGAAAAATTTATTTGAGGGGAAAATAAAAAATATTTTGTTCCAACATAGAGATTTTTTTCATTCTTACATT---TCAAAGAATTCCCATGATACA---TCAGAACAATCATTTCTAGGATTTACTGAT------------TTC------------------------
>Rhodiola_henryi
ATGGAGGTACTTATGGCAGAACGGGCCAATCTGGTCTTTCACAATAAAGTGATAGATGGAACTGCCATGAAACGACTTATTAGCAGATTAATAGATCACTTCGGAATGGCATATACATCACACATCTTGGATCAAGTAAAGACTCTGGGTTTCCAGCAAGCCACTGCTACATCTATTTCATTAGGAATTGACGATCTTTTAACAATACCTTCGAAAGGATGGCTAGTCCAGGATGCTGAACAACAAAGTTTTATTTTGGAAAAAAACCATCATTACGGGAATGTACATGCGGTAGAAAAATTACGCCAATCCATTGAAATATGGTATGCTACAAGTGAATATTTACGACAAGAAATGAATCCTAATTTCAGGATGACTGATCCCTTTAATCCAGTCCATATAATGTCTTTTTCGGGAGCTAGAGGAAATGTATCTCAAGTACACCAATTAGTAGGTATGAGAGGATTAATGTCGGATCCCCAAGGACAAATGATTGATTTACCCATTCAAAGCAATTTACGTGAAGGACTCTCTTTAACGGAATATATAATTTCTTGCTACGGAGCACGCAAGGGGGTTGTGGATACCGCTGTACGAACATCAGATGCTGGCTACCTGACGCGCCGGCTTGTTGAAGTAGTTCAACACATTGTTGTACGTAGAACGGATTGTGGCACCACCCAAGGGTTTTCAGTGAGTCCTCTAAATGGGATGATGTCGGAAAAAGTTTTTATTCAAACATTGATTGGGCGTGTACTAGCAGACGATATATATATGGGCCCGCGATGCATTGCCATTCGAAATAAAGATATTGGTATTGGACTTGTCAATCGATTCTTAACCTTTCGAATACACCCAATATCTATTCGAACTCCCTTTACTTGTAGGAGTATATTTTGGATCTGTCGATTCTGTTATGGACGGAGTCCTACTCATGGCGACCTGGTCGAATTGGGCGAAGCTGTAGGTATTATTGCGGGTCAATCTATTGGAGAACCGGGTACTCAACTAACATTACGAACTTTTCATACTGGTGGAGTATTCACTGGGGGTACTGCAGAACACGTACGAGCCCCCTCTAATGGAAAGATCCAATTTAATGAGGATTTGGTTCATCCCACACGTACACGTCACGGACATCCTGCTTTTCTGTGTTATATAGACTTGTATATAACTATTGAGAGTGAAGACATTCTACATAATGTGAATATTCCACCTAAAAGTTTTCTTTTAGTCCAAAATGATCAATATGTAGAATCCGAACAAGTGATTGCTGAGATTCGGGCAGGAACATACACTTTAAATTTTAAAGAGAAGGTTCGAAAACATATTTATTCTGATTCAGAGGGAGAAATGCACTGGAGTACCAATGTGTACCATGCATCTGAATTTACATATGGTAATGTTCATTTCTTACCAAAAACAAGCCATTTATGGATATTAGCAGGAGGGTCGTGCAGATCCAGTGTAGTCCCTTTTTCGCTTCACAAAGATCAAGATCAACTGAACATTGATTCGCTTTCTGTGGAACGAAGATATAGTTCTAACCGCTCAGTGACTAATAAGCAAGTGAAACATAAACTCTTTCGTTCGGATATTTCTGGTAAAAAAGAAGGCAATCTTCCTGTTTAT------TCAGAATTAAATCAAATCATATATACTGGTCGTTGCAATATACTATATCCT---GCTATTCTCTATCAGAATTCGAATTTATTGTCAAAGAGGCGAAGCAATAGATTCATCCTTCCATTCCAGTCGATTCAAGAACGAAACAAAGAAACAATGCTCTATTCAGATTCCGATATCTCGGTTGAAATACCCATAAATGGTATTTTCCGCAGAAATAGTATTCTTGGTTATTTCGATGATCCTCAATACAGAAGAAACAGCTCAGGAATTACTAAATATGGGACTATGGAGGTGCATTCAATCGTAAAAAAAGAG------GATTTGGTTGAT------TATCGAGGGGCAAAAGAATTTAAGCCAAGATACCAAATGCAA------GTAGATCCATTTTTTTTCATTCCCGAGGAAGTACATATTTTGCCTGGATCTTCTTCCATAATGGTCCGGAATAATAGTATCATTGTAGGAGATACACTAATTACTTTAAATATAAGAAGCCGAGTAGGCGGATTGGTCCGAGTG---GAG------AGAAAAAAAAAAAGGATTGAACTTCAAATATTTTCTGGAGATATTTATTTTCCTGGAGAGACA------GATGGGATAGTCCGACACAGCAGCATCTTAATACCACCGGGAGCGGGAAAAACAAAT------------TCGAAGGAATCAAAA---AATAAATGGAAAAATTGGATTTATGTCCAAGGGATCACACCGACCAAGACAAAGTATTTTGTTTTGGTTCGACCTGTAGAAACATATGAAATAGCAGACGGTATAAATTTATCAACACTTTTTCCTCAGGATCCCTTGCAGGAAAGGGATAACATGAAATTTCGAGTTGTCAATTATATTCTTTATGGAAATGGCAAAGTCCTTTTTGGAATTCCTGACACAAGTAGTCAATTAGTTCGAACTTGTTTAGTATTGAATTGGAACCAC------GATAAA------AAAGGTTATTCTATCGGGGAGGCCCATGTTTCCTTTGTTCAAGTAAGGACAAATGATCTGATTCGAGATTTTATAAGAATCGACTTAGTCAACTCCCCCCTTTCGTATACCGGAAAAAGGAACGATTCATCCGGTTCATGGTTGATCTATAAT---ACTGGATCAAGGCGCACCTATATCAATCCGTTTTATTCCAAGGCATGGATTCAACAACCCCTT---ATCCAAAATCAAGTAACTATTCGTACCTTGTTGAATAGAAATAACGAATATCAATCTTTGATAATTTTGTCATCATCCAATTGTTTTCGAATGGGGCCA------TTTAACAGTGTAAAATATCACAATGGAATAAAAGAAGCACTTAAAAGAGACCCCCCCATAGTTTCAGTTAGTAAATTGAAATCATTGGGTTCCTTAGGAACAGCCCTTCCAATTATGAAT---------TTTTACCATTTACTAACCCATAATCAAATCTTGGTAATGGAATATTTTCAATTTGACAATTTTAAACAGACTTTTGAAATAATTCAATATTTTTTAATGGATGAAAATGGAAGGATTTCGAATCCCGATCTATGCAGTAAAAAATTTTTGAATCCATTTCATTTG---AATTGGTATTTTATCCATTGTAATTTTTGTGAAGAGAGACCCACAATAATTAGTCTTGGGCAGTTTATTTTTGAAAATGCGTGTATAGCGAAAAACAGGCCCCACCTAAAATCGGGTCAAGTTTTAATTGTTCAAGTCGATTCTATAATAATTAGATCAGCTAAACCCTATTTAGCCACGCCAGGAGCAACTGTTCATGGACATTATGGAGAAACCCTTTCTACAGGGGATACTTTTGTTACATTTATATATGAAAAATCAAGATCTGGTGATATAACGCAGGGTCTTCCAAAAGTGGAACAAGTCTTGGAAGTACGTTCGATTGATTCAATATCGATGAACCTAGAAAAGAGAGTTGAGGGTTGGAATGAGCATATAACAAGAATTCTTGGAATTCCTTGGGGATTCTTGATTGGTGTCGAGCTAACTATAGTGCAAAGTCGTATCTCTTTGGTTAATAAGATACAAAAGGTTTATCGAGCCCAGGGTGTGCAGATTCATAATAGGCATATAGAAATTATTGTACGTCAAATAACATCAAAAGTTTTAGTTTCAGAA------GACGGAATGTCTAATGTTTTTTCACCCGGAGAACTAATTGGATTGTTGCGAGCGGAACGAACGGGGCGTGCTTTGGACGAAGCAATCTGTTACCGAGCTATTTTATTGGGAATAACAAGAGCATCTCTGAATACTCAAAGTTTCATATCCGAAGCGAGTTTTCAAGAAACCGCTCGAGTTTTAGCAAAAGCTGCTCTAAGGGGTCGTATAGATTGGTTGAAGGGCCTAAAAGAAAACGTTGTTTTGGGAAGTATGATACCCGTTGGTACCGGATTCAAA------GAATTAGTACATCGTTCAAGGCAACATAAC---------------AACAAAAACAAAAAGCAAAATTTATTTGAGGGGAAAATAAAAAATATTTTGTTCCAACATAGAGATTTTTTGCATTCT------------------------------------------------------------------------------------------------------
>Rhodiola_himalensis
ATGGAGGTACTTATGGCAGAACGGGCCAATCTGGTCTTTCACAATAAAGTGATAGATGGAACTGCCATGAAACGACTTATTAGCAGATTAATAGATCACTTCGGAATGGCATATACATCACACATCTTGGATCAAGTAAAGACTCTGGGTTTCCAGCAAGCCACTGCTACATCTATTTCATTAGGAATTGACGATCTTTTAACAATACCTTCGAAAGGATGGCTAGTCCAGGATGCTGAACAACAAAGTTTTATTTTGGAAAAAAACCATCATTACGGGAATGTACATGCGGTAGAAAAATTACGCCAATCCATTGAAATATGGTATGCTACAAGTGAATATTTACGACAAGAAATGAATCCTAATTTCAGGATGACTGATCCCTTTAATCCAGTCCATATAATGTCTTTTTCGGGAGCTAGAGGAAATGTATCTCAAGTACACCAATTAGTAGGTATGAGAGGATTAATGTCGGATCCCCAAGGACAAATGATTGATTTACCCATTCAAAGCAATTTACGTGAAGGACTCTCTTTAACGGAATATATAATTTCTTGCTACGGAGCACGCAAGGGGGTTGTGGATACCGCTGTACGAACATCAGATGCTGGCTACCTGACGCGCCGGCTTGTTGAAGTAGTTCAACACATTGTTGTACGTAGAACGGATTGTGGCACCACCCAAGGGTTTTCAGTGAGTCCTCTAAATGGGATGATGTCGGAAAAAGTTTTTATTCAAACATTGATTGGGCGTGTACTAGCAGACGATATATATATGGGCCCGCGATGCATTGCCATTCGAAATAAAGATATTGGTATTGGACTTGTAAATCGATTCTTAACCTTTCGAATACACCCAATATCTATTCGAACTCCCTTTACTTGTAGGAGTATATTTTGGATCTGTCGATTCTGTTATGGACGGAGTCCTACTCATGGCGACCTGGTCGAATTGGGCGAAGCTGTAGGTATTATTGCGGGTCAATCTATTGGAGAACCGGGTACTCAACTAACATTACGAACTTTTCATACTGGTGGAGTATTCACTGGGGGTACTGCAGAACACGTACGAGCCCCCTCTAATGGAAAGATCAAATTTAATGAGGATTTGGTTCATCCCACACGTACACGTCACGGACATCCTGCTTTTCTGTGTTATATAGACTTGTATATAACTATTGAGAGTGAAGACATTCTACATAATGTGAATATTCCACCTAAAAGTTTTCTTTTAGTCCAAAATGATCAATATGTAGAATCCGAACAAGTGATTGCTGAGATTCGGGCAGGAACATACACTTTAAATTTTAAAGAGAAGGTTCGAAAACATATTTATTCTGATTCAGAGGGAGAAATGCACTGGAGTACCAATGTGTACCATGCATCTGAATTTACATATGGTAATGTGCATTTCTTACCAAAAACAAGCCATTTATGGATATTAGCAGGAGGGTCGTGCAGATCCAGTGTAGTCCCTTTTTCGCTTCACAAAGATCAAGATCAACTGAACATTGATTCGCTTTCTGTGGAACGAAGATATAGTTCTAACCGCTCAGTGACTAATAAGCAAGTGAAACATAAACTCTTTCGTTCGGATATTTCTGGTAAAAAAGAAGGCAATCTTCCTGTTTAT------TCAGAATTAAATCAAATCATATATACTGGTCGTTGCAATATACTATATCCT---GCTATTCTCTATCAGAATTCGAATTTATTGTCAAAGAGGCGAAGCAATAGATTCATCCTTCCATTCCAGTCGATTCAAGAACGAAACAAAGAAACAATGCTCTATTCAGATTCCGATATCTCGGTTGAAATACCCATAAATGGTATTTTCCGCAGAAATAGTATTCTTGGGTATTTCGATGATCCTCAATACAGAAGAAACAGCTCAGGAATTACTAAATATGGGACTATGGAGGTGCATTCAATCGTAAAAAAAGAG------GATTTGGTTGAT------TATCGAGGGGCAAAAGAATTTAAGCCAAGATACCAAATGCAA------GTAGATCGCTTTTTTTTCATTCCTGAGGAAGTACATATTTTGCCTGGATCTTCCTCCATAATGGTGCGGAATAATAGTATCATTGTAGGAGATACACTAATTACTTTAAATATAAGAAGCCGAGTAGGCGGATTGGTCCGAGTG---GAG------AGAAAAAAAAAAAGGATTGAACTTCAAATATTTTCTGGAGATATTTATTTTCCTGGAGAGACA------GATGGGATAGTCCGACACAGCAGCATCTTAATACCACCAGGAGCGGGAAAAACAAAT------------TCGAAGGAATCAAAA---AATAAATGGAAAAATTGGATTTATGTCCAAGGGATCACACCGACCAAGACAAAGTATTTTGTTTTGGTTCGACCTGTAGAAACATATGAAATAGCAGACGGTATAAATTTATCAACACTTTTTCCTCAGGATCCCTTGCAGGAAAGGGATAACATGAAATTTCGAGTTGTCAATTATATTCTTTATGGAAATGGCAAAGTCCTTTTTGGAATTCCTGACACAAGTAGTCAATTAGTTCGAACTTGTTTAGTATTGAATTGGAACCAC------GATAAA------AAAGGTTCTTCTATCGGGGAGGCCCACGTTTCCTTTGTTCAAGTAAGGACAAATGATCTGATTCGAGATTTTATAAGAATCGACTTAGTCAACTCCCCCCTTTCGTATACCGGAAAAAGGAACGATTCATCCGGTTCATGGTTGATCTATAAT---ACTGGATCAAGGCGCACCTATATCAATCCGTTTTATTCCAAGGCATGGATTCAACAACCCCTT---ATCCAAAATCAAGTAACTATTCGTACCTTGTTGAATAGAAATAACGAATATCAATCTTTGATAATTTTGTCATCATCCAATTGTTTTCGAATGGGGCCA------TTTAACAGTGTAAAATATCACAATGGAATAAAAGAAGCACTTAAAAGAGACCCCCCCATAGTTTCAGTTAGTAAATTGAAATCATTGGGTTCCTTAGGAACAGCCCTTCCAATTATGAAT---------TTTTACCATTTACTAACCCATAATCAAATCTTGGTAATGAAATATTTTCAATTTGACAATTTTAAACAGACTTTTGAAATAATTCAATATTTTTTAATGGATGAAAATGGAAGGATTTCGAATCCCGATCTATGCAGTAAAAAATTTTTGAATCCATTTCATTTG---AATTGGTATTTTTTCCATTGTAATTTTTGTGAAGAGAGACCCACAATAATTAGTCTTGGGCAGTTTATTTTTGAAAATGCATGTATAGCGAAAAACAGGCCCCACCTAAAATCGGGTCAAGTTTTAATTGTTCAAGTCGATTCTATAATAATTAGATCAGCTAAACCCTATTTAGCCACGCCAGGAGCAACTGTTCATGGACATTATGGAGAAACCCTTTCTACAGGGGATACTTTTGTTACATTTATATATGAAAAATCAAGATCTGGTGATATAACGCAGGGTCTTCCAAAAGTGGAACAAGTCTTGGAAGTACGTTCGATTGATTCAATATCGATGAACCTAGAAAAGAGAGTTGAGGGTTGGAATGAGCATATAACAAGAATTCTTGGAATTCCTTGGGGATTCTTGATTGGTGTCGAGCTAACTATAGTGCAAAGTCGTATCTCTTTGGTTAATAAGATACAAAAGGTTTATCGATCCCAGGGTGTGCAGATTCATAATAGGCATATAGAAATTATTGTACGTCAAATAACATCAAAAGTTTTAGTTTCAGAA------GACGGAATGTCTAATGTTTTTTCACCCGGAGAACTAATTGGATTGTTGCGAGCGGAACGAACGGGGCGTGCTTTGGACGAAGCAATCTGTTACCGAGCTATTTTATTGGGAATAACAAGAGCATCTCTGAATACTCAAAGTTTCATATCCGAAGCGAGTTTTCAAGAAACCGCTCGAGTCTTAGCAAAAGCTGCTCTAAGGGGTCGTATAGATTGGTTGAAGGGCCTAAAAGAAAACGTTGTTTTGGGAAGTATGATACCCGTTGGTACCGGATTCAAA------GAATTAGTACATCGTTCAAGGCAACATAAC---------------AACAAAAACAAAAAGCAAAATTTATTTGAGGGGAAAATAAAAAATATTTTGTTCCAACATAGAGATTTTTTGCATTCTTACATT---TCAAAGAATTCCCATGATACA---TCAGAACAATCATTTCTAGGATTTACTGAT------------TTC------------------------
>Rhodiola_kirilowii
ATGGAGGTACTTATGGCAGAACGGGCCAATCTGGTCTTTCACAATAAAGTGATAGATGGAACTGCCATGAAACGACTTATTAGCAGATTAATAGATCACTTCGGAATGGCATATACATCACACATCTTGGATCAAGTAAAGACTCTGGGTTTCCAGCAAGCCACTGCTACATCTATTTCATTAGGAATTGACGATCTTTTAACAATACCTTCGAAAGGATGGCTAGTCCAGGATGCTGAACAACAAAGTTTTATTTTGGAAAAAAACCATCATTACGGGAATGTACATGCGGTAGAAAAATTACGCCAATCCATTGAAATATGGTATGCTACAAGTGAATATTTACGACAAGAAATGAATCCTAATTTCAGGATGACTGATCCCTTTAATCCAGTCCATATAATGTCTTTTTCGGGAGCTAGAGGAAATGTATCTCAAGTACACCAATTAGTAGGTATGAGAGGATTAATGTCGGATCCCCAAGGACAAATGATTGATTTACCCATTCAAAGCAATTTACGTGAAGGACTCTCTTTAACGGAATATATAATTTCTTGCTACGGAGCACGCAAGGGGGTTGTGGATACCGCTGTACGAACATCAGATGCTGGCTACCTGACGCGCCGGCTTGTTGAAGTAGTTCAACACATTGTTGTACGTAGAACGGATTGTGGCACCACCCAAGGGTTTTCAGTGAGTCCTCTAAATGGGATGATGTCGGAAAAAGTTTTTATTCAAACATTGATTGGGCGTGTACTAGCAGACGATATATATATGGGCCCGCGATGCATTGCCATTCGAAATAAAGATATTGGTATTGGACTTGTAAATCGATTCTTAACCTTTCGAATACACCCAATATCTATTCGAACTCCCTTTACTTGTAGGAGTATATTTTGGATCTGTCGATTCTGTTATGGACGGAGTCCTACTCATGGCGACCTGGTCGAATTGGGCGAAGCTGTAGGTATTATTGCGGGTCAATCTATTGGAGAACCGGGTACTCAACTAACATTACGAACTTTTCATACTGGTGGAGTATTCACTGGGGGTACTGCAGAACACGTACGAGCCCCCTCTAATGGAAAGATCAAATTTAATGAGGATTTGGTTCATCCCACACGTACACGTCACGGACATCCTGCTTTTCTGTGTTATATAGACTTGTATATAACTATTGAGAGTGAAGACATTCTACATAATGTGAATATTCCACCTAAAAGTTTTCTTTTAGTCCAAAATGATCAATATGTAGAATCCGAACAAGTGATTGCTGAGATTCGGGCAGGAACATACACTTTTAATTATAAAGAGAAGGTTCGAAAACATATTTATTCTGATTCAGAGGGAGAAATGCACTGGAGTACCAATGTGTACCATGCATCTGAATTTACATATGGTAATGTTCATTTCTTACCAAAAACAAGCCATTTATGGATATTAGCAGGAGGGTCGTGCAGATCCAGTGTAGTCCCTTTTTCGCTTCACAAAGATCAAGATCAACTGAACATTGATTCGCTTTCTGTGGAACGAAGATATAGTTCTAACCGCTCAGTGACTAATAAGCAAGTGAAACATAAACTCTTTCGTTCGGATATTTCTGGTAAAAAAGAAGGCAATCTTCCTGTTTAT------TCAGAATTAAATCAAATCATATATACTGGTCGTTGCAATATACTATATCCT---GCTATTCTCTATCAGAATTCGAATTTATTGTCAAAGAGGCGAAGCAATAGATTCATCCTTCCATTCCAGTCGATTCAAGAACGAAACAAAGAAACAATGCTCTATTCAGATTCCGATATCTCGGTTGAAATACCCATAAATGGTATTTTCCGCAGAAATAGTATTCTTGGGTATTTCGATGATCCTCAATACAGAAGAAACAGCTCAGGAATTACTAAATATGGGACTATGGAGGTGCATTCAATCGTAAAAAAAGAG------GATTTGGTTGAT------TATCGAGGGGCAAAAGAATTTAAGCCAAGATACCAAATGCAA------GTAGATCGCTTTTTTTTCATTCCTGAGGAAGTACATATTTTGCCTGGATCTTCTTCCATAATGGTGCGGAATAATAGTATCATTGTAGGAGATACACTAATTACTTTAAATATAAGAAGCCGAGTAGGCGGATTGGTCCGAGTG---GAG------AGAAAAAAAAAAGGGATTGAACTTCAAATATTTTCTGGAGATATTTATTTTCCTGGAGAGACA------GATGGGATAGTCCGACACAGCAGCATCTTAATACCACCAGGAGCGGGAAAAACAAAT------------TCGAAGGAATCAAAA---AAGAAATGGAAAAATTGGATTTATGTCCAAGGGATCACACCGACCAAGACAAAGTATTTTGTTTTGGTTCGACCTGTAGAAACATATGAAATAGCAGACGGTATAAATTTATCAACACTTTTTCCTCAGGATCCCTTGCAGGAAAGGGATAACATGAAATTTCGAGTTGTCAATTATATTCTTTATGGAAATGGCAAAGTCCTTTTTGGAATTCCTGACACAAGTAGTCAATTAGTTCGAACTTGTTTAGTATTGAATTGGAACCAC------GATAAA------AAAGGTTCTTCTATCGGGGAGGCCCATGTTTCCTTTGTTCAAGTAAGGACAAATGATCTGATTCGAGATTTTATAAGAATCGACTTAGTCAACTCCCCCCTTTCGTATACCGGAAAAAGGAACGATTCATCCGGTTCATGGTTGATCTATAAT---ACTGGATCAAGGCGCACCTATATCAATCCGTTTTATTCCAAGGCATGGATTCAACAACCCCTT---ATCCAAAATCAAGTAACTATTCGTACCTTGTTGAATAGAAATAACGAATATCAATCTTTGATAATTTTGTCATCATCCAATTGTTTTCGAATGGGGCCA------TTTAACAGTGTAAAATATCACAATGGAATAAAAGAAGCACTTAAAAGAGACCCCCCCATAGTTTCAGTTAGTAAATTGAAATCATTGGGTTCCTTAGGAACAGCCCTTCCAATTATGAAT---------TTTTACCATTTACTAACCCATAATCAAATCTTGGTAATGAAATATTTTCAATTTGACAATTTTAAACAGACTTTTGAAATAATTCAATATTTTTTAATGGATGAAAATGGAAGGATTTCGAATCCCGATCTATGCAGTAAAAAATTTTTGAATCCATTTCATTTG---AATTGGTATTTTATCCATTGTAATTTTTGTGAAGAGAGACCCACAATAATTAGTCTTGGGCAGTTTATTTTTGAAAATGCATGTATAGCGAAAAACAGGCCCCACCTAAAATCGGGTCAAGTTTTAATTGTTCAAGTCGATTCTATAATAATTAGATCAGCTAAACCCTATTTAGCCACGCCAGGAGCAACTGTTCATGGACATTATGGAGAAACCCTTTCTACAGGGGATACTTTTGTTACATTTATATATGAAAAATCAAGATCTGGTGATATAACGCAGGGTCTTCCAAAAGTGGAACAAGTCTTGGAAGTACGTTCGATTGATTCAATATCGATGAACCTAGAAAAGAGAGTTGAGGGTTGGAATGAGCATATAACAAGAATTCTTGGAATTCCTTGGGGATTCTTGATTGGTGTCGAGCTAACTATAGTGCAAAGTCGTATCTCTTTGGTTAATAAGATACAAAAGGTTTATCGATCCCAGGGTGTGCAGATTCATAATAGGCATATAGAAATTATTGTACGTCAAATAACATCAAAAGTTTTAGTTTCAGAA------GACGGAATGTCTAATGTTTTTTCACCCGGAGAACTAATTGGATTGTTGCGAGCGGAACGAACGGGGCGTGCTTTGGACGAAGCAATCTGTTACCGAGCTATTTTATTGGGAATAACAAGAGCATCTCTGAATACTCAAAGTTTCATATCCGAAGCGAGTTTTCAAGAAACCGCTCGAGTCTTAGCAAAAGCTGCTCTAAGGGGTCGTATAGATTGGTTGAAGGGCCTAAAAGAAAACGTTGTTTTGGGAAGTATGATACCCGTTGGTACCGGATTCAAA------GAATTAGTACATCGTTCAAGGCAACATAAC---------------AACAAAAACAAAAAGCAAAATTTATTTGAGGGGAAAATAAAAAATATTTTGTTCCAACATAGAGATTTTTTGCAGTCTTACATT---TCAAAGAATTCCCATGATACA---TCAGAACAATCATTTCTAGGATTTACTGAT------------TTC------------------------
>Rhodiola_rosea
ATGGAGGTACTTATGGCAGAACGGGCCAATCTGGTCTTTCACAATAAAGTGATAGATGGAACTGCCATGAAACGACTTATTAGCAGATTAATAGATCACTTCGGAATGGCATATACATCACACATCTTGGATCAAGTAAAGACTCTGGGTTTCCAGCAAGCCACTGCTACATCTATTTCATTAGGAATTGACGATCTTTTAACAATACCTTCGAAAGGATGGCTAGTCCAGGATGCTGAACAACAAAGTTTTATTTTGGAAAAAAACCATCATTACGGGAATGTACATGCGGTAGAAAAATTACGCCAATCCATTGAAATATGGTATGCTACAAGTGAATATTTACGACAAGAAATGAATCCTAATTTCAGGATGACTGATCCCTTTAATCCAGTCCATATAATGTCTTTTTCGGGAGCTAGAGGAAATGTATCTCAAGTACACCAATTAGTAGGTATGAGAGGATTAATGTCGGATCCCCAAGGACAAATGATTGATTTACCCATTCAAAGCAATTTACGTGAAGGACTCTCTTTAACGGAATATATAATTTCTTGCTACGGAGCACGCAAGGGGGTTGTGGATACCGCTGTACGAACATCAGATGCTGGCTACCTGACGCGCCGGCTTGTTGAAGTAGTTCAACACATTGTTGTACGTAGAACGGATTGTGGCACCACCCAAGGGTTTTCAGTGAGTCCTCTAAATGGGATGATGTCGGAAAAAGTTTTTATTCAAACATTGATTGGGCGTGTACTAGCAGACGATATATATATGGGCCCGCGATGCATTGCCATTCGAAATAAAGATATTGGTATTGGACTTGTCAATCGATTCTTAACCTTTCGAATACACCCAATATCTATTCGAACTCCCTTTACTTGTAGGAGTATATTTTGGATCTGTCGATTCTGTTATGGACGGAGTCCTACTCATGGCGACCTGGTCGAATTGGGCGAAGCTGTAGGTATTATTGCGGGTCAATCTATTGGAGAACCGGGTACTCAACTAACATTACGAACTTTTCATACTGGTGGAGTATTCACTGGGGGTACTGCAGAACACGTACGAGCCCCCTCTAATGGAAAGATCAAATTTAATGAGGATTTGGTTCATCCCACACGTACACGTCACGGACATCCTGCTTTTCTGTGTTATATAGACTTGTATATAACTATTGAGAGTGAAGACATTCTACATAATGTGAATATTCCACCTAAAAGTTTTCTTTTAGTCCAAAATGATCAATATGTAGAATCCGAACAAGTGATTGCTGAGATTCGGGCAGGAACATACACTTTAAATTTTAAAGAGAAGGTTCGAAAACATATTTATTCTGATTCAGAGGGAGAAATGCACTGGAGTACCAATGTGTACCATGCATCTGAATTTACATATGGTAATGTTCATTTCTTACCAAAAACAAGCCATTTATGGATATTAGCAGGAGGGTCGTGCAGATCCAGTGTAGTCCCTTTTTCGCTTCACAAAGATCAAGATCAACTGAACATTGATTCGCTTTCTGTGGAACGAAGATATAGTTCTAACCGCTCAGTGACTAATAAGCAAGTGAAACATAAACTCTTTCGTTCGGATATTTCTGGTAAAAAAGAAGGCAATCTTCCTGTTTAT------TCAGAATTAAATCAAATCATATATACTGGTCGTTGCAATATACTATATCCT---GCTATTCTCTATCAGAATTCGAATTTATTGTCAAAGAGGCGAAGCAATAGATTCATCCTTCCATTCCAGTCGATTCAAGAACGAAACAAAGAAACAATGCTCTATTCAGATTCCGATATCTCGGTTGAAATACCCATAAATGGTATTTTCCGCAGAAATAGTATTCTTGGTTATTTCGATGATCCTCAATACAGAAGAAACAGCTCAGGAATTACTAAATATGGGACTATGGAGGTGCATTCAATCGTAAAAAAAGAG------GATTTGGTTGAT------TATCGAGGGGCAAAAGAATTTAAGCCAAGATACCAAATGCAA------GTAGATCGATTTTTTTTCATTCCCGAGGAAGTACATATTTTGCCTGGATCTTCTTCCATAATGGTGCGGAATAATAGTATCATTGTAGGAGATACACTAATTACTTTAAATATAAGAAGCCGAGTAGGCGGATTGGTCCGAGTG---GAG------AGAAAAAAAAAAAGGATTGAACTTCAAATATTTTCTGGAGATATTTATTTTCCTGGAGAGACA------GATGGGATAGTCCGACACAGCAGCATCTTAATACCACCAGGAGCGGGAAAAACAAAT------------TCGAAGGAATCAAAA---AATAAATGGAAAAATTGGATTTATGTCCAAGGGATCACACCGACCAAGACAAAGTATTTTGTTTTGGTTCGACCTGTAGAAACATATGAAATAGCAGACGGTATAAATTTTTCAACACTTTTTCCTCAGGATCCCTTGCAGGAAAGGGATAACATGAAATTTCGAGTTGTCAATTATATTCTTTATGGAAATGGCAAAGTCCTTTTTGGAATTCCTGACACAAGTAGTCAATTAGTTCGAACTTGTTTAGTATTGAATTGGAACCAC------GATAAA------AAAGGTTCTTCTATCGGGGAGGCCCATGTTTCCTTTGTTCAAGTAAGGACAAATGATCTGATTCGAGATTTTATAAGAATCGACTTAGTCAACTCCCCCCTTTCGTATACCGGAAAAAGGAACGATTCATCCGGTTCATGGTTGATCTATAAT---ACTGGATCAAGGCGCACCTATATCAATCCGTTTTATTCCAAGGCATGGATTCAAGAACCCCTT---ATCCAAAATCAAGTAACTATTCGTACCTTGTTGAATAGAAATAACGAATATCAATCTTTGATAATTTTGTCATCATCCAATTGTTTTCGAATGGGGCCA------TTTAACAGTGTAAAATATCACAATGGAATAAAAGAAGCACTTAAAAGAGACCCCCCCATAGTTTCAGTTAGTAAATTGAAATCATTGGGTTCCTTAGGAACAGCCCTTCCAATTATGAAT---------TTTTACCATTTACTAACCCATAATCAAATCTTGGTAATGAAATATTTTCAATTTGACAATTTTAAACAGACTTTTGAAATAATTCAATATTTTTTAATGGATGAAAATGGAAGGATTTCGAATCCCGATCTATGCAGTAAAAAATTTTTGAATCCATTTCATTTG---AATTGGTATTTTATCCATTGTAATTTTTGTGAAGAGAGACCCACAATAATTAGTCTTGGGCAGTTTATTTTTGAAAATGCATGTATAGTGAAAAACAGGCCCCACCTAAAATCGGGTCAAGTTTTAATTGTTCAAGTCGATTCTATAATAATTAGATCAGCTAAACCCTATTTAGCCACGCCAGGAGCAACTGTTCATGGACATTATGGAGAAACCCTTTCTACAGGGGATACTTTTGTTACATTTATATATGAAAAATCAAGATCTGGTGATATAACGCAGGGTCTTCCAAAAGTGGAACAAGTCTTGGAAGTACGTTCGATTGATTCAATATCGATGAACCTAGAAAAGAGAGTTGAGGGTTGGAATGAGCATATAACAAGAATTCTTGGAATTCCTTGGGGATTCTTGATTGGTGTCGAGCTAACTATAGTGCAAAGTCGTATCTCTTTGGTTAATAAGATACAAAAGGTTTATCAATCCCAGGGTGTGCAGATTCATAATAGGCATATAGAAATTATTGTACGTCAAATAACATCAAAAGTTTTAGTTTCAGAA------GACGGAATGTCTAATGTTTTTTCACCCGGAGAACTAATTGGATTGTTGCGAGCGGAACGAACGGGGCGTGCTTTGGACGAAGCAATCTGTTACCGAGCTATTTTATTGGGAATAACAAGAGCATCTCTGAATACTCAAAGTTTCATATCCGAAGCGAGTTTTCAAGAAACCGCTCGAGTCTTAGCAAAAGCTGCTCTAAGGGGTCGTATAGATTGGTTGAAGGGCCTAAAAGAAAACGTTGTTTTGGGAAGTATGATACCCGTTGGTACCGGATTCAAA------GAATTAGTACATCGTTCAAGGCAACATAAC---------------------AACAAAAAGCAAAATTTATTTGAGGGGAAAATAAAAAATATTTTGTTCCAACATAGAGATTTTTTTCATTCTTACATT---TCAAAGAATTCCCATGATACA---TCAGAACAATCATTTCTAGGATTTACTGAT------------TTC------------------------
>Rhodiola_sacra
ATGGAGGTACTTATGGCAGAACGGGCCAATCTGGTCTTTCACAATAAAGTGATAGATGGAACTGCCATGAAACGACTTATTAGCAGATTAATAGATCACTTCGGAATGGCATATACATCACACATCTTGGATCAAGTAAAGACTCTGGGTTTCCAGCAAGCCACTGCTACATCTATTTCATTAGGAATTGACGATCTTTTAACAATACCTTCGAAAGGATGGCTAGTCCAGGATGCTGAACAACAAAGTTTTATTTTGGAAAAAAACCATCATTACGGGAATGTACATGCGGTAGAAAAATTACGCCAATCCATTGAAATATGGTATGCTACAAGTGAATATTTACGACAAGAAATGAATCCTAATTTCAGGATGACTGATCCCTTTAATCCAGTCCATATAATGTCTTTTTCGGGAGCTAGAGGAAATGTATCTCAAGTACACCAATTAGTAGGTATGAGAGGATTAATGTCGGATCCCCAAGGACAAATGATTGATTTACCCATTCAAAGCAATTTACGTGAAGGACTCTCTTTAACGGAATATATAATTTCTTGCTACGGAGCACGCAAGGGGGTTGTGGATACCGCTGTACGAACATCAGATGCTGGCTACCTGACGCGCCGGCTTGTTGAAGTAGTTCAACACATTGTTGTACGTAGAACGGATTGTGGCACCACCCAAGGGTTTTCAGTGAGTCCTCTAAATGGGATGATGTCGGAAAAAGTTTTTATTCAAACATTGATTGGGCGTGTACTAGCAGACGATATATATATGGGCCCGCGATGCATTGCCATTCGAAATAAAGATATTGGTATTGGACTTGTAAATCGATTCTTAACCTTTCGAATACACCTAATATCTATTCGAACTCCCTTTACTTGTAGGAGTATATTTTGGATCTGTCGATTCTGTTATGGACGGAGTCCTACTCATGGCGACCTGGTCGAATTGGGCGAAGCTGTAGGTATTATTGCGGGTCAATCTATTGGAGAACCGGGTACTCAACTAACATTACGAACTTTTCATACTGGTGGAGTATTCACTGGGGGTACTGCAGAACACGTACGAGCCCCCTCTAATGGAAAGATCAAATTTAATGAGGATTTGGTTCATCCCACACGTACACGTCACGGACATCCTGCTTTTCTGTGTTATATAGACTTGTATATAACTATTGAGAGTGAAGACATTCTACATAATGTGAATATTCCACCTAAAAGTTTTCTTTTAGTCCAAAATGATCAATATGTAGAATCCGAACAAGTGATTGCTGAGATTCGGGCAGGAACATACACTTTAAATTTTAAAGAGAAGGTTCGAAAACATATTTATTCTGATTCAGAGGGAGAAATGCACTGGAGTACCAATGTGTACCATGCATCTGAATTTACATATGGTAATGTTCATTTCTTACCAAAAACAAGCCATTTATGGATATTAGCAGGAGGGTCGTGCAGATCCAGTGTAGTCCCTTTTTCGCTTCACAAAGATCAAGATCAACTGAACATTGATTCGCTTTCTGTGGAACGAAGATATAGTTCTAACCGCTCAGTGACTAATAAGCAAGTGAAACATAAACTCTTTCGTTCGGATATTTCTGGTAAAAAAGAAGGCAATCTTCCTGTTTAT------TCAGAATTAAATCAAATCATATATACTGGTCGTTGCAATATACTATATCCT---GCTATTCTCTATCAGAATTCGAATTTATTGTCAAAGAGGCGAAGCAATAGATTCATCCTTCCATTCCAGTCGATTCAAGAACGAAACAAAGAAACAATGCTCTATTCAGATTCCGATATCTCGGTTGAAATACCCATAAATGGTATTTTCCGCAGAAATAGTATTCTTGGGTATTTCGATGATCCTCAATACAGAAGAAACAGCTCAGGAATTACTAAATATGGGACTATGGAGGTGCATTCAATCGTAAAAAAAGAG------GATTTGGTTGAT------TATCGAGGGGCAAAAGAATTTAAGCCAAGATACCAAATGCAA------GTAGATCGCTTTTTTTTCATTCCTGAGGAAGTACATATTTTGCCTGGATCTTCTTCCATAATGGTGCGGAATAATAGTATCATTGTAGGAGATACACTAATTACTTTAAATATAAGAAGCCGAGTAGGCGGATTGGTCCGAGTG---GAG------AGAAAAAAAAAAAGGATTGAACTTCAAATATTTTCTGGAGATATTTATTTTCCTGGAGAGACA------GATGGGATAGTCCGACACAGCAGCATCTTAATACCACCAGGAGCGGGAAAAACAAAT------------TCGAAGGAATCCAAA---AATAAATGGAAAAATTGGATTTATGTCCAAGGGATCACACCGACCAAGACAAAGTATTTTGTTTTGGTTCGACCTGTAGAAACATATGAAATAGCAGACGGTATAAATTTATCAACACTTTTTCCTCAGGATCCCTTGCAGGAAAGGGATAACATGAAATTTCGAGTTGTCAATTATATTCTTTATGGAAATGGCAAAGTCCTTTTTGGAATTCCTGACACAAGTAGTCAATTAGTTCGAACTTGTTTAGTATTGAATTGGAACCAC------GATAAA------AAAGGTTCTTCTATCGGGGAGGCCCATGTTTCCTTTGTTCAAGTAAGGACAAATGATCTGATTCGAGATTTTATAAGAATCGACTTAGTCAACTCCCCCCTTTCGTATACCGGAAAAAGGAACGATTCATCCGGTTCATGGTTGATCTATAAT---ACTGGATCAAGGCGCACCTATATCAATCCGTTTTATTCCAAGGCATGGATTCAACAACCCCTT---ATCCAAAATCAAGTAACTATTCGTACCTTGTTGAATAGAAATAACGAATATCAATCTTTGATAATTTTGTCATCATCCAATTGTTTTCGAATGGGGCCA------TTTAACAGTGTAAAATATCACAATGGAATAAAAGAAGCACTTAAAAGAGACCCCCCCATAGTTTCAGTTAGTAAATTGAAATCATTGGGTTCCTTAGGAACAGCCCTTCCAATTATGAAT---------TTTTACCATTTACTAACCCATAATCAAATCTTGGTAATGAAATATTTTCAATTTGACAATTTTAAACAGACTTTTGAAATAATTAAATATTTTTTAATGGATGAAAATGGAAGGATTTCGAATCCCGATCTATGCAGTAAAAAATTTTTGAATCCATTTCATTTG---AATTGGTATTTTATCCATTGTAATTTTTGTGAAGAGAGACCCACAATAATTAGTCTTGGGCAGTTTATTTTTGAAAATGCATGTATAGCGAAAAACAGGCCCCACCTAAAATCGGGTCAAGTTTTAATTGTTCAAGTCGATTCTATAATAATTAGATCAGCTAAACCCTATTTAGCCACGCCAGGAGCAACTGTTCATGGACATTATGGAGAAACCCTTTCTACAGGGGATACTTTTGTTACATTTATATATGAAAAATCAAGATCTGGTGATATAACGCAGGGTCTTCCAAAAGTGGAACAAGTCTTGGAAGTACGTTCGATTGATTCAATATCGATGAACCTAGAAAAGAGAGTTGAGGGTTGGAATGAGCATATAACAAGAATTCTTGGAATTCCTTGGGGATTCTTGATTGGTGTCGAGCTAACTATAGTGCAAAGTCGTATCTCTTTGGTTAATAAGATACAAAAGGTTTATCGATCCCAGGGTGTGCAGATTCATAATAGGCATATAGAAATTATTGTACGTCAAATAACATCAAAAGTTTTAGTTTCAGAA------GACGGAATGTCTAATGTTTTTTCACCCGGAGAACTAATTGGATTGTTGCGAGCGGAACGAACGGGGCGTGCTTTGGACGAAGCAATCTGTTACCGAGCTATTTTATTGGGAATAACAAGAGCATCTCTGAATACTCAAAGTTTCATATCCGAAGCGAGTTTTCAAGAAACCGCTCGAGTCTTAGCAAAAGCTGCTCTAAGGGGTCGTATAGATTGGTTGAAGGGCCTAAAAGAAAACGTTGTTTTGGGAAGTATGATACCCGTTGGTACCGGATTCAAA------GAATTAGTACATCGTTCAAGGCAACATAAC---------------AACAAAAACAAAAAGCAAAATTTATTTGAGGGGAAAATAAAAAATATTTTGTTCCAACATAGAGATTTTTTGCAGTCTTACATT---TCAAAGAATTCCCATGATACA---TCAGAACAATCATTTCTAGGATTTACTGAT------------TTC------------------------
>Rhodiola_yunnanensis
ATGGAGGTACTTATGGCAGAACGGGCCAATCTGGTCTTTCACAATAAAGTGATAGATGGAACTGCCATGAAACGACTTATTAGCAGATTAATAGATCACTTCGGAATGGCATATACATCACACATCTTGGATCAAGTAAAGACTCTGGGTTTCCAGCAAGCCACTGCTACATCTATTTCATTAGGAATTGACGATCTTTTAACAATACCTTCGAAAGGATGGCTAGTCCAGGATGCTGAACAACAAAGTTTTATTTTGGAAAAAAACCATCATTACGGGAATGTACATGCGGTAGAAAAATTACGCCAATCCATTGAAATATGGTATGCTACAAGTGAATATTTACGACAAGAAATGAATCCTAATTTCAGGATGACTGATCCCTTTAATCCAGTCCATATAATGTCTTTTTCGGGAGCTAGAGGAAATGTATCTCAAGTACACCAATTAGTAGGTATGAGAGGATTAATGTCGGATCCCCAAGGACAAATGATTGATTTACCCATTCAAAGCAATTTACGTGAAGGACTCTCTTTAACGGAATATATAATTTCTTGCTACGGAGCACGCAAGGGGGTTGTGGATACCGCTGTACGAACATCAGATGCTGGCTACCTGACGCGCCGGCTTGTTGAAGTAGTTCAACACATTGTTGTACGTAGAACGGATTGTGGCACCACCCAAGGGTTTTCAGTGAGTCCTCTAAATGGGATGATGTCGGAAAAAGTTTTTATTCAAACATTGATTGGGCGTGTACTAGCAGACGATATATATATGGGCCCGCGATGCATTGCCATTCGAAATAAAGATATTGGTATTGGACTTGTCAATCGATTCTTAACCTTTCGAATACACCCAATATCTATTCGAACTCCCTTTACTTGTAGGAGTATATTTTGGATCTGTCGATTCTGTTATGGACGGAGTCCTACTCATGGCGACCTGGTCGAATTGGGCGAAGCTGTAGGTATTATTGCGGGTCAATCTATTGGAGAACCGGGTACTCAACTAACATTACGAACTTTTCATACTGGTGGAGTATTCACTGGGGGTACTGCAGAACACGTACGAGCCCCCTCTAATGGAAAGATCAAATTTAATGAGGATTTGGTTCATCCCACACGTACACGTCACGGACATCCTGCTTTTCTGTGTTATATAGACTTGTATATAACTATTGAGAGTGAAGACATTCTACATAATGTGAATATTCCACCTAAAAGTTTTCTTTTAGTCCAAAATGATCAATATGTAGAATCCGAACAAGTGATTGCTGAGATTCGGGCAGGAACATACACTTTAAATTTTAAAGAGAAGGTTCGAAAACATATTTATTCTGATTCAGAGGGAGAAATGCACTGGAGTACCAATGTGTACCATGCATCTGAATTTACATATGGTAATGTTCATTTCTTACCAAAAACAAGCCATTTATGGATATTAGCAGGAGGGTCGTGCAGATCCAGTGTAGTCCCTTTTTCGCTTCACAAAGATCAAGATCAACTGAACATTGATTCGCTTTCTGTGGAACGAAGATATAGTTCTAACCGCTCAGTGACTAATAAGCAAGTGAAACATAAACTCTTTCGTTCGGATATTTCTGGTAAAAAAGAAGGCAATCTTCCTGTTTAT------TCAGAATTAAATCAAATCATATATACTGGTCGTTGCAATATACTATATCCT---GCTATTCTCTATCAGAATTCGAATTTATTGTCAAAGAGGCGAAGCAATAGATTCATCCTTCCATTCCAGTCGATTCAAGAACGAAACAAAGAAACAATGCTCTATTCAGATTCCGATATCTCGGTTGAAATACCCATAAATGGTATTTTCCGCAGAAATAGTATTCTTGGTTATTTCGATGATCCTCAATACAGAAGAAACAGCTCAGGAATTACTAAATATGGGACTATGGAGGTGCATTCAATCGTAAAAAAAGAG------GATTTGGTTGAT------TATCGAGGGGCAAAAGAATTTAAGCCAAGATACCAAATGCAA------GTAGATCGATTTTTTTTCATTCCCGAGGAAGTACATATTTTGCCTGGATCTTCTTCCATAATGGTCCGGAATAATAGTATCATTGTAGGAGATACACTAATTACTTTAAATATAAGAAGCCGAGTAGGCGGATTGGTCCGAGTG---GAG------AGAAAAAAAAAAAGGATTGAACTTCAAATATTTTCTGGAGATATTTATTTTCCTGGAGAGACA------GATGGGATAGTCCGACACAGCAGCATCTTAATACCACCAGGAGCGGGAAAAACAAAT------------TCGAAGGAATCAAAA---AATAAATGGAAAAATTGGATTTATGTCCAAGGGATCACACCGACCAAGACAAAGTATTTTGTTTTGGTTCGACCTGTAGAAACATATGAAATAGCAGACGGTATAAATTTATCAACACTTTTTCCTCAGGATCCCTTGCAGGAAAGGGATAACATGAAATTTCGAGTTGTCAATTATATTCTTTATGGAAATGGCAAAGTCCTTTTTGGAATTCCTGACACAAGTAGTCAATTAGTTCGAATTTGTTTAGTATTGAATTGGAACCAC------GATAAA------AAAGGTTATTCTATCGGGGAGGCCCATGTTTCCTTTGTTCAAGTAAGGACAAATGATCTGATTCGAGATTTTATAAGAATCGACTTAGTCAACTCCCCCCTTTCGTATACCGGAAAAAGGAATGATTCATCCGGTTCATGGTTGATCTATAAT---ACTGGATCAAGGCGCACCTATATCAATCCGTTTTATTCCAAGGCATGGATTCAACAACCCCTT---ATCCAAAATCAAGTAACTATTCGTACCTTGTTGAATAGAAATAACGAATATCAATCTTTGATAATTTTGTCATCATCCAATTGTTTTCGAATGGGGCCA------TTTAACAGTGTAAAATATCACAATGGAATAAAAGAAGCACTTAAAAGAGACCCCCCCATAGTTTCAGTTAGTAAATTGAAATCATTGGGTTCCTTAGGAACAGCCCTTCCAATTATGAAT---------TTTTACCATTTACTAACCCATAATCAAATCTTGGTAATGGAATATTTTCAATTTGACAATTTTAAACAGACTTTTGAAATAATTCAATATTTTTTAATGGATGAAAATGGAAGGATTTCGAATCCCGATCTATGCAGTAAAAAATTTTGGAATCCATTTCATTTG---AATTGGTATTTTATCCATTGTAATTTTTGTGAAGAGAGACCCACAATAATTAGTCTTGGGCAGTTTATTTTTGAAAATGCATGTATAGCGAAAAACAGGCCCCACCTAAAATCGGGTCAAGTTTTAATTGTTCAAGTCGATTCTATAATAATTAGATCAGCTAAACCCTATTTAGCCACGCCAGGAGCAACTGTTCATGGACATTATGGAGAAACCCTTTCTACAGGGGATACTTTTGTTACATTTATATATGAAAAATCAAGATCTGGTGATATAACGCAGGGTCTTCCAAAAGTGGAACAAGTCTTGGAAGTACGTTCGATTGATTCAATATCGATGAACCTAGAAAAGAGAGTTGAGGGTTGGAATGAGCATATAACAAGAATTCTTGGAATTCCTTGGGGATTCTTGATTGGTGTCGAGCTAACTATAGTGCAAAGTCGTATCTCTTTGGTTAATAAGATACAAAAGGTTTATCGAGCCCAGGGTGTGCAGATTCATAATAGGCATATAGAAATTATTGTACGTCAAATAACATCAAAAGTTTTAGTTTCAGAA------GACGGAATGTCTAATGTTTTTTCACCCGGAGAACTAATTGGATTGTTGCGAGCGGAACGAACGGGGCGTGCTTTGGACGAAGCAATCTGTTACCGAGCTATTTTATTGGGAATAACAAGAGCATCTCTGAATACTCAAAGTTTCATATCCGAAGCGAGTTTTCAAGAAACCGCTCGAGTTTTAGCAAAAGCTGCTCTAAGGGGTCGTATAGATTGGTTGAAGGGCCTAAAAGAAAACGTTGTTTTGGGAAGTATGATACCCGTTGGTACCGGATTCAAA------GAATTAGTACATCGTTCAAGGCAACATAAC---------------------AACAAAAAGCAAAATTTATTTAAGGGGAAAATAAAAAATATTTTGTTCCAACATAGAGATTTTTTTCATTCT------------------------------------------------------------------------------------------------------
>Rhodiola_dumulosa
ATGGAGGTACTTATGGCAGAACGGGCCAATCTGGTCTTTCACAATAAAGTGATAGATGGAACTGCCATGAAACGACTTATTAGCAGATTAATAGATCACTTCGGAATGGCATATACATCACACATCTTGGATCAAGTAAAGACTCTGGGTTTCCAGCAAGCCACTGCTACATCTATTTCATTAGGAATTGACGATCTTTTAACAATACCTTCGAAAGGATGGCTAGTCCAGGATGCTGAACAACAAAGTTTTATTTTGGAAAAAAACCATCATTACGGGAATGTACATGCGGTAGAAAAATTACGCCAATCCATTGAAATATGGTATGCTACAAGTGAATATTTACGACAAGAAATGAATCCTAATTTCAGGATGACTGATCCCTTTAATCCAGTCCATATAATGTCTTTTTCGGGAGCTAGAGGAAATGTATCTCAAGTACACCAATTAGTAGGTATGAGAGGATTAATGTCGGATCCCCAAGGACAAATGATTGATTTACCCATTCAAAGCAATTTACGTGAAGGACTCTCTTTAACGGAATATATAATTTCTTGCTACGGAGCACGCAAGGGGGTTGTGGATACCGCTGTACGAACATCAGATGCTGGCTACCTGACGCGCCGGCTTGTTGAAGTAGTTCAACACATTGTTGTACGTAGAACGGATTGTGGCACCACCCAAGGGTTTTCAGTGAGTCCTCTAAATGGGATGATGTCGGAAAAAGTTTTTATTCAAACATTGATTGGGCGTGTACTAGCAGACGATATATATATGGGCCCGCGATGCATTGCCATTCGAAATAAAGATATTGGTATTGGACTTGTAAATCGATTCTTAACCTTTCGAATACACCCAATATCTATTCGAACTCCCTTTACTTGTAGGAGTATATTTTGGATCTGTCGATTCTGTTATGGACGGAGTCCTACTCATGGCGACCTGGTCGAATTGGGCGAAGCTGTAGGTATTATTGCGGGTCAATCTATTGGAGAACCGGGTACTCAACTAACATTACGAACTTTTCATACTGGTGGAGTATTCACTGGGGGTACTGCAGAACACGTACGAGCCCCCTCTAATGGAAAGATCAAATTTAATGAGGATTTGGTTCATCCCACACGTACACGTCACGGACATCCTGCTTTTCTGTGTTATATAGACTTGTATATAACTATTGAGAGTGAAGACATTCTACATAATGTGAATATTCCACCTAAAAGTTTTCTTTTAGTCCAAAATGATCAATATGTAGAATCCGAACAAGTGATTGCTGAGATTCGGGCAGGAACATACACTTTAAATTTTAAAGAGAAGGTTCGAAAACATATTTATTCTGATTCAGAGGGAGAAATGCACTGGAGTACCAATGTGTACCATGCATCTGAATTTACATATGGTAATGTTCATTTCTTACCAAAAACAAGCCATTTATGGATATTAGCAGGAGGGTCGTGCAGATCCAGTGTAGTCCCTTTTTCGCTTCACAAAGATCAAGATCAACTGAACATTGATTCGCTTTCTGTGGAACGAAGATATAGTTCTAACCGCTCAGTGACTAATAAGCAAGTGAAACATAAACTCTTTCGTTCGGATATTTCTGGTAAAAAAGAAGGCAATCTTCCTGTTTAT------TCAGAATTAAATCAAATCATATATACTGGTCGTTGCAATATACTATATCCT---GCTATTCTCTATCAGAATTCGAATTTATTGTCAAAGAGGCGAAGCAATAGATTCATCCTTCCATTCCAGTCGATTCAAGAACGAAACAAAGAAACAATGCTCTATTCAGATTCCGATATCTCGGTTGAAATACCCATAAATGGTATTTTCCGCAGAAATAGTATTCTTGGGTATTTCGATGATCCTCAATACAGAAGAAACAGCTCAGGAATTACTAAATATGGGACTATGGAGGTGCATTCAATCGTAAAAAAAGAG------GATTTGGTTGAT------TATCGAGGGGCAAAAGAATTTAAGCCAAGATACCAAATGCAA------GTAGATCGCTTTTTTTTCATTCCTGAGGAAGTACATATTTTGCCTGGATCTTCTTCCATAATGGTGCGGAATAATAGTATCATTGTAGGAGATACACTAATTACTTTAAATATAAGAAGCCGAGTAGGCGGATTGGTCCGAGTG---GAG------AGAAAAAAAAAAAGGATTGAACTTCAAATATTTTCTGGAGATATTTATTTTCCTGGAGAGACA------GATGGGATAGTCCGACACAGCAGCATCTTAATACCACCAGGAGCGGGAAAAACAAAT------------TCGAAGGAATCAAAA---AATAAATGGAAAAATTGGATTTATGTCCAAGGGATCACACCGACCAAGACAAAGTATTTTGTTTTGGTTCGACCTGTAGAAACATATGAAATAGCAGACGGTATAAATTTATCAACACTTTTTCCTCAGGATCCCTTGCAGGAAAGGGATAACATGAAATTTCGAGTTGTCAATTATATTCTTTATGGAAATGGCAAAGTCCTTTTTGGAATTCCTGACACAAGTAGTCAATTAGTTCGAACTTGTTTAGTATTGAATTGGAACCAC------GATAAA------AAAGGTTCTTCTATCGGGGAGGCCCATGTTTCCTTTGTTCAAGTAAGGACAAATGATCTGATTCGAGATTTTATAAGAATCGACTTAGTCAACTCCCCCCTTTCGTATACCGGAAAAAGGAACGATTCATCCGGTTCATGGTTGATCTATAAT---ACTGGATCAAGGCGCACCTATATCAATCCGTTTTATTCCAAGGCATGGATTCAACAACCCCTT---ATCCAAAATCAAGTAACTATTCGTACCTTGTTGAATAGAAATAACGAATATCAATCTTTGATAATTTTGTCATCATCCAATTGTTTTCAAATGGGGCCA------TTTAACAGTGTAAAATATCACAATGGAATAAAAGAAGCACTTAAAAGAGACCCCCCCATAGTTTCAGTTAGTAAATTGAAATCATTGGGTTCCTTAGGAACAGCCCTTCCAATTATGAAT---------TTTTACCATTTACTAACCCATAATCAAATCTTGGTAATGAAATATTTTCAATTTGACAATTTTAAACAGACTTTTGAAATAATTCAATATTTTTTAATGGATGAAAATGGAAGGATTTCGAATCCCGATCTATGCAGTAAAAAATTTTTGAATCCATTTCATTTG---AATTGGTATTTTATCCATTGTAATTTTTGTGAAGAGAGACCCACAATAATTAGTCTTGGGCAGTTTATTTTTGAAAATGCATGTATAGCGAAAAACAGGCCCCACCTAAAATCGGGTCAAGTTTTAATTGTTCAAGTCGATTCTATAATAATTAGATCAGCTAAACCCTATTTAGCCACGCCAGGAGCAACTGTTCATGGACATTATGGAGAAACCCTTTCTACAGGGGATACTTTTGTTACATTTATATATGAAAAATCAAGATCTGGTGATATAACGCAGGGTCTTCCAAAAGTGGAACAAGTCTTGGAAGTACGTTCGATTGATTCAATATCGATGAACCTAGAAAAGAGAGTTGAGGGTTGGAATGAGCATATAACAAGAATTCTTGGAATTCCTTGGGGATTCTTGATTGGTGTCGAGCTAACTATAGTGCAAAGTCGTATCTCTTTGGTTAATAAGATACAAAAGGTTTATCGATCCCAGGGTGTGCAGATTCATAATAGGCATATAGAAATTATTGTACGTCAAATAACATCAAAAGTTTTAGTTTCAGAA------GACGGAATGTCTAATGTTTTTTCACCCGGAGAACTAATTGGATTGTTGCGAGCGGAACGAACGGGGCGTGCTTTGGACGAAGCAATCTGTTACCGAGCTATTTTATTGGGAATAACAAGAGCATCTCTGAATACTCAAAGTTTCATATCCGAAGCGAGTTTTCAAGAAACCGCTCGAGTCTTAGCAAAAGCTGCTCTAAGGGGTCGTATAGATTGGTTGAAGGGCCTAAAAGAAAACGTTGTTTTGGGAAGTATGATACCCGTTGGTACCGGATTCAAA------GAATTAGTACATCGTTCAAGGCAACATAAC---------------AACAAAAACAAAAAGCAAAATTTATTTGAGGGGAAAATAAAAAATATTTTGTTCCAACATAGAGATTTTTTGCATTCTTACATT---TCAAAGAATTCCCATGATACA---TCAGAACAATCATTTCTAGGATTTACTGAT------------TTC------------------------
>Rhodiola_fastigiata
ATGGAGGTACTTATGGCAGAACGGGCCAATCTGGTCTTTCACAATAAAGTGATAGATGGAACTGCCATGAAACGACTTATTAGCAGATTAATAGATCACTTCGGAATGGCATATACATCACACATCTTGGATCAAGTAAAGACTCTGGGTTTCCAGCAAGCCACTGCTACATCTATTTCATTAGGAATTGACGATCTTTTAACAATACCTTCGAAAGGATGGCTAGTCCAGGATGCTGAACAACAAAGTTTTATTTTGGAAAAAAACCATCATTACGGGAATGTACATGCGGTAGAAAAATTACGCCAATCCATTGAAATATGGTATGCTACAAGTGAATATTTACGACAAGAAATGAATCCTAATTTCAGGATGACTGATCCCTTTAATCCAGTCCATATAATGTCTTTTTCGGGAGCTAGAGGAAATGTATCTCAAGTACACCAATTAGTAGGTATGAGAGGATTAATGTCGGATCCCCAAGGACAAATGATTGATTTACCCATTCAAAGCAATTTACGTGAAGGACTCTCTTTAACGGAATATATAATTTCTTGCTACGGAGCACGCAAGGGGGTTGTGGATACCGCTGTACGAACATCAGATGCTGGCTACCTGACGCGCCGGCTTGTTGAAGTAGTTCAACACATTGTTGTACGTAGAACGGATTGTGGCACCACCCAAGGGTTTTCAGTGAGTCCTCTAAATGGGATGATGTCGGAAAAAGTTTTTATTCAAACATTGATTGGGCGTGTACTAGCAGACGATATATATATGGGCCCGCGATGCATTGCCATTCGAAATAAAGATATTGGTATTGGACTTGTCAATCGATTCTTAACCTTTCGAATACACCCAATATCTATTCGAACTCCCTTTACTTGTAGGAGTATATTTTGGATCTGTCGATTCTGTTATGGACGGAGTCCTACTCATGGCGACCTGGTCGAATTGGGCGAAGCTGTAGGTATTATTGCGGGTCAATCTATTGGAGAACCGGGTACTCAACTAACATTACGAACTTTTCATACTGGTGGAGTATTCACTGGGGGTACTGCAGAACACGTACGAGCCCCCTCTAATGGAAAGATCAAATTTAATGAGGATTTGGTTCATCCCACACGTACACGTCACGGACATCCTGCTTTTCTGTGTTATATAGACTTGTATATAACTATTGAGAGTGAAGACATTCTACATAATATGAATATTCCACCTAAAAGTTTTCTTTTAGTCCAAAATGATCAATATGTAGAATCCGAACAAGTGATTGCTGAGATTCGGGCAGGAACATACACTTTAAATTTTAAAGAGAAGGTTCGAAAACATATTTATTCTGATTCAGAGGGAGAAATGCACTGGAGTACCAATGTGTACCATGCATCTGAATTTACATATGGTAATGTTCATTTCTTACCAAAAACAAGCCATTTATGGATATTAGCAGGAGGGTCGTGCAGATCCAGTGTAGTCCCTTTTTCGCTTCACAAAGATCAAGATCAACTGAACATTGATTCGCTTTCTGTGGAACGAAGATATAGTTCTAACCGCTCAGTGACTAATAAGCAAGTGAAACATAAACTCTTTCGTTCGGATATTTCTGGTAAAAAAGAAGGCAATCTTCCTGTTTAT------TCAGAATTAAATCAAATCATATATACTGGTCGTTGCAATATACTATATCCT---GCTATTCTCTATCAGAATTCGAATTTATTGTCAAAGAGGCGAAGCAATAGATTCATCCTTCCATTCCAGTCGATTCAAGAACGAAACAAAGAAACAATGCTCTATTCAGATTCCGATATCTCGGTTGAAATACCCATAAATGGTATTTTCCGCAGAAATAGTATTCTTGGTTATTTCGATGATCCTCAATACAGAAGAAACAGCTCAGGAATTACTAAATATGGGACTATGGAGGTGCATTCAATCGTAAAAAAAGAG------GATTTGGTTGAT------TATCGAGGGGCAAAAGAATTTAAGCCAAGATACCAAATGCAA------GTAGATCGATTTTTTTTCATTCCCGAGGAAGTACATATTTTGCCTGGATCTTCTTCCATAATGGTGCGGAATAATAGTATCATTGTAGGAGATACACTAATTACTTTAAATATAAGAAGCCGAGTAGGCGGATTGGTCCGAGTG---GAG------AGAAAAAAAAAAAAGATTGAACTTCAAATATTTTCTGGAGATATTTATTTTCCTGGAGAGACA------GATGGGATAGTCCGACACAGCAGCATCTTAATACCACCAGGAGCGGGAAAAACAAAT------------TCGAAGGAATCAAAA---AATAAATGGAAAAATTGGATTTATGTCCAAGGGATCACACCGACCAAGACAAAGTATTTTGTTTTGGTTCGACCTGTAGAAACATATGAAATAGCAGACGGTATAAATTTATCAACACTTTTTCCTCAGGATCCCTTGCAGGAAAGGGATAACATGAAATTTCGAGTTGTCAATTATATTCTTTATGGAAATGGCAAAGTCCTTTTTGGAATTCCTGACACAAGTAGTCAATTAGTTCGAACTTGTTTAGTATTGAATTGGAACCAC------GATAAA------AAAGGTTCTTCTATCGGGGAGGCCCATGTTTCCTTTGTTCAAGTAAGGACAAATGATCTGATTCGAGATTTTATAAGAATCGACTTAGTCAACTCCCCCCTTTCGTATACCGGAAAAAGGAACGATTCATCCGGTTCATGGTTGATCTATAAT---ACTGGATCAAGGCGCACCTATATCAATCCGTTTTATTCCAAGGCATGGATTCAACAACCCCTT---ATCCAAAATCAAGTAACTATTCGTACCTTGTTGAATAGAAATAACGAATATCAATCTTTGATAATTTTGTCATCATCCAATTGTTTTCGAATGGGGCCA------TTTAACAGTGTAAAATATCACAATGTAATAAAAGAAGCACTTAAAAGAGACCCCCCCATAGTTTCAGTTAGTAAATTGAAATCATTGGGTTCCTTAGGAACAGCCCTTCCAATTATGAAT---------TTTTACCATTTACTAACCCATAATCAAATCTTGGTAATGAAATATTTTCAATTTGACAATTTTAAACAGACTTTTGAAATAATTCAATATTTTTTAATGGATGAAAATGGAAGGATTTCGAATCCCGATCTATGCAGTAAAAAATTTTTGAATCCATTTCATTTG---AATTGGTATTTTATCCATTGTAATTTTTGTGAAGAGAGACCCACAATAATTAGTCTTGGGCAGTTTATTTTTGAAAATGCATGTATAGCGAAAAACAGGCCCCACCTAAAATCGGGTCAAGTTTTAATTGTTCAAGTCGATTCTATAATAATTAGATCAGCTAAACCCTATTTAGCCACGCCAGGAGCAACTGTTCATGGACATTATGGAGAAACCCTTTCTACAGGGGATACTCTTGTTACATTTATATATGAAAAATCAAGATCTGGTGATATAACGCAGGGTCTTCCAAAAGTGGAACAAGTCTTGGAAGTACGTTCGATTGATTCAATATCGATGAACCTAGAAAAGAGAGTTGAGGGTTGGAATGAGCATATAACAAGAATTCTTGGAATTCCTTGGGGATTCTTGATTGGTGTCGAGCTAACTATAGTGCAAAGTCGTATCTCTTTGGTTAATAAGATACAAAAGGTTTATCGATCCCAGGGTGTGCAGATTCATAATAGGCATATAGAAATTATTGTACGTCAAATAACATCAAAAGTTTTAGTTTCAGAA------GACGGAATGTCTAATGTTTTTTCACCCGGAGAACTAATTGGATTGTTGCGAGCGGAACGAACGGGGCGTGCTTTGGACGAAGCAATCTGTTACCGAGCTATTTTATTGGGAATAACAAGAGCATCTCTGAATACTCAAAGTTTCATATCCGAAGCGAGTTTTCAAGAAACCGCTCGAGTCTTAGCAAAAGCTGCTCTAAGGGGTCGTATAGATTGGTTGAAGGGCCTAAAAGAAAACGTTGTTTTGGGAAGTATGATACCCGTTGGTACCGGATTCAAA------GAATTAGTACATCGTTTAAGGCAACATAAC---------------------AACAAAAAGAAAAATTTATTTGAGGGGAAAATAAAAAATATTTTGTTCCAACATAGAGATTTTTTTCATTCTTACATT---TCAAAGAATTCCCATGATACA---TCAGAACAATCATTTCTAGGATTTACTGAT------------TTC------------------------
>Rhodiola_gelida
ATGGAGGTACTTATGGCAGAACGGGCCAATCTGGTCTTTCACAATAAAGTGATAGATGGAACTGCCATGAAACGACTTATTAGCAGATTAATAGATCACTTCGGAATGGCATATACATCACACATCTTGGATCAAGTAAAGACTCTGGGTTTCCAGCAAGCCACTGCTACATCTATTTCATTAGGAATTGACGATCTTTTAACAATACCTTCGAAAGGATGGCTAGTCCAGGATGCTGAACAACAAAGTTTTATTTTGGAAAAAAACCATCATTACGGGAATGTACATGCGGTAGAAAAATTACGCCAATCCATTGAAATATGGTATGCTACAAGTGAATATTTACGACAAGAAATGAATCCTAATTTCAGGATGACTGATCCCTTTAATCCAGTCCATATAATGTCTTTTTCGGGAGCTAGAGGAAATGTATCTCAAGTACACCAATTAGTAGGTATGAGAGGATTAATGTCGGATCCCCAAGGACAAATGATTGATTTACCCATTCAAAGCAATTTACGTGAAGGACTCTCTTTAACGGAATATATAATTTCTTGCTACGGAGCACGCAAGGGGGTTGTGGATACCGCTGTACGAACATCAGATGCTGGCTACCTGACGCGCCGACTTGTTGAAGTAGTTCAACACATTGTTGTACGTAGAACGGATTGTGGCACCACCCAAGGGTTTTCAGTGAGTCCTCTAAATGGGATGATGTCGGAAAAAGTTTTTATTCAAACATTGATTGGGCGTGTACTAGCAGACGATATATATATGGGCCCGCGATGCATTGCCATTCGAAATAAAGATATTGGTATTGGACTTGTCAATCGATTCTTAACCTTTCGAATACACCCAATATCTATTCGAACTCCCTTTACTTGTAGGAGTATATTTTGGATCTGTCGATTCTGTTATGGACGGAGTCCTACTCATGGCGACCTGGTCGAATTGGGCGAAGCTGTAGGTATTATTGCGGGTCAATCTATTGGAGAACCGGGTACTCAACTAACATTACGAACTTTTCATACTGGTGGAGTATTCACTGGGGGTACTGCAGAACACGTACGAGCCCCCTCTAATGGAAAGATCAAATTTAATGAGGATTTGGTTCATCCCACACGTACACGTCACGGACATCCTGCTTTTCTGTGTTATATAGACTTGTATATAACTATTGAGAGTGAAGACATTCTACATAATGTGAATATTCCACCTAAAAGTTTTCTTTTAGTCCAAAATGATCAATATGTAGAATCCGAACAAGTGATTGCTGAGATTCGGGCAGGAACATACACTTTAAATTTTAAAGAGAAGGTTCGAAAACATATTTATTCTGATTCAGAGGGAGAAATGCACTGGAGTACCAATGTGTACCATGCATCTGAATTTACATATGGTAATGTTCATTTCTTACCAAAAACAAGCCATTTATGGATATTAGCAGGAGGGTCGTGCAGATCCAGTGTAGTCCCTTTTTCGCTTCACAAAGATCAAGATCAACTGAACATGGATTCGCTTTCTGTGGAACGAAGATATAGTTCTAACCGCTCAGTGACTAATAAGCAAGTGAAACATAAACTCTTTCGTTCGGATATTTCTGGTAAAAAAGAAGGCAATCTTCCTGTTTAT------TCAGAATTAAATCAAATCATATATACTGGTCGTTGCAATATACTATATCCT---GCTATTCTCTATCAGAATTCGAATTTATTGTCAAAGAGGCGAAGCAATAGATTCATCCTTCCATTCCAGTCGATTCAAGAACGAAACAAAGAAACAATGCTCTATTCAGATTCCGATATCTCGGTTGAAATACCCATAAATGGTATTTTCCGCAGAAATAGTATTCTTGGTTATTTCGATGATCCTCAATACAGAAGAAACAGCTCAGGAATTACTAAATATGGGACTATGGAGGTGCATTCAATCGTAAAAAAAGAG------GATTTGGTTGAT------TATCGAGGGGCAAAAGAATTTAAGCCAAGATACCAAATGCAA------GTAGATCGATTTTTTTTCATTCCCGAGGAAGTACATATTTTGCCTGGATCTTCTTCCATAATGGTGCGGAATAATAGTATCATTGGAGGAGATACACTAATTACTTTAAATATAAGAAGCCGAGTAGGCGGATTGGTCCGAGTA---GAG------AGAAAAAAAAAAAGGATTGAACTTCAAATATTTTCTGGAGATATTTATTTTCCTGGAGAGACA------GATGGGATAGTCCGACACAGCAGCATCTTAATACCACCAGGAGCGGGAAAAACAAAT------------TCGAAGGAATCAAAA---AATAAATGGAAAAATTGGATTTATGTCCAAGGGATCACACCGACCAAGGCAAAGTATTTTGTTTTGGTTCGACCTGTAGAAACATATGAAATAGCAGACGGTATAAATTTATCAACACTTTTTCCTCAGGATCCCTTGCAGGAAAGGGATAACATGAAATTTCGAGTTGTCAATTATATTCTTTATGGAAATGGCAAAGTCCTTTTTGGAATTCCTGACACAAGTAGTCAATTAGTTCGAACTTGTTTAGTATTGAATTGGAACCAC------GATAAA------AAAGGTTCTTCTATCGGGGAGGCCCATGTTTCCTTTGTTCAAGTAAGGACAAATGATCTGATTCGATATTTTATAAGAATCGACTTAGTCAACTCCCCCCTTCCGTATACCGGAAAAAGGAACGATTCATCCGGTTCATGGTTGATCTATAAT---ACTGGATCAAGGCGCACCCATATCAATCCGTTTTATTCCAAGGCATGGATTCAACAACCCCTT---ATCCAAAATCAAGTAACTATTCGTACCTTGTTGAATAGAAATAACGAATATCAATCTTTGATAATTTTGTCATCATCCAATTGTTTTCGAATGGGGCCA------TTTAACAGTGTAAAATATCACAATGGAATAAAAGAAGCACTTAAAAGAGACCCCCCCATAGTTTCAGTTAGTAAATTGAAATCATTGGGTTCCTTAGGAACAGCCCTTCCAATTATGAAT---------TTTTACCATTTACTAACCCATAATCAAATCTTGGTAATGAAATATTTTCAATTTGACAATTTTAAACAGACTTTTGAAATAATTCAATATTTTTTAATGGATGAAAATGGAAGGATTTCGAATCCCGATCTATGCAGTAAAAAATTTTTGAATTCATTTCATTTG---AATTGGTATTTTATCCATTGTAATTTTTGTGAAGAGAGACCCACAATAATTAGTCTTGGGCAGTTTATTTTTGAAAATGCATGTATAGCGAAAAACAGGCCCCACCTAAAATCGGGTCAAGTTTTAATTGTTCAAGTCGATTCTATAATAATTAGATCAGCTAAACCCTATTTAGCCACGCCAGGAGCAACTGTTCATGGACATTATGGAGAAACCCTTTCTACAGGGGATACTTTTGTTACATTTATATATGAAAAATCAAGATCTGGTGATATAACGCAGGGTCTTCCAAAAGTGGAACAAGTCTTGGAAGTACGTTCGATTGATTCAATATCGATGAACCTAGAAAAGAGAGTTGAGGGTTGGAATGAGCATATAACAAGAATTCTTGGAATTCCTTGGGGATTCTTGATTGGTGTCGAGCTAACTATAGTGCAAAGTCGTATCTCTTTGGTTAATAAGATACAAAAGGTTTATCGATCCCAGGGTGTGCAGATTCATAATAGGCATATAGAAATTATTGTACGTCAAATAACATCAAAAGTTTTAGTTTCAGAA------GACGGAATGTCTAATGTTTTTTCACCCGGAGAACTAATTGGATTGTTGCGAGCGGAACGAACGGGGCGTGCTTTGGACGAAGCAATCTGTTACCGAGCTATTTTATTGGGAATAACAAGAGCATCTCTGAATACTCAAAGTTTCATATCCGAAGCGAGTTTTCAAGAAACCGCTCGAGTCTTAGCAAAAGCTGCTCTAAGGGGTCGTATAGATTGGTTGAAGGGCCTAAAAGAAAACGTTGTTTTGGGAAGTATGATACCCGTTGGTACCGGATTCAAA------GAATTAGTACATCGTTCAAGGCAACATAAC---------------AACAAAAACAAAAAGCAAAATTTATTTGAGGGGAAAATAAAAAATATTTTGTTCCAACATAGAGATTTTTTTCATTCTTACATT---TCAAAGAATTCCCATGATACA---TCAGAACAATCATTTCTAGGATTTACTGAT------------TTC------------------------
>Rhodiola_hobsonii
ATGGAGGTACTTATGGCAGAACGGGCCAATCTGGTCTTTCACAATAAAGTGATAGATGGAACTGCCATGAAACGACTTATTAGCAGATTAATAGATCACTTCGGAATGGCATATACATCACACATCTTGGATCAAGTAAAGACTCTGGGTTTCCAGCAAGCCACTGCTACATCTATTTCATTAGGAATTGATGATCTTTTAACAATACCTTCGAAAGGATGGCTAGTCCAGGATGCTGAACAACAAAGTTTTATTTTGGAAAAAAACCATCATTACGGGAATGTACATGCGGTAGAAAAATTACGCCAATCCATTGAAATATGGTATGCTACAAGTGAATATTTACGACAAGAAATGAACCCTAATTTCAGGATGACTGATCCCTTTAATCCAGTCCATATAATGTCTTTTTCGGGAGCTAGAGGAAATGTATCTCAAGTACACCAATTAGTAGGTATGAGAGGATTAATGTCGGATCCCCAAGGACAAATGATTGATTTACCCATTCAAAGCAATTTACGTGAAGGACTCTCTTTAACGGAATATATAATTTCTTGCTACGGAGCACGCAAGGGGGTTGTGGATACCGCTGTACGAACATCAGATGCTGGCTACCTGACGCGCCGGCTTGTTGAAGTAGTTCAACACATTGTTGTACGTAGAACGGATTGTGGCACCACCCAAGGGTTTTCAGTGAGTCCTCTAAATGGGATGATGTCGGAAAAAGTTTTTATTCAAACATTGATTGGGCGTGTACTAGCAGACGATATATATATGGGTCCGCGATGCATTGCCATTCGAAATAAAGATATTGGTATTGGACTTGTGAATCGATTCTTAACCTTTCGAATACACCCAATATCTATTCGAACTCCCTTTACTTGTAGGAGTATATTTTGGATCTGTCGATTCTGTTATGGACGGAGTCCAACTCATGGCGACCTGGTCGAATTGGGCGAAGCTGTAGGTATTATTGCGGGTCAATCTATTGGAGAACCGGGTACTCAACTAACATTACGAACTTTTCATACTGGTGGAGTATTCACTGGGGGTACTGCAGAACACGTACGAGCCCCCTCTAATGGAAAGATCAAATTTAATGAGGATTTGGTTCATCCCACACGTACACGTCACGGACATCCTGCTTTTCTGTGTTATATAGACTTGTATATAACTATTGAGAGTGAAGACATTCTACATAATGTGAATATTCCACCTAAAAGTTTTCTTTTAGTCCAAAATGATCAATATGTAGAATCCGAACAAGTGATTGCTGAGATTCGGTCAGGAACATACACTTTAAATTTTAAAGAGAAGGTTCGAAAACATATTTATTCTGATTTAGAGGGAGAAATGCACTGGAGTACCAATGTGTACCATGCATCTGAATTTACATATGGTAATGTTCATTTCTTACCAAAAGCAAGCCATTTATGGATATTAGCAGGAGGGTCATGCAGATCCAGTGTAATCCCTTTTTCGCTTCACAAAGATCAAGATCAACTGAACATTGATTCGCTTTCTGTGGAACGAAGATATAGTTCTAACCGCTCAGTGACTAATGAGCAAGTGAAACATAAACTCTTTCGTTCGGATATTTCTGGTAAAAAAGAAGGCAATCTTCCTGTTTAT------TCAGAATTAAATCAAATCATATATACTGGTCGTTGCAATATACTATATCCT---GCTATTCTCTATCAGAATGCGAATTTATTGTCAAAGAGGCGAAGCAATAGATTCATCATTCCATTCCAGTCGATTCAAGAACGAAACAAAGAAACAACGCTCTATTCAGATTCCGATATCTCGGTTGAAATACCCATAAATGGTATTTTCCGCAGAAAGAGTATTCTTGGTTATTTCGATGATCCTCAATACAGAAGAAACAGCTCAGGAATTACTAAATATGGGACTATGGAGGTGCATTCAATCGTAAAAAAAGAG------GATTTGGTTGAT------TATCGAGGGGCAAAAGAATTTAAGCCAAGATACCAAATGCAA------GTAGATCGATTTTTTTTCATTCCCGAGGAAGTACATATTTTGCCTGGATCTTCTTCCATAATGGTGCGGAATAATAGTATCATTGGAGGAGATACACTAATCACTTTAAATATAAGAAGCCGAGTAGGCGGATTGGTCCGAGTG---GAG------AGAAAAAAAAAAAGGATTGAACTTCAAATATTTTCTGGAGATATTTATTTTCCTGGAGAGACA------GATGGGATAGTCCGACACAGCAGCATCTTAATACCACCAGGAGCGGGAAAAACAAAT------------TCGAAGGAATCAAAA---AAGAAATGGAAAAATTGGATTTATGTCCAAGGGATCACACCGACCAAGACAAAGTATTTTGTTTTGGTTCGACCTGTAGAAACATATGAAATAGCAGACGGTATAAATTTATCAACACTTTTTCCTCAGGATCCCTTGCAGGAAAGGGATAACATGAAATTTCGAGTTGTCAATTATATTCTTTATGGAAATGGCAAAGTCCTTTTTGGAATTCCTGACACAAGTAGTCAATTAGTTCGAACTTGTTTAGTATTGAATTGGAACCAC------GATAAA------AAGGGTTCTTCTATCGGGGAGGCCCATGTTTCCTTTGTTCAAGTAAGGACAAATGATCTGATTCGAGATTTTATAAGAATCGACTTAGTCAACTCCCCCCTTTCGTATACCGGAAAAAGGAACGATTCAGCCGGTTCATGGTTGATCTATAAT---ACTGGATCAAGGCGCACCTATATCAATCCGTTTTATTCCAAGGCATGGATTCAACAACCCCTT---ATCCAAAATCAAGTAACTATTCGTACCTTGTTGAATAGAAATAACGAATATCAATCTTTGATAATTTTGTCATCATCCAATTGTTTTCGAATGGGGCCA------TTTAACAGTGTAAAATATCACAATGGAATAAAAGAAGCACTTAAAAAAGACCCCCCCATAGTTTCAGTTAGTAAATGGAAATCATTGGGTTCCTTAGGAACAGCCCTTCCAATTATGAAT---------TTTTACCATTTACTAACCCATAATCAAATCTTGGTAATGAAATATTTTCAATTTGACAATTTTAAACAGACTTTTGAAATAATTCAATATTTTTTAATGGATGAAAATGGAAGGATTTCGAATCCCGATCTATGCAGTAAAAAATTTTGGAATCCATTTCATTTG---AATTGGTATTTTATCCATTGTAATTTTTGTGAAGAGAGACCCACAATAATTAGTCTTGGGCAGTTTATTTTTGAAAATGCATGTATAGCGAAAAACAGGCCCCACCTAAAATCGGGTCAAGTTTTAATTGTTCAAGTCGATTCTATAATAATTAGATCAGCTAAACCCTATTTAGCCACGCCAGGAGCAACTGTTCATGGACATTATGGAGAAACCCTTTCTACAGGGGATACTTTAGTTACATTTATATATGAAAAATCCAGATCTGGTGATATAACGCAGGGTCTTCCAAAAGTGGAACAAGTCTTGGAAGTACGTTCGATTGATTCAATATCGATGAACCTAGAAAAGAGAGTTGAGGGTTGGAATGAGCATATAACAAGAATTCTTGGAATTCCTTGGGGATTCTTGATTGGTGTCGAGCTAACTATAGTGCAAAGTCGTATCTCTTTGGTTAATAAGATACAAAAGGTTTACCGATCCCAGGGTGTGCAGATTCATAATAGGCATATAGAAATTATTGTACGTCAAATAACATCAAAAGTTTTAGTTTCAGAA------GACGGAATGTCTAATGTTTTTTCACCCGGAGAACTAATTGGGTTGTTGCGAGCGGAACGAACGGGGCGTGCTTTGGACGAAGCAATCTGTTACCGAGCTATTTTATTGGGAATAACAAGAGCATCTCTGAATACTCAAAGTTTCATATCCGAAGCGAGTTTTCAAGAAACCGCTCGAGTCTTAGCAAAAGCTGCTCTAAGGGGTCGTATAGATTGGTTGAAGGGCCTAAAAGAAAACGTTGTTTTGGGAAGTATGATACCCGTTGGTACCGGATTCAAA------GAATTAGTACATCATTCAAGGCAACATAAC---------------AACAAAAACAAAAAGCAAAATTTATTTGAGGGGAAAATCAAAAATATTTTGTTCCAACATAGAGATTTTTTTCATTCTTACATT---TCAAAGAATTCCCATGATACA---TCAGAACAATCATTTCTAGGATTTACTGAT------------TTC------------------------
>Rhodiola_humilis
ATGGAGGTACTTATGGCAGAACGGGCCAATCTGGTCTTTCACAATAAAGTGATAGATGGAACTGCCATGAAACGACTTATTAGCAGATTAATAGATCACTTCGGAATGGCATATACATCACACATCTTGGATCAAGTAAAGACTCTGGGTTTCCAGCAAGCCACTGCTACATCTATTTCATTAGGAATTGATGATCTTTTAACAATACCTTCGAAAGGATGGCTAGTCCAGGATGCTGAACAACAAAGTTTTATTTTGGAAAAAAACCATCATTACGGGAATGTACATGCGGTAGAAAAATTACGCCAATCCATTGAAATATGGTATGCTACAAGTGAATATTTACGACAAGAAATGAACCCTAATTTCAGGATGACTGATCCCTTTAATCCAGTCCATATAATGTCTTTTTCGGGAGCTAGAGGAAATGTATCTCAAGTACACCAATTAGTAGGTATGAGAGGATTAATGTCGGATCCCCAAGGACAAATGATTGATTTACCCATTCAAAGCAATTTACGTGAAGGACTCTCTTTAACGGAATATATAATTTCTTGCTACGGAGCACGCAAGGGGGTTGTGGATACCGCTGTACGAACATCAGATGCTGGCTACCTGACGCGCCGGCTTGTTGAAGTAGTTCAACACATTGTTGTACGTAGAACGGATTGTGGCACCACCCAAGGGTTTTCAGTGAGTCCTCTAAATGGGATGATGTCGGAAAAAGTTTTTATTCAAACATTGATTGGGCGTGTACTAGCAGACGATATATATATGGGCCCGCGATGCATTGCCATTCGAAATAAAGATATTGGTATTGGACTTGTCAATCGATTCTTAACCTTTCGAATACACCCAATATCTATTCGAACTCCCTTTACTTGTAGGAGTATATTTTGGATCTGTCGATTCTGTTATGGACGGAGTCCTACTCATGGCGACCTGGTCGAATTGGGCGAAGCTGTAGGTATTATTGCGGGTCAATCTATTGGAGAACCGGGTACTCAACTAACATTACGAACTTTTCATACTGGTGGAGTATTCACTGGGGGTACTGCAGAACACGTACGAGCCCCCTCTAATGGAAAGATCAAATTTAATGAGGATTTGGTTCATCCCACACGTACACGTCACGGACATCCTGCTTTTCTGTGTTATATAGACTTGTATATAACTATTGAGAGTGAAGACATTCTACATAATGTGAATATTCCACCTAAAAGTTTTCTTTTAGTCCAAAATGATCAATATGTAGAATCCGAACAAGTGATTGCTGAGATTCGGTCAGGAACATACACTTTAAATTTTAAAGAGAAGGTTCGAAAACATATTTATTCTGATTTAGAGGGAGAAATGCACTGGAGTACCAATGTGTACCATGCATCTGAATTTACATATGGTAATGTTCATTTCTTACCAAAAGCAAGCCATTTATGGATATTAGCAGGAGGGTCGTGCAGATCCAGTGTAATCCCTTTTTCGCTTCACAAAGATCAAGATCAACTGAACATTGATTCGCTTTCTGTGGAACGAAGATATAGTTCTAACCGCTCAGTGACTAATGAGCAAGTGAAACATAAACTCTTTCGTTCGGATATTTCTGGTAAAAAAGAAGGCAATCTTCCTGTTTAT------TCAGAATTAAATCAAATCATATATACTGGTCGTTGCAATATACTATATCCT---GCTATTCTCTATCAGAATTCGAATTTATTGTCAAAGAGGCGAAGCAATAGATTCATCATTCCATTCCAGTCGATTCAAGAACGAAACAAAGAAACAACGCTCTATTCAGATTCCGATATCTCGGTTGAAATACCCATAAATGGTATTTTCCGCAGAAAGAGTATTCTTGGTTATTTCGATGATCCTCAATACAGAAGAAACAGCTCAGGAATTACTAAATATGGGACTATGGAGGTGCATTCAATCGTAAAAAAAGAG------GATTTGGTTGAT------TATCGAGGGGCAAAAGAATTTAAGCCAAGATACCAAATGCAA------GTAGATCGATTTTTTTTCATTCCCGAGGAAGTACATATTTTGCCTGGATCTTCTTCCATAATGGTGCGGAATAATAGTATCATTGGAGGAGATACACTAATCACTTTAAATATAAGAAGCCGAGTAGGCGGATTGGTCCGAGTG---GAG------AGAAAAAAAAAAAGGATTGAACTTCAAATATTTTCTGGAGATATTTATTTTCCTGGAGAGACA------GATGGGATAGTCCGACACAGCAGCATCTTAATACCACCAGGAGCGGGAAAAACAAAT------------TCGAAGGAATCAAAA---AAGAAATGGAAAAATTGGATTTATGTCCAAGGGATCACACCGACCAAGACAAAGTATTTTGTTTTGGTTCGACCTGTAGAAACATATGAAATAGCAGACGGTATAAATTTATCAACACTTTTTCCTCAGGATCCCTTGCAGGAAAGGGATAACATGAAATTTCGAGTTGTCAATTATATTCTTTATGGAAATGGCAAAGTCCTTTTTGGAATTCCTGACACAAGTAGTCAATTAGTTCGAACTTGTTTAGTATTGAATTGGAACCAC------GATAAA------AAGGGTTCTTCTATCGGGGAGGCCCATGTTTCCTTTGTTCAAGTAAGGACAAATGATCTGATTCGAGATTTTATAAGAATCGACTTAGTCAACTCCCCCCTTTCGTATACCGGAAAAAGGAACGATTCAGCCGGTTCCTGGTTGATCTATAAT---ACTGGATCAAGGCGCACCTATATCAATCCGTTTTATTCCAAGGCATGGATTCAACAACCCCTT---ATCCAAAATCAAGTAACTATTCGTACCTTGTTGAATAGAAATAACGAATATCAATCTTTGATAATTTTGTCATCATCCAATTGTTTTCGAATGGGGCCA------TTTAACAGTGTAAAATATCACAATGGAATAAAAGAAGCACTTAAAAGAGACCCCCCCATAGTTTCAGTTAGTAAATTGAAATCATTGGGTTCCTTAGGAACAGCCCTTCCAATTATGAAT---------TTTTACCATTTACTAACCCATAATCAAATCTTGGTAATGAAATATTTTCAATTTGACAATTTTAAACAGACTTTTGAAATAATTCAATATTTTTTAATGGATGAAAATGGAAGGATTTCGAATCCCGATCTATGCAGTAAAAAATTTTGGAATCCATTTCATTTA---AATTGGTATTTTATCCATTGTAATTTTTGTGAAGAGAGACCCACAATAATTAGTCTTGGGCAGTTTATTTTTGAAAATGCATGTATAGCGAAAAACAGGCCCCACCTAAAATCGGGTCAAGTTTTAATTGTTCAAGTCGATTCTATAATAATTAGATCAGCTAAACCCTATTTAGCCACGCCAGGAGCAACTGTTCATGGACATTATGGAGAAACCCTTTCTACAGGGGATACTTTAATTACATTTATATATGAAAAATCCAGATCTGGTGATATAACGCAGGGTCTTCCAAAAGTGGAACAAGTCTTGGAAGTACGTTCGATTGATTCAATATCGATGAACCTAGATAAGAGAGTTGAGGGTTGGAATGAGCATATAACAAGAATTCTTGGAATTCCTTGGGGATTCTTGATTGGTGTCGAGCTAACTATAGTGCAAAGTCGTATCTCTTTGGTTAATAAGATACAAAAGGTTTACCGATCCCAGGGTGTGCAGATTCATAATAGGCATATAGAAATTATTGTACGTCAAATAACATCAAAAGTTTTAGTTTCAGAA------GACGGAATGTCTAATGTTTTTTCACCCGGAGAACTAATTGGGTTGTTGCGAGCGGAACGAACGGGGCGTGCTTTGGACGAAGCAATCTGTTACCGAGCTATTTTATTGGGAATAACAAGAGCATCTCTGAATACTCAAAGTTTCATATCCGAAGCGAGTTTTCAAGAAACCGCTCGAGTCTTAGCAAAAGCTGCTCTAAGGGGTCGTATAGATTGGTTGAAGGGCCTAAAAGAAAACGTTGTTTTGGGAAGTATGATACCCGTTGGTACCGGATTCAAA------GAATTAGTACATCATTCAAGGCAACATAAC---------------------AACAAAAAGCAAAATTTATTTGAGGGGAAAATCAAAAATATTTTGTTCCAACATAGAGATTTTTTTCATTCTTACATT---TCAAAGAATTCCCATGATACA---TCAGAACAATCATTTCTAGGATTTACTGAT------------TTC------------------------
>Rhodiola_integrifolia
ATGGAGGTACTTATGGCAGAACGGGCCAATCTGGTCTTTCACAATAAAGTGATAGATGGAACTGCCATGAAACGACTTATTAGCAGATTAATAGATCACTTCGGAATGGCATATACATCACACATCTTGGATCAAGTAAAGACTCTGGGTTTCCAGCAAGCCACTGCTACATCTATTTCATTAGGAATTGACGATCTTTTAACAATACCTTCGAAAGGATGGCTAGTCCAGGATGCTGAACAACAAAGTTTTATTTTGGAAAAAAACCATCATTACGGGAATGTACATGCGGTAGAAAAATTACGCCAATCCATTGAAATATGGTATGCTACAAGTGAATATTTAAGACAAGAAATGAATCCTAATTTCAGGATGACTGATCCCTTTAATCCAGTCCATATAATGTCTTTTTCGGGAGCTAGAGGAAATGTATCTCAAGTACACCAATTAGTAGGTATGAGAGGATTAATGTCGGATCCCCAAGGACAAATGATTGATTTACCCATTCAAAGCAATTTACGTGAAGGACTCTCTTTAACGGAATATATAATTTCTTGCTACGGAGCACGCAAGGGGGTTGTGGATACCGCTGTACGAACATCAGATGCTGGCTACCTGACGCGCCGGCTTGTTGAAGTAGTTCAACACATTGTTGTACGTAGAACGAATTGTGGCACCACCCAAGGGTTTTCAGTGAGTCCTCTAAATGGGATGATGTCGGAAAAAGTTTTTATTCAAACATTGATTGGGCGTGTACTAGCAGACGATATATATATGGGCCCGCGATGCATTGCCATTCGAAATAAAGATATTGGTATTGGACTTGTCAATCGATTCTTAACCTTTCGAATACACCCAATATCTATTCGAACTCCCTTTACTTGTAGGAGTATATTTTGGATCTGTCGATTCTGTTATGGACGGAGTCCTACTCATGGCGACCTGGTCGAATTGGGCGAAGCTGTAGGTATTATTGCGGGTCAATCTATTGGAGAACCGGGTACTCAACTAACATTACGAACTTTTCATACTGGTGGAGTATTCACTGGGGGTACTGCAGAACACGTACGAGCCCCCTCTAATGGAAAGATCAAATTTAATGAGGATTTGGTTCATCCCACACGTACACGTCACGGACATCCTGCTTTTCTGTGTTATATAGACTTGTATATAACTATTGAGAGTGAAGACATTCTACATAATGTGAATATTCCACCTAAAAGTTTTCTTTTAGTCCAAAATGATCAATATGTAGAATCCGAACAAGTGATTGCTGAGATTCGGTCAGGAACATACACTTTTAATTTTAAAGAGAAGGTTCGAAAACATATTTATTCTGATTCAGAGGGAGAAATGCACTGGAGTACCAATGTGTACCATGCATCTGAATTTACATATGGTAATGTTCATTTCTTACCAAAAACAAGCCATTTATGGATATTAGCAGGAGGGTCGTGCAGATCCAGTGTAGTCCCTTTTTCGCTTCACAAAGATCAAGATCAACTGAACATTGATTCGCTTTCTGTGGAACGAAGATATAGTTCTAACCGCTCAGTGACTAATGAGCAAGTGAAACATAAACTCTTTCGTTCGGATATTTCTGGTAAAAAAGAAGGCAATCTTCCTGTTTAT------TCAGAATTAAATCAAATCATATATACTGGTCGTTGCAATATACTATATCCT---GCTATTCTCTATCAGAATTCGAATTTATTGTCAAAGAGGCGAAGCAATAGATTCATCATTCCATTCCAGTCGATTCAAGAACGAAACAAAGAAACAACGCTCTATTCAGATTCCGATATCTCGGTTGAAATACCCATAAATGGTATTTTCCGCAGAAATAGTATTCTTGGTTATTTCGATGATCCTCAATACAGAAGAAACAGCTCAGGAATTACTAAATATGGGACTATGGAGGTGCATTCAATCGTAAAAAAAGAG------GATTTGGTTGAT------TATCGAGGGGCAAAAGAATTTAAGCCAAGATACCAAATGCAA------GTAGATCGATTTTTTTTCATTCCCGAGGAAGTACATATTTTGCCTGGATCTTCTTCCATAATGGTGCGGAATAATAGTATCATTGGAGGAGATACACTAATCACTTTAAATATAAGAAGCCGAGTAGGCGGATTGGTCCGAGTG---GAG------AGAAAAAAAAAAAGGATTGAACTTCAAATATTTTCTGGAGATATTTATTTTCCTGGAGAGACA------GATGGGATAGTCCGACACAGCAGCATCTTAATACCACCAGGAGCGGGAAAAACAAAT------------TCGAAGGAATCAAAA---AATAAATGGAAAAATTGGACTTATGTCCAAGGGATCACACCGACCAAGACAAAGTATTTTGTTTTGGTTCGACCTGTAGAAACATATGAAATAGCAGACGGTATAAATTTATCAACACTTTTTCCTCAGGATCCCTTGCAGGAAAGGGATAACATGAAATTTCGAGTTGTCAATTATATTCTTTATGGAAATGGCAAAGTCCTTTTTGGAATTCCTGACACAAGTAGTCAATTAGTTCGAACTTGTTTAGTATTGAATTGGAACCAC------GATAAA------AAGGGTTCTTCTATCGGGGAGGCCCATGTTTCCTTTGTTCAAGTAAGGACAAATGATCTGATTCGAGATTTTATAAGAATCGACTTAGTCAACTCCCCCCTTTCGTATACCGGAAAAAGGGATGATTCATCCGGTTCATGGTTGATCTATAAT---ACTGGATCAAGGCGCACCTATATCAATCCGTTTTATTCCAAGGCATGGATTCAACAACCCCTT---ATCCAAAATCAAGTAACTATTCGTACCTTGTTGAATAGAAATAACGAATATAAATCTTTGATAATTTTGTCATCATCCAATTGTTTTCGAATGGGGCCA------TTTAACAGTGTAAAATATCACAATGGAATAAAAGAAGCACTTAAAAGAGACCCCCCCATAGTTTCAGTTAGTAAATTGAAATCATTGGGTTCCTTAGGAACAGCCCTTCCAATTATGAAT---------TTTTACCATTTACTAACCCATAATCAAATCTTGGTAATGAAATATTTTCAATTTGACAATTTTAAACAGACTTTTGAAATAATTCAATATTTTTTAATGGATGAAAATGGAAGGATTTCAAATCCCGATCTATGCAGTAAAAAATTTTTGAATCCATTTCATTTG---AATTGGTATTTTATCCATTGTAATTTTTGTGAAGAGAGACCCACAATAATTAGTCTTGGGCAGTTTATTTTTGAAAATGCATGTATAGCGAAAAACAGGCCCCACCTAAAATCGGGTCAAGTTTTAATTGTTCAAGTCGATTCTATAATAATTAGATCAGCTAAACCCTATTTAGCCACGCCAGGAGCAACTGTTCATGGACATTATGGAGAAACCCTTTCTACAGGGGATACTTTAGTTACATTTATATATGAAAAATCCAGATCTGGTGATATAACGCAGGGTCTTCCAAAAGTGGAACAAGTCTTGGAAGTACGTTCGATTGATTCAATATCGATGAACCTAGAAAAGAGAGTTGAGGGTTGGAATGAGCATATAACAAGAATTCTTGGAATTCCTTGGGGATTCTTGATTGGTGTCGAGCTAACTATAGTGCAAAGTCGTATCTCTTTGGTTAATAAGATACAAAGGGTTTACCGATCCCAGGGTGTGCAGATTCATAATAGGCATATAGAAATTATTGTACGTCAAATAACATCAAAAGTTTTAGTTTCAGAA------GACGGAATGTCTAATGTTTTTTCACCCGGAGAACTAATTGGGTTGTTGCGAGCGGAACGAACGGGGCGTGCTTTGGACGAAGCAATCTGTTACCGAGCTATTTTATTGGGAATAACAAGAGCATCTCTGAATACTCAAAGTTTCATATCCGAAGCGAGTTTTCAAGAAACCGCTCGAGTCTTAGCAAAAGCTGCTCTAAGGGGTCGTATAGATTGGTTGAAGGGCCTAAAAGAAAACGTTGTTTTGGGAAGTATGATACCCGTTGGTACCGGATTCAAA------GAATTAGTACATCATTCAAGGCAACATAAC---------------------AACAAAAAGCAAAATTTATTTGAGGGGAAAATAAAAAATATTTTGTTCCAACATAAAGATTTTTTTCATTCTTACATT---TCAAAGAATTCCCATAGAACA---ATCATTTCTAGGATT---------------------------TAC------------------------
>Rhodiola_liciae
ATGGAGGTACTTATGGCAGAACGGGCCAATCTGGTCTTTCACAATAAAGTGATAGATGGAACTGCCATGAAACGACTTATTAGCAGATTAATAGATCACTTCGGAATGGCATATACATCACACATCTTGGATCAAGTAAAGACTCTGGGTTTCCAGCAATCCACTGCTACATCTATTTCATTAGGAATTGATGATCTTTTAACAATACCTTCGAAAGGATGGCTAGTCCAGGATGCTGAACAACAAAGTTTTATTTTGGAAAAAAACCATCATTACGGGAATGTACATGCGGTAGAAAAATTACGCCAATCCATTGAAATCTGGTATGCTACAAGTGAATATTTACGACAAGAAATGAACCCTAATTTCAGGATGACTGATCCCTTTAATCCAGTCCATATAATGTCTTTTTCGGGAGCTAGAGGAAATGTATCTCAAGTACACCAATTAGTAGGTATGAGAGGATTAATGTCGGATCCCCAAGGACAAATGATTGATTTACCCATTCAAAGCAATTTACGTGAAGGACTCTCTTTAACGGAATATATAATTTCTTGCTACGGAGCACGCAAGGGGGTTGTGGATACCGCTGTACGAACATCAGATGCTGGCTACCTGACGCGCCGGCTTGTTGAAGTAGTTCAACACATTGTTGTACGTAGAACGGATTGTGGCACCACCCAAGGGTTTTCAGTGAGTCCTCTAAATGGGATGATGTCGGAAAAAGTTTTTATTCAAACATTGATTGGGCGTGTACTAGCAGACGATATATATATGGGCCCGCGATGCATTGCCATTCGAAATAAAGATATTGGTATTGGACTTGTCAATCGATTCTTAACCTTTCGAATACACCCAATATCTATTCGAACTCCCTTTACTTGTAGGAGTATATTTTGGATCTGTCGATTCTGTTATGGACGGAGTCCTACTCATGGCGACCTGGTTGAATTGGGCGAAGCTGTAGGTATTATTGCGGGTCAATCTATTGGAGAACCGGGTACTCAACTAACATTACGAACTTTTCATACTGGTGGAGTATTCACTGGGGGTACTGCAGAACACGTACGAGCCCCCTCTAATGGAAAGATCCAATTTAATGAGGATTTGGTTCATCCCACACGTACACGTCACGGACATCCTGCTTTTCTGTGTTATATAGACTTGTATATAACTATTGAGAGTGAAGACATTCTACATAATGTGAATATTCCACCTAAAAGTTTTCTTTTAGTCCAAAATGATCAATATGTAGAATCCGAACAAGTGATTGCTGAGATTCGGTCAGGAACATACACTTTAAATTTTAAAGAGAAGGTTCGAAAACATATTTATTCTGATTCAGAGGGAGAAATGCACTGGAGTACCAATGTGTACCATGCATCTGAATTTACATATGGTAATGTTCATTTCTTACCAAAAACAAGCCATTTATGGATATTAGCAGGAGGGTCGTGCAGATCCAGTGTAGTCCCTTTTTCGCTTCACAAAGATCAAGATCAACTGAACATTGATTCGCTTTCTGTGGAACGAAGATATAGTTCTAACCGCTCAGTGACTAATGAGCAAGTGAAACATAAACTCTTTCGTTCGGATATTTCTGGTAAAAAAGAAGGCAATCTTCCTGTTTAT------TCAGAATTAAATCAAATCATATATACTGGTCGTTGCAATATACTATATCCT---GCTATTCTCTATCATAATTCGAATTTATTGTCAAAGAGGCGAAGCAATAGATTCATCATTCCATTCCAGTCGATTCAAGAACGAAACAAAGAAACAACGCTCTATTCAGATTCCGATATCTCGGTTGAAATACCCATAAATGGTATTTTCCGCAGAAAGAGTATTCTTGGTTATTTCGATGATCCTCAATACAGAAGAAACAGCTCAGGAATTACTAAATATGGGACTATGGAGGTGCATTCAATCGTAAAAAAAGAG------GATTTGGTTGAT------TATCGAGGGTCAAAAGAATTTAAGCCAAGATACCAAATGCAA------GTAGATCGATTTTTTTTCATTCCCGAGGAAGTACATATTTTGCCTGGATCTTCTTCCATAATGGTGCGGAATAATAGTATCATTGGAGGAGATACACTAATCACTTTAAATATAAGAAGCCGAGTAGGCGGATTGGTCCGAGTG---GAG------AGAAAAAAAAAAAGGATTGAACTTCAAATATTTTATGGAGATATTTATTTTCCTGGAGAGACA------GATGGGATAGTCCGACACAGCAGCATCTTAATACCACCAGGAGCGGGAAAAACAAAT------------TCGAAGGAATCAAAA---AATAAATGGAAAAATTGGATTTATGTCCAAGGGATCACACCGACCAAGACAAAGTATTTTGTTTTGGTTCGACCTGTAGAAACATATGAAATAGCAGACGGTATAAATTTATCAACACTTTTTCCTCAGGATCCCTTGCAGGAAAGGGATAACATGAAATTTCGAGTTGTCAATTATATTCTTTATGGAAATGGCAAAGTCCTTTTTGGAATTCCTGACACAAGTAGTCAATTAGTTCGAACTTGTTTAGTATTGAATTGGAACCAC------GATAAA------AAGGGTTCTTCTATCGGGGAGGCCCATGTTTCCTTTGTTCAAGTAAGGACAAATGATCTGATTCGAGATTTTATAAGAATCGACTTAGTCAACTCCCCCCTTTCGTATACCGGAAAAAGGAACGATTCAGCCGGTTCATGGTTGATCTATAAT---ACTGGATCAAGGCGCACCTATATCAATCCGTTTTATTCCAAGGCATGGATTCAACAACCCCTT---ATCCAAAATCAAGTAACTATTCGTACCTTGTTGAATAGAAATAACGAATATCAATCTTTGATAATTTTGTCATCATCCAATTGTTTTCGAATGGGGCCA------TTTAACAGTGTAAAATATCACAATGGAATAAAAGAAGCACTTAAAAGAGACCCCCCCATAGTTTCAGTTAGTAAATTGAAATCATTGGGTTCCTTAGGAACAGCCCTTCCAATTATGAAT---------TTTTACCATTTACTAACCCATAATCAAATCTTGGTAATGAAATATTTTCAATTTGACAATTTTAAACAGACTTTTGAAATAATTCAATATTTTTTAATGGATGAAAATGGAAGGATTTCGAATCACGATCTATGCAGTAAAAAATTTTGGAATCCATTTCATTTG---AATTGGTATTTTATCCATTGTAATTTTTGTGAAGAGAGACCCACAATAATTAGTCTTGGGCAGTTTATTTTTGAAAATGCATGTATAGCGAAAAACAGGCCCCACCTAAAATCGGGTCAAGTTTTAATTGTTCAAGTCGATTCTATAATAATTAGATCAGCTAAACCCTATTTAGCCACGCCAGGAGCAACTGTTCATGGACATTATGGAGAAACCCTTTCTACAGGGGATACTTTAGTTACATTTATATATGAAAAATCCAGATCTGGTGATATAACGCAGGGTCTTCCAAAAGTGGAACAAGTCTTGGAAGTACGTTCGATTGATTCAATATCGATGAACCTAGAAAAGAGAGTTGAGGGTTGGAATGAGCATATAACAAGAATTCTTGGAATTCCTTGGGGATTCTTGATTGGTGTCGAGCTAACTATAGTGCAAAGTCGTATCTCTTTGGTTAATAAGATACAAAAGGTTTACCGATCCCAGGGTGTGCAGATTCATAATAGGCATATAGAAATTATTGTACGTCAAATAACATCAAAAGTTTTAGTTTCAGAA------GACGGAATGTCTAATGTTTTTTCACCCGGAGAACTAATTGGGTTGTTGCGAGCGGAACGAACGGGGCGTGCTTTGGACGAAGCAATCTGTTACCGAGCTATTTTATTGGGAATAACAAGAGCATCTCTGAATACTCAAAGTTTCATATCCGAAGCGAGTTTTCAAGAAACCGCTCGAGTCTTAGCAAAAGCTGCTCTAAGGGGTCGTATAGATTGGTTGAAGGGCCTAAAAGAAAACGTTGTTTTGGGAAGTATGATACCCGTTGGTACCGGATTCAAA------GAATTAGTACATCATTCAAGGCAACATAAG---------------AACAAAAACAAAAAGAAAAATTTATTTGAGGGGAAAATCAAAAATATTTTGTTCCAACATAGAGATTTTTTTCATTCTTACATT---TCAAAGAATTCCCATGATACA---ATCATTTCTAGGATT---------------------------TAC------------------------
>Rhodiola_macrocarpa
ATGGAGGTACTTATGGCAGAACGGGCCAATCTGGTCTTTCACAATAAAGTGATAGATGGAACTGCCATGAAACGACTTATTAGCAGATTAATAGATCACTTCGGAATGGCATATACATCACACATCTTGGATCAAGTAAAGACTCTGGGTTTCCAGCAAGCCACTGCTACATCTATTTCATTAGGAATTGACGATCTTTTAACAATACCTTCGAAAGGATGGCTAGTCCAGGATGCTGAACAACAAAGTTTTATTTTGGAAAAAAACCATCATTACGGGAATGTACATGCGGTAGAAAAATTACGCCAATCCATTGAAATATGGTATGCTACAAGTGAATATTTACGACAAGAAATGAATCCTAATTTCAGGATGACTGATCCCTTTAATCCAGTCCATATAATGTCTTTTTCGGGAGCTAGAGGAAATGTATCTCAAGTACACCAATTAGTAGGTATGAGAGGATTAATGTCGGATCCCCAAGGACAAATGATTGATTTACCCATTCAAAGCAATTTACGTGAAGGACTCTCTTTAACGGAATATATAATTTCTTGCTACGGAGCACGCAAGGGGGTTGTGGATACCGCTGTACGAACATCAGATGCTGGCTACCTGACGCGCCGACTTGTTGAAGTAGTTCAACACATTGTTGTACGTAGAACGGATTGTGGCACCACCCAAGGGTTTTCAGTGAGTCCTCTAAATGGGATGATGTCGGAAAAAGTTTTTATTCAAACATTGATTGGGCGTGTACTAGCAGACGATATATATATGGGCCCACGATGCATTGCCATTCGAAATAAAGATATTGGTATTGGACTTGTCAATCGATTCTTAACCTTTCGAATACACCCAATATCTATTCGAACTCCCTTTACTTGTAGGAGTATATTTTGGATCTGTCGATTCTGTTATGGACGGAGTCCTACTCATGGCGACCTGGTCGAATTGGGCGAAGCTGTAGGTATTATTGCGGGTCAATCTATTGGAGAACCGGGTACTCAACTAACATTACGAACTTTTCATACTGGTGGAGTATTCACTGGGGGTACTGCAGAACACGTACGAGCCCCCTCTAATGGAAAGATCAAATTTAATGAGGATTTGGTTCATCCCACACGTACACGTCACGGACATCCTGCTTTTCTGTGTTATATAGACTTGTATATAACTATTGAGAGTGAAGACATTCTACATAATGTGAATATTCCACCTAAAAGTTTTCTTTTAGTCCAAAATGATCAATATGTAGAATCCGAACAAGTGATTGCTGAGATTCGGGCAGGAACATACACTTTAAATTTTAAAGAGAAGGTTCGAAAACATATTTATTCTGATTCAGAGGGAGAAATGCACTGGAGTACCAATGTGTACCATGCATCTGAATTTACATATGGTAATGTTCATTTCTTACCAAAAACAAGCCATTTATGGATATTAGCAGGAGGGTCGTGCAGATCCAGTGTAGTCCCTTTTTCGCTTCACAAAGATCAAGATCAACTGAACATTGATTCGCTTTCTGTGGAACGAAGATATAGTTCTAACCGCTCAGTGACTAATAAGCAAGTGAAACATAAACTCTTTCGTTCGGATATTTCTGGTAAAAAAGAAGGCAATCTTCCTGTTTAT------TCAGAATTAAATCAAATCATATATACTGGTCGTTGCAATATACTATATCCT---GCTATTCTCTATCAGAATTCGAATTTATTGTCAAAGAGGCGAAGCAATAGATTCATCCTTCCATTCCAGTTGATTCAAGAACGAAACAAAGAAACAATGCTCTATTCAGATTCCGATATCTCGGTTGAAATACCCATAAATGGTATTTTCCGCAGAAATAGTATTCTTGGTTATTTCGATGATCCTCAATACAGAAGAAACAGCTCAGGAATTACTAAATATGGGACTATGGAGGTGCATTCAATCGTAAAAAAAGAG------GATTTGGTTGAT------TATCGAGGGGCAAAAGAATTTAAGCCAAGATACCAAATGCAA------GTAGATCGATTTTTTTTCATTCCCGAGGAAGTACATATTTTGCCTGGATCTTCTTCCATAATGGTGCGGAATAATAGTATCATTGGAGGAGATACACTAATTACTTTAAATATAAGAAGCCGAGTAGGCGGATTGGTCCGAGTA---GAG------AGAAAAAAAAAAAGGATTGAACTTCAAATATTTTCTGGAGATATTTATTTTCCTGGAGAGACA------GATGGGATAGTCCGACACAGCAGCATCTTAATACCACCAGGAGCGGGAAAAACAAAT------------TCGAAGGAATCAAAA---AATAAATGGAAAAATGGGATTTATGTCCAAGGGATCACACCGACCAAGACAAAGTATTTTGTTTTGGTTCGACCTGTAGAAACATATGAAATAGCAGACGGTATAAATTTATCAACACTTTTTCCTCAGGATCCCTTGCAGGAAAGGGATAACATGAAATTTCGAGTTGTCAATTATATTCTTTATGGAAATGGCAAAGTCCTTTTTGGAATTCCTGACACAAGTAGTCAATTAGTTCGAACTTGTTTAGTATTGAATTGGAACCAC------GATAAA------AAAGGTTCTTCTATCGGGGAGGCCCATGTTTCCTTTGTTCAAGTAAGGACAAATGATCTGATTCGAGATTTTATAAGAATCGACTTAGTCAACTCCCCCCTTTCGTATACCGGAAAAAGGAACGATTCATCCGGTTCATGGTTGATCTATAAT---ACTGGATCAAGGCGCACCCATATCAATCCGTTTTATTCCAAGGCATGGATTCAACAACCCCTT---ATCCAAAATCAAGTAACTATTCGTACCTTGTTGAATAGAAATAACGAATATCAATCTTTGATAATTTTGTCATCATCCAATTGTTTTCGAATGGGGCCA------TTTAACAGTGTAAAATATCACAATGGAATAAAAGAAGCACTTAAAAGAGACCCCCCCATAGTTTCAGTTAGTAAATTGAAATCATTGGGTTCCTTAGGAACAGCCCTTCCAATTATGAAT---------TTTTACCATTTACTAACCCATAATCAAATCTTGGTAATGAAATATTTTCAATTTGACAATTTTAAACAGACTTTTGAAATAATTCAATATTTTTTAATGGATGAAAATGGAAGGATTTCGAATCCCGATCTATGCAGTAAAAAATTTTGGAATTCATTTCATTTG---AATTGGTATTTTATCCATTGTAATTTTTGTGAAGAGAGACCCACAATAATTAGTCTTGGGCAGTTTATTTTTGAAAATGCATGTATAGCGAAAAACAGGCCCCACCTAAAATCGGGTCAAGTTTTAATTGTTCAAGTCGATTCTATAATAATTAGATCAGCTAAACCCTATTTAGCCACGCCAGGAGCAACTGTTCATGGACATTATGGAGAAACCCTTTCTACAGGGGATACTTTTGTTACATTTATATATGAAAAATCAAGATCTGGTGATATAACGCAGGGTCTTCCAAAAGTGGAACAAGTCTTGGAAGTACGTTCGATTGATTCAATATCGATGAACCTAGAAAAGAGAGTTGAGGGTTGGAATGAGCATATAACAAGAATTCTTGGAATTCCTTGGGGATTCTTGATTGGTGTCGAGCTAACTATAGTGCAAAGTCGTATCTCTTTGGTTAATAAGATACAAAAGGTTTATCGATCCCAGGGTGTGCAGATTCATAATAGGCATATAGAAATTATTGTACGTCAAATAACATCAAAAGTTTTAGTTTCAGAA------GACGGAATGTCTAATGTTTTTTCACCCGGAGAACTAATTGGATTGTTGCGAGCGGAACGAACGGGGCGTGCTTTGGACGAAGCAATCTGTTACCGAGCTATTTTATTGGGAATAACAAGAGCATCTCTGAATACTCAAAGTTTCATATCCGAAGCGAGTTTTCAAGAAACCGCTCGAGTCTTAGCAAAAGCTGCTCTAAGGGGTCGTATAGATTGGTTGAAGGGCCTAAAAGAAAACGTTGTTTTGGGAAGTATGATACCCGTTGGTACCGGATTCAAA------GAATTAGTACATCGTTCAAGGCAACATAAC---------------AACAAAAACAAAAAGCAAAATTTATTTGAGGGGAAAATAAAAAATATTTTGTTCCAACATAGAGATTTTTTTCATTCTTACATT---TCAAAGAATTCCCATGATACA---TCAGAACAATCATTTCTAGGATTTACTGAT------------TTC------------------------
>Rhodiola_ovatisepala
ATGGAGGTACTTATGGCAGAACGGGCCAATCTGGTCTTTCACAATAAAGTGATAGATGGAACTGCCATGAAACGACTTATTAGCAGATTAATAGATCACTTCGGAATGGCATATACATCACACATCTTGGATCAAGTAAAGACTCTGGGTTTCCAGCAAGCCACTGCTACATCTATTTCATTAGGAATTGATGATCTTTTAACAATACCTTCGAAAGGATGGCTAGTCCAGGATGCTGAACAACAAAGTTTTATTTTGGAAAAAAACCATCATTACGGGAATGTACATGCGGTAGAAAAATTACGCCAATCCATTGAAATATGGTATGCTACAAGTGAATATTTACGACAAGAAATGAACCCTAATTTCAGGATGACTGATCCCTTTAATCCAGTCCATATAATGTCTTTTTCGGGAGCTAGAGGAAATGTATCTCAAGTACACCAATTAGTAGGTATGAGAGGATTAATGTCGGATCCCCAAGGACAAATGATTGATTTACCCATTCAAAGCAATTTACGTGAAGGACTCTTTTTAACGGAATATATAATTTCTTGCTACGGAGCACGCAAGGGGGTTGTGGATACCGCTGTACGAACATCAGATGCTGGCTACCTGACGCGCCGGCTTGTTGAAGTAGTTCAACACATTGTTGTACGTAGAACGGATTGTGGCACCACCCAAGGGTTTTCAGTGAGTCCTCTAAATGGGATGATGTCGGAAAAAGTTTTTATTCAAACATTGATTGGGCGTGTACTAGCAGACGATATATATATGGGCCCGCGATGCATTGCCATTCGAAATAAAGATATTGGTATTGGACTTGTCAATCGATTCTTAACCTTTCGAATACACCCAATATCTATTCGAACTCCCTTTACTTGTAGGAGTATATTTTGGATCTGTCGATTCTGTTATGGACGGAGTCCTACTCATGGCGACCTGGTCGAATTGGGCGAAGCTGTAGGTATTATTGCGGGTCAATCTATTGGAGAACCGGGTACTCAACTAACATTACGAACTTTTCATACTGGTGGAGTATTCACTGGGGGTACTGCAGAACACGTACGAGCCCCCTCTAATGGAAAGATCAAATTTAATGAGGATTTGGTTCATCCCACACGTACACGTCACGGACATCCTGCTTTTCTGTGTTATATAGACTTGTATATAACTATTGAGAGTGAAGACATTCTACATAATGTGAATATTCCACCTAAAAGTTTTCTTTTAGTCCAAAATGATCAATATGTAGAATCCGAACAAGTGATTGCTGAGATTCGGTCAGGAACATACACTTTAAATTTTAAAGAGAAGGTTCGAAAACATATTTATTCTGATTTAGAGGGAGAAATGCACTGGAGTACCAATGTGTACCATGCATCTGAATTTACATATGGTAATGTTCATTTCTTACCAAAAGCAAGCCATTTATGGATATTAGCAGGAGGGTCGTGCAGATCCAGTGTAATCCCTTTTTCGCTTCACAAAGATCAAGATCAACTGAACATTGATTCGCTTTCTGTGGAACGAAGATATAGTTCTAACCGCTCAGTGACTAATGAGCAAGTGAAACATAAACTCTTTCGTTCGGATATTTCTGGTAAAAAAGAAGGCAATCTTCCTGTTTAT------TCAGAATTAAATCAAATCATATATACTGGTCGTTGCAATATACTATATCCT---GCTATTCTCTATCAGAATTCGAATTTATTGTCAAAGAGGCGAAGCAATAGATTCATCATTCCATTCCAGTCGATTCAAGAACGAAACAAAGAAACAACGCTCTATTCAGATTCCGATATCTCGGTTGAAATACCCATAAATGGTATTTTCCGCAGAAAGAGTATTCTTGGTTATTTCGATGATCCTCAATACAGAAGAAACAGCTCAGGAATTACTAAATATGGGACTATGGAGGTGCATTCAATCGTAAAAAAAGAG------GATTTGGTTGAT------TATCGAGGGGCAAAAGAATTTAAGCCAAGATACCAAATGCAA------GTAGATCGATTTTTTTTCATTCCCGAGGAAGTACATATTTTGCCTGGATCTTCTTCCATAATGGTGCGGAATAATAGTATCATTGGAGGAGATACACTAATCACTTTAAATATAAGAAGCCGAGTAGGCGGATTGGTCCGAGTG---GAG------AGAAAAAAAAAAAGGATTGAACTTCAAATATTTTCTGGAGATATTTATTTTCCTGGAGAGACA------GATGGGATAGTCCGACACAGCAGCATCTTAATACCACCAGGAGCGGGAAAAACAAAT------------TCGAAGGAATCAAAA---AAGAAATGGAAAAATTGGATTTATGTCCAAGGGATCACACCGACCAAGACAAAGTATTTTGTTTTGGTTCGACCTGTAGAAACATATGAAATAGCAGACGGTATAAATTTATCAACACTTTTTCCTCAGGATCCCTTGCAGGAAAGGGATAACATGAAATTTCGGGTTGTCAATTATATTCTTTATGGAAATGGCAAAGTCCTTTTTGGAATTCCTGACACAAGTAGTCAATTAGTTCGAACTTGTTTAGTATTGAATTGGAACCAC------GATAAA------AAGGGTTCTTCTATCGGGGAGGCCCATGTTTCCTTTGTTCAAGTAAGGACAAATGATCTGATTCGAGATTTTATAAGAATCGACTTAGTCAACTCCCCCCTTTCGTATACCGGAAAAAGGAACGATTCAGCCGGTTCATGGTTGATCTATAAT---ACTGGATCAAGGCGCACCTATATCAATCCGTTTTATTCCAAGGCATGGATTCAACAACCCCTT---ATCCAAAATCAAGTAACTATTCGTACCTTGTTGAATAGAAATAACGAATATCAATCTTTGATAATTTTGTCATCATCCAATTGTTTTCGAATGGGGCCA------TTTAACAGTGTAAAATATCACAATGGAATAAAAGAAGCACTTAAAAGAGACCCCCCCATAGTTTCAGTTAGTAAATTGAAATCATTGGGTTCCTTAGGAACAGCCCTTCCAATTATGAAT---------TTTTACCATTTACTAACCCATAATCAAATCTTGGTAATGAAATATTTTCAATTTGACAATTTTAAACAGACTTTTGAAATAATTCAATATTTTTTAATGGATGAAAATGGAAGGATTTCGAATCCCGATCTATGCAGTAAAAAATTTTGGAATCCATTTCATTTG---AATTGGTATTTTATCCATTGTAATTTTTGTGAAGAGAGACCCACAATAATTAGTCTTGGGCAGTTTATTTTTGAAAATGCATGTATAGCGAAAAACAGGCCCCACCTAAAATCGGGTCAAGTTTTAATTGTTCAAGTCGATTCTATAATAATTAGATCAGCTAAACCCTATTTAGCCACGCCAGGAGCAACTGTTCATGGACATTATGGAGAAACCCTTTCTACAGGGGATACTTTAGTTACATTTATATATGAAAAATCCAGATCTGGTGATATAACGCAGGGTCTTCCAAAAGTGGAACAAGTCTTGGAAGTACGTTCGATTGATTCAATATCGATGAACCTAGATAAGAGAGTTGAGGGTTGGAATGAGCATATAACAAGAATTCTTGGAATTCCTTGGGGATTCTTGATTGGTGTCGAGCTAACTATAGTGCAAAGTCGTATCTCTTTGGTTAATAAGATACAAAAGGTTTACCGATCCCAGGGTGTGCAGATTCATAATAGGCATATAGAAATTATTGTACGTCAAATAACATCAAAAGTTTTAGTTTCAGAA------GACGGAATGTCTAATGTTTTTTCACCCGGAGAACTAATTGGGTTGTTGCGAGCGGAACGAACGGGGCGTGCTTTGGACGAAGCAATCTGTTACCGAGCTATTTTATTGGGAATAACAAGAGCATCTCTGAATACTCAAAGTTTCATATCCGAAGCGAGTTTTCAAGAAACCGCTCGAGTCTTAGCAAAAGCTGCTCTAAGGGGTCGTATAGATTGGTTGAAGGGCCTAAAAGAAAACGTTGTTTTGGGAAGTATGATACCCGTTGGTACCGGATTCAAA------GAATTAGTACATCATTCAAGGCAACATAAC---------------------AACAAAAAGCAAAATTTATTTGAGGGGAAAATCAAAAATATTTTGTTCCAACATAGAGATTTTTTTCATTCTTACATT---TCAAAGAATTCCCATGATACA---TCAGAACAATCATTTCTAGGATTTACTGAT------------TTC------------------------
>Rhodiola_prainii
ATGGAGGTACTTATGGCAGAACGGGCCAATCTGGTCTTTCACAATAAAGTGATAGATGGAACTGCCATGAAACGACTTATTAGCAGATTAATAGATCACTTCGGAATGGCATATACATCACACATCTTGGATCAAGTAAAGACTCTGGGTTTCCAGCAAGCCACTGCTACATCTATTTCATTAGGAATTGATGATCTTTTAACAATACCTTCGAAAGGATGGCTAGTCCAGGATGCTGAACAACAAAGTTTTATTTTGGAAAAAAACCATCATTACGGGAATGTACATGCGGTAGAAAAATTACGCCAATCCATTGAAATATGGTATGCTACAAGTGAATATTTACGACAAGAAATGAACCCTAATTTCAGGATGACTGATCCCTTTAATCCAGTCCATATAATGTCTTTTTCGGGAGCTAGAGGAAATGTATCTCAAGTACACCAATTAGTAGGTATGAGAGGATTAATGTCGGATCCCCAAGGACAAATGATTGATTTACCCATTCAAAGCAATTTACGTGAAGGACTCTCTTTAACGGAATATATAATTTCTTGCTACGGAGCACGCAAGGGGGTTGTGGATACCGCTGTACGAACATCAGATGCTGGCTACCTGACGCGCCGGCTTGTTGAAGTAGTTCAACACATTGTTGTACGTAGAACGGATTGTGGCACCACCCAAGGGTTTTCAGTGAGTCCTCTAAATGGGATGATGTCGGAAAAAGTTTTTATTCAAACATTGATTGGGCGTGTACTAGCAGACGATATATATATGGGCCCGCGATGCATTGCCATTCGAAATAAAGATATTGGTATTGGACTTGTCAATCGATTCTTAACCTTTCGAATACACCCAATATCTATTCGAACTCCCTTTACTTGTAGGAGTATATTTTGGATCTGTCGATTCTGTTATGGACGGAGTCCTACTCATGGCGACCTGGTCGAATTGGGCGAAGCTGTTGGTATTATTGCGGGTCAATCTATTGGAGAACCAGGTACTCAACTAACATTACGAACTTTTCATACTGGTGGAGTATTCACTGGGGGTACTGCAGAACACGTACGAGCCCCCTCTAATGGAAAGATCAAATTTAATGAGGATTTGGTTCATCCCACACGTACACGTCACGGACATCCTGCTTTTCTGTGTTATATAGACTTGTATATAACTATTGAGAGTGAAGACATTCTACATAATGTGAATATTCCACCTAAAAGTTTTCTTTTAGTCCAAAATGATCAATATGTAGAATCCGAACAAGTGATTGCTGAGATTCGGTCAGGAACATACACTTTAAATTTTAAAGAGAAGGTTCGAAAACATATTTATTCTGATTTAGAGGGAGAAATGCACTGGAGTACCAATGTGTACCATGCATCTGAATTTACATATGGTAATGTTCATTTCTTACCAAAAGCAAGCCATTTATGGATATTAGCAGGAGGGTCGTGCAGATCCAGTGTAATCCCTTTTTCGCTTCACAAAGATCAAGATCAACTGAACATCGATTCGCTTTCTGTGGAACGAAGATATAGTTCTAACCGCTCAGTGACTAATGAGCAAGTGAAACATAAACTCTTTCGTTCGGATATTTCTGGTAAAAAAGAAGGCAATCTTCCTGTTTAT------TCAGAATTAAATCAAATCATATATACTGGTCGTTGCAATATACTATATCCT---GCTATTCTCTATCAGAATTCGAATTTATTGTCAAAGAGGCGAAGCAATAGATTCATCATTCCATTCCAGTCGATTCAAGAACGAAACAAAGAAACAACGCTCTATTCAGATTCCGATATCTCGGTTGAAATACCCATAAATGGTATTTTCCGCAGAAAGAGTATTCTTGGTTATTTCGATGATCCTCAATACAGAAGAAACAGCTCAGGAATTACTAAATATGGGACTATGGAGGTGCATTCAATCGTAAAAAAAGAG------GATTTGGTTGAT------TATCGAGGGGCAAAAGAATTTAAGCCAAGATACCAAATGCAA------GTAGATCGATTTTTTTTCATTCCCGAGGAAGTACATATTTTGCCTGGATCTTCTTCCATAATGGTGCGGAATAATAGTATCATTGGAGGAGATACACTAATCACTTTAAATATAAGAAGCCGAGTAGGCGGATTGGTCCGAGTG---GAG------AGAAAAAAAAAAAGAATTGAACTTCAAATATTTTCTGGAGATATTTATTTTCCTGGAGAGACA------GATGGGATAGTCCGACACAGCAGCATCTTAATACCACCAGGAGCGGGAAAAACAAAT------------TCGAAGGAATCAAAA---AAGAAATGGAAAAATTGGATTTATGTCCAAGGGATCACACCGACCAAGACAAAGTATTTTGTTTTGGTTCGACCTGTAGAAACATATGAAATAGCAGACGGTATAAATTTATCAACACTTTTTCCTCAGGATCCCTTGCAGGAAAGGGATAACATGAAATTTCGAGTTGTCAATTATATTCTTTATGGAAATGGCAAAGTCCTTTTTGGAATTCCTGACACAAGTAGTCAATTAGTTCGAACTTGTTTAGTATTGAATTGGAACCAC------GATAAA------AAGGGTTCTTCTATCGGGGAGGCCCATGTTTCCTTTGTTCAAGTAAGGACAAATGATCTGATTCGAGATTTTATAAGAATCGACTTAGTCAACTCCCCCCTTTCGTATACCGGAAAAAGGAACGATTCAGCCGGTTCATGGTTGATCTATAAT---ACTGGATCAAGGCGCACCTATATCAATCCGTTTTATTCCAAGGCATGGATTCAACAACCCCTT---ATCCAAAATCAAGTAACTATTCGTACCTTGTTGAATAGAAATAACGAATATCAATCTTTGATAATTTTGTCATCATCCAATTGTTTTCGAATGGGGCCA------TTTAACAGTGTAAAATATCACAATGGAATAAAAGAAGCACTTAAAAGAGACCCCCCCATAGTTTCAGTTAGTAAATTGAAATCATTGGGTTCCTTAGGAACAGCCCTTCCAATTATGCAT---------TTTTACCATTTACTAACCCATAATCAAATCTTGGTAATGAAATATTTTCAATTTGACAATTTTAAACAGACTTTTGAAATAATTCAATATTTTTTAATGGATGAAAATGGAAGGATTTCGAATCCCGATCTATGCAGTAAAAAATTTTGGAATCCATTTCATTTG---AATTGGTATTTTATCCATTGTAATTTTTGTGAAGAGAGACCCACAATAATTAGTCTTGGGCAGTTTATTTTTGAAAATGCATGTATAGCGAAAAACAGGCCCCACCTAAAATCGGGTCAAGTTTTAATTGTTCAAGTCGATTCTATAATAATTAGATCAGCTAAACCCTATTTAGCCACGCCAGGAGCAACTGTTCATGGACATTATGGAGAAACCCTTTCTACAGGGGATACTTTAGTTACATTTATATATGAAAAATCCAGATCTGGTGATATAACGCAGGGTCTTCCAAAAGTGGAACAAGTCTTGGAAGTACGTTCGATTGATTCAATATCGATGAACCTAGATAAGAGAGTTGAGGGTTGGAATGAGCATATAACAAGAATTCTTGGAATTCCTTGGGGATTCTTGATTGGTGTCGAGCTAACTATAGTGCAAAGTCGTATCTCTTTGGTTAATAAGATACAAAAGGTTTACCGATCCCAGGGTGTGCAGATTCATAATAGGCATATAGAAATTATTGTACGTCAAATAACATCAAAAGTTTTAGTTTCAGAA------GACGGAATGTCTAATGTTTTTTCACCCGGAGAACTAATTGGGTTGTTGCGAGCGGAACGAACGGGGCGTGCTTTGGACGAAGCAATCTGTTACCGAGCTATTTTATTGGGAATAACAAGAGCATCTCTGAATACTCAAAGTTTCATATCCGAAGCGAGTTTTCAAGAAACCGCTCGAGTCTTAGCAAAAGCTGCTCTAAGGGGTCGTATAGATTGGTTGAAGGGCCTAAAAGAAAACGTTGTTTTGGGAAGTATGATACCCGTTGGTACCGGATTCAAA------GAATTAGTACATCATTCAAGGCAACATAAC---------------AACAAAAACAAAAAGCAAAATTTATTTGAGGGGAAAATCAAAAATATTTTGTTCCAACATAGAGATTTTTTTCATTCTTACATT---TCAAAGAATTCCCATGATACA---TCAGAACAATCATTTCTAGGATTTACTGAT------------TTC------------------------
>Rhodiola_quadrifida
ATGGAGGTACTTATGGCAGAACGGGCCAATCTGGTCTTTCACAATAAAGTGATAGATGGAACTGCCATGAAACGACTTATTAGCAGATTAATAGATCACTTCGGAATGGCATATACATCACACATCTTGGATCAAGTAAAGACTCTGGGTTTCCAGCAAGCCACTGCTACATCTATTTCATTAGGAATTGACGATCTTTTAACAATACCTTCGAAAGGATGGCTAGTCCAGGATGCTGAACAACAAAGTTTTATTTTGGAAAAAAACCATCATTACGGGAATGTACATGCGGTAGAAAAATTACGCCAATCCATTGAAATATGGTATGCTACAAGTGAATATTTACGACAAGAAATGAATCCTAATTTCAGGATGACTGATCCCTTTAATCCAGTCCATATAATGTCTTTTTCGGGAGCTAGAGGAAATGTATCTCAAGTACACCAATTAGTAGGTATGAGAGGATTAATGTCGGATCCCCAAGGACAAATGATTGATTTACCCATTCAAAGCAATTTACGTGAAGGACTCTCTTTAACGGAATATATAATTTCTTGCTACGGAGCACGCAAGGGGGTTGTGGATACCGCTGTACGAACATCAGATGCTGGCTACCTGACGCGCCGGCTTGTTGAAGTAGTTCAACACATTGTTGTACGTAGAACGGATTGTGGCACCACCCAAGGGTTTTCAGTGAGTCCTCTAAATGGGATGATGTCGGAAAAAGTTTTTATTCAAACATTGATTGGGCGTGTACTAGCAGACGATATATATATGGGCCCGCGATGCATTGCCATTCGAAATAAAGATATTGGTATTGGACTTGTAAATCGATTCTTAACCTTTCGAATACACCCAATATCTATTCGAACTCCCTTTACTTGTAGGAGTATATTTTGGATCTGTCGATTCTGTTATGGACGGAGTCCTACTCATGGCGACCTGGTCGAATTGGGCGAAGCTGTAGGTATTATTGCGGGTCAATCTATTGGAGAACCGGGTACTCAACTAACATTACGAACTTTTCATACTGGTGGAGTATTCACTGGGGGTACTGCAGAACACGTACGAGCCCCCTCTAATGGAAAGATCAAATTTAATGAGGATTTGGTTCATCCCACACGTACACGTCACGGACATCCTGCTTTTCTGTGTTATATAGACTTGTATATAACTATTGAGAGTGAAGACATTCTACATAATGTGAATATTCCACCTAAAAGTTTTCTTTTAGTCCAAAATGATCAATATGTAGAATCCGAACAAGTGATTGCTGAGATTCGGGCAGGAACATACACTTTAAATTTTAAAGAGAAGGTTCGAAAACATATTTATTCTGATTCAGAGGGAGAAATGCACTGGAGTACCAATGTGTACCATGCATCTGAATTTACATATGGTAATGTTCATTTCTTACCAAAAACAAGCCATTTATGGATATTAGCAGGAGGGTCGTGCAGATCCAGTGTAGTCCCTTTTTCGCTTCACAAAGATCAAGATCAACTGAACATTGATTCGCTTTCTGTGGAACGAAGATATAGTTCTAACCGCTCAGTGACTAATAAGCAAGTGAAACATAAACTCTTTCGTTCGGATATTTCTGGTAAAAAAGAAGGCAATCTTCCTGTTTAT------TCAGAATTAAATCAAATCATATATACTGGTCGTTGCAATATACTATATCCT---GCTATTCTCTATCAGAATTCGAATTTATTGTCAAAGAGGCGAAGCAATAGATTCATCCTTCCATTCCAGTCGATTCAAGAACGAAACAAAGAAACAATGCTCTATTCAGATTCCGATATCTCGGTTGAAATACCCATAAATGGTATTTTCCGCAGAAATAGTATTCTTGGGTATTTCGATGATCCTCAATACAGAAGAAACAGCTCAGGAATTACTAAATATGGGACTATGGAGGTGCATTCAATCGTAAAAAAAGAG------GATTTGGTTGAT------TATCGAGGGGCAAAAGAATTTAAGCCAAGATACCAAATGCAA------GTAGATCGCTTTTTTTTCATTCCTGAGGAAGTACATATTTTGCCTGGATCTTCTTCCATAATGGTGCGGAATAATAGTATCATTGTAGGAGATACACTAATTACTTTAAATATAAGAAGCCGAGTAGGCGGATTGGTCCGAGTG---GAG------AGAAAAAAAAAAAGGATTGAACTTCAAATATTTTCTGGAGATATTTATTTTCCTGGAGAGACA------GATGGGATAGTCCGACACAGCAGCATCTTAATACCACCAGGAGCGGGAAAAACAAAT------------TCGAAGGAATCAAAA---AATAAATGGAAAAATTGGATTTATGTCCAAGGGATCACACCGACCAAGACAAAGTATTTTGTTTTGGTTCGACCTGTAGAAACATATGAAATAGCAGACGGTATAAATTTATCAACACTTTTTCCTCAGGATCCCTTGCAGGAAAGGGATAACATGAAATTTCGAGTTGTCAATTATATTCTTTATGGAAATGGCAAAGTCCTTTTTGGAATTCCTGACACAAGTAGTCAATTAGTTCGAACTTGTTTAGTATTGAATTGGAACCAC------GATAAA------AAAGGTTCTTCTATCGGGGAGGCCCATGTTTCCTTTGTTCAAGTAAGGACAAATGATCTGATTCGAGATTTTATAAGAATCGACTTAGTCAACTCCCCCCTTTCGTATACCGGAAAAAGGAACGATTCATCCGGTTCATGGTTGATCTATAAT---ACTGGATCAAGGCGCACCTATATCAATCCGTTTTATTCCAAGGCATGGATTCAACAACCCCTT---ATCCAAAATCAAGTAACTATTCGTACCTTGTTGAATAGAAATAACGAATATCAATCTTTGATAATTTTGTCATCATCCAATTGTTTTCGAATGGGGCCA------TTTAACAGTGTAAAATATCACAATGGAATAAAAGAAGCACTTAAAAGAGACCCCCCCATAGTTTCAGTTAGTAAATTGAAATCATTGGGTTCCTTAGGAACAGCCCTTCCAATTATGAAT---------TTTTACCATTTACTAACCCATAATCAAATCTTGGTAATGAAATATTTTCAATTTGACAATTTTAAACAGACTTTTGAAATAATTCAATATTTTTTAATGGATGAAAATGGAAGGATTTCGAATCCCGATCTATGCAGTAAAAAATTTTTGAATCCATTTCATTTG---AATTGGTATTTTATCCATTGTAATTTTTGTGAAGAGAGACCCACAATAATTAGTCTTGGGCAGTTTATTTTTGAAAATGCATGTATAGCGAAAAACAGGCCCCACCTAAAATCGGGTCAAGTTTTAATTGTTCAAGTCGATTCTATAATAATTAGATCAGCTAAACCCTATTTAGCCACGCCAGGAGCAACTGTTCATGGACATTATGGAGAAACCCTTTCTACAGGGGATACTTTTGTTACATTTATATATGAAAAATCAAGATCTGGTGATATAACGCAGGGTCTTCCAAAAGTGGAACAAGTCTTGGAAGTACGTTCGATTGATTCAATATCGATGAACCTAGAAAAGAGAGTTGAGGGTTGGAATGAGCATATAACAAGAATTCTTGGAATTCCTTGGGGATTCTTGATTGGTGTCGAGCTAACTATAGTGCAAAGTCGTATCTCTTTGGTTAATAAGATACAAAAGGTTTATCGATCCCAGGGTGTGCAGATTCATAATAGGCATATAGAAATTATTGTACGTCAAATAACATCAAAAGTTTTAGTTTCAGAA------GACGGAATGTCTAATGTTTTTTCACCCGGAGAACTAATTGGATTGTTGCGAGCGGAACGAACGGGGCGTGCTTTGGACGAAGCAATCTGTTACCGAGCTATTTTATTGGGAATAACAAGAGCATCTCTGAATACTCAAAGTTTCATATCCGAAGCGAGTTTTCAAGAAACCGCTCGAGTCTTAGCAAAAGCTGCTCTAAGGGGTCGTATAGATTGGTTGAAGGGCCTAAAAGAAAACGTTGTTTTGGGAAGTATGATACCCGTTGGTACCGGATTCAAA------GAATTAGTACATCGTTCAAGGCAACATAAC---------------AACAAAAACAAAAAGCAAAATTTATTTGAGGGGAAAATAAAAAATATTTTGTTCCAACATAGAGATTTTTTGCATTCTTACATT---TCAAAGAATTCCCATGATACA---TCAGAACAATCATTTCTAGGATTTACTGAT------------TTC------------------------
>Rhodiola_rhodantha
ATGGAGGTACTTATGGCAGAACGGGCCAATCTGGTCTTTCACAATAAAGTGATAGATGGAACTGCCATGAAACGACTTATTAGCAGATTAATAGATCACTTCGGAATGGCATATACATCACACATCTTGGATCAAGTAAAGACTCTGGGTTTCCAGCAAGCCACTGCTACATCTATTTCATTAGGAATTGACGATCTTTTAACAATACCTTCGAAAGGATGGCTAGTCCAGGATGCTGAACAACAAAGTTTTATTTTGGAAAAAAACCATCATTACGGGAATGTACATGCGGTAGAAAAATTACGCCAATCCATTGAAATATGGTATGCTACAAGTGAATATTTAAGACAAGAAATGAATCCTAATTTCAGGATGACTGATCCCTTTAATCCAGTCCATATAATGTCTTTTTCGGGAGCTAGAGGAAATGTATCTCAAATACACCAATTAGTAGGTATGAGAGGATTAATGTCGGATCCCCAAGGACAAATGATTGATTTACCCATTCAAAGCAATTTACGTGAAGGACTCTCTTTAACGGAATATATAATTTCTTGCTACGGAGCACGCAAGGGGGTTGTGGATACCGCTGTACGAACATCAGATGCTGGCTACCTGACGCGCCGGCTTGTTGAAGTAGTTCAACACATTGTTGTACGTAGAACGGATTGTGGCACCACCCAAGGGTTTTCAGTGAGTCCTCTAAATGGGATGATGTCGGAAAAAGTTTTTATTCAAACATTGATTGGGCGTGTACTAGCAGACGATATATATATGGGCCCGCGATGCATTGCCATTCGAAATAAAGATATTGGTATTGGACTTGTCAATCGATTCTTAACCTTTCGAATACACCCAATATCTATTCGAACTCCCTTTACTTGTAGGAGTATATTTTGGATCTGTCGATTCTGTTATGGACGGAGTCCTACTCATGGCGACCTGGTCGAATTGGGCGAAGCTGTAGGTATTATTGCGGGTCAATCTATTGGAGAACCGGGTACTCAACTAACATTACGAACTTTTCATACTGGTGGAGTATTCACTGGGGGTACTGCAGAACACGTACGAGCCCCCTCTAATGGAAAGATCAAATTTAATGAGGATTTGGTTCATCCCACACGTACACGTCACGGACATCCTGCTTTTCTGTGTTATATAGACTTGTATATAACTATTGAGAGTGAAGACATTCTACATAATGTGAATATTCCACCTAAAAGTTTTCTTTTAGTCCAAAATGATCAATATGTAGAATCCGAACAAGTGATTGCTGAGATTCGGTCAGGAACATACACTTTTAATTTTAAAGAGAAGGTTCGAAAACATATTTATTCTGATTCAGAGGGAGAAATGCACTGGAGTACCAATGTGTACCATGCATCTGAATTTACATATGGTAATGTTCATTTCTTACCAAAAACAAGCCATTTATGGATATTAGCAGGAGGGTCGTGCAGATCCAGTGTAGTCCCTTTTTCGCTTCACAAAGATCAAGATCAACTGAACATTGATTCGCTTTCTGTGGAACGAAGATATAGTTCTAACCGCTCAGTGACTAATGAGCAAGTGAAACATAAACTCTTTCGTTCGGATATTTCTGGTAAAAAAGAAGGCAATCTTCCTGTTTAT------TCAGAATTAAATCAAATCATATATACTGGTCGTTGCAATATACTATATCCT---GCTATTCTCTATCAGAATTCGAATTTATTGTCAAAGAGGCGAAGCAATAGATTCATCATTCCATTCCAGTCGATTCAAGAACGAAACAAAGAAACAACGCTCTATTCAGATTCCGATATCTCGGTTGAAATACCCATAAATGGTATTTTCCGCAGAAATAGTATTCTTGGTTATTTCGATGATCCTCAATACAGAAGAAACAGCTCAGGAATTACTAAATATGGGACTATGGAGGTGCATTCAATCGTAAAAAAAGAG------GATTTGGTTGAT------TATCGAGGGGCAAAAGAATTTAAGCCAAGATACCAAATGCAA------GTAGATCGATTTTTTTTCATTCCCGAGGAAGTACATATTTTGCCTGGATCTTCTTCCATAATGGTGCGGAATAATAGTATCATTGGAGGAGATACACTAATCACTTTAAATATAAGAAGCCGAGTAGGCGGATTGGTCCGAGTG---GAG------AGAAAAAAAAAAAGGATTGAACTTCAAATATTTTCTGGAGATATTTATTTTCCTGGAGAGACA------GATGGGATAGTCCGACACAGCAGCATCTTAATACCACCAGGAGCGGGAAAAACAAAT------------TCGAAGGAATCAAAA---AATAAATGGAAAAATTGGATTTATGTCCAAGGGATCACACCGACCAAGACAAAGTATTTTGTTTTGGTTCGACCTGTAGAAACATATGAAATAGCAGACGGTATAAATTTATCAACACTTTTTCCTCAGGATCCCTTGCAGGAAAGGGATAACATGAAATTTCGAGTTGTCAATTATATTCTTTATGGAAATGGCAAAGTCCTTTTTGGAATTCCTGACACAAGTAGTCAATTAGTTCGAACTTGTTTAGTATTGAATTGGAACCAC------GATAAA------AAGGGTTCTTCTATCGGGGAGGCCCATGTTTCCTTTGTTCAAGTAAGGACAAATGATCTGATTCGAGATTTTATAAGAATCGACTTAGTCAACTCCCCCCTTTCGTATACCGGAAAAAGGGACGATTCATCCGGTTCATGGTTGATCTATAAT---ACTGGATCAAGGCGCACCTATATCAATCCGTTTTATTCCAAGGCATGGATTCAACAACCCCTT---ATCCAAAATCAAGTAACTATTCGTACCTTGTTGAATAGAAATAACGAATATCAATCTTTGATAATTTTGTCATCATCCAATTGTTTTCGAATGGGGCCA------TTTAACAGTGTAAAATATCACAATGGAATAAAAGAAGCACTTAAAAGAGACCCCCCCATAGTTTCAGTTAGTAAATTGAAATCATTGGGTTCCTTAGGAACAGCCCTTCCAATTATAAAT---------TTTTACCATTTACTAACCCATAATCAAATCTTGGTAATGAAATATTTTCAATTTGACAATTTTAAACAGACTTTTGAAATAATTCAATATTTTTTAATGGATGAAAATGGAAGGATTTCAAATCCCGATCTATGCAGTAAAAAATTTTTGAATCCATTTCATTTG---AATTGGTATTTTATCCATTGTAATTTTTGTGAAGAGAGACCCACAATAATTAGTCTTGGGCAGTTTATTTTTGAAAATGCATGTATAGCGAAAAACAGGCCCCACCTAAAATCGGGTCAAGTTTTAATTGTTCAAGTCGATTCTATAATAATTAGATCAGCTAAACCCTATTTAGCCACGCCAGGAGCAACTGTTCATGGACATTATGGAGAAACCCTTTCTACAGGGGATACTTTTGTTACATTTATATACGAAAAATCCAGATCTGGTGATATAACGCAGGGTCTTCCAAAAGTGGAACAAGTCTTGGAAGTACGTTCGATTGATTCAATATCGATGAACCTAGAAAAGAGAGTTGAGGGTTGGAATGAGCATATAACAAGAATTCTTGGAATTCCTTGGGGATTCTTGATTGGTGTCGAGCTAACTATAGTGCAAAGTCGTATCTCTTTGGTTAATAAGATACAAAAGGTTTACCGATCCCAGGGTGTGCAGATTCATAATAGGCATATAGAAATTATTGTACGTCAAATAACATCAAAAGTTTTAGTTTCAGAA------GACGGAATGTCTAATGTTTTTTCACCCGGAGAACTAATTGGGTTGTTGCGAGCGGAACGAACGGGGCGTGCTTTGGACGAAGCAATCTGTTACCGAGCTATTTTATTGGGAATAACAAGAGCATCTCTGAATACTCAAAGTTTCATATCCGAAGCGAGTTTTCAAGAAACCGCTCGAGTCTTAGCAAAAGCTGCTCTAAGGGGTCGTATAGATTGGTTGAAGGGCCTAAAAGAAAACGTTGTTTTGGGAAGTATGATACCTGTTGGTACCGGATTTAAA------GAATTAGTACATCATTCAAGGCAACATAAC---------------------AACAAAAAGCAAAATTTATTTGAGGGGAAAATAAAAAATATTTTGTTCCAACATAAAGATTTTTTTCATTCTTACATT---TCAAAGAATTCCCATGATACA---TCAGAACAATCATTTCTAGGATTTACTGAGCGGATTCAGCCCTTT------------------------
>Rhodiola_sexifolia
ATGGAGGTACTTATGGCAGAACGGGCCAATCTGGTCTTTCACAATAAAGTGATAGATGGAACTGCCATGAAACGACTTATTAGCAGATTAATAGATCACTTCGGAATGGCATATACATCACACATCTTGGATCAAGTAAAGACTCTGGGTTTCCAGCAAGCCACTGCTACATCTATTTCATTAGGAATTGATGATCTTTTAACAATACCTTCGAAAGGATGGCTAGTCCAGGATGCTGAACAACAAAGTTTTATTTTGGAAAAAAACCATCATTACGGGAATGTACATGCGGTAGAAAAATTACGCCAATCCATTGAAATATGGTATGCTACAAGTGAATATTTACGACAAGAAATGAACCCTAATTTCAGGATGACTGATCCCTTTAATCCAGTCCATATAATGTCTTTTTCGGGAGCTAGAGGAAATGTATCTCAAGTACACCAATTAGTAGGTATGAGAGGATTAATGTCGGATCCCCAAGGACAAATGATTGATTTACCCATTCAAAGCAATTTACGTGAAGGACTCTCTTTAACGGAATATATAATTTCTTGCTACGGAGCACGCAAGGGGGTTGTGGATACCGCTGTACGAACATCAGATGCTGGCTACCTGACGCGCCGGCTTGTTGAAGTAGTTCAACACATTGTTGTACGTAGAACGGATTGTGGCACCACCCAAGGGTTTTCAGTGAGTCCTCTAAATGGGATGATGTCGGAAAAAGTTTTTATTCAAACATTGATTGGGCGTGTACTAGCAGACGATATATATATGGGCCCGCGATGCATTGCCATTCGAAATAAAGATATTGGTATTGGACTTGTCAATCGATTCTTAACCTTTCGAATACACCCAATATCTATTCGAACTCCCTTTACTTGTAGGAGTATATTTTGGATCTGTCGATTCTGTTATGGACGGAGTCCAACTCATGGCGACCTGGTCGAATTGGGCGAAGCTGTAGGTATTATTGCGGGTCAATCTATTGGAGAACCGGGTACTCAACTAACATTACGAACTTTTCATACTGGTGGAGTATTCACTGGGGGTACTGCAGAACACGTACGAGCCCCCTCTAATGGAAAGATCAAATTTAATGAGGATTTGGTTCATCCCACACGTACACGTCACGGACATCCTGCTTTTCTGTGTTATATAGACTTGTATATAACTATTGAGAGTGAAGACATTCTACATAATGTGAATATTCCACCTAAAAGTTTTCTTTTAGTCCAAAATGATCAATATGTAGAATCCGAACAAGTGATTGCTGAGATTCGGTCAGGAACATACACTTTAAATTTTAAAGAGAAGGTTCGAAAACATATTTATTCTGATTTAGAGGGAGAAATGCACTGGAGTACCAATGTGTACCATGCATCTGAATTTACATATAGTAATGTTCATTTCTTACCAAAAGCAAGCCATTTATGGATATTAGCAGGAGGGTCGTGCAGATCCAGTGTAATCCCTTTTTCGCTTCACAAAGATCAAGATCAACTGAACATTGATTCGCTTTCTGTGGAACGAAGATATAGTTCTAACCGCTCAGTGACTAATGAGCAAGTGAAACATAAACTCTTTCGTTCGGATATTTCTGGTAAAAAAGAAGGCAATCTTCCTGTTTAT------TCAGAATTAAATCAAATCATATATACTGGTCGTTGCAATATACTATATCCT---GCTATTCTCTATCAGAATTCGAATTTATTGTCAAAGAGGCGAAGCAATAGATTCATCATTCCATTCCAGTCGATTCAAGAACGAAACAAAGAAACAACGCTCTATTCAGATTCCGATATCTCGGTTGAAATACCCATAAATGGTATTTTCCGCAGAAAGAGTATTCTTGGTTATTTCGATGATCCTCAATACAGAAGAAACAGCTCAGGAATTACTAAATATGGGACTATGGAGGTGCATTCAATCGTAAAAAAAGAG------GATTTGGTTGAT------TATCGAGGGGCAAAAGAATTTAAGCCAAGATACCAAATGCAA------GTAGATCGATTTTTTTTCATTCCCGAGGAAGTACATATTTTGCCTGGATCTTCTTCCATAATGGTGCGGAATAATAGTATCATTGGAGGAGATACACTAATCACTTTAAATATAAGAAGCCGAGTAGGCGGATTGGTCCGAGTG---GAG------AGAAAAAAAAAAAGGATTGAACTTCAAATATTTTCTGGAGATATTTATTTTCCTGGAGAGACA------GATGGGATAGTCCGACACAGCAGCATCTTAATACCACCAGGAGCGGGAAAAACAAAT------------TCGAAGGAATCAAAA---AAGAAATGGAAAAATTGGATTTATGTCCAAGGGATCACACCGACCAAGACAAAGTATTTTGTTTTGGTTCGACCTGTAGAAACATATGAAATAGCAGACGGTATAAATTTATCAACACTTTTTCCTCAGGATCCCTTGCAGGAAAGGGATAACATGAAATTTCGAGTTGTCAATTATATTCTTTATGGAAATGGCAAAGTCCTTTTTGGAATTCCTGACACAAGTAGTCAATTAGTTCGAACTTGTTTAGTATTGAATTGGAACCAC------GATAAA------AAGGGTTCTTCTATCGGGGAGGCCCATGTTTCCTTTGTTCAAGTAAGGACAAATGATCTGATTCGAGATTTTATAAGAATCGACTTAGTCAACTCCCCCCTTTCGTATACCGGAAAAAGGAACGATTCAGCCGGTTCATGGTTGATCTATAAT---ACTGGATCAAGGCGCACCTATATCAATCCGTTTTATTCCAAGGCATGGATTCAACAACCCCTT---ATCCAAAATCAAGTAACTATTCGTACCTTGTTGAATAGAAATAACGAATATCAATCTTTGATAATTTTGTCATCATCCAATTGTTTTCGAATGGGGCCA------TTTAACAGTGTAAAATATCACAATGGAATAAAAGAAGCACTTAAAAGAGACCCCCCCATAGTTTCAGTTAGTAAATTGAAATCATTGGGTTCCTTAGGAACAGCCCTTCCAATTATGAAT---------TTTTACCATTTACTAACCCATAATCAAATCTTGGTAATGAAATATTTTCAATTTGACAATTTTAAACAGACTTTTGAAATAATTCAATATTTTTTAATGGATGAAAATGGAAGGATTTCGAATCCCGATCTATGCAGTAAAAAATTTTGGAATCCATTTCATTTG---AATTGGTATTTTATCCATTGTAATTTTTGTGAAGAGAGACCCACAATAATTAGTCTTGGGCAGTTTATTTTTGAAAATGCATGTATAGCGAAAAACAGGCCCCACCTAAAATCGGGTCAAGTTTTAATTGTTCAAGTCGATTCTATAATAATTAGATCAGCTAAACCCTATTTAGCCACGCCAGGAGCAACTGTTCATGGACATTATGGAGAAACCCTTTCTACAGGGGATACTTTAGTTACATTTATATATGAAAAATCCAGATCTGGTGATATAACGCAGGGTCTTCCAAAAGTGGAACAAGTCTTGGAAGTACGTTCGATTGATTCAATATCGATGAACCTAGAAAAGAGAGTTGAGGGTTGGAATGAGCATATAACAAGAATTCTTGGAATTCCTTGGGGATTCTTGATTGGTGTCGAGCTAACTATAGTGCAAAGTCGTATCTCTTTGGTTAATAAGATACAAAAGGTTTACCGATCCCAGGGTGTGCAGATTCATAATAGGCATATAGAAATTATTGTACGTCAAATAACATCAAAAGTTTTAGTTTCAGAA------GACGGAATGTCTAATGTTTTTTCACCCGGAGAACTAATTGGGTTGTTGCGAGCGGAACGAACGGGGCGTGCTTTGGACGAAGCAATCTGTTACCGAGCTATTTTATTGGGAATAACAAGAGCATCTCTGAATACTCAAAGTTTCATATCCGAAGCGAGTTTTCAAGAAACCGCTCGAGTCTTAGCAAAAGCTGCTCTAAGGGGTCGTATAGATTGGTTGAAGGGCCTAAAAGAAAACGTTGTTTTGGGAAGTATGATACCCGTTGGTACCGGATTCAAA------GAATTAGTACATCATTCAAGGCAACATAAC---------------AACAAAAACAAAAAGCAAAATTTATTTGAGGGGAAAATCAAAAATATTTTGTTCCAACATAGAGATTTTTTTCATTCTTACATT---TCAAAGAATTCCCATGATACA---TCAGAACAATCATTTCTAGGATTTACTGAT------------TTC------------------------
>Rhodiola_sinuata
ATGGAGGTACTTATGGCAGAACGGGCCAATCTGGTCTTTCACAATAAAGTGATAGATGGAACTGCCATGAAACGACTTATTAGTAGATTAATAGATCACTTCGGAATGGCATATACATCACACATCTTGGATCAAGTAAAGACTCTGGGTTTCCAGCAAGCCACTGCTACATCTATTTCATTAGGAATTGATGATCTTTTAACAATACCTTCGAAAGGATGGCTAGTCCAGGATGCTGAACAACAAAGTTTTATTTTGGAAAAAAACCATCATTACGGGAATGTACATGCGGTAGAAAAATTACGCCAATCCATTGAAATATGGTATGCTACAAGTGAATATTTACGACAAGAAATGAACCCTAATTTCAGGATGACTGATCCCTTTAATCCAGTCCATATAATGTCTTTTTCGGGAGCTAGAGGAAATGTATCTCAAGTACACCAATTAGTAGGTATGAGAGGATTAATGTCGGATCCCCAAGGACAAATGATTGATTTACCCATTCAAAGCAATTTACGTGAAGGACTCTCTTTAACGGAATATATAATTTCTTGCTACGGAGCACGCAAGGGGGTTGTGGATACCGCTGTACGAACATCAGATGCTGGCTACCTGACGCGCCGGCTTGTTGAAGTAGTTCAACACATTGTTGTACGTAGAACGGATTGTGGCACCACCCAAGGGTTTTCAGTGAGTCCTCTAAATGGGATGATGTCGGAAAAAGTTTTTATTCAAACATTGATTGGGCGTGTACTAGCAGACGATATATATATGGGCCCGCGATGCATTGCCATTCGAAATAAAGATATTGGTATTGGACTTGTCAATCGATTCTTAACCTTTCGAATACACCCAATATCTATTCGAACTCCCTTTACTTGTAGGAGTATATTTTGGATCTGTCGATTCTGTTATGGACGGAGTCCTACTCATGGCGACCTGGTCGAATTGGGCGAAGCTGTAGGTATTATTGCGGGTCAATCTATTGGAGAACCGGGTACTCAACTAACATTACGAACTTTTCATACTGGTGGAGTATTCACTGGGGGTACTGCAGAACACGTACGAGCCCCCTCTAATGGAAAGATCAAATTTAATGAGGATTTGGTTCATCCCACACGTACACGTCACGGACATCCTGCTTTTCTGTGTTATATAGACTTGTATATAACTATTGAGAGTGAAGACATTCTACATAATGTGAATATTCCACCTAAAAGTTTTCTTTTAGTCCAAAATGATCAATATGTAGAATCCGAACAAGTGATTGCTGAGATTCGGTCAGGAACATACACTTTAAATTTTAAAGAGAAGGTTCGAAAACATATTTATTCTGATTTAGAGGGAGAAATGCACTGGAGTACCAATGTGTACCATGCATCTGAATTTACATATGGTAATGTTCATTTCTTACCAAAAGCAAGCCATTTATGGATATTAGCAGGAGGGTCGTGCAGATCCAGTGTAATCCCTTTTTCGCTTCACAAAGATCAAGATCAACTGAACATTGATTCGCTTTCTGTGGAACGAAGATATAGTTCTAACCGCTCAGTGACTAATGAGCAAGTGAAACATAAACTCTTTCGTTCGGATATTTCTGGTAAAAAAGAAGGCAATCTTCCTGTTTAT------TCAGAATTAAATCAAATCATATATACTGGTCGTTGCAATATACTATATCCT---GCTATTCTCTATCAGAATTCGAATTTATTGTCAAAGAGGCGAAGCAATAGATTCATCATTCCATTCCAGTCGATTCAAGAACGAAACAAAGAAACAACGCTTTATTCAGATTCCGATATCTCGGTTGAAATACCCATAAATGGTATTTTCCGCAGAAAGAGTATTCTTGGTTATTTCGATGATCCTCAATACAGAAGAAACAGCTCAGGAATTACTAAATATGGGACTATGGAGGTGCATTCAATCGTAAAAAAAGAG------GATTTGGTTGAT------TATCGAGGGGCAAAAGAATTTAAGCCAAGATACCAAATGCAA------GTAGATCGATTTTTTTTCATTCCCGAGGAAGTACATATTTTGCCTGGATCTTCTTCCATAATGGTGCGGAATAATAGTATCATTGGAGGAGATACACTAATCACTTTAAATATAAGAAGCCGAGTAGGCGGATTGGTCCGAGTG---GAG------AGAAAAAAAAAAAGGATTGAACTTCAAATATTTTCTGGAGATATTTATTTTCCTGGAGAGACA------GATGGGATAGTCCGACACAGCAACATCTTAATACCACCAGGAGCGGGAAAAACAAAT------------TCGAAGGAATCAAAA---AAGAAATGGAAAAATTGGATTTATGTCCAAGGGATCACACCGACCAAGACAAAGTATTTTGTTTTGGTTCGACCTGTAGAAACATATGAAATAGCAGACGGTATAAATTTATCAACACTTTTTCCTCAGGATCCCTTGCAGGAAAGGGATAACATGAAATTTCGAGTTGTCAATTATATTCTTTATGGAAATGGCAAAGTCCTTTTTGGAATTCCTGACACAAGTAGTCAATTAGTTCGAACTTGTTTAGTATTGAATTGGAACCAC------GATAAA------AAGGGTTCTTCTATCGGGGAGGCCCATGTTTCCTTTGTTCAAGTAAGGACAAATGATCTGATTCGAGATTTTATAAGAATCGACTTAGTCAACTCCCCCCTTTCGTATACCGGAAAAAGGAACGATTCAGCCGGTTCATGGTTGATCTATAAT---ACTGGATCAAGGCGCACCTATATCAATCCGTTTTATTCCAAGGCATGGATTCAACAACCCCTT---ATCCAAAATCAAGTAACTATTCGTACCTTGTTGAATAGAAATAACGAATATCAATCTTTGATAATTTTGTCATCATCCAATTGTTTTCGAATGGGGCCA------TTTAACAGTGTAAAATATCACAATGGAATAAAAGAAGCACTTAAAAGAGACCCCCCCATAGTTTCAGTTAGTAAATTGAAATCATTGGGTTCCTTAGGAACAGCCCTTCCAATTATGAAT---------TTTTACCATTTACTAACCCATAATCAAATCTTGGTAATGAAATATTTTCAATTTGACAATTTTAAACAGACTTTTGAAATAATTCAATATTTTTTAATGGATGAAAATGGAAGGATTTCGAATCCCGATCTATGCAGTAAAAAATTTTGGAATCCATTTCATTTG---AATTGGTATTTTATCCATTGTAATTTTTGTGAAGAGAGACCCACAATAATTAGTCTTGGGCAGTTTATTTTTGAAAATGCATGTATAGCGAAAAACAGGCCCCACCTAAAATCGGGTCAAGTTTTAATTGTTCAAGTCGATTCTATAATAATTAGATCAGCTAAACCCTATTTAGCCACGCCAGGAGCAACTGTTCATGGACATTATGGAGAAACCCTTTCTACAGGGGATACTTTAGTTACATTTATATATGAAAAATCCAGATCTGGTGATATAACGCAGGGTCTTCCAAAAGTGGAACAAGTCTTGGAAGTACGTTCGATTGATTCAATATCGATGAACCTAGAAAAGAGAGTTGAGGGTTGGAATGAGCATATAACAAGAATTCTTGGAATTCCTTGGGGATTCTTGATTGGTGTCGAGCTAACTATAGTGCAAAGTCGTATCTCTTTGGTTAATAAGATACAAAAGGTTTACCGATCCCAGGGTGTGCAGATTCATAATAGGCATATAGAAATTATTGTACGTCAAATAACATCAAAAGTTTTAGTTTCAGAA------GACGGAATGTCTAATGTTTTTTCACCCGGAGAACTAATTGGGTTGTTGCGAGCGGAACGAACGGGGCGTGCTTTGGACGAAGCAATCTGTTACCGAGTTATTTTATTGGGAATAACAAGAGCATCTCTGAATACTCAAAGTTTCATATCCGAAGCGAGTTTTCAAGAAACCGCTCGAGTCTTAGCAAAAGCTGCTCTAAGGGGTCGTATAGATTGGTTGAAGGGCCTAAAAGAAAACGTTGTTTTGGGAAGTATGATACCCGTTGGTACCGGATTCAAA------GAATTAGTACATCATTCAAGGCAACATAAC---------------------AACAAAAAGCAAAATTTATTTGAGGGGAAAATCAAAAATATTTTGTTCCAACATAGAGATTTTTTTCATTCTTACATT---TCAAAGAATTCCCATGATACA---TCAGAACAATCATTTCTAGGATTTACTGAT------------TTC------------------------
>Rhodiola_smithii
ATGGAGGTACTTATGGCAGAACGGGCCAATCTGGTCTTTCACAATAAAGTGATAGATGGAACTGCCATGAAACGACTTATTAGCAGATTAATAGATCACTTCGGAATGGCATATACATCACACATCTTGGATCAAGTAAAGACTCTGGGTTTCCAGCAAGCCACTGCTACATCTATTTCATTAGGAATTGACGATCTTTTAACAATACCTTCGAAAGGATGGCTAGTCCAGGATGCTGAACAACAAAGTTTTATTTTGGAAAAAAACCATCATTACGGGAATGTACATGCGGTAGAAAAATTACGCCAATCCATTGAAATATGGTATGCTACAAGTGAATATTTACGACAAGAAATGAATCCTAATTTCAGGATGACTGATCCCTTTAATCCAGTCCATATAATGTCTTTTTCGGGAGCTAGAGGAAATGTATCTCAAGTACACCAATTAGTAGGTATGAGAGGATTAATGTCGGATCCCCAAGGACAAATGATTGATTTACCCATTCAAAGCAATTTACGTGAAGGACTCTCTTTAACGGAATATATAATTTCTTGCTACGGAGCACGCAAGGGGGTTGTGGATACCGCTGTACGAACATCAGATGCTGGCTACCTGACGCGCCGGCTTGTTGAAGTAGTTCAACACATTGTTGTACGTAGAACGGATTGTGGCACCACCCAAGGGTTTTTAGTGAGTCCTCTAAATGGGATGATGTCGGAAAAAGTTTTTATTCAAACATTGATTGGGCGTGTACTAGCAGACGATATATATATGGGCCCGCGATGCATTGCCATTCGAAATAAAGATATTGGTATTGGACTTGTCAATCGATTCTTAACCTTTCGAATACACCCAATATCTATTCGAACTCCCTTTACTTGTAGGAGTATATTTTGGATCTGTCGATTCTGTTATGGACGGAGTCCTACTCATGGCGACCTGGTCGAATTGGGCGAAGCTGTAGGTATTATTGCGGGTCAATCTATTGGAGAACCAGGTACTCAACTAACATTACGAACTTTTCATACTGGTGGAGTATTCACTGGGGGTACTGCAGAACACGTACGAGCCCCCTCTAATGGAAAGATCCAATTTAATGAGGATTTGGTTCATCCCACACGTACACGTCACGGACATCCTGCTTTTCTGTGTTATATAGATTTGTATATAACTATTGAGAGTGAAGACATTCTACATAATGTGAATATTCCACCTAAAAGTTTTCTTTTAGTCCAAAATGATCAATATGTAGAATCCGAACAAGTGATTGCTGAGATTCGGGCAGGAACATACACTTTAAATTTTAAAGAGAAGGTTCGAAAACATATTTATTCTGATTCAGAGGGAGAAATGCACTGGAGTACCAATGTGTACCATGCATCTGAATTTACATATGGTAATGTTCATTTCTTACCAAAAACAAGCCATTTATGGATATTAGCAGGAGGGTCGTGCAGATCCAGTGTAGTCCCTTTTTCGCTTCACAAAGATCAAGATCAACTGAACATTGATTCGCTTTCTGTGGAACGAAGATATAGTTCTAACCGCTCAGTGACTAATGAGCAAGTGAAACATAAACTCTTTCGTTCGGATATTTCTGGTAAAAAAGAAGGCAATCTTCCTGTTTAT------TCAAAATTAAATCAAATCATATATACTGGTCGTTGCAATATACTATATCCT---GCTATTCTCTATCAGAATTCGAATTTATTGTCAAAGAGGCGAAGCAATAGATTCATCATTCCATTCCAGTCGATTCAAGAACGAAACAAAGAAACAATGCTCTATTCAGATTCCGATATCTCGGTTGAAATACCCATAAATGGTATTTTCCGCAGAAATAGTATTCTTGGTTATTTCGATGATCCTCAATACAGAAGAAACAACTCAGGAATTACTAAATATGGGACTATGGAGGTGCATTCAATCGTAAAAAAAGAG------GATTTGGTTGAT------TATCGAGGGGCAAAAGAATTTAAGCCAAGATACCAAATGCAA------GTAGATCGATTTTTTTTCATTCCCGAGGAAGTACATATTTTGCCTGGATCTTCTTCCATAATGGTGCGGAATAATAGTATCATTGGAGGAGATACACTAATCACTTTAAATATAAGAAGCCGAGTAGGCGGATTGGTCCGAGTG---GAG------AAAAAAAAAAAAAGGATTGAACTTCAAATATTTTCTGGAGATATTTATTTTCCTGGAGAGACA------GATGGGATAGTCCGACACAGCAGCATCTTAATACCACCAGGAGCGGGAAAAACAAAT------------TCGAAGGAATCAAAA---AATAAATGGAAAAATTGGATTTATGTCCAAGGGATCACACCGACCAAGACAAAGTATTTTGTTTTGGTTCGACCTGTAGAAACATATGAAATAGCAGACGGTATAAATTTATCAACACTTTTTCCTCAGGATCCCTTGCAGGAAAGGGATAACATGAAATTTCGAGTTGTCAACTATATTCTTTATGGAAATGGCAAAGTCCTTTTTGGAATTCCTGACACAAGTAGTCAATTAGTTCGAACTTGTTTAGTATTGAATTGGAACCAC------GATAAA------AAAGGTTCTTCTATCGGGGAGGCCCATGTTTCCTTTGTTCAAGTAAGGACAAATGATCTGATTCGAGATTTTATAAGAATCGACTTAGTCAACTCCCCCCTTTCGTATACCGGAAAAAGGAACGATTCATCCGGTTCATGGTTGATCTATAAT---ACTGGATCAAGGCGCACCTATATCAATCCGTTTTATTCCAAGGCATGGATTCAACAACCCCTT---ATCCAAAATCAAGTAACTATTCGTACCTTGTTGAATAGAAATAACGAATATCAATCTTTGATAATTTTGTCATCATCCAATTGTTTTCGAATGGGGCCA------TTTAACAGTGTAAAATATCACAATGGAATAAAAGAAGCACTTAAAAGAGACCCCCCCATAGTTTCAGTTAGTAAATTGAAATCATTGGGTTCCTTAGGAACAGCCCTTCCAATTATGAAT---------TTTTACCATTTACTAACCCATAATCAAATCTTGGTAATGAAATATTTTCAATTTGACAATTTTAAACAGACTTTTGAAATAATTCAATATTTTTTAATGGATGAAAATAGAAGGATTTCGAATCCCGATCTATGCAGTAAAAAATTTTTGAATCCATTTCATTTG---AATTGGTATTTTATCCATTGTAATTTTTGTGAAGAGAGACCCCCAATAATTAGTCTTGGGCAGTTTATTTTTGAAAATGCATGTATAGCGAAAAACAGGCCCCACCTAAAATCGGGTCAAGTTTTAATTGTTCAAGTCGATTCTATAATAATTAGATCAGCTAAACCCTATTTAGCCACGCCAGGAGCAACTGTTCATGGACATTATGGAGAAACCCTTTCTACAGGGGATACTTTAGTTACATTTATATATGAAAAATCCAGATCTGGTGATATAACGCAGGGTCTTCCAAAAGTGGAACAAGTCTTGGAAGTACGTTCGATTGATTCAATATCGATGAACCTAGAAAAGAGAGTTGAGGGTTGGAATGAGCATATAACAAGAATTCTTGGAATTCCTTGGGGATTCTTGATTGGTGTCGAGCTAACTATAGTGCAAAGTCGTATCTCTTTGGTTAATAAGATACAAAAGGTTTATCAATCCCAGGGTGTGCAGATTCATAATAGGCATATAGAAATTATTGTACGTCAAATAACATCAAAAGTTTTAGTTTCAGAA------GACGGAATGTCTAATGTTTTTTCACCCGGAGAACTAATTGGATTGTTGCGAGCGGAACGAACGGGGCGTGCTTTGGACGAAGCAATCTGTTACCGAGCTATTTTATTGGGAATAACAAGAGCATCTCTGAATACTCAAAGTTTCATATCCGAAGCGAGTTTTCAAGAAACCGCTCGAGTCTTAGCAAAAGCTGCTCTAAGGGGTCGTATAGATTGGTTGAAGGGCCTAAAAGAAAACGTTGTTTTGGGAAGTATGATACCCGTTGGTACCGGATTCAAA------GAATTAGTACATCGTTCAAGGCAACATAAC---------------AACAAAAACAAAAAGCAAAATTTATTTGAGGGGAAAATCAAAAATATTTTGTTCCAACATAGAGATTTTTTTCATTCTTACATT---TCAAAGAATTCCCATGATACA---TCAGAACAATCATTTCTAGGATTTACTGAT------------TTC------------------------
>Rhodiola_stapfii
ATGGAGGTACTTATGGCAGAACGGGCCAATCTGGTCTTTCACAATAAAGTGATAGATGGAACTGCCATGAAACGACTTATTAGCAGATTAATAGATCACTTCGGAATGGCATATACATCACACATCTTGGATCAAGTAAAGACTCTGGGTTTCCAGCAAGCCACTGCTACATCTATTTCATTAGGAATTGATGATCTTTTAACAATACCTTCGAAAGGATGGCTAGTCCAGGATGCTGAACAACAAAGTTTTATTTTGGAAAAAAACCATCATTACGGGAATGTACATGCGGTAGAAAAATTACGCCAATCCATTGAAATATGGTATGCTACAAGTGAATATTTACGACAAGAAATGAACCCTAATTTCAGGATGACTGATCCCTTTAATCCAGTCCATATAATGTCTTTTTCGGGAGCTAGAGGAAATGTATCTCAAGTACACCAATTAGTAGGTATGAGAGGATTAATGTCGGATCCCCAAGGACAAATGATTGATTTACCCATTCAAAGCAATTTACGTGAAGGACTCTCTTTAACGGAATATATAATTTCTTGCTACGGAGCACGCAAGGGGGTTGTGGATACCGCTGTACGAACATCAGATGCTGGCTACCTGACGCGCCGGCTTGTTGAAGTAGTTCAACACATTGTTGTACGTAGAACGGATTGTGGCACCACCAAAGGGTTTTCAGTGAGTCCTCTAAATGGGATGATGTCGGAAAAAGTTTTTATTCAAACATTGATTGGGCGTGTACTAGCAGACGATATATATATGGGCCCGCGATGCATTGCCATTCGAAATAAAGATATTGGTATTGGACTTGTCAATCGATTCTTAACCTTTCGAATACACCCAATATCTATTCGAACTCCCTTTACTTGTAGGAGTATATTTTGGATCTGTCGATTCTGTTATGGACGGAGTCCTACTCATGGCGACCTGGTCGAATTGGGCGAAGCTGTAGGTATTATTGCGGGTCAATCTATTGGAGAACCGGGTACTCAACTAACATTACGAACTTTTCATACTGGTGGAGTATTCACTGGGGGTACTGCAGAACACGTACGAGCCCCCTCTAATGGAAAGATCAAATTTAATGAGGATTTGGTTCATCCCACACGTACACGTCACGGACATCCTGCTTTTCTGTGTTATATAGACTTGTATATAACTATTGAGAGTGAAGACATTCTACATAATGTGAATATTCCACCTAAAAGTTTTCTTTTAGTCCAAAATGATCAATATGTAGAATCCGAACAAGTGATTGCTGAGATTCGGTCAGGAACATACACTTTAAATTTTAAAGAGAAGGTTCGAAAACATATTTATTCTGATTTAGAGGGAGAAATGCACTGGAGTACCAATGTGTACCATGCATCTGAATTTACATATGGTAATGTTCATTTCTTACCAAAAGCAAGCCATTTATGGATATTAGCAGGAGGGTCGTGCAGATCCAGTGTAATCCCTTTTTCGCTTCACAAAGATCAAGATCAACTGAACATTGATTCGCTTTCTGTGGAACGAAGATATAGTTCTAACCGCTCAGTGACTAATGAGCAAGTGAAACATAAACTCTTTCGTTCGGATATTTCTGGTAAAAAAGAAGGCAATCTTCCTGTTTAT------TCAGAATTAAATCAAATCATATATACTGGTCGTTGCAATATACTATATCCT---GCTATTCTCTATCAGAATTCGAATTTATTGTCAAAGAGGCGAAGCAATAGATTCATCATTCCATTCCAGTCGATTCAAGAACGAAACAAAGAAACAACGCTCTATTCAGATTCCGATATCTCGGTTGAAATACCCATAAATGGTATTTTTCGCAGAAAGAGTATTCTTGGTTATTTCGATGATCCTCAATACAGAAGAAACAGCTCAGGAATTACTAAATATGGGACTATGGAGGTGCATTCAATCGTAAAAAAAGAG------GATTTGGTTGAT------TATCGAGGGGCAAAAGAATTTAAGCCAAGATACCAAATGCAA------GTAGATCGATTTTTTTTCATTCCCGAGGAAGTACATATTTTGCCTGGATCTTCTTCCATAATGGTGCGGAATAATAGTATCATTGGAGGAGATACACTAATCACTTTAAATATAAGAAGCCGAGTAGGCGGATTGGTCCGAGTG---GAG------AGAAAAAAAAAAAGGATTGAACTTCAAATATTTTCTGGAGATATTTATTTTCCTGGAGAGACA------GATGGGATAGTCCGACACAGCAGCATCTTAATACCACCAGGAGCGGGAAAAACAAAT------------TCGAAGGAATCAAAA---AAGAAATGGAAAAATTGGATTTATGTCCAAGGGATCACACCGACCAAGACAAAGTATTTTGTTTTGGTTCGACCTGTAGAAACATATGAAATAGCAGACGGTATAAATTTATCAACACTTTTTCCTCAGGATCCCTTGCAGGAAAGGGATAACATGAAATTTCGAGTTGTCAATTATATTCTTTATGGAAATGGCAAAGTCCTTTTTGGAATTCCTGACACAAGTAGTCAATTAGTTCGAACTTGTTTAGTT------TGGAACCAC------GATAAA------AAGGGTTCTTCTATCGGGGAGGCCCATGTTTCCTTTGTTCAAGTAAGGACAAATGATCTGATTCGAGATTTTATAAGAATCGACTTAGTCAACTCCCCCCTTTCGTATACCGGAAAAAGGAACGATTCAGCCGGTTCATGGTTGATCTATAAT---ACTGGATCAAGGCGCACCTATATCAATCCGTTTTATTCCAAGGCATGGATTCAACAACCCCTT---ATCCAAAATCAAGTAACTATTCGTACCTTGTTGAATAGAAATAACGAATATCAATCTTTGATAATTTTGTCATCATCCAATTGTTTTCGAATGGGGCCA------TTTAACAGTGTAAAATATCACAATGGAATAAAAGAAGCACTTAAAAGAGACCCCCCCAAAGTTTCAGTTAGTAAATTGAAATCATTGGGTTCCTTAGGAACAGCCCTTCCAATTATGAAT---------TTTTACCATTTACTAACCCATAATCAAATCTTGGTAATGAAATATTTTCAATTTGACAATTTTAAACAGACTTTTGAAATAATTCAATATTTTTTAATGGATGAAAATGGAAGGATTTCGAATCCCGATCTATGCAGTAAAAAATTTTGGAATCCATTTCATTTG---AATTGGTATTTTATCCATTGTAATTTTTGTGAAGAGAGACCCACAATAATTAGTCTTGGGCAGTTTATTTTTGAAAATGCATGTATAGCGAAAAACGGGTCCCACCTAAAATCGGGTCAAGTTTTAATTGTTCAAGTCGATTCTATAATAATTAGATCAGCTAAACCCTATTTAGCCACGCCAGGAGCAACTGTTCATGGACATTATGGAGAAACCCTTTCTACAGGGGATACTTTAGTTACATTTATATATGAAAAATCCAGATCTGGTGATATAACGCAGGGTCTTCCAAAAGTGGAACAAGTCTTGGAAGTACGTTCGATTGATTCAATATCGATGAACCTAGAAAAGAGAGTTGAGGGTTGGAATGAGCATATAACAAGAATTCTTGGAATTCCTTGGGGATTCTTGATTGGTGTCGAGCTAACTATAGTGCAAAGTCGTATCTCTTTGGTTAATAAGATACAAAAGGTTTACCGATCCCAGGGTGTGCAGATTCATAATAGGCATATAGAAATTATTGTACGTCAAATAACATCAAAAGTTTTAGTTTCAGAA------GACGGAATGTCTAATGTTTTTTCACCCGGAGAACTAATTGGGTTGTTGCGAGCGGAACGAACGGGGCGTGCTTTGGACGAAGCAATCTGTTACCGAGCTATTTTATTGGGAATAACAAGAGCATCTCTGAATACTCAAAGTTTCATATCCGAAGCGAGTTTTCAAGAAACCGCTCGAGTCTTAGCAAAAGCTGCTCTAAGGGGTCGTATAGATTGGTTGAAGGGCCTAAAAGAAAACGTTGTTTTGGGAAGTATGATACCCGTTGGTACCGGATTCAAA------GAATTAGTACATCATTCAAGGCAACATAAC---------------------AACAAAAAGCAAAATTTATTTGAGGGGAAAATCCAAAATATTTTGTTCCAACATAGAGATTTTTTTCATTCTTACATT---TCAAAGAATTCCCATGATACA---TCAGAACAATCATTTCTAGGATTTACTGAT------------TTC------------------------
>Rhodiola_subopposita
ATGGAGGTACTTATGGCAGAACGGGCCAATCTGGTCTTTCACAATAAAGTGATAGATGGAACTGCCATGAAACGACTTATTAGCAGATTAATAGATCACTTCGGAATGGCATATACATCACACATCTTGGATCAAGTAAAGACTCTGGGTTTCCAGCAAGCCACTGCTACATCTATTTCATTAGGAATTGACGATCTTTTAACAATACCTTCGAAAGGATGGCTAGTCCAGGATGCTGAACAACAAAGTTTTATTTTGGAAAAAAACCATCATTACGGGAATGTACATGCGGTAGAAAAATTACGCCAATCCATTGAAATATGGTATGCTACAAGTGAATATTTACGACAAGAAATGAATCCTAATTTCAGGATGACTGATCCCTTTAATCCAGTCCATATAATGTCTTTTTCGGGAGCTAGAGGAAATGTATCTCAAGTACACCAATTAGTAGGTATGAGAGGATTAATGTCGGATCCCCAAGGACAAATGATTGATTTACCCATTCAAAGCAATTTACGTGAAGGACTCTCTTTAACGGAATATATAATTTCTTGCTACGGAGCACGCAAGGGGGTTGTGGATACCGCTGTACGAACATCAGATGCTGGCTACCTGACGCGCCGACTTGTTGAAGTAGTTCAACACATTGTTGTACGTAGAACGGATTGTGGCACCACCCAAGGGTTTTCAGTGAGTCCTCTAAATGGGATGATGTCGGAAAAAGTTTTTATTCAAACATTGATTGGGCGTGTACTAGCAGACGATATATATATGGGCCCGCGATGCATTGCCATTCGAAATAAAGATATTGGTATTGGACTTGTCAATCGATTCTTAACCTTTCGAATACACCCAATATCTATTCGAACTCCCTTTACTTGTAGGAGTATATTTTGGATCTGTCGATTCTGTTATGGACGGAGTCCTACTCATGGCGACCTGGTCGAATTGGGCGAAGCTGTAGGTATTATTGCGGGTCAATCTATTGGAGAACCGGGTACTCAACTAACATTACGAACTTTTCATACTGGTGGAGTATTCACTGGGGGTACTGCAGAACACGTACGAGCCCCCTCTAATGGAAGGATCAAATTTAATGAGGATTTGGTTCATCCCACACGTACACGTCACGGACATCCTGCTTTTCTGTGTTATATAGACTTGTATATAACTATTGAGAGTGAAGACATTCTACATAATGTGAATATTCCACCTAAAAGTTTTCTTTTAGTCCAAAATGATCAATATGTAGAATCCGAACAAGTGATTGCCGAGATTCGGGCAGGAACATACACTTTAAATTTTAAAGAGAAGGTTCGAAAACATATTTATTCTGATTCAGAGGGAGAAATGCACTGGAGTACCAATGTGTACCATGCATCTGAATTTACATATGGTAATGTTCATTTCTTACCAAAAACAAGCCATTTATGGATATTAGCAGGAGGGTCGTGCAGATCCAGTGTAGTCCCTTTTTCGCTTCACAAAGATCAAGATCAACTGAACATTGATTCGCTTTCTGTGGAACGAAGATATAGTTCTAACCGCTCAGTGACTAATAAGCAAGTGAAACATAAACTCTTTCGTTCGGATATTTCTGGTAAAAAAGAAGGCAATCTTCCTGTTTAT------TCAGAATTAAATCAAATCATATATACTGGTCGTTGCAATATACTATATCCT---GCTATTCTCTATCAGAATTCGAATTTATTGTCAAAGAGGCGAAGCAATAGATTCATCCTTCCATTCCAGTCGATTCAAGAACGAAACAAAGAAACAATGCTCTATTCAGATTCCGATATCTCGGTTGAAATACCCATAAATGGTATTTTCCGCAGAAATAGTATTCTTGGTTATTTCGATGATCCTCAATACAGAAGAAACAGCTCAGGAATTACTAAATATGGGACTATGGAGGTGCATTCAATCGTAAAAAAAGAG------GATTTGGTTGAT------TATCGAGGGGCAAAAGAATTTAAGCCAAGATACCAAATGCAA------GTAGATCGATTTTTTTTCATTCCCGAGGAAGTACATATTTTGCCTGGATCTTCTTCCATAATGGTGCGGAATAATAGTATCATTGGAGGAGATACACTAATTACTTTAAATATAAGAAGCCGAGTAGGCGGATTGGTCCGAGTG---GAG------AGAAAAAAAAAAAAGATTGAACTTCAAATATTTTCTGGAGATATTTATTTTCCTGGAGAGACA------GATGGGATAGTCCGACACAGCAGCATCTTAATACCACCAGGAGCGGGAAAAACAAAT------------TCGAAGGAATCCAAA---AATAAATGGAAAAATTGGATTTATGTCCAAGGGATCACACCGACCAAGACAAAGTATTTTGTTTTGGTTCGACCTGTAGAAACATATGAAATAGCAGACGGTATAAATTTATCAACACTTTTTCCTCAGGATCCCTTGCAGGAAAGGGATAACATGAAATTTCGAGTTGTCAATTATATTCTTTATGGAAATGGCAAAGTCCTTTTTGGAATTCCTGACACAAGTAGTCAATTAGTTCGAACTTGTTTAGTATTGAATTGGAACCAC------GATAAA------AAAGGTTCTTCTATCGGGGAGGCCCATGTTTCCTTTGTTCAAGTAAGGACAAATGATCTGATTCGAGATTTTATAAGAATCGACTTAGTCAACTCCCCCCTTTCGTATACCGGAAAAAGGAACGATTCATCCGGTTCATGGTTGATCTATAAT---ACTGGATCAAGGCGCACCCATATCAATCCGTTTTATTCCAAGGCATGGATTCAACAACCCCTT---ATCCAAAATCAAGTAACTATTCGTACCTTGTTGAATAGAAATAACGAATATCAATCTTTGATAATTTTGTCATCATCCACTTGTTTTCGAATGGGGCCA------TTTAACAGTGTAAAATATCACAATGGAATAAAAGAAGCACTTAAAAGAGACCCCCCCATAGTTTCAGTTAGTAAATTGAAATCATTGGGTTCCTTAGGAACAGCCCTTCCAATTATGAAT---------TTTTACCATTTACTAACCCATAATCAAATCTTGGTAATGAAATATTTTCAATTTGACAATTTTAAACAGACTTTTGAAATAATTCAATATTTTTTAATGGATGAAAATGGAAGGATTTCGAATCCCGATCTATGCAGTAAAAAATTTTTGAATTCATTTCATTTG---AATTGGTATTTTATCCATTGTAATTTTTGTGAAGAGAGACCCACAATAATTAGTCTTGGGCAGTTTATTTTTGAAAATGCATGTATAGCGAAAAACAGGCCCCACCTAAAATCGGGTCAAGTTTTAATTGTTCAAGTCGATTCTATAATAATTAGATCAGCTAAACCCTATTTAGCCACGCCAGGAGCAACTGTTCATGGACATTATGGAGAAACCCTTTCTACAGGGGATACTTTTGTTACATTTATATATGAAAAATCAAGATCTGGTGATATAACGCAGGGTCTTCCAAAAGTGGAACAAGTCTTGGAAGTACGTTCGATTGATTCAATATCGATGAACCTAGAAAAGAGAGTTGAGGGTTGGAATGAGCATATAACAAGAATTCTTGGAATTCCTTGGGGATTCTTGATTGGTGTCGAGCTAACTATAGTGCAAAGTCGTATCTCTTTGGTTAATAAGATACAAAAGGTTTATCGATCCCAGGGTGTGCAGATTCATAATAGGCATATAGAAATTATTGTACGTCAAATAACATCAAAAGTTTTAGTTTCAGAA------GACGGAATGTCTAATGTTTTTTCACCCGGAGAACTAATTGGATTGTTGCGAGCGGAACGAACGGGGCGTGCTTTGGACGAAGCAATCTGTTACCGAGCTATTTTATTGGGAATAACAAGAGCATCTCTGAATACTCAAAGTTTCATATCCGAAGCGAGTTTTCAAGAAACCGCTCGAGTCTTAGCAAAAGCTGCTCTAAGGGGTCGTATAGATTGGTTGAAGGGCCTAAAAGAAAACGTTGTTTTGGGAAGTATGATACCCGTTGGTACCGGATTCAAA------GAATTAGTACATCGTTCAAGGCAACATAAC---------------AACAAAAACAAAAAGCAAAATTTATTTGAGGGGAAAATAAAAAATATTTTGTTCCAACATAGAGATTTTTTTCATTCTTACATT---TCAAAGAATTCCCATGATACA---TCAGAACAATCATTTCTAGGATTTACTGAT------------TTC------------------------
>Rhodiola_tangutica
ATGGAGGTACTTATGGCAGAACGGGCCAATCTGGTCTTTCACAATAAAGTGATAGATGGAACTGCCATGAAACGACTTATTAGCAGATTAATAGATCACTTCGGAATGGCATATACATCACACATCTTGGATCAAGTAAAGACTCTGGGTTTCCAGCAAGCCACTGCTACATCTATTTCATTAGGAATTGACGATCTTTTAACAATACCTTCGAAAGGATGGCTAGTCCAGGATGCTGAACAACAAAGTTTTATTTTGGAAAAAAACCATCATTACGGGAATGTACATGCGGTAGAAAAATTACGCCAATCCATTGAAATATGGTATGCTACAAGTGAATATTTACGACAAGAAATGAATCCTAATTTCAGGATGACTGATCCCTTTAATCCAGTCCATATAATGTCTTTTTCGGGAGCTAGAGGAAATGTATCTCAAGTACACCAATTAGTAGGTATGAGAGGATTAATGTCGGATCCCCAAGGACAAATGATTGATTTACCCATTCAAAGCAATTTACGTGAAGGACTCTCTTTAACGGAATATATAATTTCTTGCTACGGAGCACGCAAGGGGGTTGTGGATACCGCTGTACGAACATCAGATGCTGGCTACCTGACGCGCCGGCTTGTTGAAGTAGTTCAACACATTGTTGTACGTAGAACGGATTGTGGCACCACCCAAGGGTTTTCAGTGAGTCCTCTAAATGGGATGATGTCGGAAAAAGTTTTTATTCAAACATTGATTGGGCGTGTACTAGCAGACGATATATATATGGGCCCGCGATGCATTGCCATTCGAAATAAAGATATTGGTATTGGACTTGTAAATCGATTCTTAACCTTTCGAATACACCCAATATCTATTCGAACTCCCTTTACTTGTAGGAGTATATTTTGGATCTGTCGATTCTGTTATGGACGGAGTCCTACTCATGGCGACCTGGTCGAATTGGGCGAAGCTGTAGGTATTATTGCGGGTCAATCTATTGGAGAACCGGGTACTCAACTAACATTACGAACTTTTCATACTGGTGGAGTATTCACTGGGGGTACTGCAGAACACGTACGAGCCCCCTCTAATGGAAAGATCAAATTTAATGAGGATTTGGTTCATCCCACACGTACACGTCACGGACATCCTGCTTTTCTGTGTTATATAGACTTGTATATAACTATTGAGAGTGAAGACATTCTACATAATGTGAATATTCCACCTAAAAGTTTTCTTTTAGTCCAAAATGATCAATATGTAGAATCCGAACAAGTGATTGCTGAGATTCGGGCAGGAACATACACTTTAAATTTTAAAGAGAAGGTTCGAAAACATATTTATTCTGATTCAGAGGGAGAAATGCACTGGAGTACCAATGTGTACCATGCATCTGAATTTACATATGGTAATGTTCATTTCTTACCAAAAACAAGCCATTTATGGATATTAGCAGGAGGGTCGTGCAGATCCAGTGTAGTCCCTTTTTCGCTTCACAAAGATCAAGATCAACTGAACATTGATTCGCTTTCTGTGGAACGAAGATATAGTTCTAACCGCTCAGTGACTAATAAGCAAGTGAAACATAAACTCTTTCGTTCGGATATTTCTGGTAAAAAAGAAGGCAATCTTCCTGTTTAT------TCAGAATTAAATCAAATCATATATACTGGTCGTTGCAATATACTATATCCT---GCTATTCTCTATCAGAATTCGAATTTATTGTCAAAGAGGCGAAGCAATAGATTCATCCTTCCATTCCAGTCGATTCAAGAACGAAACAAAGAAACAATGCTCTATTCAGATTCCGATATCTCGGTTGAAATACCCATAAATGGTATTTTCCGCAGAAATAGTATTCTTGGGTATTTCGATGATCCTCAATACAGAAGAAACAGCTCAGGAATTACTAAATATGGGACTATGGAGGTGCATTCAATCGTAAAAAAAGAG------GATTTGGTTGAT------TATCGAGGGGCAAAAGAATTTAAGCCAAGATACCAAATGCAA------GTAGATCGCTTTTTTTTCATTCCTGAGGAAGTACATATTTTGCCTGGATCTTCCTCCATAATGGTGCGGAATAATAGTATCATTGTAGGAGATACACTAATTACTTTAAATATAAGAAGCCGAGTAGGCGGATTGGTCCGAGTG---GAG------AGAAAAAAAAAAAGGATTGAACTTCAAATATTTTCTGGAGATATTTATTTTCCTGGAGAGACA------GATGGGATAGTCCGACACAGCAGCATCTTAATACCACCAGGAGCGGGAAAAACAAAT------------TCGAAGGAATCAAAA---AATAAATGGAAAAATTGGATTTATGTCCAAGGGATCACACCGACCAAGACAAAGTATTTTGTTTTGGTTCGACCTGTAGAAACATATGAAATAGCAGACGGTATAAATTTATCAACACTTTTTCCTCAGGATCCCTTGCAGGAAAGGGATAACATGAAATTTCGAGTTGTCAATTATATTCTTTATGGAAATGGCAAAGTCCTTTTTGGAATTCCTGACACAAGTAGTCAATTAGTTCGAACTTGTTTAGTATTGAATTGGAACCAC------GATAAA------AAAGGTTCTTCTATCGGGGAGGCCCATGTTTCCTTTGTTCAAGTAAGGACAAATGATCTGATTCGAGATTTTATAAGAATCGACTTAGTCAACTCCCCCCTTTCGTATACCGGAAAAAGGAACGATTCATCCGGTTCATGGTTGATCTATAAT---ACTGGATCAAGGCGCACCTATATCAATCCGTTTTATTCCAAGGCATGGATTCAACAACCCCTT---ATCCAAAATCAAGTAACTATTCGTACCTTGTTGAATAGAAATAACGAATATCAATCTTTGATAATTTTGTCATCATCCAATTGTTTTCGAATGGGGCCA------TTTAACAGTGTAAAATATCACAATGGAATAAAAGAAGCACTTAAAAGAGACCCCCCCATAGTTTCAGTTAGTAAATTGAAATCATTGGGTTCCTTAGGAACAGCCCTTCCAATTATGAAT---------TTTTACCATTTACTAACCCATAATCAAATCTTGGTAATGAAATATTTTCAATTTGACAATTTTAAACAGACTTTTGAAATAATTCAATATTTTTTAATGGATGAAAATGGAAGGATTTCGAATCCCGATCTATGCAGTAAAAAATTTTTGAATCCATTTCATTTG---AATTGGTATTTTTTCCATTGTAATTTTTGTGAAGAGAGACCCACAATAATTAGTCTTGGGCAGTTTATTTTTGAAAATGCATGTATAGCGAAAAACAGGCCCCACCTAAAATCGGGTCAAGTTTTAATTGTTCAAGTCGATTCTATAATAATTAGATCAGCTAAACCCTATTTAGCCACGCCAGGAGCAACTGTTCATGGACATTATGGAGAAACCCTTTCTACAGGGGATACTTTTGTTACATTTATATATGAAAAATCAAGATCTGGTGATATAACGCAGGGTCTTCCAAAAGTGGAACAAGTCTTGGAAGTACGTTCGATTGATTCAATATCGATGAACCTAGAAAAGAGAGTTGAGGGTTGGAATGAGCATATAACAAGAATTCTTGGAATTCCTTGGGGATTCTTGATTGGTGTCGAGCTAACTATAGTGCAAAGTCGTATCTCTTTGGTTAATAAGATACAAAAGGTTTATCGATCCCAGGGTGTGCAGATTCATAATAGGCATATAGAAATTATTGTACGTCAAATAACATCAAAAGTTTTAGTTTCAGAA------GACGGAATGTCTAATGTTTTTTCACCCGGAGAACTAATTGGATTGTTGCGAGCGGAACGAACGGGGCGTGCTTTGGACGAAGCAATCTGTTACCGAGCTATTTTATTGGGAATAACAAGAGCATCTCTGAATACTCAAAGTTTCATATCCGAAGCGAGTTTTCAAGAAACCGCTCGAGTCTTAGCAAAAGCTGCTCTAAGGGGTCGTATAGATTGGTTGAAGGGCCTAAAAGAAAACGTTGTTTTGGGAAGTATGATACCCGTTGGTACCGGATTCAAA------GAATTAGTACATCGTTCAAGGCAACATAAC---------------AACAAAAACAAAAAGCAAAATTTATTTGAGGGGAAAATAAAAAATATTTTGTTCCAACATAGAGATTTTTTGCATTCTTACATT---TCAAAGAATTCCCATGATACA---TCAGAACAATCATTTCTAGGATTTACTGAT------------TTC------------------------
>Rhodiola_wallichiana
ATGGAGGTACTTATGGCAGAACGGGCCAATCTGGTCTTTCACAATAAAGTGATAGATGGAACTGCCATGAAACGACTTATTAGCAGATTAATAGATCACTTCGGAATGGCATATACATCACACATCTTGGATCAAGTAAAGACTCTGGGTTTCCAGCAAGCCACTGCTACATCTATTTCATTAGGAATTGATGATCTTTTAACAATACCTTCGAAAGGATGGCTAGTCCAGGATGCTGAACAACAAAGTTTTATTTTGGAAAAAAACCATCATTACGGGAATGTACATGCGGTAGAAAAATTACGCCAATCCATTGAAATATGGTATGCTACAAGTGAATATTTACGACAAGAAATGAACCCTAATTTCAGGATGACTGATCCCTTTAATCCAGTCCATATAATGTCTTTTTCGGGAGCTAGAGGAAATGTATCTCAAGTACACCAATTAGTAGGTATGAGAGGATTAATGTCGGATCCCCAAGGACAAATGATTGATTTACCCATTCAAAGCAATTTACGTGAAGGACTCTCTTTAACGGAATATATAATTTCTTGCTACGGAGCACGCAAGGGGGTTGTGGATACCGCTGTACGAACATCAGATGCTGGCTACCTGACGCGCCGGCTTGTTGAAGTAGTTCAACACATTGTTGTACGTAGAACGGATTGTGGCACCACCCAAGGGTTTTCAGTGAGTCCTCTAAATGGGATGATGTCGGAAAAAGTTTTTATTCAAACATTGATTGGGCGTGTACTAGCAGACGATATATATATGGGCCCCCGATGCATTGCCATTCGAAATAAAGATATTGGTATTGGACTTGTCAATCGATTCTTAACCTTTCGAATACACCCAATATCTATTCGAACTCCCTTTACTTGTAGGAGTATATTTTGGATCTGTCGATTCTGTTATGGACGGAGTCCTACTCATGGCGACCTGGTCGAATTGGGCGAAGCTGTAGGTATTATTGCGGGTCAATCTATTGGAGAACCGGGTACTCAACTAACATTACGAACTTTTCATACTGGTGGAGTATTCACTGGGGGTACTGCAGAACACGTACGAGCCCCCTCTAATGGAAAGATCAAATTTAATGAGGATTTGGTTCATCCCACACGTACACGTCACGGACATCCTGCTTTTCTGTGTTATATAGACTTGTATATAACTATTGAGAGTGAAGACATTCTACATAATGTGAATATTCCACCTAAAAGTTTTCTTTTAGTCCAAAATGATCAATATGTAGAATCCGAACAAGTGATTGCTGAGATTCGGTCAGGAACATACACTTTAAATTTTAAAGAGAAGGTTCGAAAACATATTTATTCTGATTTAGAGGGAGAAATGCACTGGAGTACCAATGTGTACCATGCATCTGAATTTACATATGGTAATGTTCATTTCTTACCAAAAACAAGCCATTTATGGATATTAGCAGGAGGGTCGTGCAGATCCAGTGTAGTCCCTTTTTCGCTTCACAAAGATCAAGATCAACTGAACATTGATTCGCTTTCTGTGGAACGAAGATATAGTTCTAACCGCTCAGTGACTAATGAGCAAGTGAAACATAAACTCTTTCGTTCGGATATTTCTGGTAAAAAAGAAGGCAATCTTCCTGTTTAT------TCAGAATTCAATCAAATCATATATACTGGTCGTTGCAATATACTATATCCT---GCTATTCTCTATCAGAATTCGAATTTATTGTCAAAGAGGCGAAGCAATAGATTCATCATTCCATTCCAGTCGATTCAAGAACGAAACAAAGAAACAACGCTCTATTCAGATTCCCATATCTCGGTTGAAATACCCATAAATGGTATTTTCCGCAGAAAGAGTATTCTTGGTTATTTCGATGATCCTCAATACAGAAGAAACAGCTCAGGAATTACTAAATATGGGACTATGGAGGTGCATTCAATCGTAAAAAAAGAG------AATTTGGTTGAT------TATCGGGGGGCAAAAGAATTTAAGCCAAGATACCAAATGCAA------GTAGATCGATTTTTTTTCATTCCCGAGGAAGTACATATTTTGCCTGGATCTTCTTCCATAATGGTGCGGAATAATAGTATCATTGGAGGAGATACACTAATCACTTTAAATATAAGAAGCCGAGTAGGCGGATTGGTCCGAGTG---GAG------AGAAAAAAAAAAAGGATTGAACTTCAAATATTTTCTGGAGATATTTATTTTCCTGGAGAGACA------GATGGGATAGTCCGACACAGCAGCATCTTAATACCACCAGGAGCGGGAAAAACAAAT------------TCGAAGGAATCAAAA---AAGAAATGGAAAAATTGGATTTATGTCCAAGGGATCACACCGACCAAGACAAAGTATTTTGTTTTGGTTCGACCTGTAGAAACATATGAAATAGCAGACGGTATAAATTTATCAACACTTTTTCCTCAGGATCCCTTGCAGGAAAGGGATAACATGAAATTTCGAGTTGTCAATTATATTCTTTATGGAAATGGCAAAGTCCTTTTTGGAATTCCTGACACAAGTAGTCAATTAGTTCGAACTTGTTTAGTATTGAATTGGAACCAC------GATAAA------AAGGGTTCTTCTATCGGGGAGGCCCATGTTTCCTTTGTTCAAGTAAGGACAAATGATCTGATTCGAGATTTTATAAGAATCGACTTAGTCAACTCCCCCCTTTCGTATACCGGAAAAAGGAACGATTCAGCCGGTTCATGGTTGATCTATAAT---ACTGGATCAAGGCGCACCTATATCAATCCGTTTTATTCCAAGGCATGGATTCAACAACCCCTT---ATCCAAAATCAAGTAACTATTCGTACCTTGTTGAATAGAAATAACGAATATCAATCTTTGATAATTTTGTCATCATCCAATTGTTTTCGAATGGGGCCA------TTTAACAGTGTAAAATATCACAATGGAATAAAAGAAGCACTTAAAAGAGACCCCCCCATAGTTTCAGTTAGTAAATTGAAATCATTGGGTTCCTTAGGAACAGCCCTTCCAATTATGAAT---------TTTTACCATTTACTAACCCATAATCAAATCTTGGTAATGAAATATTTTCAATTTGACAATTTTAAACAGACTTTTGAAATAATTCAATATTTTTTAATGGATGAAAATGGAAGGATTTCGAATCCCGATCTATGCAGTAAAAAATTTTTGAATCCGTTTCATTTG---AATTGGTATTTTATACATTGTAATTTTTGTGAAGAGAGACCCACAATAATTAGTCTTGGGCAGTTTATTTTTGAAAATGCATGTATAGCGAAAAACAGGCCCCACCTAAAATCGGGTCAAGTTTTAATTGTTCAAGTCGATTCTATAATAATTAGATCAGCTAAACCCTATTTAGCCACGCCAGGAGCAACTGTTCATGGACATTATGGAGAAACCCTTTATACAGGGGATACTTTAGTTACATTTATATATGAAAAATCCAGATCTGGTGATATAACGCAGGGTCTTCCAAAAGTGGAACAAGTCTTGGAAGTACGTTCGATTGATTCAATATCGATGAACCTAGAAAAGAGAGTTGAGGGTTGGAATGAGCATATAACAAGAATTCTTGGAATTCCTTGGGGATTCTTGATTGGTGTCGAGCTAACTATAGTGCAAAGTCGTATCTCTTTGGTTAATAAGATACAAAAGGTTTACCGATCCCAGGGTGTGCAGATTCATAATAGGCATATAGAAATTATTGTACGTCAAATAACATCAAAAGTTTTAGTTTCAGAA------GACGGAATGTCTAATGTTTTTTCACCCGGAGAACTAATTGGGTTGTTGCGAGCGGAACGAACGGGGCGTGCTTTGGACGAAGCAATCTGTTACCGAGCTATTTTATTGGGAATAACAAGAGCATCTCTGAATACTCAAAGTTTCATATCCGAAGCGAGTTTTCAAGAAACCGCTCGAGTCTTAGCAAAAGCTGCTCTAAGGGGTCGTATAGATTGGTTGAAGGGCCTAAAAGAAAACGTTGTTTTGGGAAGTATGATACCCGTTGGTACCGGATTCAAA------GAATTAGTACATCATTCAAGGCAACATAAC---------------------AACAAAAAGAAAAATTTATTTGAGGGGAAAATCAAAAATATTTTGTTCCAACATAGAGATTTTTTTCATTCTTACATT---TCAAAGAATTCCCATGATACA---TCAGAACAATCATTTCTAGGATTTACTGAT------------TTC------------------------
>Hylotelephium_ewersii
ATGGAGGTACTTATGGCAGAACGGGCCAATCTGGTCTTTCACAATAAAGTGATAGATGGAACTGCCATGAAACGACTTATTAGCAGATTAATAGATCACTTCGGAATGGCATATACATCACACATCTTGGATCAAGTAAAGACTCTGGGTTTCCAGCAAGCCACTGCTACATCTATTTCATTAGGAATTGACGATCTTTTAACAATACCTTCGAAAGGATGGCTAGTCCAGGATGCTGAACAACAAAGTTTCATTTTGGAAAAAAACCATAATTACGGAAATGTACATGCGGTAGAAAAATTACGCCAATCCATTGAAATATGGTATGCTACAAGTGAATATTTACGACAAGAAATGAGTCCTAATTTCAGGATGACTGATCCCTTTAATCCAGTCCATATAATGTCTTTTTCGGGAGCTAGAGGAAATGTATCTCAAGTCCACCAATTAGTAGGTATGAGAGGATTAATGTCGGATCCCCAAGGACAAATGATTGATTTACCCATTCAAAGCAATTTACGTGAAGGACTCTCTTTAACGGAATATATCATTTCTTGCTACGGAGCACGCAAGGGGGTTGTGGATACTGCTGTACGAACATCAGATGCTGGATATCTGACGCGCAGACTTGTTGAAGTAGTTCAACACATTGTTGTGCGTAGAACAGATTGTGGCACCACCCAAGGTTTTTCAGTGAGTCCTCTAAATGGGATGATGTCGGAAAAAGCCTTTATTCAAACATTGATTGGGCGTGTACTAGCAGACGATATATATATGGGCCCGCGATGCATCGCCATTCGAAATAAAGATATTGGTATTGGACTTGTCAATCGATTCTTAACCTTTCGAATACACCCAATATCTATTCGAACTCCCTTTACTTGTAGGAGTATATTTTGGATCTGTCGATTCTGTTATGGGCGGAGCCCTACTCATGGCGACCTGGTCGAATTGGGGGAAGCTGTAGGTATTATTGCGGGTCAATCTATTGGAGAACCAGGTACTCAACTAACATTAAGAACTTTTCATACTGGCGGAGTATTCACTGGGGGTACTGCAGAACATGTACGAGCCCCCTCTAATGGAAAAATTAAATTAAATGAGGATTTGGTTCATCCCACACGTACACGTCACGGACATCCTGCTTTTCTGTGTTATATAGACTTGTATATAACTATTGAGAGTGAAGACATTCTACATAATGTGAATATTCCACCTAAAAGTTTTCTTTTAGTCCAAAATGATCAATACGTAGAATCCGAACAAGTTATTGCTGAGATTCGCGCAGGAACATACACTTTCAATTTTAAAGAGAAGGTTCGAAAACATATTTATTCTGATTCAGAGGGAGAAATACACTGGAGTACCAATGTGTACCATGCATCTGAATTTACATATGGTAATGTTCATCTCTTACCAAAAACAAGCCATTTATGGATATTAGCAGGAGGGTCGTGCAGATCCAGTGTAGTCCCTTTTTCGCTTCACAAAGATCAAGATCAACTGAACATTCATTCGCTTTCTGTCGAACGAAGATATAGTTCTAACCCCTCAGTGACTAATGAGCAAGTGAAAGAGAAACTCTTTCGTTCGGATATTTCTGGTAAAAAAGAAGGCAATCTTCCTGTTTAT------TCAGAATTAAATCAAATCATATATACTGGGCGTTGCAATATACTATATCCT---GCTATTCTCTATGAGAATTCTAATTTATTGTCAAAGAGGCGAAACAATAGATTCATCATGCCATTCCAGTCGATTCAAGAACGAAAGAAAGAAACAATGCTCTATTCGGATTCCGATATCTCGGTTGAAATACCCATAAATGGTATTTTCCGCAGAAATAGTATTCTTGCTTATTTCGATGATCCTCAATACAGAAGAAACAGCTCAGGAATTACTAAATATGGGACTCTGGAGGTGCATTCAATCGTCAAAAAAGAG------GATTTGGTTGAT------TATCGAGGGGCAAAAGAGTTTAAGCCAAGATACCAAATGCAA------GTAGATCGATTTTTTTTCATTCCAGAGGAAGTACATATTTTGCCTGGATCTTCTTCCATAATGGTGCGGAATAATAGTATCATTGGAGGAGATACACTAATCACTTTAAATATAAGAAGCCGAGTAGGCGGATTGGTCCGAGTG---GAG------AGAAAAAAAAAACGGATTGAACTTCAAATCCTTTCTGGAGATATTTATTTTCCTGGAGAGACA------GATCGGATAGTCCGACACAGCAGCATCTTAATACCACCAGGAGCGGGAAAAACAAAT------------TCGAAGGAATCAAAA---AAGAAATGGAAAAATTGGATTTATGTCCAAGGGATCACACCGACCAAAACAAAATCCTTTGTTTTGGTTCGACCTGTAGAAACATATGAAATAGCAGATGGTATAAATTTATCAACACTTTTCCCTCCGGATCCGTTGCAGGAAAGGGATAACATGAAACTTCGAGTTATCAATTATATTCTTTATGGAAATGGCAAAGCCTTTTTGGGAATTCCTGACACAAGTAGTCAATTAGTTCGAACTTGTTTAGTATTGAATTGCAACCAC------GCTAAA------AAAGGTTCTTCCATCGGGGAGGCCCATGTTTCCTTTGTTCAAGTAAAGACGAATGATCTGATTCGAGATTTTATAAGAATCGACTTAGTCAACTCCCCCCTTTCGTATACCGGAAAAAGGAACGATTCATCAGGTTCATGGTTGATCTATAAT---ACTGGATCAAGTCGCACCTATATCAATCCGTTTTATTCCAAGGCATGGATTCAACAACCCCTT---ATCCAAAATCAAGTAACTATTCGTACCTTGTTGAATAGAAATAACGAATATCAATCTTTGAGAATTTTGTCATCATCCAATTGTTCTCGACTGGGGCCA------TTTAACAGTGTAAAATATCACAATGGAATAAAAGACGCACTTAAAAGAGACCCCCCTATAGTTTCAGTTAGGAAATTGAAATCATTGGGTTCCTTAGGAACAGCCCTTCCAATTACGAAT---------TTTTACCATTTACTAACCCATAATCAAATCTTGGTAATGAAATATTTTCAACTTGACAATTTAAAACAGACTTTTGAAATAATTCAATATTATTTAATGGATGAAAATGGAAGGATTTCGAATCCCGATCTATGCAGGAAAAAATTTTTGAATCCATTTCATTTG---AATTGGTATTTTATCCATTGTAATTTTTGTGAAGAGAGACCCACAATAATTAGTCTTGGGCAGTTTATTTGTGAAAATGCATGTATAGCGAAAAATAGACCCCACCTAAAGTCGGGCCAAGTTTTAATTGTTCAAGTTGATTCTATAATAATTAGATCAGCTAAACCCTATTTAGCCACGCCAGGAGCAACTGTTCATGGACATTATGGAGAAATCCTTTCTACGGGGGATACTTTGGTTACATTTATATATGAAAAATCAAGATCTGGTGATATAACCCAGGGTCTTCCAAAAGTGGAACAAGTCTTGGAAGTACGTTCGATTGATTCAATATCGATGAACCTAGAAACGAGAGTTGAGGGTTGGAATGAGCATATAACAAGAATTCTTGGAATTCCTTGGGGATTCTTGATTGGTGTCGAGCTAACTATAGTGCAAAGCCGTATCTCTTTGGTTAATAAGATACAAAAGGTTTATCGATCCCAGGGTGTGCAGATTCATAATAGGCATATAGAAATTATTGTACGTCAAATAACATCAAAAGTTTTAGTTTCAGAA------GACGGAATGTCTAATGTTTTTTCACCCGGAGAACTAATTGGATTGTTGCGAGCGGAACGAACGGGGCGTGCTTTGGACGAAGCAATCTGTTACCGAGCTATTTTATTGGGAATAACAAGAGCATCTCTGAATACTCAAAGTTTCATATCCGAAGCGAGTTTTCAAGAAACCGCTCGAGTCTTAGCAAAAGCTGCTCTAAGGGGTCGTATAGATTGGTTGAAGGGCCTAAAAGAAAACGTTGTTTTGGGAAGTATGATACCCGTTGGTACCGGATTCAAA------GAATTAGTACATCGTTCAAGGCAACATAAC---------------AACAAAAACAAAAAACAAAATTTATTTGAGGGGAAAATGCAAAATATTTTGTTCCATCATAGAGATTTATTTCATTCTTACATT---TCAAAGAATTCCCATGATACA---TCAGAACAATCATTTCTGGGATTTACTGAT------------TTC------------------------
>Hylotelephium_verticillatum
ATGGAGGTACTTATGGCAGAACGGGCCAATCTGGTCTTTCACAATAAAGTGATAGATGGAACTGCCATGAAACGACTTATTAGCAGATTAATAGATCACTTCGGAATGGCATATACATCACACATCTTGGATCAAGTAAAGACTCTGGGTTTCCAGCAAGCCACTGCTACATCTATTTCATTAGGAATTGACGATCTTTTAACAATACCTTCGAAAGGATGGCTAGTCCAGGATGCTGAACAACAAAGTTTCATTTTGGAAAAAAACCATAATTACGGAAATGTACATGCGGTAGAAAAATTACGCCAATCCATTGAAATATGGTATGCTACAAGTGAATATTTACGACAAGAAATGAGTCCTAATTTCAGGATGACTGATCCCTTTAATCCAGTCCATATAATGTCTTTTTCGGGAGCTAGAGGAAATGTATCTCAAGTCCACCAATTAGTAGGTATGAGAGGATTAATGTCGGATCCCCAAGGACAAATGATTGATTTACCCATTCAAAGCAATTTACGTGAAGGACTCTCTTTAACGGAATATATCATTTCTTGCTACGGAGCACGCAAGGGGGTTGTGGATACTGCTGTACGAACATCAGATGCTGGATATCTGACGCGCAGACTTGTTGAAGTAGTTCAACACATTGTTGTGCGTAGAACAGATTGTGGCACCACCCAAGGTTTTTCAGTGAGTCCTCTAAATGGGATGATGTCGGAAAAAGCCTTTATTCAAACATTGATTGGGCGTGTACTAGCAGACGATATATATATGGGCCCGCGATGCATCGCCATTCGAAATAAAGATATTGGTATTGGACTTGTCAATCGATTCTTAACCTTTCGAATACACCCAATATCTATTCGAACTCCCTTTACTTGTAGGAGTATATTTTGGATCTGTCGATTCTGTTATGGGCGGAGCCCTACTCATGGCGACCTGGTCGAATTGGGGGAAGCTGTAGGTATTATTGCGGGTCAATCCATTGGAGAACCAGGTACTCAACTAACATTAAGAACTTTTCATACTGGCGGAGTATTCACTGGGGGTACTGCAGAACATGTACGAGCCCCCTCTAATGGAAAAATTAAATTAAATGAGGATTTGGTTCATCCCACACGTACACGTCACGGACATCCTGCTTTTCTGTGTTATATAGACTTGTATATAACTATTGAGAGTGAAGACATTCTACATAATGTGAATATTCCACCTAAAAGTTTTCTTTTAGTCCAAAATGATCAATACGTAGAATCCGAACAAGTTATTGCTGAGATTCGCGCAGGAACATACACTTTCAATTTTAAAGAGAAGGTTCGAAAACATATTTATTCTGATTCAGAGGGAGAAATACACTGGAGTACCAATGTGTACCATGCATCTGAATTTACATATGGTAATGTTCATCTCTTACCAAAAACAAGCCATTTATGGATATTAGCAGGAGGGTCGTGCAGATCCAGTGTAGTCCCTTTTTCGCTTCACAAAGATCAAGATCAACTGAACATTCATTCGCTTTCTGTCGAACGAAGATATAGTTCTAACCCCTCAGTGACTAATGAGCAAGTGAAAGAGAAACTCTTTCGTTCGGATATTTCTGGTAAAAAAGAAGGCAATCTTCCTGTTTAT------TCAGAATTAAATCAAATCATATATACTGGGCGTTGCAATATACTATATCCT---GCTATTCTCTATGAGAATTCTAATTTATTGTCAAAGAGGCGAAACAATAGATTCATCATGCCATTCCAGTCGATTCAAGAACGAAAGAAAGAAACAATGCTCTATTCGGATTCCGATATCTCGGTTGAAATACCCATAAATGGTATTTTCCGCAGAAATAGTATTCTTGCTTATTTCGATGATCCTCAATACAGAAGAAACAGCTCAGGAATTACTAAATATGGGACTCTGGAGGTGCATTCAATCGTCAAAAAAGAG------GATTTGGTTGAT------TATCGAGGGGCAAAAGAGTTTAAGCCAAGATACCAAATGCAA------GTAGATCGATTTTTTTTCATTCCAGAGGAAGTACATATTTTGCCTGGATCTTCTTCCATAATGGTGCGGAATAATAGTATCATTGGAGGAGATACACTAATCACTTTAAATATAAGAAGCCGAGTAGGCGGATTGGTCCGAGTG---GAT------AGAAAAAAAAAACGGATTGAACTTCAAATCCTTTCTGGAGATATTTATTTTCCTGGAGAGACA------GATCGGATAGTCCGACACAGCAGCATCTTAATACCACCAGGAGCGGGAAAAACAAAT------------TCGAAGGAATCAAAA---AAGAAATGGAAAAATTGGATTTATGTCCAAGGGATCACACCGACCAAAACAAAATCCTTTGTTTTGGTTCGACCTGTAGAAACATATGAAATAGCAGATGGTATAAATTTATCAACACTTTTCCCTCCGGATCCGTTGCAGGAAAGGGATAACATGAAACTTCGAGTTATCAATTATATTCTTTATGGAAATGGCAAAGCCTTTTTGGGAATTCCTGACACAAGTAGTCAATTAGTTCGAACTTGTTTAGTATTGAATTGCAACCAC------GCTAAA------AAAGGTTCTTCCATCGGGGAGGCCCATGTTTCCTTTGTTCAAGTAAAGACGAATGATCTGATTCGAGATTTTATAAGAATCGACTTAGTCAACTCCCCCCTTTCGTATACCGGAAAAAGGAACGATTCATCAGGTTCATGGTTGATCTATAAT---ACTGGATCAAGTCGCACCTATATCAATCCGTTTTATTCCAAGGCATGGATTCAACAACCCCTT---ATCCAAAATCAAGTAACTATTCGTACCTTGTTGAATAGAAATAACGAATATCAATCTTTGATAATTTTGTCATCATCCAATTGTTCTCGACTGGGGCCA------TTTAACAGTGTAAAATATCACAATGGAATAAAAGACGCACTTAAAAGAGACCCCCCTATAGTTTCAGTTAGGAAATTGAAATCATTGGGTTCCTTAGGAACAGCCCTTCCAATTACGAAT---------TTTTACCATTTACTAACCCATAATCAAATCTTGGTAATGAAATATTTTCAACTTGACAATTTAAAACAGACTTTTGAAATAATTCAATATTATTTAATGGATGAAAATGGAAGGATTTCGAATCCCGATCTATGCAGGAAAAAATTTTGGAATCCATTTCATTTG---AATTGGTATTTTATCCATTGTAATTTTTGTGAAGAGAGACCCACAATAATTAGTCTTGGGCAGTTTATTTGTGAAAATGCATGTATAGCGAAAAATAGACCCCACCTAAAGTCGGGCCAAGTTTTAATTGTTCAAGTTGATTCTATAATAATTAGATCAGCTAAACCCTATTTAGCCACGCCAGGAGCAACTGTTCATGGACATTATGGAGAAATCCTTTCTACGGGGGATACTTTGGTTACATTTATATATGAAAAATCAAGATCTGGTGATATAACCCAGGGTCTTCCAAAAGTGGAACAAGTCTTGGAAGTACGTTCGATTGATTCAATATCGATGAACCTAGAAACGAGAGTTGAGGGTTGGAATGAGCATATAACAAGAATTCTTGGAATTCCTTGGGGATTCTTGATTGGTGTCGAGCTAACTATAGTGCAAAGCCGTATCTCTTTGGTTAATAAGATACAAAAGGTTTATCGATCCCAGGGTGTGCAGATTCATAATAGGCATATAGAAATTATTGTACGTCAAATAACATCAAAAGTTTTAGTTTCAGAA------GACGGAATGTCTAATGTTTTTTCACCCGGAGAACTAATTGGATTGTTGCGAGCGGAACGAACGGGGCGTGCTTTGGACGAAGCAATCTGTTACCGAGCTATTTTATTGGGAATAACAAGAGCATCTCTGAATACTCAAAGTTTCATATCCGAAGCGAGTTTTCAAGAAACCGCTCGAGTCTTAGCAAAAGCTGCTCTAAGGGGTCGTATAGATTGGTTGAAGGGCCTAAAAGAAAACGTTGTTTTGGGAAGTATGATACCCGTTGGTACCGGATTCAAA------GAATTAGTACAGCGTTCAAGGCAACATAAC---------------AACAAAAACAAAAAACAAAATTTATTTGAGGGGAAAATGCAAAATATTTTGTTCCATCATAGAGATTTATTTCATTCTTACATT---TCAAAGAATTCCCATGATACA---TCAGAACAATCATTTCTGGGATTTACTGAT------------TTC------------------------
>Hylotelephium_viviparum
ATGGAGGTACTTATGGCAGAACGGGCCAATCTGGTCTTTCACAATAAAGTGATAGATGGAACTGCCATGAAACGACTTATTAGCAGATTAATAGATCACTTCGGAATGGCATATACATCACACATCTTGGATCAAGTAAAGACTCTGGGTTTCCAGCAAGCCACTGCTACATCTATTTCATTAGGAATTGACGATCTTTTAACAATACCTTCGAAAGGATGGCTAGTCCAGGATGCTGAACAACAAAGTTTCATTTTGGAAAAAAACCATAATTACGGAAATGTACATGCGGTAGAAAAATTACGCCAATCCATTGAAATATGGTATGCTACAAGTGAATATTTACGACAAGAAATGAGTCCTAATTTCAGGATGACTGATCCCTTTAATCCAGTCCATATAATGTCTTTTTCGGGAGCTAGAGGAAATGTATCTCAAGTCCACCAATTAGTAGGTATGAGAGGATTAATGTCGGATCCCCAAGGACAAATGATTGATTTACCCATTCAAAGCAATTTACGTGAAGGACTCTCTTTAACGGAATATATCATTTCTTGCTACGGAGCACGCAAGGGGGTTGTGGATACTGCTGTACGAACATCAGATGCTGGATATCTGACGCGCAGACTTGTTGAAGTAGTTCAACACATTGTTGTGCGTAGAACAGATTGTGGCACCACCCAAGGTTTTTCAGTGAGTCCTCTAAATGGGATGATGTCGGAAAAAGCCTTTATTCAAACATTGATTGGGCGTGTACTAGCAGACGATATATATATGGGCCCGCGATGCATCGCCATTCGAAATAAAGATATTGGTATTGGACTTGTCAATCGATTCTTAACCTTTCGAATACACCCAATATCTATTCGAACTCCCTTTACTTGTAGGAGTATATTTTGGATCTGTCGATTCTGTTATGGGCGGAGCCCTACTCATGGCGACCTGGTCGAATTGGGGGAAGCTGTAGGTATTATTGCGGGTCAATCCATTGGAGAACCAGGTACTCAACTAACATTAAGAACTTTTCATACTGGCGGAGTATTCACTGGGGGTACTGCAGAACATGTACGAGCCCCCTCTAATGGAAAAATTAAATTAAATGAGGATTTGGTTCATCCCACACGTACACGTCACGGACATCCTGCTTTTCTGTGTTATATAGACTTGTATATAACTATTGAGAGTGAAGACATTCTACATAATGTGAATATTCCACCTAAAAGTTTTCTTTTAGTCCAAAATGATCAATACGTAGAATCCGAACAAGTTATTGCTGAGATTCGCGCAGGAACATACACTTTCAATTTTAAAGAGAAGGTTCGAAAACATATTTATTCTGATTCAGAGGGAGAAATACACTGGAGTACCAATGTGTACCATGCATCTGAATTTACATATGGTAATGTTCATCTCTTACCAAAAACAAGCCATTTATGGATATTAGCAGGAGGGTCGTGCAGATCCAGTGTAGTCCCTTTTTCGCTTCACAAAGATCAAGATCAACTGAACATTCATTCGCTTTCTGTCGAACGAAGATATAGTTCTAACCCCTCAGTGACTAATGAGCAAGTGAAAGAGAAACTCTTTCGTTCGGATATTTCTGGTAAAAAAGAAGGCAATCTTCCTGTTTAT------TCAGAATTAAATCAAATCATATATACTGGGCGTTGCAATATACTATATCCT---GCTATTCTCTATGAGAATTCTAATTTATTGTCAAAGAGGCGAAACAATAGATTCATCATGCCATTCCAGTCGATTCAAGAACGAAAGAAAGAAACAATGCTCTATTCGGATTCCGATATCTCGGTTGAAATACCCATAAATGGTATTTTCCGCAGAAATAGTATTCTTGCTTATTTCGATGATCCTCAATACAGAAGAAACAGCTCAGGAATTACTAAATATGGGACTCTGGAGGTGCATTCAATCGTCAAAAAAGAG------GATTTGGTTGAT------TATCGAGGGGCAAAAGAGTTTAAGCCAAGATATCAAATGCAA------GTAGATCGATTTTTTTTCATTCCAGAGGAAGTACATATTTTGCCTGGATCTTCTTCCATAATGGTGCGGAATAATAGTATCATTGGAGGAGATACACTAATCACTTTAAATATAAGAAGCCGAGTAGGCGGATTGGTCCGAGTG---GAT------AGAAAAAAAAAACGGATTGAACTTCAAATCCTTTCTGGAGATATTTATTTTCCTGGAGAGACA------GATCGGATAGTCCGACACAGCAGCATCTTAATACCACCAGGAGCGGGAAAAACAAAT------------TCGAAGGAATCAAAA---AAGAAATGGAAAAATTGGATTTATGTCCAAGGGATCACACCGACCAAAACAAAATCCTTTGTTTTGGTTCGACCTGTAGAAACATATGAAATAGCAGATGGTATAAATTTATCAACACTTTTCCCTCCGGATCCGTTGCAGGAAAGGGATAACATGAAACTTCGAGTTATCAATTATATTCTTTATGGAAATGGCAAAGCCTTTTTGGGAATTCCTGACACAAGTAGTCAATTAGTTCGAACTTGTTTAGTATTGAATTGCAACCAC------GCTAAA------AAAGGTTCTTCCATCGGGGAGGCCCATGTTTCCTTTGTTCAAGTAAAGACGAATGATCTGATTCGAGATTTTATAAGAATCGACTTAGTCAACTCCCCCCTTTCGTATACCGGAAAAAGGAACGATTCATCAGGTTCATGGTTGATCTATAAT---ACTGGATCAAGTCGCACCTATATCAATCCGTTTTATTCCAAGGCATGGATTCAACAACCCCTT---ATCCAAAATCAAGTAACTATTCGTACCTTGTTGAATAGAAATAACGAATATCAATCTTTGATAATTTTGTCATCATCCAATTGTTCTCGACTGGGGCCA------TTTAACAGTGTAAAATATCACAATGGAATAAAAGACGCACTTAAAAGAGACCCCCCTATAGTTTCAGTTAGGAAATTGAAATCATTGGGTTCCTTAGGAACAGCCCTTCCAATTACGAAT---------TTTTACCATTTACTAACCCATAATCAAATCTTGGTAATGAAATATTTTCAACTTGACAATTTAAAACAGACTTTTGAAATAATTCAATATTATTTAATGGATGAAAATGGAAGGATTTCGAATCCCGATCTATGCAGGAAAAAATTTTTGAATCCATTTCATTTG---AATTGGTATTTTATCCATTGTAATTTTTGTGAAGAGAGACCCACAATAATTAGTCTTGGGCAGTTTATTTGTGAAAATGCATGTATAGCGAAAAATAGACCCCACCTAAAGTCGGGCCAAGTTTTAATTGTTCAAGTTGATTCTATAATAATTAGATCAGCTAAACCCTATTTAGCCACGCCAGGAGCAACTGTTCATGGACATTATGGAGAAATCCTTTCTACGGGGGATACTTTGGTTACATTTATATATGAAAAATCAAGATCTGGTGATATAACCCAGGGTCTTCCAAAAGTGGAACAAGTCTTGGAAGTACGTTCGATTGATTCAATATCGATGAACCTAGAAACGAGAGTTGAGGGTTGGAATGAGCATATAACAAGAATTCTTGGAATTCCTTGGGGATTCTTGATTGGTGTCGAGCTAACTATAGTGCAAAGCCGTATCTCTTTGGTTAATAAGATACAAAAGGTTTATCGATCCCAGGGTGTGCAGATTCATAATAGGCATATAGAAATTATTGTACGTCAAATAACATCAAAAGTTTTAGTTTCAGAA------GACGGAATGTCTAATGTTTTTTCACCCGGAGAACTAATTGGATTGTTGCGAGCGGAACGAACGGGGCGTGCTTTGGACGAAGCAATCTGTTACCGAGCTATTTTATTGGGAATAACAAGAGCATCTCTGAATACTCAAAGTTTCATATCCGAAGCGAGTTTTCAAGAAACCGCTCGAGTCTTAGCAAAAGCTGCTCTAAGGGGTCGTATAGATTGGTTGAAGGGCCTAAAAGAAAACGTTGTTTTGGGAAGTATGATACCCGTTGGTACCGGATTCAAA------GAATTAGTACATCGTTCAAGGCAACATAAC---------------AACAAAAACAAAAAACAAAATTTATTTGAGGGGAAAATGCAAAATATTTTGTTCCATCATAGAGATTTATTTCATTCTTACATT---TCAAAGAATTCCCATGATACA---TCAGAACAATCATTTCTGGGATTTACTGAT------------TTC------------------------
>Meterostachys_sikokianus
ATGGAGGTACTTATGGCAGAACGGGCCAATCTGGTCTTTCACAATAAAGTGATAGATGGAACTGCCATGAAACGACTTATTAGCAGATTAATAGATCACTTCGGAATGGCATATACATCACACATCTTGGATCAAGTAAAGACTCTGGGTTTCCAGCAAGCCACTGCTACATCTATTTCATTAGGAATTGACGATCTTTTAACAATACCTTCGAAAGGATGGCTAGTCCAGGATGCTGAACAACAAAGTTTCATTTTGGAAAAAAACCATAATTACGGAAATGTACATGCGGTAGAAAAATTACGCCAATCCATTGAAATATGGTATGCTACAAGTGAATATTTACGACAAGAAATGCATCTTAATTTCAGGATGACTGATCCCTTTAATCCAGTCCATATAATGTCTTTTTCGGGAGCTAGAGGAAATGTATCTCAAGTCCACCAATTAGTAGGTATGAGAGGATTAATGTCGGATCCCCAAGGACAAATGATTGATTTACCCATTCAAAGCAATTTACGTGAAGGACTCTCTTTAACGGAATATATCATTTCTTGCTACGGAGCACGCAAGGGGGTTGTGGATACTGCTGTACGAACATCAGATGCTGGATATCTGACGCGCAGACTTGTTGAAGTAGTTCAACACATTGTTGTGCGTAGAACAGATTGTGGAACCACCCAAGGTTTTTCAGTGAGTCCTCTAAATGGGATGATGTCGGAAAAAGCCTTTATTCAAACATTGATTGGGCGTGTACTAGCAGACGATATATATATGGGCCCGCGATGCATCGCCATTCGAAATAAAGATATTGGTATTGGACTTGTCAATCGATTCTTAACCTTTCGAATACACCCAATATCTATTCGAACTCCCTTTACTTGTAGGAGTATATTTTGGATCTGTCGATTCTGTTATGGACGGAGCCCTACTCATGGCGACCTGGTCGAATTGGGGGAAGCTGTAGGTATTATTGCGGGTCAATCTATTGGAGAACCAGGTACTCAACTAACATTAAGAACTTTTCATACTGGCGGAGTATTCACTGGGGGTACTGCAGAACATGTACGATCCCCCTCTAATGGAAAAATTAAATTAAATGAGGATTTGGTTCATCCCACACGTACACGTCACGGCCATCCTGCTTTTCTGTGTTATATAGACTTGAATATAACTATTGAGAGTGAAGACATTCTCCATAATGTGAATATTCCACCTAAAAGTTTTCTTTTAGTCCAAAATGATCAATACGTAGAATCCGAACAAGTTATTGCTGAGATTCGCGCAGGAACATACACTTTCAATTTTAAAGAGAAGGTTCGAAAACATATTTATTCTGATTCAGAGGGAGAAATACACTGGAGTACCAATATGTACCATGCATCTGAATTTACATATGGTAATGTTCATCTCTTACCAAAAACAAGCCATTTATGGATATTAGCAGGAGGGTCGTGCAGATCCAGTGTAGTCCCTTTTTCGCTTCACAAAGATCAAGATCAACTGAACATTCATTCGCTTTCTGTCGAACGAAGATATAGTTCTAACCCCTCAGTGACTAATGAGCAAGGGAAAGAGAACCTCTTTCGTTCGGATATTTCTGGTAAAAAAGAAGGCAATCTTCCTGTTTAT------TCAGAATTAAATCAAATCATATATACTGGGCGTTGCAATATACTATATCCT---ACTATTCTCTATGAGAATTCTAATTTATTGTCAAAGAGGCGAAACAATAGATTCATCATGCCATTCCAGTCGATTCAAGAACGAAAGAAAGAAACAATGCTCTATTCGGATTCCGCTATCTCGGTTGATATACCCATAAATGGTATTTTCCGCAGAAAAAGTATTCTTGCTTATTTCGATGATCCTCAATACAGAAGAAACAGCTCAGGAATTACTAAATATGGGACTCTGGAGGTGCATTCAATCGTCAAAAAAGAG------GATTTGGTTGAT------TATCGAGGGGCAAAAGAATTTAAGCCAAGATACCAACTGCAA------GTAGATCGATTTTTTTTCATTCCAGAGGAAGTACATATTTTGCCTGGATCTTCTTCCATAATGGTGCGGAATAATAGTATCATTGGAGGAGATACACTAATCACTTTAAATATAAGAAGCCGAGTAGGCGGATTGGTCCGAGTG---GAG------AGAAAAAAAAAACGGATTGAACTTCAAATCTTTTCTGGAGATATTTATTTTCCTGGAGAGACA------GATCGGATAGTCCGACACAGCAGCATCTTAATACCACCAGGAGCGGGAAAAAGAAAT------------TCGAAGGAATCAAAA---AAGAAATGGAAAAATTGGATTTATGTCCAAGGGATCACACCGACAAAAACAAAGTATTTTGTTTTGGTTCGACCTGTAGAAACATATGAAATAGCAGATGGTATAAATTTATCAACACTTTTCCCTCAGGATCTGTTGCAGGAAAGGGATAACATGAAACTTCGAGTTATCAATTATATTCTTTATGGAAATGTCAAAGCCTTTTTTGGAATTCCTGACACAAGTAGTCAATTAGTTCGAACTTGTTTAGTATTGAATTGCAACCAC------GCTAAA------AAAGGTTCTTCCATCGGGGAGGCCCATGTTTCCGTTGTTCAAGTAAAGACGAATGATCTGATTCGAGATTTTATAAGAATCGACTTAGTCAACTCCCCCCTTTCGTATACCGGAAAAAGGAACGATTCATCAGGTTCATGGTTGATCTATAAT---ACTGGATCAAGTCGCACCTATATCAATCCGTTTTATTCCAAGGCATGGATTCAACAACCCCTT---ATCCAAAATCAAGGAACTATTCGTACCTTGTTGAATAGAAATAACGAATATCAATCTTTGATAATTTTGTCATCATCCAATTGTTCTCGACTGGGACCA------TTTAACAGTGTAAAATATCACAATGGAATAAAAGAACCACTTAAAAGAGACCCCCCTATAGTTTCAGTTAGGAAATGGAAATCATTGGGTTCCTTAGGAACAGCCCTTCCAATTACGAAT---------TTTTACCATTTACTAACCCATAATCAAATCTTGGGAATGAAATATTTTCAACTTGACAATTTAAAACAGACTTTTGAAATAATTCAATATTATTTAATGGATGAAAATGGAAGGATTTCGAATCCCGATCTATGCAGGAAAAATTTTTTGAATCCATTTCATTTG---AATTGGTATTTTATCCATTGTAATTTTTGTGAAGAGAGACCCACAATAATTCGTCTTGGGCAGTTTATTTGTGAAAATGCATGTATAGCGAAAAATAGACCCCACCTAAAGTCGGGACAAGTTTTACTTGTTCAAGTTGATTCTATAATAATTAGATCAGCTAAACCCTATTTAGCCACGCCAGGAGCAACTGTTCATGGACATTATGGAGAAATCCTTTCTACGGGGGATACTTTGGTTACATTTATATATGAAAAATCAAGATCTGGTGATATAACCCAGGGTCTTCCAAAAGTGGAACAAGTCTTGGAAGTACGTTCGATTGATTCAATATCGATGAACCTAGAAACGAGAGTTGAGGGTTGGAATGAGCATATAACAAGAATTCTTGGAATTCCTTGGGGATTCTTGATTGGTGTCGAGCTAACTATAGTGCAAAGCCGTATCTCTTTGGTTAATAAGATACAAAAGGTTTATCGATCCCAGGGTGTGCAGATTCATAATAGGCATATAGAAATTATTGTACGTCAAATAACATCAAAAGTTTTAGTTTCAGAA------GACGGAATGTCTAATGTTTTTTCACCCGGAGAACTAATTGGATTGTTGCGAGCGGAACGAACGGGGCGTGCTTTGGACGAAGCAATCTGTTACCGAGCTATTTTATTGGGAATAACAAGAGCATCTCTGAATACTCAAAGTTTCATATCCGAAGCGAGTTTTCAAGAAACCGCTCGAGTCTTAGCAAAAGCTGCTCTAAGGGGTCGTATAGATTGGTTGAAGGGCCTAAAAGAAAACGTTGTTTTAGGAAGTATGATACCCGTTGGTACCGGATTCAAA------GAATTAGTACATCGTTCAAGGCAACATAAC---------------AACAAAACCAAAAAACAAAATTTATTTGAGGGGAAAATACAAAATATTTTGTTCCATCATAGAGATTTATTTAATTCTTACATT---TCAAAGAATTCCCATGATACA---TCA------------------------------------------------------------------
>Orostachys_fimbriata
ATGGAGGTACTTATGGCAGAACGGGCCAATCTGGTCTTTCACAATAAAGTGATAGATGGAACTGCCATGAAACGACTTATTAGCAGATTAATAGATCACTTCGGAATGGCATATACATCACACATCTTGGATCAAGTAAAGACTCTGGGTTTCCAGCAAGCCACTGCTACATCTATTTCATTAGGAATTGACGATCTTTTAACAATACCTTCGAAAGGATGGCTAGTCCAGGATGCTGAACAACAAAGTTTCATTTTGGAAAAAAACCATAATTACGGAAATGTGCATGCGGTAGAAAAATTACGCCAATCCATTGAAATATGGTATGCTACAAGTGAATATTTACGACAAGAAATGAATCCTAATTTCAGGATGACTGATCCCTTTAATCCAGTCCATATAATGTCTTTTTCGGGAGCTAGAGGAAATGTATCTCAAGTCCACCAATTAGTAGGTATGAGAGGATTAATGTCGGATCCCCAAGGACAAATGATTGATTTACCCATTCAAAGCAATTTACGTGAAGGACTCTCTTTAACGGAATATATCATTTCTTGCTACGGAGCACGCAAGGGGGTTGTGGATACTGCTGTACGAACATCAGATGCTGGATATCTGACGCGCAGACTTGTTGAAGTAGTTCAACACATTGTTGTGCGTAGAACAGATTGTGGCACCACCCAAGGTTTTTCAGTGAGTCCTCTAAATGGGATGATGTCGGAAAAAGCCTTTAGTCAAACATTGATTGGGCGTGTACTAGCAGATGATATATATATGGGCTCGCGATGCATCGCCATTCGAAATAAAGATATTGGTATTGGACTTGTCAATAGATTCTTAACCTTTCGAATATACCCAATTTCTATTCGAACTCCCTTTACTTGTAGGAGTATATTTTGGATCTGTCGATTCTGTTATGGACGGAGCCCTACTCATGGCGACTTGGTCGAATTGGGGGAAGCTGTAGGTATTATTGCTGGTCAATCTATTGGAGAACCAGGTACTCAACTAACATTAAGAACTTTTCATACTGGCGGAGTATTCACTGGGGGTACTGCAGAACATGTACGAGCCCCCTCTAATGGAAAAATTAAATTAAATGAGGATTTGGTTCATCCCACACGTACACGTCACGGACATCCTGCTTTTCTGTGTTATATAGACTTGTATATAACTATTGAGAGTGAAGACATTCTCCATAATGTGAATATTCCACCTAAAAGTTTTCTTTTAGTCCAAAATGATCAATACGTAGAATCCGAACAAGTTATTGCTGAGATTCGCGCAGGAACATACACTTTCAATTTTAAAGAGAAGGTTCGAAAACATATTTATTCTGATTCAGAGGGAGAAATACACTGGAGTACCAATGTGTACCATGCATCTAAATTTACATATGGTAATGTTCATCTCTTACCAAAAACAAGCCATTTATGGATATTAGCAGGAGGGTCGTGCAGATCCAGTGTAGGCCCTTTTTCGCTTCACAAAGATCAAGATCAACTGAACATTCATTCACTTTCTGTCGAACGAAGATATAGTTCTAACCCCTCAGCGACTAATGCGCAAGTGAAAGAGAACTTCTTTCGTTCGGATATTTCTGGTAAAAAAGAGGGCAATTCTCCTGTTTAT------TTAGAATTAAATCAAATCATATATACTGGGCGTTGCAATATACTATATCCT---GCTATTCTCTATGAGAATTCTAATTTATTGTCAAAGAGGCGAAACAATAGATTCATCATGCCATTCCAGTCGATTCAAGAACGAAAGAAAGAAACAATGCTCTATTCGGATTCCGCTATCTCGGTTGATATACCCATAAATGGTATTTTCCGCAGAAATAGTATTCTTGCTTATTTCGATGATCCTCAATACAGAAGAAACAGCTCAGGAATTACTAAATATGGGACTCTGGAGGTGCATTCAATCGTCAAAAAAGAG------GATTTGGTTGAT------TGTCGAGGGGCAAAAGAATTTAAGCCAAGATACCAACTGCAA------GTAGATCGATTTTTTTTCATTCCAGAGGAAGTACATATTTTGCCTGGATTTTCTTCCATAATGGTGCGAAATAATAGTATCATTGGAGGAGATACACTAATCACTTTAAATATAAGAAGCCGAGTAGGCGGATTGGTCCGAGTG---GAG------AGAAAAAAAAAACGGATTGAACTTCAAATCTTTTCTGGAGATATTTATTTTCCTGGAGAGACA------GATCGGATAGTCCGACACAGCAGCACCTTAATACCACCAGGAGCGGGAAAAATAAAT------------TCGAAGGAATCAAAA---AAGAAATGGAAAAATTGGATTTCTGTACAAGGGATCACACCGACCAAAACAAAGTATTTTGTTTTGGTTCGGCCTGTAGAAACATATGAAATAGCAGATGGTATAAATTTATCAACACTTTTCCCTCAGGATCTGTTGCAGGAAAGGGATAACATGAAACTTCGAGTTATCAATTATATTCTTTATGGAAATGGCAAAGCCCTTTTTGGAATTCCTGACACAAGTAGTCAATTAGTTCGAACTTGTTTAGTATTGAATTGCAACCGC------GCTAAA------AAAGGTTCTTCCATCGGGGAGGCCCATGTTTCCGTTGTTCAAGTAAAGACGAATGATCTGATTCGAGATTTTATAAGAATCGACTTAGTCAACTCCCCCCTTTCGTATACCGGAAAAAGGAATGATTCATCAAGTTCATGGTTGATCTATAAT---ACTGGATCAAGTCGCACCTATATCAATCCGTTTTATTCCAAGGCATGGATTCAACAACCCCTT---ATCCAAAATCAAGTAACTATTCGTACCTTGTTGAATAGAAATAACGAATATCAATCTTTGATAATTTTGTCATCATCCAATTATTCTCGACTGGGGCCA------TTTAACGGTGTAAAATATCACAATGGAATAAAAGAACCACTTAAAAGAGACCCCCCTATAGTTTCAGTTAGTAAATGGAAATCATTGGGTTCCTTAGGAACAGCCCTTCCAATTACGAAT---------TTTTACCATTTACTAACCCATAATCAAATCTTGGTAATGAAATATTTTCAACTTGACAATTTAAAAAAGACTTTTGAAATAATTCAATATTATTTAATGGATGAAAATAGAAGGATTTCGAATCCCGATCTATGCAGGAAAAAATTTTTGAATCCATTTCATTTG---AATTGGTATTTTATCCATTGTAATTTTTGTGAAGAGAGACCCACAATAATTCGTCTTGGACAGTTTATTTGTGAAAATGCATGTATAGCGAAAAATAGACCCCATCTAAAGTCGGGCCAAGTTTTAATTGTTCAAGTTGATTCTATAATAATTAGATCAGCTAAACCCTATTTAGCCACGCCAGGAGCAACTGTTCATGGACATTATGGAGAAATCCTTTCTACGGGGGATACTTTGGTTACATTTATATATGAAAAATCAAGATCTGGTGATATAACCCAGGGTCTTCCAAAAGTGGAACAAGTCTTGGAAGTACGTTCGATTGATTCAATATCGATGAACCTAGAAACGAGAGTTGAGGGTTGGAATGAGCATATAACAAGAATTCTTGGAATTCCTTGGGGATTCTTGATTGGTGTCGAGCTAACTATAGTGCAAAGCCGTATCTCTTTGGTTAATAAGATACAAAAGGTTTATCGATCCCAGGGTGTGCAGATTCATAATAGGCATATAGAAATTATTGTACGTCAAATAACATCAAAAGTTTTAGTTTCAGAA------GACGGAATGTCTAATGTTTTTTCACCCGGAGAACTAATTGGATTGTTGCGAGCGGAACGAACGGGTCGTGCTTTGGACGAAGCAATCTGTTACCGAGCTATTTTATTGGGAATAACAAGAGCATCTCTGAATACTCAAAGTTTCATATCCGAAGCGAGTTTTCAAGAAACCGCTCGAGTCTTAGCAAAAGCTGCTCTAAGGGGTCGTATAGATTGGTTGAAGGGCCTAAAAGAAAACGTTGTTTTAGGAAGTATGATACCCGTTGGTACCGGATTCAAA------GAATTAGTACAGCGTTCAAGGCAACATAAC---------------AACAAAACCAAAAAACAAAATTTATTTGAGGGGAAAATGCAAAATATTTTGTTCCATCATAGAGATTTATTTAATTCGTACATT------------------------------------------------------------------------------------------------
>Orostachys_japonica
ATGGAGGTACTTATGGCAGAACGGGCCAATCTGGTCTTTCACAATAAAGTGATAGATGGAACTGCCATGAAACGACTTATTAGCAGATTAATAGATCACTTCGGAATGGCATATACATCACACATCTTGGATCAAGTAAAGACTCTGGGTTTCCAGCAAGCCACTGCTACATCTATTTCATTAGGAATTGACGATCTTTTAACAATACCTTCGAAAGGATGGCTAGTCCAGGATGCTGAACAACAAAGTTTCATTTTGGAAAAAAACCATAATTACGGAAATGTGCATGCGGTAGAAAAATTACGCCAATCCATTGAAATATGGTATGCTACAAGTGAATATTTACGACAAGAAATGAATCCTAATTTCAGGATGACTGATCCCTTTAATCCAGTCCATATAATGTCTTTTTCGGGAGCTAGAGGAAATGTATCTCAAGTCCACCAATTAGTAGGTATGAGAGGATTAATGTCGGATCCCCAAGGACAAATGATTGATTTACCCATTCAAAGCAATTTACGTGAAGGACTCTCTTTAACGGAATATATCATTTCTTGCTACGGAGCACGCAAGGGGGTTGTGGATACTGCTGTACGAACATCAGATGCTGGATATCTGACGCGCAGACTTGTTGAAGTAGTTCAACACATTGTTGTGCGTAGAACAGATTGTGGCACCACACAAGGTTTTTCAGTGAGTCCTCTAAATGGGATGATGTCGGAAAAAGCCTTTAGTCAAACATTGATTGGGCGTGTACTAGCAGATGATATATATATGGGCCCGCGATGCATCGCCATTCGAAATAAAGATATTGGTGTTGGACTTGTCAATCGATTCTTAACCTTTCGAATACACCCAATTTCTATTCGAACTCCCTTTACTTGTAGGAGTATATTTTGGATCTGTCGATTCTGTTATGGACGGAGCCCTACTCATGGCGACTTGGTCGAATTGGGGGAAGCTGTAGGTATTATTGCTGGTCAATCTATTGGAGAACCAGGTACTCAACTAACATTAAGAACTTTTCATACTGGCGGAGTATTCACTGGGGGTACTGCAGAACATGTACGAGCCCCCTCTAATGGAAAAATTCAATTAAATGAGGATTTGGTTCATCCCACACGTACACGTCACGGACATCCTGCTTTTCTGTGTTATATAGACTTGTATATAACTATTGAGAGTGAAGACATTCTCCATAATGTGAATATTCCACCTAAAAGTTTTCTTTTAGTCCAAAATGATCAATACGTAGAATCCGAACAAGTTATTGCTGAGATTCGCGCAGGAACATACACTTTCAATTTTAAAGAGAAAGTTCGAAAACATATTTATTCTGATTCAGAGGGAGAAATACACTGGAGTACCAATGTGTACCATGCATCTAAATTTACATATGGTAATGTTCATCTCTTACCAAAAACAAGCCATTTATGGATATTAGCAGGAGGGTCGTGCAGATCCAGTGTAGGCCCTTTTTCGCTTCACAAAGATCAAGATCAACTGAACATTCATTCACTTTCTGTCGAACGAAGATATAGTTCTAACCCCTCAGTGACTAATGCGCAAGTGAAAAAGAACCTCTTTCGTTCGGATATGTCTGGTAAAAAAGAAGGCAATCCTCCTGTTTAT------TCAGAATTAAATCAAATCATATATACTGGGCGTTGCAATATACTATATTCT---GCTATTCTCTATGAGAATTCGAATTTATTGTCAAAGAGGCGAAACAATAGATTCATCATGCCATTCCAGTCGATTCAAGAACGAAAGAAAGAAACAATGCTCTATTCGGATTCCGCTATCTCGGTTGATATACCCATAAATGGTATTTTCCGCAGAAATAGTATTCTTGCTTATTTCGATGATCCTCAATACAGAAGAAACAGCTCAGGAATTACTAAATATGGGACTCTGGAGGTGCATTCAATCGTCAAAAAAGAG------GATTTGGTTGAT------TATCGAGGGGCAAAAGAATTTAAGCCAAGATACCAACTGCAA------GTAGATCGATTTTTTTTCATTCCAGAGGAAGTACATATTTTGCCTGGATTTTCTTCCATAATGGTGCGGAATAATAGTATCATTGGAGGAGATACACTAATCACTTTAAATATAAGAAGCCGAGTAGGCGGATTGGTCCGAGTG---GAG------AGAAAAAAAAAATGGATTGAACTTCAAATCTTTTCTGGAGATATTTATTTTCCTGGAGAGACA------GATCGGATAGTCCGACACAGCAACATCTTAATACCACCAGGAGCGGGAAAAAGAAAT------------TCGAAGGAATCAAAA---AAGAAATGGAAAAATTGGATTTATGTCCAAGGGATCACACCGACCAAAACAAAGTATTTTGTTTTGGTTCGACCTATAGAAACATATGAAATAGCAGATGGTATAAATTTATCAACACTTTTCCCTCAGGATCTGTTGCAGGAAAGGGATAACATGAAACTTCGAGTTATCAATTATATTCTTTATGGAAATGGCAAAGCCTTTTTTGGAATTCCTGACACAAGTAGTCAATTAGTTCGAACTTGTTTAGTATTGAATTGCAACCAC------GCTAAA------AAAGGTTCTTCCATCGGGGAGGCCCATGTTTCCGTTGTTCAAGTAAAGACGAATGATCTGATTCGAGATTTTATAAGAATCGACTTAGTCAACTCCCCCCTTTCGTATACCGGAAAAAGGAATGATTCATCAAGTTCATGGTTGATCTATAAT---ACTGGATCAAGTCGCACCTATATCAATCCGTTTTATTCCAAGGCATGGATTCAACAACCCCTT---ATCCAAAATCAAGTAACTATTCGTACCTTGTTGAATAGAAATAACGAATATCAATCTTTGATAATTTTGTCATCATCCAATTGTTCTCGACTGGGGCCA------TTTAACGGTGTAAAATATCACAATGGAATAAAAGAACCACTTAAAAGAGACCCCCCTATAGTTTCAGTTAGTAAATGGAAATCATTGGGTTCCTTAGGAACAGCCCTTCCAATTACGAAT---------TTTTACCATTTACTAACCCATAATCAAATCTTGGTAATGAAATATTTTCAACTTGACAATTTAAAACAGACTTTTGAAATAATTCAATATTATTTAATGGATGAAAATGGAAGGATTTCGAATCCCGATCTATGCAGGAACAAATTTTTGAATCCATTTCATTTG---AATTGGTATTTTATCCATTGTAATTTTTGTGAAGAGAGACCCACAATAATTCGTCTTGGGCAGTTTATTTGTGAAAATGCATGTATAGCGAAAAATAGACCCCATCTAAAGTCGGGCCAAGTTTTAATTGTTCAAGTTGATTCTATAATAATTAGATCAGCTAAACCCTATTTAGCCACGCCAGGAGCAACTGTTCATGGACATTATGGAGAAATCCTTTCTACGGGGGATACTTTGGTTACATTTATATATGAAAAATCAAGATCTGGTGATATAACCCAGGGTCTTCCAAAAGTGGAACAAGTCTTGGAAGTACGTTCGATTGATTCAATATCGATGAACCTAGAAACGAGAGTTGAGGGTTGGAATGAGCATATAACAAGAATTCTTGGAATTCCTTGGGGATTCTTGATTGGTGTCGAGCTAACTATAGTGCAAAGCCGTATCTCTTTGGTTAATAAGATACAAAAGGTTTATCGATCCCAGGGTGTGCAGATTCATAATAGGCATATAGAAATTATTGTACGTCAAATAACATCAAAAGTTTTAGTTTCAGAA------GACGGAATGTCTAATGTTTTTTCACCCGGAGAACTAATTGGATTGTTGCGAGCGGAACGAACGGGTCGTGCTTTGGACGAAGCAATCTGTTACCGAGCTATTTTATTGGGAATAACAAGAGCATCTCTGAATACTCAAAGTTTCATATCCGAAGCGAGTTTTCAAGAAACCGCTCGAGTCTTAGCAAAAGCTGCTCTAAGGGGTCGTATAGATTGGTTGAAGGGCCTAAAAGAAAACGTTGTTTTAGGAAGTATGATACCCGTTGGTACCGGATTCAAA------GAATTAGTACAGCGTTCAAGGCAACATAAC---------------AACAAAACCAAAAAACAAAAGTTATTTGAGGGGAAAATGCAAAATATTTTGTTCCATCATAGAGATTTATTTAATTCTTACATT---TCAAAGAATTCCCATGATACA---TCAGAACAATCATTTCTGGGATTTACTGAT------------TTC------------------------
>Orostachys_minuta
ATGGAGGTACTTATGGCAGAACGGGCCAATCTGGTCTTTCACAATAAAGTGATAGATGGAACTGCCATGAAACGACTTATTAGCAGATTAATAGATCACTTCGGAATGGCATATACATCACACATCTTGGATCAAGTAAAGACTCTGGGTTTCCAGCAAGCCACTGCTACATCTATTTCATTAGGAATTGACGATCTTTTAACAATACCTTCGAAAGGATGGCTAGTCCAGGATGCTGAACAACAAAGTTTCATTTTGGAAAAAAACCATAATTACGGAAATGTGCATGCGGTAGAAAAATTACGCCAATCCATTGAAATATGGTATGCTACAAGTGAATATTTACGACAAGAAATGAATCCTAATTTCAGGATGACTGATCCCTTTAATCCAGTCCATATAATGTCTTTTTCGGGAGCTAGAGGAAATGTATCTCAAGTCCACCAATTAGTAGGTATGAGAGGATTAATGTCGGATCCCCAAGGACAAATGATTGATTTACCCATTCAAAGCAATTTACGTGAAGGACTCTCTTTAACGGAATATATCATTTCTTGCTACGGAGCACGCAAGGGGGTTGTGGATACTGCTGTACGAACATCAGATGCTGGATATCTGACGCGCAGACTTGTTGAAGTAGTTCAACACATTGTTGTGCGTAGAACAGATTGTGGCACCACACAAGGTTTTTCAGTGAGTCCTCTAAATGGGATGATGTCGGAAAAAGCCTTTAGTCAAACATTGATTGGGCGTGTACTAGCAGATGATATATATATGGGCCCGCGATGCATCGCCATTCGAAATAAAGATATTGGTGTTGGACTTGTCAATCGATTCTTAACCTTTCGAATACACCCAATTTCTATTCGAACTCCCTTTACTTGTAGGAGTATATTTTGGATCTGTCGATTCTGTTATGGACGGAGCCCTACTCATGGCGACTTGGTCGAATTGGGGGAAGCTGTAGGTATTATTGCTGGTCAATCTATTGGAGAACCAGGTACTCAACTAACATTAAGAACTTTTCATACTGGCGGAGTATTCACTGGGGGTACTGCAGAACATGTACGAGCCCCCTCTAATGGAAAAATTAAATTAAATGAGGATTTGGTTCATCCCACACGTACACGTCACGGACATCCTGCTTTTCTGTGTTATATAGACTTGTATATAACTATTGAGAGTGAAGACATTCTCCATAATGTGAATATTCCACCTAAAAGTTTTCTTTTAGTCCAAAATGATCAATACGTAGAATCCGAACAAGTTATTGCTGAGATTCGCGCAGGAACATACACTTTCAATTTTAAAGAGAAGGTTCGAAAACATATTTATTCTGATTCAGAGGGAGAAATACACTGGAGTACCAATGTGTACCATGCATCTAAATTTACATATGGTAATGTTCATCTCTTACCAAAAACAAGCCATTTATGGATATTAGCAGGAGGGTCGTGCAGATCCAGTGTAGGCCCTTTTTCGCTTCACAAAGATCAAGATCAACTGAACATTCATTCACTTTCTGTCGAACGAAGATATAGTTCTAACCCCTCAGTGACTAATGCGCAAGTGAAAAAGAACCTCTTTCGTTCGGATATGTCTGGTAAAAAAGAAGGCAATCCTCCTGTTTAT------TCAGAATTAAATCAAATCATATATACTGGGCGTTGCAATATACTATATTCTGCTGCTATTCTCTATGAGAATTCGAATTTATTGTCAAAGAGGCGAAACAATAGATTCATCATGCCATTCCAGTCGATTCAAGAACGAAAGAAAGAAACAATGCTCTATTCGGATTCCGCTATCTCGGTTGATATACCCATAAATGGTATTTTCCGCAGAAATAGTATTCTTGCTTATTTCGATGATCCTCAATACAGAAGAAACAGCTCAGGAATTACTAAATATGGGACTCTGGAGGTGCATTCAATCGTCAAAAAAGAG------GATTTGGTTGAT------TATCGAGGGGCAAAAGAATTTAAGCCAAGATACCAACTGCAA------GTAGATCGATTTTTTTTCATTCCAGAGGAAGTACATATTTTGCCTGGATTTTCTTCCATAATGGTGCGGAATAATAGTATCATTGGAGGAGATACACTAATCACTTTAAATATAAGAAGCCGAGTAGGCGGATTGGTCCGAGTG---GAG------AGAAAAAAAAAATGGATTGAACTTCAAATCTTTTCTGGAGATATTTATTTTCCTGGAGAGACA------GATCGGATAGTCCGACACAGCAACATCTTAATACCACCAGGAGCGGGAAAAAGAAAT------------TCTAAGGAATCAAAA---AAGAAATGGAAAAATTGGATTTATGTCCAAGGGATCACACCGACCAAAACAAAGTATTTTGTTTTGGTTCGACCTATAGAAACATATGAAATAGCAGATGGTATAAATTTATCAACACTTTTCCCTCAGGATCTGTTGCAGGAAAGGGATAACATGAAACTTCGAGTTATCAATTATATTCTTTATGGAAATGGCAAAGCCTTTTTTGGAATTCCTGACACAAGTAGTCAATTAGTTCGAACTTGTTTAGTATTGAATTGCAACCAC------GCTAAA------AAAGGTTCTTCCATCGGGGAGGCCCATGTTTCCGTTGTTCAAGTAAAGACGAATGATCTGATTCGAGATTTTATAAGAATCGACTTAGTCAACTCCCCCCTTTCGTATACCGGAAAAAGGAATGATTCATCAAGTTCATGGTTGATCTATAAT---ACTGGATCAAGTCGCACCTATATCAATCCGTTTTATTCCAAGGCATGGATTCAACAACCCCTT---ATCCAAAATCAAGTAACTATTCGTACCTTGTTGAATAGAAATAACGAATATCAATCTTTGATAATTTTGTCATCATCCAATTGTTCTCGACTGGGGCCA------TTTAACGGTGTAAAATATCACAATGGAATAAAAGAACCACTTAAAAGAGACCCCCCTATAGTTTCAGTTAGTAAATGGAAATCATTGGGTTCCTTAGGAACAGCCCTTCCAATTACGAAT---------TTTTACCATTTACTAACCCATAATCAAATCTTGGTAATGAAATATTTTCAACTTGACAATTTAAAACAGACTTTTGAAATAATTCAATATTATTTAATGGATGAAAATGGAAGGATTTCGAATCCCGATCTATGCAGGAACAAATTTTTGAATCCATTTCATTTG---AATTGGTATTTTATCCATTGTAATTTTTGTGAAGAGAGACCCACAATAATTCGTCTTGGGCAGTTTATTTGTGAAAATGCATGTATAGCGAAAAATAGACCCCATCTAAAGTCGGGCCAAGTTTTAATTGTTCAAGTTGATTCTATAATAATTAGATCAGCTAAACCCTATTTAGCCACGCCAGGAGCAACTGTTCATGGACATTATGGAGAAATCCTTTCTACGGGGGATACTTTGGTTACATTTATATATGAAAAATCAAGATCTGGTGATATAACCCAGGGTCTTCCAAAAGTGGAACAAGTCTTGGAAGTACGTTCGATTGATTCAATATCGATGAACCTAGAAACGAGAGTTGAGGGTTGGAATGAGCATATAACAAGAATTCTTGGAATTCCTTGGGGATTCTTGATTGGTGTCGAGCTAACTATAGTGCAAAGCCGTATCTCTTTGGTTAATAAGATACAAAAGGTTTATCGATCCCAGGGTGTGCAGATTCATAATAGGCATATAGAAATTATTGTACGTCAAATAACATCAAAAGTGTTAGTTTCAGAA------GACGGAATGTCTAATGTTTTTTCACCCGGAGAACTAATTGGATTGTTGCGAGCGGAACGAACGGGTCGTGCTTTGGACGAAGCAATCTGTTACCGAGCTATTTTATTGGGAATAACAAGAGCATCTCTGAATACTCAAAGTTTCATATCCGAAGCGAGTTTTCAAGAAACCGCTCGAGTCTTAGCAAAAGCTGCTCTAAGGGGTCGTATAGATTGGTTGAAGGGCCTAAAAGAAAACGTTGTTTTAGGAAGTATGATACCCGTTGGTACCGGATTCAAA------GAATTAGTACAGCGTTCAAGGCAACATAAC---------------AACAAAACCAAAAAACAAAAGTTATTTGAGGGGAAAATGCAAAATATTTTGTTCCATCATAGAGATTTATTTAATTCTTACATT---TCAAAGAATTCCCATGATACA---TCAGAACAATCATTTCTGGGATTTACTGAT------------TTC------------------------
>Orostachys_iwarenge_f_magna
ATGGAGGTACTTATGGCAGAACGGGCCAATCTGGTCTTTCACAATAAAGTGATAGATGGAACTGCCATGAAACGACTTATTAGCAGATTAATAGATCACTTCGGAATGGCATATACATCACACATCTTGGATCAAGTAAAGACTCTGGGTTTCCAGCAAGCCACTGCTACATCTATTTCATTAGGAATTGACGATCTTTTAACAATACCTTCGAAAGGATGGCTAGTCCAGGATGCTGAACAACAAAGTTTCATTTTGGAAAAAAACCATAATTACGGAAATGTACATGCGGTAGAAAAATTACGCCAATCCATTGAAATATGGTATGCTACAAGTGAATATTTACGACAAGAAATGAATCCTAATTTCAGGATGACTGATCCCTTTAATCCAGTCCATATAATGTCTTTTTCGGGAGCTAGAGGAAATGTATCTCAAGTCCACCAATTAGTAGGTATGAGAGGATTAATGTCGGATCCCCAAGGACAAATGATTGATTTACCCATTCAAAGCAATTTACGTGAAGGACTCTCTTTAACGGAATATATCATTTCTTGCTACGGAGCACGCAAGGGGGTTGTGGATACTGCTGTACGAACATCAGATGCTGGATATCTGACGCGCAGACTTGTTGAAGTAGTTCAACACATTGTTGTGCGTAGAACAGATTGTGGCACCACCCAAGGTTTTTCAGTGAGTCCTCTAAATGGGATGATGTCGGAAAAAGCCTTTATTCAAACATTGATTGGGCGTGTACTAGCAGACGATATATATATGGGCCCGCGATGCATCGCCATTCGAAATAAAGATATTGGTATTGGACTTGTCAATCGATTCTTAACCTTTCGAATACACCCAATATCTATTCGAACTCCCTTTACTTGTAGGAGTATATTTTGGATCTGTCGATTCTGTTATGGGCGGAGCCCTACTCATGGCGACCTGGTCGAATTGGGGGAAGCTGTAGGTATTATTGCGGGTCAATCTATTGGAGAACCAGGTACTCAATTAACATTAAGAACTTTTCATACTGGCGGAGTATTCACTGGGGGTACTGCAGAACATGTACGAGCCCCCTCTAATGGAAAAATTAAATTAAATGAGGATTTGGTTCATCCCACACGTACACGTCACGGACATCCTGCTTTTCTGTGTTATATAGACTTGTATATAACTATTGAGAGTGAAGACATTCTACATAATGTGAATATTCCACCTAAAAGTTTTCTTTTAGTCCAAAATGATCAATACGTAGAATCCGAACAAGTTATTGCTGAGATTCGCGCAGGAACATACACTTTCAATTTTAAAGAGAAGGTTCGAAAACATATTTATTCTGATTCAGAGGGAGAAATACACTGGAGTACCAATGTGTACCATGCATCTGAATTTACATATGGTAATGTTCATCTCTTACCAAAAACAAGCCATTTATGGATATTAGCAGGAGGGTCGTGCAGATCCAGTGTAGTCCCTTTTTCGCTTCACAAAGATCAAGATCAACTGAACATTCATTCGCTTTCTGTCGAACGAAGATATAGTTCTAACCCCTCAGTGACTAATGAGCAAGTGAAAGAGAAACTCTTTCGTTCGGATATTTCTGGTAAAAAAGAAGGCAATCTTCCTGTTTAT------TCCGAATTAAATCAAATCATATATACTGGGCGTTGCAATATACTATATCCT---GCTATTCTTTATGAGAATTCGAATTTATTGTCAAAGAGGCGAAACAATAGATTCATCATGCCATTCCAGTCGATTCAAGAACGAAAGAAAGAAACAATGCTCTATTCGGATTCCGATATCTCGGTTGAAATACCCATAAATGGTATTTTCCGCAGAAATAGTATTCTTGCTTATTTTGATGATCCTCAATACAGAAGAAACAGCTCAGGAATTACTAAATATGGGACTCTGGAGGTGCAGTCAATCGTCAAAAAAGAG------GATTTTGTTGAT------TATCGAGGGGCAAAAGAGTTTAAGCCAAGATACCAAATGCAA------GTAGATCGATTTTTTTTCATTCCAGAGGAAGTACATATTTTGCCTGGATCTTCTTCCATAATGGTGCGGAATAATAGTATCATTGGAGGAGATACACTAATCACTTTAAATATAAGAAGCCGAGTAGGCGGATTGGTCCGAGTG---GAG------AGAAAAAAAAAACGGATTGAACTTCAAATCCTTTCTGGAGATATTTATTTTCCTAGAGAGACA------GATCGGATAGTCCGACACAGCAGCATCTTAATACCACCAGGAGCGGGAAAAACAAAT------------TCGAAGGAATCAAAA---AAGAAATGGAAAAATTGGATTTATGTCCAAGGGATCACACCGACCAAAACAAAGTATTTTGTTTTGGTTCGACCTGTAGAAACATATGAAATAGCAGATGGTATAAATTTATCAACACTTTTCCCTCAGGATCCGTTGCAGGAAAGGGATAACATGAAACTTCGAGTTATCAATTATATTCTTTATGGAAATGGCAAAGCCTTTTTTGGAATTCCTGACACAAGTAGTCAATTAGTTCGAACTTGTTTAGTATTGAATTGCAACCAC------GCTAAAAAAGAAAAAGGTTCTTCCATCGGGGAGGCCCATGTTTCCTTTGTTCAAGTAAAGACGAATGATCTGATTCGAGATTTTATAAGAATCGACTTAGTCAACTCCCCCCTTTCATATACCGGAAAAAGGAACGATTCATCAGGTTCATGGTTGATCTATAAT---ACTGGATCAAGTCGCACCTATATCAATCCGTTTTATTCCAAGGCATGGATTCAACAACCCTTT---ATCCAAAATCAAGTAACTATTCGTACCTTGTTGAATAGAAATAACGAATATCAATCTTTGATAATTTTGTCATCATCCAATTGTTCTCGACTGGGGCCA------TTTAACAGTGTAAAATATCACAATGGAATAAAAGAAGCACTTAAAAGAGACCCCCCTATAGTTTCAGTTAGGAAATTGAAATCATTGGGTTCCTTAGGAACAGCCCTTCCAATTACGAAT---------TTTTACCATTTACTAACCCATAATCAAATCTTGGTAATGAAATATTTTCAACTTGACAATTTAAAACAGACTTTTGAAATAATTCAATATTATTTAATGGATGAAAATGGAAGGATTTCGAATCCCGATCTATGCAGGAAAAAATTTTTGAATCCATTTCATTTG---AATTGGTATTTTATCCATTGTAATTTTTGTGAAGAGAGACCCACAATAATTAGTCTTGGGCAGCTTATTTGTGAAAATGCATGTATAGCGAAAAATAGACCCCACCTAAAGTCGGGCCAAGTTTTAATTGTTCAAGTTGATTCTATAATAATTAGATCAGCTAAACCCTATTTAGCCACGCCAGGAGCAACTGTTCATGGGCATTATGGAGAAATCCTTTCTACGGGGGATACTTTGGTTACATTTATATATGAAAAATCAAGATCTGGTGATATAACCCAGGGTCTTCCAAAAGTGGAACAAGTCTTGGAAGTACGTTCGATTGATTCAATATCGATGAACCTAGAAACGAGAGTTGAGGGTTGGAATGAGCATATAACAAGAATTCTTGGAATTCCTTGGGGATTCTTGATTGGTGTCGAGCTAACTATAGTGCAAAGCCGTATCTCTTTGGTTAATAAGATACAAAAGGTTTATCGATCCCAGGGTGTGCAGATTCATAATAGGCATATAGAAATTATTGTACGTCAAATAACATCAAAAGTTTTAGTTTCAGAA------GACGGAATGTCTAATGTTTTTTCACCCGGAGAACTAATTGGATTGTTGCGAGCGGAACGAACGGGGCGTGCTTTGGACGAAGCAATCTGTTACCGAGCTATTTTATTGGGAATAACAAGAGCATCTCTGAATACTCAAAGTTTCATATCCGAAGCGAGTTTTCAAGAAACCGCTCGAGTCTTAGCAAAAGCTGCTCTAAGGGGTCGTATAGATTGGTTGAAGGGCCTAAAAGAAAACGTTGTTTTGGGAAGTATGATACCCGTTGGTACCGGATTCACA------GAATTTGTACATCGTTCAAGGCAACATAAC---------------AACAAAACCAAAAAACAAAATTTATTTGAGGGGAAAATGCAAAATATTTTGTTCCATCATAGAAATTTATTTCATTCTTACATT---TCAAAGAATTCCCGTGATACA---TCAGAACCA------------------------------------------------------------
>Sinocrassula_densirosulata
ATGGAGGTACTTATGGCAGAACGGGCCAATCTGGTCTTTCACAATAAAGTGATAGATGGAACTGCCATGAAACGACTTATTAGCAGATTAATAGATCACTTCGGAATGGCATATACATCACACATCTTGGATCAAGTAAAGACTCTGGGTTTCCAGCAAGCCACTGCTACATCTATTTCATTAGGAATTGACGATCTTTTAACAATACCTTCGAAAGGATGGCTAGTCCAGGATGCTGAACAACAAAGTTTCATTTTGGAAAAAAACCATAATTACGGAAATGTGCATGCGGTAGAAAAATTACGCCAATCCATTGAAATATGGTATGCTACAAGTGAATATTTACGACAAGAAATGAATCCTAATTTCAGGATGACTGATCCCTTTAATCCAGTCCATATAATGTCTTTTTCGGGAGCTAGAGGAAATGCATCTCAAGTCCACCAATTAGTAGGTATGAGAGGATTAATGTCGGATCCCCAAGGACAAATGATTGATTTACCCATTCAAAGCAATTTACGTGAAGGACTCTCTTTAACGGAATATATAATTTCTTGCTACGGAGCACGCAAGGGGGTTGTGGATACTGCTGTACGAACATCAGATGCTGGATATCTGACGCGCAGACTTGTTGAAGTAGTTCAACACATTGTTGTGCGTAGAACAGATTGTGGCACCACCCAAGGTTTTTCAGTGAGTCCTCTAAATGGGATGATGTCGGAAAAAGCCTTTATTCAAACATTGATTGGGCGTGTACTAGCAGACGATATATATATGGGCCCGCGATGCATCGCCATTCGAAATAAAGATATTGGTATTGGACTTGTCAATCGATTCTTAACCTTTCGAATACACCCAATATCCATTCGAACTCCCTTTACTTGTAGGAGTATTTTTTGGATCTGTCGATTCTGTTATGGACGGAGCCCTACTCATGGCGACCTGGTCGAATTGGGGGAAGCTGTAGGTATTATTGCGGGTCAATCTATTGGAGAACCAGGTACACAACTAACATTAAGAACTTTTCATACTGGCGGAGTATTCACTGGGGGTACTGCAGAACATGTACGAGCCCCCTCTAATGGAAAAATAAAATTAAATGAGGATTTGGTTCATCCCACACGTACACGTCACGGACATCCTGCTTTTCTGTGTTATATAGACTTGTATATAACTATTGAGAGTGAAGACATTCTACATAATGTGAATATTCCACCTAAAAGTTTTCTTTTAGTTCAAAATGATCAATACGTAGAATCCGAACAAGTTATTGCTGAGATTCGCGCAGGAACATACACTTTCCATTTTAAAGAGAAGGTTAGAAAACATATTTATTCTGATTCAGAGGGAGAAATACACTGGAGTACCAATGTGTACCATGCATCTGAATTTACATATGGTAATGTTCATCTCTTACCAAAAACAAGCCATTTATGGATATTAGCAGGAGGGTCGTGCAGATCCAGTGTAGTCCCTTTTTCGCTTCACAAAGATCAAGATCAACTTAACATTCATTCGCTTTCTGTCGAACGAAGATATAGTTCTAACTCCTCAGTGACTAATGAGCAAGTGAAAGAGAAACTCTTTCGTTCGGATATTTCTGGTAAAAAAGAAGGCAATCTTCCTCTTTAT------TCAGAATTAAATCAAATCATATATACTGGGCGTTGCAATATACTATATCCT---GCTATTCTCTATGAGAATTCTAATTTATTATCAAAGAGGCGAAACAATCGATTCATCATGCCATTCCAGTCGATTCAAGAACGAAAGAAAGAAACAATGCTCTATTCGGATTCCGATATCTCGGTTGAAATACCCATAAATGGTATTTTCCACAGAAATAGTATTCTTGCTTATTTCGATGATCCTCAATACCGAAGAAACAGCTCAGGAATTACTAAATATGGGACTCTGGAGGCGCATTCAATCGTCAAAAAAGGGGATTTGGATTTGGTTGAT------TATCGAGGGGCAAAAGAATTTAAGCCAAGATACCAAATGCAA------GTAGATCGATTTTTTTTCATTCCAGAGGAAGTACATATTTTGCCTGGATCTTCTTCCATAATGGTGCGGAATAATAGTATCATTGGAGGAGATACACTAATCACTTTAAATATAAGAAGCCGAGTAGGCGGATTGGTCCGAGTG---GAG------AGAAAAAAAAAACGGATTGAACTTCAAATCTTTTCTGGAGATATTTATTTTCCTGGAGAGACG------GATCGGATAGTCCGACACAGCAGCATCTTAATACCACCAGGAGCGGGAAAAACAAAT------------TCGAAGGAATCAAAA---AAGAAATGGAAAAATTGGATTTATGTCCAAGGGATCACACCGACCAAAACAAAGTATTTTGTTTTGGTTCGACCTGTAGAAACATATGAAATAGCAGATGGTATAAATTTATCAACACTTTTCCCTCAGGATCCGTTGCAGGAAAGGGATAACATGAAACTTCGAGTTATCAATTATATTCTTTATGGAAATGGTAAAGCCTTTTTTGGAATTCCTGACACAAGTAGTCAATTAGTTCGAACTTGTTTAGTATTGAATTGCAACCAC------GCTAAA------AAAGGTTCTTCCATCGGGGAGGCCCATGTTTCCTTTGTTCAAGTAAAGACGAATGATCTGATTCGAGATTTTATAAGAATCGACTTAGTCAACTCCCCCCTTTCGTATACCGGAAAAAGGAACTATTCATCAGGTTCATGGTTGATCTATAAT---ACTGGATCAAGTCGCACCTATATCAATCCGTTTTATTCCAAGGCATGGATTCAACAACCCCTT---ATCCAAAATCAAGTAACTATTCGTACCTTGTTGAATAGAAATAACGAATATCAATCTTTGAGAATTTTGTCATCATCCAATTGTTCTCGAATGGGGCCA------TTTAACAGTATAAAATATCACAATGGAATAAAAGAAGCACTTAAAAGAGACCCCCCTATAGTTTCAGTTAGGAAATTGAAATCATTGGGTTCCTTAGGAACAGCCCTTCCAATTACGAAT---------TTTTACCATTTACTAACCCAGAATCAAATCTTGGTAATGAAATATTTTCAACTTGACAATTTAAAACATACTTTTGAACTAATTCAATATTATTTAATGGATGAAAATGGAAGGATTTCGAATTCCGATCTATGCAGTAAAAAAGTTTTGAATCCATTTCATTTG---AATTGGTATTTTATCCATTGTAATTTTTGTGAAGAGAGACCTACAATAATTAGTCTTGGGCAGTTTATTTGTGAAAATGCATGTATAGCGAAAAATGGACCCCACCTAAAGTCGGGACAAGTTTTAATTGTTCAAGTTGATTCTATAATAATTAGATCAGCTAAACCCTATTTAGCCACGCCCGGAGCAACTGTTCATGGCCATTATGGAGAAATCCTTTCTACGGGGGATACTTTGGTTACATTTATATATGAAAAATCAAGATCTGGTGATATAACCCAGGGTCTTCCAAAAGTGGAACAAGTCTTGGAAGTACGTTCGATTGATTCAATATCGATGAACCTAGAAACGAGAGTTGAGGGTTGGAATGAGCATATAACAAGAATTCTTGGAATTCCTTGGGGATTCTTGATTGGTGTCGAGCTAACTATAGTGCAAAGCCGTATCTCTTTGGTTAATAAGATACAAAAGGTTTATCGATCCCAGGGTGTGCAGATTCATAATAGGCATATAGAAATTATTGTACGTCAAATAACATCAAAAGTTTTAGTTTCAGAA------GACGGAATGTCTAATGTTTTTTCACCCGGAGAACTAATTGGATTGGTGCGAGCGGAACGAACGGGGCGTGCTTTAGACGAAGTAATCTGTTACCGAGCTATTTTATTGGGAATAACAAGAGCATCTCTGAATACTCAAAGTTTCATATCCGAAGCGAGTTTTCAAGAAACCGCTCGAGTCTTAGCAAAAGCTGCGCTAAGGGGTCGTATAGATTGGTTGAAGGGCCTAAAAGAAAACGTTGTTTTGGGAAGTATGATACCCGTTGGTACCGGATTCAAA------GAATTAGTACATCGTTCAAGGCAACATAAC---------------AACAAAACCAAAAAGCAAAATTTATTTGAGGGGAAAATGCAAAATATTTTGTTCCATCATAGAGATTTATTTCATTCTTACATT---TCCAAGAATTCCCATGATACA---TCAAGCATTTCTGGGATT------------------------TAC------------------------
>Sinocrassula_indica
ATGGAGGTACTTATGGCAGAACGGGCCAATCTGGTCTTTCACAATAAAGTGATAGATGGAACTGCCATGAAACGACTTATTAGCAGATTAATAGATCACTTCGGAATGGCATATACATCACACATCTTGGATCAAGTAAAGACTCTGGGTTTCCAGCAAGCCACTGCTACATCTATTTCATTAGGAATTGACGATCTTTTAACAATACCTTCGAAAGGATGGCTAGTCCAGGATGCTGAACAACAAAGTTTCATTTTGGAAAAAAACCATAATTACGGAAATGTGCATGCGGTAGAAAAATTACGCCAATCCATTGAAATATGGTATGCTACAAGTGAATATTTACGACAAGAAATGAATCCTAATTTCAGGATGACTGATCCCTTTAATCCAGTCCATATAATGTCTTTTTCGGGAGCTAGAGGAAATGCATCTCAAGTCCACCAATTAGTAGGTATGAGAGGATTAATGTCGGATCCCCAAGGACAAATGATTGATTTACCCATTCAAAGCAATTTACGTGAAGGACTCTCTTTAACGGAATATATAATTTCTTGCTACGGAGCACGCAAGGGGGTTGTGGATACTGCTGTACGAACATCAGATGCTGGATATCTGACGCGCAGACTTGTTGAAGTAGTTCAACACATTGTTGTGCGTAGAACAGATTGTGGCACCACCCAAGGTTTTTCAGTGAGTCCTCTAAATGGGATGATGTCGGAAAAAGCCTTTATTCAAACATTGATTGGGCGTGTACTAGCAGACGATATATATATGGGCCCGCGATGCATCGCCATTCGAAATAAAGATATTGGTATTGGACTTGTCAATCGATTCTTAACCTTTCGAATACACCCAATATCCATTCGAACTCCCTTTACTTGTAGGAGTATTTTTTGGATCTGTCGATTCTGTTATGGACGGAGCCCTACTCATGGCGACCTGGTCGAATTGGGGGAAGCTGTAGGTATTATTGCGGGTCAATCTATTGGAGAACCAGGTACACAACTAACATTAAGAACTTTTCATACTGGCGGAGTATTCACTGGGGGTACTGCAGAACATGTACGAGCCCCCTCTAATGGAAAAATAAAATTAAATGAGGATTTGGTTCATCCCACACGTACACGTCACGGACATCCTGCTTTTCTGTGTTATATAGACTTGTATATAACTATTGAGAGTGAAGACATTCTACATAATGTGAATATTCCACCTAAAAGTTTTCTTTTAGTTCAAAATGATCAATACGTAGAATCCGAACAAGTTATTGCTGAGATTCGCGCAGGAACATACACTTTCCATTTTAAAGAGAAGGTTAGAAAACATATTTATTCTGATTCAGAGGGAGAAATACACTGGAGTACCAATGTGTACCATGCATCTGAATTTACATATGGTAATGTTCATCTCTTACCAAAAACAAGCCATTTATGGATATTAGCAGGAGGGTCGTGCAGATCCAGTGTAGTCCCTTTTTCGCTTCACAAAGATCAAGATCAACTTAACATTCATTCGCTTTCTGTCGAACGAAGATATAGTTCTAACTCCTCAGTGACTAATGAGCAAGTGAAAGAGAAACTCTTTCGTTCGGATATTTCTGGTAAAAAAGAAGGCAATCTTCCTCTTTAT------TCAGAATTAAATCAAATCATATATACTGGGCGTTGCAATATACTATATCCT---GCTATTCTCTATGAGAATTCTAATTTATTATCAAAGAGGCGAAACAATCGATTCATCATGCCATTCCAGTCGATTCAAGAACGAAAGAAAGAAACAATGCTCTATTCGGATTCCGATATCTCGGTTGAAATACCCATAAATGGTATTTTCCACAGAAATAGTATTCTTGCTTATTTCGATGATCCTCAATACCGAAGAAACAGCTCAGGAATTACTAAATATGGGACTCTGGAGGCGCATTCAATCGTCAAAAAAGGGGATTTGGATTTGGTTGAT------TATCGAGGGGCAAAAGAATTTAAGCCAAGATACCAAATGCAA------GTAGATCGATTTTTTTTCATTCCAGAGGAAGTACATATTTTGCCTGGATCTTCTTCCATAATGGTGCGGAATAATAGTATCATTGGAGGAGATACACTAATCACTTTAAATATAAGAAGCCGAGTAGGCGGATTGGTCCGAGTG---GAG------AGAAAAAAAAAGCGGATTGAACTTCAAATCTTTTCTGGAGATATTTATTTTCCTGGAGAGACG------GATCGGATAGTCCGACACAGCAGCATCTTAATACCACCAGGAGCGGGAAAAACAAAT------------TCGAAGGAATCAAAA---AAGAAATGGAAAAATTGGATTTATGTCCAAGGGATCACACCGACCAAAACAAAGTATTTTGTTTTGGTTCGACCTGTAGAAACATATGAAATAGCAGATGGTATAAATTTATCAACACTTTTCCCTCAGGATCCGTTGCAGGAAAGGGATAACATGAAACTTCGAGTTATCAATTATATTCTTTATGGAAATGGTAAAGCCTTTTTTGGAATTCCTGACACAAGTAGTCAATTAGTTCGAACTTGTTTAGTATTGAATTGCAACCAC------GCTAAA------AAAGGTTCTTCCATCGGGGAGGCCCATGTTTCCTTTGTTCAAGTAAAGACGAATGATCTGATTCGAGATTTTATAAGAATCGACTTAGTCAACTCCCCCCTTTCGTATACCGGAAAAAGGAACTATTCATCAGGTTCATGGTTGATCTATAAT---ACTGGATCAAGTCGCACCTATATCAATCCGTTTTATTCCAAGGCATGGATTCAACAACCCCTT---ATCCAAAATCAAGTAACTATTCGTACCTTGTTGACTAGAAATAACGAATATCAATCTTTGAGAATTTTGTCATCATCCAATTGTTCTCGAATGGGGCCA------TTTAACAGTATAAAATATCACAATGGAATAAAAGAAGCACTTAAAAGAGACCCCCCTATAGTTTCAGTTAGGAAATTGAAATCATTGGGTTCCTTAGGAACAGCCCTTCCAATTACGAAT---------TTTTACCATTTACTAACCCAGAATCAAATCTTGGTAATGAAATATTTTCAACTTGACAATTTAAAACATACTTTTGAACTAATTCAATATTATTTAATGGATGAAAATGGAAAGATTTCGAATTCCGATCTATGCAGTAAAAAAGTTTTGAATCCATTTCATTTG---AATTGGTATTTTATCCATTGTAATTTTTGTGAAGAGAGACCCACAATAATTAGTCTTGGGCAGTTTATTTGTGAAAATGCATGTATAGCGAAAAATGGACCCCACCTAAAGTCGGGACAAGTTTTAATTGTTCAAGTTGATTCTATAATAATTAGATCAGCTAAACCCTATTTAGCCACGCCCGGAGCAACTGTTCATGGCCATTATGGAGAAATCCTTTCTACGGGGGATACTTTGGTTACATTTATATATGAAAAATCAAGATCTGGTGATATAACCCAGGGTCTTCCAAAAGTGGAACAAGTCTTGGAAGTACGTTCGATTGATTCAATATCGATGAACCTAGAAACGAGAGTTGAGGGTTGGAATGAGCATATAACAAGAATTCTTGGAATTCCTTGGGGATTCTTGATTGGTGTCGAGCTAACTATAGTGCAAAGCCGTATCTCTTTGGTTAATAAGATACAAAAGGTTTATCGATCCCAGGGTGTGCAGATTCATAATAGGCATATAGAAATTATTGTACGTCAAATAACATCAAAAGTTTTAGTTTCAGAA------GACGGAATGTCTAATGTTTTTTCACCCGGAGAACTAATTGGATTGGTGCGAGCGGAACGAACGGGGCGTGCTTTAGACGAAGTAATCTGTTACCGAGCTATTTTATTGGGAATAACAAGAGCATCTCTGAATACTCAAAGTTTCATATCCGAAGCGAGTTTTCAAGAAACCGCTCGAGTCTTAGCAAAAGCTGCGCTAAGGGGTCGTATAGATTGGTTGAAGGGCCTAAAAGAAAACGTTGTTTTGGGAAGTATGATACCCGTTGGTACCGGATTCAAA------GAATTAGTACATCGTTCAAGGCAACATAAC---------------AACAAAACCAAAAAGCAAAATTTATTTGAGGGGAAAATGCAAAATATTTTGTTCCATCATAGAGATTTATTTCATTCTTACATT---TCCAAGAATTCCCATGATACA---TCAAGCATTTCTGGGATT------------------------TAC------------------------
>Umbilicus_rupestris
ATGGAGGTACTTATGGCAGAACGGGCCAATCTGGTCTTTCACAATAAAGTGATAGATGGAACTGCCATGAAACGACTTATTAGCAGATTAATAGATCACTTCGGAATGGCATATACATCACACATCTTGGATCAAGTAAAGACTCTGGGTTTCCAGCAAGCCACTGCTACATCTATTTCATTAGGAATTGACGATCTTTTAACAATACCTTCAAAAGGATGGCTAGTCCAGGATGCTGAACACCAAAGTTTCATTTTGGAAAAAAACCATCATTACGGGAATGTACATGCGGTAGAAAAATTACGCCAATCCATTGAAATATGGTATGCTACAAGTGAATATTTACGACAAGAAATGAATCCTAATTTCAGGATGACTGATCCCTTTAATCCAGTCCATATAATGTCTTTTTCGGGAGCTAGAGGAAATGTATCCCAAGTACACCAATTAGTAGGTATGAGAGGATTAATGTCGGATCCCCAAGGACAAATGATTGATTTACCCATTCAAAGCAATTTACGCGAAGGACTCTCTTTAACGGAATATATTATTTCTTGCTACGGAGCACGCAAGGGGGTTGTGGATACTGCTGTACGAACATCAGATGCTGGATATCTGACGCGTAGACTTGTTGAAGTAGTTCAACATATTGTTGTGCGTAGAACAGATTGTGGCACCACCCAAGGATTTTCAGTGAGTCCTCTAAATGGGATGATGGCGGAAAAAGTTTTTATTCAAACATTGATTGGGCGTGTACTAGCAGATGATATATATATGGGCCCGCGATGCATTGCCATTCGAAATAAAGATATTGGTATTGGACTTGTCAATCGATTCTTAACCTTTCGAATACACCCAATATCTATTCGAACTCCCTTTACTTGTAGGAGTATATTTTGGATTTGTCGATTCTGTTATGGACGGAGCCCTACTCATGGCGACCTGGTCGAATTGGGGGAAGCTGTAGGTATTATTGCGGGTCAATCTATTGGAGAACCGGGTACTCAACTAACATTAAGAACTTTTCATACTGGCGGAGTATTCACTGGGGGTACTGCAGAACATGTACGAGCCCTTTCTAACGGAAAAATCAAATTTAATGAGGATTTGGTTCATCCCACACGTACACGTCACGGACATCCTGCTTTTCTGTGTTATATAGACTTGTATATAACTATTGAGAGTGAAGACATTCTACATAATGTGAATATTCCACCTAAAAGTTTTCTTTTAGTCCAAAATGATCAATATGTAGAATCTGAACAAGTTATTGCTGAGATTCGCGCAGGAGCATACACGTTAAATTTGAAAGAGAAGGTTCGAAAACATATTTATTCTGATTCAGAGGGAGAAATGCACTGGAGTACCAATGTGTACCATGCATCTGAATTTACATATGGTAATGTGCATCTCTTACCAAAAACAAGCCATTTATGGATATTAGCAGGAGGGTCGTGCAGATCCAGTGTAGTCCCTTTTTCGCTTCACAAAGATCAAGATCAACTGAACATTAATTCGCTTTCTGTCGAACGAAGATATAGTTCTAACCGCTCAGTGACTAATGAGCAAGTGAAACATAAACTCTTTCGTTCGGATATTTATGGTAAAAAAGAAGGCAATCTTCTTGTTTAT------TCCGAATTAAATCAAATCATATATACTGGTCGTTGCAATATACTATATCCT---GCTATTCTCTATGATAATTCTAATTTATTGTCAAAGAGGCGAAGCAATAGAGTCATCATTCCATTCCAGTCGATTCAAGAACGAAAGAAAGAAACAATGCTCTATTCTGATTCCGATATATCGGTTGAAATACCCATAAATGGTATTTTCCGCAGAAATAGTATTCTTGCTTATTTCGATGATCCTCAATACAGAAGAAACAGCTCAGGAATTACTAAATATGGGACTATGGAGGTGCATTCAATCGTCAAAAAAGAG------GATTTGGTTGAT------TATCTAGGGGCAAAAGAATTTAAGCCAAGATACCAAATGCAA------GTAGATCCATTTTTTTTCATTCCCGAGGAAGTCCATATTTTACCTGGATCTTCTTTCATAATGGTGCGGAATAATAGTATCATTGGAGGAGATACATTAATCACTTTAAATAGAAGAAGCCGAGTAGGCGGATTGGTCCGAGTG---GAG------AGAAAAAAAAAAAGGATTGAACTTCAAATCTTTTCTGGGGATATTTATTTTCCTGGAGAGACA------GATCGGATAGTCCGACACAGCAGCATCTTAATACCACCCGGAGCGGGAAAAACAAAT------------TCGAAGGAATCAAAA---AAGAAATGGAAAAATTGGATTTATGTCCAAGGGATCACACCAACCAAGACAAAGTCTTTTGTTTTAGTTCGACCTGTAGAAACATATGAAATAGCAGACGGTATAAATTTATCAACACTTTTCCCTCAGGATCCGTTGCAGGAAAGGGATAACATGAAACTTCGAGTTGTCAATTATATTCTTTATGGAAATGGCAAAGCCTTTTTTGGAATTCCTGATACAAGTAGTCAATTAGTTCGAACTTGTTTAGTATTGAATTGGAACCAC------GCTAAA------AAAGGTTCTTCTATCGGGGAGGCCCATGTTTCCTTTGTTCAAGTAAGGACAAATGATCTGATTCGAGATTTTATAAGAATCGACTTAGTCAACTCCCCCTTTTCGTATACCGGAAAAAGGAACGATTCATCAGGTTCATGGTTGATCTATAAT---ACTAGATCAAGTCGCACCTATATCAATCCGTTTTATTCCAAGGCATGTATTCAACAACCCCTT---ATCCAAAATCAAGTAACTATTTGTACCTTGTTGAATAGAAATAACGAATATCAATCTTTAATAATTTTGTCATCATCCAATTGTTCTCGAATGGAGCCA------TTCAACAGTGTAAAATATCACAATGGAATAAAAGAAGCACTTAAAAGAGACCCCCCCGTAGTTTCATTTAGGAAATTGAAATCATTGGGTTCCTTAGGAACAGCCCTTCCAATTACAAAT---------TTTTACCATTTACTAACCCATAATCAAATCTTGGTAATGAAAAATTTGCAACTTGACAATTTAAAACAGACTTTTGAAATAATTCATTATTATTTAATGGATGAAAATGGAAGGATTTCAAATCCCGATCTATGCAGTAAAAAATTTTTGAATCCATTTCATTTGAAGAATTGGTATTTTATCCATTGTAATTTTTGTGAAGAGAGACCCACAATAATGAGTCTTGGGCAGTTTATTTGTGAAAATGCATGTATAGCGAAAAACAGACCCCAACTAAAGTCGGGCCAAGTTTTAATTGTTCAAGTTGATTCTATAATAATTAGATCAGCTAAATCCTATTTAGCCACGCCAGGAGCAACTGTTCATGGACATTATGGAGAAATCCTTTCTACGGGGGATACTTTGGTTACATTTATATATGAAAAATCAAGATCGGGTGATATAACCCAGGGTCTTCCAAAAGTGGAACAAGTCTTGGAAGTACGTTCAATTGATTCAATATCGATGAACCTAGAAAAGAGAGTTGAGGGTTGGAACGAGCATATAACAAGAATTCTTGGAATTCCTTGGGGATTCTTGATTGGTGTCGAGCTAACTATAGTGCAAAGTCGTATCTCTTTGGTTAATAAGATACAAAAGGTTTATCGATCCCAGGGTGTGCAGATTCATAATAGGCATATAGAAATTATTGTACATCAAATAACATCAAAAGTTTTAGTTTCAGAA------GACGGAATGTCTAATGTTTTTTCACCCGGAGAACTAATTGGATTGTTGCGAGCGGAACGAACGGGGCGTGCTTTGGACGAAGCAATCTGTTACCGAGCTATTTTATTGGGAATAACAAGAGCATCTCTGAATACTCAAAGTTTCATATCCGAAGCGAGTTTTCAAGAAACTGCTCGAGTCTTAGCAAAAGCTGCTCTAAGAGGTCGTATAGATTGGTTGAAGGGCCTAAAAGAAAACGTTGTTTTGGGAAGTATGATACCCGGTGGGACCGGATTCAAA------GAATTAGTACATCGTTCAAGGCAACATAAA---------------------AACAAAAAGCAAAATTTAGTTGAGGGGAAAATAAAAAATATTTTCTTCCACCATAGAGATTTATTTCATTCTTACATT---TCAAAGAATTCCCATGATACA---TCAGAACAATCATTTCTGGGATTTACTGAT------------TTC------------------------
>Myriophyllum_aquaticum
------------ATGGCAGAACGGGCCAATCAGGTCTTTCACAATAAAGTGATAGATGGAACTGCCATGAAACGACTTATTAGCAGATTAATAGATCACTTCGGAATAGGATATACATCACACATCCTCGATCAAGTAAAGACCCTGGGTTTCCAGCAAGCCACTGCTACATCTATTTCATTAGGAATTGATGATCTTTTAACAATACCTTCTAAGGGGTGGTTAGTCCAGGATGCTAAACAACAAAGTTTTTTTTTGGAAAAACACTATCGTTGGGGGAATGTACACGCGGTAGAAAAATTACGCCAATCCGTTGAAATATGGTATGCTACAAGTGAATATTTGCGACAAGAAATGAATCCTAATTTTAGGATGACCGATCCTTTTAATCCAGTCCATATAATGTCTTTTTCGGGGGCTAGAGGAAATGCAGCTCAGGTACACCAATTAGTAGGTATGAGAGGAGTCATGTCGGACCCCCAAGGACAAATGATTGAGTTACCCATTGTTCGCAATTTACGCGAAGGACTCTCTTTAACCGAATATATCATTTCGTGCTACGGAGCCCGCAAAGGAGTTGTGGATACTGCTGTACGAACATCAGATGCTGGATATCTGACGCGTAGACTTGTGGAAGTAGTTCAACACATTGTTGTACGGAGAACAGATTGTGGTACCACCCGAGGTATTTCGGTGAGTTCTCGAAATGGAATGCTGCTGGAAAAAGGTTTTATCCAAACATTAATTGGTCGTGTATTAGCAGATGATATATATATGGGCCCACGATGCATTGCCATTCGAAATCAAGATATTGGGATTGGACTTATCAATCGCTTCATAACCTTTCGAGCACAGTCAATATCTATTCGCACTCCTTTTACTTGTAGAAGTACATCTTGGATCTGTCGATTATGTTATGGCCGGAGTCCTACTGATGGCGCCCTGGTCGAATTGGGAGAAGCTGTAGGTATTATTGCGGGTCAATCTATTGGCGAACCGGGTACTCAACTAACATTAAGAACTTTTCATACCGGCGGAGTATTCACAGGGGGGACTTCAGAACATGTAAGAGCTCCTTCTAATGGAAAAATAAAATTCAATGAGGATTTGGTTCATCCCATACGTACACGTCACGGACATCCTGCTTTTCTATGTTATATAGACTTATATGTAACTATTGAGAGTGAAGATATTATCCATAATGTGAATATTCCACCGAAAAGTTTTCTTTTAGTTCAAAATGATCAATATGTAGAATCAGAACAAGTGATTGCTGAGATTCGTGCCGGAACATCCACTTTCAATTTGAAAGAGAGGGTTCAAAAATATATTTATTCTGCTTCAGACGGAGAAATGCACTGGAGTACCGATGTGTACCATGCACCGGCATTGAGATATGGTAATGTTCATCTCTTACCAAAAACAAGTCATTTATGGATATTAGCAGGCAGTTCGTGCAGATCGAGTGTAGTCCCTTTTTTGCTCGCCAAGGATCAAGATCAAATAAATAGTCATTCTGTTTCTGTCGAACTAAGATCTATTTCGAATATTTCTGTGACCAATGATCAAGTAAGACAGAAAATTTGTAGTTCGGTTCTTTCTGGTAAAAAGGAAGGTAGAATTCCCGATTAT------TCGGAATTGAATCGAATCATATGTACTAATAATTGTAATCTAATAGATCCT---AGCATTCTCCACCATAATTCTGATTTTTTGGCAAAGAGGCGAAGAAATAGATTCATCATTCCATTCCAATCGATTCAAGAACGCGATAAAGAACAAATACTCCATATAGATTCAAATATCTCGATTGAAATACCGATAAATGGTATTTTCGGTAGAAATAGTATTCTTGCTTTTTTTGATGATCCTCAATATAGAAGAAACAGTTCAGGAATTACTAAATATGGTACTTTAGAGGTGCATTCAATCGTCAAAAAAGAG------TATTTTATTGAG------TATCGAGGAGTAAAAGAATTTCCGCCAAGATACCAAATGAAA------GTCGATCAATTTTTTTTCATTCCCGAGGAAGTGCATTTTTTGTCCGGATCTTCTTCCATAATGGTGCGGAACAATAGTATCATTGCAGTAGGTACACAAATCACTTTAAATACAAGAAGCCGAGTAGGCGGGTTGGTCCGAGTC---CGAGTGGGGAGAAAAAAAAAAAGAATTGAACTTAAAATCTTTTCCGGAGACATCTATTTTCCTGGAGAGACA------GATAAGCTAGCCCGACACATCGGGATCGTGATACCGCCCGGAACCGGAAAACCAAAT------------GCTAAAGAATAT------AACAAATTGCAAAATTGGATCCATGTACAATGGATCAAACCGACCAAGAAAAAGTATTTTGTTTTGGTTCGACCTGTAGTCACATATGAAATAGCGGATGGTATAAATTTAGCAACACTTTTCCCCCAGGATCTGTTACGGGAAAGGGATAACATGAAACTTCGGGTTGTCAATTATATCCTTTATGGAAATGGAAAAGCAACTCGGGGAATTTCTGACACAAGTATTCAACTAGTTCGGACTTGTTTCGTATTGAATTGGGACCAA------AAGAAA------AAAAGTTCTTCTATCGTAGAGGCCCATGCTTCCTTTATTGAAGTAAGGACAAATGATCTGATTCGAGATTTCTTAAGAATCGACTTAGTGAAATCCCATATTTCGTATATCGGAAAAAGGAATGATCCGTCCGATTCGGGATTGATCTATAAT---AAGGGATCAGATAACACCAATATCCATCCGTTTTATTCCAAGGCATGGATTCAACAACCACTT---AGCCAAAATCACGAAACTATTCGTACATTGTTCAATAGAACTAAAGAGTGCCAATCTTTGATAATTTTGTCATCATCCAACTGTTCTCGAATGGGGTTA------CTCAATGATGTAAAATATCACAATAGAAGAAAAGAAGTAATTAAAAGAGAA---TCACTAATTCCAATTAGG------AACTCGTTGGGTCCTTTAGGCACAGCCCTTCCAATTAAGAATTTTTATTCATTTTATCATTTCATAACTCATAATCAGATCTTGGTAACTAAATATTTGCAACTTGCCAATTTTAAACAGACCTTTCCAATACTAAAATATTTTTTAATGGATGAAAATGGGAGAATTTATAATCCCGATCTATGCAGTAACATCATCTTTAATCCATTCAATTTA---AATTGGTATTTTATCCATCCTAATTATTGCGAAGAGACACCCACAATAATTAGTCTTGGACAGTTTATTTGTGAAAATGTATCTATATCCAAAGGCGGATCACACCTCAAATCAGGCCAAGTTCTAATTGTTCAAGTTGACTCTATAATAATAAGATCCGCTAAGCCTTATTTAGCTACTCCAGGAGCAACTGTTCATGGCTATTATGGAAAAATCCTTTACGAAGGGGATACATTAATTACATTTCTATATGAAAAATCAAAATCTGGTGATATAACGCAGGGTCTTCCAAAAATAGAACAAGTGTTAGAAGCACGTTCGATTAATTCAATCTCGACGAACCTAGAAAAGAGAGTTGAGGGTTGGAACCAGCATATAACAAGACTTCTTGGAATTCCTTGGGGATTCTTGATTGGTGCTGAGTTAACTATAGTGCAAAGTCGTATCTCTTTGGTTAATAAGATCCAAAAAGTTTATCGATCCCAGGGGGTTCAGATTCATAATAGGCATATAGAAATTATTGTACGTCAAATAACATCAAAAGTTTTGGTTTCAGAA------GATGGACTGTCTAATGTTTTTTTACCTGGAGAACTAATTGGATTATTGCGAGCGGAACGAACGGGACGTGCTTTGGAAGAAGCAATTTGTTACCGAGCTGTTTTATTAGGAATAACAAGGGCATCTCTGAATACTCAAAGTTTCATATCCGAAGCGAGTTTTCAAGAAACCACTCGAGTTTTAGCAAAAGCTGCTCTGCAGGGTCGTATCGATTGGTTGAAGGGCCTGAAGGAGAATGTTGTTCTGGGGGAAATGATACCTGTTGGTACCGGATTCCAAGTCGACGGATTGGGGCACCGTTCAAGACAATATAACCCGTTAGAAATCAAAAAGCCTTTAGAAACCAAAAATTTATTCGAGGGAAAAATTAGAGATATTTTGTTCTACCACAGAGAATTTTTTAATTCTTGCATT---TCACAAAATTCTCATGCTACC---TATGAACAATTTTTTATGGGATTTAAGGAT------------TAT------------------------
>Myriophyllum_spicatum
------------ATGGCAGAACGGGCCAATCAGGTCTTTCACAATAAAGTGATAGATGGAACTGCCATGAAACGACTTATTAGCAGATTAATAGATCACTTCGGAATAGGATATACATCACACATCCTCGATCAAGTAAAAACCCTGGGTTTCCAGCAAGCCACTGCTACATCTATTTCATTAGGAATTGATGATCTTTTAACAATACCTTCTAAGGGGTGGTTAGTCCAGGATGCTAAACAACAAAGTTTTTTTTTGGAAAAACACTATCGTTGGGGGAATGTACACGCGGTAGAAAAATTACGCCAATCCGTTGAAATATGGTATGCTACAAGTGAATATTTGCGACAAGAAATGAATCCTAATTTTAGGATGACCGATCCGTTTAATCCAGTCCATATAATGTCTTTTTCGGGGGCTAGAGGAAATGCAGCTCAGGTACACCAATTAGTAGGTATGAGAGGAGTAATGTCGGACCCCCAAGGACAAATGATTGAGTTACCCATTGTTCGCAATTTACGCGAAGGACTCTCTTTAACCGAATATATCATTTCGTGCTACGGAGCCCGCAAAGGAGTTGTGGATACTGCTGTACGAACATCAGATGCTGGATATCTGACGCGTAGACTTGTGGAAGTAGTTCAACACATTGTTGTACGGAGAACAGATTGTGGTACCACCCGAGGTATTTCGGTGAGTTCTCGAAATGGACTGCTGCTGGAAAAAGGTTTTATCCAAACATTAATTGGTCGTGTATTAGCAGATGATATATATATGGGCCCACGATGCATTGCCATTCGAAATCAAGATATTGGGATTGGACTTATCAATCGCTTCATAACCTTTCGAGCACAGTCAATATCTATTCGCACTCCTTTTACTTGTAGGAGTACATCTTGGATCTGTCGATTATGTTATGGCCGGAGTCCTACTGATGGCGCCCTGGTCGAATTGGGAGAAGCTGTAGGTATTATTGCGGGTCAATCTATTGGCGAACCGGGTACTCAACTAACATTAAGAACTTTTCATACCGGCGGAGTATTCACAGGGGGGACTTCAGAACATGTAAGAGCTCCTTCTAATGGAAAAATAAAATTCAATGAGGATTTGGTTCATCCCATACGTACACGTCACGGACATCCTGCTTTTCTATGTTATATAGACTTATATGTAACTATTGAGAGTGAAGATATTATCCATAATGTGAATATTCCACCGAAAAGTTTTCTTTTAGTTCAAAATGATCAATATGTAGAATCAGAACAAGTGATTGCTGAGATTCGTGCAGGAACATCCACTTTCAATTTGAAAGAGAGGGTTCAAAAATATATTTATTCGGCTTCAGACGGAGAAATCCACTGGAGTACTGATGTGTACCATGCACCGGCATTGAGATATGGTAATGTTCATCTCTTACCAAAAACAAGTCATTTATGGATATTAGCAGGCAGTTCGTGCAGATCGAGTGTAGTCCCTTTTTTGCTCGCCAAGGATCAAGATCAAATAAATAGTCATTCTGTTTCTCTCGAACTAAGATCTATTTCTAATATTTCTGTGACCAATGATCAAGTAAGACAGAAAATTTGTAGTTCGGTTCTTTCTGGTAAAAAGGAAGGTAGAATTCCCGATTAT------TCGGAATTGAATCGAATCATATGTACTAGTAATTGTAATCTAATAGATCCT---AGCATTCTCCACCATAATTCTGATTTTTTGGCAAAGAGGCGAAGAAATAGATTCATCATTCCATTCCAATCGATTCAAGAACGCGATAAAGAACAAATACTCGATATAGATTCAGGTATCTCGATTGAAATACCTATAAATGGTATTTTCGGTAGAAATAGTATTCTTGCTTTTTTTGATGATCCTCAATATAGAAGAAACAGTTCAGGAATTACTAAATATGGTACTTTAGAGGTGCATTCAATCGTCAAAAAAGAG------TATTTTATTGAG------TATCGAGGAGTAAAAGAATTTCCGCCAAGATACCAAATGAAA------GTCGATCAATTTTTTTTCATTCCCGAGGAAGTGCATTTTTTCTCCGGATCTTCTTCCATAATGGTGCGGAACAATAGTATCATTGCAGTAGGTACACAAATCACTTTAAATACAAGAAGCCGAGTAGGCGGGTTGGTCCGGGTC---CGAGTGGGGAGAAAAAAAAAAAGAATTGAACTTAAAATCTTTTCCGGAGATATCTATTTTCCTGGAGAGACA------GATAAGCTAGCCCGACACATCGGGATCGTGATACCGCCCGTAACCGGAAAAAAAAAT------------GCTAAAGATAAAGAATATAACAAATTGAAAAATTGGATCCATGTACAATGGATCAAACCTACCAAGAAAAAGTATTTTGTTTTGGTTCGACCTGTAGTCACATATCAAATAGCGGATGGTATAAATTTAGCAACACTGTTCCCCCAGGATCTGTTACGGGAAAGGGATAACATGAAACTTCGGGTTGTCAATTATATCCTTTATGGAAATGGCAAAGCAACTCGGGAAATTTCTGACACAAGTATTCAACTAGTTCGGACTTGTTTCGTATTGAATTGGGACCAA------AAGAAA------AAAAGTTCTTCTATCGTAGAGGCCCATGCTTCCTTTATTGAAGTAAGGACAAATGATCTGATTCGAGATTTCTTAAGAATCGACTTACTGAAATCCCACATTTCGTATATCGGAAAAAGGAATGATCCATCTGATTCGGGATTGATCTATAAT---AAGGGATCAGATAACACCAATATCCATCCGTTTTATTCCAAGGCATGGATTCAACAACCACTT---AGCCAAAATCACGAAACTATTCGTACATTGTTCAATAGAACTAAAGAGTGCCAATCTTTGATAATTTTGTCATCATCCAACTGTTCTCGAGTGGGGTTA------CTCAACGATGTAAAATATCACAATGGAAGAAACGAAGGAATTAAAAGAGAA---TCACTAATTCCAATTAGG------AACTCGTTGGGTCCTTTAGGCACAGCCCTTCCAAGTATGAATTTTTATTCATTTTATCATTTCATAACTCATAATCAGATCTTGGTAACTAAATATTTGCAACTTGCCAATTTTAAACAGACCTTTCCAATACTAAAATATTTTTTAATGGATGAAAATGGGAGAATTTATAATCCCGATCTATGCAGTAACATCATTTTTAATCCATTCAATTTG---AATTGGTATTTTATCCATCCTAATTATTGCCAAGAGACACCCACAATAATTAGTCTTGGACAGTTTATTTGTGAAAATGTATCTATATCCAAAGGCGGACCACACCTCAAATCAGGCCAAGTTCTAATTGTTCAAGTTGACTCTATAATAATAAGATCCGCTAAGCCTTATTTAGCTACTCCAGGAGCAACAGTTCATGGCTATTATGGAAAAATCCTTTACGAAGGGGATACATTAATTACATTTCTATATGAAAAATCAAAATCTGGTGATATAACGCAGGGTCTTCCAAAAATAGAACAAGTGTTAGAAGCACGTTCGATTAATTCAATCTCGACGAACCTAGAAAAGAGAGTTGAGGGTTGGAACCAGCATATAACAAGACTTCTTGGAATTCCTTGGGGATTCTTGATTGGTGCTGAGTTAACTATAGTGCAAAGTCGTATCTCTTTGGTTAATAAGATCCAAAAAGTTTATCGATCCCAGGGGGTGCAGATTCATAATAGGCATATAGAAATTATTGTACGTCAAATAACATCAAAAGTTTTAGTTTCAGAAGATGGAGATGGACTGTCTAATGTTTTTTTACCTGGAGAACTAATTGGATTATTGCGAGCGGAACGAACGGGACGTGCTTTGGAAGAAGCTATTTGTTACCGAGCCGTTTTATTAGGAATAACAAGGGCATCTCTGAATACTCAAAGTTTCATATCCGAAGCGAGTTTTCAAGAAACCACTCGAGTTTTAGCAAAAGCTGCTCTGCAGGGTCGTATCGATTGGTTGAAGGGCCTGAAGGAGAATGTTGTTCTTGGGGAAATGATACCTGTTGGTACCGGATTTCAAGTCGACGGATTGGGGCACCGTTCAAGACAATATAACCCGTTAGAAATCAAAAAGCCTTTAGAAACCAAAAATTTATTCGAGGGAAAAATTAGAGATATTTTGTTCTACCACAGAGAATTTTTTAATTCTTGCATT---TCACAAAATTCTCATGCTACC---TATGAACAATTTTTTATGGGATTTAAGGAT------------TAT------------------------
>Sempervivum_heuffelii
ATGGAGGTACTTATGGCAGAACGGGCCAATCTGGTCTTTCACAATAAAGTGATAGATGGAACTGCCATGAAACGACTTATTAGCAGATTAATAGATCACTTCGGAATGGCATATACATCACACATCTTGGATCAAGTAAAGACTCTGGGTTTCCAGCAAGCCACTGCTACATCTATTTCATTAGGAATTGACGATCTTTTAACAATACCTTCGAAAGGATGGTTAGTCCAGGATGCTGAACAACAAAGTTTCATTTTGGAAAAAAACCATCATTACGGGAATGTACATGCGGTAGAAAAATTACGCCAATCCATTGAAATATGGTATGCTACAAGTGAATATTTACGACAAGAAATGAATCCTAATTTCAGGATGACTGATCCCTTTAATCCAGTCCATATAATGTCTTTTTCGGGAGCTAGAGGAAATGTATCTCAAGTACACCAATTAGTAGGTATGAGAGGATTAATGTCGGATCCCCAAGGACAAATGATTGATTTACCCATTCAAAGCAATTTACGTGAAGGACTCTCTTTAACGGAATATATCATTTCTTGCTACGGAGCACGCAAGGGGGTTGTGGATACTGCTGTACGAACATCAGATGCTGGATATCTGACGCGCAGACTTGTTGAAGTAGTTCAACACGTTGTTGTGCGTAGAACAGATTGTGGCACCACCCAAGGGTTTTCAGTGAGTCCTCTAAATGGGATGATGTCGGAAAAAGTTTTTATTCAAACATTGATTGGGCGTGTACTAGCAGATGATATATATATGGGACCGCGATGCATTGCCATTCGAAATAAAGATATTGGTATTGGACTTATCAACCGATTCTTAACCTTTCGAATACACCCAATATCTATTCGAACTCCCTTTACTTGTAGGAGCATATTTTGGATCTGTCGATTCTGTTATGGACGGAGTCCTACTCATGGCGACCTGGTCGAATTGGGGGAAGCTGTAGGTATTATTGCGGGTCAATCCATTGGAGAACCGGGTACTCAACTAACATTAAGAACTTTTCATACTGGCGGAGTATTCACTGGGGGTACTGCAGAACATGTACGAGCCCCCTCTAATGGAAAAATAAAATTTAATGAGGATTTGGTTCATCCCACACGTACACGTCACGGACATCCTGCTTTTCTATGTTATATAGACTTGTATATAACTATTGAGAGTGAAGACATTCTACATAATGTGAATATTCCACCTAAGAGTTTTCTTTTAGTCCAAAATGATCAATATGTAGAATCCGAACAAGTGATTGCTGAGATTCGGGCAGGAACATACACTTTCAATTTTAAAGAGAAGGTTCGAAAACATATTTATTCTGATTCAGAAGGAGAAATGCACTGGAGTACCAATGTGTACCATGCATCTGAATTTACATATGGGAATGTTCATCTCTTACCAAAAACAAGCCATTTATGGATATTAGCAGGAGGGTCGTGCAGATCCAGTGCAGTCCCTTTTTCGATTCACAAAGATCAAGATCAACTGAACATTCATTCACTTTCTGTCGAACGACGATATAGTTCTAACCGCTCAGTAACTAATGAGCAAGTGAAAACTAAACTCTTTCGTTCGGATATTTCTGGTAACAAAGAGGGCAATCTTCCTGTTTAT------TCCGAATTAAATCAAATCATATATACTGGTCATTGCAATATACTATATCCT---GCTATTCTCTATGAGAATTCTAATTTATTGTCAAAGAGGCGAAGCAATAGATTGATCATTCCATTCCAGTCGATTCAAGAACGAAAGAAAGAAAGAATGCTCTATTCAGATTCCGATATCTTGGTTCAAATACCCATAAATGGTATTTTCCGCAGAAATAGTATTCTTGCTTATTTCGATGATCCTCAATACAGAAGAAACAGCTCAGGAATCACTAAATATGGGACTATGGAGGTGCATTCAATCGTCAAAAAAGAG------GATTTGGTTGAT------TATCGAGGGGCAAAAGAAGTTAAGCCAAGATACCAAATGCAA------GTAGATCGATTTTTTTTCATTCCCGAGGAAGTACATATTTTGCCCGGATCTTCTTCCATAATGGTGCGGAATAATAGTATCATTGGAGGAGATACACTAATCACTTTAAATAGAAGAAGCCGAGTAGGCGGATTGGTCCGAGTG---GAG------AGAAAAAAAAAAAGGATTGAACTTCAAATCTTTTCTGGAGATATTTATTTTCCTGGAGAGACA------GATCGGATAGTCCGACACAGCAGCATCTTAATACCACCAGGAATGGGAAAAAGAAAT------------TCGAAGGAATCAAAA---AAGAAATGGAAAAATTGGATTTATGTCCAAGGGATCATAGCGACCAAGACAAAGTATTTTGTTTTGGTTCGACCTGTAGAAACATATGAAATAGCAGACGGTATAAATTTATCAACACTTTTCCCTCAGGATCCGTTGCAGGAAAGGGATAACATGAAACTTCGAATTGTCAATTATATCCTTTATGGAAATGGCAAAGCCTTTTTTGGAATTCCTGACACAAGTAGTCAATTAGTTCGAACTTGTTTAGTATTGAATTGGAACCAC------GCGAAA------AAAGGTTCTTCTATCGGGGAGGCCCATGTTTCCTTTGTTCAAGTAAGGACAAATGATCTGATTCGAGATTTTATAAGAATCGACTTAGTCAACTCCCCTCTTTTGTATACCGGAAAAAGGAACGATTCATCAAGTTCATGGTTGATCTATAAT---GCTGGATCAAGTCACACATATATCAATCCGTTTTATTCCAAGGCATGGATTCAACAACCCCTT---ATCCAAAATCAAGTAACTATTCGTACCTTGTTGAAGAGAAATAACGAATATCAATCTTTGATAATTTTGTCATCATCCAATTGTTTTCAAATGGGGCCA------TTCAACAGTGTAAAATATCACAATGGAATAAAAGAAGCACTTAAAAGAGACCCCCCCATAGTTTCAGTTAGGAAATTCAAATCATTAGGTTCCTTAGGAACAGCCCTTCCAATTACGAAT---------TTTGACCGTTTACTAACCCATAATCCAATTTTGGTAATGAAATATTTTCACCTTGACAATTTAAAACAGACTTTTGACATAATTCAATATTTTTTAATGGATGAAAATAGAAGGATTTCGAATCCCGATCTATGCAGTAAAAAAATTTTGAATCCATTTTATTTG---AATTGGTATTTTATCCATTGTAATTTTTGTGAAGAGAGACCTACAATAATTAATCTTGGGCAGTTTATTTGTGAAAATGCATGTATATCGAAAAACAGACCCCACCTAAAGTCGGGCCAAGTTTTAATTGTTCAAGTTGATTCTATAATAATTAGATCAGCTAAACCCTATTTAGCCACGCCAGGAGCAACTGTTCATGGACATTATGGAGAAATCCTTTCTACGGGGGATACTTTGGTTACATTTATATATGAAAAATCAAGATCTGGTGATATAACGCAGGGTCTTCCAAAAGTGGAACAAGTCTTGGAAGTACGTTCGATTGATTCAATATCGATGAACCTAGAAAAAAGAGTTGAGGGTTGGAACGAGCATATAACAAGAATTCTTGGAATTCCCTGGGGATTCTTGATTGGTGTCGAGCTAACTATAGTTCAAAGTCGTATCTCTTTGGTTAATAAGATACAAAAGGTTTATCGATCCCAGGGTGTGCAGATTCATAATAGGCATATAGAAATTATTGTACGTCAAATAACATCAAAAGTTTTAGTTTCAGAA------GACGGAATGTCTAATGTTTTTTCACCCGGAGAACTAATTGGATTGTTGCGAGCGGAACGAACGGGGCGTGCTTTGGACGAAGCAATCTGTTACCGAGCTATTTTATTGGGAATAACAAGAGCATCTCTGAATACTCAAAGTTTCATATCCGAAGCGAGTTTTCAAGAAACCGCTCGAGTCTTAGCAAAAGCTGCTCTACGGGGTCGTATAGATTGGTTGAAGGGCCTAAAAGAAAACGTTGTTTTGGGCAGTATGATACCCGTTGGTACCGGATTCAAA------GAATTAGTACATCGTTCAAGGCACCAAAAC---------------------AACAAAAAGAAAAATTTATTTGAGGGGAAAATGCAAAATATTTTGTTCCACCATAGAGATTTATTTCATTCTTCCATT---TCAAAGAATTCCCATGATACA---TCAGAACAATCATTTTGGGGATTTACTGAT------------TTA------------------------
>Sempervivum_ciliosum
ATGGAGGTACTTATGGCAGAACGGGCCAATCTGGTCTTTCACAATAAAGTGATAGATGGAACTGCCATGAAACGACTTATTAGCAGATTAATAGATCACTTCGGAATGGCATATACATCACACATCTTGGATCAAGTAAAGACTCTGGGTTTCCAGCAAGCCACTGCTACATCTATTTCATTAGGAATTGACGATCTTTTAACAATACCTTCGAAAGGATGGTTAGTCCAGGATGCTGAACAACAAAGTTTCATTTTGGAAAAAAACCATCATTACGGGAATGTACATGCGGTAGAAAAATTACGCCAATCCATTGAAATATGGTATGCTACAAGTGAATATTTACGACAAGAAATGAATCCTAATTTCAGGATGACTGATCCCTTTAATCCAGTCCATATAATGTCTTTTTCGGGAGCTAGAGGAAATGTATCTCAAGTACACCAATTAGTAGGTATGAGAGGATTAATGTCGGATCCCCAAGGACAAATGATTGATTTACCCATTCAAAGCAATTTACGTGAAGGACTCTCTTTAACGGAATATATCATTTCTTGCTACGGAGCACGCAAGGGGGTTGTGGATACTGCTGTACGAACATCAGATGCTGGATATCTGACGCGCAGACTTGTTGAAGTAGTTCAACACGTTGTTGTGCGTAGAACAGATTGTGGCACCACCCAAGGGTTTTCAGTGAGTCCTCTAAATGGGATGATGTCGGAAAAAGTTTTTATTCAAACATTGATTGGGCGTGTACTAGCAGATGATATATATATGGGACCGCGATGCATTGCCATTCGAAATAAAGATATTGGTATTGGACTTATCAATCGATTCTTAACCTTTCGAATACACCCAATATCTATTCGAACTCCCTTTACTTGTAGGAGCATATTTTGGATCTGTCGATTCTGTTATGGACGGAGTCCTACTCATGGCGACCTGGTCGAATTGGGGGAAGCTGTAGGTATTATTGCGGGTCAATCTATTGGAGAACCGGGTACTCAACTAACATTAAGAACTTTTCATACTGGCGGAGTATTCACTGGGGGTACTGCAGAACATGTACGAGCCCCCTCTAATGGAAAAATAAAATTTAATGAGGATTTGGTTCATCCCACACGTACACGTCACGGACATCCTGCTTTTCTATGTTATATAGACTTGTATATAACTATCGAGAGTGAAGACATTCTACATAATGTGAATATTCCACCTAAGAGTTTTCTTTTAGTCCAAAATGATCAATATGTAGAATCCGAACAAGTGATTGCTGAGATTCGGGCAGGAACATACACTTTCAATTTTAAAGAGAAGGTTCGAAAACATATTTATTCTGATTCAGAGGGAGAAATGCACTGGAGTACCAATGTGTACCATGCATCTGAATTTACATATGGGAATGTTCATCTCTTACCAAAAACAAGCCATTTATGGATATTAGCAGGAGGGTCGTGCAGATCCAGTTCAGTCCCTTTTTCGATTCACAAAGATCAAGATCAACTGAACATTCATTCACTTTCTGTCGAACGACGATATAGTTCTAACCGCTCAGTAACTAATGAGCAAGTGAAAACGAAACTCTTTCGTTCGGATATTTCTGGTAACAAAGAGGGAAATCTTCCTGTTTAT------TCCGAATTAAATCAACTCATATATACTGGTCATTGCAATATACTATATCCT---GCTATTCTCTATGAGAATTCTAATTTATTGTCAAAGAGGCGAAGCAATAGATTGATCATTCCATTCCAGTCGATTCAAGAACGAAAGAAAGAAAGAATGCTCTATTCAGATTCCGATATCTTGGTTCAAATACCCATAAATGGTATTTTCCGCAGAAATAGTATTCTTGCTTATTTCGATGATCCTCAATACAGAAGAAACAGCTCAGGAATCACTAAATATGGGACTATGGAGGTGCATTCAATCGTCAAAAAAGAG------GATTTGGTTGAT------TATCGAGGGTCAAAAGAAGTTAAGCCAAGATACCAAATGCAA------GTAGATCGATTTTTTTTCATTCCCGAGGAAGTACATATTTTGCCCGGATCTTCTTCCATAATGGTGCGGAATAATAGTATCATTGGAGAAGATACATTAATCACTTTAAATAGAAGAAGCCGAGTAGGCGGATTGGTCCGAGTG---GAG------AGAAAAAAAAAAAGGATTGAACTTCAAATCTTTTCTGGAGATATTTATTTTCCTGGAGAGACA------GATCGGATAGTCCGACACAGCAGCATCTTAATACCACCAGGAACGGGAAAAAGAAAT------------TCGAAGGAATCAAAA---AATAAATGGAAAAATTGGATTTATGTCCAAGGGATCATAGCGACCAAGACAAAGTATTTTGTTTTGGTTCGACCTGTAGAAACATATGAAATAGCAGACGGTATAAATTTATCAACACTTTTCCCTCACGATCCGTTGCAGGAAAGGGATAACATGAAACTTCGAATTGTCAATTATATCCTTTATGGAAATGGCAAAGCCTTTTTTGGAATTCCTGACACAAGTAGTCAATTAGTTCGAACTTGTTTAGTATTGAATTGGAACCAC------GCGAAA------AAAGGTTCTTCTATCGGGGAGGCCCATGTTTCCTTTGTTCAAGTAAGGACAAATGATCTGATTCGAGATTTTATAAGAATCGACTTAGTCAACTCCCCTCTTTTGTATACCGGAAAAAGGAACGATTCATCAAGTTCATGGTTGATCTATAAT---ACTGGATCAAGTCACACATATATCAATCCGTTTTATTCCAAGGCATGGATTCAACAACCCCTT---ATCCAAAATCAAGTAACTATTCGTACCTTGTTGAAGAGAAATAACGAATATCAATCTTTGATAATTTTGTCATCATCCAATTGTTTTCAAATGGGGCCA------TTCAACAGTGTAAAATATCACAATGGAATAAAAGAAGCACTTAAAAGAGACCCCCCCATAGTTTCAGTTAGGAAATTGAAATCATTAGGTTCCTTAGGAACAGCCCTTCCAATTACGAAT---------TTTGACCGTTTACTAACCCATAATCAAATTTTGGTAATGAAATATTTTCACCTTGACAATTTAAAACAGACTTTTGACATAATTCAATATTTTTTAATGGATGAAAATAGAAGGATTTCGAATCCCGATCTATGCAGTAAAAAATTTTTGAATCCATTTTATTTG---AATTGGTATTTTATCCATTGTAATTTTTGTGAAGAGAGACCCACAATAATTAATCTTGGGCAGTTTATTTGTGAAAATGCATGTATATCGAAAAACAGACCCCACCTAAAGTCGGGCCAAGTTTTAATTGTTCAAGTTGATTCTATAATAATTAGATCAGCTAAACCCTATTTAGCCACGCCAGGAGCAACTGTTCATGGACATTATGGAGAAATCCTTTCTACGGGGGATACTTTGGTTACATTTATATATGAAAAATCAAGATCTGGTGATATAACGCAGGGTCTTCCAAAAGTGGAACAAGTCTTGGAAGTACGTTCGATTGATTCAATATCGATGAACCTAGAAAAAAGAGTTGAGGGTTGGAACGAGCATATAACAAGAATTCTTGGAATTCCCTGGGGATTCTTGATTGGTGTCGAGCTAACTATAGTTCAAAGTCGTATCTCTTTGGTTAATAAGATACAAAAGGTTTATCGATCCCAGGGTGTGCAGATTCATAATAGGCATATAGAAATTATTGTACGTCAAATAACATCAAAAGTTTTAGTTTCAGAA------GACGGAATGTCTAATGTTTTTTCACCCGGAGAACTAATTGGATTGTTGCGAGCGGAACGAACGGGGCGTGCTTTGGACGAAGCAATCTGTTACCGAGCTATTTTATTGGGAATAACAAGAGCATCTCTGAATACTCAAAGTTTCATATCCGAAGCGAGTTTTCAAGAAACCGCTCGAGTCTTAGCAAAAGCTGCTCTACGGGGTCGTATAGATTGGTTGAAGGGCCTAAAAGAAAACGTTGTTTTGGGCAGTATGATACCCGTTGGTACCGGATTCAAA------GAATTAGTACATCGTTCAAGGCACCAAAAC---------------------AACAAAAAGAAAAATTTATTTGAGGGGAAAATGCAAAATATTTTGTTCCACCATAGAGATTTATTTCATTCTTCCATT---TCAAAGAATTCCCATGATACA---TCAGAACAATCATTTTGGGGATTTACTGAT------------TTA------------------------
>Sempervivum_funckii
ATGGAGGTACTTATGGCAGAACGGGCCAATCTGGTCTTTCACAATAAAGTGATAGATGGAACTGCCATGAAACGACTTATTAGCAGATTAATAGATCACTTCGGAATGGCATATACATCACACATCTTGGATCAAGTAAAGACTCTGGGTTTCCAGCAAGCCACTGCTACATCTATTTCATTAGGAATTGACGATCTTTTAACAATACCTTCGAAAGGATGGTTAGTCCAGGATGCTGAACAACAAAGTTTCATTTTGGAAAAAAACCATCATTACGGGAATGTACATGCGGTAGAAAAATTACGCCAATCCATTGAAATATGGTATGCTACAAGTGAATATTTACGACAAGAAATGAATCCTAATTTCAGGATGACTGATCCCTTTAATCCAGTCCATATAATGTCTTTTTCGGGAGCTAGAGGAAATGTATCTCAAGTACACCAATTAGTAGGTATGAGAGGATTAATGTCGGATCCCCAAGGACAAATGATTGATTTACCCATTCAAAGCAATTTACGTGAAGGACTCTCTTTAACGGAATATATCATTTCTTGCTACGGAGCACGCAAGGGGGTTGTGGATACTGCTGTACGAACATCAGATGCTGGATATCTGACGCGCAGACTTGTTGAAGTAGTTCAACACGTTGTTGTGCGTAGAACAGATTGTGGCACCACCCAAGGGTTTTCAGTGAGTCCTCTAAATGGGATGATGTCGGAAAAAGTTTTTATTCAAACATTGATTGGGCGTGTACTAGCAGATGATATATATATGGGACCGCGATGCATTGCCATTCGAAATAAAGATATTGGTATTGGACTTATCAATCGATTCTTAACCTTTCGAATACACCCAATATCTATTCGAACTCCCTTTACTTGTAGGAGCATATTTTGGATCTGTCGATTCTGTTATGGACGGAGTCCTACTCATGGCGACCTGGTCGAATTGGGGGAAGCTGTAGGTATTATTGCGGGTCAATCTATTGGAGAACCGGGTACTCAACTAACATTAAGAACTTTTCATACTGGCGGAGTATTCACTGGGGGTACTGCAGAACATGTACGAGCCCCCTCTAATGGAAAAATAAAATTTAATGAGGATTTGGTTCATCCCACACGTACACGTCACGGACATCCTGCTTTTCTATGTTATATAGACTTGTATATAACTATCGAGAGTGAAGACATTCTACATAATGTGAATATTCCACCTAAGAGTTTTCTTTTAGTCCAAAATGATCAATATGTAGAATCCGAACAAGTGATTGCTGAGATTCGGGCAGGAACATACACTTTCAATTTTAAAGAGAAGGTTCGAAAACATATTTATTCTGATTCAGAGGGAGAAATGCACTGGAGTACCAATGTGTACCATGCATCTGAATTTACATATGGGAATGTTCATCTCTTACCAAAAACAAGCCATTTATGGATATTAGCAGGAGGGTCGTGCAGATCCAGTTCAGTCCCTTTTTCGATTCACAAAGATCAAGATCAACTGAACATTCATTCACTTTCTGTCGAACGACGATATAGTTCTAACCGCTCAGTAACTAATGAGCAAGTGAAAACGAAACTCTTTCGTTCGGATATTTCTGGTAACAAAGAGGGAAATCTTCCTGTTTAT------TCCGAATTAAATCAACTCATATATACTGGTCATTGCAATATACTATATCCT---GCTATTCTCTATGAGAATTCTAATTTATTGTCAAAGAGGCGAAGCAATAGATTGATCATTCCATTCCAGTCGATTCAAGAACGAAAGAAAGAAAGAATGCTCTATTCAGATTCCGATATCTTGGTTCAAATACCCATAAATGGTATTTTCCGCAGAAATAGTATTCTTGCTTATTTCGATGATCCTCAATACAGAAGAAACAGCTCAGGAATCACTAAATATGGGACTATGGAGGTGCATTCAATCGTCAAAAAAGAG------GATTTGGTTGAT------TATCGAGGGTCAAAAGAAGTTAAGCCAAGATACCAAATGCAA------GTAGATCGATTTTTTTTCATTCCCGAGGAAGTACATATTTTGCCCGGATCTTCTTCCATAATGGTGCGGAATAATAGTATCATTGGAGAAGATACATTAATCACTTTAAATAGAAGAAGCCGAGTAGGCGGATTGGTCCGAGTG---GAG------AGAAAAAAAAAAAGGATTGAACTTCAAATCTTTTCTGGAGATATTTATTTTCCTGGAGAGACA------GATCGGATAGTCCGACACAGCAGCATCTTAATACCACCAGGAACGGGAAAAAGAAAT------------TCGAAGGAATCAAAA---AATAAATGGAAAAATTGGATTTATGTCCAAGGGATCATAGCGACCAAGACAAAGTATTTTGTTTTGGTTCGACCTGTAGAAACATATGAAATAGCAGACGGTATAAATTTATCAACACTTTTCCCTCACGATCCGTTGCAGGAAAGGGATAACATGAAACTTCGAATTGTCAATTATATCCTTTATGGAAATGGCAAAGCCTTTTTTGGAATTCCTGACACAAGTAGTCAATTAGTTCGAACTTGTTTAGTATTGAATTGGAACCAC------GCGAAA------AAAGGTTCTTCTATCGGGGAGGCCCATGTTTCCTTTGTTCAAGTAAGGACAAATGATCTGATTCGAGATTTTATAAGAATCGACTTAGTCAACTCCCCTCTTTTGTATACCGGAAAAAGGAACGATTCATCAAGTTCATGGTTGATCTATAAT---ACTGGATCAAGTCACACATATATCAATCCGTTTTATTCCAAGGCATGGATTCAACAACCCCTT---ATCCAAAATCAAGTAACTATTCGTACCTTGTTGAAGAGAAATAACGAATATCAATCTTTGATAATTTTGTCATCATCCAATTGTTTTCAAATGGGGCCA------TTCAACAGTGTAAAATATCACAATGGAATAAAAGAAGCACTTAAAAGAGACCCCCCCATAGTTTCAGTTAGGAAATTGAAATCATTAGGTTCCTTAGGAACAGCCCTTCCAATTACGAAT---------TTTGACCGTTTACTAACCCATAATCAAATTTTGGTAATGAAATATTTTCACCTTGACAATTTAAAACAGACTTTTGACATAATTCAATATTTTTTAATGGATGAAAATAGAAGGATTTCGAATCCCGATCTATGCAGTAAAAAATTTTTGAATCCATTTTATTTG---AATTGGTATTTTATCCATTGTAATTTTTGTGAAGAGAGACCCACAATAATTAATCTTGGGCAGTTTATTTGTGAAAATGCATGTATATCGAAAAACAGACCCCACCTAAAGTCGGGCCAAGTTTTAATTGTTCAAGTTGATTCTATAATAATTAGATCAGCTAAACCCTATTTAGCCACGCCAGGAGCAACTGTTCATGGACATTATGGAGAAATCCTTTCTACGGGGGATACTTTGGTTACATTTATATATGAAAAATCAAGATCTGGTGATATAACGCAGGGTCTTCCAAAAGTGGAACAAGTCTTGGAAGTACGTTCGATTGATTCAATATCGATGAACCTAGAAAAAAGAGTTGAGGGTTGGAACGAGCATATAACAAGAATTCTTGGAATTCCCTGGGGATTCTTGATTGGTGTCGAGCTAACTATAGTTCAAAGTCGTATCTCTTTGGTTAATAAGATACAAAAGGTTTATCGATCCCAGGGTGTGCAGATTCATAATAGGCATATAGAAATTATTGTACGTCAAATAACATCAAAAGTTTTAGTTTCAGAA------GACGGAATGTCTAATGTTTTTTCACCCGGAGAACTAATTGGATTGTTGCGAGCGGAACGAACGGGGCGTGCTTTGGACGAAGCAATCTGTTACCGAGCTATTTTATTGGGAATAACAAGAGCATCTCTGAATACTCAAAGTTTCATATCCGAAGCGAGTTTTCAAGAAACCGCTCGAGTCTTAGCAAAAGCTGCTCTACGGGGTCGTATAGATTGGTTGAAGGGCCTAAAAGAAAACGTTGTTTTGGGCAGTATGATACCCGTTGGTACCGGATTCAAA------GAATTAGTACATCGTTCAAGGCACCAAAAC---------------------AACAAAAAGAAAAATTTATTTGAGGGGAAAATGCAAAATATTTTGTTCCACCATAGAGATTTATTTCATTCTTCCATT---TCAAAGAATTCCCATGATACA---TCAGAACAATCATTTTGGGGATTTACTGAT------------TTA------------------------
>Sempervivum_globiferum_subsp_hirtum
[truncated: 17,346 more chars]
