# Supplementary material for: Exploring Plastomic Resources in Sempervivum (Crassulaceae): Implications for Phylogenetics
Source: Genes (Basel). 2024 Mar 30;15(4):441. doi: 10.3390/genes15040441 (PMC11049882; doi:10.3390/genes15040441)
Supplement: Supplementary file 1 [file genes-15-00441-s001.zip › (revised)supplementary files_Junhu Kan/Data S1/rps11.fasta]

>Crassula_alstonii
ATGGCAAAACCTATACCAAAAATTGGTTCACGAAAAACTGGCCGTCTTGGCTCACGTAAGAGTGGACGTAGAATTCCAAAAGGAGTTATTCATGTTCAAGCAAGTTTCAACAATACCATTGTTACTGTTACAGATGTACGCGGTCGGGTGATTTCTTGGTCTTCGGCTGGTACTTGTGGATTCAGGGGTACAAGAAGGGGGACACCATTTGCTGCTCAAACCGCAGCAGGAAATGCTATTCGTACAGCAGTGGATCAAGGTATGCAACGCGCAGAAGTTATGATAAAAGGGCCCGGTCTTGGAAGAGATGCAGCATTACGAGCTATTCGTAGAAGCGGTATACTCTTAAGTTTCGTACGAGATGTAACCCCCATGCCACATAATGGCTGTAGACCCCCGAAAAAACGGCGCGTG
>Crassula_columella
ATGGCAAAACCTATACCAAAAATTGGTTCACGAAAAACTGGCCGTCTTGGCTCACGTAAGAGTGGACGTAGAATTCCAAAAGGAGTTATTCATGTTCAAGCAAGTTTCAACAATACCATTGTTACTGTTACAGATGTACGCGGTCGGGTGATTTCTTGGTCTTCGGCTGGTACTTGTGGATTCAGGGGTACAAGAAGGGGGACACCATTTGCTGCTCAAACCGCAGCAGGAAATGCTATTCGTACAGCAGTGGATCAAGGTATGCAACGCGCAGAAGTTATGATAAAAGGGCCCGGTCTTGGAAGAGATGCAGCATTACGAGCTATTCGTAGAAGCGGTATACTCTTAAGTTTCGTACGAGATGTAACCCCCATGCCACATAATGGCTGTAGACCCCCGAAAAAACGGCGCGTG
>Crassula_dejecta
ATGGCAAAACCTATACCAAAAATTGGTTCACGAAAAACTGGACGTCTTAGCTCACGTAAGAGTGGACGTAGAATTCCAAAAGGAGTTATTCATGTTCAAGCAAGTTTCAACAATACCATTGTTACTGTTACAGATGTACGCGGTCGGGTGATTTCTTGGTCTTCGGCTGGTACTTGTGGATTCAGGGGTACAAGAAGGGGGACACCATTTGCTGCTCAAACCGCAGCAGGAAATGCTATTCGTACAGCAGTGGATCAAGGTATGCAACGCGCAGAAGTTATGATAAAAGGGCCCGGTCTTGGAAGAGATGCAGCATTACGAGCTATTCGTAGAAGCGGTATACTCTTAAGTTTCGTACGAGATGTAACCCCCATGCCACATAATGGCTGTAGACCCCCGAAAAAACGGCGCGTG
>Crassula_mesembryanthoides
ATGGCAAAACCTATACCAAAAATTGGTTCACGAAAAACCGGACGTCTTGGCTCACGTAAGAGTGGACGTAGAATTCCAAAAGGAGTTATTCATGTTCAAGCAAGTTTCAACAATACCATTGTTACTGTTACAGATGTACGCGGTCGGGTGATTTCTTGGTCTTCGGCTGGTACTTGTGGATTCAGGGGTACAAGAAGGGGGACACCATTTGCTGCTCAAACAGCAGCAGGAAATGCTATTCGTACAGCAGTGGATCAAGGTATGCAACGCGCAGAAGTTATGATAAAAGGGCCCGGTCTTGGAAGAGATGCAGCATTACGAGCTATTCGTAGAAGCGGTATACTCTTAAGTTTCGTACGAGATGTAACCCCCATGCCACATAATGGCTGTAGACCCCCGAAAAAACGGCGCGTG
>Crassula_perforata
ATGGCAAAACCTATACCAAAAATTGGTTCACGAAAAACTGGACGTCTTGGCTCACGTAAGAGTGGACGTAGAATTCCAAAAGGAGTTATTCATGTTCAAGCAAGTTTCAACAATACCATTGTTACTGTTACAGATGTACGCGGTCGGGTGATTTCTTGGTCTTCGGCTGGTACTTGTGGATTCAGGGGTACAAGAAGGGGGACACCATTTGCTGCTCAAACCGCAGCAGGAAATGCTATTCGTACAGCAGTGGATCAAGGTATGCAACGCGCAGAAGTTATGATAAAAGGGCCCGGTCTTGGAAGAGATGCAGCATTACGAGCTATTCGTAGAAGCGGTATACTCTTAAGTTTCGTACGAGATGTAACCCCCATGCCACATAATGGCTGTAGACCCCCGAAAAAACGGCGCGTG
>Crassula_socialis
ATGGCAAAACCTATACCAAAAATTGGTTCACGAAAAACTGGACGTCTTGGCTCACGTAAGAGTGGACGTAGAATTCCAAAAGGAGTTATTCATGTTCAAGCAAGTTTCAACAATACCATTGTTACTGTTACAGATGTACGCGGTCGGGTGATTTCTTGGTCTTCGGCTGGTACTTGTGGATTTAGGGGTACAAGAAGGGGGACACCATTTGCTGCTCAAACCGCAGCAGGAAATGCTATTCGTACAGCAGTGGATCAAGGTATGCAACGCGCAGAAGTTATGATAAAAGGGCCCGGTCTTGGAAGAGATGCAGCATTACGAGCTATTCGTAGAAGCGGTATACTCTTAAGTTTCGTACGAGATGTAACCCCCATGCCACATAATGGCTGTAGACCCCCGAAAAAACGGCGCGTG
>Crassula_tecta
ATGGCAAAACCTATACCAAAAATTGGTTCACGAAAAACTGGACGTCTTGGCTCACGTAAGAGTGGACGTAGAATTCCAAAAGGAGTTATTCATGTTCAAGCAAGTTTCAACAATACCATTGTTACTGTTACAGATGTACGCGGTCGGGTGATTTCTTGGTCTTCGGCTGGTACTTGTGGATTCAGGGGTACAAGAAGGGGGACACCATTTGCTGCTCAAACCGCAGCAGGAAATGCTATTCGTACAGCAGTGGATCAAGGTATGCAACGCGCAGAAGTTATGATAAAAGGGCCCGGTCTTGGAAGAGATGCAGCATTACGAGCTATTCGTAGAAGCGGTATACTCTTAAGTTTCGTACGAGATGTAACCCCCATGCCACATAATGGCTGTAGACCCCCGAAAAAACGGCGCGTG
>Crassula_mesembrianthemopsis
ATGGCAAAACCTATACCAAAAATTGGTTCACGAAAAACTGGACGTCTTGGCTCACGTAAGAGTGGACGTAGAATTCCAAAAGGAGTTATTCATGTTCAAGCAAGTTTCAACAATACCATTGTTACTGTTACAGATGTACGCGGTCGGGTGATTTCTTGGTCTTCGGCTGGTACTTGTGGATTCAGGGGTACAAGAAGGGGGACACCATTTGCTGCTCAAACCGCAGCAGGAAATGCTATTCGTACAGCAGTGGATCAAGGTATGCAACGCGCAGAAGTTATGATAAAAGGGCCCGGTCTTGGAAGAGATGCAGCATTACGAGCTATTCGTAGAAGCGGTATACTCTTAAGTTTCGTACGAGATGTAACCCCCATGCCACATAATGGCTGTAGACCCCCGAAAAAACGGCGCGTG
>Crassula_deltoidea
ATGGCAAAACCTATACCAAAAGTTGGTTCACGAAAAACCGGACGTCTTGGCTCGCGTAAGAGTGGACGTAGAATTCCAAAGGGCGTTATTCATGTTCAAGCAAGTTTCAACAATACCATCGTTACTGTTACAGATGTACGGGGTCGGGTAGTTTCTTGGTCCTCAGCTGGTACTTGCGGATTCAGGGGTACAAGAAGAGGGACACCATTTGCTGCTCAAACCGCAGCAGGAAACGCGATTCGTACAGCAGTAGATCAAGGGATGCAACGAGCAGAAGTTATGATAAAGGGTCCCGGTCTTGGAAGAGATGCAGCATTACGAGCTATTCGGAGGAGTGGTATACTATTAAGTTTTGTACGAGATGTAACCCCGATGCCACATAATGGCTGTAGACCACCGAAAAAACGGCGTGTG
>Crassula_expansa_subsp_fragilis
ATGGCAAAACCTATACCAAAAATTGGTTCACGAAAAACCGGACGTCTTAGCTCGCGTAAGAGTGGACGTAGAATTCCAAAGGGCGTTATTCATGTTCAAGCAAGTTTCAACAATACCATCGTTACTGTTACAGATGTACGGGGTCGGGTGGTTTCTTGGTCCTCGGCTGGTACTTGCGGATTCAGGGGTACAAGAAGAGGGACACCATTTGCTGCTCAAACCGCAGCAGGAAATGCGATTCGTACAGCAGTAGATCAAGGGATGCAACGGGCAGAAGTTATGATAAAGGGTCCCGGTCTTGGAAGAGATGCAGCATTACGAGCTATTCGGAGAAGCGGTATCCTATTAAGTTTTGTACGAGATGTAACCCCGATGCCACATAATGGCTGTAGACCCCCGAAAAAACGGCGTGTG
>Crassula_volkensii
ATGGCAAAACCTATACCAAAAATTGGTTCACGAAAAACCGGACGTCTTGGCTCGCGTAAGAGTGGACGTAGAATTCCAAAGGGCGTTATTCATGTTCAAGCAAGTTTCAACAATACCATCGTTACTGTTACAGATGTACGGGGTCGGGTGGTTTCTTGGTCCTCGGCTGGTACTTGCGGATTCAGGGGGACAAGAAGAGGGACACCATTTGCTGCTCAAACCGCAGCAGGAAATGCGATTCGTACAGCAGTAGATCAAGGGATGCAACGGGCAGAAGTTATGATAAAGGGTCCCGGTCTTGGAAGAGATGCAGCATTACGAGCTATTCGGAGAAGCGGTATCCTATTAAGTTTTGTACGAGATGTAACCCCGATGCCACATAATGGCTGTAGACCCCCGAAAAAACGGCGTGTG
>Cotyledon_tomentosa
ATGGCAAAACCTATACCAAAAATTGGTTCACGCAAAACCGGACGGCTTGGCTCACGTAAGAGTGGACGCAGAATTCCAAAGGGAGTTATTCATGTTCAAGCAAGTTTCAACAATACCATTGTGACTGTTACAGATGTAAGGGGTCGGGTGGTTTCTTGGTCCTCGGCCGGTACTTGTGGATTCAGGGGTACAAGAAGAGGGACACCATTTGCTGCTCAAACCGCAGCAGGAAATGCTATGCGTACAGCAGTGGATCAAGGTATGCAACGAGCAGAAGTTATGATAAAAGGTCCCGGTCTTGGAAGAGATGCAGCATTACGAGCTATTCGTAGAAGCGGTATACTATTAAGTTTCGTACGAGATGTAACCCCGATGCCACATAATGGGTGTAGACCCCCGAAAAAAAGGCGTGTG
>Kalanchoe_daigremontiana
ATGGCAAAACCTATACAAAAAATTGGTTCACGCAAAACCGGACGTCTTGGCTCACGTAAGAGTGGACGCAGAATTCCAAAGGGAGTTATTCATGTTCAAGCAAGTTTCAACAATACCATTGTGACTGTTACAGATGTAAGGGGGCGGGTGGTTTCTTGGTCCTCGGCCGGTACTTGTGGATTCAGGGGTACAAGAAGAGGGACACCATTTGCTGCTCAAACCGCAGCAGGAAATGCTATGCGTACAGCAGTGGATCAAGGTATGCAACGAGCAGAAGTTATGATAAAAGGGCCCGGTCTTGGAAGAGATGCAGCATTACGAGCTATTCGTAGAAGCGGTATACTATTAAGTTTCGTACGAGATGTAACCCCGATGCCACATAATGGCTGTAGACCCCCGAAAAAAAGACGTGTG
>Kalanchoe_delagoensis
ATGGCAAAACCTATACAAAAAATTGGTTCACGCAAAACCGGACGTCTTGGCTCACGTAAGAGTGGACGCAGAATTCCAAAGGGAGTTATTCATGTTCAAGCAAGTTTCAACAATACCATTGTGACTGTTACAGATGTAAGGGGGCGGGTGGTTTCTTGGTCCTCGGCCGGTACTTGTGGATTCAGGGGTACAAGAAGAGGGACACCATTTGCTGCTCAAACCGCAGCAGGAAATGCTATGCGTACAGCAGTGGATCAAGGTATGCAACGAGCAGAAGTTATGATAAAAGGGCCCGGTCTTGGAAGAGATGCAGCATTACGAGCTATTCGTAGAAGCGGTATACTATTAAGTTTCGTACGAGATGTAACCCCGATGCCACATAATGGCTGTAGACCCCCGAAAAAAAGACGTGTG
>Kalanchoe_fedtschenkoi
ATGGCAAAACCTATACAAAAAATTGGTTCACGCAAAACCGGACGTCTTGGCTCACGTAAGAGTGGACGCAGAATTCCAAAGGGAGTTATTCATGTTCAAGCAAGTTTCAACAATACCATTGTGACTGTTACAGATGTAAGGGGGCGGGTGGTTTCTTGGTCCTCGGCCGGTACTTGTGGATTCAGGGGTACAAGAAGAGGGACACCATTTGCTGCTCAAACCGCAGCAGGAAATGCTATGCGTACAGCAGTGGATCAAGGTATGCAACGAGCAGAAGTTATGATAAAAGGGCCCGGTCTTGGAAGAGATGCAGCATTACGAGCTATTCGTAGAAGCGGTATACTATTAAGTTTCGTACGAGATGTAACCCCGATGCCACATAATGGCTGTAGACCCCCGAAAAAAAGACGTGTG
>Kalanchoe_longiflora
ATGGCAAAACCTATACAAAAAATTGGTTCACGCAAAACCGGACGTCTTGGCTCACGTAAGAGTGGACGCAGAATTCCAAAGGGAGTTATTCATGTTCAAGCAAGTTTCAACAATACCATTGTGACTGTTACAGATGTAAGGGGGCGGGTGGTTTCTTGGTCCTCGGCCGGTACTTGTGGATTCAGGGGTACAAGAAGAGGGACACCATTTGCTGCTCAAACCGCAGCAGGAAATGCTATGCGTACAGCAGTGGATCAAGGTATGCAACGAGCAGAAGTTATGATAAAAGGTCCCGGTCTTGGAAGAGATGCAGCATTACGAGCTATTCGTAGAAGCGGTATACTATTAAGTTTCGTACGAGATGTAACCCCGATGCCACATAATGGCTGTAGACCCCCGAAAAAAAGACGTGTG
>Kalanchoe_tomentosa
ATGGCAAAACCTATACCAAAAATTGGTTCACGCAAAACCGGACGTCTTGGCTCACGTAAGAGTGGACGCAGAATTCCAAAGGGAGTTATTCATGTTCAAGCAAGTTTCAACAATACCATTGTGACTGTTACAGATGTAAGGGGTCGGGTGGTTTCTTGGTCCTCGGCCGGTACTTGTGGATTCAGGGGTACAAGAAGAGGGACACCATTTGCTGCTCAAACCGCAGCAGGAAATGCTATGCGTACAGCAGTGGATCAAGGTATGCAACGAGCAGAAGTTATGATAAAAGGTCCCGGTCTTGGAAGAGATGCAGCATTACGAGCTATTCGTAGAAGCGGTATACTATTAAGTTTCGTACGAGATGTAACCCCGATGCCACATAATGGCTGTAGACCCCCGAAAAAAAGGCGTGTG
>Echeveria_lilacina
ATGGCAAAACCTATACCAAAAATTGGTTCACGAAAAACTGGACGTCTTAGCTCACGTAAGAGTGGACGTAGAATTCCAAAGGGAGTTATTCATGTTCAAGCAAGTTTTAACAATACTATTGTGACTGTTACAGATGTGAGGGGTCGGGTGGTTTCTTGGTCCTCAGCCGGTACTTGTGGATTCAGGGGTACAAGAAGAGGAACGCCATTTGCTGCTCAAACCGCGGCAGGAAATGCTATGCGTACAGCAATGGATCAAGGTATGCAACGAGCAGAAGTTATGATAAAAGGTCCCGGTCTTGGAAGAGATGCAGCATTACGAGCTATTCGTAGAAGTGGTATACTATTAAGTTTCGTACGAGATGTAACCCCGATGCCACATAATGGCTGTAGACCCCCTAAAAAAAGGCGTGTA
>Graptopetalum_amethystinum
ATGGCAAAACCTATACCAAAAATTGGTTCACGAAAAACTGGACGTCTTAGCTCACGTAAGAGTGGACGTAGAATTCCAAAGGGAGTTATTCATGTTCAAGCAAGTTTTAACAATACTATTGTGACTGTTACAGATGTGAGGGGTCGGGTGGTTTCTTGGTCCTCAGCCGGTACTTGTGGATTCAGGGGTACAAGAAGAGGAACGCCATTTGCCGCTCAAACCGCGGCAGGAAATGCTATGCGTACAGCAAGGGATCAAGGTATGCAACGAGCAGAAGTTATGATAAAAGGTCCCGGTCTTGGAAGAGATGCAGCATTACGAGCTATTCGTAGAAGTGGTATACTATTAAGTTTCGTACGAGATGTAACCCCGATGCCACATAATGGCTGTAGACCCCCTAAAAAAAGGCGTGTA
>Pachyphytum_compactum
ATGGCAAAACCTATACCAAAAATTGGTTCACGAAAAACTGGACGTCTTAGCTCACGTAAGAGTGGACGTAGAATTCCAAAGGGAGTTATTCATGTTCAAGCAAGTTTTAACAATACTATTGTGACTGTTACAGATGTGAGGGGTCGGGTGGTTTCTTGGTCCTCAGCCGGTACTTGTGGATTCAGGGGTACAAGAAGAGGAACGCCATTTGCTGCTCAAACCGCGGCAGGAAATGCTATGCGTACAGCAATGGATCAAGGTATGCAACGAGCAGAAGTTATGATAAAAGGTCCCGGTCTTGGAAGAGATGCAGCATTACGAGCTATTCGTAGAAGTGGTATACTATTAAGTTTCGTACGAGATGTAACCCCGATGCCACATAATGGCTGTAGACCCCCTAAAAAAAGGCGTGTA
>Sedum_alfredii
ATGGCAAAACCTATACCAAAAATTGGTTCACGAAAAACTGGGCGTCTTAGCTCACGTAAGAGTGGACGTAGAATTCCAAAGGGAGTTATTCATGTTCAAGCAAGTTTTAACAATACCATTGTGACTGTTACCGATGTGAGGGGTCGGGTGGTTTCTTGGTCTTCAGCCGGTACTTGTGGATTCAGGGGTACAAGAAGAGGAACACCATTTGCTGCTCAAACCGCGGCAGGAAATGCTATGCGTACAGCAATGGATCAAGGTATGCAACGAGCAGAAGTTATGATAAAAGGTCCCGGTCTTGGAAGAGATGCAGCATTACGAGCTATTCGTAGAAGCGGTATACTATTAAGTTTCGTACGAGATGTAACCCCGATGCCACATAATGGCTGTAGACCCCCGAAAAAAAGGCGTGTA
>Sedum_emarginatum
ATGGCAAAACCTATACCAAAAATCGGTTCACGAAAAACTGGACGTCTTAGCTCACGTAAGAGTGGACGTAGAATTCCAAAGGGAGTTATTCATGTTCAAGCAAGTTTTAACAATACCATTGTGACTGTTACAGATGTGAGGGGTCGGGTGGTTTCTTGGTCCTCAGCCGGTACTTGTGGATTCAGGGGTACAAGAAGAGGAACACCATTTGCTGCTCAAACCGCGGCAGGAAATGCTATGCGTACAGCAATGGATCAAGGTATGCAACGAGCAGAAGTTATGATAAAAGGTCCCGGTCTTGGAAGAGATGCAGCATTACGAGCTATTCGTAGAAGTGGTATACTCTTAAGTTTCGTACGAGATGTAACCCCGATGCCACATAATGGCTGTAGACCCCCGAAAAAAAGGCGTGTA
>Sedum_lineare
ATGGCAAAACCTATACCAAAAATGGGTTCACGAAAAACTGGGCCTCTTAGCTCACGTAAGAGTGGACGCAGAATTCCAAAGGGAGTTATTCATGTTCAAGCAAGTTTTAACAATACTATTGTGACTGTTACAGATGTGAGGGGTCGGGTGGTTTCTTGGTCCTCAGCCGGTACTTGTGGATTCCGGGGTACAAGAAGAGGAACACCATTTGCTGCTCAAACCGCGGCAGGAAATGCTATGCGTACAGCAATGGATCAAGGTCTGCAACGAGCAGAAGTTATGATAAAAGGTCCCGGTCTTGGAAGAGATGCAGCATTACGAGCTATTCGTAGAAGTGGTATACTATTAAGTTTCGTACGAGATGTAACCCCGATGCCACATAATGGCTGTAGACCCCCTAAAAAAAGGCGTGTA
>Sedum_oryzifolium
ATGGCAAAACCTATACAAAAAATTGGTTCACGAAAAACTGGCCGTCTTAGCTCACGTAAGAGTGGACGTAGAATTCCAAAGGGAGTTATTCATGTTCAAGCAAGTTTTAACAATACTATTGTGACTGTTACAGATGTGAGGGGTCGGGTGGTTTCTTGGGCCTCAGCTGGTACTTGTGGATTCCGGGGTACAAGAAGAGGAACACCATTTGCTGCTCAAACCGCGGCAGGAAATGCCATGCGTACAGCAATGGATCAAGGTATGCAACGAGCAGAAGTTATGATAAAAGGTCCCGGTCTTGGAAGAGATGCAGCATTACGAGCTATTCGTAGAAGTGGTATACTATTAAGTTTCGTACGAGATGTAACCCCGATGCCACATAATGGCTGTAGACCCCCTAAAAAAAGGCGTGTA
>Sedum_plumbizincicola
ATGGCAAAACCTATACCAAAAATTGGTTCGCGAAAAACTGGGCGTCTTAGCTCACGTAAGAGTGGACGTAGAATTCCAAAGGGAGTTATTCATGTTCAAGCAAGTTTTAACAATACCATTGTGACTGTTACCGATGTGAGGGGTCGGGTGGTTTCTTGGTCTTCAGCCGGTACTTGTGGATTCAGGGGTACAAGAAGAGGAACACCATTTGCTGCTCAAACCGCGGCAGGAAATGCTATGCGCACAGCAATGGATCAAGGTATGCAACGAGCAGAAGTTATGATAAAAGGTCCCGGTCTTGGAAGAGATGCAGCATTACGAGCTATTCGTAGAAGCGGTATACTATTAAGTTTCGTACGAGATGTAACCCCGATGCCACATAATGGCTGTAGACCCCCGAAAAAAAGGCGTGTA
>Sedum_sarmentosum
ATGGCAAAACCTATACCAAAAATTGGTTCACGAAAAACTGGACGTCTTAGCTCACGTAAGAGTGGACGTAGAATTCCAAAGGGAGTTATTCATGTTCAAGCAAGTTTTAATAATACCATTGTGACTGTTACAGATGTGAGGGGTCGGGTGGTTTCTTGGTCCTCAGCCGGTACTTGTGGATTCAGGGGTACAAGAAGAGGAACACCATTTGCTGCTCAAACCGCGGCAGGAAATGCTATGCGTACAGCAATGGATCAAGGTATGCAACGAGCAGAAGTTATGATAAAAGGTCCCGGTCTTGGAAGAGATGCAGCATTACGAGCTATTCGTAGAAGTGGTATACTATTAAGTTTCGTACGAGATGTAACCCCGATGCCACATAATGGCTGTAGACCCCCTAAAAAAAGGCGTGTA
>Sedum_tricarpum
ATGGCAAAACCTATACCAAAAATTGGTTCACGAAAAACTGGGCGTCTTAGCTCACGTAAGAGTGGACGTAGAATTCCAAAGGGAGTTATTCATGTTCAAGCAAGTTTTAACAATACCATTGTGACTGTTACCGATGTGAGGGGTCGGGTGGTTTCTTGGTCTTCAGCCGGTACTTGTGGATTCAGGGGTACAAGAAGAGGAACACCATTTGCTGCTCAAACCGCGGCAGGAAATGCTATGCGTACAGCAATGGATCAAGGTATGCAACGAGCAGAAGTTATGATAAAAGGTCCCGGTCTTGGAAGAGATACAGCATTACGAGCTATTCGTAGAAGCGGTATACTATTAAGTTTCGTACGAGATGTAACCCCGATGCCACATAATGGCTGTAGACCCCCGAAAAAAAGGCGTGTA
>Aeonium_arboreum
ATGGCAAAACCTATACCAAAAATTGGTTCACGCAAAACCGGACGTCTTAGCTCGCGTAAGAGTGGACGTAGAATTCCAAAGGGAGTTATTCATGTTCAAGCAAGTTTCAACAATACCATTGTGACTGTTACAGATGTGAGGGGGCGGGTGGTTTCTTGGTCCTCGGCCGGTACTTGTGGATTCAGGGGTACAAGAAGAGGAACACCATTTGCGGCTCAAACCGCGGCAGGAAATGCTATGCGTACAGCAGTGGATCAAGGTATGCAACGAGCAGAAGTTATGATAAAAGGTCCCGGTCTTGGAAGAGATGCAGCATTACGAGCTATTCGTAGAAGTGGTATACTATTAAGTTTCGTACGAGATGTAACCCCGATGCCACATAATGGCTGTAGACCTCCGAAAAAAAGGCGTGTG
>Aeonium_balsamiferum
ATGGCAAAACCTATACCAAAAATTGGTTCACGCAAAACCGGACGTCTTAGCTCGCGTAAGAGTGGACGTAGAATTCCAAAGGGAGTTATTCATGTTCAAGCAAGTTTCAACAATACCATTGTGACTGTTACAGATGTGAGGGGGCGGGTGGTTTCTTGGTCCTCGGCCGGTACTTGTGGATTCAGGGGTACAAGAAGAGGAACACCATTTGCGGCTCAAACCGCGGCAGGAAATGCTATGCGTACAGCAGTGGATCAAGGTATGCAACGAGCAGAAGTTATGATAAAAGGTCCCGGTCTTGGAAGAGATGCAGCATTACGAGCTATTCGTAGAAGTGGTATACTATTAAGTTTCGTACGAGATGTAACCCCGATGCCACATAATGGCTGTAGACCTCCGAAAAAAAGGCGTGTG
>Aeonium_decorum
ATGGCAAAACCTATACCAAAAATTGGTTCACGCAAAACCGGACGTCTTAGCTCACGTAAGAGTGGACGTAGAATTCCAAAGGGAGTTATTCATGTTCAAGCAAGTTTCAACAATACCATTGTGACTGTTACAGATGTGAGGGGGCGGGTGGTTTCTTGGTCCTCGGCCGGTACTTGTGGATTCAGGGGTACAAGAAGAGGAACACCATTTGCGGCTCAAACCGCGGCAGGAAATGCTATGCGTACAGCAGTGGATCAAGGTATGCAACGAGCAGAAGTTATGATAAAAGGTCCCGGTCTTGGAAGAGATGCAGCATTACGAGCTATTCGTAGAAGTGGTATACTATTAAGTTTCGTACGAGATGTAACCCCGATGCCACATAATGGCTGTAGACCTCCGAAAAAAAGGCGTGTG
>Aeonium_diplocyclum
ATGGCAAAACCTATACCAAAAATTGGTTCACGCAAAACCGGACGTCTTAGCTCGCGTAAGAGTGGACGTAGAATTCCAAAGGGAGTTATTCATGTTCAAGCAAGTTTCAACAATACCATTGTGACTGTTACAGATGTGAGGGGGCGGGTGGTTTCTTGGTCCTCGGCCGGTACTTGTGGATTCAGGGGTACAAGAAGAGGAACACCATTTGCGGCTCAAACCGCGGCAGGAAATGCTATGCGTACAGCAGTGGATCAAGGTATGCAACGAGCAGAAGTTATGATAAAAGGTCCCGGTCTTGGAAGAGATGCAGCATTACGAGCTATTCGTAGAAGTGGTATACTATTAAGTTTCGTACGAGATGTAACCCCGATGCCACATAATGGCTGTAGACCTCCGAAAAAAAGGCGTGTG
>Aeonium_dodrantale
ATGGCAAAACCTATACCAAAAATTGGTTCACGCAAAACCGGACGTCTTAGCTCGCGTAAGAGTGGACGTAGAATTCCAAAGGGAGTTATTCATGTTCAAGCAAGTTTCAACAATACCATTGTGACTGTTACCGATGTGAGGGGGCGGGTGGTTTCTTGGTCCTCGGCCGGTACTTGTGGATTCAGGGGTACAAGAAGAGGAACACCATTTGCGGCTCAAACCGCGGCAGGAAATGCTATGCGTACAGCAGTGGATCAAGGTATGCAACGAGCAGAAGTTATGATAAAAGGTCCCGGTCTTGGAAGAGATGCAGCATTACGAGCTATTCGTAGAAGTGGTATACTATTAAGTTTCGTACGAGATGTAACCCCGATGCCACATAATGGCTGTAGACCTCCGAAAAAAAGGCGTGTG
>Aeonium_nobile
ATGGCAAAACCTATACCAAAAATTGGTTCACGCAAAACCGGACGTCTTAGCTCACGTAAGAGTGGACGTAGAATTCCAAAGGGAGTTATTCATGTTCAAGCAAGTTTCAACAATACCATTGTGACTGTTACAGATGTGAGGGGGCGGGTGGTTTCTTGGTCCTCGGCCGGTACTTGTGGATTCAGGGGTACAAGAAGAGGAACACCATTTGCGGCTCAAACCGCGGCAGGAAATGCTATGCGTACAGCAGTGGATCAAGGTATGCAACGAGCAGAAGTTATGATAAAAGGTCCCGGTCTTGGAAGAGATGCAGCATTACGAGCTATTCGTAGAAGTGGTATACTATTAAGTTTCGTACGAGATGTAACCCCGATGCCACATAATGGCTGTAGACCTCCGAAAAAAAGGCGTGTG
>Aeonium_saundersii
ATGGCAAAACCTATACCAAAAATTGGTTCACGCAAAACCGGACGTCTTAGCTCGCGTAAGAGTGGACGTAGAATTCCAAAGGGAGTTATTCATGTTCAAGCAAGTTTCAACAATACCATTGTGACTGTTACAGATGTGAGGGGGCGGGTGGTTTCTTGGTCCTCGGCCGGTACTTGTGGATTCAGGGGTACAAGAAGAGGAACACCATTTGCGGCTCAAACCGCGGCAGGAAATGCTATGCGTACAGCGGTGGATCAAGGTATGCAACGAGCAGAAGTTATGATAAAAGGTCCCGGTCTTGGAAGAGATGCAGCATTACGAGCTATTCGTAGAAGTGGTATACTATTAAGTTTCGTACGAGATGTAACCCCGATGCCACATAATGGCTGTAGACCTCCGAAAAAAAGGCGTGTG
>Aeonium_tabuliforme
ATGGCAAAACCTATACCAAAAATTGGTTCACGCAAAACCGGACGTCTTAGCTCGCGTAAGAGTGGACGTAGAATTCCAAAGGGAGTTATTCATGTTCAAGCAAGTTTCAACAATACCATTGTGACTGTTACAGATGTGAGGGGGCGGGTGGTTTCTTGGTCCTCGGCCGGTACTTGTGGATTCAGGGGTACAAGAAGAGGAACACCATTTGCGGCTCAAACCGCGGCAGGAAATGCTATGCGTACAGCAGTGGATCAAGGTATGCAACGAGCAGAAGTTATGATAAAAGGTCCCGGTCTTGGAAGAGATGCAGCATTACGAGCTATTCGTAGAAGTGGTATACTATTAAGTTTCGTACGAGATGTAACCCCGATGCCACATAATGGCTGTAGACCTCCGAAAAAAAGGCGTGTG
>Aeonium_undulatum
ATGGCAAAACCTATACCAAAAATTGGTTCACGCAAAACCGGACGTCTTAGCTCGCGTAAGAGTGGACGTAGAATTCCAAAGGGAGTTATTCATGTTCAAGCAAGTTTCAACAATACCATTGTGACTGTTACAGATGTGAGGGGGCGGGTGGTTTCTTGGTCCTCGGCCGGTACTTGTGGATTCAGGGGTACAAGAAGAGGAACACCATTTGCGGCTCAAACCGCGGCAGGAAATGCTATGCGTACAGCAGTGGATCAAGGTATGCAACGAGCAGAAGTTATGATAAAAGGTCCCGGTCTTGGAAGAGATGCAGCATTACGAGCTATTCGTAGAAGTGGTATACTATTAAGTTTCGTACGAGATGTAACCCCGATGCCACATAATGGCTGTAGACCTCCGAAAAAAAGGCGTGTG
>Monanthes_anagensis
ATGGCAAAACCTATACCTAAAATTGGTTCACGCAAAACCGGACGTCTTACCTCGCGTAAGAGTGGACGTAGAATTCCAAAGGGAGTTATTCACGTTCAAGCAAGTTTCAACAATACCATTGTGACTGTTACAGATGTGAGGGGGCGGGTGGTTTCTTGGTCCTCGGCCGGTACTTGTGGATTCAGGGGTACAAGAAGAGGAACACCATTTGCGGCTCAAACCGCGGCAGGAAATGCTATGCGTACAGCAGTGGATCAAGGTATGCAACGAGCAGAAGTTATGATAAAAGGCCCCGGTCTTGGAAGAGATGCAGCATTACGAGCTATTCGTAGAAGTGGTATACTATTAAGTTTCGTACGAGATGTAACCCCGATGCCACATAATGGCTGTAGACCTCCTAAAAAAAGACGTGTG
>Monanthes_brachycaulos
ATGGCAAAACCTATACCTAAAATTGGTTCACGCAAAACCGGACGTCTTACCTCGCGTAAGAGTGGACGTAGAATTCCAAAGGGAGTTATTCATGTTCAAGCAAGTTTCAACAATACCATTGTGACTGTTACAGATGTGAGGGGGCGGGTGGTTTCTTGGTCCTCGGCCGGTACTTGTGGATTCAGGGGTACAAGAAGAGGAACACCATTTGCGGCTCAAACCGCGGCAGGAAATGCTATGCGTACAGCAGTGGATCAAGGTATGCAACGAGCAGAAGTTATGATAAAAGGCCCCGGTCTTGGAAGAGATGCAGCATTACGAGCTATTCGTAGAAGTGGTATACTATTAAGTTTCGTACGAGATGTAACCCCGATGCCACATAATGGCTGTAGACCTCCTAAAAAAAGACGTGTG
>Monanthes_muralis
ATGGCAAAACCTATACCTAAAATTGGTTCACGCAAAACCGGACGTCTTACCTCGCGTAAGAGTGGACGTAGAATTCCAAAGGGAGTTATTCATGTTCAAGCAAGTTTCAACAATACCATTGTGACTGTTACAGATGTGAGGGGGCGGGTGGTTTCTTGGTCCTCGGCCGGTACTTGTGGATTCAGGGGTACAAGAAGAGGAACACCATTTGCGGCTCAAACCGCGGCAGGAAATGCTATGCGTACAGCAGTGGATCAAGGTATGCAACGAGCAGAAGTTATGATAAAAGGCCCCGGTCTTGGAAGAGATGCAGCATTACGAGCTATTCGTAGAAGTGGTATACTATTAAGTTTCGTACGAGATGTAACCCCGATGCCACATAATGGCTGTAGACCTCCTAAAAAAAGACGTGTG
>Monanthes_polyphylla
ATGGCAAAACCTATACCAAAAATTGGTTCACGCAAAACCGGACGTCTTAGCTCGCGTAAGAGTGGACGTAGAATTCCAAAGGGAGTTATTCATGTTCAAGCAAGTTTCAACAATACCATTGTGACTGTTACAGATGTGAGGGGGCGGGTGGTTTCTTGGTCCTCGGCCGGTACTTGTGGATTCAGGGGTACAAGAAGAGGAACACCATTTGCGGCTCAAACCGCAGCAGGAAATGCTATGCGTACAGCAGTGGATCAAGGTATGCAACGAGCAGAAGTTATGATAAAAGGTCCCGGTCTTGGAAGAGATGCAGCATTACGAGCTATTCGTAGAAGTGGTATACTATTAAGTTTCGTACGAGATGTAACCCCGATGCCACATAATGGCTGTCGACCTCCGAAAAAAAGGCGTGTG
>Rosularia_alpestris
ATGGCAAAACCTATACCAAAAATCGGTTCACGCAAAACCGGACGTCTTAGCTCACGTAAGAGTGGACGTAGAATTCCAAAGGGAGTTATTCATGTTCAAGCAAGTTTCAACAACACCATTGTGACTGTTACAGATGTGAGGGGTCGGGTGGTTTCTTGGTCCTCGGCCGGTACTTGTGGATTCAGGGGTACAAGAAGAGGAACACCGTTTGCTGCTCAAACCGCGGCAGGAAATGCTATGCGTACAGCAATGGATCAAGGTATGCAACGAGCAGAAGTTATGATAAAAGGTCCCGGTCTTGGAAGAGATGCAGCATTACGAGCTATTCGTAGAAGCGGTATACTATTAAGTTTCGTACGAGATGTAACCCCGATGCCACATAATGGCTGTAGACCCCCGAAAAAAAGGCGTGTA
>Sempervivum_tectorum
ATGGCAAAACCTATACCAAAAATTGGTTCACGCAAAACCGGACGGCTTAGCTCACGTAAGAGTGGACGTAGAATTCCAAAGGGAGTTATTCATGTTCAAGCAAGTTTCAACAATACCATTGTGACTGTTACAGATGTGAGGGGTCGGGTGGTTTCTTGGTCCTCGGCTGGTACTTGTGGATTCAGGGGTACAAGAAGAGGAACACCATTTGCTGCTCAAACCGCGGCAGGAAATGCTATGCGTACAGCAGTGGATCAAGGTATGCAACGAGCAGAAGTTATGATAAAAGGTCCCGGTCTTGGAAGAGATGCAGCATTACGAGCTATTCGTAGAAGCGGTATACTATTAAGTTTCGTACGAGATGTAACCCCGATGCCACATAATGGCTGTAGACCCCCGAAAAAAAGGCGTGTG
>Phedimus_spurius
ATGGCAAAACCTATACCAAAAATTGGTTCACGCAAAACCGGGCGTCTTAGCTCACGTAAAAGTGGACGCAGAATTCCAAAGGGAGTTATTCATGTTCAAGCAAGTTTCAACAATACAATTGTAACTGTTACAGATGTAAGGGGTCGGGTAGTTTCTTGGTCCTCGGCCGGTACTTGTGGATTCAGGGGTACAAGAAGAGGAACACCATTTGCTGCTCAAACCGCAGCAGGAAATGCTATGCGTACAGCAGTGGATCAAGGTATGCAACGAGCAGAAGTTATGATAAAAGGTCCCGGTCTTGGAAGAGATGCAGCATTGCGAGCTATTCGTAGAAGCGGTATACTATTAAGTTTCGTACGAGATGTAACCCCGATGCCACATAATGGCTGTAGACCCCCGAAAAAAAGGCGTGTG
>Phedimus_aizoon
ATGGCAAAACCTATACCAAAAATTGGTTCACGCAAAACCGGGCGTCTTAGCTCACGTAAAAGTGGACGCAGAATTCCAAAAGGAGTTATTCATGTTCAAGCAAGTTTCAACAATACCATTGTGACTGTTACAGATGTAAGGGGTCGGGTAGTTTCTTGGTCCTCGGCCGGTACTTGTGGATTCAGGGGTACAAGAAGAGGAACACCGTTTGCTGCTCAAACCGCAGCAGGAAATGCTATGCGTACAGCAGTGGATCAAGGTATGCAACGAGCAGAAGTTATGATAAAAGGTCCCGGTCTTGGAAGAGATGCAGCATTACGAGCTATTCGTAGAAGCGGTATACTATTAAGTTTCGTACGAGATGTAACCCCGATGCCACATAATGGCTGTAGACCTCCGAAAAAAAGGCGTGTG
>Phedimus_kamtschaticus
ATGGCAAAACCTATACCAAAAATTGGTTCACGCAAAACCGGGCGTCTTAGCTCACGTAAAAGTGGACGCAGAATTCCAAAAGGAGTTATTCATGTTCAAGCAAGTTTCAACAATACCATTGTGACTGTTACAGATGTAAGGGGTCGGGTAGTTTCTTGGTCCTCGGCCGGTACTTGTGGATTCAGGGGTACAAGAAGAGGAACACCGTTTGCTGCTCAAACCGCAGCAGGAAATGCTATGCGTACAGCAGTGGATCAAGGTATGCAACGAGCAGAAGTTATGATAAAAGGTCCCGGTCTTGGAAGAGATGCAGCATTACGAGCTATTCGTAGAAGCGGTATACTATTAAGTTTCGTACGAGATGTAACCCCGATGCCACATAATGGCTGTAGACCTCCGAAAAAAAGGCGTGTG
>Phedimus_odontophyllus
ATGGCAAAACCTATACCAAAAATTGGTTCACGCAAAACCGGTCGTCTTAGCTCACGTAAAAGTGGACGCAGAATTCCAAAGGGAGTTATTCATGTTCAAGCAAGTTTCAACAATACCATTGTAACTGTTACAGATGTAAGGGGTCGGGTAGTTTCTTGGTCCTCGGCCGGTACGTGTGGATTCAGGGGTACAAGAAGAGGAACACCATTTGCTGCTCAAACCGCAACAGGAAATGCTATGCGTACAGCAGTGGATCAAGGTATGCAACGAGCCGAAGTTATGATAAAAGGTCCCGGTCTTGGAAGAGATGCAGCATTGCGAGCTATTCGTAGAAGCGGTATCCTATTAAGTTTCGTACGAGATGTAACCCCGATGCCACATAATGGCTGTAGACCCCCGAAAAAAAGGCGTGTG
>Phedimus_takesimensis
ATGGCAAAACCTATACCAAAAATTGGTTCACGCAAAACCGGGCGTCTTAGCTCACGTAAAAGTGGACGCAGAATTCCAAAAGGAGTTATTCATGTTCAAGCAAGTTTCAACAATACCATTGTGACTGTTACAGATGTAAGGGGTCGGGTAGTTTCTTGGTCCTCGGCCGGTACTTGTGGATTCAGGGGTACAAGAAGAGGAACACCGTTTGCTGCTCAAACCGCAGCAGGAAATGCTATGCGTACAGCAGTGGATCAAGGTATGCAACGAGCAGAAGTTATGATAAAAGGTCCCGGTCTTGGAAGAGATGCAGCATTACGAGCTATTCGTAGAAGCGGTATACTATTAAGTTTCGTACGAGATGTAACCCCGATGCCACATAATGGCTGTAGACCTCCGAAAAAAAGGCGTGTG
>Phedimus_yangshanicus
ATGGCAAAACCTATACCAAAAATTGGTTCACGCAAAACCGGTCGTCTTAGCTCACGTAAAAGTGGACGCAGAATTCCAAAGGGAGTTATTCATGTTCAAGCAAGTTTCAACAATACCATTGTAACTGTTACAGATGTAAGGGGTCGGGTAGTTTCTTGGTCCTCGGCCGGTACGTGTGGATTCAGGGGTACAAGAAGAGGAACACCATTTGCTGCTCAAACCGCAACAGGAAATGCTATGCGTACAGCAGTGGATCAAGGTATGCAACGAGCCGAAGTTATGATAAAAGGTCCCGGTCTTGGAAGAGATGCAGCATTGCGAGCTATTCGTAGAAGCGGTATCCTATTAAGTTTCGTACGAGATGTAACCCCGATGCCACATAATGGCTGTAGACCCCCGAAAAAAAGGCGTGTG
>Rhodiola_bupleuroides
ATGGCAAAACCTATACCAAAAATTGGTTCACGCAAAACCGGGCGTCTTAGCTCACGTAAGAGTGGACGCAGAATTCCAAAGGGAGTTATTCATGTTCAAGCAAGTTTCAACAATACCATTGTGACTGTTACAGATGTAAGGGGTCGGGTAGTTTCTTGGTCCTCGGCCGGTACTTGTGGATTCAGGGGTACAAGAAGAGGAACACCATTTGCTGCTCAAACCGCAGCAGGAAATGCTATGCGTACAGCAGTGGATCAAGGTATGCAACGAGCAGAAGTTATGATAAAAGGTCCCGGTCTTGGAAGAGATGCAGCATTACGAGCTATTCGTAGAAGCGGTATACTATTAAGTTTCGTACGAGATGTAACCCCGATGCCACATAATGGCTGTAGACCCCCGAAAAAAAGGCGTGTG
>Rhodiola_calliantha
ATGGCAAAACCTATACCAAAAATTGGTTCACGCAAAACCGGGCGTCTTAGCTCACGTAAGAGTGGACGCAGAATTCCAAAGGGAGTTATTCATGTTCAAGCAAGTTTCAACAATACCATTGTGACTGTTACAGATGTAAGGGGTCGGGTAGTTTCTTGGTCCTCGGCCGGTACTTGTGGATTCAGGGGTACAAGAAGAGGAACACCATTTGCTGCTCAAACCGCAGCAGGAAATGCTATGCGTACAGCAGTGGATCAAGGTATGCAACGAGCAGAAGTTATGATAAAAGGTCCCGGTCTTGGAAGAGATGCAGCATTACGAGCTATTCGTAGAAGCGGTATACTATTAAGTTTCGTACGAGATGTAACCCCGATGCCACATAATGGCTGTAGACCCCCGAAAAAAAGGCGTGTG
>Rhodiola_crenulata
ATGGCAAAACCTATACCAAAAAATGGTTCACGCAAAACCGGGCGTCTTAGCTCACGTAAGAGTGGACGCAGAATTCCAAAGGGAGTTATTCATGTTCAAGCAAGTTTCAACAATACCATTGTGACTGTTACAGATGTAAGGGGTCGGGTAGTTTCTTGGTCCTCGGCCGGTACTTGTGGATTCAGGGGTACAAGAAGAGGAACACCATTTGCTGCTCAAACCGCAGCAGGAAATGCTATGCGTACAGCAGTGGATCAAGGTATGCAACGAGCAGAAGTTATGATAAAAGGTCCCGGTCTTGGAAGAGATGCAGCATTACGAGCTATTCGTAGAAGCGGTATACTATTAAGTTTCGTACGAGATGTAACCCCGATGCCACATAATGGCTGTAGACCCCCGAAAAAAAGGCGTGTG
>Rhodiola_henryi
ATGGCAAAACCTATACCAAAAATTGGTTCACGCAAAACCGGGCGTCTTAGCTCACGTAAGAGTGGACGCAGAATTCCAAAGGGAGTTATTCATGTTCAAGCAAGTTTCAACAATACCATTGTGACTGTTACAGATGTAAGGGGTCGGGTAGTTTCTTGGTCCTCGGCCGGTACTTGTGGATTCAGGGGTACAAGAAGAGGAACACCATTTGCTGCTCAAACCGCAGCAGGAAATGCTATGCGTACAGCAGTGGATCAAGGTATGCAACGAGCAGAAGTTATGATAAAAGGTCCCGGTCTTGGAAGAGATGCAGCATTACGAGCTATTCGTAGAAGTGGTATACTATTAAGTTTCGTACGAGATGTAACCCCGATGCCACATAATGGCTGTAGACCCCCGAAAAAAAGGCGTGTG
>Rhodiola_himalensis
ATGGCAAAACCTATACCAAAAATTGGTTCACGCAAAACCGGGCGTCTTAGCTCACGTAAGAGCGGACGCAGAATTCCAAAGGGAGTTATTCATGTTCAAGCAAGTTTCAACAATACCATTGTGACTGTTACAGATGTAAGGGGTCGGGTAGTTTCTTGGTCCTCGGCCGGTACTTGTGGATTCAGGGGTACAAGAAGAGGAACACCATTTGCTGCTCAAACCGCAGCAGGAAATGCTATGCGTACAGCAGTGGATCAAGGTATGCAACGAGCAGAAGTTATGATAAAAGGTCCCGGTCTTGGAAGAGATGCAGCATTACGAGCTATTCGTAGAAGCGGTATACTATTAAGTTTCGTACGAGATGTAACCCCGATGCCACATAATGGCTGTAGACCCCCGAAAAAAAGGCGTGTG
>Rhodiola_kirilowii
ATGGCAAAACCTATACCAAAAATTGGTTCACGCAAAACCGGGCGTCTTAGCTCACGTAAGAGTGGACGCAGAATTCCAAAGGGAGTTATTCATGTTCAAGCAAGTTTCAACAATACCATTGTGACTGTTACAGATGTAAGGGGTCGGGTAGTTTCTTGGTCCTCGGCCGGTACTTGTGGATTCAGGGGTACAAGAAGAGGAACACCATTTGCTGCTCAAACCGCAGCAGGAAATGCTATGCGTACAGCAGTGGATCAAGGTATGCAACGAGCAGAAGTTATGATAAAAGGTCCCGGTCTTGGAAGAGATGCAGCATTACGAGCTATTCGTAGAAGCGGTATACTATTAAGTTTCGTACGAGATGTAACCCCGATGCCACATAATGGCTGTAGACCCCCGAAAAAAAGGCGTGTG
>Rhodiola_rosea
ATGGCAAAACCTATACCAAAAATTGGTTCACGCAAAACCGGGCGTCTTAGCTCACGTAAGAGTGGACGCAGAATTCCAAAGGGAGTTATTCATGTTCAAGCAAGTTTCAACAATACCATTGTGACTGTTACAGATGTAAGGGGTCGGGTAATTTCTTGGTCCTCGGCCGGTACTTGTGGATTCAGGGGTACAAGAAGAGGAACACTATTTGCTGCTCAAACCGCAGCAGGAAATGCTATGCGTACAGCAGTGGATCAAGGTATGCAACGAGCAGAAGTTATGATAAAAGGTCCCGGTCTTGGAAGAGATGCAGCATTACGAGCTATTCGTAGAAGCGGTATACTATTAAGTTTCGTACGAGATGTAACCCCGATGCCACATAATGGCTGTAGACCCCCGAAAAAAAGGCGTGTG
>Rhodiola_sacra
ATGGCAAAACCTATACCAAAAATTGGTTCACGCAAAACCGGGCGTCTTAGCTCACGTAAGAGTGGACGCAGAATTCCAAAGGGAGTTATTCATGTTCAAGCAAGTTTCAACAATACCATTGTGACTGTTACAGATGTAAGGGGTCGGGTAGTTTCTTGGTCCTCGGCCGGTACTTGTGGATTCAGGGGTACAAGAAGAGGAACACCATTTGCTGCTCAAACCGCAGCAGGAAATGCTATGCGTACAGCAGTGGATCAAGGTATGCAACGAGCAGAAGTTATGATAAAAGGTCCCGGTCTTGGAAGAGATGCAGCATTACGAGCTATTCGTAGAAGCGGTATACTATTAAGTTTCGTACGAGATGTAACCCCGATGCCACATAATGGCTGTAGACCCCCGAAAAAAAGGCGTGTG
>Rhodiola_yunnanensis
ATGGCAAAACCTATACCAAAAATTGGTTCACGCAAAACCGGGCGTCTTAGCTCACGTAAGAGTGGACGCAGAATTCCAAAGGGAGTTATTCATGTTCAAGCAAGTTTCAACAATACCATTGTGACTGTTACAGATGTAAGGGGTCGGGTAGTTTCTTGGTCCTCGGCCGGTACTTGTGGATTCAGGGGTACAAGAAGAGGAACACCATTTGCTGCTCAAACCGCAGCAGGAAATGCTATGCGTACAGCAGTGGATCAAGGTATGCAACGAGCAGAAGTTATGATAAAAGGTCCCGGTCTTGGAAGAGATGCAGCATTACGAGCTATTCGTAGAAGCGGTATACTATTAAGTTTCGTACGAGATGTAACCCCGATGCCACATAATGGCTGTAGACCCCCGAAAAAAAGGCGTGTG
>Rhodiola_dumulosa
ATGGCAAAACCTATACCAAAAATTGGTTCACGCAAAACCGGGCGTCTTAGCTCACGTAAGAGCGGACGCAGAATTCCAAAGGGAGTTATTCATGTTCAAGCAAGTTTCAACAATACCATTGTGACTGTTACAGATGTAAGGGGTCGGGTAGTTTCTTGGTCCTCGGCCGGTACTTGTGGATTCAGGGGTACAAGAAGAGGAACACCATTTGCTGCTCAAACCGCAGCAGGAAATGCTATGCGTACAGCAGTGGATCAAGGTATGCAACGAGCAGAAGTTATGATAAAAGGTCCCGGTCTTGGAAGAGATGCAGCATTACGAGCTATTCGTAGAAGCGGTATACTATTAAGTTTCGTACGAGATGTAACCCCGATGCCACATAATGGCTGTAGACCCCCGAAAAAAAGGCGTGTG
>Rhodiola_fastigiata
ATGGCAAAACCTATACCAAAAAATGGTTCACGCAAAACCGGGCGTCTTAGCTCACGTAAGAGTGGACGCAGAATTCCAAAGGGAGTTATTCATGTTCAAGCAAGTTTCAACAATACCATTGTGACTGTTACAGATGTAAGGGGTCGGGTAGTTTCTTGGTCCTCGGCCGGTACTTGTGGATTCAGGGGTACAAGAAGAGGAACACCATTTGCTGCTCAAACCGCAGCAGGAAATGCTATGCGTACAGCAGTGGATCAAGGTATGCAACGAGCAGAAGTTATGATAAAAGGTCCCGGTCTTGGAAGAGATGCAGCATTACGAGCTATTCGTAGAAGCAGTATACTATTAAGTTTCGTACGAGATGTAACCCCGATGCCACATAATGGCTGTAGACCCCCGAAAAAAAGGCGTGTG
>Rhodiola_gelida
ATGGCAAAACCTATACCAAAAATTGGTTCACGCAAAACCGGGCGTCTTAGCTCACGTAAGAGTGGACGCAGAATTCCAAAGGGAGTTATTCATGTTCAAGCAAGTTTCAACAATACCATTGTGACTGTTACAGATGTAAGGGGTCGGGTAGTTTCTTGGTCCTCGGCCGGTACTTGTGGATTCAGGGGTACAAGAAGAGGAACACCATTTGCTGCTCAAACCGCAGCAGGAAATGCTATGCGTGCAGCAGTGGATCAAGGTATGCAACGAGCAGAAGTTATGATAAAAGGTCCCGGTCTTGGAAGAGATGCAGCATTACGAGCTATTCGTAGAAGCGGTATACTATTAAGTTTCGTACGAGATGTAACCCCGATGCCACATAATGGCTGTAGACCCCCGAAAAAAAGGCGTGTG
>Rhodiola_hobsonii
ATGGCAAAACCTATACAAAAAATTGGTTCACGCAAAACCGGGCGTCTTAGCTCACGTAAGAGTGGACGCAGAATTCCAAAGGGAGTTATTCATGTTCAAGCAAGTTTCAACAATACCATTGTGACTGTTACAGATGTAAGGGGTCGGGTAGTTTCTTGGTCCTCGGCCGGTACTTGTGGATTCAGGGGTACAAGAAGAGGAACACCATTTGCTGCTCAAACCGCAGCAGGAAATGCTATGCGTACAGCAGTGGATCAAGGTATGCAACGAGCAGAAGTTATGATAAAAGGTCCCGGTCTTGGAAGAGATGCAGCATTACGAGCTATTCGTAGAAGCGGTATACTATTAAGTTTCGTACGAGATGTAACCCCGATGCCACATAATGGCTGTAGACCCCCGAAAAAAAGGCGTGTG
>Rhodiola_humilis
ATGGCAAAACCTATACAAAAAATTGGTTCACGCAAAACCGGGCGTCTTAGCTCACGTAAGAGTGGACGCAGAATTCCAAAGGGAGTTATTCATGTTCAAGCAAGTTTCAACAATACCATTGTGACTGTTACAGATGTAAGGGGTCGGGTAGTTTCTTGGTCCTCGGCCGGTACTTGTGGATTCAGGGGTACAAGAAGAGGAACACCATTTGCTGCTCAAACCGCAGCAGGAAATGCTATGCGTACAGCAGTGGATCAAGGTATGCAACGAGCAGAAGTTATGATAAAAGGTCCCGGTCTTGGAAGAGATGCAGCATTACGAGCTATTCGTAGAAGCGGTATACTATTAAGTTTCGTACGAGATGTAACCCCGATGCCACATAATGGCTGTAGACCCCCGAAAAAAAGGCGTGTG
>Rhodiola_integrifolia
ATGGCAAAATCTATACAAAAAATTGGTTCACGCAAAACCGGGCGTCTTAGCTCACGTAAGAGTGGACGCAGAATTCCAAAGGGAGTTATTCATGTTCAAGCAAGTTTCAACAATACCATTGTGACTGTTACAGATGTAAGGGGTCGGGTAGTTTCTTGGTCCTCGGCCGGTACTTGTGGATTCAGGGGTACAAGAAGAGGAACACCATTTGCTGCTCAAACCGCAGCAGGAAATGCTATGCGTACAGCAGTGGATCAAGGTATGCAACGAGCAGAAGTTATGATAAAAGGTCCCGGTCTTGGAAGAGATGCAGCATTACGAGCTATTCGTAGAAGCGGTATACTATTAAGTTTCGTACGAGATGTAACCCCGATGCCACATAATGGCTGTAGACCCCCGAAAAAAAGGCGTGTG
>Rhodiola_liciae
ATGGCAAAACCTATACAAAAAATTGGTTCACGCAAAACCGGGCGTCTTAGCTCACGTAAGAGTGGACGCAGAATTCCAAAGGGAGTTATTCATGTTCAAGCAAGTTTCAACAATACCATTGTGACTGTTACAGATGTAAGGGGTCGGGTAGTTTCTTGGTCCTCGGCCGGTACTTCTGGATTCAGGGGTACAAGAAGAGGAACACCATTTGCTGCTCAAACCGCAGCAGGAAATGCTATGCGTACAGCAGTGGATCAAGGTATGCAACGAGCAGAAGTTATGATAAAAGGTCCCGGTCTTGGAAGAGATGCAGCATTACGAGCTATTCGTAGAAGCGGTATACTATTAAGTTTCGTACGAGATGTAACCCCGATGCCACATAATGGCTGTAGACCCCCGAAAAAAAGGCGTGTG
>Rhodiola_macrocarpa
ATGGCAAAACCTATACCAAAAATTGGTTCACGCAAAACCGGGCGTCTTAGCTCACGTAAGAGTGGACGCAGAATTCCAAAGGGAGTTATTCATGTTCAAGCAAGTTTCAACAATACCATTGTGACTGTTACAGATGTAAGGGGTCGGGTAGTTTCTTGGTCCTCGGCCGGTACTTGTGGATTCAGGGGTACAAGAAGAGGAACACCATTTGCTGCTCAAACCGCAGCAGGAAATGCTATGCGTACAGCAGTGGATCAAGGTATGCAACGAGCAGAAGTTATGATAAAAGGTCCCGGTCTTGGAAGAGATGCAGCATTACGAGCTATTCGTAGAAGCGGTATACTATTAAGTTTCGTACGAGATGTAACCCCGATGCCACATAATGGCTGTAGACCCCCGAAAAAAAGGCGTGTG
>Rhodiola_ovatisepala
ATGGCAAAACCTATACAAAAAATTGGTTCACGCAAAACCGGGCGTCTTAGCTCACGTAAGAGTGGACGCAGAATTCCAAAGGGAGTTATTCATGTTCAAGCAAGTTTCAACAATACCATTGTGACTGTTACAGATGTAAGGGGTCGGGTAGTTTCTTGGTCCTCGGCCGGTACTTGTGGATTCAGGGGTACAAGAAGAGGAACACCATTTGCTGCTCAAACCGCAGCAGGAAATGCTATGCGTACAGCAGTGGATCAAGGTATGCAACGAGCAGAAGTTATGATAAAAGGTCCCGGTCTTGGAAGAGATGCAGCATTACGAGCTATTCGTAGAAGCGGTATACTATTAAGTTTCGTACGAGATGTAACCCCGATGCCACATAATGGCTGTAGACCCCCGAAAAAAAGGCGTGTG
>Rhodiola_prainii
ATGGCAAAACCTATACAAAAAATTGGTTCACGCAAAACCGGGCGTCTTAGCTCACGTAAGAGTGGACGCAGAATTCCAAAGGGAGTTATTCATGTTCAAGCAAGTTTCAACAATACCATTGTGACTGTTACAGATGTAAGGGGTCGGGTAGTTTCTTGGTCCTCGGCCGGTACTTGTGGATTCAGGGGTACAAGAAGAGGAACACCATTTGCTGCTCAAACCGCAGCAGGAAATGCTATGCGTACAGCAGTGGATCAAGGTATGCAACGAGCAGAAGTTATGATAAAAGGTCCCGGTCTTGGAAGAGATGCAGCATTACGAGCTATTCGTAGAAGCGGTATACTATTAAGTTTCGTACGAGATGTAACCCCGATGCCACATAATGGCTGTAGACCCCCGAAAAAAAGGCGTGTG
>Rhodiola_quadrifida
ATGGCAAAACCTATACCAAAAATTGGTTCACGCAAAACCGGGCGTCTTAGCTCACGTAAGAGCGGACGCAGAATTCCAAAGGGAGTTATTCATGTTCAAGCAAGTTTCAACAATACCATTGTGACTGTTACAGATGTAAGGGGTCGGGTAGTTTCTTGGTCCTCGGCCGGTACTTGTGGATTCAGGGGTACAAGAAGAGGAACACCATTTGCTGCTCAAACCGCAGCAGGAAATGCTATGCGTACAGCAGTGGATCAAGGTATGCAACGAGCAGAAGTTATGATAAAAGGTCCCGGTCTTGGAAGAGATGCAGCATTACGAGCTATTCGTAGAAGCGGTATACTATTAAGTTTCGTACGAGATGTAACCCCGATGCCACATAATGGCTGTAGACCCCCGAAAAAAAGGCGTGTG
>Rhodiola_rhodantha
ATGGCAAAATCTATACAAAAAATTGGTTCACGCAAAACCGGGCGTCTTAGCTCACGTAAGAGTGGACGCAGAATTCCAAAGGGAGTTATTCATGTTCAAGCAAGTTTCAACAATACCATTGTGACTGTTACAGATGTAAGGGGTCGGGTAGTTTCTTGGTCCTCGGCCGGTACTTGTGGATTCAGGGGTACAAGAAGAGGAACACCATTTGCTGCTCAAACCGCAGCAGGAAATGCTATGCGTACAGCAGTGGATCAAGGTATGCAACGAGCAGAAGTTATGATAAAAGGTCCCGGTCTTGGAAGAGATGCAGCATTACGAGCTATTCGTAGAAGCGGTATACTATTAAGTTTCGTACGAGATGTAACCCCGATGCCACATAATGGCTGTAGACCCCCGAAAAAAAGGCGTGTG
>Rhodiola_sexifolia
ATGGCAAAACCTATACAAAAAATTGGTTCACGCAAAACCGGGCGTCTTAGCTCACGTAAGAGTGGACGCAGAATTCCAAAGGGAGTTATTCATGTTCAAGCAAGTTTCAACAATACCATTGTGACTGTTACAGATGTAAGGGGTCGGGTAGTTTCTTGGTCCTCGGCCGGTACTTGTGGATTCAGGGGTACAAGAAGAGGAACACCATTTGCTGCTCAAACCGCAGCAGGAAATGCTATGCGTACAGCAGTGGATCAAGGTATGCAACGAGCAGAAGTTATGATAAAAGGTCCCGGTCTTGGAAGAGATGCAGCATTACGAGCTATTCGTAGAAGCGGTATACTATTAAGTTTCGTACGAGATGTAACCCCGATGCCACATAATGGCTGTAGACCCCCGAAAAAAAGGCGTGTG
>Rhodiola_sinuata
ATGGCAAAACCTATACAAAAAATTGGTTCACGCAAAACCGGGCGTCTTAGCTCACGTAAGAGTGGACGCAGAATTCCAAAGGGAGTTATTCATGTTCAAGCAAGTTTCAACAATACCATTGTGACTGTTACAGATGTAAGGGGTCGGGTAGTTTCTTGGTCCTCGGCCGGTACTTGTGGATTCAGGGGTACAAGAAGAGGAACACCATTTGCTGCTCAAACCGCAGCAGGAAATGCTATGCGTACAGCAGTGGATCAAGGTATGCAACGAGCAGAAGTTATGATAAAAGGTCCCGGTCTTGGAAGAGATGCAGCATTACGAGCTATTCGTAGAAGCGGTATACTATTAAGTTTCGTACGAGATGTAACCCCGATGCCACATAATGGCTGTAGACCCCCGAAAAAAAGGCGTGTG
>Rhodiola_smithii
ATGGCAAAACCTATACCAAAAATTGGTTCACGCAAAACCGGGCGTCTTAGCTCACGGAAGAGTGGACGCAGAATTCCAAAGGGAGTTATTCATGTTCAAGCAAGTTTCAACAATACCATTGTGACTGTTACAGATGTAAGGGGTCGGGTAGTTTCTTGGTCCTCGGCCGGTACTTGTGGATTCAGGGGTACAAGAAGAGGAACACCATTTGCTGCTCAAACCGCAGCAGGAAATGCTATGCGTACAGCAGTGGATCAAGGTATGCAACGAGCAGAAGTTATGATAAAGGGTCCCGGTCTTGGAAGAGATGCAGCATTACGAGCTATTCGTAGAAGCGGTATACTATTAAGTTTCGTACGAGATGTAACCCCGATGCCACATAATGGCTGTAGACCCCCGAAAAAAAGGCGTGTG
>Rhodiola_stapfii
ATGGCAAAACCTATACAAAAAATTGGTTCACGCAAAACCAGGCGTCTTAGCTCACGTAAGAGTGGACGCAGAATTCCAAAGGGAGTTATTCATGTTCAAGCAAGTTTCAACAATACCATTGTGACTGTTACAGATGTAAGGGGTCGGGTAGTTTCTTGGTCCTCGGCCGGTACTTGTGGATTCAGGGGTACAAGAAGAGGAACACCATTTGCTGCTCAAACCGCAGCAGGAAATGCTATGCGTACAGCAGTGGATCAAGGTATGCAACGAGCAGAAGTTATGATAAAAGGTCCCGGTCTTGGAAGAGATGCAGCATTACGAGCTATTCGTAGAAGCGGTATACTATTAAGTTTCGTACGAGATGTAACCCCGATGCCACATAATGGCTGTAGACCCCCGAAAAAAAGGCGTGTG
>Rhodiola_subopposita
ATGGCAAAACCTATACCAAAAATTGGTTCACGCAAAACCGGGCGTCTTAGCTCACGTAAGAGTGGACGCAGAATTCCAAAGGGAGTTATTCATGTTCAAGCAAGTTTCAACAATACCATTGTGACTGTTACAGATGTAAGGGGTCGGGTAGTTTCTTGGTCCTCGGCCGGTACTTGTGGATTCAGGGGTACAAGAAGAGGAACACCATTTGCTGCTCAAACCGCAGCAGGAAATGCTATGCGTACAGCAGTGGATCAAGGTATGCAACGAGCAGAAGTTATGATAAAAGGTCCCGGTCTTGGAAGAGATGCAGCATTACGAGCTATTCGTAGAAGCGGTATACTATTAAGTTTCGTACGAGATGTAACCCCGATGCCACATAATGGCTGTAGACCCCCGAAAAAAAGGCGTGTG
>Rhodiola_tangutica
ATGGCAAAACCTATACCAAAAATTGGTTCACGCAAAACCGGGCGTCTTAGCTCACGTAAGAGCGGACGCAGAATTCCAAAGGGAGTTATTCATGTTCAAGCAAGTTTCAACAATACCATTGTGACTGTTACAGATGTAAGGGGTCGGGTAGTTTCTTGGTCCTCGGCCGGTACTTGTGGATTCAGGGGTACAAGAAGAGGAACACCATTTGCTGCTCAAACCGCAGCAGGAAATGCTATGCGTACAGCAGTGGATCAAGGTATGCAACGAGCAGAAGTTATGATAAAAGGTCCCGGTCTTGGAAGAGATGCAGCATTACGAGCTATTCGTAGAAGCGGTATACTATTAAGTTTCGTACGAGATGTAACCCCGATGCCACATAATGGCTGTAGACCCCCGAAAAAAAGGCGTGTG
>Rhodiola_wallichiana
ATGGCAAAACCTATACAAAAAATTGGTTCACGCAAAACCGGGCGTCTTAGCTCACGTAAGAGTGGACGCAGAATTCCAAAGGGAGTTATTCATGTTCAAGCAAGTTTCAACAATACCATTGTGACTGTTACAGATGTAAGGGGTCGGGTAGTTTCTTGGTCCTCGGCCGGTACTTGTGGATTCAGGGGTACAAGAAGAGGAACACCATTTGCTGCTCAAACCGCAGCAGGAAATGCTATGCGTACAGCAGTGGATCAAGGTATGCAACGAGCAGAAGTTATGATAAAAGGTCCCGGTCTTGGAAGAGATGCAGCATTACGAGCTATTCGTAGAAGTGGTATACTATTAAGTTTCGTACGAGATGTAACCCCGATGCCACATAATGGCTGTAGACCCCCGAAAAAAAGGCGTGTG
>Hylotelephium_ewersii
ATGGCAAAACCTATACTAAAAATTGGTTCACGCAAAACCGGACGTCTTAGCTCACGTAAGAGTGGACGCAGAATTCCAAAGGGAGTTATTCATGTTCAAGCAAGTTTCAACAATACCATTGTGACTGTTACAGATGTAAGGGGTCGGGTGGTTTCTTGGTCCTCGGCTGGTACTTGTGGATTCAGGGGTACAAGAAGAGGAACACCATTTGCTGCTCAAACCGCAGCAGGAAATGCTATGCGTACAGCAGTGGATCAAGGTATGCAACGAGCAGAAGTTATGATAAAAGGTCCCGGTCTTGGAAGAGATGCAGCATTACGAGCTATTCGTAGAAGCGGTATACTATTAAGTTTCGTACGAGATGTAACCCCGATGCCACATAATGGCTGTAGACCCCCGAAAAAAAGGCGTGTG
>Hylotelephium_verticillatum
ATGGCAAAACCTATACTAAAAATTGGTTCACGCAAAACCGGACGTCTTAGCTCACGTAAGAGTGGACGCAGAATTCCAAAGGGAGTTATTCATGTTCAAGCAAGTTTCAACAATACCATTGTGACTGTTACAGATGTAAGGGGTCGGGTGGTTTCTTGGTCCTCGGCTGGTACTTGTGGATTCAGGGGTACAAGAAGAGGAACACCATTTGCTGCTCAAACCGCAGCAGGAAATGCTATGCGTACAGCAGTGGATCAAGGTATGCAACGAGCAGAAGTTATGATAAAAGGTCCCGGTCTTGGAAGAGATGCAGCATTACGAGCTATTCGTAGAAGCGGTATACTATTAAGTTTCGTACGAGATGTAACCCCGATGTCACATAATGGCTGTAGACCCCCGAAAAAAAGGCGTGTG
>Hylotelephium_viviparum
ATGGCAAAACCTATACTAAAAATTGGTTCACGCAAAACCGGACGTCTTAGCTCACGTAAGAGTGGACGCAGAATTCCAAAGGGAGTTATTCATGTTCAAGCAAGTTTCAACAATACCATTGTGACTGTTACAGATGTAAGGGGTCGGGTGGTTTCTTGGTCCTCGGCTGGTACTTGTGGATTCAGGGGTACAAGAAGAGGAACACCATTTGCTGCTCAAACCGCAGCAGGAAATGCTATGCGTACAGCAGTGGATCAAGGTATGCAACGAGCAGAAGTTATGATAAAAGGTCCCGGTCTTGGAAGAGATGCAGCATTACGAGCTATTCGTAGAAGCGGTATACTATTAAGTTTCGTACGAGATGTAACCCCGATGCCACATAATGGCTGTAGACCCCCGAAAAAAAGGCGTGTG
>Meterostachys_sikokianus
ATGGCAAAACCTATACTCAAAATTGGTTCACGCAAAACCGGACGTCTTAGCTCACGTAAGAGTGGACGCAGAATTCCAAAGGGAGTTATTCATGTTCAAGCAAGTTTCAACAATACCATTGTGACTGTTACAGATGTAAGGGGTCGGGTGGTTTCTTGGTCCTCGGCCGGTACTTGTGGATTCAGGGGTACAAGAAGAGGAACACCATTTGCTGCTCAAACCGCAGCAGTAAATGCTATGCGTACAGCAGTGGATCAAGGTCTGCAACGAGCAGAAGTTATGATAAAAGGTCCCGGTCTTGGAAGAGATGCAGCATTACGAGCTATTCGTAGAAGTGGTATACTATTAAGTTTCGTACGAGATGTAACCCCGATGCCACATAATGGCTGTAGACCCCCTAAAAAAAGGCGTGTG
>Orostachys_fimbriata
ATGGCAAAACCTATACTCAAAATTGGTTCACGCAAAACCGGACGTCTTAGCTCACGTAAGAGTGGACGCAGAATTCCAAAGGGAGTTATTCATGTTCAAGCAAGTTTCAACAATACCATTGTAACGGTTACAGATGTAAGGGGTCGGGTGGTTTCTTGGTCCTCGGCCGGTACTTGTGGATTCAGGGGTACAAGAAGAGGAACACCATTTGCTGCTCAAACCGCAGCAGGAAATGCTATGCGTACAGCAGTGGATCAAGGTATGCAACGAGCAGAAGTTATGATAAAAGGTCCCGGTCTTGGAAGAGATGCAGCGTTACGAGCTATTCGTCGAAGCGGTATACTATTAAGTTTCGTACGAGATGTAACCCCGATGCCCCATAATGGCTGTAGACCCCCGAAAAAAAGGCGTGTG
>Orostachys_japonica
ATGGCAAAACCTATACTCAAAATTGGTTCACGCAAAACCGGACGTCTTAGCTCACGTAAGAGTGGACGCAGAATTCCAAAGGGAGTTATTCATGTTCAAGCAAGTTTCAACAATACCATTGTAACGGTTACAGATGTAAGGGGTCGGGTGGTTTCTTGGTCCTCGGCCGGTACTTGTGGATTCAGGGGTACAAGAAGAGGAACACCATTTGCTGCTCAAACCGCAGCAGGAAATGCTATGCGTACAGCAGTGGATCAAGGTATGCAACGAGCAGAAGTTATGATAAAAGGTCCCGGTCTTGGAAGAGATGCAGCGTTACGAGCTATTCGTAGAAGCGGTATACTATTAAGTTTCGTACGAGATGTAACCCCGATGCCCCATAATGGCTGTAGACCCCCGAAAAAAAGGCGTGTG
>Orostachys_minuta
ATGGCAAAACCTATACTCAAAATTGGTTCACGCAAAACCGGACGTCTTAGCTCACGTAAGAGTGGACGCAGAATTCCAAAGGGAGTTATTCATGTTCAAGCAAGTTTCAACAATACCATTGTAACGGTTACAGATGTAAGGGGTCGGGTGGTTTCTTGGTCCTCGGCCGGTACTTGTGGATTCAGGGGTACAAGAAGAGGAACACCATTTGCTGCTCAAACCGCAGCAGGAAATGCTATGCGTACAGCAGTGGATCAAGGTATGCAACGAGCAGAAGTTATGATAAAAGGTCCCGGTCTTGGAAGAGATGCAGCGTTACGAGCTATTCGTAGAAGCGGTATACTATTAAGTTTCGTACGAGATGTAACCCCGATGCCCCATAATGGCTGTAGACCCCCGAAAAAAAGGCGTGTG
>Orostachys_iwarenge_f_magna
ATGGCAAAACCTATACTAAAAATTGGTTCACGCAAAACCGGACGTCTTAGCTCACGTAAGAGTGGACGCAGAATTCCAAAGGGAGTTATTCATGTTCAAGCAAGTTTCAACAATACCATTGTGACTGTTACAGATGTAAGGGGTCGCGTGGTTTCTTGGTCCTCAGCTGGTACTTGTGGATTCAGGGGTACAAGAAGAGGAACACCATTTGCTGCTCAAACCGCAGCAGGAAATGCTATGCGTACAGCAGTGGATCAAGGTATGCAACGAGCAGAAGTTATGATAAAAGGTCCCGGTCTTGGAAGAGATGCAGCATTACGAGCTATTCGTAGAAGCGGTATACTATTAAGTTTCGTACGAGATGTAACCCCGATGCCACATAATGGCTGTCGACCCCCGAAAAAAAGGCGTGTG
>Sinocrassula_densirosulata
ATGACAAAACCTATACTAAAAATTGGTTCACGCAAAAACGGACGTCTTAGCTCACGTAAGAGTGGACGCAGAATTCCAAAAGGAGTTATTCATGTTCAAGCAAGTTTCAACAATACCATTGTGACTGTTACAGATGTAAGGGGTCGGGTGGTTTCTTGGTCCTCGGCCGGTACTTGTGGATTCAGGGGTACAAGAAGAGGAACACCATTTGCTGCTCAAACCGCAGCAGGAAATGCTATGCGTACAGCAGTGGATCAAGGTATGCAACGAGCAGAAGTTATGATAAAAGGTCCCGGTCTTGGAAGAGATGCAGCATTACGAGCTATTCGTAGAAGCGGTATACTATTAAGTTTCGTACGAGATGTAACCCCGATGCCACATAATGGCTGTAGACCCCCGAAAAAAAGGCGTGTG
>Sinocrassula_indica
ATGACAAAACCTATACTAAAAATTGGTTCACGCAAAAACGGACGTCTTAGCTCACGTAAGAGTGGACGCAGAATTCCAAAAGGAGTTATTCATGTTCAAGCAAGTTTCAACAATACCATTGTGACTGTTACAGATGTAAGGGGTCGGGTGGTTTCTTGGTCCTCGGCCGGTACTTGTGGATTCAGGGGTACAAGAAGAGGAACACCATTTGCTGCTCAAACCGCAGCAGGAAATGCTATGCGTACAGCAGTGGATCAAGGTATGCAACGAGCAGAAGTTATGATAAAAGGTCCCGGTCTTGGAAGAGATGCAGCATTACGAGCTATTCGTAGAAGCGGTATACTATTAAGTTTCGTACGAGATGTAACCCCGATGCCACATAATGGCTGTAGACCCCCGAAAAAAAGGCGTGTG
>Umbilicus_rupestris
ATGGCAAAACCTATACCAAAAATTGGTTCACGCAAAACCGGACGTCTTAGCTCACGTAAGAGTGGACGCAGAATTCCAAAGGGAGTTATTCATGTTCAAGCAAGTTTCAACAATACCATTGTGACTGTTACAGATGTAAGGGGTCGGGTGGTTTCTTGGTCCTCGGCCGGTACTTGTGGATTCAGGGGTACAAGAAGAGGAACACCATTTGCTGCTCAAACCGCAGCAGGAAATGCTATGCGTACAGCAGTGGATCAAGGTATGCAACGAGCAGAAGTTATGATAAAAGGTCCCGGTCTTGGAAGAGATGCAGCATTACGAGCTATTCGTAGAAGCGGTATACTATTAAGTTTCGTACGAGATGTAACCCGGATGCCACATAATGGCTGTAGACCCCCGAAAAAAAGGCGTGTG
>Myriophyllum_aquaticum
ATGGCAAAAACTATACCAAAAATTGGTTCACGTAGGAATGGACGTCTTAGTGCACGTAAGAGTACACGTAAAATACCAAAAGGCGTTATTCATGTTCAAGCAAGTTTCAACAATACCATTGTGACTGTTACAGATGTAAGGGGTCGGGTGGTTTCGTGGGCCTCTGCCGGTACTTGTGGATTCAGAGGTACAAGAAGAGGGACGCCGTTTGCTGCTCAAACCGCAGCAGGAAATGCTATTCGTACAGTAGTAGAGCAAGGTATGCAACGGGCGGAAGTTATGATAAAAGGTCCCGGTCTTGGAAGAGATGCAGCATTACGAGCTATTCGTAGAAGTGGTATACTATTAAGTTTCGTACGGGATGTAACCCCCATGCCACATAATGGATGTAGACCCCCTAAAAAAAGGCGCGTG
>Myriophyllum_spicatum
ATGGCAAAACCTATACCAAAAATTGGTTCACGTAGGAATGGACGTCTTAGTGCACGTAAGAGTACACGTAAAATACCAAAAGGCGTTATTCATGTTCAAGCAAGTTTCAACAATACCATTGTGACTGTTACAGATGTAAGGGGTCGGGTGGTTTCGTGGGCCTCTGCCGGTACTTGTGGATTCAGAGGTACAAGAAGAGGGACGCCGTTTGCTGCTCAAACCGCAGCAGGAAATGCTATTCGTACAGTAGTGGAGCAAGGTATGCAACGGGCGGAAGTTATGATAAAAGGTCCCGGTCTTGGAAGAGATGCAGCATTACGAGCTATTCGTAGAAGTGGTATACTATTAAGTTTCGTACGGGATGTAACCCCCATGCCACATAATGGATGTAGACCCCCTAAAAAAAGGCGGGTA
>Sempervivum_heuffelii
ATGGCAAAACCTATACCAAAAATTGGTTCACGCAAAACCGGACGGCTTAGCTCACGTAAGAGTGGACGTAGAATTCCAAAGGGAGTTATTCATGTTCAAGCAAGTTTCAACAATACCATTGTGACTGTTACAGATGTGAGGGGTCGGGTGGTTTCTTGGTCCTCGGCCGGTACTTGTGGATTCAGGGGTACAAGAAGAGGAACACCATTTGCTGCTCAAACCGCGGCAGGAAATGCTATGCGTACAGCAGTGGATCAAGGTATGCAACGAGCAGAAGTTATGATAAAAGGTCCCGGTCTTGGAAGAGATGCAGCATTACGAGCTATTCGTAGAAGCGGTATACTATTAAGTTTCGTACGAGATGTAACCCCGATGCCACATAATGGCTGTAGACCCCCGAAAAAAAGGCGTGTG
>Sempervivum_ciliosum
ATGGCAAAACCTATACCAAAAATTGGTTCACGCAAAACCGGACGGCTTAGCTCACGTAAGAGTGGACGTAGAATTCCAAAGGGAGTTATTCATGTTCAAGCAAGTTTCAACAATACCATTGTGACTGTTACAGATGTGAGGGGTCGGGTGGTTTCTTGGTCCTCGGCTGGTACTTGTGGATTCAGGGGTACAAGAAGAGGAACACCATTTGCTGCTCAAACCGCGGCAGGAAATGCTATGCGTACAGCAGTGGATCAAGGTATGCAACGAGCAGAAGTTATGATAAAAGGTCCCGGTCTTGGAAGAGATGCAGCATTACGAGCTATTCGTAGAAGCGGTATACTATTAAGTTTCGTACGAGATGTAACCCCGATGCCACATAATGGCTGTAGACCCCCGAAAAAAAGGCGTGTG
>Sempervivum_funckii
ATGGCAAAACCTATACCAAAAATTGGTTCACGCAAAACCGGACGGCTTAGCTCACGTAAGAGTGGACGTAGAATTCCAAAGGGAGTTATTCATGTTCAAGCAAGTTTCAACAATACCATTGTGACTGTTACAGATGTGAGGGGTCGGGTGGTTTCTTGGTCCTCGGCTGGTACTTGTGGATTCAGGGGTACAAGAAGAGGAACACCATTTGCTGCTCAAACCGCGGCAGGAAATGCTATGCGTACAGCAGTGGATCAAGGTATGCAACGAGCAGAAGTTATGATAAAAGGTCCCGGTCTTGGAAGAGATGCAGCATTACGAGCTATTCGTAGAAGCGGTATACTATTAAGTTTCGTACGAGATGTAACCCCGATGCCACATAATGGCTGTAGACCCCCGAAAAAAAGGCGTGTG
>Sempervivum_globiferum_subsp_hirtum
ATGGCAAAACCTATACCAAAAATTGGTTCACGCAAAACCGGACGGCTTAGCTCACGTAAGAGTGGACGTAGAATTCCAAAGGGAGTTATTCATGTTCAAGCAAGTTTCAACAATACCATTGTGACTGTTACAGATGTGAGGGGTCGGGTGGTTTCTTGGTCCTCGGCCGGTACTTGTGGATTCAGGGGTACAAGAAGAGGAACACCATTTGCTGCTCAAACCGCGGCAGGAAATGCTATGCGTACAGCAGTGGATCAAGGTATGCAACGAGCAGAAGTTATGATAAAAGGTCCCGGTCTTGGAAGAGATGCAGCATTACGAGCTATTCGTAGAAGCGGTATACTATTAAGTTTCGTACGAGATGTAACCCCGATGCCACATAATGGCTGTAGACCCCCGAAAAAAAGGCGTGTG
>Sempervivum_globiferum
ATGGCAAAACCTATACCAAAAATTGGTTCACGCAAAACCGGACGGCTTAGCTCACGTAAGAGTGGACGTAGAATTCCAAAGGGAGTTATTCATGTTCAAGCAAGTTTCAACAATACCATTGTGACTGTTACAGATGTGAGGGGTCGGGTGGTTTCTTGGTCCTCGGCCGGTACTTGTGGATTCAGGGGTACAAGAAGAGGAACACCATTTGCTGCTCAAACCGCGGCAGGAAATGCTATGCGTACAGCAGTGGATCAAGGTATGCAACGAGCAGAAGTTATGATAAAAGGTCCCGGTCTTGGAAGAGATGCAGCATTACGAGCTATTCGTAGAAGCGGTATACTATTAAGTTTCGTACGAGATGTAACCCCGATGCCACATAATGGCTGTAGACCCCCGAAAAAAAGGCGTGTG
>Sempervivum_calcareum
ATGGCAAAACCTATACCAAAAATTGGTTCACGCAAAACCGGACGGCTTAGCTCACGTAAGAGTGGACGTAGAATTCCAAAGGGAGTTATTCATGTTCAAGCAAGTTTCAACAATACCATTGTGACTGTTACAGATGTGAGGGGTCGGGTGGTTTCTTGGTCCTCGGCTGGTACTTGTGGATTCAGGGGTACAAGAAGAGGAACACCATTTGCTGCTCAAACCGCGGCAGGAAATGCTATGCGTACAGCAGTGGATCAAGGTATGCAACGAGCAGAAGTTATGATAAAAGGTCCCGGTCTTGGAAGAGATGCAGCATTACGAGCTATTCGTAGAAGCGGTATACTATTAAGTTTCGTACGAGATGTAACCCCGATGCCACATAATGGCTGTAGACCCCCGAAAAAAAGGCGTGTG
>Sempervivum_arachnoideum
ATGGCAAAACCTATACCAAAAATTGGTTCACGCAAAACCGGACGGCTTAGCTCACGTAAGAGTGGACGTAGAATTCCAAAGGGAGTTATTCATGTTCAAGCAAGTTTCAACAATACCATTGTGACTGTTACAGATGTGAGGGGTCGGGTGGTTTCTTGGTCCTCGGCTGGTACTTGTGGATTCAGGGGTACAAGAAGAGGAACACCATTTGCTGCTCAAACCGCGGCAGGAAATGCTATGCGTACAGCAGTGGATCAAGGTATGCAACGAGCAGAAGTTATGATAAAAGGTCCCGGTCTTGGAAGAGATGCAGCATTACGAGCTATTCGTAGAAGCGGTATACTATTAAGTTTCGTACGAGATGTAACCCCGATGCCACATAATGGCTGTAGACCCCCGAAAAAAAGGCGTGTG
