# Supplementary material for: Exploring Plastomic Resources in Sempervivum (Crassulaceae): Implications for Phylogenetics
Source: Genes (Basel). 2024 Mar 30;15(4):441. doi: 10.3390/genes15040441 (PMC11049882; doi:10.3390/genes15040441)
Supplement: Supplementary file 1 [file genes-15-00441-s001.zip › (revised)supplementary files_Junhu Kan/Data S1/rps14.fasta]

>Crassula_alstonii
ATGGCAAGGAAAAGTTTGATTGAGAGGGAGAAAAAGAGGCAAAAATTGGAACAGAAATATCATTTGATTCGTCGATCTTCAAAAGAAGAAATAAGCAAAGTTCCTTCGTTG---AGTGACAAATGGAAAATTCATGGAAAGTTACAATCACTACCACGTAATAGTGCTCCTACACGTCTTCATCGACGCTGTTTTTCGACCGGAAGACCGAGAGCTAACTATCGGGACTTTGGTCTATCCGGACACATACTTCGTGAAATGGTTCACACATGTTTGTTGCCAGGGGCAACAAGATCAAGTTGG
>Crassula_columella
ATGGCAAGGAAAAGTTTGATTGAGAGGGAGAAAAAGAGGCAAAAATTGGAACAGAAATATCATTTGATTCGTCGATCTTCAAAAGAAGAAATAAGCAAAGTTCCTTCGTTG---AGTGACAAATGGAAAATTCATGGAAAGTTACAATCACTACCACGTAATAGTGCTCCTACACGTCTTCATCGACGCTGTTTTTCGACCGGGAGACCGAGAGCTAACTATCGGGACTTTGGTCTATCCGGACACATACTTCGTGAAATGGTTCACACATGTTTGTTGCCAGGGGCAACAAGATCAAGTTGG
>Crassula_dejecta
ATGGCAAGGAAAAGTTTGATTGAGAGGGAGAAAAAGAGGCAAAAATTGGAACAGAAATATCATTTGATTCGTCGATCTTCAAAAGAAGAAATAAGCAAAGTTCCGTCGTTG---AGTGACAAATGGAAAATTCATGGAAAGTTACAATCACTACCACGTAATAGTGCTCCTACACGTCTTCATCGACGCTGTTTTTCGACCGGAAGACCGAGAGCTAACTATCGGGACTTTGGTCTATCCGGACACATACTTCGTGAAATGGTTCACACATGTTTGTTGCCAGGGGCAACAAGATCAAGTTGG
>Crassula_mesembryanthoides
ATGGCAAGGAAAAGTTTGATTGAGAGGGAGAAAAAGAGGCAAAAATTGGAACAGAAATATCATTTGATTCGTCGATCTTCAAAAGAAGAAATAAGCAAAGTTCCGTCGTTG---AGTGACAAATGGAAAATTCATGGAAAGTTACAATCACTACCACGTAATAGTGCTCCTACACGTCTTCATCGACGCTGTTTTTCGACCGGAAGACCGAGAGCTAACTATCGGGACTTTGGTCTATCCGGACACATACTTCGTGAAATGGTTCACACATGTTTGTTGCCAGGGGCAACAAGATCAAGTTGG
>Crassula_perforata
ATGGCAAGGAAAAGTTTGATTGAGAGGGAGAAAAAGAGGCAAAAATTGGAACAGAAATATCATTTGATTCGTCGATCTTCAAAAGAAGAAATAAGCAAAGTTCCGTCGTTG---AGTGACAAATGGAAAATTCATGGAAAGTTACAATCACTACCACGTAATAGTGCTCCTACACGTCTTCATCGACGCTGTTTTTCGACCGGAAGACCGAGAGCTAACTATCGGGACTTTGGTCTATCCGGACACATACTTCGTGAAATGGTTCACACATGTTTGTTGCCAGGGGCAACAAGATCAAGTTGG
>Crassula_socialis
ATGGCAAGGAAAAGTTTGATTGAGAGGGAGAAAAAGAGGCAAAAATTGGAACAGAAATATCATTTGATTCGTCGATCTTCAAAAGAAGAAATAAGCAAAGTTCCGTCGTTG---AGTGACAAATGGAAAATTCATGGAAAGTTACAATCACTACCACGTAATAGTGCTCCTACACGTCTTCATCGACGCTGTTTTTCGACCGGAAGACCGAGAGCTAACTATCGGGACTTTGGTCTATCCGGACACATACTTCGTGAAATGGTTCACACATGTTTGTTGCCAGGGGCAACAAGATCAAGTTGG
>Crassula_tecta
ATGGCAAGGAAAAGTTTGATTGAGAGGGAGAAAAAGAGGCAAAAATTGGAACAGAAATATCATTTGATTCGTCGATCTTCAAAAGAAGAAATAAGCAAAGTTCCGTCGTTG---AGTGACAAATGGAAAATTCATGGAAAGTTACAATCACTACCACGTAATAGTGCTCCTACACGTCTTCATCGACGCTGTTTTTCGACCGGAAGACCGAGAGCTAACTATCGGGACTTTGGTCTATCCGGACACATACTTCGTGAAATGGTTCACACATGTTTGTTGCCAGGGGCAACAAGATCAAGTTGG
>Crassula_mesembrianthemopsis
ATGGCAAGGAAAAGTTTGATTGAGAGGGAGAAAAAGAGGCAAAAATTGGAACAGAAATATCATTTGATTCGTCGATCTTCAAAAGAAGAAATAAGCAAAGTTCCGTCGTTG---AGTGACAAATGGAAAATTCATGGAAAGTTACAATCACTACCACGTAATAGTGCTCCTACACGTCTTCATCGACGCTGTTTTTCGACCGGAAGACCGAGAGCTAACTATCGGGACTTTGGTCTATCCGGACACATACTTCGTGAAATGGTTCACACATGTTTGTTGCCAGGGGCAACAAGATCAAGTTGG
>Crassula_deltoidea
ATGGCAAGGAAAAGTTTAATTCAGAGGGAGAAAAAGAGGCAAAAATTGGAACAGAAATATCATTTGATTCGTCGATCTTCAAAAGAAGAAATAAGCAAAGTTCCGTCGTTG---AGTGAGAAGTGGAAAATTCATGGAAAGTTACAATCCCTACCGCGTAATAGTGCCCCTACACGTCTTCATCGACGCTGTTTTTCGACCGGAAGACCGAGAGCTAACTATCGAGAGTTTGGTCTATCCGGACACATACTTCGTGAAATGGTTCACGCATGTTTGTTGCCGGGGGCAACAAGATCAAGTTGG
>Crassula_expansa_subsp_fragilis
ATGGCAAAGCAAAGTTTGATTCAGAGGGAGAAAAAGAGGCAAAAATTGGAACAGAAATATCATTTGATTCGTCGATCTTCAAAAGAAGAAATAAGCAAAGTTCCGTCGTTG---AGTGAGAAGTGGAAAATTCATGGAAAGTTACAATCCCTACCGCGTAATAGTGCCCCTACACGTCTTCATCGACGCTGTTTTTCGACCGGAAGACCGAGAGCTAACTATCGAGACTTTGGTCTATCAGGACACATACTTCGTGAAATGGTTCACGCATGCTTGTTGCCGGGGGCAACAAGATCAAGTTGG
>Crassula_volkensii
ATGGCAAGGCAAAGTTTGATTCAGAGGGAGAAAAAGAGGCAAAAATTGGAACAGAAATATCATTTGATTCGTCGATCTTCAAAAGAAGAAATAAGCAAAGTTCCGTCGTTG---AGTGAGAAGTGGAAAATTCATGGAAAGTTACAATCCCTACCGCGTAATAGCGCCCCTACACGTCTTCATCGACGCTGTTTTTCGACCGGAAGACCGAGAGCTAACTATCGAGACTTTGGTCTATCAGGACACATACTTCGTGAAATGGTTCACGCATGCTTGTTGCCGGGGGCAACAAGATCAAGTTGG
>Cotyledon_tomentosa
ATGGCAAGGAGAAGTTTGATTCAAAGGGAGAAAAAGAGGCAAAAATTGGAACAGAAATATCATTTGATTCGTCGATCTTCAAAAAACGAAATAAGCAAAGTTCCGTCGTTG---AGTGACAAATGGGAAATTCATGGAAAGTTACAATCCCCACCACGTAATAGTGCTCCTACACGTCTTCATCGACGTTGTTTTTCGACCGGAAGACCGAGAGCTAACTATCGAGACTTTGGTCTATCCGGACATATACTTCGTGAAATGGTTCACGCATGTTTGTTGCCAGGGGCAACAAGATCAAGTTGG
>Kalanchoe_daigremontiana
ATGGCAAGGAGAAGTTTGATTCAAAGGGAGAAAAAGAGGCAAAAATTGGAACAGAAATATCATTTGATTCGTCGATCTTCAAAAAAAGAAATAAGCAAAGTTCCGTCGTTG---AGTGACAAATGGGAAATTCATGGAAAGTTACAATCCCCACCACGTAATAGTGCTCCTACACGTCTTCATCGACGTTGTTTTTCGACCGGAAGACCGAGAGCTAACTATCGAGACTTTGGTCTATCCGGACATATACTTCGTGAAATGGTTCACGCATGTTTGTTGCCAGGGGCAACAAGATCAAGTTGG
>Kalanchoe_delagoensis
ATGGCAAGGAGAAGTTTGATTCAAAGGGAGAAAAAGAGGCAAAAATTGGAACAGAAATATCATTTGATTCGTCGATCTTCAAAAAAAGAAATAAGCAAAGTTCCGTCGTTG---AGTGACAAATGGGAAATTCATGGAAAGTTACAATCCCCACCACGTAATAGTGCTCCTACACGTCTTCATCGACGTTGTTTTTCGACCGGAAGACCGAGAGCTAACTATCGAGACTTTGGTCTATCCGGACATATACTTCGTGAAATGGTTCACGCATGTTTGTTGCCAGGGGCAACAAGATCAAGTTGG
>Kalanchoe_fedtschenkoi
ATGGCAAGGAGAAGTTTGATTCAAAGGGAGAAAAAGAGGCAAAAATTGGAACAGAAATATCATTTGATTCGTCGATCTTCAAAAAAAGAAATAAGCAAAGTTCCGTCGTTG---AGTGACAAATGGGAAATTCATGGAAAGTTACAATCCCCACCACGTAATAGTGCTCCTACACGTCTTCATCGACGTTGTTTTTCGACCGGAAGACCGAGAGCTAACTATCGAGACTTTGGTCTATCCGGACATATACTTCGTGAAATGGTTCACGCATGTTTGTTGCCAGGGGCAACAAGATCAAGTTGG
>Kalanchoe_longiflora
ATGGCAAGGAGAAGTTTGATTCAAAGGGAGAAAAAGAGGCAAAAATTGGAACAGAAATATCATTTGATTCGTCGATCTTCAAAAAAAGAAATAAGCAAAGTTCCGTCGTTG---AGTGACAAATGGGAAATTCATGGAAAGTTACAATCCCCACCACGTAATAGTGCTCCTACACGTCTTCATCGACGTTGTTTTTCGACCGGAAGACCGAGAGCTAACTATCGAGACTTTGGTCTATCCGGACATATACTTCGTGAAATGGTTCACGCATGTTTGTTGCCAGGGGCAACAAGATCAAGTTGG
>Kalanchoe_tomentosa
ATGGCACGGAGAAGTTTGATTCAAAGGGAGAAAAAGAGGCAAAAATTGGAACAGAAATATCATTTGATTCGTCGATCTTCAAAAAAAGAAATAAGCAAAGTTCCGTCGTTG---AGTGACAAATGGGAAATTCATGGAAAGTTACAATCCCCACCACGGAATAGTGCTCCTACACGTCTTCATCGACGTTGTTTTTCGACCGGAAGACCGAGAGCTAACTATCGAGACTTTGGTCTATCCGGACATATACTTCGTGAAATGGTTCACGCATGTTTGTTGCCAGGGGCAACAAGATCAAGTTGG
>Echeveria_lilacina
ATGGCAAGGAAAAGTTTGATTCAAAGGGAGAAAAAGAGGCAAAATTTGGAAGAAAAATTTCATTTGATTCGTCGATCTTCAAAAAAAGAAATAAGCAAAGTTCCGTCGTTG---AGTGATAAATGGGAAATTCATGGAAAGTTACAATCCCTGCCGCGTAATAGTGCTCCTACACGTCTTCATCGACGTTGTTTTTCGACCGGAAGACCGAGAGCTAACTATCGCGACTTTGGTCTATCCGGACACATACTTCGTGAAATGGTTCACGCATGTTTGTTACCAGGGGCAACAAGATCAAGTTGG
>Graptopetalum_amethystinum
ATGGCAAGGAAAAGTTTGATTCAAAGGGAGAAAAAGAGGCAAAATTTGGAAGAAAAATTTCATTTGATTCGTCGATCTTCAAAAAAAGAAATAAGCAAAGTTCCGTCGTTG---AGTGATAAATGGGAAATTCATGGAAAGTTACAATCCCTGCCGCGTAATAGTGCTCCTACACGTCTTCATCGACGTTGTTTTTCGACCGGAAGACCGAGAGCTAACTATCGCGACTTTGGTTTATCCGGACACATACTTCGTGAAATGGTTCACGCATGTTTGTTACCAGGGGCAACAAGATCAAGTTGG
>Pachyphytum_compactum
ATGGCAAGGAAAAGTTTGATTCAAAGGGAGAAAAAGAGGCAAAATTTGGAAGAAAAATTTCATTTGATTCGTCGATCTTCAAAAAAAGAAATAAGCAAAGTTCCGTCGTTG---AGTGATAAATGGGAAATTCATGGAAAGTTACAATCCCTGCCGCGTAATAGTGCTCCTACACGTCTTCATCGACGTTGTTTTTCGACCGGAAGACCGAGAGCTAACTATCGCGACTTTGGTCTATCCGGACACATACTTCGTGAAATGGTTCACGCATGTTTGTTACCAGGGGCAACAAGATCAAGTTGG
>Sedum_alfredii
ATGGCAAGGAAAAGCTTGATTCAAAGGGAAAAAAAGAGGCAAAAATTGGAACAAAAATTTCATTTGATTCGTGGATCTTCAAAAAACGAAATAAACAAAATTCCGTCGTTG---AGTGATAAATGGGAAATTCATGGAAAGTTACAATCCCCGCCGCGTAATAGTGCTCCTACACGTCTTCATCGACGTTGTTTTTCGACCGGAAGACCGAGAGCTAACTATCGCGACTTTGGTCTATCCGGACACATACTTCGTGAAATGGTTCACGCATGTTTGTTACCAGGGGCAACAAGATCAAGTTGG
>Sedum_emarginatum
ATGGCAAGGAAAAGTTTGATTCAAAGGGAAAAAAAGAGGCAAAAATTGGAACAAAAATTTCATTTGATTCGTCGATCTTCAAAAAAAGAAATAAGCAAAATTCCGTCGTTG---AGTGATAAATGGGAAATTCATGGAAAGTTACAATCCCCGCCGCGTAATAGTGCTCCTACCCGTCTTCATCGACGTTGTTTTTCGACCGGAAGACCGAGAGCTAACTATCGCGACTTTGGTCTATCCGGACACATACTTCGTGAAATGGTTCACGCATGTTTGTTACCAGGGGCAACAAGATCAAGTTGG
>Sedum_lineare
ATGGCAAGAAAAAGTTTGATTCAAAGGGAGAAAAAGAGGCAAAAATTGGAACAAAAATTTCATTTGATTCGTCAATCTTCAAAAAAAGAAATAAGCAAAGGTCCGTCAGTGAGTAGTGATAAATGGGAAATTCATGGAAAGTTACAATCCCCGCCGCGTAATAGTGCTCCTACACGTCTTCATCGACGTTGTTTTTCGACCGGAAGACCGAGAGCTAACTATCGCGACTTTGGTCTATCCGGACACATACTTCGTGAAATGGTTCACGCATGTTTGTTACCAGGGGCAACAAGATCAAGTTGG
>Sedum_oryzifolium
ATGGCAAGAAAAAGTTTGATTCAAAGGGAGAAAAAGAGGCAAAAATTGGAACAAAAATTTCATTTGATTCGTCGATCTTCAAAAAAAGAAATAAGCAAAGTTCCGTCATTG---AGTGATAAATGGGAAATTCATGGAAAGTTACAATCCCCGCCACGTAATAGTGCTCCTACACGTCTTCATCGACGTTGTTTTTCGACCGGAAGACCGAGAGCTAACTATCGCGATTTTGGTCTATCCGGACACATACTTCGTGAAATGGTTCACGCATGTTTGTTACCAGGGGCAACAAGATCAAGTTGG
>Sedum_plumbizincicola
ATGGCAAGGAAAAGCTTGATTCAAAAGGAAAAAAAGAGGCAAAAATTGGAACAAAAATTTCATTTGATTCGTCGATCTTCAAAAAAAGAAATAAGCAAAATTCCGTCGTTG---AGTGATAAATGGGAAATTCATGGAAAGTTACAATCCCCGCCGCGTAATAGTGCTCCTACACGTCTTCATCGACGTTGTTTTTCGACCGGAAGACCGAGAGCTAACTATCGCGACTTTGGTCTATCCGGACACATACTTCGTGAAATGGTTCACGCATGTTTGTTACCAGGGGCAACAAGATCAAGTTGG
>Sedum_sarmentosum
ATGGCAAGGAAAAGTTTGATTCAAAGGGAAAAAAAGAGGCAAAAATTGGAACAAAAATTTCATTTGATTCGTCGATCTTCAAAAAAAGAAATAAGCAAAATTCCGTCGTTG---AGTAATAAATGGGAAATTCATGGAAAGTTACAATCCCCGCCGCGTAATAGTGCTCCTACACGTCTTCATCGACGTTGTTTTTCGACCGGAAGACCGAGAGCTAACTATCGCGACTTTGGTCTATCCGGACACATACTTCGTGAAATGGTTCACGCATGTTTGTTACCAGGGGCAACAAGATCAAGTTGG
>Sedum_tricarpum
ATGGCAAGGAAAAGCTTGATTCAAAGGGAAAAAAAGAGGCAAAAATTGGAACAAAAATTTCATTTGATTCGTGGATCTTCAAAAAAAGAAATAAACAAAATTCCGTCGTTG---AGTGATAAATGGGAAATTCATGGAAAGTTACAATCCCCGCCGCGTAATAGTGCTCCTACACGTCTTCATCGACGTTGTTTTTCGACCGGAAGACCGAGAGCTAACTATCGCGACTTTGGTCTATCCGGACACATACTTCGTGAAATGGTTCACGCATGTTTGTTACCAGGGGCAACAAGATCAAGTTGG
>Aeonium_arboreum
ATGGCAAGGAGAAGTTTGATTCAAAGGGAGAAAAAGAGACAAAAATTGGAACATAAATATCATTTGATTCGTCGATCTTCAAAAAAAGAAATAAGCAAAGTTCCGTCGTTG---AGTGATAAATGGGAAATTCATGGAAAGTTACAATCCCCCCCGCGTAATAGTGCTCCTACACGTCTTCATCGCCGTTGTTTTTCGACCGGAAGACCGAGAGCTAACTATCGAGATTTTGGTCTATCCGGACACATACTTCGTGAAATGGTTCACGCGTGTTTGTTACCAGGGGCAACAAGATCAAGTTGG
>Aeonium_balsamiferum
ATGGCAAGGAGAAGTTTGATTCAAAGGGAGAAAAAGAGACAAAAATTGGAACATAAATATCATTTGATTCGTCGATCTTCAAAAAAAGAAATAAGCAAAGTTCCGTCGTTG---AGTGATAAATGGGAAATTCATGGAAAGTTACAATCCCCCCCGCGTAATAGTGCTCCTACACGTCTTCATCGCCGTTGTTTTTCGACCGGAAGACCGAGAGCTAACTATCGAGATTTTGGTCTATCCGGACACATACTTCGTGAAATGGTTCACGCGTGTTTGTTACCAGGGGCAACAAGATCAAGTTGG
>Aeonium_decorum
ATGGCAAGGAGAAGTTTGATTCAAAGGGAGAAAAAGAGACAAAAATTGGAACATAAATATCATTTGATTCGTCGATCTTCAAAAAAAGAAATAAGCAAAGTTCCGTCGTTG---AGTGATAAATGGGAAATTCATGGAAAGTTACAATCCCCCCCGCGTAATAGTGCTCCTACACGTCTTCATCGCCGTTGTTTTTCGACCGGAAGACCGAGAGCTAACTATCGAGATTTTGGTCTATCCGGACACATACTTCGTGAAATGGTTCACGCATGTTTGTTACCAGGGGCAACAAGATCAAGTTGG
>Aeonium_diplocyclum
ATGGCAAGGAGAAGTTTGATTCAAAGGGAGAAAAAGAGACAAAAATTGGAACATAAATATCATTTGATTCGTCGATCTTCAAAAAAAGAAATAAGCAAAGTTCCGTCGTTG---AGTGATAAATGGGAAATTCATGGAAAGTTACAATCCCCCCCGCGTAATAGTGCTCCTACACGTCTTCATCGCCGTTGTTTTTCGACCGGAAGACCGAGAGCTAACTATCGAGATTTTGGTCTATCCGGACACATACTTCGTGAAATGGTTCACGCGTGTTTGTTACCAGGGGCAACAAGATCAAGTTGG
>Aeonium_dodrantale
ATGGCAAGGAGAAGTTTGATTCAAAGGGAGAAAAAGAGACAAAAATTGGAACATAAATATCATTTGATTCGTCGATCTTCAAAAAAAGAAATAAGCAAAGTTCCGTCGTTG---AGTGATAAATGGGAAATTCATGGAAAGTTACAATCCCCCCCGCGTAATAGTGCTCCTACACGTCTTCATCGCCGTTGTTTTTCGACCGGAAGACCGAGAGCTAACTATCGAGATTTTGGTCTATCCGGACACATACTTCGTGAAATGGTTCACGCGTGTTTGTTACCAGGGGCAACAAGATCAAGTTGG
>Aeonium_nobile
ATGGCAAGGAGAAGTTTGATTCAAAGGGAGAAAAAGAGACAAAAATTGGAACATAAATATCATTTGATTCGTCGATCTTCAAAAAAAGAAATAAGCAAAGTTCCGTCGTTG---AGTGATAAATGGGAAATTCATGGAAAGTTACAATCCCCCCCGCGTAATAGTGCTCCTACACGTCTTCATCGCCGTTGTTTTTCGACCGGAAGACCGAGAGCTAACTATCGAGATTTTGGTCTATCCGGACACATACTTCGTGAAATGGTTCACGCATGTTTGTTACCAGGGGCAACAAGATCAAGTTGG
>Aeonium_saundersii
ATGGCAAGGAGAAGTTTGATTCAAAGGGAGAAAAAGAGACAAAAATTGGAACATAAATATCATTTGATTCGTCGATCTTCAAAAAAAGAAATAAGCAAAGTTCCGTCGTTG---AGTGATAAATGGGAAATTCATGGAAAGTTACAATCCCCCCCGCGTAATAGTGCTCCTACACGTCTTCATCGCCGTTGTTTTTCGACCGGAAGACCGAGAGCTAACTATCGAGATTTTGGTCTATCCGGACACATACTTCGTGAAATGGTTCACGCGTGTTTGTTACCAGGGGCAACAAGATCAAGTTGG
>Aeonium_tabuliforme
ATGGCAAGGAGAAGTTTGATTCAAAGGGAGAAAAAGAGACAAAAATTGGAACATAAATATCATTTGATTCGTCGATCTTCAAAAAAAGAAATAAGCAAAGTTCCGTCGTTG---AGTGATAAATGGGAAATTCATGGAAAGTTACAATCCCCCCCGCGTAATAGTGCTCCTACACGTCTTCATCGCCGTTGTTTTTCGACCGGAAGACCGAGATCTAACTATCGAGATTTTGGTCTATCCGGACACATACTTCGTGAAATGGTTCACGCATGTTTGTTACCAGGGGCAACAAGATCAAGTTGG
>Aeonium_undulatum
ATGGCAAGGAGAAGTTTGATTCAAAGGGAGAAAAAGAGACAAAAATTGGAACATAAATATCATTTGATTCGTCGATCTTCAAAAAAAGAAATAAGCAAAGTTCCGTCGTTG---AGTGATAAATGGGAAATTCATGGAAAGTTACAATCCCCCCCGCGTAATAGTGCTCCTACACGTCTTCATCGCCGTTGTTTTTCGACCGGAAGACCGAGAGCTAACTATCGAGATTTTGGTCTATCCGGACACATACTTCGTGAAATGGTTCACGCGTGTTTGTTACCAGGGGCAACAAGATCAAGTTGG
>Monanthes_anagensis
ATGGCAAGGAGAAGTTTGATTCAAAGGGAGAAAAAGAGACAAAAATTGGAACATAAATATCATTTGATTCGTCGATCTTCAAAAAAAGAAATAAGCAAAGTTCCGTCGTTG---AGTGATAAATGGGAAATTCATGGAAAGTTACAATCCCCCCCGCGTAATAGTGCTCCTACACGTCTTCATCGCCGTTGTTTTTCGACCGGAAGACCGAGAGCTACCTATCGAGATTTTGGTCTATCCGGACACATACTTCGTGAAATGGTTCACGCGTGTTTGTTACCCGGGGCAACAAGATCAAGTTGG
>Monanthes_brachycaulos
ATGGCAAGGAGAAGTTTGATTCAAAGGGAGAAAAAGAGACAAAAATTGGAACATAAATATCATTTGATTCGTCGATCTTCAAAAAAAGAAATAAGCAAAGTTCCGTCGTTG---AGTGATAAATGGGAAATTCATGGAAAGTTACAATCCCCCCCGCGTAATAGTGCTCCTACACGTCTTCATCGCCGTTGTTTTTCGACCGGAAGACCGAGAGCTACCTATCGAGATTTTGGTCTATCCGGACACATACTTCGTGAAATGGTTCACGCGTGTTTGTTACCCGGGGCAACAAGATCAAGTTGG
>Monanthes_muralis
ATGGCAAGGAGAAGTTTGATTCAAAGGGAGAAAAAGAGACAAAAATTGGAACATAAATATCATTTGATTCGTCGATCTTCAAAAAAAGAAATAAGCAAAGTTCCGTCGTTG---AGTGATAAATGGGAAATTCATGGAAAGTTACAATCCCCCCCGCGTAATAGTGCTCCTACACGTCTTCATCGCCGTTGTTTTTCGACCGGAAGACCGAGAGCTACCTATCGAGATTTTGGTCTATCCGGACACATACTTCGTGAAATGGTTCACGCGTGTTTGTTACCCGGGGCAACAAGATCAAGTTGG
>Monanthes_polyphylla
ATGGCAAGGAGAAGTTTGATTCAAAGGGAGAAAAAGAGACAAAAATTGGAACATAAATATCATTTGATTCGTCGATCTTCAAAAAAAGAAATAAGCAAAGTTCCGTCGTTG---AGTGATAAATGGGAAATTCATGGAAAGTTACAATCCCCCCCGCGTAATAGTGCTCCTACACGTCTTCATCGCCGTTGTTTTTCGACCGGAAGACCGAGAGCTACCTATCGAGATTTTGGTCTATCCGGACACATACTTCGTGAAATGGTTCACGCGTGTTTGTTACCAGGGGCAACAAGATCAAGTTGG
>Rosularia_alpestris
ATGGCAAGGAGAAGTTTGATTCAAAGGGAGAAAAAGAGGCAAAAATTGGAACAAAAATATCATTTGATTCGTCGATCTTCAAAAAAAGAAATAAGCAAAGTTACGTCGTTG---AGTGATAAATGGGAAATTCATGGAAAGTTACAATCCCCGCCGCGTAATAGTGCTCCTACACGTCTTCATCGACGTTGTTTTTCGACCGGAAGACCAAGAGCTAACTATCGCGACTTTGGTCTATCCGGACACATACTTCGGGAAATGGTTCACGCATGTTTGTTACCGGGGGCAACAAGATCGAGTTGG
>Sempervivum_tectorum
ATGGCACGGAGAAGTTTGATTCAACGGGAGAAAAAGAGGCAAAAATTGGAACATAAATATCATTTGATTCGTCGATCTTCAAAAAAAGAAATAAGCAAAGTTCCGTCGTTG---AGTGATAAATGGGAAATTCATGGAAAGTTACAATCCCCGCCGCGTAATAGTGCTCCTACACGTCTTCATCGACGTTGTTTTTCAACCGGAAGACCGAGAGCTAACTATCGAGACTTTGGTCTATCCGGACACATACTTCGTGAAATGGTTCACGCATGTTTGTTACCAGGGGCAACAAGATCAAGTTGG
>Phedimus_spurius
ATGGCAAAGAGAAGCTTGATTCAAAGGGAGAAAAAGAGGCAAAAATTGGAACATAAATATCATTTGATTCGTCGATCTTCAAAAAAAGAAATAAGCAAAGTTCCGTCGTTG---AGTGACAAATGGGAAATTCATGGAAAGTTACAATCCCCACCACGTAATAGTGCTCCTACACGTCTTCATCGACGTTGTTTTTCGACCGGAAGACCGAGAGCTAACTATCGAGACTTTGGTCTATCCGGACACATACTTCGTGAAATGGTTCACGCATGTTTGTTGCCAGGGGCAACAAGATCAAGTTGG
>Phedimus_aizoon
ATGGCAAAGAGAAGCTTGATTCAAAGGGAGAAAAAGAGGCAAAAATTGGAACATAAATATCATTTGATTCGTCGATCTTCAAAAAAAGAAATAAGCAAAGTTCCGTCGTTG---AGTGACAAATGGGAAATTCATGGAAAGTTACAATCCCCGCCACGTAATAGTGCTCCTACACGTCTTCATCGACGTTGTTTTTCGACCGGAAGACCGAGAGCTAACTATCGAGACTTTGGTCTATCCGGACACATACTTCGTGAAATGGTTCACGCATGTTTGTTGCCAGGGGCAACAAGATCAAGTTGG
>Phedimus_kamtschaticus
ATGGCAAAGAGAAGCTTGATTCAAAGGGAGAAAAAGAGGCAAAAATTGGAACATAAATATCATTTGATTCGTCGATCTTCAAAAAAAGAAATAAGCAAAGTTCCGTCGTTG---AGTGACAAATGGGAAATTCATGGAAAGTTACAATCCCCGCCACGTAATAGTGCTCCTACACGTCTTCATCGACGTTGTTTTTCGACCGGAAGACCGAGAGCTAACTATCGAGACTTTGGTCTATCCGGACACATACTTCGTGAAATGGTTCACGCATGTTTGTTGCCAGGGGCAACAAGATCAAGTTGG
>Phedimus_odontophyllus
ATGGCAAAGAGAAGCTTGATTCAAAGGGAGAAAAAGAGGCAAAAATTGGAACATAAATATCATTGGATTCGTCGATCTTCAAAAAAAGAAATAAGCAAAGTTCCGTCGTTG---AGTGACAAATGGGAAATTCATGGAAAGTTACAATCCCCGCCACGTAATAGTGCTCCTACACGTCTTCATCGACGTTGTTTTTCGACCGGAAGACCGAGAGCTAACTATCGAGACTTTGGTCTATCCGGACACATACTTCGTGAAATGGTTCACGCATGTTTGTTGCCAGGGGTAACAAGATCAAGTTGG
>Phedimus_takesimensis
ATGGCAAAGAGAAGCTTGATTCAAAGGGAGAAAAAGAGGCAAAAATTGGAACATAAATATCATTTGATTCGTCGATCTTCAAAAAAAGAAATAAGCAAAGTTCCGTCGTTG---AGTGACAAATGGGAAATTCATGGAAAGTTACAATCCCCGCCACGTAATAGTGCTCCTACACGTCTTCATCGACGTTGTTTTTCGACCGGAAGACCGAGAGCTAACTATCGAGACTTTGGTCTATCCGGACACATACTTCGTGAAATGGTTCACGCATGTTTGTTGCCAGGGGCAACAAGATCAAGTTGG
>Phedimus_yangshanicus
ATGGCAAAGAGAAGCTTGATTCAAAGGGAGAAAAAGAGGCAAAAATTGGAACATAAATATCATTGGATTCGTCGATCTTCAAAAAAAGAAATAAGCAAAGTTCCGTCGTTG---AGTGACAAATGGGAAATTCATGGAAAGTTACAATCCCCGCCACGTAATAGTGCTCCTACACGTCTTCATCGACGTTGTTTTTCGACCGGAAGACCGAGAGCTAACTATCGAGACTTTGGTCTATCCGGACACATACTTCGTGAAATGGTTCACGCATGTTTGTTGCCAGGGGTAACAAGATCAAGTTGG
>Rhodiola_bupleuroides
ATGGCAAAGAGAAGCTTGATTCAAAGGGAGAAAAAGAGGCAAAAATTGGAACATAAATATCATTTGATTCGTCGATCTTCAAAAAAAGAAATAAGCAAAGTTCCGTCGTTG---AGTGACAAATGGGAAATTCATGGAAAGTTACAATCCCCGCCACGTAATAGTGCTCCTACACGTCTTCATCGACGTTGTTTTTCGACTGGAAGACCGAGAGCTAACTATCGAGACTTTGGTCTATCCGGACACATACTTCGTGAAATGGTTCACGCATGTTTGTTGCCAGGGGCAACAAGATCAAGTTGG
>Rhodiola_calliantha
ATGGCAAAGAGAAGCTTGATTCAAAGGGAGAAAAAGAGGCAAAAATTGGAACATAAATATCATTTGATTCGTCGATCTTCAAAAAAAGAAATAAGCAAAGTTCCGTCGTTG---AGTGACAAATGGGAAATTCATGGAAAGTTACAATCCCCGCCACGTAATAGTGCTCCTACACGTCTTCATCGACGTTGTTTTTCGACTGGAAGACCGAGAGCTAACTATCGAGACTTTGGTCTATCCGGACACATACTTCGTGAAATGGTTCACGCATGTTTGTTGCCAGGGGCAACAAGATCAAGTTGG
>Rhodiola_crenulata
ATGGCAAAGAGAAGCTTGATTCAAAGGGAGAAAAAGAGGCAAAAATTGGAACATAAATATCATTTGATTCGTCGATCTTCAAAAAAAGAAATAAGCAAAGTTCCGTCGTTG---AGTGACAAATGGGAAATTCATGGAAAGTTACAATCCTCGCCACGTAATAGTGCTCCTACACGTCTTCATCGACGTTGTTTTTCGACTGGAAGACCGAGAGCTAACTATCGAGACTTTGGTCTATCCGGACACATACTTCGTGAAATGGTTCACGCATGTTTGTTGCCAGGGGCAACAAGATCAAGTTGG
>Rhodiola_henryi
ATGGCAAAGAGAAGCTTGATTCAAAGGGAGAAAAAGAGGCAAAAATTGGAACATAAATATCATTTGATTCGTCGATCTTCAAAAAAAGAAATAAGCAAAGTTCCGCCGTTG---AGTGACAAATGGGAAATTCATGGAAAGTTACAATCCCCGCCACGTAATAGTGCTCCTACACGTCTTCATCGACGTTGTTTTTCGACTGGAAGACCGAGAGCTAACTATCGAGACTTTGGTCTATCCGGACACATACTTCGTGAAATGGTTCACGCATGTTTGTTGCCAGGGGCAACAAGATCAAGTTGG
>Rhodiola_himalensis
ATGGCAAAGAGAAGCTTGATTCAAAGGGAGAAAAAGAGGCAAAAATTGGAACATAAATATCATTTGATTCGTCGATCTTCAAAAAAAGAAATAAGCAAAGTTCCGTCGTTG---AGTGACAAATGGGAAATTCATGGAAAGTTACAATCCCCGCCACGTAATAGTGCTCCTACACGTCTTCATCGACGTTGTTTTTCGACTGGAAGACCGAGAGCTAACTATCGAGACTTTGGTCTATCCGGACACATACTTCGTGAAATGGTTCACGCATGTTTGTTGCCAGGGGCAACAAGATCAAGTTGG
>Rhodiola_kirilowii
ATGGCAAAGAGAAGCTTGATTCAAAGGGAGAAAAAGAGGCAAAAATTGGAACATAAATATCATTTGATTCGTCGATCTTCAAAAAAAGAAATAAGCAAAGTTCCGTCGTTG---AGTGACAAATGGGAAATTCATGGAAAGTTACAATCCCCGCCACGTAATAGTGCTCCTACACGTCTTCATCGACGTTGTTTTTCGACTGGAAGACCGAGAGCTAACTATCGAGACTTTGGTCTATCCGGACACATACTTCGTGAAATGGTTCACGCATGTTTGTTGCCAGGGGCAACAAGATCAAGTTGG
>Rhodiola_rosea
ATGGCAAAGAGAAGCTTGATTCAAAGGGAGAAAAAGAGGCAAAAATTGGAACATAAATATCATTTGATTCGTCGATCTTCAAAAAAAGAAATAAGCAAAGTTCCGTCGTTG---AGTGACAAATGGGAAATTCATGGAAAGTTACAATCCCCGCCACGTAATAGTGCTCCTACACGTCTTCATCGACGTTGTTTTTCGACTGGAAGACCGAGAGCTAACTATCGAGACTTTGGTCTATCCGGACACATACTTCGTGAAATGGTTCACGCATGTTTGTTGCCAGGGGCAACAAGATCAAGTTGG
>Rhodiola_sacra
ATGGCAAAGAGAAGCTTGATTCAAAGGGAGAAAAAGAGGCAAAAATTGGAACATAAATATCATTTGATTCGTCGATCTTCAAAAAAAGAAATAAGCAAAGTTCCGTCGTTG---AGTGACAAATGGGAAATTCATGGAAAGTTACAATCCCCGCCACGTAATAGTGCTCCTACACGTCTTCATCGACGTTGTTTTTCGACTGGAAGACCGAGAGCTAACTATCGAGACTTTGGTCTATCCGGACACATACTTCGTGAAATGGTTCACGCATGTTTGTTGCCAGGGGCAACAAGATCAAGTTGG
>Rhodiola_yunnanensis
ATGGCAAAGAGAAGCTTGATTCAAAGGGAGAAAAAGAGGCAAAAATTGGAACATAAATATCATTTGATTCGTCGATCTTCAAAAAAAGAAATAAGCAAAGTTCCGCCGTTG---AGTGACAAATGGGAAATTCATGGAAAGTTACAATCCCCGCCACGTAATAGTGCTCCTACACGTCTTCATCGACGTTGTTTTTCGACTGGAAGACCGAGAGCTAACTATCGAGACTTTGGTCTATCCGGACACATACTTCGTGAAATGGTTCACGCATGTTTGTTGCCAGGGGCAACAAGATCAAGTTGG
>Rhodiola_dumulosa
ATGGCAAAGAGAAGCTTGATTCAAAGGGAGAAAAAGAGGCAAAAATTGGAACATAAATATCATTTGATTCGTCGATCTTCAAAAAAAGAAATAAGCAAAGTTCCGTCGTTG---AGTGACAAATGGGAAATTCATGGAAAGTTACAATCCCCGCCACGTAATAGTGCTCCTACACGTCTTCATCGACGTTGTTTTTCGACTGGAAGACCGAGAGCTAACTATCGAGACTTTGGTCTATCCGGACACATACTTCGTGAAATGGTTCACGCATGTTTGTTGCCAGGGGCAACAAGATCAAGTTGG
>Rhodiola_fastigiata
ATGGCAAAGAGAAGCTTGATTCAAAGGGAGAAAAAGAGGCAAAAATTGGAACATAAATATCATTTGATTCGTCGATCTTCAAAAAAAGAAATAAGCAAAGTTCCGTCGTTG---AGTGACAAATGGGAAATTCATGGAAAGTTACAATCCTCGCCACGTAATAGTGCTCCTACACGTCTTCATCGACGTTGTTTTTCGACTGGAAGACCGAGAGCTAACTATCGAGACTTTGGTCTATCCGGACACATACTTCGTGAAATGGTTCACGCATGTTTGTTGCCAGGGGCAACAAGATCAAGTTGG
>Rhodiola_gelida
ATGGCAAAGAGAAGCTTGATTCAAAGGGAGAAAAAGAGGCAAAAATTGGAACATAAATATCATTTGATTCGTCGATCTTCAAAAAAAGAAATAAGCAAAGTTCCGTCGTTG---AGTGACAAATGGGAAATTCATGGAAAGTTACAATCCCCGCCACGTAATAGTGCTCCTACACGTCTTCATCGACGTTGTTTTTCGACTGGAAGACCGAGAGCTAACTATCGAGACTTTGGTCTATCCGGACACATACTTCGTGAAATGGTTCACGCATGTTTGTTGCCAGGGGCAACAAGATCAAGTTGG
>Rhodiola_hobsonii
ATGGCAAAGAGAAGCTTGATTCAAAGGGAGAAAAAGAGGCAAAAATTGGAACATAAATATCATTTGATTCGTCGATCTTCAAAAAAAGAAATAAGCAAAGTTCCGTCGTTG---AGTGACAAATGGGAAATTCATGGAAAGTTACAATCCCCGCCACGTAATAGTGCTCCTACACGTCTTCATCGACGTTGTTTTTCGACTGGAAGACCGAGAGCTAACTATCGAGACTTTGGTCTATCCGGACACATACTTCGTGAAATGGTTCACGCATGTTTGTTGCCAGGGGCAACAAGATCAAGTTGG
>Rhodiola_humilis
ATGGCAAAGAGAAGCTTGATTCAAAGGGAGAAAAAGAGGCAAAAATTGGAACATAAATATCATTTGATTCGTCGATCTTCAAAAAAAGAAATAAGCAAAGTTCCGTCGTTG---AGTGACAAATGGGAAATTCATGGAAAGTTACAATCCCCGCCACGTAATAGTGCTCCTACACGTCTTCATCGACGTTGTTTTTCGACTGGAAGACCGAGAGCTAACTATCGAGACTTTGGTCTATCCGGACACATACTTCGTGAAATGGTTCACGCATGTTTGTTGCCAGGGGCAACAAGATCAAGTTGG
>Rhodiola_integrifolia
ATGGCAAAGAGAAGCTTGATTCAAAGGGAGAAAAAGAGGCAAAAATTGGAACATAAATATCATTTGATTCGTCGATCTTCAAAAAAAGAAATAAGCAAAGTTCCGTCGTTG---AGTGACAAATGGGAAATTCATGGAAAGTTACAATCCCCGCCACGTAATAGTGCTCCTACACGTCTTCATCGACGTTGTTTTTCGACTGGAAGACCGAGAGCTAACTATCGAGACTTTGGTCTATCCGGACACATACTTCGTGAAATGGTTCACGCATGTTTGTTGCCAGGGGCAACAAGATCAAGTTGG
>Rhodiola_liciae
ATGGCAAAGAGAAGCTTGATTCAAAGGGAGAAAAAGAGGCAAAAATTGGAACATAAATATCATTTGATTCGTCGATCTTCAAAAAAAGAAATAAGCAAAGTTCCGTCGTTG---AGTGACAAATGGGAAATTCATGGAAAGTTACAATCCCCGCCACGTAATAGTGCTCCTACACGTCTTCATCGACGTTGTTTTTCGACTGGAAGACCGAGAGCTAACTATCGAGACTTTGGTCTATCCGGACACATACTTCGTGAAATGGTTCACGCATGTTTGTTGCCAGGGGCAACAAGATCAAGTTGG
>Rhodiola_macrocarpa
ATGGCAAAGAGAAGCTTGATTCAAAGGGAGAAAAAGAGGCAAAAATTGGAACATAAATATCATTTGATTCGTCGATCTTCAAAAAAAGAAATAAGCAAAGTTCCGTCGTTG---AGTGACAAATGGGAAATTCATGGAAAGTTACAATCCCCGCCACGTAATAGTGCTCCTACACGTCTTCATCGACGTTGTTTTTCGACTGGAAGACCGAGAGCTAACTATCGAGACTTTGGTCTATCCGGACACATACTTCGTGAAATGGTTCACGCATGTTTGTTGCCAGGGGCAACAAGATCAAGTTGG
>Rhodiola_ovatisepala
ATGGCAAAGAGAAGCTTGATTCAAAGGGAGAAAAAGAGGCAAAAATTGGAACATAAATATCATTTGATTCGTCGATCTTCAAAAAAAGAAATAAGCAAAGTTCCGTCGTTG---AGTGACAAATGGGAAATTCATGGAAAGTTACAATCCCCTCCACGTAATAGTGCTCCTACACGTCTTCATCGACGTTGTTTTTCGACTGGAAGACCGAGAGCTAACTATCGAGACTTTGGTCTATCCGGACACATACTTCGTGAAATGGTTCACGCATGTTTGTTGCCAGGGGCAACAAGATCAAGTTGG
>Rhodiola_prainii
ATGGCAAAGAGAAGCTTGATTCAAAGGGAGAAAAAGAGGCAAAAATTGGAACATAAATATCATTTGATTCGTCGATCTTCAAAAAAAGAAATAAGCAAAGTTCCGTCGTTG---AGTGACAAATGGGAAATTCATGGAAAGTTACAATCCCCGCCACGTAATAGTGCTCCTACACGTCTTCATCGACGTTGTTTTTCGACTGGAAGACCGAGAGCTAACTATCGAGACTTTGGTCTATCCGGCCACATACTTCGTGAAATGGTTCACGCATGTTTGTTGCCAGGGGCAACAAGATCAAGTTGG
>Rhodiola_quadrifida
ATGGCAAAGAGAAGCTTGATTCAAAGGGAGAAAAAGAGGCAAAAATTGGAACATAAATATCATTTGATTCGTCGATCTTCAAAAAAAGAAATAAGCAAAGTTCCGTCGTTG---AGTGACAAATGGGAAATTCATGGAAAGTTACAATCCCCGCCACGTAATAGTGCTCCTACACGTCTTCATCGACGTTGTTTTTCGACTGGAAGACCGAGAGCTAACTATCGAGACTTTGGTCTATCCGGACACATACTTCGTGAAATGGTTCACGCATGTTTGTTGCCAGGGGCAACAAGATCAAGTTGG
>Rhodiola_rhodantha
ATGGCAAAGAGAAGCTTGATTCAAAGGGAGAAAAAGAGGCAAAAATTGGAACATAAATATCATTTGATTCGTCGATCTTCAAAAAAAGAAATAAGCAAAGTTCCGTCGTTG---AGTGACAAATGGGAAATTCATGGAAAGTTACAATCCCCGCCACGTAATAGTGCTCCTACACGTCTTCATCGACGTTGTTTTTCGACTGGAAGACCGAGAGCTAACTATCGAGACTTTGGTCTATCCGGACACATACTTCGTGAAATGGTTCACGCATGTTTGTTGCCAGGGGCAACAAGATCAAGTTGG
>Rhodiola_sexifolia
ATGGCAAAGAGAAGCTTGATTCAAAGGGAGAAAAAGAGGCAAAAATTGGAACATAAATATCATTTGATTCGTCGATCTTCAAAAAAAGAAATAAGCAAAGTTCCGTCGTTG---AGTGACAAATGGGAAATTCATGGAAAGTTACAATCCCCGCCACGTAATAGTGCTCCTACACGTCTTCATCGACGTTGTTTTTCGACTGGAAGACCGAGAGCTAACTATCGAGACTTTGGTCTATCCGGACACATACTTCGTGAAATGGTTCACGCATGTTTGTTGCCAGGGGCAACAAGATCAAGTTGG
>Rhodiola_sinuata
ATGGCAAAGAGAAGCTTGATTCAAAGGGAGAAAAAGAGGCAAAAATTGGAACATAAATATCATTTGATTCGTCGATCTTCAAAAAAAGAAATAAGCAAAGTTCCGTCGTTG---AGTGACAAATGGGAAATTCATGGAAAGTTACAATCCCCGCCACGTAATAGTGCTCCTACACGTCTTCATCGACGTTGTTTTTCGACTGGAAGACCGAGAGCTAACTATCGAGACTTTGGTCTATCCGGACACATACTTCGTGAAATGGTTCACGCATGTTTGTTGCCAGGGGCAACAAGATCAAGTTGG
>Rhodiola_smithii
ATGGCAAAGAGAAGCTTGATTCAAAGGGAGAAAAAGAGGCAAAAATTGGAACATAAATATCATTTGATTCGTCGATCTTCAAAAAACGAAATAAGCAAAGTTACGTCGTTG---AGTGACAAATGGGAAATTCATGGAAAGTTACAATCCCCGCCACGTAATAGTGCTCCTACACGTCTTCATCGACGTTGTTTTTCGACTGGAAGACCGAGAGCTAACTATCGAGACTTTGGTCTATCCGGACACATACTTCGTGAAATGGTTCACGCATGTTTGTTGCCAGGGGCAACAAGATCAAGTTGG
>Rhodiola_stapfii
ATGGCAAAGAGAAGCTTGATTCAAAGGGAGAAAAAGAGGCAAAAATTGGAACATAAATATCATTTGATTCGTCGATCTTCAAAAAAAGAAATAAGCAAAGTTCCGTCGTTG---AGTGACAAATGGGAAATTCATGGAAAGTTACAATCCCCGCCACGTAATAGTGCTCCTACACGTCTTCATCGACGTTGTTTTTCGACTGGAAGACCGAGAGCTAACTATCGAGACTTTGGTCTATCCGGACACATACTTCGTGAAATGGTTCACGCATGTTTGTTGCCAGGGGCAACAAGATCAAGTTGG
>Rhodiola_subopposita
ATGGCAAAGAGAAGCTTGATTCAAAGGGAGAAAAAGAGGCAAAAATTGGAACATAAATATCATTTGATTCGTCGATCTTCAAAAAAAGAAATAAGCAAAGTTCCGTCGTTG---AGTGACAAATGGGAAATTCATGGAAAGTTACAATCCCCGCCACGTAATAGTGCTCCTACACGTCTTCATCGACGTTGTTTTTCGACTGGAAGACCGAGAGCTAACTATCGAGACTTTGGTCTATCCGGACACATACTTCGTGAAATGGTTCACGCATGTTTGTTGCCAGGGGCAACAAGATCAAGTTGG
>Rhodiola_tangutica
ATGGCAAAGAGAAGCTTGATTCAAAGGGAGAAAAAGAGGCAAAAATTGGAACATAAATATCATTTGATTCGTCGATCTTCAAAAAAAGAAATAAGCAAAGTTCCGTCGTTG---AGTGACAAATGGGAAATTCATGGAAAGTTACAATCCCCGCCACGTAATAGTGCTCCTACACGTCTTCATCGACGTTGTTTTTCGACTGGAAGACCGAGAGCTAACTATCGAGACTTTGGTCTATCCGGACACATACTTCGTGAAATGGTTCACGCATGTTTGTTGCCAGGGGCAACAAGATCAAGTTGG
>Rhodiola_wallichiana
ATGGCAAAGAGAAGCTTGATTCAAAGGGAGAAAAAGAGGCAAAAATTGGAACATAAATATCATTTGATTCGTCGATCTTCAAAAAAAGAAATAAGCAAAGTTCCGTCGTTG---AGTGACAAATGGGAAATTCATGGAAAGTTACAATCCCCGCCACGTAATAGTGCTCCTACACGTCTTCATCGACGTTGTTTTTCGACTGGAAGACCGAGAGCTAACTATCGAGACTTTGGTCTATCCGGACACATACTTCGTGAAATGGTTCACGCATGTTTGTTGCCAGGGGCAACAAGATCAAGTTGG
>Hylotelephium_ewersii
ATGGCAAGGAGAAGTTTGATTCAAAGGGAGAAAAAGAGGCAAAAATTGGAACATAAATATCATTTGATTCGTCGATCTTCAAAAAAAGAAATAAGCAAAGTTCCGTCTTTG---AGTGACAAATGGGAAATTCATGGAAAGTTACAATCCCCGCCACGTAATAGTGCTCCTACACGTCTTCATCGACGTTGTTTTTCGACCGGAAGACCGAGAGCTAACTATCGAGACTTTGGTCTATCCGGACACATACTTCGTGAAATGGTTCACGCATGTTTGTTGCCAGGGGCAACAAGATCAAGTTGG
>Hylotelephium_verticillatum
ATGGCAAGGAGAAGTTTGATTCAAAGGGAGAAAAAGAGGCAAAAATTGGAACATAAATATCATTTGATTCGTCGATCTTCAAAAAAAGAAATAAGCAAAGTTCCGTCTTTG---AGTGACAAATGGGAAATTCATGGAAAGTTACAATCCCCGCCACGTAATAGTGCTCCTACACGTCTTCATCGACGTTGTTTTTCGACCGGAAGACCGAGAGCTAACTATCGAGACTTTGGTCTATCCGGACACATACTTCGTGAAATGGTTCACGCATGTTTGTTGCCAGGGGCAACAAGATCAAGTTGG
>Hylotelephium_viviparum
ATGGCAAGGAGAAGTTTGATTCAAAGGGAGAAAAAGAGGCAAAAATTGGAACATAAATATCATTTGATTCGTCGATCTTCAAAAAAAGAAATAAGCAAAGTTCCGTCTTTG---AGTGACAAATGGGAAATTCATGGAAAGTTACAATCCCCGCCACGTAATAGTGCTCCGACACGTCTTCATCGACGTTGTTTTTCGACCGGAAGACCGAGAGCTAACTATCGAGACTTTGGTCTATCCGGACACATACTTCGTGAAATGGTTCACGCATGTTTGTTGCCAGGGGCAACAAGATCAAGTTGG
>Meterostachys_sikokianus
ATGGCAAGGCGAAGTTTGATTCAAAGGGAGAAAAAGAGGCAAAAATTGGAACATAAATATCATTTGATTCGTCGATCTTCAAAAAAAGAAATAAGCAAAGTTCCGTCTTTG---AGTGACAAATGGGAAATTCATGGAAAGTTACAATCCCCGCCACGTAATAGTGCTCCTACACGTCTTCATCGACGTTGTTTTTCGACCGGAAGACCGAGAGCTAACTATCGAGACTTTGGTCTATCCGGACACATACTTCGTGAAATGGTTCACGCATGTTTGTTGCCAGGGGCAACAAGATCAAGTTGG
>Orostachys_fimbriata
ATGGCAAGGAGAAGTTTGATTCAAAGGGAGAAAAAGAGGCAAAAATTGGAACATAAATATCATTTGATTCGTCGATCTTCAAAAAAAGAAATAAGCAAAGTTCCGTCTTTG---AGTGACAAATGGGAAATTCATGGAAAGTTACAATCCCCGCCACGTAATAGTGCTCCTACACGTCTTCATCGACGTTGTTTTTCGACCGGAAGACCGAGAGCTAACTATCGAGACTTTGGTCTATCTGGACACATACTTCGTGAAATGGTTCACGCATGTTTGTTGCCAGGGGCAACAAGATCAAGTTGG
>Orostachys_japonica
ATGGCAAGGAGAAGTTTGATTCAAAGGGAGAAAAAGAGGCAAAAATTGGAACATAAATATCATTTGATTCGTCGATCTTCAAAAAAAGAAATAAGCAAAGTTCCGTCTTTG---AGTAACAAATGGGAAATTCATGGAAAGTTACAATCCCCGCCACGTAATAGTGCTCCTACACGTCTTCATCGACGTTGTTTTTCGACCGGAAGACCGAGAGCTAACTATCGAGACTTTGGTCTATCCGGACACATACTTCGTGAAATGGTTCACGCATGTTTGTTGCCAGGGGCAACAAGATCAAGTTGG
>Orostachys_minuta
ATGGCAAGGAGAAGTTTGATTCAAAGGGAGAAAAAGAGGCAAAAATTGGAACATAAATATCATTTGATTCGTCGATCTTCAAAAAAAGAAATAAGCAAAGTTCCGTCTTTG---AGTGACAAATGGGAAATTCATGGAAAGTTACAATCCCCGCCACGTAATAGTGCTCCTACACGTCTTCATCGACGTTGTTTTTCGACCGGAAGACCGAGAGCTAACTATCGAGACTTTGGTCTATCCGGACACATACTTCGTGAAATGGTTCACGCATGTTTGTTGCCAGGGGCAACAAGATCAAGTTGG
>Orostachys_iwarenge_f_magna
ATGGCAAGGAGAAGTTTGATTCAAAGGGAGAAAAAGAGGCAAAAATTGGAACATAAATATCATTTGATTCGTCGATCTTCAAAAAAAGAAATAAGCAAAGTTCCGTCTTTG---AGTGACAAATGGGAAATTCATGGAAAGTTACAATCCCCGCCACGTAATAGTGCTCCTACACGTCTTCATCGACGTTGTTTTTCGACCGGAAGACCGAGAGCTAACTATCGAGACTTTGGTCTATCCGGACACATACTTCGTGAAATGGTTCACGCATGTTTGTTGCCAGGGGCAACAAGATCAAGTTGG
>Sinocrassula_densirosulata
ATGGCAAGGCGAAGTTTGATCCAAAGGGAAAAAAAGAGGCAAAAATTGGAACATAAATATCATTTGATTCGTCGATCTTCAAAAAAAGAAATAAGCAAAGTTCGGTCTTTG---AGTGACAAATGGGAAATTCATGGAAAGTTACAATCCCCGCCACGTAATAGTGCTCCTACACGTCTTCATCGACGTTGTTTTTCGACCGGAAGACCGAGAGCTAACTATCGAGACTTTGGTCTATCCGGACACATACTTCGTGAAATGGTTCACGCATGTTTGTTGCCAGGGGCAACAAGATCAAGTTGG
>Sinocrassula_indica
ATGGCAAGGCGAAGTTTGATCCAAAGGGAAAAAAAGAGGCAAAAATTGGAACATAAATATCATTTGATTCGTCGATCTTCAAAAAAAGAAATAAGCAAAGTTCGGTCTTTG---AGTGACAAATGGGAAATTCATGGAAAGTTACAATCCCCGCCACGTAATAGTGCTCCTACACGTCTTCATCGACGTTGTTTTTCGACCGGAAGACCGAGAGCTAACTATCGAGACTTTGGTCTATCCGGACACATACTTCGTGAAATGGTTCACGCATGTTTGTTGCCAGGGGCAACAAGATCAAGTTGG
>Umbilicus_rupestris
ATGGCAAGGAGAAGTTTGATTCAAAGGGAGAAAAAGAGGCAAAAATTGGAACATAAATATCATTTGATTCGTCGATCTTCAAAAAAAGAAATAAGCAAAGTTCCGTCGTTG---AGTGATAAATGGGAAATTCATGGAAAGTTACAATCCCCGCCACGTAATAGTGCTCCTACACGTCTTCATCGACGTTGTTTTTCGACCGGAAGACCGAGAGCTAACTATCGAGACTTTGGCCTATCCGGACACATACTTCGTGAAATGGTTCACGCATGTTTGTTGCCAGGGGCAACAAGATCAAGTTGG
>Myriophyllum_aquaticum
ATGGCAAGGAAAAGTTTGATTCAGAGGGAGAAGAAGAGGCAAAATTTGGAACAGAAATATCATTTGATTCGTCGATTCTCAAAAAAAGAAATAAGCAAAGTTCCTTCATTG---AGTGATAAATGGAAAATTCATGGAAAGTTACAATCCCCACCACGCAATAGTGCACCTACACGCCTTCATCGACGTTGTTTTTCGACCGGAAGACCGAGAGCTAACTATCGAGACTTTGGGCTATCCGGGCACATACTTCGTGAAATGGTTCATGCATGTTTGTTGCCGGGGGCAACAAGATCAAGTTGG
>Myriophyllum_spicatum
ATGGCAAGGAAAAGTTTGATTCAGAGGGAGAAGAAGAGGCAAAATTTGGAACAGAAATATCATTTGATTCGTCGATTCTCAAAAAAAGAAATAAGCAAAGTTCCTTCATTG---AGTGATAAATGGAAAATTCATGGAAAGTTACAATCCCCACCACGCAATAGTGCACCTACACGCCTTCATCGACGTTGTTTTTCGACCGGAAGACCGAGAGCTAACTATCGAGACTTTGGTCTATCCGGGCACATACTTCGTGAAATGGTTCATGCATGTTTGTTGCCGGGGGCAACAAGATCAAGTTGG
>Sempervivum_heuffelii
ATGGCAAGGAGAAGTTTGATTCAACGGGAGAAAAAGAGGCAAAAATTGGAACATAAATATCATTTGATTCGTCGATCTTCAAAAAAAGAAATAAGCAAAGTTCCGTCGTTG---AGTGATAAATGGGAAATTCATGGAAAGTTACAATCCCCGCCGCGTAATAGTGCTCCTACACGTCTTCATCGACGTTGTTTTTCAACCGGAAGACCGAGAGCTAACTATCGAGACTTTGGTCTATCCGGACACATACTTCGTGAAATGGTTCACGCATGTTTGTTACCAGGGGCAACAAGATCAAGTTGG
>Sempervivum_ciliosum
ATGGCACGGAGAAGTTTGATTCAACGGGAGAAAAAGAGGCAAAAATTGGAACATAAATATCATTTGATTCGTCGATCTTCAAAAAAAGAAATAAGCAAAGTTCCGTCGTTG---AGTGATAAATGGGAAATTCATGGAAAGTTACAATCCCCGCCGCGTAATAGTGCTCCTACACGTCTTCATCGACGTTGTTTTTCAACCGGAAGACCGAGAGCTAACTATCGAGACTTTGGTCTATCCGGACACATACTTCGTGAAATGGTTCACGCATGTTTGTTACCAGGGGCAACAAGATCAAGTTGG
>Sempervivum_funckii
ATGGCACGGAGAAGTTTGATTCAACGGGAGAAAAAGAGGCAAAAATTGGAACATAAATATCATTTGATTCGTCGATCTTCAAAAAAAGAAATAAGCAAAGTTCCGTCGTTG---AGTGATAAATGGGAAATTCATGGAAAGTTACAATCCCCGCCGCGTAATAGTGCTCCTACACGTCTTCATCGACGTTGTTTTTCAACCGGAAGACCGAGAGCTAACTATCGAGACTTTGGTCTATCCGGACACATACTTCGTGAAATGGTTCACGCATGTTTGTTACCAGGGGCAACAAGATCAAGTTGG
>Sempervivum_globiferum_subsp_hirtum
ATGGCAAGGAGAAGTTTGATTCAACGGGAGAAAAAGAGGCAAAAATTGGAACATAAATATCATTTGATTCGTCGATCTTCAAAAAAAGAAATAAGCAAAGTTCCGTCGTTG---AGTGATAAATGGGAAATTCATGGAAAGTTACAATCCCCGCCGCGTAATAGTGCTCCTACACGTCTTCATCGACGTTGTTTTTCAACCGGAAGACCGAGAGCTAACTATCGAGACTTTGGTCTATCCGGACACATACTTCGTGAAATGGTTCACGCATGTTTGTTACCAGGGGCAACAAGATCAAGTTGG
>Sempervivum_globiferum
ATGGCAAGGAGAAGTTTGATTCAACGGGAGAAAAAGAGGCAAAAATTGGAACATAAATATCATTTGATTCGTCGATCTTCAAAAAAAGAAATAAGCAAAGTTCCGTCGTTG---AGTGATAAATGGGAAATTCATGGAAAGTTACAATCCCCGCCGCGTAATAGTGCTCCTACACGTCTTCATCGACGTTGTTTTTCAACCGGAAGACCGAGAGCTAACTATCGAGACTTTGGTCTATCCGGACACATACTTCGTGAAATGGTTCACGCATGTTTGTTACCAGGGGCAACAAGATCAAGTTGG
>Sempervivum_calcareum
ATGGCACGGAGAAGTTTGATTCAACGGGAGAAAAAGAGGCAAAAATTGGAACATAAATATCATTTGATTCGTCGATCTTCAAAAAAAGAAATAAGCAAAGTTCCGTCGTTG---AGTGATAAATGGGAAATTCATGGAAAGTTACAATCCCCGCCGCGTAATAGTGCTCCTACACGTCTTCATCGACGTTGTTTTTCAACCGGAAGACCGAGAGCTAACTATCGAGACTTTGGTCTATCCGGACACATACTTCGTGAAATGGTTCACGCATGTTTGTTACCAGGGGCAACAAGATCAAGTTGG
>Sempervivum_arachnoideum
ATGGCACGGAGAAGTTTGATTCAACGGGAGAAAAAGAGGCAAAAATTGGAACATAAATATCATTTGATTCGTCGATCTTCAAAAAAAGAAATAAGCAAAGTTCCGTCGTTG---AGTGATAAATGGGAAATTCATGGAAAGTTACAATCCCCGCCGCGTAATAGTGCTCCTACACGTCTTCATCGACGTTGTTTTTCAACCGGAAGACCGAGAGCTAACTATCGAGACTTTGGTCTATCCGGACACATACTTCGTGAAATGGTTCACGCATGTTTGTTACCAGGGGCAACAAGATCAAGTTGG
