# Supplementary material for: Exploring Plastomic Resources in Sempervivum (Crassulaceae): Implications for Phylogenetics
Source: Genes (Basel). 2024 Mar 30;15(4):441. doi: 10.3390/genes15040441 (PMC11049882; doi:10.3390/genes15040441)
Supplement: Supplementary file 1 [file genes-15-00441-s001.zip › (revised)supplementary files_Junhu Kan/Data S1/rps16.fasta]

>Crassula_alstonii
ATGGTAAAACTTCGTTTAAAACGATGTGGTAGAAAGCAACGAGCCGTCTATCGAATTGTTGCAATTGATGTTCGATCTAGAAGAGAAGGAAGAGATCTTTGTAAAGTGGGTTTTTATGACCCTATAAAGAATCAAACTTATTTAAATGTTCCGGCTATTATCTATTTCCTTGAAAAAGGTGCTAAACCGACAGGAACTGTTCATGATATTTCAAAGAAGGCGGAGGTTTTTAGAGAACTTCTCCATAAT---------------------CAACCGAAA------AATAGA---GTG---------------------------------------
>Crassula_columella
ATGGTAAAACTTCGTTTAAAACGATGTGGTAGAAAGCAACGAGCCGTCTATCGAATTGTTGCAATTGATGTTCGATCTAGAAGAGAAGGAAGAGATCTTTGTAAAGTGGGTTTTTATGACCCTATAAAGAATCAAACTTATTTAAATGTTCCGGCTATTATCTATTTCCTTGAAAAAGGTGCTAAACCGACAGGAACTGTTCATGATATTTCAAAGAAGGCGGAGGTTTTTAGAGAACTTCTCCATAAT---------------------CAACCGAAA------AATAGA---GTG---------------------------------------
>Crassula_dejecta
ATGGTAAAACTTCGTTTGAAACGATGTGGTAGAAAGCAACGAGCCGTCTATCGAATTGTTGCAATTGATGTTCGATCTAGAAGAGAAGGAAGAGATCTTTGTAAAGTGGGTTTTTATGACCCGATAAAGAATCAAACCTATTTAAATGTTCCGGCTATTATCTATTTCCTTGAAAAAGGTGCTAAACCGACAGGAACTGTTCATGATATTTCAAAGAAGGCGGAAGTTTTTAGAGAACTTCTCCATAAT---------------------CAACCGAAA------ACTAGA---GTG---------------------------------------
>Crassula_mesembryanthoides
ATGGTAAAACTTCGTTTGAAACGATGTGGTAGAAAGCAACGAGCCGTCTATCGAATTGTTGCAATTGATGTTCGATCTAGAAGAGAAGGAAGAGATCTTTGTAAAGTGGGTTTTTATGACCCGATAAAGAATCAAACTTATTTAAATGTTCCGGCTATTATCTATTTCCTTGAAAAAGGTGCGAAACCGACAGGAACTGTTCATGATATTTCAAAGAAGGCGGAGGTTTTTAGAGAACTTCTCCATAAT---------------------CAACCGAAA------ACTAGA---GTG---------------------------------------
>Crassula_perforata
ATGGTAAAACTTCGTTTGAAACGATGTGGTAGAAAGCAACGAGCCGTCTATCGAATTGTTGCAATTGATGTTCGATCTAGAAGAGAAGGAAGAGATCTTTGTAAAGTGGGTTTTTATGACCCGATAAAGAATCAAACTTATTTAAATGTTCCGGCTATTATCTATTTCCTTGAAAAAGGTGCTAAACCGACAGGAACTGTTCATGATATTTCAAAGAAGGCGGAGGTTTTTAGAGAACTTCTCCATAAT---------------------CAACCGAAA------AATAGA---GTG---------------------------------------
>Crassula_socialis
ATGGTAAAACTTCGTTTGAAACGATGTGGTAGAAAGCAACGAGCCGTCTATCGAATTGTTGCAATTGATGTTCGATCTAGAAGAGAAGGAAGAGATCTTTGTAAAGTGGGTTTTTATGACCCGATAAAGAATCAAACTTATTTAAATGTTCCGGCTATTATCTATTTCCTTGAAAAAGGTGCTAAACCGACAGGAACTGTTCATGATATTTCAAAGAAGGCGGAGGTTTTTAGAGAACTTCTCCATAAT---------------------CAACCGAAA------ACTAGA---GTG---------------------------------------
>Crassula_tecta
ATGGTAAAACTTCGTTTGAAACGATGTGGTAGAAAGCAACGAGCCGTCTATCGAATTGTTGCAATTGATGTTCGATCTAGAAGAGAAGGAAGAGATCTTTGTAAAGTGGGTTTTTATGACCCGATAAAGAATCAAACTTATTTAAATGTTCCGGCTATTATCTATTTCCTTGAAAAAGGTGCTAAACCGACAGGAACTGTTCATGATATTTCAAAGAAGGCGGAGGTTTTTAGAGAACTTCTCCATAAT---------------------CAACCGAAA------ACTGGA---GTG---------------------------------------
>Crassula_mesembrianthemopsis
ATGGTAAAACTTCGTTTGAAACGATGTGGTAGAAAGCAACGAGCCGTCTATCGAATTGTTGCAATTGATGTTCGATCTAGAAGAGAAGGAAGAGATCTTTGTAAAGTGGGTTTTTATGACCCGATAAAGAATCAAACTTATTTAAATGTTCCGGCTATTATCTATTTCCTTGAAAAAGGTGCTAAACCGACAGGAACTGTTCATGATATTTCAAAGAAGGCGGAGGTTTTTAGAGAACTTCTCCATAAT---------------------CAACCGAAA------ACTGGA---GTG---------------------------------------
>Crassula_deltoidea
ATGGTAAAACTTCGTTTGAAACGATGTGGTAGAAAGCAACGAGCCGTCTATCGAATTGTTGCAATTGATGTTCGATCTCGAAGAGAAGGAAGAGATCTTTGTAAAGTGGGTTTTTATGACCCGATAAAGAATCAAACTTCTTTAAATGTTCCCGCTATTATCTATTTCCTTGAAAAGGGTGCTAAACCAACAGGAACTGTTCATGATATTTTAAAAAAGGCGGAGGTTTTTAGGGAATTTCTCCACAAT---------------------CAAACGAAA------AGGACCCCTATC---------------------------------------
>Crassula_expansa_subsp_fragilis
ATGGTAAAACTTCGTTTGAAACGATGTGGTAGAAAGCAACGAGCCGTCTATCGAATTGTTGCAATTGATGTTCGAGCTCGAAGAGAAGGGAGAGATCTTTGTAAAGTGGGTTTTTATGACCCGATAAAGAATCAAACTTCTTTAAATGTTCCTGCTATTATATATTTCCTTGAAAGGGGTGCTAAACCAACAGGAACTGTTCATGATATTTTAAAAAAGGCGGAGGTTTTTAGGGAACTTCTCCAGAAT---------------------CAAATGAAA------AACAGA---GTG---------------------------------------
>Crassula_volkensii
ATGGTAAAACTTCGTTTGAAACGATGTGGTAGAAAGCAACGAGCCGTCTATCGAATTGTTGCAATTGATGGTCGAGCTCGAAGAGAAGGGAGAGATCTTTGTAAAGTGGGTTTTTATGACCCGATAAAGAATCAAACTTCTTTAAATGTTCCTGCTATTATATATTTCCTTGAAAGGGGTGCTAAACCAACAGGAACTGTTCATGATATTTTAAAAAAGGCGGAGGTTTTTAGGGAACTTCTCCAGAAT---------------------CAAATGAAA------AACAGA---GTG---------------------------------------
>Cotyledon_tomentosa
ATGGTAAAACTTCGTTTGAAACGATGTGGTAGAAAGCAACGTGCCGTCTATCGAATTGTTGCAATTGATGTTCGAGCCCGAAGAGAAGGAAGAGATCTTCGTAAAGTGGGTTTTTATGATCCGATAAGGAATCAAACCTATTTAAATGTTCCGGCTATTCTCGATTTCCTTGAAAAAGGTGCTAAACCGACAGGAACTGTTCATGATATTTCAAAGAAGGCAGATGTTTTTAGGGAACTTCTCCTTAAT---------------------CAATCAAAA---------------------------------------------------------
>Kalanchoe_daigremontiana
ATGGTAAAACTTCGTTTGAAACGATGTGGTAGAAAGCAACGTGCCGTCTATCGAATTGTTGCAATTGATGTTCGAGCCCGAAGAGAAGGAAGAGATCTTCGTAAAGTGGGTTTTTATGATCCGATAAGGAATCAAACCTATTTAAATGTTCCTGCTATTCTCTATTTCCTTAAAAAAGGTGCTAAACCGACAGGAACTGTTCATGATATTTCAAAGAAGGCGGATGTTTTTAGGGAACTTCTCCTTAAT---------------------CAATCAAAA---------------------------------------------------------
>Kalanchoe_delagoensis
ATGGTAAAACTTCGTTTGAAACGATGTGGTAGAAAGCAACGTGCCGTCTATCGAATTGTTGCAATTGATGTTCGAGCCCGAAGAGAAGGAAGAGATCTTCGTAAAGTGGGTTTTTATGATCCGATAAGGAATCAAACCTATTTAAATGTTCCTGCTATTCTCTATTTCCTTAAAAAAGGTGCTAAACCGACAGGAACTGTTCATGATATTTCAAAGAAGGCGGATGTTTTTAGGGAACTTCTCCTTAAT---------------------CAATCAAAA---------------------------------------------------------
>Kalanchoe_fedtschenkoi
ATGGTAAAACTTCGTTTGAAACGATGTGGTAGAAAGCAACGAGCCGTCTATCGAATTGTTGCAATTGATGTTCGAGCCCGAAGAGAAGGAAGAGATCTTCGTAAAGTGGGTTTTTATGATCCGATAAGGAATCAAACCTATTTAAATGTTCCTGCTATTCTCTATTTCCTTAAAAAAGGTGCTAAACCGACAGGAACTGTTCATGATATTTCAAAGAAGGCGGATGTTTTTAGGGAACTTCTCCTTAAT---------------------CAATCAAAA---------------------------------------------------------
>Kalanchoe_longiflora
ATGGTAAAACTTCGTTTGAAACGATGTGGTAGAAAGCAACGTGCCGTCTATCGAATTGTTGCAATTGATGTTCGAGCCCGAAGAGAAGGAAGAGATCTTCGTAAAGTGGGTTTTTATGATCCGATAAGGAATCAAACCTATTTAAATGTTCCTGCTATTCTCTATTTCCTTGAAAAAGGTGCTAAACCGACAGGAACTGTTCATGATATTTCAAAGAAGGCGGATGTTTTTAGGGAACTTCTCCTTAAT---------------------CAATCAAAA---------------------------------------------------------
>Kalanchoe_tomentosa
ATGGTAAAACTTCGTTTGAAACGATGTGGTAGAAAGCAACGTGCCATCTATCGAATTGTTGCAATTGATGTTCGAGCCCGAAGAGAAGGAAGAGATCTTCGTAAAGTGGGTTTTTATGATCCGATAAGGAATCAAACCTATTTAAATGTTCCTGCTATTCTCTATTTCCTTGAAAAAGGTGCTAAACCGACCGGAACTGTTCATGATATTTCAAAGAAGGCAGATGTTTTTAGGGAACTTCTCCTTAAT---------------------CAATCAAAA---------------------------------------------------------
>Echeveria_lilacina
ATGGTAAAACTTCGTTTGAAACGATGTGGTAGAAAGCAACGAGCTGTTTATCGAATTGTTGCAATTGATGTTCGAGCCCGAAGAGAAGGAAGAGATCTTCGTAAAGTGGGTTTTTATGATCCGATAAGAAATCAAACCCAGTTAAACGTTCCTGCTCTTCTCTATTTCCTTGAAAAGGGGGCTCAACCGACAGGAACTGTTCATGATATTTCAAAGAAGGCAGATGTATTTAGGGAACTTTTTCTTAAT---------------------CAATCGAAA------TTAAAG---AAA---------------------------------------
>Graptopetalum_amethystinum
ATGGTAAAACTTCGTTTGAAACGATGTGGTAGAAAGCAACGTGCTGTTTATCGAATTGTTGCAATTGATGTTCGAGCCCGAAGAGAAGGAAGAGATCTTCGTAAAGTGGGTTTTTATGATCCGATAAGAAATCAAACCCAGTTAAACGTTCCTGCTCTTCTCTATTTCCTTGAAAAGGGGGCTCAACCGACAGGAACTGTTCATGATATTTCAAAGAAGGCAGATGTATTTAGGGAACTTTTTCTTAAT---------------------------------------------------------------------------------------
>Pachyphytum_compactum
ATGGTAAAACTTCGTTTGAAACGATGTGGTAGAAAGCAACGTGCTGTTTATCGAATTGTTGCAATTGATGTTAGAGCTCGAAGAGAAGGAAGAGATCTTCGTAAAGTGGGTTTTTATGATCCGATAAGAAATCAAACCCAGTTAAACGTTCCTGCTCTTCTCTATTTCCTTGAAAAGGGGGCTCAACCAACAGGAACTGTTCATGATATTTCAAAGAAGGCAGATGTATTTAGGGAACTTTTTCTTAAT---------------------CAATCGAAA------TTAAAG---AAA---------------------------------------
>Sedum_alfredii
ATGGTAAAACTTCGTTTGAAACGATGTGGTAGAAAGCAACGAGCTGTTTATCGAATTGTTGCAATTGATGTTCGAGCCCGACGAGAAGGAAGAGATCTTTGTAAAGTGGGTTTTTATGATCCGATAAGGAATCAAACCCAGTTAAACGTTCCTGCTCTTCTCTATTTCCTTGAAAAGGGGGCTCAACCGACAGGAACTGTTCATGATATTTCAAAGAAGGCGGATGTATTTAGGGAACTTTTTCTTAAT---------------------CAATCGAAA------TTAAAG---AAA---------------------------------------
>Sedum_emarginatum
ATGGTAAAACTTCGTTTGAAACGATGTGGTAGAAAGCAACGTGCTGTTTATCGAATTGTTGCAATTGATGTTCGAGCCCGACGAGAAGGAAGAGATCTTTGTAAAGTGGGTTTTTATGATCCGATAAGGAATCAAACCCAGTTAAATGTTCCTGCTCTTCTCTATTTCCTTGAAAAGGGGGCTCAACCGACAGGAACTGTTCATGATATTTCAAAGAAGGCGGATGTATTTAGGGAACTTTTTTTTAAT---------------------CAATCGAAA------TTAAAG---AAA---------------------------------------
>Sedum_lineare
ATGGTAAAACTTCGTTTGAAACGATGTGGTAGAAAGCAACGTGCTGTTTATCGAATTGTTGCAATTGATGTTCGAGCCCGACGAGAAGGAAGAGATCTGCGTAAAGTGGGTTTTTATGATCCGATAAGGAATCAAACCCAATTAAACGTTCCTGCTCTTCTCTATTTCCTTGAAAAGGGGGCTCAACCGACCGGAACTGTTCAGGATATTTCAAAAAAGGTGGATGTATTTAGGGAACTTTTTGTGAAT---------------------CAATCGAAA------TTAAAG---AAC---------------------------------------
>Sedum_oryzifolium
ATGGTAAAACTTCGTTTGAAACGATGTGGTAGAAAGCAACGTGCTGTTTATCGAATTGTTGCAATTGATGTTCGAGCCCGACGAGAAGGAAGAGATCTGCGTAAAGTGGGTTTTTATGATCCGATAAGGAATCAAACTCAGTTAAACGTTCCTGCTCTTCTCTATTTCCTTGAAAAGGGGGCTCAACCGACAGGAACTGTTCATGATATTTTAAAGAAGGTGGATGTATTTAGGGAACTTTTTCTGAAT---------------------AAATCGAAA------TTAAAG---AAC---------------------------------------
>Sedum_plumbizincicola
ATGGTAAAACTTCGTTTGAAACGATGTGGTAGAAAGCAACGTGCTGTTTATCGAATTGTTGCAATTGATGTTCGAGCCCGACGAGAAGGAAGAGATCTTTGTAAAGTGGGTTTTTATGATCCGATAAGGAATCAAACCCAGTTAAACGTTCCTGCTCTTCTCTATTTCCTTGAAAAGGGGGCTCAACCGACAGGAACTGTTCATGATATTTCAAAGAAGGCGGATGTATTTAGGAAACTTTTTCTTAAT---------------------CAATCGAAA------TTAAAG---AAA---------------------------------------
>Sedum_sarmentosum
ATGGTAAAACTTCGTTTGAAACGATGTGGTAGAAAGCAACGTGCTGTTTATCGAATTGTTGCAATTGATGTTCGAGCCCGACGAGAAGGAAGAGATCTTCGTAAAGTGGGTTTTTATGATCCGATAAGGAATCAAACTCAGTTAAACGTTCCTGCTCTTCTCTATTTCCTTGAAAAGGGGGCTCAACCGACAGGAACTGTTCATGATATTTCAAAGAAGGCGGATGTATTTAGGGAACTCTTTCTTAAT---------------------CAATCGAAA------TTAAAG---AAA---------------------------------------
>Sedum_tricarpum
ATGGTAAAACTTCGTTTGAAACGATGTGGTAGAAAGCAACGTGCTGTTTATCGAATTGTTGCAATTGATGTTCGAGCCCGACGAGAAGGAAGAGATCTTTGTAAAGTGGGTTTTTATGATCCGATAAGGAATCAAACCCAGTTAAACGTTCCTGCTCTTCTCTATTTCCTTGAAAAGGGGGCTCAACCGACAGGAACTGTTCATGATATTTCAAAGAAGGCGGATGTATTTAGGGAACTTTTTCTTAAT---------------------CAATCGAAA------TTAAAG---AAA---------------------------------------
>Aeonium_arboreum
ATGGTAAAACTTCGTTTGAAACGATGTGGTAGAAAGCAACGTGCCGTTTATCGAATTGTTGCAATTGATGTTCGAGCCCGAAGAGAAGGAAGAGATCTTCGTAAAGTGGGTTTTTATGATCCGATAAGGAATCAAACCCAGTTAAATGTTCCTGCGATTCTCTATTTCCTTGAAAAGGGGGCTAAACCGACAGGAACTGTTCATGATATTTCAAAGAAGGCGGATGTTTTTAGGGAACTTTTGCTTAAT---------------------CAATCGAAA------TTAAAG---AAA---------------------------------------
>Aeonium_balsamiferum
ATGGTAAAACTTCGTTTGAAACGATGTGGTAGAAAGCAACGAGCCGTTTATCGAATTGTTGCAATTGATGTTCGAGCCCGAAGAGAAGGAAGAGATCTTCGTAAAGTGGGTTTTTATGATCCGATAAGGAATCAAACCCAGTTAAATGTTCCTGCGATTCTCTATTTCCTTGAAAAGGGGGCTAAACCGACAGGAACTGTTCATGATATTTCAAAGAAGGCGGATGTTTTTAGGGAACTTTTGCTTAAT---------------------CAATCGAAA------TTAAAG---AAA---------------------------------------
>Aeonium_decorum
ATGGTAAAACTTCGTTTGAAACGATGTGGTAGAAAGCAACGAGCCGTTTATCGAATTGTTGCAATTGATGTTCGAGCCCGAAGAGAAGGAAGAGATCTTCGTAAAGTGGGTTTTTATGATCCGATAAGGAATCAAACCCAGTTAAATGTTCCTGCGATTCTCTATTTCCTTGAAAAGGGGGCTAAACCGACAGGAACTGTTCATGATATTTCAAAGAAGGCGGATGTTTTTAGGGAACTTTTGCTTAAT---------------------CAATCGAAA------TTAAAG---AAA---------------------------------------
>Aeonium_diplocyclum
ATGGTAAAACTTCGTTTGAAACGATGTGGTAGAAAGCAACGAGCCGTTTATCGAATTGTTGCAATTGATGTTCGAGCCCGAAGAGAAGGAAGAGATCTTCGTAAAGTGGGTTTTTATGATCCGATAAGGAATCAAACCCAGTTAAATGTTCCTGCGATTCTCTATTTCCTTGAAAAGGGGGCTAAACCGACAGGAACTGTTCATGATATTTCAAAGAAGGCGGATGTTTTTAGGGAACTTTTGCTTAAT---------------------CAATCGAAA------TTAAAG---AAA---------------------------------------
>Aeonium_dodrantale
ATGGTAAAACTTCGTTTGAAACGATGTGGTAGAAAGCAACGAGCCGTTTATCGAATTGTTGCAATTGATGTTCGAGCCCGAAGAGAAGGAAGAGATCTTCGTAAAGTGGGTTTTTATGATCCGATAAGGAATCAAACCCAGTTAAATGTTCCTGCGATTCTCTATTTCCTTGAAAAGGGGGCTAAACCGACAGGAACTGTTCATGATATTTCAAAGAAGGCTGATGTTTTTAGGGAACTTTTGCTTAAT---------------------CAATCGAAA------TTAAAG---AAA---------------------------------------
>Aeonium_nobile
ATGGTAAAACTTCGTTTGAAACGATGTGGTAGAAAGCAACGAGCCGTTTATCGAATTGTTGCAATTGATGTTCGAGCCCGAAGAGAAGGAAGAGATCTTCGTAAAGTGGGTTTTTATGATCCGATAAGGAATCAAACCCAGTTAAATGTTCCTGCGATTCTCTATTTCCTTGAAAAGGGGGCTAAACCGACAGGAACTGTTCATGATATTTCAAAGAAGGCGGATGTTTTTAGGGAACTTTTGCTTAAT---------------------CAATCGAAA------TTAAAG---AAA---------------------------------------
>Aeonium_saundersii
ATGGTAAAACTTCGTTTGAAACGATGTGGTAGAAAGCAACGAGCCGTTTATCGAATTGTTGCAATTGATGTTCGAGCCCGAAGAGAAGGAAGAGATCTTAGTAAAGTGGGTTTTTATGATCCGATAAGGAATCAAACCCAGTTAAATGTTCCTGCGATTCTCTATTTCCTTGAAAAGGGGGCTAAACCGACAGGAACTGTTCATGATATTTCAAAGAAGGCGGATGTTTTTAGGGAACTTTTGCTTAAT---------------------CAATCGAAA------TTAAAG---AAA---------------------------------------
>Aeonium_tabuliforme
ATGGTAAAACTTCGTTTGAGACGATGTGGTAGAAAGCAACGAGCCGTTTATCGAATTGTTGCAATTGATGTTCGAGCCCGAAGAGAAGGAAGAGATCTTCGTAAAGTGGGTTTTTATGATCCGATAAGGAATCAAACCCAGTTAAATGTTCCTGCGATTCTCTATTTCCTTGAAAAGGGGGCTAAACCGACAGGAACTGTTCATGATATTTCAAAGAAGGCGGATGTTTTTAGGGAACTTTTGCTTAAT---------------------CAATCGAAA------TTAAAG---AAA---------------------------------------
>Aeonium_undulatum
ATGGTAAAACTTCGTTTGAAACGATGTGGTAGAAAGCAACGAGCCGTTTATCGAATTGTTGCAATTGATGTTCGAGCCCGAAGAGAAGGAAGAGATCTTCGTAAAGTGGGTTTTTATGATCCGATAAGGAATCAAACCCAGTTAAATGTTCCTGCGATTCTCTATTTCCTTGAAAAGGGGGCTAAACCGACAGGAACTGTTCATGATATTTCAAAGAAGGCGGATGTTTTTAGGGAACTTTTGCTTAAT---------------------CAATCGAAA------TTAAAG---AAA---------------------------------------
>Monanthes_anagensis
ATGGTAAAACTTCGTTTAAAACGATGTGGTAGAAAGCAACGAGCCGTTTATCGAATTGTTGCAATTGATGTGCGAGCCCGAAGAGAAGGAAGAGATCTTCGTAAAGTGGGTTTTTATGATCCGATAAGGAATCAAACCCAGTTAAATGTTCCTGCGATTCTCTATTTCCTTGAAAAGGGGGCTAAACCGACAGGAACTGTTCATGATATTTCAAAGAAGGCAGATGTTTTTAGGGAACTTTTGCTTAAT---------------------CAATCGAAA------TTAAAT---AAA---------------------------------------
>Monanthes_brachycaulos
ATGGTAAAACTTCGTTTAAAACGATGTGGTAGAAAGCAACGAGCCGTTTATCGAATTGTTGCAATTGATGTGCGAGCCCGAAGAGAAGGAAGAGATCTTCGTAAAGTGGGTTTTTATGATCCGATAAGGAATCAAACCCAGTTAAATGTTCCTGCGATTCTCTATTTCCTTGAAAAGGGGGCTAAACCGACAGGAACTGTTCATGATATTTCAAAGAAGGCAGATGTTTTTAGGGAACTTTTGCTTAAT---------------------CAATCGAAA------TTAAAT---AAA---------------------------------------
>Monanthes_muralis
ATGGTAAAACTTCGTTTAAAACGATGTGGTAGAAAGCAACGAGCCGTTTATCGAATTGTTGCAATTGATGTGCGAGCCCGAAGAGAAGGAAGAGATCTTCGTAAAGTGGGTTTTTATGATCCGATAAGGAATCAAACCCAGTTAAATGTTCCTGCGATTCTCTATTTCCTTGAAAAGGGGGCTAAACCGACAGGAACTGTTCATGATATTTCAAAGAAGGCAGATGTTTTTAGGGAACTTTTGCTTAAT---------------------CAATCGAAA------TTCAAT---AAA---------------------------------------
>Monanthes_polyphylla
ATGGTAAAACTTCGTTTAAAACGATGTGGTAGAAAGCAACGAGCCGTTTATCGAATTGTTGCAATTGATGTGCGAGCCCGAAGAGAAGGAAGAGATCTTCGTAAAGTGGGTTTTTATGATCCGATAAGGAATCAAACCCAGTTAAATGTTCCTGCGATTCTCTATTTCCTTGAAAAGGGGGCTAAACCGACAGGAACTGTTCATGATATTTCAAAGAAGGCGGATGTTTTTAGGGAACTTTTGCTTAAT---------------------CAATCGAAA------TTAAAT---AAA---------------------------------------
>Rosularia_alpestris
ATGGTAAAACTTCGTTTGAAACGATGTGGTAGAAAGCAACGTGCCGTTTATCGAATTGTTGCAATTGATGTTCGAGCCCGACGAGAAGGACGAGATCTTCGTAAAGTGGGTTTTTATGATCCGATAAGGAATCAAACCCATTTAAATGTTCCTGCTATTCTCTATTTCCTTGAAAAGGGGGCTCAACCGACAGGAACTGTTCATGATATTTCAAAGAAGGCAGATGTGTTTAGGGAACTTTTTCTTAAT---------------------CAATCAAAA------TTAAAG---AAA---------------------------------------
>Sempervivum_tectorum
ATGGTAAAACTTCGTTTGAAACGATGTGGTAGAAAGCAACGTGCCGTTTATCGAATTGTTGCAATTGATGTTCGAGCTCGAAGAGAAGGAAGAGATCTTCGTAAAGTGGGTTTTTATGATCCGCTAAAGAATCAAACCCATTTAAATGTTCCGGCTATTCTCTATTTCCTTGAAAAGGGGGCTAAACCGACAGGAACTGTTCATGATATTTCAAAGAAGGCGGATGTTTTTAGGGAACTTTTTCTTAAT---------------------CAATCAAAA------TTAAAG---AAA---------------------------------------
>Phedimus_spurius
ATGGTAAAACTTCGTTTGAAACGATGTGGTAGAAAGCAACGTGCCGTTTATCGAATTGTTGCAATTGATGTTCGAGCCCGAAGAGAAGGAAGAGATCTTCGTAAAGTAGGTTTTTATGATCCGATAAGAAATCAAACCCATTTAAATGTTCCGGCTATTCTCTATTTCCTTGAAAAGGGGGCTAAACCGACAGGAACTGTTCATGATATTTCAAAGAAGGCAGATGTTTTTAGGGAACTTTTTCTTAAT---------------------CAATCGAAA------TTAAAG---AAA---------------------------------------
>Phedimus_aizoon
ATGGTAAAACTTCGTTTGAAACGATGTGGTAGAAAGCAACGTGCCGTTTATCGAATTGTTGCAATTGATGTTCGAACCCGAAGAGAAGGCAGAGATCTTCGTAAAGTGGGTTTTTATGATCCGATAAGGAATCAAACCAATTTAAATGTTCCGGCTATTCTCTATTTCCTTGAAAAGGGGGCTAAACCGACAGGAACTGTTCATGATATTTCAAAGAAGGCAGATGTTTTTAGGGAACTTTTTCTTAAT---------------------CAATCGAAA------TTAAAG---AAA---------------------------------------
>Phedimus_kamtschaticus
ATGGTAAAACTTCGTTTGAAACGATGTGGTAGAAAGCAACGTGCCGTTTATCGAATTGTTGCAATTGATGTTCGAACCCGAAGAGAAGGCAGAGATCTTCGTAAAGTGGGTTTTTATGATCCGATAAGGAATCAAACCAATTTAAATGTTCCGGCTATTCTCTATTTCCTTGAAAAGGGGGCTAAACCGACAGGAACTGTTCATGATATTTCAAAGAAGGCAGATGTTTTTAGGGAACTTTTTCTTAAT---------------------CAATCGAAA------TTAAAG---AAA---------------------------------------
>Phedimus_odontophyllus
ATGGTAAAACTTCGTTTGAAACGATGTGGTAGAAAGCAACGTGCCGTTTATCGAATTGTTGCAATTGATGTTCGAGCCCGAAGAGAAGGAAGAGATCTTCGTAAAGTGGGTTTTTATGATCCGATAAGGAATCAAACTCATTTAAATGTTCCGGCTATTCTCTATTTCCTTGAAAAGGGGGCTAAACCGACAGGAACTGTTCATGATATTTCAAAGAAGGCAGATCTTTTTAGGGAACTTTTTATTAAT---------------------CAATCGAAA------TTAAAG---AAA---------------------------------------
>Phedimus_takesimensis
ATGGTAAAACTTCGTTTGAAACGATGTGGTAGAAAGCAACGAGCCGTTTATCGAATTGTTGCAATTGATGTTCGAACCCGAAGAGAAGGCAGAGATCTTCGTAAAGTGGGTTTTTATGATCCGATAAGGAATCAAACCAATTTAAATGTTCCGGCTATTCTCTATTTCCTTGAAAAGGGGGCTAAACCGACAGGAACTGTTCATGATATTTCAAAGAAGGCAGATGTTTTTAGGGAACTTTTTCTTAAT---------------------CAATCGAAA------TTAAAG---AAA---------------------------------------
>Phedimus_yangshanicus
ATGGTAAAACTTCGTTTGAAACGATGTGGTAGAAAGCAACGTGCCGTTTATCGAATTGTTGCAATTGATGTTCGAGCCCGAAGAGAAGGAAGAGATCTTCGTAAAGTGGGTTTTTATGATCCGATAAGGAATCAAACTCATTTAAATGTTCCGGCTATTCTCTATTTCCTTGAAAAGGGGGCTAAACCGACAGGAACTGTTCATGATATTTCAAAGAAGGCAGATCTTTTTAGGGAACTTTTTATTAAT---------------------CAATCGAAA------TTAAAG---AAA---------------------------------------
>Rhodiola_bupleuroides
ATGGTAAAACTTCGTTTGAAACGATGTGGTAGAAAGCAACGTGCCGTTTATCGAATTGTTGCAATTGATGTTCGAGCCCGAAGAGAAGGAAGAGATCTTCGTAAAGTGGGTTTTTATGATCCGATAAGGAATCAAACCCATTTAAATGTTCCTGCTATTCTCTATTTCCTTGAAAAGGGGGCTAAACCTACAGGAACTGTTCATGATATTTCAAAGAAGGCAGGTGTTTTTAGGGAACTTTTTCTTAAT---------------------CCATCCAAA------TTAAAG---AAC---------------------------------------
>Rhodiola_calliantha
ATGGTAAAACTTCGTTTGAAACGATGTGGTAGAAAGCAACGTGCCGTTTATCGAATTGTTGCAATTGATGTTCGAGCCCGAAGAGAAGGAAGAGATCTTCGTAAAGTGGGTTTTTATGATCCGATAAGGAATCAAACCCATTTAAATGTTCCTGCTATTCTCTATTTCCTTGAAAAGGGGGCTAAACCTACAGGAACTGTTCATGATATTTCAAAGAAGGCAGGTGTTTTTAGGGAACTTTTTCTTAAT---------------------CCATCCAAA------TTAAAG---AAC---------------------------------------
>Rhodiola_crenulata
ATGGTAAAACTTCGTTTGAAACGATGTGGTAGAAAGCAACGTGCCGTTTATCGAATTGTTGCAATTGATGTTCGAGCCCGAAGAGAAGGAAGAGATCTTCGTAAAGTGGGTTTTTATGATCCGATAAGGAATCAAACCCATTTAAATGTTCCTGCTATTCTCTATTTCCTTGAAAAGGGGGCTAAACCTACAGGAACTGTTCATGATATTTCAAAGAAGGCAGATGTTTTTAGGGAACTTTTTCTTAAT---------------------CAATCCAAA------TTAAAG---AAC---------------------------------------
>Rhodiola_henryi
ATGGTAAAACTTCGTTTGAAACGATGTGGTAGAAAGCAACGTGCCGTTTATCGAATTGTTGCAATTGATGTTCGAGCCCGAAGAGAAGGAAGAGATCTTCGTAAAGTGGGTTTTTATGATCCGATAAGGAATCAAACCCATTTAAATGTTCCTGCTATTCTCTATTTCCTTGAAAAGGGGGCTAAACCTACAGGAACTGTTCATGATATTTCAAAGAAGGCAGACGTTTTTAGGGAACTTTTTCTTAAT---------------------CAATCCAAA------TTAAAG---AAC---------------------------------------
>Rhodiola_himalensis
ATGGTAAAACTTCGTTTGAAACGATGTGGTAGAAAGCAACGTGCCGTTTATCGAATTGTTGCAATTGATGTTCGAGCCCGAAGAGAAGGAAGAGATCTTCGTAAAGTGGGTTTTTATGATCCGATAAGGAATCAAACCCATTTAAATGTTCCTGCTATTCTCTATTTCCTTGAAAAGGGGGCTAAACCGACAGGAACTGTTCATGATATTTCAAAGAAGGCAGATGTTTTTAGGGAACTTTTTCTTAAT---------------------CAATCCAAATTCAAATTAAAG---AAC---------------------------------------
>Rhodiola_kirilowii
ATGGTAAAACTTCGTTTGAAACGATGTGGTAGAAAGCAACGTGCCGTTTATCGAATTGTTGCAATTGATGTTCGAGCCCGAAGAGAAGGAAGAGATCTTCGTAAAGTGGGTTTTTATGATCCGATAAGGAATCAAACCCATTTAAATGTTCCTGCTATTCTCTATTTCCTTGAAAAGGGGGCTAAACCGACAGGAACTGTTCATGATATTTCAAAGAAGGCAGATGTTTTTAGGGAACTTTTTCTTAAT---------------------CAATCCAAA------TTAAAG---AAC---------------------------------------
>Rhodiola_rosea
ATGGTAAAACTTCGTTTGAAACGATGTGGTAGAAAGCAACGTGCCGTTTATCGAATTGTTGCAATTGATGTTCGAGCCCGAAGAGAAGGAAGAGATCTTCGTAAAGTGGGTTTTTATGATCCAATAAGGAATCAAACCCATTTAAATGTTCCTGCTATTCTCTATTTCCTTGAAAAGGGGGCTAAACCTACAGGAACTGTTCATGATATTTCAAAGAAGGCAGATGTTTTTAGGGAACTTTTTCTTATTTGCTTTTTCCATTTAGTTTTTATCTATCTA------TTATCT---ATG---------------------------------------
>Rhodiola_sacra
ATGGTAAAACTTCGTTTGAAACGATGTGGTAGAAAGCAACGTGCCGTTTATCGAATTGTTGCAATTGATGTTCGAGCCCGAAGAGAAGGAAGAGATCTTCGTAAAGTGGGTTTTTATGATCCGATAAGGAATCAAACCCATTTAAATGTTCCTGCTATTCTCTATTTCCTTGAAAAGGGGGCTAAACCGACAGGAACTGTTCATGATATTTCAAAGAAGGCAGATGTTTTTAGGGAACTTTTTCTTAAT---------------------CAATCCAAA------TTAAAG---AAC---------------------------------------
>Rhodiola_yunnanensis
ATGGTAAAACTTCGTTTGAAACGATGTGGTAGAAAGCAACGTGCCGTTTATCGAATTGTTGCAATTGATGTTCGAGCCCGAAGAGAAGGAAGAGATCTTCGTAAAGTGGGTTTTTATGATCCGATAAGGAATCAAACCCATTTAAATGTTCCTGCTATTCTCTATTTCCTTGAAAAGGGGGCTAAACCTACAGGAACTGTTCATGATATTTCAAAGAAGGCAGACGTTTTTAGGGAACTTTTTCTTAATTGCTTTTTCCATTTAGTTTTTATCTATCTA------TTATCT---ATG---------------------------------------
>Rhodiola_dumulosa
ATGGTAAAACTTCGTTTGAAACGATGTGGTAGAAAGCAACAAGCCGTTTATCGAATTGTTGCAATTGATGTTCGAGCCCGAAGAGAAGGAAGAGATCTTCGTAAAGTGGGTTTTTATGATCCGATAAGGAATCAAACCCATTTAAATGTTCCTGCTATTCTCTATTTCCTTGAAAAGGGGGCTAAACCGACAGGAACTGTTCATGATATTTCAAAGAAGGCAGATGTTTTTAGGGAACTTTTTCTTAAT---------------------CAATCCAAA------TTAAAG---AAC---------------------------------------
>Rhodiola_fastigiata
ATGGTAAAACTTCGTTTGAAACGATGTGGTAGAAAGCAACGTGCCGTTTATCGAATTGTTGCAATTGATGTTCGAGCCCGAAGAGAAGGAAGAGATCTTCGTAAAGTGGGTTTTTATGATCCGATAAGGAATCAAACCCATTTAAATGTTCCTGCTATTCTCTATTTCCTTGAAAAGGGGGCTAAACCTACAGGAACTGTTCATGATATTTCAAAGAAGGCAGATGTTTTTAGGGAACTTTTTCTTAAT---------------------CAATCCAAA------TTAAAG---AAC---------------------------------------
>Rhodiola_gelida
ATGGTAAAACTTCGTTTGAAACGATGTGGTAGAAAGCAACGTGCCGTTTATCGAATTGTTGCAATTGATGTTCGAGCCCGAAGAGAAGGAAGAGATCTTCGTAAAGTGGGTTTTTATGATCCGATAAGGAATCAAACCCATTTAAATGTTCCTGCTATTCTCTATTTCCTTGAAAAGGGGGCTAAACCTACAGGAACTGTTCATGATATTTCAAAGAAGGCAGATGTTTTTAGGGAACTTTTTCTTAAT---------------------CAATCCAAA------TTAAAG---AAC---------------------------------------
>Rhodiola_hobsonii
ATGGTAAAACTTCGTTTGAAACGATGTGGTAGAAAGCAACGTGCCGTTTATCGAATTGTTGCAATTGATGTTCGAGCCCGAAGAGAAGGAAGAGATCTTCGTAAAGTGGGTTTTTATGATCCGATAAGGAATCAAACCCATTTAAATGTTCCTGCTATTCTCTATTTCCTTGAAAAGGGGGCTAAACCTACAGGAACTGTTCATGATATTTCAAAGAAGGCAGATGTTTTTAGGGAACTTTTTCCTATTTGCTATTTCCATTTAGTTTTTATCTATCTA------TTATCT---ATG---------------------------------------
>Rhodiola_humilis
ATGGTAAAACTTCGTTTGAAACGATGTGGTAGAAAGCAACGTGCCGTTTATCGAATTGTTGCAATTGATGTTCGAGCCCGAAGAGAAGGAAGAGATCTTCGTAAAGTGGGTTTTTATGATCCGATAAGGAATCAAACCCATTTAAATGTTCCTGCTATTCTCTATTTCCTTGAAAAGGGGGCTAAACCTACAGGAACTGTTCATGATATTTCAAAGAAGACAGATGTTTTTAGGGAACTTTTTCTTAAT---------------------CAATCCAAA------TTAAAG---AAA---------------------------------------
>Rhodiola_integrifolia
ATGGTAAAACTTCGTTTGAAACGATGTGGTAGAAAGCAACGTGCCGTTTATCGAATTGTTGCAATTGATGTTCGAGCCCGAAGAGAAGGAAGAGATCTTCGTAAAGTGGGTTTTTATGATCCGATAAGGAATCAAACCCATTTAAATGTTCCTGCTATTCTCTATTTCCTTGAAAAGGGGGCTAAACCTACAGGAACTGTTCATGATATTTCAAAGAAGGCAGATGTTTTTAGGGAACTTTTTCTTAAT---------------------CAATCCAAA------TTAAAG---AAAAAAAAAAAGAGT---------GTGGGTATGACTCGGATC
>Rhodiola_liciae
ATGGTAAAACTTCGTTTGAAACGATGTGGTAGAAAGCAACGTGACGTTTATCGAATTGTTGCAATTGATGTTCGAGCCCGAAGAGAAGGAAGAGATCTTCGTAAAGTGGGTTTTTATGATCCGATAAGGAATCAAACCCATTTAAATGTTCCTGCTATTCTCTATTTCCTTGAAAAGGGGGCTAAACCTACAGGAACTGTTCATGATATTTCAAAGAAGGCAGATGTTTTTAGGGAACTTTTTCTTAAT---------------------CAATCCAAA------TTAAAG---AAA---------------------------------------
>Rhodiola_macrocarpa
ATGGTAAAACTTCGTTTGAAACGATGTGGTAGAAAGCAACGTGCCGTTTATCGAATTGTTGCAATTGATGTTCGAGCCCGAAGAGAAGGAAGAGATCTTCGTAAAGTGGGTTTTTATGATCCGATAAGGAATCAAACCCATTTAAATGTTCCTGCTATTCTCTATTTCCTTGAAAAGGGGGCTAAACCTACAGGAACTGTTCATGATATTTCAAAGAAGGCAGATGTTTTTAGGGAACTTTTTCCTATTTGCTTTTTCCATTTAGTTTTTATCTATCTA------TTATCT---ATG---------------------------------------
>Rhodiola_ovatisepala
ATGGTAAAACTTCGTTTGAAACGATGTGGTAGAAAGCAACGTGCCGTTTATCGAATTGTTGCAATTGATGTTCGAGCCCGAAGAGAAGGAAGAGATCTTCGTAAAGTGGGTTTTTATGATCCGATAAGGAATCAAACCCATTTAAATGTTCCTGCTATTCTCTATTTCCTTGAAAAGGGGGCTAAACCTACAGGAACTGTTCATGATATTTCAAAGAAGGCAGATGTTTTTAGGGAACTTTTTCTTATTTGCTATTTCCATTTAGTTTTTATCTATCTA------TTATCT---ATG---------------------------------------
>Rhodiola_prainii
ATGGTAAAACTTCGTTTGAAACGATGTGGTAGAAAGCAACGTGCCGTTTATCGAATTGTTGCAATTGATGTTCGAGCCCGAAGAGAAGGAAGAGATCTTCGTAAAGTGGGTTTTTATGATCCGATAAGGAATCAAACCCATTTAAATGTTCCTGCTATTCTCTATTTCCTTGAAAAGGGGGCTAAACCTACAGGAACTGTTCATGATATTTCAAAGAAGGCAGATGTTTTTAGGGAACTTTTTCTTAAT---------------------CAATCCAAA------TTAAAG---AAA---------------------------------------
>Rhodiola_quadrifida
ATGGTAAAACTTCGTTTGAAACGATGTGGTAGAAAGCAACGTGCCGTTTATCGAATTGTTGCAATTGATGTTCGAGCCCGAAGAGAAGGAAGAGATCTTCGTAAAGTGGGTTTTTATGATCCGATAAGGAATCAAACCCATTTAAATGTTCCTGCTATTCTCTATTTCCTTGAAAAGGGGGCTAAACCGACAGGAACTGTTCATGATATTTCAAAGAAGGCAGATGTTTTTAGGGAACTTTTTCTTAAT---------------------CAATCCAAA------TTAAAG---AAC---------------------------------------
>Rhodiola_rhodantha
ATGGTAAAACTTCGTTTGAAACGATGTGGTAGAAAGCAACGTGCCGTTTATCGAATTGTTGCAATTGATGTTCGAGCCCGAAGAGAAGGAAGAGATCTTCGTAAAGTGGGTTTTTATGATCCGATAAGGAATCAAACCCATTTAAATGTTCCTGCTATTCTCTATTTCCTTGAAAAGGGGGCTAAACCTACAGGAACTGTTCATGATATTTCAAAGAAGGCAGATGTTTTTAGGGAACTTTTTCTTAAT---------------------CAATCCAAA------TTAAAG---AAAAAAAAAAAGAGT---------GTGGGTATGACTCGGATC
>Rhodiola_sexifolia
ATGGTAAAACTTCGTTTGAAACGATGTGGTAGAAAGCAACGTGCCGTTTATCGAATTGTTGCAATTGATGTTCGAGCCCGAAGAGAAGGAAGAGATCTTCGTAAAGTGGGTTTTTATGATCCGATAAGGAATCAAACCCATTTAAATGTTCCTGCTATTCTCTATTTCCTTGAAAAGGGGGCTAAACCTACAGGAACTGTTCATGATATTTCAAAGAAGGCAGATGTTTTTAGGGAACTTTTTCTTAAT---------------------CAATCCAAA------TTAAAG---AAA---------------------------------------
>Rhodiola_sinuata
ATGGTAAAACTTCGTTTGAAACGATGTGGTAGAAAGCAACGTGCCGTTTATCGAATTGTTGCAATTGATGTTCGAGCCCGAAGAGAAGGAAGAGATCTTCGTAAAGTGGGTTTTTATGATCCGATAAGGAATCAAACCCATTTAAATGTTCCTGCTATTCTCTATTTCCTTGAAAAGGGGGCTAAACCTACAGGAACTGTTCATGATATTTCAAAGAAGGCAGATGTTTTTAGGGAACTTTTTCTTAAT---------------------CAATCCAAA------TTAAAG---AAAAAAAAAAAAAAAGAGTGTGGGTATAACTCGGATCTAATC
>Rhodiola_smithii
ATGGTAAAACTTCGTTTGAAACGATGTGGTAGAAAGCAACGTGCCGTTTATCGAATTGTTGCAATTGATGTTCGAGCCCGAAGAGAAGGAAGAGATCTTCGTAAAGTGGGTTTTTATGATCCGATAAGGAATCAAACCCATTTAAATGTTCCTGCTATTCTCTATTTCCTTGAAAAGGGGGCTAAACCTACAGGAACTGTTCATGATATTTCAAAGAAGGCAGATGTTTTTAGGGAACTTTTTCTTATTTGCTATTTCCATTTAGTTTTTATCTATCTA------TTATCT---ATG---------------------------------------
>Rhodiola_stapfii
ATGGTAAAACTTCGTTTGAAACGATGTGGTAGAAAGCAACGTGCCGTTTATCGAATTGTTGCAATTGATGTTCGAGCCCGAAGAGAAGGAAGAGATCTTCGTAAAGTGGGTTTTTATGATCCGATAAGGAATCAAACCCATTTAAATGTTCCTGCTATTCTCTATTTCCTTGAAAAGGGGGCTAAACCTACAGGAACTGTTCATGATATTTCAAAGAAGGCAGATGTTTTTAGGGAACTTTTTCTTAAT---------------------CAATCCAAA------TTAAAG---AAA---------------------------------------
>Rhodiola_subopposita
ATGGTAAAACTTCGTTTGAAACGATGTGGTAGAAAGCAACAAGCCGTTTATCGAATTGTTGCAATTGATGTTCGAGCCCGAAGAGAAGGAAGAGATCTTCGTAAAGTGGGTTTTTATGATCCGATAAGGAATCAAACCCATTTAAATGTTCCTGCTATTCTCTATTTCCTTGAAAAGGGGGCTAAACCTACAGGAACTGTTCATGATATTTCAAAGAAGGCAGATGTTTTTAGGGAACTTTTTCTTAAT---------------------CAATCCAAA------TTAAAG---AAC---------------------------------------
>Rhodiola_tangutica
ATGGTAAAACTTCGTTTGAAACGATGTGGTAGAAAGCAACGTGCCGTTTATCGAATTGTTGCAATTGATGTTCGAGCCCGAAGAGAAGGAAGAGATCTTCGTAAAGTGGGTTTTTATGATCCGATAAGGAATCAAACCCATTTAAATGTTCCTGCTATTCTCTATTTCCTCGAAAAGGGGGCTAAACCGACAGGAACTGTTCATGATATTTCAAAGAAGGCAGATGTTTTTAGGGAACTTTTTCTTAAT---------------------CAATCCAAA------TTAAAG---AAC---------------------------------------
>Rhodiola_wallichiana
ATGGTAAAACTTCGTTTGAAACGATGTGGTAGAAAGCAACGTGCCGTTTATCGAATTGTTGCAATTGATGTTCGAGCCCGAAGAGAAGGAAGAGATCTTCGTAAAGTGGGTTTTTATGATCCGATAAGGAATCAAACCCATTTAAATGTTCCTGCTATTCTCTATTTCCTTGAAAAGGGGGCTAAACCTACAGGAACTGTTCATGATATTTCAAAGAAGGCAGATGTTTTTAGGGAACTTTTTCTTAAT---------------------CAATCCAAA------TTAAAG---AAA---------------------------------------
>Hylotelephium_ewersii
ATGGTAAAACTTCGTTTGAAACGATGTGGTAGAAAGCAACGTGCCGTTTATCGAATTGTTGCAATTGATGTTCGAGCCCGAAGAGAAGGAAGAGATCTTCGTAAAGTGGGTTTTTATGATCCGATAAGGAATCAAACCCATTTAAATGTTCCCGCTATTCTCTATTTCCTTGAAAAGGGGGCTAAACCGACAGGAACTGTTCATGATATTTCAAAGAAGGTGGATGTTTTTAGGGAACTTTTTCTTAAT---------------------CAATCAAAA---------------------------------------------------------
>Hylotelephium_verticillatum
ATGGTAAAACTTCGTTTGAAACGATGTGGTAGAAAGCAACGAGCCGTTTATCGAATTGTTGCAATTGATGTTCGAGCCCGAAGAGAAGGAAGAGATCTTCGTAAAGTGGGTTTTTATGATCCGATAAGGAATCAAACCCATTTAAATGTTCCCGCTATTCTCTATTTCCTTGAAAAGGGGGCTAAACCGACAGGAACTGTTCATGATATTTCAAAGAAGGTGGATGTTTTTAGGGAACTTTTTCTTAAT---------------------CAATCAAAA---------------------------------------------------------
>Hylotelephium_viviparum
ATGGTAAAACTTCGTTTGAAACGATGTGGTAGAAAGCAACGAGCCGTTTATCGAATTGTTGCAATTGATGTTCGAGCCCGAAGAGAAGGAAGAGATCTTCGTAAAGTGGGTTTTTATGATCCGATAAGGAATCAAACCCATTTAAATGTTCCCGCTATTCTCTATTTCCTTGAAAAGGGGGCTAAACCGACAGGAACTGTTCATGATATTTCAAAGAAGGTGGATGTTTTTAGGGAACTTTTTCTTAAT---------------------CAATCAAAA---------------------------------------------------------
>Meterostachys_sikokianus
ATGGTAAAACTTCGTTTGAAACGATGTGGTAGAAAGCAACGTGCCGTTTATCGAATTGTTGCAATTGATGTTCGAGCCCGAAGAGAAGGAAGAGATCTTCGTAAAGTGGGTTTTTATGATCCGATAAGGAATCAAACCCATTTAAATGTTCCCGCTATTCTCTATTTCCTTGAAAAGGGGGCTAAACCTACAGGAACTGTTCATGATATTTCAAAGAAGGCAGATGTTTTTAGGGAACTTTTTCTTAAT---------------------CAATCAAAA---------------------------------------------------------
>Orostachys_fimbriata
ATGGTAAAACTTCGTTTGAAACGATGTGGTAGAAAGCAACGTGCCGTTTATCGAATTGTTGCAATCGATGTTCGAGCCCGAAGAGAAGGAAGAGATCTTCGTAAAGTGGGTTTTTATGATCCGATAAGGAATCAAACCCATTTAAATGTTCCCGCTATTCTCTATTTCCTTGAAAAGGGGGCTAAACCTACAGGAACTGTTCATGATATTTCAAAGAAGGCAGATGTTTTTAGGGAACTTTTTCTTAAT---------------------CAATCAAAA---------------------------------------------------------
>Orostachys_japonica
ATGGTAAAACTTCGTTTGAAACGATGTGGTAGAAAGCAACGTGCCGTTTATCGAATTGTTGCAATTGATGTTCGAGCCCGAAGAGAAGGAAGAGATCTTCGTAAAGTGGGTTTTTATGATCCGATAAGGAATCAAACCCATTTAAATGTTCCCGCTATTCTCTATTTCCTTGAAAAGGGGGCTAAACCTACAGGAACTGTTCATGATATTTCAAAGAAGGCAGATGTTTTTAGGGAACTTTTTCTTAAT---------------------CAATCAAAA---------------------------------------------------------
>Orostachys_minuta
ATGGTAAAACTTCGTTTGAAACGATGTGGTAGAAAGCAACGTGCCGTTTATCGAATTGTTGCAATTGATGTTCGAGCCCGAAGAGAAGGAAGAGATCTTCGTAAAGTGGGTTTTTATGATCCGATAAGGAATCAAACCCATTTAAATGTTCCCGCTATTCTCTATTTCCTTGAAAAGGGGGCTAAACCTACAGGAACTGTTCATGATATTTCAAAGAAGGCAGATGTTTTTAGGGAACTTTTTCTTAAT---------------------CAATCAAAA---------------------------------------------------------
>Orostachys_iwarenge_f_magna
ATGGTAAAACTTCGTTTGAAACGATGTGGTAGAAAGCAACGTGCCGTTTATCGAATTGTTGCAATTGATGTTCGAGCCCGAAGAGAAGGAAGAGATCTTCGTAAAGTAGGTTTTTATGATCCGATAAGGAATCAAACCCATTTAAATGTTCCCGCTATTCTCTATTTCCTTGAAAAGGGGGCTAAACCGACAGGAACTGTTCATGATATTTCAAAGAAGGCGGATGTTTTTAGGGAACTTTTTCTTAAT---------------------CAATCAAAA---------------------------------------------------------
>Sinocrassula_densirosulata
ATGGTAAAACTTCGTTTGAAACGATGTGGTAGAAAGCAACGAGCCGTTTATCGAATTGTTGCAATTGATCTTCGAACCCGAAGAGAAGGAAGAGATCTTCGTAAAGTGGGTTTTTATGATCCGATAAGGAATCAAACCCATTTAAATGTTCCTGCTATTCTCTATTTCCTTGAAAAGGGGGCTAAACCTACAGGAACTGTTCATGATATTTCAAAGAAGGCGGATGTTTTTAGGGAACTTTTTATTAAT---------------------CAATCAAAA---------------------------------------------------------
>Sinocrassula_indica
ATGGTAAAACTTCGTTTGAAACGATGTGGTAGAAAGCAACGTGCCGTTTATCGAATTGTTGCAATTGATCTTCGAGCCCGAAGAGAAGGAAGAGATCTTCGTAAAGTGGGTTTTTATGATCCGATAAGGAATCAAACCCATTTAAATGTTCCTGCTATTCTCTATTTCCTTGAAAAGGGGGCTAAACCTACAGGAACTGTTCATGATATTTCAAAGAAGGCGGATGTTTTTAGGGAACTTTTTATTAAT---------------------CAATCAAAA---------------------------------------------------------
>Umbilicus_rupestris
ATGGTAAAACTTCGTTTGAAACGATGTGGTAGAAAGCAACGTGCCGTTTATCGAATTGTTGCAATTGATGTTCGAGCCCGAAGAGAAGGAAGAGATCTTCGTAAAGTGGGTTTTTATGATCCGATAAGGAATCAAACCCATTTAAATGTTCCTGCTATTCTCTATTTCCTTGAAAAGGGGGCTAAACCGACAGGAACTGTTTATGATATTTCAAAGAAGGCAGATGCTTTTAGGGAACTTTTTCTTAAT---------------------CAATCGAAA------TTAAAG---AAA---------------------------------------
>Myriophyllum_aquaticum
ATGGTAAAACTTCGTTTGAAACGATGTGGTAGAAAGCAACGAGCTGTCTATCGAATCGTTGCAATTGATGTTCGATCCCGAAGAGAAGGAAGAGATCTTCGGAAAGTGGGTTTTTTTGATCCGATAAACAGTCAAACTTATTTAAATGTTCCTCTTATTCTCTATTTCCTTGAAAAGGGTGCCCAACCAACAGGAACAGTTTATGATATTTCAAAGAGGGCGGAGGTTTTTACGGAATTTCTCCCTAAT---------------------CCAAATCAA------ACGAAAGTCAAT---------------------------------------
>Myriophyllum_spicatum
ATGGTAAAACTTCGTTTGAAACGATGTGGTAGAAAGCAACGAGCTGTCTATCGAATCGTTGCAATTGATGTTCGATCCCGAAGAGAAGGAAGAGATCTTCGGAAAGTGGGTTTTTTTGATCCGATAAACAGTCAAACTTATTTAAATGTTCCTCTTATTCTCTATTTTCTTGAAAAGGGTGCCCAACCAACAGGAACAGTTTATGATATTTCAAAGAGGGCGGAGGTTTTTACGGAATTTCTCCCTAAT---------------------CAAAATCAA------ACGAAAGTCAAT---------------------------------------
>Sempervivum_heuffelii
ATGGTAAAACTTCGTTTGAAACGATGTGGTAGAAAGCAACGTGCCGTTTATCGAATTGTTGCAATTGATGTTCGAGCCCGAAGAGAAGGAAGAGATCTTCGTAAAGTGGGTTTTTATGATCCGCTAAAGAATCAAACCCATTTAAATGTTCCCGCTATTCTCTATTTCCTTGAAAAGGGGGCTAAACCGACAGGAACTGTTCATGATATTTCAAAGAAGGCGGATGTTTTTAGGGAACTTTTTCTTAAT---------------------CAATCAAAA------TTAAAG---AAA---------------------------------------
>Sempervivum_ciliosum
ATGGTAAAACTTCGTTTGAAACGATGTGGTAGAAAGCAACGTGCCGTTTATCGAATTGTTGCAATTGATGTTCGAGCTCGAAGAGAAGGAAGAGATCTTCGTAAAGTGGGTTTTTATGATCCGCTAAAGAATCAAACCCATTTAAATGTTCCGGCTATTCTCTATTTCCTTGAAAAGGGGGCTAAACCGACAGGAACTGTTCATGATATTTCAAAGAAGGCGGATGTTTTTAGGGAACTTTTTCTTAAT---------------------CAATCAAAA------TTAAAG---AAA---------------------------------------
>Sempervivum_funckii
ATGGTAAAACTTCGTTTGAAACGATGTGGTAGAAAGCAACGTGCCGTTTATCGAATTGTTGCAATTGATGTTCGAGCTCGAAGAGAAGGAAGAGATCTTCGTAAAGTGGGTTTTTATGATCCGCTAAAGAATCAAACCCATTTAAATGTTCCGGCTATTCTCTATTTCCTTGAAAAGGGGGCTAAACCGACAGGAACTGTTCATGATATTTCAAAGAAGGCGGATGTTTTTAGGGAACTTTTTCTTAAT---------------------CAATCAAAA------TTAAAG---AAA---------------------------------------
>Sempervivum_globiferum_subsp_hirtum
ATGGTAAAACTTCGTTTGAAACGATGTGGTAGAAAGCAACGTGCCGTTTATCGAATTGTTGCAATTGATGTTCGAGCCCGAAGAGAAGGAAGAGATCTTCGTAAAGTGGGTTTTTATGATCCGCTAAAGAAGCAAACCCATTTAAATGTTCCCGCTATTCTCGATTTCCTTGAAAAGGGGGCTAAACCGACAGGAACTGTTCATGATATTTTAAAGAAGGCGGATGTTTTTAGGGAACTTTTTCTTAAT---------------------CAATCAAAA------TTAAAG---AAA---------------------------------------
>Sempervivum_globiferum
ATGGTAAAACTTCGTTTGAAACGATGTGGTAGAAAGCAACGTGCCGTTTATCGAATTGTTGCAATTGATGTTCGAGCCCGAAGAGAAGGAAGAGATCTTCGTAAAGTGGGTTTTTATGATCCGCTAAAGAAGCAAACCCATTTAAATGTTCCCGCTATTCTCGATTTCCTTGAAAAGGGGGCTAAACCGACAGGAACTGTTCATGATATTTTAAAGAAGGCGGATGTTTTTAGGGAACTTTTTCTTAAT---------------------CAATCAAAA------TTAAAG---AAA---------------------------------------
>Sempervivum_calcareum
ATGGTAAAACTTCGTTTGAAACGATGTGGTAGAAAGCAACGTGCCGTTTATCGAATTGTTGCAATTGATGTTCGAGCTCGAAGAGAAGGAAGAGATCTTCGTAAAGTGGGTTTTTATGATCCGCTAAAGAATCAAACCCATTTAAATGTTCCGGCTATTCTCTATTTCCTTGAAAAGGGGGCTAAACCGACAGGAACTGTTCATGATATTTCAAAGAAGGCGGATGTTTTTAGGGAACTTTTTCTTAAT---------------------CAATCAAAA------TTAAAG---AAA---------------------------------------
>Sempervivum_arachnoideum
ATGGTAAAACTTCGTTTGAAACGATGTGGTAGAAAGCAACGTGCCGTTTATCGAATTGTTGCAATTGATGTTCGAGCTCGAAGAGAAGGAAGAGATCTTCGTAAAGTGGGTTTTTATGATCCGCTAAAGAATCAAACCCATTTAAATGTTCCGGCTATTCTCTATTTCCTTGAAAAGGGGGCTAAACCGACAGGAACTGTTCATGATATTTCAAAGAAGGCGGATGTTTTTAGGGAACTTTTTCTTAAT---------------------CAATCAAAA------TTAAAG---AAA---------------------------------------
