# Supplementary material for: Exploring Plastomic Resources in Sempervivum (Crassulaceae): Implications for Phylogenetics
Source: Genes (Basel). 2024 Mar 30;15(4):441. doi: 10.3390/genes15040441 (PMC11049882; doi:10.3390/genes15040441)
Supplement: Supplementary file 1 [file genes-15-00441-s001.zip › (revised)supplementary files_Junhu Kan/Data S1/rps19.fasta]

>Crassula_alstonii
GTGACACGTTCACTAAAAAAAAATCCTTTTGTCGCAGATCATTTATTAAGAAAAATTGATAAGCTTAATATAAAAGCTGAAAAAGAAATAATAGTAACTTGGTCCCGGGCATCTACCATTATCCCCGCAATGATTGGACATACTATTGCTATCCATAATGGCAAAGAACATTTGCCTATTTATATAACGGATCGTATGGTCGGCCATAAATTGGGAGAATTTGCAGTTACTCTGAATTTTCGGGGACATGCAAAAAATGATACAAAATCGCGTCGT---
>Crassula_columella
GTGACACGTTCACTAAAAAAAAATCCTTTTGTCGCAGATCATTTATTAAGAAAAATTGATAAGCTTAATATAAAAGCTGAAAAAGAAATAATAGTAACTTGGTCCCGGGCATCTACCATTATCCCCGCAATGATTGGACATACTATTGCTATCCATAATGGCAAAGAACATTTGCCTATTTATATAACGGATCGTATGGTCGGCCATAAATTGGGAGAATTTGCAGTTACTCTGAATTTTCGGGGACATGCAAAAAATGATACAAAATCGCGTCGT---
>Crassula_dejecta
GTGACACGTTCACTAAAAAAAAATCCTTTTGTAGCAGATCATTTATTAAGAAAAATTGATAAGCTTAATATAAAAGCTGAAAAAGAAATAATAGTAACTTGGTCCCGGGCATCCACCATTATCCCCGCAATGATTGGACATACTATTGCTATCCATAATGGCAAAGAACATTTGCCTATTTATATAACGGATCGTATGGTCGGCCATAAATTGGGAGAATTTGCAGTTACTCTGAATTTTCGGGGACATGCAAAAAATGATACTAAATCGCGTCGT---
>Crassula_mesembryanthoides
GTGACACGTTCACTAAAAAAAAATCCTTTTGTAGCAGATCATTTATTAAGAAAAATTGATAAGCTTAATATAAAAGCTGAAAAAGAAATAATAGTAACTTGGTCCCGGGCATCTACCATTATCCCCGCAATGATTGGACATACTATTGCTATCCATAATGGCAAAGAACATTTGCCTATTTATATAACGGATCGTATGGTCGGCCATAAATTGGGAGAATTTGCAGTTACTCTGAATTTTCGGGGACATGCAAAAAATGATACTAAATCGCGTCGT---
>Crassula_perforata
GTGACACGTTCACTAAAAAAAAATCCTTTTGTAGCAGATCATTTATTAAGAAAAATTGATAAGCTTAATATAAAAGCTGAAAAAGAAATAATAGTAACTTGGTCCCGGGCATCTACCATTATCCCCGCAATGATTGGACATACTATTGCTATCCATAATGGCAAAGAACATTTGCCTATTTATATAACGGATCGTATGGTCGGCCATAAATTGGGAGAATTTGCAGTTACTCTGAATTTTCGGGGACATGCAAAAAATGATACTAAATCGCGTCGT---
>Crassula_socialis
GTGACACGTTCACTAAAAAAAAATCCTTTTGTAGCAGATCATTTATTAAGAAAAATTGATAAGCTTAATATAAAAGCTGAAAAAGAAATAATAGTAACTTGGTCCCGGGCATCTACCATTATCCCCGCAATGATTGGACATACTATTGCTATCCATAATGGCAAAGAACATTTGCCTATTTATATAACAGATCGTATGGTCGGCCATAAATTGGGAGAATTTGCAGTTACTCTGAATTTTCGGGGACATGCAAAAAATGATACTAAATCGCGTCGTTAC
>Crassula_tecta
GTGACACGTTCACTAAAAAAAAATCCTTTTGTAGCAGATCATTTATTAAGAAAAATTGATAAGCTTAATATAAAAGCTGAAAAAGAAATAATAGTAACTTGGTCCCGGGCATCTACCATTATCCCCGCAATGATTGGACATACTATTGCTATCCATAATGGCAAAGAACATTTGCCTATTTATATAACGGATCGTATGGTCGGCCATAAATTGGGAGAATTTGCAGTTACTCTGAATTTTCGGGGACATGCAAAAAATGATACTAAATCGCGTCGT---
>Crassula_mesembrianthemopsis
GTGACACGTTCACTAAAAAAAAATCCTTTTGTAGCAGATCATTTATTAAGAAAAATTGATAAGCTTAATATAAAAGCTGAAAAAGAAATAATAGTAACTTGGTCCCGGGCATCTACCATTATCCCCGCAATGATTGGACATACTATTGCTATCCATAATGGCAAAGAACATTTGCCTATTTATATAACGGATCGTATGGTCGGCCATAAATTGGGAGAATTTGCAGTTACTCTGAATTTTCGGGGACATGCAAAAAATGATACTAAATCGCGTCGT---
>Crassula_deltoidea
GTGACACGTTCACTAAAAAAAAATCCTTTTGTAGCAGATCATTTATTAAGAAAAATTAATAAGCTTAATATAAAAGCTGAAAAAGAAATAATAGTAACTTGGTCCCGGGCATCTACCATTATCCCCACAATGATTGGACATACTATTGCTGTCCATAATGGCAAAGAACATTTGCCGATTTATATAACAGATCGTATGGTCGGCCATAAATTGGGAGAATTTGCAGTTACTCTGAATTTTCGGGGACATGCAAAAAATGATACTAGATCACGTCGT---
>Crassula_expansa_subsp_fragilis
GTGACACGTTCACTAAAAAAAAATCCTTTTGTAGCAGATCATTTATTAAGAAAAATTCATAAGCTTAATATAAAAGCTGAAAAAGAAATAATAGTAACTTGGTCCCGGGCATCTACCATTATCCCCACAATGATTGGACATACTATTGCTGTCCATAATGGCAAAGAACATTTGCCAATTTATATAACAGATCGTATGGTCGGCCATAAATTGGGAGAATTTGCAGTTACTCTGAATTTTCGGGGACATGCAAAAAATGATACTAGATCACGTCGT---
>Crassula_volkensii
GTGACACGTTCACTAAAAAAAAATCCTTTTGTAGCAGATCATTTATTAAGAAAAATAAATAAGCTTAATATAAAAGCTGAAAAAGAAATAATAGTAACTTGGTCCCGGGCATCTACCATTATCCCCACAATGATTGGACATACTATTGCTGTCCATACTGGCAAAGAACATTTGCCGATTTATATAACAGATCGTATGGTCGGCCATAAATTGGGAGAATTTGCAGTTACTCTGAATTTTCGGGGACATGCAAAAAATGATACTAGATCACGTCGT---
>Cotyledon_tomentosa
GTGACACGTTCACTAAAAAAAAATCCTTTTGTAGCAGATTTTTTATTAAGAAAAATTGATAAGCTTAATATAAAAGCTGAAAAAGAAATAATAGTCACTTGGTCCCGGGCATCTACCATTATCCCCACAATGATTGGACATACTATTGCTATCCATAATGGCAAAGAGCATTTGCCTATTTATATAACAGATCGTATGGTCGGACATAAATTGGGAGAATTCGCACTGACTCTAAACTTTAGAGGACATGCAAAAAATGATACGAAATCTCGTCGT---
>Kalanchoe_daigremontiana
GTGACACGTTCACTAAAAAAAAATCCTTTTGTAGCAGATTTTTTATTAAGAAAAATGGAGAAGCTTAATATAAAAGCTGAAAAAGAAATAATAGTAACTTGGTCCCGGGCATCTACCATTATCCCCACAATGATTGGACATACTATTGCTATCCATAATGGCAAAGAGCATTTGCCTATTTATATAACAGATCGTATGGTCGGACATAAATTGGGAGAATTTGCACTGACTCTAAACTTTCGAGGACATGCAAAAAATGATACTAAATCTCGTCGT---
>Kalanchoe_delagoensis
GTGACACGTTCACTAAAAAAAAATCCTTTTGTAGCAGATTTTTTATTAAGAAAAATGGAGAAGCTTAATATAAAAGCTGAAAAAGAAATAATAGTAACTTGGTCCCGGGCATCTACCATTATCCCCACAATGATTGGACATACTATTGCTATCCATAATGGCAAAGAGCATTTGCCTATTTATATAACAGATCGTATGGTCGGACATAAATTGGGAGAATTTGCACTGACTCTAAACTTTCGAGGACATGCAAAAAATGATACTAAATCTCGTCGT---
>Kalanchoe_fedtschenkoi
GTGACACGTTCACTAAAAAAAAATCCTTTTGTAGCAGATTTTTTATTAAGAAAAATGGAGAAGCTTAATATAAAAGCTGAAAAAGAAATAATAGTAACTTGGTCCCGGGCATCTACCATTATCCCCACAATGATTGGACATACTATTGCTATCCATAATGGCAAAGAGCATTTGCCTATTTATATAACAGATCGTATGGTCGGACATAAATTGGGAGAATTTGTACTGACTCTAAACTTTCGAGGACATGCAAAAAATGATACTAAATCTCGTCGT---
>Kalanchoe_longiflora
GTGACACGTTCACTAAAAAAAAATCCTTTTGTAGCAGATTTTTTATTAAGAAAAATTGAGAAGCTTAATATAAAAGCTGAAAAAGAAATAATAGTAACTTGGTCCCGGGCATCTACCATTATCCCCACAATGATTGGACATACTATTGCTATCCATAATGGCAAAGAGCATTTGCCTATTTATATAACAGATCGTATGGTCGGACATAAATTGGGAGAATTTGCACTGACTCTAAACTTTCGAGGACATGCAAAAAATGATACGAAATCTCGTCGT---
>Kalanchoe_tomentosa
GTGACACGTTCACTAAAAAAAAATCCTTTTGTAGCAGATTTTTTATTAAGAAAAATTGAGAAGCTTAATAGAAAAGCTGAAAAAGAAATAATAGTAACTTGGTCCCGGGCATCTACCATTATCCCCACAATGATTGGACATACTATTGCTATCCATAATGGCAAAGAGCATTTGCCTATTTATATAACAGATCGTATGGTCGGACATAAATTGGGAGAATTTGCACTGATTATAAACTTTCGAGGACATGCAAAAAATGATACGAAATCTCGTCGT---
>Echeveria_lilacina
GTGACACGTTCACTAAAAAAAAATCCTTTTGTAGCAGATTTTTTATTAAGAAAAATTTATAAGCTTAATATAAAAGCTGAAAAAGAAATAATAGTAACTTGGTCCCGGGCGTCTACCATTATCCCCATAATGATTGGACATACTATTGCTATTCATAATGGTAAAGAGCATTTGCCTATTTATATAACAGATCGTATGGTCGGACACAAATTGGGAGAATTTGCACTAACTCTAAATTTTAGAGGGCATGCAAAAAATGATACGAGATCTCGTCGT---
>Graptopetalum_amethystinum
GTGACACGTTCACTAAAAAAAAATCCTTTTGTAGCAGATTTTTTATTAAGAAAAATTTATAAGCTTAATATAAAAGCTGAAAAAGAAATAATAGTAACTTGGTCCCGGGCATCTACCATTATCCCCATAATGATTGGACATACTATTGCTATTCATAATGGTAAAGAGCATTTGCCTATTTATATAACAGATCGTATGGTCGGACACAAATTGGGAGAATTTGCACTAACTCTAAATTTTCGAGGACATGCAAAAAATGATACGAGATCTCGTCGT---
>Pachyphytum_compactum
GTGACACGTTCACTAAAAAAAAATCCTTTTGTAGCAGATTTTTTATTAAGAAAAATTTATAAGCTTAATATAAAAGCTGAAAAAGAAATAATAGTAACTTGGTCCCGGGCATCTACCATTATCCCCATAATGATTGGACATACTATTGCTATTCATAATGGTAAAGAGCATTTGCCTATTTATATAACAGATCGTATGGTCGGACACAAATTGGGAGAATTTGCACTAACTCTAAATTTTCGAGGACATGCAAAAAATGATACGAGATCTCGTCGT---
>Sedum_alfredii
GTGACACGTTCACTAAAAAAAAACCCTTTTGTAGCAGATTTTTTATTAAGAAAAATTTCTAAGCTTAATATAAAAGCTGAAAAAGAAATAATAGTAACTTGGTCCCGGGCATCTACCATTATCCCCATAATGATTGGACATACTATTGCTATTCATAATGGTAAAGAGCATTTGCCTATTTATATAACGGATCGTATGGTCGGACACAAATTGGGAGAATTTGCACTAACTCTAAATTTTCGAGGACATGCAAAAAATGATACGAGATCTCGGCGT---
>Sedum_emarginatum
GTGACACGTTCACTAAAAAAAAATCCTTTTGTAGCAGATTTTTTATTAAAAAAAATTTCTAAGCTTAATATAAAAGCTGAAAAAGAAATAATAGTAACTTGGTCCCGGGCATCTACCATTATCCCCATAATGATTGGACATACGATTGCTATTCATAATGGTAAAGAGCATTTGCCTATTTATATAAGAGATCGTATGGTCGGACACAAATTGGGAGAATTTGCACTAACTCTAAATTTTCGAGGACATGCAAAAAATGATACGAGATCGCGACGT---
>Sedum_lineare
GTGACACGTTCACTAAAAAAAAAACCTTTTGTAGCATATTTTTTATTAAGAAAAATTTCTAAGCTTAATATAAAAGCTGAAAAAGAAATAATAGTAACTTGGTCCCGGGCGTCTACCATTATCCCCATAATGATTGGGCATACTATTGCTATTCATAATGGTAAAGAACATTTGCCTATTTATATAACAGATCGTATGGTCGGACACAAATTAGGAGAATTTGCGTTAACTCTAAATTTTCGAGGACATGCAAAAAATGATACGAGATCTCGTCGT---
>Sedum_oryzifolium
GTGACACGTTCACTAAAAAAAAAACCTTTTGTAGCAGATTTTTTATTAAGAAAAATTTCTAAGCTTAATATAAAAGCTGAAAAAGAAATAATAGTAACTTGGTCCCGGGCGTCTACCATTATCCCCATAATGATTGGACATACTATTGCTATTCATAATGGTAAAGAACATTTGCCTATTTATATAACAGATCGTATGGTCGGACACAAATTGGGAGAATTTGCGCTGACTCTAAATTTTCGAGGACATGCAAAAAATGATACGAGATCTCGTCGT---
>Sedum_plumbizincicola
GTGACACGTTCACTAAAAAAAAATCCTTTTGTAGCAGATTTTTTATTAAAAAAAATTTCTAAGCTTAATATAAAAGCTGAAAAAGAAATAATAGTAACTTGGTCCCGGGCATCTACCATTATCCCCATAATGATTGGACATACTATTGCTATTCATAATGGTAAAGAGCATTTGCCTATTTATATAACAGATCGTATGGTCGGACACAAATTGGGAGAATTTGCACTAACTCTAAATTTTCGAGGACATGCAAAAAATGATACGAGATCTCGGCGT---
>Sedum_sarmentosum
GTGACACGTTCACTAAAAAAAAACCCTTTTGTAGCAGATTTTTTATTAAGAAAAATTTCTAAGCTTAATATAAAAGCTGAAAAAGAAATAATAGTAACTTGGTCCCGGGCATCTACCATTATCCCCATAATGATTGGACATACTATTGCTATTCATAATGGTAAAGAGCATTTGCCTATTTATATAACAGATCGTATGGTCGGACACAAATTGGGAGAATTTGCACTAACTCTAAATTTTCGAGGACATGCAAAAAATGATACGAGATCTAGACGT---
>Sedum_tricarpum
GTGACACGTTCACTAAAAAAAAACCCTTTTGTAGCAGATTTTTTATTAAGAAAAATTTCTAAGCTTAATATAAAAGCTGAAAAAGAAATAATAGTAACTTGGTCCCGGGCATCTACCATTATCCCCATAATGATTGGACATACTATTGCTATTCATAATGGTAAAGAGCATTTGCCTATTTATATAACGGATCGTATGGTCGGACACAAATTGGGAGAATTTGCACTAACTCTAAATTTTCGAGGACATGCAAAAAATGATACGAGATCTCGGCGT---
>Aeonium_arboreum
GTGACACGTTCACTAAAAAAAAATCCTTTTGTAGCAGATTTTTTATTAAGAAAAATTTCGAAGCTAAATATAAAAGCTGAAAAAGAAATAATAGTAACTTGGTCCCGGGCATCTACCATTATCCCCACAATGATTGGACATACTATTGCTATTCATAATGGTAAAGAGCATTTGCCGATTTATATAACAGATCGTATGGTCGGACACAAATTGGGAGAATTTGCACTAACTCTAAATTTTCGGGGACATGCAAAAAATGATACGAGATCTCGTCGT---
>Aeonium_balsamiferum
GTGACACGTTCACTAAAAAAAAATCCTTTTGTAGCAGATTTTTTATTAAGAAAAATTTCGAAGCTAAATATAAAAGCTGAAAAAGAAATAATAGTAACTTGGTCCCGGGCATCTACCATTATCCCCACAATGATTGGACATACTATTGCTATTCATAATGGTAAAGAGCATTTGCCGATTTATATAACAGATCGTATGGTCGGACACAAATTGGGAGAATTTGCACTAACTCTAAATTTTCGGGGACATGCAAAAAATGATACGAGATCTCGTCGT---
>Aeonium_decorum
GTGACACGTTCACTAAAAAAAAATCCTTTTGTAGCAGATTTTTTATTAAGAAAAATTTCGAAGCTAAATATAAAAGCTGAAAAAGAAATAATAGTAACTTGGTCCCGGGCATCTACCATTATCCCCACAATGATTGGACATACTATTGCTATTCATAATGGTAAAGAGCATTTGCCGATTTATATAACAGATCGTATGGTCGGACACAAATTGGGAGAATTTGCACTAACTCTAAATTTTCGGGGACATGCAAAAAATGATACGAGATCTCGTCGT---
>Aeonium_diplocyclum
GTGACACGTTCACTAAAAAAAAATCCTTTTGTAGCAGATTTTTTATTAAGAAAAATTTCGAAGCTAAATATAAAAGCTGAAAAAGAAATAATAGTAACTTGGTCCCGGGCATCTACCATTATCCCCACAATGATTGGACATACTATTGCTATTCATAATGGTAAAGAGCATTTGCCGATTTATATAACAGATCGTATGGTCGGACACAAATTGGGAGAATTTGCACTAACTCTAAATTTTCGGGGACATGCAAAAAATGATACGAGATCTCGTCGT---
>Aeonium_dodrantale
GTGACACGTTCACTAAAAAAAAATCCTTTTGTAGCAGATTTTTTATTAAGAAAAATTTCGAAGCTAAATATAAAAGCTGAAAAAGAAATAATAGTAACTTGGTCCCGGGCATCTACCATTATCCCCACAATGATTGGACATACTATTGCTATTCATAATGGTAAAGAGCATTTGCCGATTTATATAACAGATCGTATGGTCGGACACAAATTGGGAGAATTTGCACTAACTCTAAATTTTCGGGGACATGCAAAAAATGATACGAGATCTCGTCGT---
>Aeonium_nobile
GTGACACGTTCACTAAAAAAAAATCCTTTTGTAGCAGATTTTTTATTAAGAAAAATTTCGAAGCTAAATATAAAAGCTGAAAAAGAAATAATAGTAACTTGGTCCCGGGCATCTACCATTATCCCCACAATGATTGGACATACTATTGCTATTCATAATGGTAAAGAGCATTTGCCGATTTATATAACAGATCGTATGGTCGGACACAAATTGGGAGAATTTGCACTAACTCTAAATTTTCGGGGACATGCAAAAAATGATACGAGATCTCGTCGT---
>Aeonium_saundersii
GTGACACGTTCACTAAAAAAAAATCCTTTTGTAGCAGATTTTTTATTAAGAAAAATTTCGAAGCTAAATATAAAAGCTGAAAAAGAAATAATCGTAACTTGGTCCCGGGCATCTACCATTATCCCCACAATGATTGGACATACTATTGCTATTCATAATGGTAAAGAGCATTTGCCGATTTATATAACAGATCGTATGGTCGGACACAAATTGGGAGAATTTGCACTAACTCTAAATTTTCGGGGACATGCAAAAAATGATACGAGATCTCGTCGT---
>Aeonium_tabuliforme
GTGACACGTTCACTAAAAAAAAATCCTTTTGTAGCAGATTTTTTATTAAGAAAAATTTCGAAGCTAAATATAAAAGCTGAAAAAGAAATAATAGTAACTTGGTCCCGGGCATCTACCATTATCCCCACAATGATTGGACATACTATTGCTATTCATAATGGTAAAGAGCATTTGCCGATTTATATAACAGATCGTATGGTCGGACACAAATTGGGAGAATTTGCACTAACTCTAAATTTTCGGGGACATGCAAAAAATGATACGAGATCTCGTCGT---
>Aeonium_undulatum
GTGACACGTTCACTAAAAAAAAATCCTTTTGTAGCAGATTTTTTATTAAGAAAAATTTCGAAGCTAAATATAAAAGCTGAAAAAGAAATAATAGTAACTTGGTCCCGGGCATCTACCATTATCCCCACAATGATTGGACATACTATTGCTATTCATAATGGTAAAGAGCATTTGCCGATTTATATAACAGATCGTATGGTCGGACACAAATTGGGAGAATTTGCACTAACTCTAAATTTTCGGGGACATGCAAAAAATGATACGAGATCTCGTCGT---
>Monanthes_anagensis
GTGACACGTTCACTAAAAAAAAATCCTTTTGTAGCAGATTTTTTATTAAGAAAAATTTCGAAGCTAAATATAAAAGCTGAAAAAGAAATAATAGTAACTTGGTCCCGGGCATCTACCATTATCCCCACAATGATTGGACATACTATTGCTATTCATAATGGTAAAGAGCATTTGCCGATTTATATAACAGATCGTATGGTCGGACACAAATTGGGAGAATTTGCACTAACTCTAAATTTTCGGGGACATGCAAAAAATGATACGAGATCTCGTCGT---
>Monanthes_brachycaulos
GTGACACGTTCACTAAAAAAAAATCCTTTTGTAGCAGATTTTTTATTAAGAAAAATTTCGAAGCTAAATATAAAAGCTGAAAAAGAAATAATAGTAACTTGGTCCCGGGCATCTACCATTATCCCCACAATGATTGGACATACTATTGCTATTCATAATGGTAAAGAGCATTTGCCGATTTATATAACAGATCGTATGGTCGGACACAAATTGGGAGAATTTGCACTAACTCTAAATTTTCGGGGACATGCAAAAAATGATACGAGATCTCGTCGT---
>Monanthes_muralis
GTGACACGTTCACTAAAAAAAAATCCTTTTGTAGCAGATTTTTTATTAAGAAAAATTTCGAAGCTAAATATAAAAGCTGAAAAAGAAATAATAGTAACTTGGTCCCGGGCATCTACCATTATCCCCACAATGATTGGACATACTATTGCTATTCATAATGGTAAAGAGCATTTGCCGATTTATATAACAGATCGTATGGTCGGACACAAATTGGGAGAATTTGCACTAACTCTAAATTTTCGGGGACATGCAAAAAATGATACGAGATCTCGTCGT---
>Monanthes_polyphylla
GTGACACGTTCACTAAAAAAAAATCCTTTTGTAGCAGATTTTTTATTAAGAAAAATTTCGAAGCTAAATAGAAAAGCTGAAAAAGAAATAATAGTAACTTGGTCCCGGGCATCTACCATTATCCCCACAATGATTGGACATACTATTGCTATTCATAATGGTAAAGAGCATTTACCGATTTATATAACAGATCGTATGGTCGGACACAAATTGGGAGAATTTGCACTAACTCTAAATTTTCGGGGACATGCAAAAAATGATACGAGATCTCGTCGT---
>Rosularia_alpestris
GTGACACGTTCACTAAAAAAAAATCCTTTTGTAGCAGATTTTTTATTAAGAAAAATTTCGAAGCTTAATATAAAAGCTGAAAAAGAAATAATAGTAACTTGGTCCCGGGCATCTACCATTATCCCCACAATGATTGGACATACTATTGCTATTCATAATGGTAAAGAGCATTTGCCTATTTATATAACAGATCGTATGGTCGGACACAAATTGGGAGAATTTGCACTGACTCTCAATTTTCGGGGACATGCAAAAAATGATACGAGATCTCGTCGT---
>Sempervivum_tectorum
GTGACACGTTCACTAAAAAAAAATCCTTTTGTAGCAGATTTTTTATTAAGAAAAATTTCTAAGCTTAATATAAAAGCTGAAAAAGAAATAATAGTAACTTGGTCCCGGGCATCTACCATTATCCCCACAATGATTGGACATACTATTGCTATTCATAATGGTAAAGAGCATTTGCCTATTTATATAACAGATCGTATGGTCGGACACAAATTGGGAGAATTTGCACTGACTCTAAATTTTCGGGGACATGCAAAAAATGATACGAGATCTCGTCGT---
>Phedimus_spurius
GTGACACGTTCACTAAAAAAAAATCCTTTTGTAGCAGATTTTTTATTACGAAAAATTTATAAGCTTAATATAAAAGCTGAAAAAGAAATAATAGTAACTTGGTCTCGGGCATCTACGATTATCCCCACAATGATTGGACATACTATTGCTATTCATAACGGGAAAGAGCATTTGCCTATTTATATAACAGATCGTATGGTCGGCCATAAATTGGGAGAATTTGCACCGACTCTAAATTTTAGAGGACATGCAAAAAATGATACAAGATCTCGTCGT---
>Phedimus_aizoon
GTGACACGTTCACTAAAAAAAAATCCTTTTGTAGCAGATTTTTTATTACGAAAAATTGATAAGCTTAATATAAAAGCTGAAAAAGAAATAATAGTAACTTGGTCCCGGGCATCTACCATTATCCCCACAATGATTGGACATACTATTGCTATTCATAATGGTAAAGAACATTTGCCTATTTATATAACAGATCGTATGGTCGGACATAAATTGGGAGAATTTGCACCGACTCTAAATTTTCGGGGACATGCAAAAAATGATACGAGATCTCGTCGT---
>Phedimus_kamtschaticus
GTGACACGTTCACTAAAAAAAAATCCTTTTGTAGCAGATTTTTTATTACGAAAAATTGATAAGCTTAATATAAAAGCTGAAAAAGAAATAATAGTAACTTGGTCCCGGGCATCTACCATTATCCCCACAATGATTGGACATACTATTGCTATTCATAATGGTAAAGAGCATTTGCCTATTTATATAACAGATCGTATGGTCGGACATAAATTGGGAGAATTTGCACCGACTCTAAATTTTCGGGGACATGCAAAAAATGATACGAGATCTCGTCGT---
>Phedimus_odontophyllus
GTGACACGTTCACTAAAAAAAAATCCTTTTGTAGCAGATTTTTTATTACGAAAAATTTATAAGCTTAATATAAAAGCTGAAAAAGAAATAATAGTAACTTGGTCCCGGGCATCTACCATTATCCCCACAATGATTGGCCATACTATTGCTATTCATAACGGTAAAGAGCATTTGCCTATTTATATAACAGATCGTATGGTCGGCCATAAATTGGGAGAATTTGCACCGACTCTAAATTTTCGGGGACATGCAAAAAATGATACGAGATCTCGTCGT---
>Phedimus_takesimensis
GTGACACGTTCACTAAAAAAAAATCCTTTTGTAGCAGATTTTTTATTACGAAAAATTGATAAGCTTAATATAAAAGCTGAAAAAGAAATAATAGTAACTTGGTCCCGGGCATCTACCATTATCCCCACAATGATTGGACATACTATTGCTATTCATAATGGTAAAGAGCATTTGCCTATTTATATAACAGATCGTATGGTCGGACATAAATTGGGAGAATTTGCACCGACTCTAAATTTTCGGGGACATGCAAAAAATGATACGAGATCTCGTCGT---
>Phedimus_yangshanicus
GTGACACGTTCACTAAAAAAAAATCCTTTTGTAGCAGATTTTTTATTACGAAAAATTTATAAGCTTAATATAAAAGCTGAAAAAGAAATAATAGTAACTTGGTCCCGGGCATCTACCATTATCCCCACAATGATTGGCCATACTATTGCTATTCATAACGGTAAAGAGCATTTGCCTATTTATATAACAGATCGTATGGTCGGCCATAAATTGGGAGAATTTGCACCGACTCTAAATTTTCGGGGACATGCAAAAAATGATACGAGATCTCGTCGT---
>Rhodiola_bupleuroides
GTGACACGTTCACTAAAAAAAAATCCTTTTGTAGCAGATTTTTTATTACGAAAAATTTATAAGCTTAATATAAAAGCTGAAAAAGAAATAATAGTAACTTGGTCCCGGGCATCTACCATTATCCCCACAATGATTGGGCATACTATTGCTATTCATAATGGTAAAGAGCATTTGCCTATTTATATAACAGATCGTATGGTCGGACATAAATTGGGAGAATTTGCACCGACTCTAAATTTTCGGGGACATGCAAAAAATGATACGAGATCTCGTCGT---
>Rhodiola_calliantha
GTGACACGTTCACTAAAAAAAAATCCTTTTGTAGCAGATTTTTTATTACGAAAAATTTATAAGCTTAATATAAAAGCTGAAAAAGAAATAATAGTAACTTGGTCCCGGGCATCTACCATTATCCCCACAATGATTGGGCATACTATTGCTATTCATAATGGTAAAGAGCATTTGCCTATTTATATAACAGATCGTATGGTCGGACATAAATTGGGAGAATTTGCACCGACTCTAAATTTTCGGGGACATGCAAAAAATGATACGAGATCTCGTCGT---
>Rhodiola_crenulata
GTGACACGTTCACTAAAAAAAAATCCTTTTGTAGCAGATTTTTTATTACGAAAAATTTATAAGCTTAATATAAAAGCTGAAAAAGAAATAATAGTAACTTGGTCCCGGGCATCTACCATTATCCCCACAATGATTGGGCATACTATTGCTATTCATAATGGTAAAGAGCATTTGCCTATTTATATAACAGATCGTATGGTCGGACATAAATTGGGAGAATTTGCACCGACTCTAAATTTTCGGGGACATGCAAAAAATGATACGAGATCTCGTCGT---
>Rhodiola_henryi
GTGACACGTTCACTAAAAAAAAATCCTTTTGTAGCAGATTTTTTATTACGAAAAATTTATAAGCTTAATATAAAAGCTGAAAAAGAAATAATAGTAACTTGGTCCCGGGCATCTACCATTATCCCCACAATGATTGGGCATACTATTGCTATTCATAATGGTAAAGAGCATTTGCCTATTTATATAACAGATCGTATGGTCGGACATAAATTGGGAGAATTTGCACCGACTCTAAATTTTCGGGGACATGCAAAAAATGATACGAGATCTCGTCGT---
>Rhodiola_himalensis
GTGACACGTTCACTAAAAAAAAATCCTTTTGTAGCAGATTTTTTATTACGAAAAATTTATAAGCTTAATATAAAAGCTGAAAAAGAAATAATAGTAACTTGGTCCCGGGCATCTACCATTATCCCCACAATGATTGGGCATACTATTGCTATTCATAATGGTAAAGAGCATTTGCCTATTTATATAACAGATCGTATGGTCGGACATAAATTGGGAGAATTTGCACCGACTCTAAATTTTCGGGGACATGCAAAAAATGATACGAGATCTCGTCGT---
>Rhodiola_kirilowii
GTGACACGTTCACTAAAAAAAAATCCTTTTGTAGCAGATTTTTTATTACGCAAAATTTATAAGCTTAATATAAAAGCTGAAAAAGAAATAATAGTAACTTGGTCCCGGGCATCTACCATTATCCCCACAATGATTGGGCATACTATTGCTATTCATAATGGTAAAGAGCATTTGCCTATTTATATAACAGATCGTATGGTCGGACATAAATTGGGAGAATTTGCACCGACTCTAAATTTTCGGGGACATGCAAAAAATGATACGAGATCTCGTCGT---
>Rhodiola_rosea
GTGACACGTTCACTAAAAAAAAATCCTTTTGTAGCAGATTTTTTATTACGAAAAATTTATAAGCTTAATATAAAAGCTGAAAAAGAAATAATAGTAACTTGGTCCCGGGCATCTACCATTATCCCCACAATGATTGGGCATACTATTGCTATTCATAATGGTAAAGAGCATTTACCTATTTATATAACAGATCGTATGGTCGGACATAAATTGGGAGAATTTGCACCGACTCTAAATTTTCGGGGACATGCAAAAAATGATATGAGATCTCGTCGT---
>Rhodiola_sacra
GTGACACGTTCACTAAAAAAAAATCCTTTTGTAGCAGATTTTTTATTACGAAAAATTGATAAGCTTAATATAAAAGCTGAAAAAGAAATAATAGTAACTTGGTCCCGGGCATCTACCATTATCCCCACAATGATTGGGCATACTATTGCTATTCATAATGGTAAAGAGCATTTGCCTATTTATATAACAGATCGTATGGTCGGACATAAATTGGGAGAATTTGCACCGACTCTAAATTTTCGGGGACATGCAAAAAATGATACGAGATCTCGTCGT---
>Rhodiola_yunnanensis
GTGACACGTTCACTAAAAAAAAATCCTTTTGTAGCAGATTTTTTATTACGCAAAATTTATAAGCTTAATATAAAAGCTGAAAAAGAAATAATAATAACTTGGTCCCGGGCATCTACCATTATCCCCACAATGATTGGGCATACTATTGCTATTCATAATGGTAAAGAGCATTTGCCTATTTATATAACAGATCGTATGGTCGGACATAAATTGGGAGAATTTGCACCGACTCTAAATTTTCGGGGACATGCAAAAAATGATACGAGATCTCGTCGT---
>Rhodiola_dumulosa
GTGACACGTTCACTAAAAAAAAATCCTTTTGTAGCAGATTTTTTATTACGAAAAATTTATAAGCTTAATATAAAAGCTGAAAAAGAAATAATAGTAACTTGGTCCCGGGCATCTACCATTATCCCCACAATGATTGGGCATACTATTGCTATTCATAATGGTAAAGAGCATTTGCCTATTTATATAACAGATCGTATGGTCGGACATAAATTGGGAGAATTTGCACCGACTCTAAATTTTCGGGGACATGCAAAAAATGATACGAGATCTCGTCGT---
>Rhodiola_fastigiata
GTGACACGTTCACTAAAAAAAAATCCTTTTGTAGCAGATTTTTTATTACGAAAAATTTATAAGCTTAATATAAAAGCTGAAAAAGAAATAATAGTAACTTGGTCCCGGGCATCTACCATTATCCCCACAATGATTGGGCATACTATTGCTATTCATAATGGTAAAGAGCATTTGCCTATTTATATAACAGATCGTATGGTCGGACATAAATTGGGAGAATTTGCACCGACTCTAAATTTTCGGGGACATGCAAAAAATGATACGAGATCTCGTCGT---
>Rhodiola_gelida
GTGACACGTTCACTAAAAAAAAATCCTTTTGTAGCATATTTTTTATTACGAAAAATTTATAAGCTTAATATAAAAGCTGAAAAAGAAATAATAGTAACTTGGTCCCGGGCATCTACCATTATCCCCACAATGATTGGGCATACTATTGCTATTCATAATGGTAAAGAGCATTTGCCTATTTATATAACAGATCGTATGGTCGGACATAAATTGGGAGAATTTGCACCGACTCTAAATTTTCGGGGACATGCAAAAAATGATACGAGATCTCGTCGT---
>Rhodiola_hobsonii
GTGACACGTTCACTAAAAAAAAATCCTTTTGTAGCATATTTTTTATTACGAAAAATTTATAAGCTTAATATAAAAGCTGAAAAAGAAATAATAGTAACTTGGTCCCGGGCATCTACCATTATCCCCACAATGATTGGGCATACTATTGCTATTCATAATGGTAAAGAGCATTTGCCTATTTATATAACAGATCGTATGGTCGGACATAAATTGGGAGAATTTGCACCGACTCTAAATTTTCGGGGACATGCAAAAAATGATACGAGATCTCGTCGT---
>Rhodiola_humilis
GTGACACGTTCACTAAAAAAAAATCCTTTTGTAGCAGATTTTTTATTACGAAAAATTTATAAGCTTAATATAAAAGCTGAAAAAGAAATAATAGTAACTTGGTCCCGGGCATCTACCATTATCCCCACAATGATTGGGCATACTATTGCTATTCATAATGGTAAAGAGCATTTGCCTATTTATATAACAGATCGTATGGTCGGACATAAATTGGGAGAATTTGCACCGACTCTAAATTTTCGGGGACATGCAAAAAATGATACGAGATCTCGTCGT---
>Rhodiola_integrifolia
GTGACACGTTCACTAAAAAAAAATCCTTTTGTAGCAGATTTTTTATTACGAAAAATTTATAAGCTTAATATAAAAGCTGAAAAAGAAATAATAGTAACTTGGTCCCGGGCATCTACCATTATCCCCACAATGATTGGGCATACTATTGCTATTCATAATGGTAAAGAGCATTTGCCTATTTATATAACAGATCATATGGTCGGACATAAATTGGGAGAATTTGCACCGACTCTAAATTTTCGGGGACATGCAAAAAATGATACGAGATCTCGTCGT---
>Rhodiola_liciae
GTGACACGTTCACTAAAAAAAAATCCTTTTGTAGCAGATTTTTTATTACGAAAAATTTATAAGCTTAATATAAAAGCTGAAAAAGAAATAATAGTAACTTGGTCCCGGGCATCTACCATTATCCCCACAATGATTGGGCATACTATTGCTATTCATAATGGTAAAGAGCATTTGCCTATTTATATAACAGATCGTATGGTCGGACATAAATTGGGAGAATTTGCACCGACTCTCAATTTTCGGGGACATGCAAAAAATGATACGAGATCTCGTCGT---
>Rhodiola_macrocarpa
GTGACACGTTCACTAAAAAAAAATCCTTTTGTAGCAGATTTTTTATTACGAAAAATTTATAAGCTTAATATAAAAGCTGAAAAAGAAATAATAGTAACTTGGTCCCGGGCATCTACCATTATCCCCACAATGATTGGGCATACTATTGCTATTCATAATGGTAAAGAGCATTTGCCTATTTATATAACAGATCGTATGGTCGGACATAAATTGGGAGAATTTGCACCGACTCTAAATTTTCGGGGACATGCAAAAAATGATACGAGATCTCGTCGT---
>Rhodiola_ovatisepala
GTGACACGTTCACTAAAAAAAAATCCTTTTGTAGCAGATTTTTTATTACGAAAAATTTATAAGCTTAATATAAAAGCTGAAAAAGAAATAATAGTAACTTGGTCCCGGGCATCTACCATTATCCCCACAATGATTGGGCATACTATTGCTATTCATAATGGTAAAGAGCATTTGCCTATTTATATAACAGATCGTATGGTCGGACATAAATTGGGAGAATTTGCACCGACTCTAAATTTTCGGGGACATGCAAAAAATGATACGAGATCTCGTCGT---
>Rhodiola_prainii
GTGACACGTTCACTAAAAAAAAATCCTTTTGTAGCAGATTTTTTATTACGAAAAATTTATAAGCTTAATATAAAAGCTGAAAAAGAAATAATAGTAACTTGGTCCCGGGCATCTACCATTATCCCCACAATGATTGGGCATACTATTGCTATTCATAATGGTAAAGAGCATTTGCCTATTTATATAACAGATCGTATGGTCGGACATAAATTGGGAGAATTTGCACCGACTCTAAATTTTCGGGGACATGCAAAAAATGATACGAGATCTCGTCGT---
>Rhodiola_quadrifida
GTGACACGTTCACTAAAAAAAAATCCTTTTGTAGCAGATTTTTTATTACGAAAAATTTATAAGCTTAATATAAAAGCTGAAAAAGAAATAATAGTAACTTGGTCCCGGGCATCTACCATTATCCCCACAATGATTGGGCATACTATTGCTATTCATAATGGTAAAGAGCATTTGCCTATTTATATAACAGATCGTATGGTCGGACATAAATTGGGAGAATTTGCACCGACTCTAAATTTTCGGGGACATGCAAAAAATGATACGAGATCTCGTCGT---
>Rhodiola_rhodantha
GTGACACGTTCACTAAAAAAAAATCCTTTTGTAGCAGATTTTTTATTACGAAAAATTTATAAGCTTAATATAAAAGCTGAAAAAGAAATAATAGTAACTTGGTCCCGGGCATCTACCATTATCCCCACAATGATTGGGCATACTATTGCTATTCATAATGGTAAAGAGCATTTGCCTATTTATATAACAGATCGTATGGTCGGACATAAATTGGGAGAATTTGCACCGACTCTAAATTTTCGGGGACATGCAAAAAATGATACGAGATCTCGTCGT---
>Rhodiola_sexifolia
GTGACACGTTCACTAAAAAAAAATCCTTTTGTAGCAGATTTTTTATTACGAAAAATTTATAAGCTTAATATAAAAGCTGAAAAAGAAATAATAGTAACTTGGTCCCGGGCATCTACCATTATCCCCACAATGATTGGGCATACTATTGCTATTCATAATGGTAAAGAGCATTTGCCTATTTATATAACAGATCGTATGGTCGGACATAAATTGGGAGAATTTGCACCGACTCTAAATTTTCGGGGACATGCAAAAAATGATACGAGATCTCGTCGT---
>Rhodiola_sinuata
GTGACACGTTCACTAAAAAAAAATCCTTTTGTAGCAGATTTTTTATTACGAAAAATTTATAAGCTTAATATAAAAGCTGAAAAAGAAATAATAGTAACTTGGTCCCGGGCATCTACCATTATCCCCACAATGATTGGGCATACTATTGCTATTCATAATGGTAAAGAGCATTTGCCTATTTATATAACAGATCGTATGGTCGGACATAAATTGGGAGAATTTGCACCGACTCTAAATTTTCGGGGACATGCAAAAAATGATACGAGATCTCGTCGT---
>Rhodiola_smithii
GTGACACGTTCACTAAAAAAAAATCCTTTTGTAGCAGATTTTTTATTACGAAAAATTGATAAGCTTAATATAAAAGCTGAAAAAGAAATAATAGTAACTTGGTCCCGGGCATCTACCATTATCCCCACAATGATTGGGCATACTATTGCTATTCATAATGGTAAAGAGCATTTGCCTATTTATATAACAGATCGTATGGTCGGACATAAATTGGGAGAATTTGCACCGACTCTAAATTTTAGGGGACATGCAAAAAATGATACGAGATCTCGTCGT---
>Rhodiola_stapfii
GTGACACGTTCACTAAAAAAAAATCCTTTTGTAGCAGATTTTTTATTACGAAAAATTTATAAGCTTAATATAAAAGCTGAAAAAGAAATAATAGTAACTTGGTCCCGGGCATCTACCATTATCCCCACAATGATTGGGCATACTATTGCTATTCATAATGGTAAAGAGCATTTGCCTATTTATATAACAGATCGTATGGTCGGACATAAATTGGGAGAATTTGCACCGACTCTAAATTTTCGGGGACATGCAAAAAATGATACGAGATCTCGTCGT---
>Rhodiola_subopposita
GTGACACGTTCACTAAAAAAAAATCCTTTTGTAGCAGATTTTTTATTACGAAAAATTTATAAGCTTAATATAAAAGCTGAAAAAGAAATAATAGTAACTTGGTCCCGGGCATCTACCATTATCCCCACAATGATTGGGCATACTATTGCTATTCATAATGGTAAAGAGCATTTGCCTATTTATATAACAGATCGTATGGTCGGACATAAATTGGGAGAATTTGCACCGACTCTAAATTTTCGGGGACATGCAAAAAATGATACGAGATCTCGTCGT---
>Rhodiola_tangutica
GTGACACGTTCACTAAAAAAAAATCCTTTTGTAGCAGATTTTTTATTACGAAAAATTTATAAGCTTAATATAAAAGCTGAAAAAGAAATAATAGTAACTTGGTCCCGGGCATCTACCATTATCCCCACAATGATTGGGCATACTATTGCTATTCATAATGGTAAAGAGCATTTGCCTATTTATATAACAGATCGTATGGTCGGACATAAATTGGGAGAATTTGCACCGACTCTAAATTTTCGGGGACATGCAAAAAATGATACGAGATCTCGTCGT---
>Rhodiola_wallichiana
GTGACACGTTCACTAAAAAAAAATCCTTTTGTAGCAGATTTTTTATTACGAAAAATTTATAAGCTTAATATAAAAGCTGAAAAAGAAATAATAGTAACTTGGTCCCGGGCATCTACCATTATCCCCACAATGATTGGGCATACTATTGCTATTCATAATGGTAAAGAACATTTGCCTATTTATATAACAGATCGTATGGTCGGACATAAATTGGGAGAATTTGCACCGACTCTAAATTTTCGGGGACATGCAAAAAATGATACGAGATCTCGTCGT---
>Hylotelephium_ewersii
GTGACACGTTCACTAAAAAAAAATCCTTTTGTAGCAGATTTTTTATTAAGAAAAATTTATAAGCTTAATATAAAAGCTGAAAAAGAAATAATAGTAACTTGGTCCCGGGCATCTACCATTATCCCCACAATGATTGGACATACTATTGCTATTCATAATGGTAAAGAGCATTTGCCTATTTATATAACAGATCGTATGGTCGGACATAAATTGGGAGAATTTGCACTGACTCTACATTTTAGGGGACATGCAAAAAATGATACTAAATCTCGTCGT---
>Hylotelephium_verticillatum
GTGACACGTTCACTAAAAAAAAATCCTTTTGTAGCAGATTTTTTATTAAGAAAAATTTATAAGCTTAATATAAAAGCTGAAAAAGAAATAATAGTAACTTGGTCCCGGGCATCTACCATTATCCCCACAATGATTGGACATACTATTGCTATTCATAATGGTAAAGAACATTTGCCTATTTATATAACAGATCGTATGGTCGGACATAAATTGGGAGAATTTGCACTGACTCTCCATTTTAGGGGACATGCAAAAAATGATACTAAATCTCGTCGT---
>Hylotelephium_viviparum
GTGACACGTTCACTAAAAAAAAATCCTTTTGTAGCAGATTTTTTATTAAGAAAAATTTATAAGCTTAATATAAAAGCTGAAAAAGAAATAATAGTAACTTGGTCCCGGGCATCTACCATTATCCCCACAATGATTGGACATACTATTGCTATTCATAATGGTAAAGAACATTTGCCTATTTATATAACAGATCGTATGGTCGGACATAAATTGGGAGAATTTGCACTGACTCTCCATTTTAGGGGACATGCAAAAAATGATACTAAATCTCGTCGT---
>Meterostachys_sikokianus
GTGACACGTTCACTAAAAAAAAATCCTTTTGTAGCAGATTTTTTATTAAGAAAAATTTATAAGCTTAATAGAAAAGCTGAAAAAGAAATAATAGTAACTTGGTCCCGGGCATCTACCATTATCCCCACAATGATTGGACATACTATTGCTATTCATAATGGTAAAGAGCATTTGCCCATTTATATAACAGATCGTATGGTCGGACATAAATTGGGAGAATTTGCACTGACTCTCCAGTTTAGGGGACATGCAAAAAATGATACTAAATCTCGTCGT---
>Orostachys_fimbriata
GTGACACGTTCACTAAAAAAAAATCCTTTTGTAGCAGATTTTTTATTAAGAAAAATTTATAAGCTTAATAGAAAAGCTGAAAAAGAAATAATAGTAACTTGGTCCCGGGCATCTACCATTATCCCCACAATGATTGGACATACTATTGCTATTCATAATGGTAAAGAGCATTTGCCCATTTATATAACAGATCGTATGGTCGGACATAAATTGGGAGAATTTGCACTAACTCTCCAGTTTAGGGGACATGCAAAAAATGATACTAAATCTCGTCGT---
>Orostachys_japonica
GTGACACGTTCACTAAAAAAAAATCCTTTTGTAGCAGATTTTTTATTAAGAAAAATTTATAAGCTTAATAGAAAAGCTGAAAAAGAAATAATAGTAACTTGGTCCCGGGCATCTACCATTATCCCCACAATGATTGGACATACTATTGCTATTCATAATGGTAAAGAGCATTTGCCCATTTATATAACAGATCGTATGGTCGGACATAAATTGGGAGAATTTGCACTAACTCTCCAGTTTAGGGGACATGCAAAAAATGATACGAAATCTCGTCGG---
>Orostachys_minuta
GTGACACGTTCACTAAAAAAAAATCCTTTTGTAGCAGATTTTTTATTAAGAAAAATTTATAAGCTTAATAGAAAAGCTGAAAAAGAAATAATAGTAACTTGGTCCCGGGCATCTACCATTATCCCCACAATGATTGGACATACTATTGCTATTCATAATGGTAAAGAGCATTTGCCCATTTATATAACAGATCGTATGGTCGGACATAAATTGGGAGAATTTGCACTAACTCTCCAGTTTAGGGGACATGCAAAAAATGATACGAAATCTCGTCGT---
>Orostachys_iwarenge_f_magna
GTGACACGTTCACTAAAAAAAAATCCTTTTGTAGCAGATTTTTTATTAAGAAAAATTTATAAGCTTAATATAAAAGCTGAAAAAGAAATAATAGTAACTTGGTCCCGGGCATCTACCATTATCCCCACAATGATTGGACATACTATTGCTATTCATAATGGTAAAGAGCATTTGCCTATTTATATAACAGATCGTATGGTCGGACATAAATTGGGAGAATTTGCACTGACTCTCCATTTTAGGGGACATGCAAAAAATGATACTAAATCTCGTCGT---
>Sinocrassula_densirosulata
GTGACACGTTCACTAAAAAAAAATCCTTTTGTAGCAGATTTTTTATTAAGAAAAATTTATAAGCTTAATAGAAAAGCTGAAAAAGAAATAATAGTAACTTGGTCCCGGGCATCTACCATTATCCCCACAATGATTGGACATACTATTGCTATTCATAATGGTAAAGAGCATTTGCCTATTTATATAACAGATCGTATGGTCGGACATAAATTGGGAGAATTTGCACTGACTCTCCATTTTAGGGGACATGCAAAAAATGATACTAAATCTCGTCGT---
>Sinocrassula_indica
GTGACACGTTCACTAAAAAAAAATCCTTTTGTAGCAGATTTTTTATTAAGAAAAATTTATAAGCTTAATAGAAAAGCTGAAAAAGAAATAATAGTAACTTGGTCCCGGGCATCTACCATTATCCCCACAATGATTGGACATACTATTGCTATTCATAATGGTAAAGAGCATTTGCCTATTTATATAACAGATCGTATGGTCGGACATAAATTGGGAGAATTTGCACTGACTCTCCATTTTAGGGGACATGCAAAAAATGATACTAAATCTCGTCGT---
>Umbilicus_rupestris
GTGACACGTTCACTAAAAAAAAATCCTTTTGTAGCAGATTTTTTATTAAGAAAAATTTATAAGCTTAATATAAAAGCTGAAAAAGAAATAATAGTAACTTGGTCCCGGGCATCTACCATTATTCCCACAATGATTGGACATACTATTGCTATTCATAATGGTAAAGAGCATTTGCCGATTTATATAACAGATCGTATGGTCGGACATAAATTGGGAGAATTTGCACTGACTCTAAATTTTAGGGGACATGCAAAAAATGATACGAGATCTCGTCGT---
>Myriophyllum_aquaticum
GTGACTCGTTCACTCAAAAAAAATCCTTTTGTAGCGAATCATTTATTAAGAAAAATTAATAAACTTAATAAAAAAGCAGAAAAAGAAATAATAGTAACTTGGTCTCGGGCATCTACCATTATACCCACAATGATTGGCCATACTGTTGCTGTCCATAATGGAAAAGAACATTTACCTATTTATATAACAGATCGTATGGTAGGCCATAAATTGGGCGAGTTTGCCCCCACTCTTAATTTCCGGGGACATGCGAAAAACGACAATAGATCTCGTCGT---
>Myriophyllum_spicatum
GTGACTCGTTCACTCAAAAAAAATCCTTTTGTAGCGAATCATTTATTAAGAAAAATTAATAAACTTAATAAAAAAACAGAAAAAGAAATAATAGTAACTTGGTCTCGTGCATCTACCATTATACCCACAATGATTGGCCATACTGTTGCTATCCATAATGGAAAAGAACATTTACCTATTTATATAACAGATCGTATGGTAGGCCATAAATTGGGCGAGTTTGCCCCCACTCTTAATTTCCGGGGACATGCGAAAAACGACAATAGATCTCGTCGT---
>Sempervivum_heuffelii
GTGACACGTTCACTAAAAAAAAATCCTTTTGTAGCAGATTTTTTATTAAAAAAAATTTCAAAGCTTAATATAAAAGCTGAAAAAGAAATAATAGTAACTTGGTCCCGGGCATCTACCATTATCCCCACAATGATTGGACATACTATTGCTATTCATAATGGTAAAGAGCATTTGCCTATTTATATAACAGATCGTATGGTCGGACACAAATTGGGAGAATTTGCACTGACTCTAAATTTTCGGGGACATGCAAAAAATGATACGAGATCTCGTCGT---
>Sempervivum_ciliosum
GTGACACGTTCACTAAAAAAAAATCCTTTTGTAGCAGATTTTTTATTAAGAAAAATTTCTAAGCTTAATATAAAAGCTGAAAAAGAAATAATAGTAACTTGGTCCCGGGCATCTACCATTATCCCCACAATGATTGGACATACTATTGCTATTCATAATGGTAAAGAGCATTTGCCTATTTATATAACAGATCGTATGGTCGGACACAAATTGGGAGAATTTGCACTGACTCTAAATTTTCGGGGACATGCAAAAAATGATACGAGATCTCGTCGT---
>Sempervivum_funckii
GTGACACGTTCACTAAAAAAAAATCCTTTTGTAGCAGATTTTTTATTAAGAAAAATTTCTAAGCTTAATATAAAAGCTGAAAAAGAAATAATAGTAACTTGGTCCCGGGCATCTACCATTATCCCCACAATGATTGGACATACTATTGCTATTCATAATGGTAAAGAGCATTTGCCTATTTATATAACAGATCGTATGGTCGGACACAAATTGGGAGAATTTGCACTGACTCTAAATTTTCGGGGACATGCAAAAAATGATACGAGATCTCGTCGT---
>Sempervivum_globiferum_subsp_hirtum
GTGACACGTTCACTAAAAAAAAATCCTTTTGTAGCAGATTTTTTATTAAGAAAAATTTCTAAGCTTAATATAAAAGCTGAAAAAGAAATAATAGTAACTTGGTCCCGGGCATCTACCATTATCCCCACAATGATTGGACATACTATTGCTATTCATAATGGTAAAGAACATTTGCCTATTTATATAACAGATCGTATGGTCGGACACAAATTGGGAGAATTTGCACTGACTCTAAATTTTCGGGGACATGCAAAAAATGATACGAGATCTCGTCGT---
>Sempervivum_globiferum
GTGACACGTTCACTAAAAAAAAATCCTTTTGTAGCAGATTTTTTATTAAGAAAAATTTCTAAGCTTAATATAAAAGCTGAAAAAGAAATAATAGTAACTTGGTCCCGGGCATCTACCATTATCCCCACAATGATTGGACATACTATTGCTATTCATAATGGTAAAGAACATTTGCCTATTTATATAACAGATCGTATGGTCGGACACAAATTGGGAGAATTTGCACTGACTCTAAATTTTCGGGGACATGCAAAAAATGATACGAGATCTCGTCGT---
>Sempervivum_calcareum
GTGACACGTTCACTAAAAAAAAATCCTTTTGTAGCAGATTTTTTATTAAGAAAAATTTCTAAGCTTAATATAAAAGCTGAAAAAGAAATAATAGTAACTTGGTCCCGGGCATCTACCATTATCCCCACAATGATTGGACATACTATTGCTATTCATAATGGTAAAGAGCATTTGCCTATTTATATAACAGATCGTATGGTCGGACACAAATTGGGAGAATTTGCACTGACTCTAAATTTTCGGGGACATGCAAAAAATGATACGAGATCTCGTCGT---
>Sempervivum_arachnoideum
GTGACACGTTCACTAAAAAAAAATCCTTTTGTAGCAGATTTTTTATTAAGAAAAATTTCTAAGCTTAATATAAAAGCTGAAAAAGAAATAATAGTAACTTGGTCCCGGGCATCTACCATTATCCCCACAATGATTGGACATACTATTGCTATTCATAATGGTAAAGAGCATTTGCCTATTTATATAACAGATCGTATGGTCGGACACAAATTGGGAGAATTTGCACTGACTCTAAATTTTCGGGGACATGCAAAAAATGATACGAGATCTCGTCGT---
