# Supplementary material for: Exploring Plastomic Resources in Sempervivum (Crassulaceae): Implications for Phylogenetics
Source: Genes (Basel). 2024 Mar 30;15(4):441. doi: 10.3390/genes15040441 (PMC11049882; doi:10.3390/genes15040441)
Supplement: Supplementary file 1 [file genes-15-00441-s001.zip › (revised)supplementary files_Junhu Kan/Data S1/rps2.fasta]

>Crassula_alstonii
ATGACAAAAAGATATTGGAACATCAATTTGGAAGAGATGATGGAAGCGGGAGTTCATTTTGGTCATGGTACTAGAAAGTGGAATCCGAAAATGGCACCTTATATCTCTGCAAAGCGTAAGGGTATTCATATTACAAATCTTACTACAACGGCGCGTTTTTTATCAGAAGCTTGTGATTTAGTTTTTAATGCAGCAAGTAAGGAAAAACAATTCTTAATTGTTGGTACCAAAAATAAAGCAGCGGATTCAGTAGCTCGAGCTGCAATAAAGGCTCGCTGTCATTATGTTAATAAAAAATGGCTCGGCGGTATGTTAACGAATTGGTCCACGACCGAAACACGACTTCATAAGTTTCGGGACTTAAGAATGGAA---------GGGGGGCTCAATAACCGTCTTCCGAAACGAGATGCAGCTATGCTGAAGAGACAATTATCTCACTTGCAAACATATCTCGGTGGGATTAAATATATGACGAGTTTACCTGATATTGTAATCATCGTTGATCAGCAAGAAGAAGACACGGCTCTTCGAGAATGTATCACTTTGGGAATTCCAACGATTTGTTTAATCGATACAAATTGTGACCCCCATCTTGCAGATATTTCGATTCCAGCGAATGATGATGCTATAGCTTCGATCCGATTAATTCTTAACAAACTAGTATTTGCTATTTGTGAGGGCCGTTCGAGATAT---------ATAAAAAAGCCT
>Crassula_columella
ATGACAAAAAGATATTGGAACATCAATTTGGAAGAGATGATGGAAGCGGGAGTTCATTTTGGTCATGGTACTAGAAAGTGGAATCCGAAAATGGCACCTTATATCTCTGCAAAGCGTAAGGGTATTCATATTACAAATCTTACTACAACGGCGCGTTTTTTATCAGAAGCTTGTGATTTAGTTTTTAATGCAGCAAGTAAGGAAAAACAATTCTTAATTGTTGGTACCAAAAATAAAGCAGCGGATTCAGTAGCTCGAGCTGCAATAAAGGCTCGCTGTCATTATGTTAATAAAAAATGGCTCGGCGGTATGTTAACGAATTGGTCCACGACCGAAACACGACTTCATAAGTTTCGGGACTTAAGAATGGAA---------GGGGGGCTCAATAACCGTCTTCCGAAACGAGATGCAGCTATGCTGAAGAGACAATTATCTCACTTGCAAACATATCTCGGTGGGATTAAATATATGACGAGTTTACCTGATATTGTAATCATCGTTGATCAGCAAGAAGAAGACACGGCTCTTCGAGAATGTATCACTTTGGGAATTCCAACGATTTGTTTAATCGATACAAATTGTGACCCCCATCTTGCAGATATTTCGATTCCAGCGAATGATGATGCTATAGCTTCGATCCGATTAATTCTTAACAAACTAGTATTTGCTATTTGTGAGGGCCGTTCGAGATAT---------ATAAAAAAGCCT
>Crassula_dejecta
ATGACAAAAAGATATTGGAACATCAATTTGGAAGAGATGATGGAAGCGGGAGTTCATTTTGGTCATGGTACTAGAAAGTGGAATCCGAAAATGGCACCTTATATCTCTGCAAAGCGTAAGGGTATTCATATTACAAATCTTACTACAACGGCGCGTTTTTTATCAGAAGCTTGTGATTTAGTTTTTAATGCAGCAAGTAAGGAAAAACAATTCTTAATTGTTGGTACCAAAAATAAAGCAGCGGATTCAGTAGCTCGAGCTGCAATAAAGGCTCGCTGTCATTATGTTAATAAAAAATGGCTCGGCGGTATGTTAACGAATTGGTCCACGACCGAAACACGACTTCATAAGTTTCGGGACTTAAGAATGGAA---------GGGGGGCTCAATAACCGTCTTCCGAAACGAGATGCAGCTATGCTGAAGAGACAATTATCTCACTTGCAAACATATCTGGGTGGGATTAAATATATGACGAGTTTACCTGATATTGTAATCATCGTTGATCAGCAAGAAGAAGACACGGCTCTTCGAGAATGTATCACTTTGGGAATTCCAACGATTTGTTTAATCGATACAAATTGTGACCCCCATCTTGCAGATCTTTCGATTCCAGCGAATGATGATGCTATAGCTTCGATCCGATTAATTCTTAACAAACTAGTATTTGCTATTTGTGAGGGCCGTTCGAGATAT---------ATAAAAAAGCCT
>Crassula_mesembryanthoides
ATGACAAAAAGATATTGGAACATCAATTTGGAAGAGATGATGGAAGCGGGAGTTCATTTTGGTCATGGTAGTAGAAAGTGGAATCCGAAAATGGCACCTTATATCTCTGCAAAGCGTAAGGGTATTCATATTATAAATCTTACTACAACGGCGCGTTTTTTATCAGAAGCTTGTGATTTAGTTTTTAATGCAGCAAGTAAGGAAAAACAATTCTTAATTGTTGGTACCAAAAATAAAGCAGCGGATTCAGTAGCTCGAGCTGCAATAAAGGCTCGCTGTCATTATGTTAATAAAAAATGGCTCGGCGGTATGTTAACGAATTGGTCCACGACCGAAACACGACTTCATAAGTTTCGGGACTTAAGAATGGAA---------GGGGGGCTCAATAACCGTCTTCCGAAACGAGATGCAGCTATGCTGAAGAGACAATTATCTCACTTGCAAACATATCTGGGTGGGATTAAATATATGACGAGTTTACCTGATATTGTAATCATCGTTGATCAGCAAGAAGAAGACACGGCTCTTCGAGAATGTATCACTTTGGGAATTCCAACGATTTGTTTAATCGATACAAATTGTGACCCCCATCTTGCAGATCTTTCGATTCCAGCGAATGATGATGCTATAGCTTCGATCCGATTAATTCTTAACAAACTAGTATTTGCTATTTGTGAGGGCCGTTCGAGATAT---------ATAAAAAAGCCT
>Crassula_perforata
ATGACAAAAAGATATTGGAACATCAATTTGGAAGAGATGATGGAAGCGGGAGTTCATTTTGGTCATGGTACTAGAAAGTGGAATCCGAAAATGGCACCTTATATCTCTGCAAAGCGTAAGGGTATTCATATTACAAATCTTACTACAACGGCGCGTTTTTTATCAGAAGCTTGTGATTTAGTTTTTAATGCAGCAAGTAAGGAAAAACAATTCTTAATTGTTGGTACCAAAAATAAAGCAGCGGATTCAGTAGCTCGAGCTGCAATAAAGGCTCGCTGTCATTATGTTAATAAAAAATGGCTCGGCGGTATGTTAACGAATTGGTCCACGACCGAAACACGACTTCATAAGTTTCGGGACTTAAGAATGGAA---------GGGGGGCTCAATAACCGTCTTCCGAAACGAGATGCAGCTATGCTGAAGAGACAATTATCTCACTTGCAAACATATCTGGGTGGGATTAAATATATGACGAGTTTACCTGATATTGTAATCATCCTTGATCAGCAAGAAGAAGACACGGCTCTTCGAGAATGTATCACTTTGGGAATTCCAACGATTTGTTTAATCGATACAAATTGTGACCCCCATCTTGCAGATATTTCGATTCCAGCGAATGATGATGCTATAGCTTCGATCCGATTAATTCTTAACAAACTAGTATTTGCTATTTGTGAGGGCCGTTCGAGATAT---------ATAAAAAAGCCT
>Crassula_socialis
ATGACAAAAAGATATTGGAACATAAATTTGGAAGAGATGATGGAAGCGGGAGTTCATTTTGGTCATGGTACTAGAAAGTGGAATCCGAAAATGGCACCTTATATCTCTGCAAAGCGTAAGGGTATTCATATTACAAATCTTACTACAACAGCGCGTTTTTTATCAGAAGCTTGTGATTTAGTTTTTAATGCAGCAAGTAAGGAAAAACAATTCTTAATTGTTGGTACCAAAAATAAAGCAGCGGATTCAGTAGCTCGAGCTGCAATAAAGGCTCGCTGTCATTATGTTAATAAAAAATGGCTCGGCGGTATGTTAACGAATTGGTCCACGACCGAAACACGACTTCATAAGTTTCGGGACTTAAGAATGGAA---------GGGGGGCTCAATAACCGTCTTCCGAAACGAGATGCAGCTATACTGAAGAGACAATTATCTCACTTGCAAACATATCTGGGTGGGATTAAATATATGACGAGTTTACCTGATATTGTAATCATCGTTGATCAGCAAGAAGAAGACACGGCTCTTCGAGAATGTATCACTTTGGGAATTCCAACGATTTGTTTAATCGATACAAATTGTGACCCCCATCTTGCAGATCTTTCGATTCCAGCGAATGATGATGCTATAGCTTCGATCCGATTAATTCTTAACAAACTAGTATTTGCTATTTGTGAGGGCCGTTCGAGATAT---------ATAAAAAAGCCT
>Crassula_tecta
ATGACAAAAAGATATTGGAACATCAATTTGGAAGAGATGATGGAAGCGGGAGTTCATTTTGGTCATGGTACTAGAAAGTGGAATCCGAAAATGGCACCTTATATCTCTGCAAAGCGTAAGGGTATTCATATTACAAATCTTACTACAACGGCGCGTTTTTTATCAGAAGCTTGTGATTTAGTTTTTAATGCAGCAAGTAAGGAAAAACAATTCTTAATTGTTGGTACCAAAAATAAAGCAGCGGATTCAGTAGCTCGAGCTGCAATAAAGGCTCGCTGTCATTATGTTAATAAAAAATGGCTCGGCGGTATGTTAACGAATTGGTCCACGACCGAAACACGACTTCATAAGTTTCGGGACTTAAGAATGGAA---------GGGGGGCTCAATAACCGTCTTCCGAAACGAGATGCAGCTATGCTGAAGAGACAATTATCTCACTTGCAAACATATCTGGGTGGGATTAAATATATGACGAGTTTACCTGATATTGTAATCATCGTTGATCAGCAAGAAGAAGACACGGCTCTTCGAGAATGTATCACTTTGGGAATTCCAACGATTTGTTTAATCGATACAAATTGTGACCCCCATCTTGCAGATCTTTCGATTCCAGCGAATGATGATGCTATAGCTTCGATCCGATTAATTCTTAACAAACTAGTATTTGCTATTTGTGAGGGCCGTTCGAGATAT---------ATAAAAAAGCCT
>Crassula_mesembrianthemopsis
ATGACAAAAAGATATTGGAACATCAATTTGGAAGAGATGATGGAAGCGGGAGTTCATTTTGGTCATGGTACTAGAAAGTGGAATCCGAAAATGGCACCTTATATCTCTGCAAAGCGTAAGGGTATTCATATTACAAATCTTACTACAACGGCGCGTTTTTTATCAGAAGCTTGTGATTTAGTTTTTAATGCAGCAAGTAAGGAAAAACAATTCTTAATTGTTGGTACCAAAAATAAAGCAGCGGATTCAGTAGCTCGAGCTGCAATAAAGGCTCGCTGTCATTATGTTAATAAAAAATGGCTCGGCGGTATGTTAACGAATTGGTCCACGACCGAAACACGACTTCATAAGTTTCGGGACTTAAGAATGGAA---------GGGGGGCTCAATAACCGTCTTCCGAAACGAGATGCAGCTATGCTGAAGAGACAATTATCTCACTTGCAAACATATCTGGGTGGGATTAAATATATGACGAGTTTACCTGATATTGTAATCATCGTTGATCAGCAAGAAGAAGACACGGCTCTTCGAGAATGTATCACTTTGGGAATTCCAACGATTTGTTTAATCGATACAAATTGTGACCCCCATCTTGCAGATCTTTCGATTCCAGCGAATGATGATGCTATAGCTTCGATCCGATTAATTCTTAACAAACTAGTATTTGCTATTTGTGAGGGCCGTTCGAGATAT---------ATAAAAAAGCCT
>Crassula_deltoidea
ATGACAAAAAGATATTGGAACATCAATTTGGAAGAGATGATGGAAGCGGGAGTTCATTTTGGTCATGGTACTAGAAAGTGGAATCCGAGAATGGCACCTTATATATCTGCAAAGCGTAAAGGTATTCATATTATAAATCTTACTACAACAGCTCGTTTTTTATCAGAAGCTTGTGATTTAGTTTTTGATGCAGCAAGTAAGGAAAAACAATTCTTGATTGTTGGGACCAAAAATAAAGCAGCGGATTTAGTAGCCCGAGCTGCAATAAAGGCTCGGTGTCATTATGTTAATAAAAAATGGCTCGGTGGTATGTTAACAAATTGGTCCACAACCGAAACACGACTTCATAAATTTCGGGACTTAAGAATGGAG---------GGGGGTCTC---AACCGTCTTCCGAAAAGAGATGCCGCGATGTTGAAGAGACAATTATCGAATTTGCAAACATATCTGGGCGGGATTAAATATATGACGGGTTTGCCCGATATTGTAATCATCGTTGATCAGCAAGAAGAAGATACGGCTCTTCGAGAATGTATTACTTTGGGAATTCCAACTATTTGTTTAATCGATACAAATTGTGACCCTCATCTTGCAGATATTTCGATTCCAGCGAATGATGATGCTATAGCTTCGATACGATTAATTCTTAACAAACTAGTATTTGCTATTTGTGAGGGTCGTTCGAGATAT---------CTAAAAAAGCCT
>Crassula_expansa_subsp_fragilis
ATGACAAAAAGATATTGGAACATCAATTTGGAAGAGATGATGGAAGCGGGAGTTCATTTTGGTCATGGTACTAGAAAGTGGAATCCGAGAATGGCGCCTTATATATCTGCAAAGCGTAAAGGTATTCATATTATAAATCTTACTACAACAGCTCGTTTTTTATCAGAAGCTTGTGATTTAGTTTTTGATGCAGCAAGTAAGGAAAAACAATTCTTGATTGTTGGGACCAAAAAGAAAGCAGCGGATTCAGTAGCCCGAGCTGCAATAAAGGCTCGGTGTCATTATGTTAATAAAAAATGGCTCGGTGGTATGTTAACGAATTGGTCCACAACCGAAACACGACTTCAGAAATTTCGGGACTTAAGAATGGAG---------GGGGGTCTC---AACCGTCTTCCGAAAAGAGATGCCGCTATGTTGAAGAGACAATTATCGCATTTGCAAACATATCTGGGCGGGATTAAATATATGACGGGTTTGCCCGATATTGTAATCATCGTTGATCAGCAAGAAGAAGATACGGCTCTTCGAGAATGTATCACTTTGGGAATTCCAACGATTTGTTTAATCGATACAAATTGTGACCCTCATCTTGCAGATATTTCGATTCCAGCGAATGATGATGCTATAGCTTCGATAAGATTAATTCTTAACAAACTAGTATTTGCTATTTGTGAGGGTCGTTCGAGATAT---------CTAAAAAAACCT
>Crassula_volkensii
ATGACAAAAAGATATTGGAACATCAATTTGGAAGAGATGATGGAAGCGGGAGTTCATTTTGGTCATGGTACTAGAAAGTGGAATCCGAGAATGGCGCCTTATATATCTGCAAAGCGTAAAGGTATTCATATTATAAATCTTACTACAACAGCTCGTTTTTTATCAGAAGCTTGTGATTTAGTTTTTGATGCAGCAAGTAAGGAAAAACAATTCTTGATTGTTGGGACCAAAAATAAAGCAGCGGATTCAGTCGCCCGAGCTGCAATAAAGGCTCGGTGTCATTATGTTAATAAAAAATGGCTCGGTGGTATGTTAACGAATTGGTCCACAACCGAAACACGACTTCAGAAATTTCGGGACTTAAGAATGGAG---------GGGGGTCTC---AACCGTCTTCCGAAAAGAGATGCCGCTATGTTGAAGAGACAATTATCACATTTGCAAACATATCTGGGCGGGATTAAATATATGACGGGTTTGCCCGATATTGTAATCATCGTTGATCAGCAAGAAGAAGATACGGCTCTTCGAGAATGTATCACTTTGGGAATTCCAACGATTTGTTTAATCGATACAAATTGTGATCCTCATCTTGCAGATATTTCGATTCCAGCGAATGATGATGCTATAGCTTCGATAAGATTAATTCTTAACAAACTAGTATTTGCTATTTGTGAGGGTCGTTCGAGATCT---------CTAAAAAAACCT
>Cotyledon_tomentosa
ATGACAAAAAGATATTGGAACATCAATTTGGAAGAGATGATGGAAGCGGGAGTTCATTTTGGTCATGGTACTCGAAAGTGGAATCCGAGAATGGCACCTTATATCTCTGCAAAGCGTAAAGGTATTCATATTACAAATCTGACTCGAACTGCTCGTTTTTTATCAGAAGCTTGTGATTTAGTTTTTGATGCAGCAAGTAAGGAAAACCAATTTTTAATTGTTGGGACCAAAAAAAAAGTAGCTGATTCAGTAGCCCGAGCTGCAATAAAGGCTCGATGTCATTATGTTAATAAAAAATGGCTCGGTGGTATGTTAACGAATTGGTCCACGACAGAAACACGACTTCATAAGTTCCGGGATTTAAGAATGGAACAAAAAACGGGGGGGATC---AACCGTCTTCCGAAAAGAGATGCAGCTATGTTGAAGAGACAATTATCGCACTTGCAAACGTATCTGGGTGGGATTAAATATATGACAGGTTTACCCGATATTGTAATCATCATTGATCAGCAAGAAGAAGATACGGCTCTTAGAGAATGTATCACTTTGGGAATTCCAACGATTTGTTTAATTGATACAAATTGTGACCCAGATCTTGCAGATATTTCGATTCCAGCGAATGATGACGCTATAGCTTCGATCCGATTAATTCTTAACAAACTAGTATTTGCTATTTGTGAGGGTCGTTCTCGATAT---------ATAAGAAAGCCT
>Kalanchoe_daigremontiana
ATGACAAAAAGATATTGGAACATCAATTTGGAAGAGATGATGGAAGCGGGAGTTCATTTTGGTCATGGTACTAGAAAGTGGAATCCGAGAATGGCACCTTATATCTCTGCAAAGCGTAAAGGTATTCATATTACAAATCTTACTCGAACTGCTCGTTTTTTATCAGAAGCTTGTGATTTAGTTTTTGATGCAGCAAGTAAGGAAAACCAATTTTTAATTGTTGGGACCAAAAAAAAAGCAGCTGATTCAGTAGCCCGAGCTGCAATAAAGGCTCGATGTCATTATGTTAATAAAAAATGGCTTGGTGGTATGTTAACGAATTGGTCCACGACAGAAACACGACTTCATAAGTTCCGGGATTTAAGAATGGAACAAAAAACGGGGGGGATC---AACCGTCTTCCGAAAAGAGATGCAGCTATGTTGAAGAGACAATTATCGCACTTGCAAACGTATCTGGGTGGGATTAAATATATGACAGGTTTACCCGATATTGTAATCATCATTGATCAGCAAGAAGAAGATACGGCTCTTCGAGAATGTATCACTTTGGGAATTCCAACAATTTGTTTAATTGATACAAATTGTGACCCAGATCTTGCAGATATTTCGATTCCAGCGAATGATGACGCTATAGCTTCGATCCGATTAATTCTTAACAAACTAGTATTTGCTATTTGTGAGGGTCGTTCTAGATAT---------ATAAGAAAGCCT
>Kalanchoe_delagoensis
ATGACAAAAAGATATTGGAACATCAATTTGGAAGAGATGATGGAAGCGGGAGTTCATTTTGGTCATGGTACTAGAAAGTGGAATCCGAGAATGGCACCTTATATCTCTGCAAAGCGTAAAGGTATTCATATTACAAATCTTACTCGAACTGCTCGTTTTTTATCAGAAGCTTGTGATTTAGTTTTTGATGCAGCAAGTAAGGAAAACCAATTTTTAATTGTTGGGACCAAAAAAAAAGCAGCTGATTCAGTAGCCCGAGCTGCAATAAAGGCTCGATGTCATTATGTTAATAAAAAATGGCTTGGTGGTATGTTAACGAATTGGTCCACGACAGAAACACGACTTCATAAGTTCCGGGATTTAAGAATGGAACAAAAAACGGGGGGGATC---AACCGTCTTCCGAAAAGAGATGCAGCTATGTTGAAGAGACAATTATCGCACTTGCAAACGTATCTGGGTGGGATTAAATATATGACAGGTTTACCCGATATTGTAATCATCATTGATCAGCAAGAAGAAGATACGGCTCTTCGAGAATGTATCACTTTGGGAATTCCAACAATTTGTTTAATTGATACAAATTGTGACCCAGATCTTGCAGATATTTCGATTCCAGCGAATGATGACGCTATAGCTTCGATCCGATTAATTCTTAACAAACTAGTATTTGCTATTTGTGAGGGTCGTTCTAGATAT---------ATAAGAAAGCCT
>Kalanchoe_fedtschenkoi
ATGACAAAAAGATATTGGAACATCAATTTGGAAGAGATGATGGAAGCGGGAGTTCATTTTGGTCATGGTACTAGAAAGTGGAATCCGAGAATGGCACCTTATATCTCTGCAAAGCGTAAAGGTATTCATATTACAAATCTTACTCGAACTGCTCGTTTTTTATCAGAAGCTTGTGATTTAGTTTTTGATGCAGCAAGTAAGGAAAACCAATTTTTAATTGTTGGGACCAAAAAAAAAGCAGCTGATTCAGTAGCCCGAGCTGCAATAAAGGCTCGATGTCATTATGTTAATAAAAAATGGCTTGGTGGTATGTTAACGAATTGGTCCACGACAGAAACACGACTTCATAAGTTCCGGGATTTAAGAATGGAACAAAAAACGGGGGGGATC---AACCGTCTTCCGAAAAGAGATGCAGCTATGTTGAAGAGACAATTATCGCACTTGCAAACGTATCTGGGTGGGATTAAATATATGACAGGTTTACCCGATATTGTAATCATCATTGATCAGCAAGAAGAAGATACGGCTCTTCGAGAATGTATCACTTTGGGAATTCCAACAATTTGTTTAATTGATACAAATTGTGACCCAGATCTTGCAGATATTTCGATTCCAGCGAATGATGACGCTATAGCTTCGATCCGATTAATTCTTAACAAACTAGTATTTGCTATTTGTGAGGGTCGTTCTAGATAT---------ATAAGAAAGCCT
>Kalanchoe_longiflora
ATGACAAAAAGATATTGGAACATCAATTTGGAAGAGATGATGGAAGCGGGAGTTCATTTTGGTCATGGTACTAGAAAGTGGAATCCGAGAATGGCACCTTATATTTCTGCAAAGCGTAAAGGTATTCATATTACAAATCTTACTCGAACTGCTCGTTTTTTATCAGAAGCTTGTGATTTAGTTTTTGATGCAGCAAGTAAGGAAAACCAATTTTTAATTGTTGGGACCAAAAAAAAAGCAGCTGATTCAGTAGCCCGAGCTGCAATAAAGGCTCGATGTCATTATGTTAATAAAAAATGGCTTGGTGGTATGTTAACGAATTGGTCCACGACAGAAACACGACTTCATAAGTTCCGGGATTTAAGAATGGAACAAAAAACGGGGGGGATC---AACCGTCTTCCGAAAAGAGATGCAGCTATGTTGAAGAGACAATTATCGCACTTGCAAACGTATCTGGGTGGGATTAAATATATGACAGGTTTACCCGATATTGTAATCATCATTGATCAGCAAGAAGAAGATACGGCTCTTCGAGAATGTATCACTTTGGGAATTCCAACAATTTGTTTAATTGATACAAATTGTGACCCAGATCTTGCAGATATTTCGATTCCAGCGAATGATGACGCTATAGCTTCGATCCGATTAATTCTTAACAAACTAGTATTTGCTATTTGTGAGGGTCGTTCTAGATAT---------ATAAGAAAGCCT
>Kalanchoe_tomentosa
ATGACAAAAAGATATTGGAACATCAATTTGGAAGAGATGATGGAAGCGGGAGTTCATTTTGGTCATGGTACTAGAAAGTGGAATCCGAGAATGGCACCTTATATCTCTGCAAAGCGTAAAGGTATTCATATTACAAATCTTACTCGAACTGCTCGTTTTTTATCAGAAGCTTGTGATTTAGTTTTTGATGCAGCAAGTAAGGAAAACCAATTTTTAATTGTTGGGACCAAAAAAAAAGCAGCTGATTCAGTAGCCCGAGCGGCAATAAAGGCTCGATGTCATTATGTTAATAAAAAATGGCTTGGTGGTATGTTAACGAATTGGTCCACGACAGAAACACGACTTCATAAGTTCCGGGATTTAAGAATGGAACAAAAAACGGGGGGGATC---AACCGTCTTCCGAAAAGAGATGCAGCTATGTTGAAGAGACAATTATCGCACTTGCAAACGTATCTGGGTGGGATTAAATATATGACAGGTTTACCCGATATTGTAATCATCATTGATCAGCAAGAAGAAGATACGGCTCTTCGAGAATGTATCACTTTAGGAATTCCAACAATTTGTTTAATTGATACAAATTGTGACCCATATCTTGCAGATATTTCGATTCCAGCGAATGATGACGCTATAGCTTCGATCCGATTAATTCTTAACAAACTTGTATTTGCTATTTGTGAGGGTCGTTCTAGATAT---------ATAAGAAAGCCT
>Echeveria_lilacina
ATGACAAAAAGATATTGGAACATCAATTTGGAAGAGATGATGGAAGCGGGAGTTCATTTTGGTCATGGTACTAGAAAGTGGAATCCGCGAATGGCACCTTATATCTCTGCAAAGCGTAAAGGTATTCATATTATAAATCTTACGAGAACGGCTCGTTTTTTATCAGAAGCTTGTGATTTAGTTTTTGATGCAGCAAGTAAGGAAAACCAATTTTTAATTGTTGGGACAAAAAAAAAAGCAGCCGATTTGGTAGCCCGAGCTGCAATAAGGGCTCGATGTCATTATGTTAATAAAAAATGGCTCGGTGGTATGTTAACAAATTGGTCCACGACAGAAACACGACTTCATAAGTTCCGGGATTTAAGAATGGAACAAAAAATGGGGGGGCTC---AACCGTCTTCCGAAAAGAGATGCAGCTATGTTGAAGAGACAATTGTCGCACTTGCAAACATATCTGGGTGGAATTAAATATATGACAGGTTTACCCGATATTGTAATCATCATTGATCAGCAAGAAGAAGATACGGCTCTTCGAGAGTGTATCACTTTGGGAATTCCAACAATTTGTTTAATTGATACAAATTGTGACCCCGATCTTGCAGATATTTCGATTCCAGCGAATGATGACGCTATAGCTTCGATCCGATTAATTCTTAACAAACTAGTATTTGCTATTTGCGAGGGTCGTTCGAGATAT---------ATACGAAAGCCT
>Graptopetalum_amethystinum
ATGACAAAAAGATATTGGAACATCAATTTGGAAGAGATGATGGAAGCGGGAGTTCATTTTGGTCATGGTACTAGAAAGTGGAATCCGCGAATGGCACCTTATATCTCTGCAAGGCGTAAAGGTATTCATATTATAAATCTTACGAGAACGGCTCGTTTTTTATCAGAAGCTTGTGATTTAGTTTTTGATGCAGCAAGTAAGGAAAACAAATTTTTAATTGTTGGGACAAAAAAAAAAGCAGCCGATTTGGTAGCCCGAGCTGCAATAAGGGCTCGATGTCATTATGTTAATAAAAAATGGCTCGGTGGTATGTTAACAAATTGGTCCACGACAGAAACACGACTTCATAAGTTCCGGGATTTAAGAATGGAACAAAAAATGGGGGGGCTC---AACCGTCTTCCGAAAAGAGATGCAGCTATGTTGAAGAGACAATTATCGCACTTGCAAACATATCTGGGTGGAATTAAATATATGACAGGTTTACCCGATATTGTAATCATCATTGATCAGCAAGAAGAAGATACGGCTCTTCGAGAGTGTATCACTTTGGGAATTCCAACGATTTGTTTAATTGATACAAATTGTGACCCCGATCTTGCAGATATTTCGATTCCAGCGAATGATGACGCTATAGCTTCGATCCGATTAATTCTTAACAAACTAGTATTTGCTATTTGTGAGGGTCGTTCGAGATAT---------ATACGAAAGCCT
>Pachyphytum_compactum
ATGACAAAAAGATATTGGAACATCAATTTGGAAGAGATGATGGAAGCGGGAGTTCATTTTGGTCATGGTACTAGAAAGTGGAATCCGCGAATGGCACCTTATATCTCTGCAAAGCGTAAAGGTATTCATATTATAAATCTTACGAGAACGGCTCGTTTTTTATCAGAAGCTTGTGATTTAGTTTTTGATGCAGCAAGTAAGGAAAACAAATTTTTAATTGTTGGGACAAAAAAAAAAGCAGCCGATTTGGTAGCCCGAGCTGCAATAAGGGCTCGATGTCATTATGTTAATAAAAAATGGCTCGGTGGTATGTTAACAAATTGGTCCACGACAGAAACACGACTTCATAAGTTCCGGGATTTAAGAATGGAACAAAAAATGGGGGGGTTC---AACCGTCTTCCGAAAAGAGATGCAGCTATGTTGAAGAGACAATTATCGCACTTGCAAACATATCTGGGTGGAATTAAATATATGACAGGTTTACCCGATATTGTAATCATCATTGATCAGCAAGAAGAAGATACGGCTCTTCGAGAGTGTATCACTTTGGGAATTCCAACGATTTGTTTAATTGATACAAATTGTGACCCCGATCTTGCAGATATTTCGATTCCAGCGAATGATGACGCTATAGCTTCGATCCGATTAATTCTTAACAAACTAGTATTTGCTATTTGTGAGGGTCGTTCGAGATAT---------ATACGAAAGCCT
>Sedum_alfredii
ATGACAAAAAGATATTGGAACATCAATTTGGAAGAGATGATGGAAGCGGGAGTTCATTTTGGTCATGGTACTAGAAAGTGGAATCCGCGAATGGTACCTTATATCTCTGCAAAGCGTAAAGGTATTCATATTATAAATCTTACGAGAACGGCGCGTTTTTTATCAGAAGCTTGTGATTTAGTTTTTGATGCAGCAAGTAAGGAAAACCAATTTTTAATTGTTGGGACAAAAAAAAAAGCAGCCGATTTGGTAGCCCGAGCTGCAATAAGGGCTCGATGTCATTATGTTAATAAAAAATGGCTCGGTGGTATGTTAACAAATTGGTCCACGACAGAAACACGACTTCATAAGTTCCGGGATTTAAGAATGGAACAAAAAATGGGGGGGCTC---AGCCGTCTTCCAAAAAGAGATGCCGCTATGTTGAAGAGACAATTATCGCACTTGCAAACATATTTGGGTGGAATTAAATATATGACAGGGTTACCCGATATTGTAATCATCATTGATCAGCAAGAAGAAGATACGGCTCTTCGAGAGTGTATCACTTTGGGAATTCCAACAATTTGTTTAATTGATACAAATTGTGATCCCGATCTTGCAGATATTTCGATTCCAGCGAATGATGACGCTATAGCTTCGATCCGATTAATTCTTAACAAACTAGTATTTGCTATTTGTGAGGGTCGTTCGAGATAT---------ATACGAAAGCTT
>Sedum_emarginatum
ATGACAAAAAGATATTGGAACATCAATTTGGAAGAGATGATGGAAGCGGGAGTTCATTTTGGTCATGGTACTAGAAAGTGGAATCCGCGAATGGCACCTTATATCTCTGCAAAGCGTAAAGGTATTCATATTATAAATCTTCCGAGAACCGCGCGTTTTTTATCAGAAGCTTGTGATTTAGTTTTTGATGCAGCAAGTAAGGAAAACCAATTTTTAATTGTTGGGACAAAAAAAAAAGCAGCCGATTTGGTAGCCCGAGCTGCAATAAGGGCTCGATGTCATTATGTTAATAAAAAATGGCTCGGTGGTATGTTAACAAATTGGTCCACGACAGAAACACGACTTCATAAGTTCCGGGATTTAAGAATGGAACAAAAAATGGGGGGGCTC---AACCGTCTTCCAAAAAGAGATGCAGCTATGTTGAAGAGACAATTATCGCATTTGCAAACATATCTGGGTGGAATTAAATATATGACAGGTTTACCCGATATTGTAATCATCATTGATCAGCAAGAAGAAGATACGGCTCTTCGAGAGTGTATCACTTTGGGAATTCCAACGATTTGTTTAATTGATACAAATTGTGATCCCGATCTTGCAGATATTTCGATTCCAGCGAATGATGACGCTATAGCTTCGATCCGATTAATTCTTAACAAACTAGTATTTGCTATTTGTGAGGGTCGTTCGAGATAT---------ATACGAAAGCTT
>Sedum_lineare
ATGACAAAAAGATATTGGAACATCAATTTGGAAGAGATGATGCAAGCGGGAGTTCATTTTGGTCATGGTACTAGAAAGTGGAATCCGCGAATGGCACCTTATATCTCTGCAAAGCGTAAAGGTAGTCATATTATAAATCTTATGAGAACGGCTCGTTTTTTATCAGAAGCTTGTGATTTAGTTTTTGATGCAGCAAGTAAGGAAAACCAATTTTTAATTGTTGGGACAAAGAAAAAAGCAGCCGATTTGGTAGCCCGAGCTGCAATAAGGGCTCGATGTCATTATGTTAATAAAAAATGGCTCGGCGGTATGTTAACAAATTGGTACACGACAGAAACACGACTTCATAAGTTCCGGGATTTAAGAATGGAACAAAAAATGGGGGGGCTC---AACCGTCTTCCGAAAAGAGATGCAGCTATGTTGAAGAGACAATTATCGCACTTGCAAACATATCTGGGTGGAATTAAATATATGACAGGTTTACCCGATATTGTAATCATCATTGATCAGCAAGAAGAAGATACGGCTCTTCGAGAGTGTATCATTTTGGGAATTCCAACGATTTGTTTAATTGATACAAATTGTGACCCCGATCTTGCAGATATTTCGATTCCAGCGAATGATGACGCTATAGCTTCGATCCGAGTAATTCTTAACAAACTAGTATTTGCTATTTGTGAGGGTCGTTCGAGATAT---------ATA---------
>Sedum_oryzifolium
ATGACAAAAAGATATTGGAACATAAATTTGGAAGAGATGATGCAAGCGGGAGTTCATTTTGGTCATGGTACTAGAAAGTGGAATCCGCGAATGGCCCCTTATATCTCTGCAAAGCGTAAAGGTATTCATATTATAAATCTTACGAGAACGGCTCGTTTTTTATCAGAAGCTTGTGATTTAGTTTTTGATGCAGCAAGTAAGGAAAACCAATTTTTAATTGTTGGGACAAAGAAAAAAGCATCCGATTTGGTAGCCCGAGCTGCAATAAGGGCTCGATGTCATTATGTTAATAAAAAATGGCTCGGTGGTATGTTAACAAATTGGTCCACGACAGAAACACGACTTCATAAGTTTCGGGATTTAAGAATAGAACAAAAAATGGGGGGGCTC---AACCGTCTTCCAAAAAGAGATGCAGCTATGTTGAAGAGACAATTATCGCACTTGCAAACATATCTGGGTGGAATTAAATATATGACAGGTTTACCCGATATTGTAATCATCATTGATCAGCAAGAAGAAGATACGGCTCTTCGAGAGTGTATCACTTTGGGAATTCCAACGATTTGTTTAATTGATACAAATTGTGACCCCGATCTTGCAGATATTTCGATTCCAGCGAATGATGACGCTATAGCTTCGATCCGATTAATTCTTAACAAACTAGTATTTGCTATTTGTGAGGGTCGTTCGAGATAT---------ATACGAAAACCT
>Sedum_plumbizincicola
ATGACAAAAAGATATTGGAACATCAATTTGGAAGAGATGATGGAAGCGGGAGTTCATTTTGGTCATGGTACTAGAAAGTGGAATCCGCGAATGGTACCTTATATCTCTGCAAAGCGTAAAGGTATTCATATTATAAATCTTACGAGAACGGCGCGTTTTTTATCAGAAGCTTGTGATTTAGTTTTTGATGCAGCAAGTAAGGAAAACCAATTTTTAATTGTTGGGACAAAAAAAAAAGCAGCCGATTTGGTAGCCCGAGCTGCAATAAGGGCTCGATGTCATTATGTTAATAAAAAATGGCTCGGTGGTATGTTAACAAATTGGTCCACGACAGAAACACGACTTCATAAGTTCCGGGATTTAAGAATGGAACAAAAAATGGGGGGGCTC---AGCCGTCTTCCAAAAAGAGATGCCGCTATGTTGAAGAGACAATTATCGCACTTGCAAACATATTTGGGTGGAATTAAATATATGACAGGTTTACCCGATATTGTAATCATCATTGATCAGCAAGAAGAAGACACGGCTCTTCGAGAGTGTATCACTTTGGGAATTCCAACTATTTGTTTAATTGATACAAATTGTGATCCCGATCTTGCAGATATTTCGATTCCAGCGAATGATGACGCTATAGCTTCGATCCGATTAATTCTTAACAAACTAGTATTTGCTATTTGTGAGGGTCGTTCGAGATAT---------ATACGAAAGCTT
>Sedum_sarmentosum
ATGACAAAAAGATATTGGAACATCAATTTGGAAGAGATGATGAAAGCGGGAATTCATTTTGGTCATGGTACTAGAAAGTGGAATCCGCGAATGGCACCTTATATCTCTGCAAAGCATAAAGGTATTCATATTATAAATCTTACGAGAACGGCGCGTTTTTTATCCGAAGCTTGTGATTTAGTTTTTGATGCAGCAAGTAAGGAAAACCAATTTTTAATTGTTGGGACCAAAAAAAAAGCAGCTGATTCAGTAGCCCGAGCTGCAATAAAGGCTCGATGTCATTATGTTAATAAAAAATGGCTTGGTGGTATGTTAACGAATTGGTCCACGACAGAAACACGACTTCATAAGTTCCGGGATTTAAGAATGGAACAAAAAACGGGGGGGATC---AACCGTCTTCCGAAAAGAGATGCAGCGATGTTGAAGAGACAATTATCGCACTTGCAAACGTATCTGGGTGGGATTAAATATATGACAGGTTTACCCGATATTGTAATCATCATTGATCAGCAAGAAGAAGATACGGCTCTTCGAGAATGTATCACTTTGGGAATTCCAACAATTTGTTTAATTGATACAAATTGTGACCCAGATCTTGCAGATATTTCGATTCCAGCGAATGATGACGCTATAGCTTCGATCCGATTAATTCTTAACAAACTAGTATTTGCTATTTGTGAGGGTCGTTCTAGATAT---------ATAAGAAAGCCT
>Sedum_tricarpum
ATGACAAAAAGATATTGGAACATCAATTTGGAAGAGATGATGGAAGCGGGAGTTCATTTTGGTCATGGTACTAGAAAGTGGAATCCGCGAATGGTACCTTATATCTCTGCAAAGCGTAAAGGTATTCATATTATAAATCTTACGAGAACGGCGCGTTTTTTATCAGAAGCTTGTGATTTAGTTTTTGATGCAGCAAGTAAGGAAAACCAATTTTTAATTGTTGGGACAAAAAAAAAAGCAGCCGATTTGGTAGCCCGAGCTGCAATAAGGGCTCGATGTCATTATGTTAATAAAAAATGGCTCGGTGGTATGTTAACAAATTGGTCCACGACAGAAACACGACTTCATAAGTTCCGGGATTTAAGAATGGAACAAAAAATGGGGGGGCTC---AGCCGTCTTCCAAAAAGAGATGCCGCTATGTTGAAGAGACAATTATCGCACTTGCAAACATATTTGGGTGGAATTAAATATATGACAGGGTTACCCGATATTGTAATCATCATTGATCAGCAAGAAGAAGATACGGCTCTTCGAGAGTGTATCACTTTGGGAATTCCAACAATTTGTTTAATTGATACAAATTGTGATCCCGATCTTGCAGATATTTCGATTCCAGCGAATGATGACGCTATAGCTTCGATCCGATTAATTCTTAACAAACTAGTATTTGCTATTTGTGAGGGTCGTTCGAGATAT---------ATACGAAAGCTT
>Aeonium_arboreum
ATGACAAAAAGATATTGGAACATCAATTTGGAAGAGATGATGGAAGCGGGAGTTCATTTTGGTCATGGTACTAGAAAGTGGAATCCGAGAATGGCGCCTTATATCTCTGCAAAGCGTAAGGGTATTCATATTACAAATCTTACTAGAACGGCTCGTTTTTTATCAGAAGCTTGTGATTTAGTTTTTGATGCAGCAAGTAAGGAAAACCAATTTTTAATTGTTGGGACAAAAAAAAAAGCAGCGGATTTGGTAGCCCGAGCTGCAATAAGGGCTCGATGTCATTATGTTAATAAAAAATGGCTTGGTGGTATGTTAACGAATTGGTCCACGACAGAAACACGACTTCATAAGTTCCGGGATTTAAGAATGGAACAAAAACTGGGGGGGATC---CACCGTCTTCCGAAAAGAGATGCAGCTATGTTGAAGAGACAATTATCGCACTTGCAAACATATCTGGGTGGAATTAAATATATGACAGGTTTACCCGATATTGTAATCATCATTGATCAGCAAGAAGAAGATACGGCTCTTCGAGAGTGTATCACTTTGGGAATTCCAACGATTTGTTTAATTGATACAAATTGTGACCCCGATCTTGCAGATATTTCGATTCCAGCGAATGATGACGCTATAGCTTCCATCCGATTAATTCTTAACAAACTAGTATTTGCTATTTGTGAGGGTCGTTCGAGATAT---------ATAAGAAAGCCT
>Aeonium_balsamiferum
ATGACAAAAAGATATTGGAACATCAATTTGGAAGAGATGATGGAAGCGGGAGTTCATTTTGGTCATGGTACTAGAAAGTGGAATCCGAGAATGGCGCCTTATATCTCTGCAAAGCGTAAGGGTATTCATATTACAAATCTTACTAGAACGGCTCGTTTTTTATCAGAAGCTTGTGATTTAGTTTTTGATGCAGCAAGTAAGGAAAACCAATTTTTAATTGTTGGGACAAAAAAAAAAGCAGCGGATTTGGTAGCCCGAGCTGCAATAAGGGCTCGATGTCATTATGTTAATAAAAAATGGCTTGGTGGTATGTTAACGAATTGGTCCACGACAGAAACACGACTTCATAAGTTCCGGGATTTAAGAATGGAACAAAAACTGGGGGGGATC---CACCGTCTTCCGAAAAGAGATGCAGCTATGTTGAAGAGACAATTATCGCACTTGCAAACATATCTGGGTGGAATTAAATATATGACAGGTTTACCCGATATTGTAATCATCATTGATCAGCAAGAAGAAGATACGGCTCTTCGAGAGTGTATCACTTTGGGAATTCCAACGATTTGTTTAATTGATACAAATTGTGACCCCGATCTTGCAGATATTTCGATTCCAGCGAATGATGACGCTATAGCTTCCATCCGATTAATTCTTAACAAACTAGTATTTGCTATTTGTGAGGGTCGTTCGAGATAT---------ATAAGAAAGCCT
>Aeonium_decorum
ATGACAAAAAGATATTGGAACATCAATTTGGAAGAGATGATGGAAGCGGGAGTTCATTTTGGTCATGGTACTAGAAAGTGGAATCCGAGAATGGCGCCTTATATCTCTGCAAAGCGTAAGGGTATTCATATTACAAATCTTACTAGAACGGCTCGTTTTTTATCAGAAGCTTGTGATTTAGTTTTTGATGCAGCAAGTAAGGAAAACCAATTTTTAATTGTTGGGACAAAAAAAAAAGCAGCGGATTTGGTAGCCCGAGCTGCAATAAGGGCTCGATGTCATTATGTTAATAAAAAATGGCTTGGTGGTATGTTAACGAATTGGTCCACGACAGAAACACGACTTCATAAGTTCCGGGATTTAAGAATGGAACAAAAACTGGGGGGAATC---CACCGTCTTCCGAAAAGAGATGCAGCTATGTTGAAGAGACAATTATCGCACTTGCAAACATATCTGGGTGGAATTAAATATATGACAGGTTTACCCGATATTGTAATCATCATTGATCAGCAAGAAGAAGATACGGCTCTTCGAGAGTGTATTACTTTGGGAATTCCAACGATTTGTTTAATTGATACAAATTGTGACCCCGATCTTGCAGATATTTCGATTCCAGCGAATGATGACGCTATAGCTTCCATCCGATTAATTCTTAACAAACTAGTATTTGCTATTTGTGAGGGTCGTTCGAGATAT---------ATAAGAAAGCCT
>Aeonium_diplocyclum
ATGACAAAAAGATATTGGAACATCAATTTGGAAGAGATGATGGAAGCGGGAGTTCATTTTGGTCATGGTACTAGAAAGTGGAATCCGAGAATGGCGCCTTATATCTCTGCAAAGCGTAAGGGTATTCATATTACAAATCTTACTAGAACGGCTCGTTTTTTATCAGAAGCTTGTGATTTAGTTTTTGATGCAGCAAGTAAGGAAAACCAATTTTTAATTGTTGGGACAAAAAAAAAAGCAGCGGATTTGGTAGCCCGAGCTGCAATAAGGGCTCGATGTCATTATGTTAATAAAAAATGGCTTGGTGGTATGTTAACGAATTGGTCCACGACAGAAACACGACTTCATAAGTTCCGGGATTTAAGAATGGAACAAAAACTGGGGGGGATC---CACCGTCTTCCGAAAAGAGATGCAGCTATGTTGAAGAGACAATTATCGCACTTGCAAACATATCTGGGTGGAATTAAATATATGACAGGTTTACCCGATATTGTAATCATCATTGATCAGCAAGAAGAAGATACGGCTCTTCGAGAGTGTATCACTTTGGGAATTCCAACGATTTGTTTAATTGATACAAATTGTGACCCCGATCTTGCAGATATTTCGATTCCAGCGAATGATGACGCTATAGCTTCCATCCGATTAATTCTTAACAAACTAGTATTTGCTATTTGTGAGGGTCGTTCGAGATAT---------ATAAGAAAGCCT
>Aeonium_dodrantale
ATGACAAAAAGATATTGGAACATCAATTTGGAAGAGATGATGGAAGCGGGAGTTCATTTTGGTCATGGTACTAGAAAGTGGAATCCGAGAATGGCGCCTTATATCTCTGCAAAGCGTAAGGGTATTCATATTACAAATCTTACTAGAACGGCTCGTTTTTTATCAGAAGCTTGTGATTTAGTTTTTGATGCAGCAAGTAAGGAAAACCAATTTTTAATTGTTGGGACAAAAAAAAAAGCAGCGGATTTGGTAGCCCGAGCTGCAATAAGGGCTCGATGTCATTATGTTAATAAAAAATGGCTTGGTGGTATGTTAACGAATTGGTCCACGACAGAAACACGACTTCATAAGTTCCGGGATTTAAGAATGGAACAAAAACTGGGGGGGATC---CACCGTCTTCCGAAAAGAGATGCAGCTATGTTGAAGAGACAATTATCGCACTTGCAAACATATCTGGGTGGAATTAAATATATGACAGGTTTACCCGATATTGTAATCATCATTGATCAGCAAGAAGAAGATACGGCTCTTCGAGAGTGTATCACTTTGGGAATTCCAACGATTTGTTTAATTGATACAAATTGTGACCCCGATCTTGCAGATATTTCGATTCCAGCGAATGATGACGCTATAGCTTCCATCCGATTAATTCTTAACAAACTAGTATTTGCTATTTGTGAGGGTCGTTCGAGATAT---------ATAAGAAAGCCT
>Aeonium_nobile
ATGACAAAAAGATATTGGAACATCAATTTGGAAGAGATGATGGAAGCGGGAGTTCATTTTGGTCATGGTACTAGAAAGTGGAATCCGAGAATGGCGCCTTATATCTCTGCAAAGCGTAAGGGTATTCATATTACAAATCTTACTAGAACGGCTCGTTTTTTATCAGAAGCTTGTGATTTAGTTTTTGATGCAGCAAGTAAGGAAAACCAATTTTTAATTGTTGGGACAAAAAAAAAAGCAGCGGATTTGGTAGCCCGAGCTGCAATAAGGGCTCGATGTCATTATGTTAATAAAAAATGGCTTGGTGGTATGTTAACGAATTGGTCCACGACAGAAACACGACTTCATAAGTTCCGGGATTTAAGAATGGAACAAAAACTGGGGGGGATC---CACCGTCTTCCGAAAAGAGATGCAGCTATGTTGAAGAGACAATTATCGCACTTGCAAACATATCTGGGTGGAATTAAATATATGACAGGTTTACCCGATATTGTAATCATCATTGATCAGCAAGAAGAAGATACGGCTCTTCGAGAGTGTATTACTTTGGGAATTCCAACGATTTGTTTAATTGATACAAATTGTGACCCCGATCTTGCAGATATTTCGATTCCAGCGAATGATGACGCTATAGCTTCCATCCGATTAATTCTTAACAAACTAGTATTTGCTATTTGTGAGGGTCGTTCGAGATAT---------ATAAGAAAGCCT
>Aeonium_saundersii
ATGACAAAAAGATATTGGAACATCAATTTGGAAGAGATGATGGAAGCGGGAGTTCATTTTGGTCATGGTACTAGAAAGTGGAATCCGAGAATGGCGCCTTATATCTCTGCAAAGCGTAAGGGTATTCATATTACAAATCTTACTAGAACGGCTCGTTTTTTATCAGAAGCTTGTGATTTAGTTTTTGATGCAGCAAGTAAGGAAAACCAATTTTTAATTGTTGGGACAAAAAAAAAAGCAGCGGATTTGGTAGCCCGAGCTGCAATAAGGGCTCGATGTCATTATGTTAATAAAAAATGGCTTGGTGGTATGTTAACGAATTGGTCCACGACAGAAACACGACTTCATAAGTTCCGGGATTTAAGAATGGAACAAAAACTGGGGGGGATC---CACCGTCTTCCGAAAAGAGATGCAGCTATGTTGAAGAGACAATTATCGCACTTGCAAACATATCTGGGTGGAATTAAATATATGACAGGTTTACCCGATATTGTAATCATCATTGATCAGCAAGAAGAAGATACGGCTCTTCGAGAGTGTATCACTTTGGGAATTCCAACGATTTGTTTAATTGATACAAATTGTGACCCCGATCTTGCAGATATTTCGATTCCAGCGAATGATGACGCTATAGCTTCCATCCGATTAATTCTTAACAAACTAGTATTTGCTATTTGTGAGGGTCGTTCGAGATAT---------ATAAGAAAGCCT
>Aeonium_tabuliforme
ATGACAAAAAGATATTGGAATATCAATTTGGAAGAGATGATGGAAGCGGGAGTTCATTTTGGTCATGGTACTAGAAAGTGGAATCCGAGAATGGCGCCTTATATCTCTGCAAAGCGTAAGGGTATTCATATTACAAATCTTACTAGAACGGCTCGTTTTTTATCAGAAGCTTGTGATTTAGTTTTTGATGCAGCAAGTAAGGAAAACCAATTTTTAATTGTTGGGACAAAAAAAAAAGCAGCGGATTTGGTAGCCCGAGCTGCAATAAGGGCTCGATGTCATTATGTTAATAAAAAATGGCTTGGTGGTATGTTAACGAATTGGTCCACGACAGAAACACGACTTCATAAGTTCCGGGATTTAAGAATGGAACAAAAACTGGGGGGGATC---CACCGTCTTCCGAAAAGAGATGCAGCTATGTTGAAGAGACAATTATCGCACTTGCAAACATATCTGGGTGGAATTAAATATATGACAGGTTTACCCGATATTGTAATCATCATTGATCAGCAAGAAGAAGATACGGCTCTTCGAGAGTGTATTACTTTAGGAATTCCAACGATTTGTTTAATTGATACAAATTGTGACCCCGATCTTGCAGATATTTCGATTCCAGCGAATGATGACGCTATAGCTTCCATCCGATTAATTCTTAACAAACTAGTATTTGCTATTTGTGAGGGTCGTTCGAGATAT---------ATAAGAAAGCCT
>Aeonium_undulatum
ATGACAAAAAGATATTGGAACATCAATTTGGAAGAGATGATGGAAGCGGGAGTTCATTTTGGTCATGGTACTAGAAAGTGGAATCCGAGAATGGCGCCTTATATCTCTGCAAAGCGTAAGGGTATTCATATTACAAATCTTACTAGAACGGCTCGTTTTTTATCAGAAGCTTGTGATTTAGTTTTTGATGCAGCAAGTAAGGAAAACCAATTTTTAATTGTTGGGACAAAAAAAAAAGCAGCGGATTTGGTAGCCCGAGCTGCAATAAGGGCTCGATGTCATTATGTTAATAAAAAATGGCTTGGTGGTATGTTAACGAATTGGTCCACGACAGAAACACGACTTCATAAGTTCCGGGATTTAAGAATGGAACAAAAACTGGGGGGGATC---CACCGTCTTCCGAAAAGAGATGCAGCTATGTTGAAGAGACAATTATCGCACTTGCAAACATATCTGGGTGGAATTAAATATATGACAGGTTTACCCGATATTGTAATCATCATTGATCAGCAAGAAGAAGATACGGCTCTTCGAGAGTGTATCACTTTGGGAATTCCAACGATTTGTTTAATTGATACAAATTGTGACCCCGATCTTGCAGATATTTCGATTCCAGCGAATGATGACGCTATAGCTTCCATCCGATTAATTCTTAACAAACTAGTATTTGCTATTTGTGAGGGTCGTTCGAGATAT---------ATAAGAAAGCCT
>Monanthes_anagensis
ATGACAAAAAGATATTGGAACATCAATTTGGAAGAGATGATGGAAGCGGGAGTTCATTTTGGTCATGGTACTAGAAAGTGGAATCCGAGAATGGCGCCTTATATCTCTGCAAAGCGTAAGGGTATTCATATTACAAATCTTACTAGAACGGCTCGTTTTTTATCAGAAGCTTGTGATTTAGTTTTTGATGCATCAAGTAAGGAAAACCAATTTTTAATTGTTGGGACAAAAAAAAAAGCAGCGGATTTGGTAGCCCGAGCTGCAATAAGGGCTCGATGTCATTATGTTAATAAAAAATGGCTTGGTGGTATGTTAACGAATTGGTCCACGACAGAAACACGACTTCAGAAGTTCCGGGATTTAAGAATGGAACAAAAACTGGGGGGGATC---CACCGTCTTCCGAAAAGAGATGCAGCTATGTTGAAGAGACAATTATCGCACTTGCAAACATATCTGGGTGGAATTAAATATATGACAGGTTTACCCGATATTGTAATCATCATTGATCAGCAAGAAGAAGATACGGCTCTTCGAGAGTGTATCACTTTGGGAATTCCAACGATTTGTTTAATTGATACAAATTGTGACCCCGATCTTGCAGATATTTCGATTCCAGCGAATGATGACGCTATAGCTTCCATCCGATTAATTCTTAACAAACTAGTATTTGCTATTTGTGAGGGTCGTTCGAGATAT---------ATAAGAAAGCCT
>Monanthes_brachycaulos
ATGACAAAAAGATATTGGAACATCAATTTGGAAGAGATGATGGAAGCGGGAGTTCATTTTGGTCATGGTACTAGAAAGTGGAATCCGAGAATGGCGCCTTATATCTCTGCAAAGCGTAAGGGTATTCATATTACAAATCTTACTAGAACGGCTCGTTTTTTATCAGAAGCTTGTGATTTAGTTTTTGATGCATCAAGTAAGGAAAACCAATTTTTAATTGTTGGGACAAAAAAAAAAGCAGCGGATTTGGTAGCCCGAGCTGCAATAAGGGCTCGATGTCATTATGTTAATAAAAAATGGCTTGGTGGTATGTTAACGAATTGGTCCACGACAGAAACACGACTTCAGAAGTTCCGGGATTTAAGAATGGAACAAAAACTGGGGGGGATC---CACCGTCTTCCGAAAAGAGATGCAGCTATGTTGAAGAGACAATTATCGCACTTGCAAACATATCTGGGTGGAATTAAATATATGACAGGTTTACCCGATATTGTAATCATCATTGATCAGCAAGAAGAAGATACGGCTCTTCGAGAGTGTATCACTTTGGGAATTCCAACGATTTGTTTAATTGATACAAATTGTGACCCCGATCTTGCAGATATTTCGATTCCAGCGAATGATGACGCTATAGCTTCCATCCGATTAATTCTTAACAAACTAGTATTTGCTATTTGTGAGGGTCGTTCGAGATAT---------ATAAGAAAGCCT
>Monanthes_muralis
ATGACAAAAAGATATTGGAACATCAATTTGGAAGAGATGATGGAAGCGGGAGTTCATTTTGGTCATGGTACTAGAAAGTGGAATCCGAGAATGTCGCCTTATATCTCTGCAAAGCGTAAGGGTATTCATATTACAAATCTTACTAGAACGGCTCGTTTTTTATCAGAAGCTTGTGATTTAGTTTTTGATGCATCAAGTAAGGAAAACCAATTTTTAATTGTTGGGACAAAAAAAAAAGCAGCGGATTTGGTAGCCCGAGCTGCAATAAGGGCTCGATGTCATTATGTTAATAAAAAATGGCTTGGTGGTATGTTAACGAATTGGTCCACGACAGAAACACGACTTCAGAAGTTCCGGGATTTAAGAATGGAACAAAAACTGGGGGGGATC---CACCGTCTTCCGAAAAGAGATGCAGCTATGTTGAAGAGACAATTATCGCACTTGCAAACATATCTGGGTGGAATTAAATATATGACAGGTTTACCCGATATTGTAATCATCATTGATCAGCAAGAAGAAGATACGGCTCTTCGAGAGTGTATCACTTTGGGAATTCCAACGATTTGTTTAATTGATACAAATTGTGACCCCGATCTTGCAGATATTTCGATTCCAGCGAATGATGACGCTATAGCTTCCATCCGATTAATTCTTAACAAACTAGTATTTGCTATTTGTGAGGGTCGTTCGAGATAT---------ATAAGAAAGCCT
>Monanthes_polyphylla
ATGACAAAAAGATATTGGAACATCAATTTGGAAGAGATGATGGAAGCGGGAGTTCATTTTGGTCATGGTACTAGAAAGTGGAATCCGCGAATGGCGCCTTATATCTCTGCAAAGCGTAAGGGTATTCATATTACAAATCTTACTAGAACGGCTCGTTTTTTATCAGAAGCTTGTGATTTAGTTTTTGATGCAGCAAGTAAGGAAAACCAATTTTTAATTGTTGGGACAAAAAAAAAAGCAGCGGATTTGGTAGCCCGAGCTGCAATAAGGGCTCGATGTCATTATGTTAATAAAAAATGGCTTGGTGGTATGTTAACGAATTGGTCCACGACAGAAACACGACTTCATAAGTTTCGGGATTTAAGAATGGAACAAAAACTGGGGGGGATC---CACCGTCTTCCGAAAAGAGATGCAGCTATGTTGAAGAGACAATTATCGCACTTGCAAACATATCTGGGTGGAATTAAATATATGACAGGTTTACCCGATATTGTAATCATCATTGATCAGCAAGAAGAAGATACGGCTCTTCGAGAGTGTATCACTTTGGGAATTCCAACGATTTGTTTAATTGATACAAATTGTGACCCCGATCTTGCAGATATTTCGATTCCAGCGAATGATGACGCTATAGCTTCCATCCGATTAATTCTTAACAAACTAGTATTTGCTATTTGTGAGGGTCGTTCGAGATAT---------ATAAGAAAGCCC
>Rosularia_alpestris
ATGACAAAAAGATATTGGAACATCAATTTGGAAGAGATGATGGAAGCGGGAGTTCATTTTGGTCATGGTACTAGAAAGTGGAATCCGAGAATGGCACCTTATATCTCTGCAAAGCGTAAAGGTATTCATATTACAAATCTTACGAGAACTGCTCGTTTTTTATCAGAAGCTTGTGATTTAGTTTTTGATGCAGCAAGTAAGGAAAACCAATTTTTAATTGTTGGGACAAAAAAAAAAGCAGCTGATTTGGTAGCCCGAGCTGCAATAAGGGCTCGATGTCATTATGTTAATAAAAAATGGCTCGGTGGTATGTTAACGAATTGGTCCACGACAGAAACACGACTTCATAAGTTCCGGGATTTAAGAATGGAACAAAAAATGGGGGGGATC---AATCGTCTTCCGAAAAGAGATGCAGCTATGTTGAAGAGACAATTATCGCACTTGCAAACATATCTGGGTGGAATTAAATATATGACAGGTTTACCCGATATTGTAATCATCATTGATCAGCAAGAAGAAGATACGGCTCTTCGAGAGTGTATCACTTTGGGAATTCCAACGATTTGTTTAATTGATACAAATTGTGATCCCGATCTTGCAGATATTTCGATTCCAGCGAATGATGACGCTATAGCTTCGATCCGATTAATTCTTAACAAACTAGTATTTGCTATTTGTGAGGGTCGTTCGAGATAT---------ATAAGAAAGCCT
>Sempervivum_tectorum
ATGACAAAAAGATATTGGAACATCAATTTGGAAGAGATGATGGAAGCGGGAGTTCATTTTGGTCATGGTACTAGAAAGTGGAATCCAAGAATGGCACCTTATATCTCTGCAAAGCGTAAAGGTATTCATATTACAAATCTTACTAGAACTGCTCGTTTTTTATCAGAAGCTTGTGATTTAGTTTTTGATGCAGCAAGTAAGGAAAACCAATTTTTAATTGTTGGGACAAAAAAAAAAGCAGCGGATTCGGTATCCCGAGCTGCAATAAGGGCTCGATGTCATTATGTTAATAAAAAATGGCTCGGTGGTATGTTAACGAATTGGTCCACGACAGAAACACGACTTCATAAGTTCCGGGATTTAAGAATGGAACAAAAAATGGGGGGGATC---AACCGTCTTCCGAAAAGAGATGCAGCTATGTTGAAGAGACAATTATCGCACTTGCAAACATATCTGGGTGGAATTAAATATATGACGGGTTTACCCGATATTGTAATCATCATTGATCAGCAAGAAGAAGATACGGCTCTTCGAGAGTGTATCACTTTGGGAATTCCAACGATTTGTTTAATTGATACAAATTGTGACCCCGATCTTGCAGATATTTCGATTCCAGCGAATGATGACGCTATAGCTTCGATCCGATTAATTCTTAACAAACTAGTATTTGCTATTTGTGAGGGTCGTTCGAGATAT---------ATAAGAAAGCCT
>Phedimus_spurius
ATGACAAAAAGATATTGGAACATCAATTTGGAAGAGATGATGGAAGCGGGAGTTCATTTTGGGCATGGTACTAGAAAGTGGAATCCGAGAATGGCACCGTATATCTCGGCAAAGCGTAAAGGTATTCATATTATAAATCTTACTAGAACTGCTCGCTTTTTATCAGAAGCTTGTGATTTAGTTTTTGATGCAGCAAGTAAGGAAAACCAATTTTTAATTGTTGGGACCAAAAAAAAAGCAGCTGATTCAGTAGCCCGAGCTGCAATAAGGGCTCGCTGTCATTATGTTAATAAAAAATGGCTCGGTGGTATGTTAACGAATTGGTCCACGACAGAAACACGACTTTATAAGTTCCGGGATTTAAGAATGGAACAAAAAATGGGGGGGATC---AACCGTCTTCCGAAAAGAGATGCAGCTATGTTGAAGAGACAATTATCGCACTTGCAAACATATCTGGGTGGAATTAAATATATGACAGGTTTACCCGATATCGTAATCATCATTGATCAGCAAGAAGAAGATACGGCTCTTCGAGAGTGTATCACTTTAGGAATTCCAACGATTTGTTTAATTGATACCAATTGTGACCCCGATCTTGCAGATATTTCGATTCCAGCGAATGATGACGCTATAGCTTCGATCCGATTAATTCTTAACAAACTAGTATTTGCTATTTGTGAGGGTCGTTCTAGATAT---------ATAAGAAAGCCT
>Phedimus_aizoon
ATGACAAAAAGATATTGGAACATCAATTTGGAAGAGATGATGGAAGCGGGAGTTCATTTTGGGCATGGTACTAGAAAGTGGAATCCGAGAATGGCACCTTATATCTCTGCAAAGCGTAAAGGTATTCATATTACAAATCTTACTAGAACTGCTCGCTTTTTATCAGAAGCTTGTGATTTAGTTTTTGATGCAGCAAGTAAGGAAAACCAATTTTTAATTGTTGGGACCAAAAAAAAAGCAGCTGATTCAGTAGCTCGAGCTGCAATAAGGGCTCGATGTCATTATGTTAATAAAAAATGGCTCGGTGGTATGTTAACGAATTGGTCCACGACAGAAACACGACTTCATAAGTTCCGGGATTTAAGAATGGAACAAAAAATGGGGGGGATC---AACCGTCTTCCGAAAAGAGATGCAGCTATGTTGAAGAGACAATTATCACACTTGCAAACATATCTGGGTGGAATTAAATATATGACAGGTTTACCCGATATCGTAATCATCATTGATCAGCAAGAAGAAGATACGGCTCTTCGAGAGTGTATCACTTTAGGAATTCCAACGATTTGTTTAATTGATACCAATTGTGACCCCGATCTTGCAGATATTTCGATTCCAGCGAATGATGACGCGATAGCTTCGATCCGATTAATTCTTAACAAACTAGTATTTGCTATTTGTGAGGGTCGCTCTAGATAT---------ATAAGAAAGCCT
>Phedimus_kamtschaticus
ATGACAAAAAGATATTGGAACATCAATTTGGAAGAGATGATGGAAGCGGGAGTTCATTTTGGGCATGGTACTAGAAAGTGGAATCCGAGAATGGCACCTTATATCTCTGCAAAGCGTAAAGGTATTCATATTACAAATCTTACTAGAACTGCTCGCTTTTTATCAGAAGCTTGTGATTTAGTTTTTGATGCAGCAAGTAAGGAAAACCAATTTTTAATTGTTGGGACCAAAAAAAAAGCAGCTGATTCAGTAGCTCGAGCTGCAATAAGGGCTCGATGTCATTATGTTAATAAAAAATGGCTCGGTGGTATGTTAACGAATTGGTCCACGACAGAAACACGACTTCATAAGTTCCGGGATTTAAGAATGGAACAAAAAATGGGGGGGATC---AACCGTCTTCCGAAAAGAGATGCAGCTATGTTGAAGAGACAATTATCGCACTTGCAAACATATCTGGGTGGAATTAAATATATGACAGGTTTACCCGATATCGTAATCATCATTGATCAGCAAGAAGAAGATACGGCTCTTCGAGAGTGTATCACTTTAGGAATTCCAACGATTTGTTTAATTGATACCAATTGTGACCCCGATCTTGCAGATATTTCGATTCCAGCGAATGATGACGCGATAGCTTCGATCCGATTAATTCTTAACAAACTAGTATTTGCTATTTGTGAGGGTCGCTCTAGATAT---------ATAAGAAAGCCT
>Phedimus_odontophyllus
ATGACAAAAAGATATTGGAACATCAATTTGGACGAGATGATGGAAGCGGGAGTTCATTTTGGGCATGGTACTCGAAAGTGGAATCCACAAATGGCACCTTATATCTCTGCAAAGCGTAAAGGTATTCATATTACAAATCTTACTAGAACTGCTCGCTTTTTATCAGAAGCTTGTGATTTAGTTTTTGATGCAGCAAGTAAGGAAAACCAATTTTTAATTGTTGGGACGAAAAAAAAAGCAGCTGATTCAGTAGCCCGAGCTGCAATAAGGGCTCGCTGTCATTATGTTAATAAAAAATGGCTCGGTGGTATGTTAACGAATTGGTCCACGACAGAAACACGACTTCATAAGTTCCGGGATTTAAGAATGGAACAAAAAATGGGGGGGATC---AACGGTCTTCTGAAAAGAGATGCAGCTATGTTGAAGAGACAATTATCGCACTTGCAAACATATCTGGATGGAATTAAATATATGACAGGTTTACCCGATATCGTAATCATCATTGATCAGCAAGAAGAAGATACGGCTCTTCGAGAGTGTATCACTTTAGGAATTCCAACGATTTGTTTAATTGATACCAATTGTGACCCCGATCTTGCAGATATTTCGATTCCAGCGAATGATGACGCTATAGCTTCGATCCGATTAATTCTTAACAAACTAGTCTTTGCTATTTGTGAGGGTCGTTCTAGATAT---------ATAAGAAAGCCT
>Phedimus_takesimensis
ATGACAAAAAGATATTGGAACATCAATTTGGAAGAGATGATGGAAGCGGGAGTTCATTTTGGGCATGGTACTAGAAAGTGGAATCCGAGAATGGCACCTTATATCTCTGCAAAGCGTAAAGGTATTCATATTACAAATCTTACTAGAACTGCTCGCTTTTTATCAGAAGCTTGTGATTTAGTTTTTGATGCAGCAAGTAAGGAAAACCAATTTTTAATTGTTGGGACCAAAAAAAAAGCAGCTGATTCAGTAGCTCGAGCTGCAATAAGGGCTCGATGTCATTATGTTAATAAAAAATGGCTCGGTGGTATGTTAACGAATTGGTCCACGACAGAAACACGACTTCATAAGTTCCGGGATTTAAGAATGGAACAAAAAATGGGGGGGATC---AACCGTCTTCCGAAAAGAGATGCAGCTATGTTGAAGAGACAATTATCGCACTTGCAAACATATCTGGGTGGAATTAAATATATGACAGGTTTACCCGATATCGTAATCATCATTGATCAGCAAGAAGAAGATACGGCTCTTCGAGAGTGTATCACTTTAGGAATTCCAACGATTTGTTTAATTGATACCAATTGTGACCCCGATCTTGCAGATATTTCGATTCCAGCGAATGATGACGCGATAGCTTCGATCCGATTAATTCTTAACAAACTAGTATTTGCTATTTGTGAGGGTCGCTCTAGATAT---------ATAAGAAAGCCT
>Phedimus_yangshanicus
ATGACAAAAAGATATTGGAACATCAATTTGGACGAGATGATGGAAGCGGGAGTTCATTTTGGGCATGGTACTCGAAAGTGGAATCCACAAATGGCACCTTATATCTCTGCAAAGCGTAAAGGTATTCATATTACAAATCTTACTAGAACTGCTCGCTTTTTATCAGAAGCTTGTGATTTAGTTTTTGATGCAGCAAGTAAGGAAAACCAATTTTTAATTGTTGGGACGAAAAAAAAAGCAGCTGATTCAGTAGCCCGAGCTGCAATAAGGGCTCGCTGTCATTATGTTAATAAAAAATGGCTCGGTGGTATGTTAACGAATTGGTCCACGACAGAAACACGACTTCATAAGTTCCGGGATTTAAGAATGGAACAAAAAATGGGGGGGATC---AACGGTCTTCTGAAAAGAGATGCAGCTATGTTGAAGAGACAATTATCGCACTTGCAAACATATCTGGATGGAATTAAATATATGACAGGTTTACCCGATATCGTAATCATCATTGATCAGCAAGAAGAAGATACGGCTCTTCGAGAGTGTATCACTTTAGGAATTCCAACGATTTGTTTAATTGATACCAATTGTGACCCCGATCTTGCAGATATTTCGATTCCAGCGAATGATGACGCTATAGCTTCGATCCGATTAATTCTTAACAAACTAGTCTTTGCTATTTGTGAGGGTCGTTCTAGATAT---------ATAAGAAAGCCT
>Rhodiola_bupleuroides
ATGACAAAAAGATATTGGAACATCAATTTGGAAGAGATGATGGAAGCGGGAGTTCATTTTGGTCATGGTACTAGAAAGTGGAATCCGAGAATGGCACCTTATATCTCTGCAAAGCGTAAAGGTATTCATATTACAAATCTTACTAGAACTGCTCGCTTTTTATCAGAAGCTTGTGATTTAGTTTTTGATGCAGCAAGTAAGGAAAACCAATTTTTAATTGTTGGGACCAAAAAAAAAGCAGCTGATTCAGTAGCCCGAGCTGCAATAAGGGCTCGATGTCATTATGTTAATAAAAAATGGCTCGGTGGTATGTTAACGAATTGGTCCACGACAGAAACACGACTTCATAAGTTCCGGGATTTAAGAATGGAACAAAAATTGGGGGGGATC---AACCGTCTTCCGAAAAGAGATGCAGCTATGTTGAAGAGACAATTATCGCACTTGCAAACATATCTGGGTGGAATTAAATATATGACAGGTTTACCCGATATTGTAATCATCATTGATCAGCAAGAAGAAGATACGGCTCTTCGAGAGTGTATCACTTTAGGAATTCCAACGATTTGTTTAATTGATACAAATTGTGACCCCGATCTTGCAGATATTTCGATTCCAGCGAATGATGACGCTATAGCTTCGATCCGATTAATTCTTAACAAACTAATATTTGCTATTTGTGAGGGTCGTTCTAGATAT---------ATAAGAAAGCCT
>Rhodiola_calliantha
ATGACAAAAAGATATTGGAACATCAATTTGGAAGAGATGATGGAAGCGGGAGTTCATTTTGGTCATGGTACTAGAAAGTGGAATCCGAGAATGGCACCTTATATCTCTGCAAAGCGTAAAGGTATTCATATTACAAATCTTACTAGAACTGCTCGCTTTTTATCAGAAGCTTGTGATTTAGTTTTTGATGCAGCAAGTAAGGAAAACCAATTTTTAATTGTTGGGACCAAAAAAAAAGCAGCTGATTCAGTAGCCCGAGCTGCAATAAGGGCTCGATGTCATTATGTTAATAAAAAATGGCTCGGTGGTATGTTAACGAATTGGTCCACGACAGAAACACGACTTCATAAGTTCCGGGATTTAAGAATGGAACAAAAATTGGGGGGGATC---AACCGTCTTCCGAAAAGAGATGCAGCTATGTTGAAGAGACAATTATCGCACTTGCAAACATATCTGGGTGGAATTAAATATATGACAGGTTTACCCGATATTGTAATCATCATTGATCAGCAAGAAGAAGATACGGCTCTTCGAGAGTGTATCACTTTAGGAATTCCAACGATTTGTTTAATTGATACAAATTGTGACCCCGATCTTGCAGATATTTCGATTCCAGCGAATGATGACGCTATAGCTTCGATCCGATTAATTCTTAACAAACTAATATTTGCTATTTGTGAGGGTCGTTCTAGATAT---------ATAAGAAAGCCT
>Rhodiola_crenulata
ATGACAAAAAGATATTGGAACATCAATTTGGAAGAGATGATGGAAGCGGGAGTTCATTTTGGTCATGGTACTAGAAAGTGGAATCCGAGAATGGCACCTTATATCTCTGCAAAGCGTAAAGGTATTCATATTACAAATCTTACTAGAACTGCTCGCTTTTTATCAGAAGCTTGTGATTTAGTTTTTGATGCAGCAAGTAAGGAAAACCAATTTTTAATTGTTGGGACCAAAAAAAAAGCAGCTGATTCAGTAGCCCGAGCTGCAATAAGGGCTCGATGTCATTATGTTAATAAAAAATGGCTCGGTGGTATGTTAACGAATTGGTCCACGACAGAAACACGACTTCATAAGTTCCGGGATTTAAGAATGGAACAAAAATTGGGGGGGATC---AACCGTCTTCCGAAAAGAGATGCAGCTATGTTGAAGAGACAATTATCGCACTTGCAAACATATCTGGGTGGAATTAAATATATGACAGGTTTACCCGATATTGTAATCATCATTGATCAGCAAGAAGAAGATACGGCTCTTCGAGAGTGTATCACTTTAGGAATTCCAACGATTTGTTTAATTGATACAAATTGTGACCCCGATCTTGCAGATATTTCGATTCCAGCGAATGATGACGCTATAGCTTCGATCCGATTAATTCTTAACAAACTCGTATTTGCTATTTGTGAGGGTCGTTCTAGATAT---------ATAAGAAAGCCT
>Rhodiola_henryi
ATGACAAAAAGATATTGGAACATCAATTTGGAAGAGATGATGGAAGCGGGAGTTCATTTTGGTCATGGTACTAGAAAGTGGAATCCGAGAATGGCACCTTATATCTCTGCAAAGCGTAAAGGTATTCATATTACAAATCTTACTCGAACTGCTCGCTTTTTATCAGAAGCTTGTGATTTAGTTTTTGATGCAGCAAGTAAGGAAAACCAATTTTTAATTGTTGGGACCAAAAAAAAAGCAGCTGATTCAGTAGCCCGAGCTGCAATAAGGGCTCGATGTCATTATGTTAATAAAAAATGGCTCGGTGGTATGTTAACGAATTGGTCCACGACAGAAACACGACTTCATAAGTTCCGGGATTTAAGAATGGAACAAAAATTGGGGGGGATC---AACCGTCTTCCGAAAAGAGATGCAGCTATGTTGAAGAGACAATTATCGCACTTGCAAACATATCTGGGTGGAATTAAATATATGACAGGTTTACCCGATATTGTAATCATCATTGATCAGCAAGAAGAAGATACGGCTCTTCGAGAGTGTATCACTTTAGGAATTCCAACGATTTGTTTAATTGATACAAATTGTGACCCCGATCTTGCAGATATTTCGATTCCAGCGAATGATGACGCTATAGCTTCGATCCGATTAATTCTTAACAAACTAGTATTTGCTATTTGTGAGGGTCGTTCTAGATAT---------ATAAGAAAGCCT
>Rhodiola_himalensis
ATGACAAAAAGATATTGGAACATCAATTTGGAAGAGATGATGGAAGCGGGAGTTCATTTTGGTCATGGTACTAGAAAGTGGAATCCGAGAATGGCACCTTATATCTCTGCAAAGCGTAAAGGTATTCATATTACAAATCTTACTAGAACTGCTCGCTTTTTATCAGAAGCTTGTGATTTAGTTTTTGATGCAGCAAGTAAGGAAAACCAATTTTTAATTGTTGGGACCAAAAAAAAAGCAGCTGATTCAGTAGCCCGAGCTGCAATAAGGGCTCGATGTCATTATGTTAATAAAAAATGGCTCGGTGGTATGTTAACGAATTGGTCCACGACAGAAACACGACTTCATAAGTTCCGGGATTTAAGAATGGAACAAAAATTGGGGGGGATC---AACCGTCTTCCGAAAAGAGATGCAGCTATGTTGAAGAGACAATTATCGCACTTGCAAACATATCTGGGTGGAATTAAATATATGACAGGTTTACCCGATATTGTAATCATCATTGATCAGCAAGAAGAAGATACGGCTCTTCGAGAGTGTATCACTTTAGGAATTCCAACGATTTGTTTAATTGATACAAATTGTGACCCCGATCTTGCAGATATTTCGATTCCAGCGAATGATGACGCTATAGCTTCGATCCGATTAATTCTTAACAAACTAGTATTTGCTATTTGTGAGGGTCGTTCTAGATAT---------ATAAGAAAGCCT
>Rhodiola_kirilowii
ATGACAAAAAGATATTGGAACATCAATTTGGAAGAGATGATGGAAGCGGGAGTTCATTTTGGTCATGGTACTAGAAAGTGGAATCCGAGAATGGCACCTTATATCTCTGCAAAGCGTAAAGGTATTCATATTACAAATCTTACTAGAACTGCTCGCTTTTTATCAGAAGCTTGTGATTTAGTTTTTGATGCAGCAAGTAAGGAAAACCAATTTTTAATTGTTGGGACCAAAAAAAAAGCAGCTGATTCAGTAGCCCGAGCTGCAATAAGGGCTCGATGTCATTATGTTAATAAAAAATGGCTCGGTGGTATGTTAACGAATTGGTCCACGACAGAAACACGACTTCATAAGTTCCGGGATTTAAGAATGGAACAAAAATTGGGGGGGATC---AACCGTCTTCCGAAAAGAGATGCAGCTATGTTGAAGAGACAATTATCGCACTTGCAAACATATCTGGGTGGAATTAAATATATGACAGGTTTACCCGATATTGTAATCATCATTGATCAGCAAGAAGAAGATACGGCTCTTCGAGAGTGTATCACTTTAGGAATTCCAACAATTTGTTTAATTGATACAAATTGTGACCCCGATCTTGCAGATATTTCGATTCCAGCGAATGATGACGCTATAGCTTCGATCCGATTAATTCTTAACAAACTAGTATTTGCTATTTGTGAGGGTCGTTCTAGATAT---------ATAAGAAAGCCT
>Rhodiola_rosea
ATGACAAAAAGATATTGGAACATCCATTTGGAAGAGATGATGGAAGCGGGAGTTCATTTTGGTCATGGTACTAGAAAGTGGAATCCGAGAATGGCACCTTATATCTCTGCAAAGCGTAAAGGTATTCATATTACAAATCTTACTAGAACTGCTCGCTTTTTATCAGAAGCTTGTGATTTAGTTTTTGATGCAGCAAGTAAGGAAAACCAATTTTTAATTGTTGGGACCAAAAAAAAAGCAGCTGATTTAGTAGCCCGAGCTGCAATAAGGGCTCGATGTCATTATGTTAATAAAAAATGGCTCGGTGGTATGTTAACGAATTGGTCCACGACAGAAACACGACTTCATAAGTTCCGGGATTTAAGAATGGAACAAAAATTGGGGGGGATC---AACCGTCTTCCGAAAAGAGATGCAGCTATGTTGAAGAGACAATTATCGCACTTGCAAACATATCTGGGTGGAATTAAATATATGACAGGTTTACCCGATATTGTAATCATCATTGATCAGCAAGAAGAAGATACGGCTCTTCGAGAGTGTATCACTTTAGGAATTCCAACGATTTGTTTAATTGATACAAATTGTGACCCCCATCTTGCAGATATTTCGATTCCAGCGAATGATGACGCTATAGCTTCGATCCGATTAATTCTTAACAAACTAGTATTTGCTATTTGTGAGGGTCGTTCTAGATAT---------ATAAGAAAGCCT
>Rhodiola_sacra
ATGACAAAAAGATATTGGAACATCAATTTGGAAGAGATGATGGAAGCGGGAGTTCATTTTGGTCATGGTACTAGAAAGTGGAATCCGAGAATGGCACCTTATATCTCTGCAAAGCGTAAAGGTATTCATATTACAAATCTTACTAGAACTGCTCGCTTTTTATCAGAAGCTTGTGATTTAGTTTTTGATGCAGCAAGTAAGGAAAACCAATTTTTAATTGTTGGGACCAAAAAAAAAGCAGCTGATTCAGTAGCCCGAGCTGCAATAAGGGCTCGATGTCATTATGTTAATAAAAAATGGCTCGGTGGTATGTTAACGAATTGGTCCACGACAGAAACACGACTTCATAAGTTCCGGGATTTAAGAATGGAACAAAAATTGGGGGGGATC---AACCGTCTTCCGAAAAGAGATGCAGCTATGTTGAAGAGACAATTATCACACTTGCAAACATATCTGGGTGGAATTAAATATATGACAGGTTTACCCGATATTGTAATCATCATTGATCAGCAAGAAGAAGATACGGCTCTTCGAGAGTGTATCACTTTAGGAATTCCAACGATTTGTTTAATTGATACAAATTGTGACCCCGATCTTGCAGATATTTCGATTCCAGCGAATGATGACGCTATAGCTTCGATCCGATTAATTCTTAACAAACTAGTATTTGCTATTTGTGAGGGTCGTTCTAGATAT---------ATAAGAAAGCCT
>Rhodiola_yunnanensis
ATGACAAAAAGATATTGGAACATCAATTTGGAAGAGATGATGGAAGCGGGAGTTCATTTTGGTCATGGTACTAGAAAGTGGAATCCGAGAATGGCACCTTATATCTCTGCAAAGCGTAAAGGTATTCATATTACAAATCTTACTAGAACTGCTCGCTTTTTATCAGAAGCTTGTGATTTAGTTTTTGATGCAGCAAGTAAGGAAAACCAATTTTTAATTGTTGGGACCAAAAAAAAAGCAGCTGATTCAGTAGCCCGAGCTGCAATAAGGGCTCGATGTCATTATGTTAATAAAAAATGGCTCGGTGGTATGTTAACGAATTGGTCCACGACAGAAACACGACTTCATAAGTTCCGGGATTTAAGAATGGAACAAAAATTGGGGGGGATC---AACCGTCTTCCGAAAAGAGATGCAGCTATGTTGAAGAGACAATTATCGCACTTGCAAACATATCTGGGTGGAATTAAATATATGACAGGTTTACCTGATATTGTAATCATCATTGATCAGCAAGAAGAAGATACGGCTCTTCGAGAGTGTATCACTTTAGGAATTCCAACGATTTGTTTAATTGATACAAATTGTGACCCCGATCTTGCAGATATTTCGATTCCAGCGAATGATGATGCTATAGCTTCGATCCGATTAATTCTTAACAAACTAGTATTTGCTATTTGTGAGGGTCGTTCTAGATAT---------ATAAGAAAGCCT
>Rhodiola_dumulosa
ATGACAAAAAGATATTGGAACATCAATTTGGAAGAGATGATGGAAGCGGGAGTTCATTTTGGTCATGGTACTAGAAAGTGGAATCCGAGAATGGCACCTTATATCTCTGCAAAGCGTAAAGGTATTCATATTACAAATCTTACTAGAACTGCTCGCTTTTTATCAGAAGCTTGTGATTTAGTTTTTGATGCAGCAAGTAAGGAAAACCAATTTTTAATTGTTGGGACCAAAAAAAAAGCAGCTGATTCAGTAGCCCGAGCTGCAATAAGGGCTCGATGTCATTATGTTAATAAAAAATGGCTCGGTGGTATGTTAACGAATTGGTCCACGACAGAAACACGACTTCATAAGTTCCGGGATTTAAGAATGGAACAAAAATTGGGGGGGATC---AACCGTCTTCCGAAAAGAGATGCAGCTATGTTGAAGAGACAATTATCGCACTTGCAAACATATCTGGGTGGAATTAAATATATGACAGGTTTACCCGATATTGTAATCATCATTGATCAGCAAGAAGAAGATACGGCTCTTCGAGAGTGTATCACTTTAGGAATTCCAACGATTTGTTTAATTGATACAAATTGTGACCCCGATCTTGCAGATATTTCGATTCCAGCGAATGATGACGCTATAGCTTCGATCCGATTAATTCTTAACAAACTAGTATTTGCTATTTGTGAGGGTCGTTCTAGATAT---------ATAAGAAAGCCT
>Rhodiola_fastigiata
ATGACAAAAAGATATTGGAACATCAATTTGGAAGAGATGATGGAAGCGGGAGTTCATTTTGGTCATGGTACTAGAAAGTGGAATCCGAGAATGGCACCTTATATCTCTGCAAAGCGTAAAGGTATTCATATTACAAATCTTACTAGAACTGCTCGCTTTTTATCAGAAGCTTGTGATTTAGTTTTTGATGCAGCAAGTAAGGAAAACCAATTTTTAATTGTTGGGACCAAAAAAAAAGCAGCTGATTCAGTAGCCCGAGCTGCAATAAGGGCTCGATGTCATTATGTTAATAAAAAATGGCTCGGTGGTATGTTAACGAATTGGTCCACGACAGAAACACGACTTCATAAGTTCCGGGATTTAAGAATGGAACAAAAATTGGGGGGGATC---AACCGTCTTCCGAAAAGAGATGCAGCTATGTTGAAGAGACAATTATCGCACTTGCAAACATATCTGGGTGGAATTAAATATATGACAGGTTTACCCGATATTGTAATCATCATTGATCAGCAAGAAGAAGATACGGCTCTTCGAGAGTGTATCACTTTAGGAATTCCAACGATTTGTTTAATTGATACAAATTGTGACCCCGATCTTGCAGATATTTCGATTCCAGCGAATGATGACGCTATAGCTTCGATCCGATTAATTCTTAACAAACTAGTATTTGCTATTTGTGAGGGTCGTTCTAGATAT---------ATAAGAAAGCCT
>Rhodiola_gelida
ATGACAAAAAGATATTGGAACATCAATTTGGAAGAGATGATGGAAGCGGGAGTTCATTTTGGTCATGGTACTAGAAAGTGGAATCCGGGAATGGCACCTTATATCTCTGCAAAGCGTAAAGGTATTCATATTACAAATCTTACTAGAACTGCTCGCTTTTTATCAGAAGCTTGTGATTTAGTTTTTGATGCAGCAAGTAAGGAAAACCAATTTTTAATTGTTGGGACCAAAAAAAAAGCAGCTGATTCAGTAGCCCGAGCTGCAATAAGGGCTCGATGTCATTATGTTAATAAAAAATGGCTCGGTGGTATGTTAACGAATTGGTCCACGACAGAAACACGACTTCATAAGTTCCGGGATTTAAGAATGGAACAAAAATTGGGGGGGATC---AACCGTCTTCCGAAAAGAGATGCAGCTATGTTGAAGAGACAATTATCGCACTTGCAAACATATCTGGGTGGAATTAAATATATGACAGGTTTACCCGATATTGTAATCATCATTGATCAGCAAGAAGAAGATACGGCTCTTCGAGAGTGTATCACTTTAGGAATTCCAACGATTTGTTTAATTGATACAAATTGTGACCCCGATCTTGCAGATATTTCGATTCCAGCGAATGATGACGCTATAGCTTCGATCCGATTAATTCTTAACAAACTAGTATTTGCTATTTGTGAGGGTCGTTCTAGATAT---------ATAAGAAAGCCT
>Rhodiola_hobsonii
ATGACAAAAAGATATTGGAACATCAATTTGGAAGAGATGATGGAAGCGGGAGTTCATTTTGGTCATGGTACTAGAAAGTGGAATCCGAGAATGGCACCTTATATCTCTGCAAAGCGTAAAGGTATTCATATTACAAATCTTACTAGAACTGCTCGCTTTTTATCAGAAGCTTGTGATTTAGTTTTTGATGCAGCAAGTGAGGAAAACCAATTTTTAATTGTTGGGACCAAAAAAAAAGCAGCTGATTCAGTAGCCCGAGCTGCAATAAGGGCTCGATGTCATTATGTTAATAAAAAATGGCTTGGTGGTATGTTAACGAATTGGTCCACGACAGAAACACGACTTCATAAGTTCCGGGATTTAAGAATGGAACAAAAATTGGGGGGGATC---AACCGTCTTCCGAAAAGAGATGCAGCTATGTTGAAGAGACAATTATCGCACTTGCAAACATATCTGGGTGGAATTAAATATATGACAGGTTTACCCGATATTGTAATCATCATTGATCAGCAAGAAGAAGATACGGCTCTTCGAGAGTGTATCACTTTAGGAATTCCAACGATTTGTTTAATTGATACAAATTGTGACCCCGATCTTGCAGATATTTCGATTCCAGCGAATGATGACGCTATAGCTTCGATCCGATTAATTCTTAACAAACTAGTATTTGCTATTTGTGAGGGTCGTTCTAGATAT---------ATAAGAAAGCCT
>Rhodiola_humilis
ATGACAAAAAGATATTGGAACATCAATTTGGAAGAGATGATGGAAGCGGGAGTTCATTTTGGTCATGGTACTAGAAAGTGGAATCCGAGAATGGCACCTTATATCTCTGCAAAGCGTAAAGGTATTCATATTACAAATCTTACTAGAACTGCTCGCTTTTTATCAGAAGCTTGTGATTTAGTTTTTGATGCAGCAAGTGAGGAAAACCAATTTTTAATTGTTGGGACCAAAAAAAAAGCAGCTGATTCAGTAGCCCGAGCTGCAATAAGGGCTCGATGTCATTATGTTAATAAAAAATGGCTCGGTGGTATGTTAACGAATTGGTCCACGACAGAAACACGACTTCATAAGTTCCGGGATTTAAGAATGGAACAAAAATTGGGGGGGATC---AACCGTCTTCCGAAAAGAGATGCAGCTATGTTGAAGAGACAATTATCGCACTTGCAAACATATCTGGGTGGAATTAAATATATGACAGGTTTACCCGATATTGTAATCATCATTGATCAGCAAGAAGAAGATACGGCTCTTCGAGAGTGTATCACTTTAGGAATTCCAACGATTTGTTTAATTGATACAAATTGTGACCCCGATCTTGCAGATATTTCGATTCCAGCGAATGATGACGCTATAGCTTCGATCCGATTAATTCTTAACAAACTAGTATTTGCTATTTGTGAGGGTCGTTCTAGATAT---------ATAAGAAAGCCT
>Rhodiola_integrifolia
ATGACAAAAAGATATTGGAACATCAATTTGGAAGAGATGATGGAAGCGGGAGTTCATTTTGGTCATGGTACTAGAAAGTGGAATCCGAGAATGGCACCTTATATCTCTGCAAAGCGTAAAGGTATTCATATTACAAATCTTACTAGAACTGCTCGCTTTTTATCAGAAGCTTGTGATTTAGTTTTTGATGCAGCAAGTAAGGAAAACCAATTTTTAATTGTTGGGACCAAAAAAAAAGCAGCTGATTCAGTAGCCCGAGCTGCAATACGGGCTCGATGTCATTATGTTAATAAAAAATGGCTCGGTGGTATGTTAACGAATTGGTCCACGACAGAAACACGACTTCATAAGTTCCGGGATTTAAGAATGGAACAAAAATTGGGGGGGATC---AACCGTCTTCCGAAAAGAGATGCAGCTATGTTGAAGAGACAATTATCGCACTTGCAAACATATCTGGGTGGAATTAAATATATGACAGGTTTACCCGATATTGTAATCATCATTGATCAGCAAGAAGAAGATACGGCTCTTCGAGAGTGTATCACTTTAGGAATTCCAACGATTTGTTTAATTGATACAAATTGTGACCCCGATCTTGCAGATATTTCGATTCCAGCGAATGATGACGCTATAGCTTCGATCCGATTAATTCTTAACAAACTAGTATTTGCTATTTGTGAGGGTCGTTCTAGATAT---------ATAAGAAAGCCT
>Rhodiola_liciae
ATGACAAAAAGATATTGGAACATCAATTTGGAAGAGATGATGGAAGCGGGAGTTCATTTTGGTCATGGTACTAGAAAGTGGAATCCGCGAATGGCACCTTATATCTCTGCAAAGCGTAAAGGTATTCATATTACAAATCTTACTAGAACTGCTCGCTTTTTATCAGAAGCTTGTGATTTAGTTTTTGATGCAGCAAGTGAGGAAAACCAATTTTTAATTGTTGGGACCAAAAAAAAAGCAGCTGATTCAGTAGCCCGAGCTGCAATAAGGGCTCGATGTCATTATGTTAATAAAAAATGGCTCGGTGGTATGTTAACGAATTGGTCCACGACAGAAACACGACTTCATAAGTTCCGGGATTTAAGAATGGAACAAAAATTGGGGGGGATC---AACCGTCTTCCGAAAAGAGATGCAGCTATGTTGAAGAGACAATTATCGCACTTGCAAACATATCTGGGTGGAATTAAATATATGACAGGTTTACCCGATATTGTAATCATCATTGATCAGCAAGAAGAAGATACGGCTCTTCGAGAGTGTATCACTTTAGGAATTCCAACGATTTGTTTAATTGATACAAATTGTGACCCCGATCTTGCAGATATTTCGATTCCAGCGAATGATGACGCTATAGCTTCGATCCGATTAATTCTTAACAAACTAGTATTTGCTATTTGTGAGGGTCGTTCTAGATAT---------ATAAGAAAGCCT
>Rhodiola_macrocarpa
ATGACAAAAAGATATTGGAACATCAATTTGGAAGAGATGATGGAAGCGGGAGTTCATTTTGGTCATGGTACTAGAAAGTGGAATCCGAGAATGGCACCTTATATCTCTGCAAAGCGTAAAGGTATTCATATTACAAATCTTACTAGAACTGCTCGCTTTTTATCAGAAGCTTGTGATTTAGTTTTTGATGCAGCAAGTAAGGAAAACCAATTTTTAATTGTTGGGACCAAAAAAAAAGCAGCTGATTCAGTAGCCCGAGCTGCAATAAGGGCTCGATGTCATTATGTTAATAAAAAATGGCTCGGTGGTATGTTAACGAATTGGTCCACGACAGAAACACGACTTCATAAGTTCCGGGATTTAAGAATGGAACAAAAATTGGGGGGGATC---AACCGTCTTCCGAAAAGAGATGCAGCTATGTTGAAGAGACAATTATCGCACTTGCAAACATATCTGGGTGGAATTAAATATATGACAGGTTTACCCGATATTGTAATCATCATTGATCAGCAAGAAGAAGATACGGCTCTTCGAGAGTGTATCACTTTAGGAATTCCAACGATTTGTTTAATTGATACAAATTGTGACCCCGATCTTGCAGATATTTCGATTCCAGCGAATGATGACGCTATAGCTTCGATCCGATTAATTCTTAACAAACTAGTATTTGCTATTTGTGAGGGTCGTTCTAGATAT---------ATAAGAAAGCCT
>Rhodiola_ovatisepala
ATGACAAAAAGATATTGGAACATCAATTTGGAAGAGATGATGGAAGCGGGAGTTCATTTTGGTCATGGTACTAGAAAGTGGAATCCGAGAATGGCACCTTATATCTCTGCAAAGCGTAAAGGTATTCATATTACAAATCTTACTAGAACTGCTCGCTTTTTATCAGAAGCTTGTGATTTAGTTTTTGATGCAGCAAGTGAGGAAAACCAATTTTTAATTGTTGGGACCAAAAAAAAAGCAGCTGATTCAGTAGCCCGAGCTGCAATAAGGGCTCGATGTCATTATGTTAATAAAAAATGGCTCGGTGGTATGTTAACGAATTGGTCCACGACAGAAACACGACTTCATAAGTTCCGGGATTTAAGAATGGAACAAAAATTGGGGGGGATC---AACCGTCTTCCGAAAAGAGATGCAGCTATGTTGAAGAGACAATTATCGCACTTGCAAACATATCTGGGTGGAATTAAATATATGACAGGTTTACCCGATATTGTAATCATCATTGATCAGCAAGAAGAAGATACGGCTCTTCGAGAGTGTATCACTTTAGGAATTCCAACGATTTGTTTAATTGATACAAATTGTGACCCCGATCTTGCAGATATTTCGATTCCAGCGAATGATGACGCTATAGCTTCGATCCGATTAATTCTTAACAAACTAGTATTTGCTATTTGTGAGGGTCGTTCTAGATAT---------ATAAGAAAGCCT
>Rhodiola_prainii
ATGACAAAAAGATATTGGAACATCAATTTGGAAGAGATGATGGAAGCGGGAGTTCATTTTGGTCATGGTACTAGAAAGTGGAATCCGAGAATGGCACCTTATATCTCTGCAAAGCGTAAAGGTATTCATATTACAAATCTTACTAGAACTGCTCGCTTTTTATCAGAAGCTTGTGATTTAGTTTTTGATGCAGCAAGTGAGGAAAACCAATTTTTAATTGTTGGGACCAAAAAAAAAGCAGCTGATTCAGTAGCCCGAGCTGCAATAAGGGCTCGATGTCATTATGTTAATAAAAAATGGCTCGGTGGTATGTTAACGAATTGGTCCACGACAGAAACACGACTTCATAAGTTCCGGGATTTAAGAATGGAACAAAAATTGGGGGGGATC---AACCGTCTTCCGAAAAGAGATGCAGCTATGTTGAAGAGACAATTATCGCACTTGCAAACATATCTGGGTGGAATTAAATATATGACAGGTTTACCCGATATTGTAATCATCATTGATCAGCAAGAAGAAGATACGGCTCTTCGAGAGTGTATCACTTTAGGAATTCCAACGATTTGTTTAATTGATACAAATTGTGACCCCGATCTTGCAGATATTTCGATTCCAGCGAATGATGACGCTATAGCTTCGATCCGATTAATTCTTAACAAACTAGTATTTGCTATTTGTGAGGGTCGTTCTAGATAT---------ATAAGAAAGCCT
>Rhodiola_quadrifida
ATGACAAAAAGATATTGGAACATCAATTTGGAAGAGATGATGGAAGCGGGAGTTCATTTTGGTCATGGTACTAGAAAGTGGAATCCGAGAATGGCACCTTATATCTCTGCAAAGCGTAAAGGTATTCATATTACAAATCTTACTAGAACTGCTCGCTTTTTATCAGAAGCTTGTGATTTAGTTTTTGATGCAGCAAGTAAGGAAAACCAATTTTTAATTGTTGGGACCAAAAAAAAAGCAGCTGATTCAGTAGCCCGAGCTGCAATAAGGGCTCGATGTCATTATGTTAATAAAAAATGGCTCGGTGGTATGTTAACGAATTGGTCCACGACAGAAACACGACTTCATAAGTTCCGGGATTTAAGAATGGAACAAAAATTGGGGGGGATC---AACCGTCTTCCGAAAAGAGATGCAGCTATGTTGAAGAGACAATTATCGCACTTGCAAACATATCTGGGTGGAATTAAATATATGACAGGTTTACCCGATATTGTAATCATCATTGATCAGCAAGAAGAAGATACGGCTCTTCGAGAGTGTATCACTTTAGGAATTCCAACGATTTGTTTAATTGATACAAATTGTGACCCCGATCTTGCAGATATTTCGATTCCAGCGAATGATGACGCTATAGCTTCGATCCGATTAATTCTTAACAAACTAGTATTTGCTATTTGTGAGGGTCGTTCTAGATAT---------ATAAGAAAGCCT
>Rhodiola_rhodantha
ATGACAAAAAGATATTGGAACATCAATTTGGAAGAGATGATGGAAGCGGGAGTTCATTTTGGTCATGGTACTAGAAAGTGGAATCCGAGAATGGCACCTTATATCTCTGCAAAGCGTAAAGGTATTCATATTACAAATCTTACTAGAACTGCTCGCTTTTTATCAGAAGCTTGTGATTTAGTTTTTGATGCAGCAAGTAAGGAAAACCAATTTTTAATTGTTGGGACCAAAAAAAAAGCAGCTGATTCAGTAGCCCGAGCTGCAATACGGGCTCGATGTCATTATGTTAATAAAAAATGGCTCGGTGGTATGTTAACGAATTGGTCCACGACAGAAACACGACTTCATAAGTTCCGGGATTTAAGAATGGAACAAAAATTGGGGGGGATC---AACCGTCTTCCGAAAAGAGATGCAGCTATGTTGAAGAGACAATTATCGCACTTGCAAACATATCTGGGTGGAATTAAATATATGACAGGTTTACCCGATATTGTAATCATCATTGATCAGCAAGAAGAAGATACGGCTCTTCGAGAGTGTATCACTTTAGGAATTCCAACGATTTGTTTAATTGATACAAATTGTGACCCCGATCTTGCAGATATTTCGATTCCAGCGAATGATGACGCTATAGCTTCGATCCGATTAATTCTTAACAAACTAGTATTTGCTATTTGTGAGGGTCGTTCTAGATAT---------ATAAGAAAGCCT
>Rhodiola_sexifolia
ATGACAAAAAGATATTGGAACATCAATTTGGAAGAGATGATGGAAGCGGGAGTTCATTTTGGTCATGGTACTAGAAAGTGGAATCCGAGAATGGCACCTTATATCTCTGCAAAGCGTAAAGGTATTCATATTACAAATCTTACTAGAACTGCTCGCTTTTTATCAGAAGCTTGTGATTTAGTTTTTGATGCAGCAAGTGAGGAAAACCAATTTTTAATTGTTGGGACCAAAAAAAAAGCAGCTGATTCAGTAGCCCGAGCTGCAATAAGGGCTCGATGTCATTATGTTAATAAAAAATGGCTCGGTGGTATGTTAACGAATTGGTCCACGACAGAAACACGACTTCATAAGTTCCGGGATTTAAGAATGGAACAAAAATTGGGGGGGATC---AACCGTCTTCCGAAAAGAGATGCAGCTATGTTGAAGAGACAATTATCGCACTTGCAAACATATCTGGGTGGAATTAAATATATGACAGGTTTACCCGATATTGTAATCATCATTGATCAGCAAGAAGAAGATACGGCTCTTCGAGAGTGTATCACTTTAGGAATTCCAACGATTTGTTTAATTGATACAAATTGTGACCCCGATCTTGCAGATATTTCGATTCCAGCGAATGATGACGCTATAGCTTCGATCCGATTAATTCTTAACAAACTAGTATTTGCTATTTGTGAGGGTCGTTCTAGATAT---------ATAAGAAAGCCT
>Rhodiola_sinuata
ATGACAAAAAGATATTGGAACATCAATTTGGAAGAGATGATGGAAGCGGGAGTTCATTTTGGTCATGGTACTAGAAAGTGGAATCCGAGAATGGCACCTTATATCTCTGCAAAGCGTAAAGGTATTCATATTACAAATCTTACTAGAACTGCTCGCTTTTTATCAGAAGCTTGTGATTTAGTTTTTGATGCAGCAAGTGAGGAAAACCAATTTTTAATTGTTGGGACCAAAAAAAAAGCAGCTGATTCAGTAGCCCGAGCTGCAATAAGGGCTCGATGTCATTATGTTAATAAAAAATGGCTCGGTGGTATGTTAACGAATTGGTCCACGACAGAAACACGACTTCATAAGTTCCGGGATTTAAGAATGGAACAAAAATTGGGGGGGATC---AACCGTCTTCCGAAAAGAGATGCAGCTATGTTGAAGAGACAATTATCGCACTTGCAAACATATCTGGGTGGAATTAAATATATGACAGGTTTACCCGATATTGTAATCATCATTGATCAGCAAGAAGAAGATACGGCTCTTCGAGAGTGTATCACTTTAGGAATTCCAACGATTTGTTTAATTGATACAAATTGTGACCCCGATCTTGCAGATATTTCGATTCCAGCGAATGATGACGCTATAGCTTCGATCCGATTAATTCTTAACAAACTAGTATTTGCTATTTGTGAGGGTCGTTCTAGATAT---------ATAAGAAAGCCT
>Rhodiola_smithii
ATGACAAAAAGATATTGGAACATCAATTTGGAAGAGATGATGGAAGCGGGAGTTCATTTTGGTCATGGTACTAGAAAGTGGAATCCGAGAATGGCACCTTATATCTCTGCAAAGCGTAAAGGTATTCATATTACAAATCTTACTAGAACTGCTCGCTTTTTATCAGAAGCTTGTGATTTAGTTTTTGATGCAGCAAGTAAGGAAAACCAATTTTTAATTGTTGGGACCAAAAAAAAAGCAGCTGATTCAGTAGCCCGAGCTGCAATAAGGGCTCGATGTCATTATGTTAATAAAAAATGGCTCGGTGGTATGTTAACGAATTGGTCCACGACAGAAACACGACTTCATAAGTTCCGGGATTTAAGAATGGAACAAAAATTGGGAGGGATC---AACCGTCTTCCGAAAAGAGATGCAGCTATGTTGAAGAGACAATTATCGCACTTGCAAACATATCTGGGTGGAATTAAATATATGACAGGTTTACCCGATATTGTAATCATCATTGATCAGCAAGAAGAAGATACGGCTCTTCGAGAGTGTATCACTTTAGGAATTCCAACGATTTGTTTAATTGATACAAATTGTGACCCCGATCTTGCAGATATTTCGATTCCAGCGAACGATGACGCTATAGCTTCGATCCGATTAATTCTTAACAAACTAGTATTTGCTATTTGTGAGGGTCGTTCTAGATAT---------ATAAGAAAGCCT
>Rhodiola_stapfii
ATGACAAAAAGATATTGGAACATCAATTTGGAAGAGATGATGGAAGCGGGAGTTCATTTTGGTCATGGTACTAGAAAGTGGAATCCGAGAATGGCACCTTATATCTCTGCAAAGCGTAAAGGTATTCATATTACAAATCTTACTAGAACTGCTCGCTTTTTATCAGAAGCTTGTGATTTAGTTTTTGATGCAGCAAGTGAGGAAAACCAATTTTTAATTGTTGGGACCAAAAAAAAAGCAGCTGATTCAGTAGCCCGAGCTGCAATAAGGGCTCGATGTCATTATGTTAATAAAAAATGGCTCGGTGGTATGTTAACGAATTGGTCCACGACAGAAACACGACTTCATAAGTTCCGGGATTTAAGAATGGAACAAAAATTGGGGGGGATC---AACCGTCTTCCGAAAAGAGATGCAGCTATGTTGAAGAGACAATTATCGCACTTGCAAACATATCTGGGTGGAATTAAATATATGACAGGTTTACCCGATATTGTAATCATCATTGATCAGCAAGAAGAAGATACGGCTCTTCGAGAGTGTATCACTTTAGGAATTCCAACGATTTGTTTAATTGATACAAATTGTGACCCCGATCTTGCAGATATTTCGATTCCAGCGAATGATGACGCTATAGCTTCGATCCGATTAATTCTTAACAAACTAGTATTTGCTATTTGTGAGGGTCGTTCTAGATAT---------ATAAGAAAGCCT
>Rhodiola_subopposita
ATGACAAAAAGATATTGGAACATCAATTTGGAAGAGATGATGGAAGCGGGAGTTCATTTTGGTCATGGTACTAGAAAGTGGAATCCGAGAATGGCACCTTATATCTCTGCAAAGCGTAAAGGTATTCATATTACAAATCTTACTAGAACTGCTCGCTTTTTATCAGAAGCTTGTGATTTAGTTTTTGATGCAGCAAGTAAGGAAAACCAATTTTTAATTGTTGGGACCAAAAAAAAAGCAGCTGATTCAGTAGCCCGAGCTGCAATAAGGGCTCGATGTCATTATGTTAATAAAAAATGGCTCGGTGGTATGTTAACGAATTGGTCCACGACAGAAACACGACTTCATAAGTTCCGGGATTTAAGAATGGAACAAAAATTGGGGGGGATC---AACCGTCTTCCGAAAAGAGATGCAGCTATGTTGAAGAGACAATTATCGCACTTGCAAACATATCTGGGTGGAATTAAATATATGACAGGTTTACCCGATATTGTAATCATCATTGATCAGCAAGAAGAAGATACGGCTCTTCGAGAGTGTATCACTTTAGGAATTCCAACGGTTTGTTTAATTGATACAAATTGTGACCCCGATCTTGCAGATATTTCGATTCCAGCGAATGATGACGCTATAGCTTCGATCCGATTAATTCTTAACAAACTAGTATTTGCTATTTGTGAGGGTCGTTCTAGATAT---------ATAAGAAAGCCT
>Rhodiola_tangutica
ATGACAAAAAGATATTGGAACATCAATTTGGAAGAGATGATGGAAGCGGGAGTTCATTTTGGTCATGGTACTAGAAAGTGGAATCCGAGAATGGCACCTTATATCTCTGCAAAGCGTAAAGGTATTCATATTACAAATCTTACTAGAACTGCTCGCTTTTTATCAGAAGCTTGTGATTTAGTTTTTGATGCAGCAAGTAAGGAAAACCAATTTTTAATTGTTGGGACCAAAAAAAAAGCAGCTGATTCAGTAGCCCGAGCTGCAATAAGGGCTCGATGTCATTATGTTAATAAAAAATGGCTCGGTGGTATGTTAACGAATTGGTCCACGACAGAAACACGACTTCATAAGTTCCGGGATTTAAGAATGGAACAAAAATTGGGGGGGATC---AACCGTCTTCCGAAAAGAGATGCAGCTATGTTGAAGAGACAATTATCGCACTTGCAAACATATCTGGGTGGAATTAAATATATGACAGGTTTACCCGATATTGTAATCATCATTGATCAGCAAGAAGAAGATACGGCTCTTCGAGAGTGTATCACTTTAGGAATTCCAACGATTTGTTTAATTGATACAAATTGTGACCCCGATCTTGCAGATATTTCGATTCCAGCGAATGATGACGCTATAGCTTCGATCCGATTAATTCTTAACAAACTAGTATTTGCTATTTGTGAGGGTCGTTCTAGATAT---------ATAAGAAAGCCT
>Rhodiola_wallichiana
ATGACAAAAAGATATTGGAACATCAATTTGGAAGAGATGATGGAAGCGGGAGTTCATTTTGGTCATGGTACTAGAAAGTGGAATCCGAGAATGGGACCTTATATCTCTGCAAAGCGTAAAGGTATTCATATTACAAATCTTACTAGAACTGCTCGCTTTTTATCAGAAGCTTGTGATTTAGTTTTTGATGCAGCAAGTGAGGAAAACCAATTTTTAATTGTTGGGACCAAAAAAAAAGCAGCTGATTCAGTAGCCCGAGCTGCAATAAGGGCTCGATGTCATTATGTTAATAAAAAATGGCTCGGTGGTATGTTAACGAATTGGTCCACGACAGAAACACGACTTCATAAGTTCCGGGATTTAAGAATGGAACAAAAATTGGGGGGGATC---AACCGTCTTCCGAAAAGAGATGCAGCTATGTTGAAGAGACAATTATCGCACTTGCAAACATATCTGGGTGGAATTAAATATATGACAGGTTTACCCGATATTGTAATCATCATTGATCAGCAAGAAGAAGATACGGCTCTTCGAGAGTGTATCACTTTAGGAATTCCAACGATTTGTTTAATTGATACAAATTGTGACCCCGATCTTGCAGATATTTCGATTCCAGCGAATGATGACGCTATAGCTTCGATCCGATTAATTCTTAACAAACTAGTATTTGCTATTTGTGAGGGTCGTTCTAGATAT---------ATAAGAAAGCCT
>Hylotelephium_ewersii
ATGACAAAAAGATATTGGAATATCAATTTGGAAGAGATGATGGAAGCGGGAGTTCATTTTGGTCATGGTACTAGAAAGTGGAATCCAAGAATGGCACCTTATATCTCGGCAAAGCGTAAAGGTATTCATATTACAAATCTTACTAGAACTGCTCGTTTTTTGTCAGAAGCTTGTGATTTAGTTTTTGATGCAGCAAGTAAGGAAAACCAATTTTTAATTGTTGGGACTAAAAAAAAAGCAGCTGATTCAGTAGCCCGAGCTGCAATAAGGGCTCGATGTCATTATGTTAATAAAAAATGGCTCGGGGGTATGTTAACGAATTGGTCCACGACAGAAACACGACTTCATAAGTTCCGGGATTTAAGAATGGAACAAAAAATGGGGGGGATC---AACCGTCTTCCGAAAAGAGATGCAGCTATGTTGAAGAGACAATTATCGCACTTGCAAACATATCTGGGTGGAATTAAATATATGACAGGTTTACCCGATATTGTAATCATCATTGATCAGCAAGAAGAAGATACGGCTCTTCGAGAGTGTATCACTTTGGGAATTCCAACGATTTGTTTAATTGATACAAATTGTGACCCCGATCTTGCAGATATTTCGATTCCAGCGAATGATGACGCTATAGCTTCGATCCGATTAATTCTTAACAAACTAGTATTTGCTATTTGTGAGGGTCGTGCTAGATAT---------CTAAGAAAGCCT
>Hylotelephium_verticillatum
ATGACAAAAAGATATTGGAACATCAATTTGGAAGAGATGATGGAAGCGGGAGTTCATTTTGGTCATGGTACTAGAAAGTGGAATCCAAGAATGGCACCTTATATCTCGGCAAAGCGTAAAGGTATTCATATTACAAATCTTACTAGAACTGCTCGTTTTTTGTCAGAAGCTTGTGATTTAGTTTTTGATGCAGCAAGTAAGGAAAACCAATTTTTAATTGTTGGGACTAAAAAAAAAGCAGCTGATTCAGTAGCCCGAGCTGCAATAAGGGCTCGATGTCATTATGTTAATAAAAAATGGCTCGGGGGTATGTTAACGAATTGGTCCACGACAGAAACACGACTTCATAAGTTCCGGGATTTAAGAATGGAACAAAAAATGGGGGGGATC---AACCGTCTTCCGAAAAGAGATGCAGCTATGTTGAAGAGACAATTATCGCACTTGCAAACATATCTGGGTGGAATTAAATATATGACAGGTTTACCCGATATTGTAATCATCATTGATCAGCAAGAAGAAGATACGGCTCTTCGAGAGTGTATCACTTTGGGAATTCCAACGATTTGTTTAATTGATACAAATTGTGACCCCGATCTTGCAGATATTTCAATTCCAGCGAATGATGACGCTATAGCTTCGATCCGATTAATTCTTAACAAACTAGTATTTGCTATTTGTGAGGGTCGTGCTAGATAT---------CTAAGAAAGCCT
>Hylotelephium_viviparum
ATGACAAAAAGATATTGGAACATCAATTTGGAAGAGATGATGGAAGCGGGAGTTCATTTTGGTCATGGTACTAGAAAGTGGAATCCAAGAATGGCACCTTATATCTCGGCAAAGCGTAAAGGTATTCATATTACAAATCTTACTAGAACTGCTCGTTTTTTGTCAGAAGCTTGTGATTTAGTTTTTGATGCAGCAAGTAAGGAAAACCAATTTTTAATTGTTGGGACTAAAAAAAAAGCAGCTGATTCAGTAGCCCGAGCTGCAATAAGGGCTCGATGTCATTATGTTAATAAAAAATGGCTCGGGGGTATGTTAACGAATTGGTCCACGACAGAAACACGACTTCATAAGTTCCGGGATTTAAGAATGGAACAAAAAATGGGGGGGATC---AACCGTCTTCCGAAAAGAGATGCAGCTATGTTGAAGAGACAATTATCGCACTTGCAAACATATCTGGGTGGAATTAAATATATGACAGGTTTACCCGATATTGTAATCATCATTGATCAGCAAGAAGAAGATACGGCTCTTCGAGAGTGTATCACTTTGGGAATTCCAACGATTTGTTTAATTGATACAAATTGTGACCCCGATCTTGCAGATATTTCGATTCCAGCGAATGATGACGCTATAGCTTCGATCCGATTAATTCTTAACAAACTAGTATTTGCTATTTGTGAGGGTCGTGCTAGATAT---------CTAAGAAAGCCT
>Meterostachys_sikokianus
ATGACAAAAAGATATTGGAACATCAATTTGGAAGAGATGATGGAAGCGGGGGTTCATTTTGGTCATGGTACTAGAAAGTGGAATCCGAGAATGGCACCTTATATCTCGGCAAAGCGTAAAGGTATTCATATTACAAATCTTACTAGAACTGCTCGTTTTTTATCAGAAGCTTGTGATTTAGTTTTTGATGCAGCAAGTAAGGAAAACAAATTTTTAATTGTTGGGACTAAAAAAAAAGCAGCTGATTCAGTAGCCCGAGCTGCAATAAGGGCTCGATGTCATTATGTTAATAAAAAATGGCTCGGGGGTATGTTAACGAATTGGTCCACGACAGAAACACGACTTCATAAGTTCCGGGATTTAAGAATGGAACAAAAAATGGGGGGGATC---AACCGTCTTCCGAAAAGAGATGCAGCTATGTTGAAGAGACAATTATCGCACTTGCAAACATATCTGGGTGGAATTAAATATATGACAGGTTTACCCGATATTGTAATCATCATTGATCAGCAAGAAGAAGATACGGCTCTTCGAGAGTGTATCACTTTGGGAATTCCAACGATTTGTTTAATTGATACAAATTGTGACCCCGATCTTGCAGATATTTCGATTCCAGCGAATGATGACGCTATAGCTTCGATCCGATTAATTCTTAATAAACTAGTATTTGCTATTTGTGAGGGTCGTTCTAGATAT---------CTAAGAAAGCCT
>Orostachys_fimbriata
ATGACAAAAAGATATTGGAACATCAATTTGGAAGAGATGATGGAAGCGGGAGTTCATTTTGGTCATGGTACTAGAAAGTGGAATCCGAGAATGGCACCTTATATCTCGGCAAAGCGTAAAGGTATTCATATTACAAATCTTACTAGAACTGCTCGTTTTTTATCAGAAGCTTGTGATTTAGTTTTTGATGCAGCAAGTAAGGAAAACCAATTTTTAATTGTTGGGACTAAAAAAAAAGCAGCTGATTCAGTAGCCCGAGCTGCAATAAGGGCTCGATGTCATTATGTTAATAAAAAATGGCTCGGAGGTATGTTAACGAATTGGTCCACGACAGAAACACGACTTCATAAGTTCCGGGATTTAAGAATGGAACAAAAAATGGGGGGGATC---AACCGTCTTCCGAAAAGAGATGCAGCTATGTTGAAGAGACAATTATCGCACTTGCAAAAATATCTGGGTGGAATTAAATATATGACAGGTTTACCCGATATTGTAATCATCATTGATCAGCAAGAAGACGATACGGCTCTTCGAGAGTGTATCACTTTGGGAATTCCAACGATTTGTTTAATTGATACAAATTGTGACCCCGATCTTGCAGATATTTCGATTCCAGCGAATGATGACGCTATAGCTTCGATCCGATTAATTCTTAACAAACTAGTATTTGCTATTTGTGAGGGTCGTTCTAGATAT---------CTAAGAAAGCCT
>Orostachys_japonica
ATGACAAAAAGATATTGGAACATCAATTTGGAAGAGATGATGGAAGCGGGAGTTCATTTTGGTCATGGTACTAGAAAGTGGAATCCGAGAATGGCACCTTATATCTCGGCAAAGCGTAAAGGTATTCATATTACAAATCTTACTAGAACTGCTCGTTTTTTATCAGAAGCTTGTGATTTAGTTTTTGATGCAGCAAGTAAGGAAAACCAATTTTTAATTGTTGGGACTAAAAAAAAAGCAGCTGATTCAGTAGCCCGAGCTGCAATAAGGGCTCGATGTCATTATGTTAATAAAAAATGGCTCGGAGGTATGTTAACGAATTGGTCCACGACAGAAACACGACTTCATAAGTTCCGGGATTTAAGAATGGAACAAAAAATGGGGGGGATC---AACCGTCTTCCGAAAAGAGATGCAGCTATGTTGAAGAGACAATTATCGCACTTGCAAACATATCTGGGTGGAATTAAATATATGACAGGTTTACCCGACATTGTAATCATCATTGATCAGCAAGAAGAAGATACGGCTCTTCGAGAGTGTATCACTTTGGGAATTCCAACGATTTGTTTAATTGATACAAATTGTGACCCCGATCTTGCAGATATTTCGATTCCAGCGAATGATGACGCTATAGCTTCGATCCGATTAATTCTTAACAAACTAGTATTTGCTATTTGTGAGGGTCGTTCTAGATAT---------CTAAGAAAGCCT
>Orostachys_minuta
ATGACAAAAAGATATTGGAACATCAATTTGGAAGAGATGATGGAAGCGGGAGTTCATTTTGGTCATGGTACTAGAAAGTGGAATCCGAGAATGGCACCTTATATCTCGGCAAAGCGTAAAGGTATTCATATTACAAATCTTACTAGAACTGCTCGTTTTTTATCAGAAGCTTGTGATTTAGTTTTTGATGCAGCAAGTAAGGAAAACCAATTTTTAATTGTTGGGACTAAAAAAAAAGCAGCTGATTCAGTAGCCCGAGCTGCAATAAGGGCTCGATGTCATTATGTTAATAAAAAATGGCTCGGAGGTATGTTAACGAATTGGTCCACGACAGAAACACGACTTCATAAGTTCCGGGATTTAAGAATGGAACAAAAAATGGGGGGGATC---AACCGTCTTCCGAAAAGAGATGCAGCTATGTTGAAGAGACAATTATCGCACTTGCAAACATATCTGGGTGGAATTAAATATATGACAGGTTTACCCGATATTGTAATCATCATTGATCAGCAAGAAGAAGATACGGCTCTTCGAGAGTGTATCACTTTGGGAATTCCAACGATTTGTTTAATTGATACAAATTGTGACCCCGATCTTGCAGATATTTCGATTCCAGCGAATGATGACGCTATAGCTTCGATCCGATTAATTCTTAACAAACTAGTATTTGCTATTTGTGAGGGTCGTTCTAGATAT---------CTAAGAAAGCCT
>Orostachys_iwarenge_f_magna
ATGACAAAAAGATATTGGAACATCAATTTGGAAGAGATGATGGAAGCGGGAGTTCATTTTGGTCATGGTACTAGAAAGTGGAATCCAAGAATGGCACCTTATATCTCGGCAAAGCGTAAAGGTATTCATATTACAAATCTTACTAGAACTGCTCGTTTTTTGTCAGAAGCTTGTGAGTTAGTTTTTGATGCAGCAAGTAAGGAAAACCAATTTTTAATTGTTGGGACTAAAAAAAAAGCAGCTGATTCAGTAGCCCGAGCTGCAATAAGGGCTCGATGTCATTATGTTAATAAAAAATGGCTCGGGGGTATGTTAACGAATTGGTCCACGACAGAAACACGACTTCATAAGTTCCGGGATTTAAGAATGGAACAAAAAATGGGGGGGATC---AACCGTCTTCCGAAAAGAGATGCAGCTATGTTGAAGAGACAATTATCGCACTTGCAAACATATCTGGGTGGAATTAAATATATGACAGGTTTACCCGATATTGTAATCATCATTGATCAGCAAGAAGAAGATACGGCTCTTCGAGAGTGTATCACTTTAGGAATTCCAACGATTTGTTTAATTGATACAAATTGTGACCCCGATCTTGCAGATATTTCGATTCCAGCGAATGATGACGCTATAGCTTCGATCCGATTGATTCTTAACAAACTAGTATTTGCTATTTGTGAGGGTCGTGCTAGATAT---------CTAAGAAAGCCT
>Sinocrassula_densirosulata
ATGACAAAAAGATATTGGAACATCAATTTGGAAGAGATGATGGAAGCGGGAGTTCATTTTGGTCATGGTACTAGAAAGTGGAATCCGAGAATGGCACCTTATATCTCGGCAAAGCGTAAAGGTATTCATATTACAAATCTTACTAGAACTGCTCGTTTTTTATCAGAAGCTTGTGATTTAGTTTTTGATGCAGCAAGTAAGGAAAACCAATTTTTAATTGTTGGGACTAAAAAAAAAGCAGCTGATTCAGTAGCCCGAGCTGCAATAAAGGCTCGATGTCATTATGTTAATAAAAAATGGCTCGGGGGTATGTTAACGAATTGGTCCACGACCGAAACACGACTTCATAAGTTCCGGGATTTAAGAATAGAACAAAAAATGGGGGGGATC---AATCGTCTTCCGAAAAGAGATGCAGCTATGTTGAAGAGACAATTATCGCACTTGCAAACATATCTGGGTGGAATTAAATATATGACAGGTTTACCCGATATTGTAATCATCATTGATCAGCAAGAAGAAGATACGGCTCTGCGAGAGTGTATCACTTTGGGAATTCCAACGATTTGTTTAATTGATACAAATTGTGACCCCGATCTTGCAGATATTTCGATTCCAGCGAATGATGACGCTATAGCTTCGATCCGATTAATTCTTAACAAACTAGTATTTGCTATTTGTGAGGGTCGTTCTAGATAT---------CTAAGAAAGCCT
>Sinocrassula_indica
ATGACAAAAAGATATTGGAACATCAATTTGGAAGAGATGATGGAAGCGGGAGTTCATTTTGGTCATGGTACTAGAAAGTGGAATCCGAGAATGGCACCTTATATCTCGGCAAAGCGTAAAGGTATTCATATTACAAATCTTACTAGAACTGCTCGTTTTTTATCAGAAGCTTGTGATTTAGTTTTTGATGCAGCAAGTAAGGAAAACCAATTTTTAATTGTTGGGACTAAAAAAAAAGCAGCTGATTCAGTAGCCCGAGCTGCAATAAAGGCTCGATGTCATTATGTTAATAAAAAATGGCTCGGGGGTATGTTAACGAATTGGTCCACGACCGAAACACGACTTCATAAGTTCCGGGATTTAAGAATAGAACAAAAAATGGGGGGGATC---AATCGTCTTCCGAAAAGAGATGCAGCTATGTTGAAGAGACAATTATCGCACTTGCAAACATATCTGGGTGGAATTAAATATATGACAGGTTTACCCGATATTGTAATCATCATTGATCAGCAAGAAGAAGATACGGCTCTGCGAGAGTGTATCACTTTGGGAATTCCAACGATTTGTTTAATTGATACAAATTGTGACCCCGATCTTGCAGATATTTCGATTCCAGCGAATGATGACGCTATAGCTTCGATCCGATTAATTCTTAACAAACTAGTATTTGCTATTTGTGAGGGTCGTTCTAGATAT---------CTAAGAAAGCCT
>Umbilicus_rupestris
ATGATAAAAAGATATTGGAACATCAATTTGGAAGAGATGATGGAAGCGGGAGTTCATTTTGGTCATGGTACTAGAAAGTGGAATCCGAGAATGGCACCTTATATCTCTGCAAAGCGTAAAGGTATTCATATTACAAATCTTACTAGAACTGCTCGTTTTTTATCAGAAGCTTGTGATTTAGTTTTTGATGCAGCAAGTAAGGAAAACCAATTTTTAATTGTTGGGACAAAAAAAAAAGTAGCTGATTCAGTAGCCCGAGCTGCAATACGGGCTCGATGTCATTATGTTAATAAAAAATGGCTCGGTGGTATGTTAACGAATTGGTCCACGACAGAAACACGACTTCATGAGTTCCGGGATTTAAGAATGGAACAAAAAATGGGGAGGATC---ACCCGTCTTCCGAAAAGAGATGCAGCTATGTTGAAGAGACAATTATCACACTTGCAAACATATCTGGGTGGAATTAAATATATGACAGGTTTACCCGATATTGTAATCATCATTGATCAGCACGAAGAAGATACGGCTCTTCGCGAGTGTATCACTTTAGGAATTCCAACGATTTGTTTAATTGATACAAATTGTGACCCCGATCTTGCAGATATTGCGATTCCAGCGAATGATGACGCTATAGCTTCGATCCGATTAATTCTTAACAAACTAGTATTTGCTATTTCTGAGGGTCGTTCTAGATAT---------ATAAGAAAGCCT
>Myriophyllum_aquaticum
ATGACAAAAAGATATTGGAACATCAATTTGGAAGAGATGATGGAAGCAGGAGTTCATTTTGGTCATGGTACTAGGAAGTGGAATCCTAGAATGGAACCTTATATCTCTGGAAAGCGCAAAGGTATTCATATTTCAAATCTTACTAGAACTGCTCGTTTTTTATCAGAAGCTTGTGATTTAGCTTTTGATGCAGCAAGTCGGGGAAAACAATTCTTAATTGTTGGTACCAAAAATAAAGCAGCTGATTCAGTAGCACGAGCTGCAATAAAGGCTCGATGTCATTATGTTAATAAAAAATGGCTTGGTGGTATGTTAACGAATTGGTCCACAACGGAAACGAGACTTCAGAAGTTCAGGGACTTGAGAACGGAACAAAAGACGGGAGGGCTT---AACCGTCTTGCGAAAAGAGATGCGGCTATGTTGAAGAGACAATTATCTCACTTGCAAACGTATCTGGGTGGGATTAAATATATGACCGGTTTACCTGATATTGTAATTATCGTTGATCAGCAAGAAGAATATACGGCTCTTCGAGAATGTATCACTTTGGGAATTCCAACGATTTGTTTAATCGATACAAATTGTGATCCTGATCTCGCAGATATTTCGATTCCCGCCAATGATGATGCTATAGCTTCAATTCGATTAATTCTTAATAAACTAGTATTTGCAATTTATGAGGGTCGTTCTAGCTATATAAGCGATATAAGAAATCCT
>Myriophyllum_spicatum
ATGACAAAAAGATATTGGAACATCAATTTAGAAGAGATGATGGAAGCGGGAGTTCATTTTGGTCATGGTACTAGGAAGTGGAATCCTAGAATGGAACCTTATATCTCTGGAAAGCGCAAAGGTATTCATATTTCAAATCTTACTAGAACTGCTCGTTTTTTATCAGAAGCTTGTGATTTAGCTTTTGATGCAGCAAGTCGGGGAAAACAATTCTTAATTGTTGGTACCAAAAATAAAGCAGCTGATTCAGTAGCACGAGCTGCAATAAAGGCTCGATGTCATTATGTTAATAAAAAATGGCTTGGTGGTATGTTAACGAATTGGTCCACAACGGAAACGAGACTTCAGAAGTTCAGGGACTTGAGAACGGAACAAAAGACGGGAGGGCTT---AACCGTCTTGCGAAAAGAGATGCGGCTATGTTGAAGAGACAATTATCTCACTTGCAAACGTATCTGGGTGGGATTAAATATATGACCGGTTTACCTGATATTGTAATTATCGTTGATCAGCAAGAAGAATATACGGCTCTTCGAGAATGTATCACTTTGGGAATTCCAACGATTTGTTTAATCGATACAAATTGTGATCCTGATCTCGCAGATATTTCGATTCCCGCCAATGATGATGCTATAGCTTCAATTCGCTTAATTCTTAATAAACTAGTATTTGCAATTTATGAGGGTCGTTCTACCTATATAAGCGATATAAGAAATCCT
>Sempervivum_heuffelii
ATGACAAAAAGATATTGGAACATCAATTTGGAAGAGATGATGGAAGCGGGAGTTCATTTTGGTCATGGTACTAGAAAGTGGAATCCGAGAATGGCACCTTATATCTCTGCAAAGCGTAAAGGTATTCATATTACAAATCTTACTAGAACTGCTCGTTTTTTATCAGAAGCTTGTGATTTAGTTTTTGATGCAGCAAGTAAGGAAAACCAATTTTTAATTGTTGGGACAAAAAAAAAAGCAGCGGATTCGGTAGCCCGAGCTGCAATAAGGGCTCGATGTCATTATGTTAATAAAAAATGGCTCGGTGGTATGTTAACGAATTGGTCCACGACAGAAACACGACTTCATAAGTTCCGGGATTTAAGAATGGAACAAAAAATGGGGGGGATC---AACCGTCTTCCGAAAAGAGATGCAGCTATGTTGAAGAGACAATTATCGCACTTGCAAACATATCTGGGTGGAATTAAATATATGACGGGTTTACCCGATATTGTAATCATCATTGATCAGCAAGAAGAAGATACGGCTCTTCGAGAGTGTATCACTTTGGGAATTCCAACGATTTGTTTAATTGATACAAATTGTGACCCCGATCTTGCAGATATTTCGATTCCAGCGAATGATGACGCTATAGCTTCGATCCGATTAATTCTTAACAAACTAGTATTTGCTATTTGTGAGGGTCGTTCGAGATAT---------ATAAGAAAGTCT
>Sempervivum_ciliosum
ATGACAAAAAGATATTGGAACATCAATTTGGAAGAGATGATGGAAGCGGGAGTTCATTTTGGTCATGGTACTAGAAAGTGGAATCCAAGAATGGCACCTTATATCTCTGCAAAGCGTAAAGGTATTCATATTACAAATCTTACTAGAACTGCTCGTTTTTTATCAGAAGCTTGTGATTTAGTTTTTGATGCAGCAAGTAAGGAAAACCAATTTTTAATTGTTGGGACAAAAAAAAAAGCAGCGGATTCGGTAGCCCGAGCTGCAATAAGGGCTCGATGTCATTATGTTAATAAAAAATGGCTCGGTGGTATGTTAACGAATTGGTCCACGACAGAAACACGACTTCATAAGTTCCGGGATTTAAGAATGGAACAAAAAATGGGGGGGATC---AACCGTCTTCCGAAAAGAGATGCAGCTATGTTGAAGAGACAATTATCGCACTTGCAAACATATCTGGGTGGAATTAAATATATGACGGGTTTACCCGATATTGTAATCATCATTGATCAGCAAGAAGAAGATACGGCTCTTCGAGAGTGTATCACTTTGGGAATTCCAACGATTTGTTTAATTGATACAAATTGTGACCCCGATCTTGCAGATATTTCGATTCCAGCGAATGATGACGCTATAGCTTCGATCCGATTAATTCTTAACAAACTAGTATTTGCTATTTGTGAGGGTCGTTCGAGATAT---------ATAAGAAAGCCT
>Sempervivum_funckii
ATGACAAAAAGATATTGGAACATCAATTTGGAAGAGATGATGGAAGCGGGAGTTCATTTTGGTCATGGTACTAGAAAGTGGAATCCAAGAATGGCACCTTATATCTCTGCAAAGCGTAAAGGTATTCATATTACAAATCTTACTAGAACTGCTCGTTTTTTATCAGAAGCTTGTGATTTAGTTTTTGATGCAGCAAGTAAGGAAAACCAATTTTTAATTGTTGGGACAAAAAAAAAAGCAGCGGATTCGGTAGCCCGAGCTGCAATAAGGGCTCGATGTCATTATGTTAATAAAAAATGGCTCGGTGGTATGTTAACGAATTGGTCCACGACAGAAACACGACTTCATAAGTTCCGGGATTTAAGAATGGAACAAAAAATGGGGGGGATC---AACCGTCTTCCGAAAAGAGATGCAGCTATGTTGAAGAGACAATTATCGCACTTGCAAACATATCTGGGTGGAATTAAATATATGACGGGTTTACCCGATATTGTAATCATCATTGATCAGCAAGAAGAAGATACGGCTCTTCGAGAGTGTATCACTTTGGGAATTCCAACGATTTGTTTAATTGATACAAATTGTGACCCCGATCTTGCAGATATTTCGATTCCAGCGAATGATGACGCTATAGCTTCGATCCGATTAATTCTTAACAAACTAGTATTTGCTATTTGTGAGGGTCGTTCGAGATAT---------ATAAGAAAGCCT
>Sempervivum_globiferum_subsp_hirtum
ATGACAAAAAGATATTGGAACATCAATTTGGAAGAGATGATGGAAGCGGGAGTTCATTTTGGTCATGGTACTAGAAAGTGGAATCCGAGAATGGCACCGTATATTTCTGCAAAGCGTAAAGGTATTCATATTACAAATCTTACTAGAACTGCTCGTTTTTTATCAGAAGCTTGTGATTTAGTTTTTGATGCAGCAAGTAAGGAAAACCAATTTTTAATTGTTGGGACAAAAAAAAAAGCAGCGGATTCGGTAGCCCGAGCTGCAATAAGGGCTCGATGTCATTATGTTAATAAAAAATGGCTCGGTGGTATGTTAACGAATTGGTCCACGACAGAAACACGACTTCATAAGTTCCGGGATTTAAGAATGGAACAAAAAATGGGGGGGATC---AACCGTCTTCCGAAACGAGATGCAGCTATGTTGAAGAGACAATTATCGCACTTGCAAACATATCTGGGTGGAATTAAATATATGACGGGTTTACCCGATATTGTAATCATCATTGATCAGCAAGAAGAAGATACGGCTCTTCGAGAGTGTATCACTTTGGGAATTCCAACGATTTGTTTAATTGATACAAATTGTGACCCCGATCTTGCAGATATTTCGATTCCAGCGAATGATGACGCTATAGCTTCGATCCGATTAATTCTTAACAAACTAGTATTTGCTATTTGTGAGGGTCGTTCGAGATAT---------ATAAGAAAGCCT
>Sempervivum_globiferum
ATGACAAAAAGATATTGGAACATCAATTTGGAAGAGATGATGGAAGCGGGAGTTCATTTTGGTCATGGTACTAGAAAGTGGAATCCGAGAATGGCACCGTATATTTCTGCAAAGCGTAAAGGTATTCATATTACAAATCTTACTAGAACTGCTCGTTTTTTATCAGAAGCTTGTGATTTAGTTTTTGATGCAGCAAGTAAGGAAAACCAATTTTTAATTGTTGGGACAAAAAAAAAAGCAGCGGATTCGGTAGCCCGAGCTGCAATAAGGGCTCGATGTCATTATGTTAATAAAAAATGGCTCGGTGGTATGTTAACGAATTGGTCCACGACAGAAACACGACTTCATAAGTTCCGGGATTTAAGAATGGAACAAAAAATGGGGGGGATC---AACCGTCTTCCGAAACGAGATGCAGCTATGTTGAAGAGACAATTATCGCACTTGCAAACATATCTGGGTGGAATTAAATATATGACGGGTTTACCCGATATTGTAATCATCATTGATCAGCAAGAAGAAGATACGGCTCTTCGAGAGTGTATCACTTTGGGAATTCCAACGATTTGTTTAATTGATACAAATTGTGACCCCGATCTTGCAGATATTTCGATTCCAGCGAATGATGACGCTATAGCTTCGATCCGATTAATTCTTAACAAACTAGTATTTGCTATTTGTGAGGGTCGTTCGAGATAT---------ATAAGAAAGCCT
>Sempervivum_calcareum
ATGACAAAAAGATATTGGAACATCAATTTGGAAGAGATGATGGAAGCGGGAGTTCATTTTGGTCATGGTACTAGAAAGTGGAATCCAAGAATGGCACCTTATATCTCTGCAAAGCGTAAAGGTATTCATATTACAAATCTTACTAGAACTGCTCGTTTTTTATCAGAAGCTTGTGATTTAGTTTTTGATGCAGCAAGTAAGGAAAACCAATTTTTAATTGTTGGGACAAAAAAAAAAGCAGCGGATTCGGTAGCCCGAGCTGCAATAAGGGCTCGATGTCATTATGTTAATAAAAAATGGCTCGGTGGTATGTTAACGAATTGGTCCACGACAGAAACACGACTTCATAAGTTCCGGGATTTAAGAATGGAACAAAAAATGGGGGGGATC---AACCGTCTTCCGAAAAGAGATGCAGCTATGTTGAAGAGACAATTATCGCACTTGCAAACATATCTGGGTGGAATTAAATATATGACGGGTTTACCCGATATTGTAATCATCATTGATCAGCAAGAAGAAGATACGGCTCTTCGAGAGTGTATCACTTTGGGAATTCCAACGATTTGTTTAATTGATACAAATTGTGACCCCGATCTTGCAGATATTTCGATTCCAGCGAATGATGACGCTATAGCTTCGATCCGATTAATTCTTAACAAACTAGTATTTGCTATTTGTGAGGGTCGTTCGAGATAT---------ATAAGAAAGCCT
>Sempervivum_arachnoideum
ATGACAAAAAGATATTGGAACATCAATTTGGAAGAGATGATGGAAGCGGGAGTTCATTTTGGTCATGGTACTAGAAAGTGGAATCCAAGAATGGCACCTTATATCTCTGCAAAGCGTAAAGGTATTCATATTACAAATCTTACTAGAACTGCTCGTTTTTTATCAGAAGCTTGTGATTTAGTTTTTGATGCAGCAAGTAAGGAAAACCAATTTTTAATTGTTGGGACAAAAAAAAAAGCAGCGGATTCGGTAGCCCGAGCTGCAATAAGGGCTCGATGTCATTATGTTAATAAAAAATGGCTCGGTGGTATGTTAACGAATTGGTCCACGACAGAAACACGACTTCATAAGTTCCGGGATTTAAGAATGGAACAAAAAATGGGGGGGATC---AACCGTCTTCCGAAAAGAGATGCAGCTATGTTGAAGAGACAATTATCGCACTTGCAAACATATCTGGGTGGAATTAAATATATGACGGGTTTACCCGATATTGTAATCATCATTGATCAGCAAGAAGAAGATACGGCTCTTCGAGAGTGTATCACTTTGGGAATTCCAACGATTTGTTTAATTGATACAAATTGTGACCCCGATCTTGCAGATATTTCGATTCCAGCGAATGATGACGCTATAGCTTCGATCCGATTAATTCTTAACAAACTAGTATTTGCTATTTGTGAGGGTCGTTCGAGATAT---------ATAAGAAAGCCT
