# Supplementary material for: Exploring Plastomic Resources in Sempervivum (Crassulaceae): Implications for Phylogenetics
Source: Genes (Basel). 2024 Mar 30;15(4):441. doi: 10.3390/genes15040441 (PMC11049882; doi:10.3390/genes15040441)
Supplement: Supplementary file 1 [file genes-15-00441-s001.zip › (revised)supplementary files_Junhu Kan/Data S1/rps3.fasta]

>Crassula_alstonii
ATGGGACAAAAAATAAATCCACTTGGTTTCAGACTTGGTACAACCCAAAGTCATCATTCCCTTTGGTTTACACAAGCAAAAAATTATTCGGAAGGTCTACAAGAAGATAAAAAAATACGGGATTTTATCAAAAATTATGTACAAAAAAATATGAAAATATCTTCTGGTGTCGAGGGAATTGCACGTATAGAGATTCAAAAAAGAATCGATCTGATTCAAATCATAATCTATATGGGATTTCCGAAGTTATTAATAGAAGGTAAATCGCGAAGACTCGAAGAATTACAGATGAATGTACAAAAAGAA------------------------TTAAATTGTGTAAATCGTAAACTCAACATTGCTATTACAAGAATTGCAAAGCCTTATGGAAACCCTACTATTCTTGCCGAATTTATAGCTGGACAATTAAAAAATAGAGTTTCATTTCGCAAGGCAATGAAAAAAGCTATTGAATTGACGGAACAGGCGGATACAAAAGGAATTCAAGTACAAATTGCAGGTCGTATTGACGGAAAAGAAATTGCACGTGTTGAATGGATCCGAGAAGGTAGAGTTCCCCTACAAACCATTCGAGCAAAAATTGATTATTGTTCCTATCCAGTTCGAACTATCTATGGGGTATTAGGCATCAAAATTTGGATATTTGTAGACGAAGCA---
>Crassula_columella
ATGGGACAAAAAATAAATCCACTTGGTTTCAGACTTGGTACAACCCAAAGTCATCATTCCCTTTGGTTTACACAAGCAAAAAATTATTCGGAAGGTCTACAAGAAGATAAAAAAATACGGGATTTTATCAAAAATTATGTACAAAAAAATATGAAAATATCTTCTGGTGTCGAGGGAATTGCACGTATAGAGATTCAAAAAAGAATCGATCTGATTCAAATCATAATCTATATGGGATTTCCGAAGTTATTAATAGAAGGTAAATCGCGAAGACTCGAAGAATTACAGATGAATGTACAAAAAGAA------------------------TTAAATTGTGTAAATCGTAAACTCAACATTGCTATTACAAGAATTGCAAAGCCTTATGGAAACCCTACTATTCTTGCCGAATTTATAGCTGGACAATTAAAAAATAGAGTTTCATTTCGCAAGGCAATGAAAAAAGCTATTGAATTGACGGAACAGGCGGATACAAAAGGAATTCAAGTACAAATTGCAGGTCGTATTGACGGAAAAGAAATTGCACGTGTTGAATGGATCCGAGAAGGTAGAGTTCCCCTACAAACCATTCGAGCAAAAATTGATTATTGTTCCTATCCAGTTCGAACTATCTATGGGGTATTAGGCATCAAAATTTGGATATTTGTAGACGAAGCA---
>Crassula_dejecta
ATGGGACAAAAAATAAATCCACTTGGTTTCAGACTTGGTACAACCCAAAGTCATCATTCCCTTTGGTTTACACAAGCAAAAAATTATTCGGAAGGTCTACAAGAAGATAAACAAATACGGGATTTTATCAAAAATTATGTACAAAAAAATATGAAAATATCTTCTGGTGTCGAGGGAATTGCACGTATAGAGATTCAAAAAAGAATCGATCTGATTCAAATCATAATCTATATGGGATTTCCGAAGTTATTAATAGAAGGTAAATCGCGAAGACTCGAAGAATTACAGATGAATGTACAAAAAGAA------------------------TTAAATTGTGTAAATCGTAAACTCAACATTGCTATTACAAGAATTGCAAAGCCTTATGGAAACCCTACTATTCTTGCCGAATTTATAGCTGGACAATTAAAAAATAGAGTTTCATTTCGCAAGGCAATGAAAAAAGCTATTGAATTGACGGAACAGGCGGATACAAAAGGAATTCAAGTACAAATTGCAGGTCGTATTGACGGAAAAGAAATTGCACGTGTTGAATGGATCCGAGAAGGTAGAGTTCCCCTACAAACCATTCGAGCAAAAATTGATTATTGTTCCTATCCAGTTCGAACTATCTATGGGGTATTAGGCATCAAAATTTGGATATTTGTAGACGAAGCA---
>Crassula_mesembryanthoides
ATGGGACAAAAAATAAATCCACTTGGTTTCAGACTTGGTACAACCCAAAGTCATCATTCCCTTTGGTTTACACAAGCAAAAAATTATTCGGAAGGTCTACAAGAAGATAAACAAATACGGGATTTTATCAAAAATTATGTACAAAAAAATATGAAAATATCTTCTGGTGTCGAGGGAATTGCACGTATAGAGATTCAAAAAAGAATCGATCTGATTCAAATCATAATCTATATGGGATTTCCGAAGTTATTAATAGAAGGTAAATCGCGAAGACTCGAAGAATTACAGATAAATGTACAAAAAGAA------------------------TTAAATTGTGTAAATCGTAAACTCAACATTGCTATTACAAGAATTGCAAAGCCTTATGGAAACCCTACTATTCTTGCCGAATTTATAGCTGGACAATTAAAAAATAGAGTTTCATTTCGCAAGGCAATGAAAAAAGCTATTGAATTGACGGAACAGGCGGATACAAAAGGAATTCAAGTACAAATTGCAGGTCGTATTGACGGAAAAGAAATTGCACGTGTTGAATGGATCCGAGAAGGTAGAGTTCCCCTACAAACCATTCGAGCAAAAATTGATTATTGTTCCTATCCAGTTCGAACTATCTATGGGGTATTAGGCATCAAAATTTGGATATTTGTAGACGAAGCA---
>Crassula_perforata
ATGGGACAAAAAATAAATCCACTTGGTTTCAGACTTGGTACAACCCAAAGTCATCATTCCCTTTGGTTTACACAAGCAAAAAATTATTCGGAAGGTCTACAAGAAGATAAACAAATACGGGATTTTATCAAAAATTATGTACAAAAAAATATGAAAATATCTTCTGGTGTCGAGGGAATTGCACGTATAGAGATTCAAAAAAGAATCGATCTGATTCAAATCATAATCTATATGGGATTTCCGAAGTTATTAATAGAAGGTAAATCTCGAAGACTCGAAGAATTACAGATGAATGTACAAAAAGAA------------------------TTAAATTGTGTAAATCGTAAACTCAACATTGCTATTACAAGAATTGCAAAGCCTTATGGAAACCCTACTATTCTTGCCGAATTTATAGCTGGACAATTAAAAAATAGAGTTTCATTTCGCAAGGCAATGAAAAAAGCTATTGAATTGACGGAACAGGCGGATACAAAAGGAATTCAAGTACAAATTGCAGGTCGTATTGACGGAAAAGAAATTGCACGTGTTGAATGGATCCGAGAAGGTAGAGTTCCCCTACAAACCATTCGAGCAAAAATTGATTATTGTTCCTATCCAGTTCGGACTATCTATGGGGTATTAGGCATCAAAATTTGGATATTTGTAGACGAAGCA---
>Crassula_socialis
ATGGGACAAAAAATAAATCCACTTGGTTTCAGACTTGGTACAACCCAAAGTCATCATTCCCTTTGGTTTACACAAGCAAAAAATTATTCGGAAGGTCTACAAGAAGATAAACAAATACGGGATTTTATCAAAAATTATGTACAAAAAAATATGAAAATATCTTCTGGTGTCGAGGGAATTGCACGTATAGAGATTCAAAAAAGAATCGATCTGATTCAAATCATAATCTATATGGGATTTCCGAAGTTATTAATAGAAGGTAAATCGCGAAGACTCGAAGAATTACAGATGAATGTACAAAAAGAA------------------------TTAAATTGTGTAAATCGTAAACTCAACATTGCTATTACAAGAATTGCAAAGCCTTATGGAAACCCTACTATTCTTGCCGAATTTATAGCTGGACAATTAAAAAATAGAGTTTCATTTCGCAAGGCAATGAAAAAAGCTATTGAATTGACGGAACAGGCGGATACAAAAGGAATTCAAGTACAAATTGCAGGTCGTATTGACGGAAAAGAAATTGCACGTGTTGAATGGATCCGAGAAGGTAGAGTTCCCCTACAAACCATTCGAGCAAAAATTGATTATTGTTCCTATCCAGTTCGAACTATCTATGGGGTATTAGGCATCAAAATTTGGATATTTGTAGACGAAGCA---
>Crassula_tecta
ATGGGACAAAAAATAAATCCACTTGGTTTCAGACTTGGTACAACCCAAAGTCATCATTCCCTTTGGTTTACACAAGCAAAAAATTATTCGAAAGGTCTACAAGAAGATAAACAAATACGGGATTTTATCAAAAATTATGTACAAAAAAATATGAAAATATCTTCTGGTGTCGAGGGAATTGCACGTATAGAGATTCAAAAAAGAATCGATCTGATTCAAATCATAATCTATATGGGATTTCCGAAGTTATTAATAGAAGGTAAATCGCGAAGACTCGAAGAATTACAGATAAATGTACAAAAAGAA------------------------TTAAATTGTGTAAATCGTAAACTCAACATTGCTATTACAAGAATTGCAAAGCCTTATGGAAACCCTACTATTCTTGCCGAATTTATAGCTGGACAATTAAAAAATAGAGTTTCATTTCGCAAGGCAATGAAAAAAGCTATTGAATTGACGGAACAGGCGGATACAAAAGGAATTCAAGTACAAATTGCAGGTCGTATTGACGGAAAAGAAATTGCACGTGTTGAATGGATCCGAGAAGGTAGAGTTCCCCTACAAACCATTCGAGCAAAAATTGATTATTGTTCCTATCCAGTCCGAACTATCTATGGGGTATTAGGCATCAAAATTTGGATATTTGTAGACGAAGCA---
>Crassula_mesembrianthemopsis
ATGGGACAAAAAATAAATCCACTTGGTTTCAGACTTGGTACAACCCAAAGTCATCATTCCCTTTGGTTTACACAAGCAAAAAATTATTCGAAAGGTCTACAAGAAGATAAACAAATACGGGATTTTATCAAAAATTATGTACAAAAAAATATGAAAATATCTTCTGGTGTCGAGGGAATTGCACGTATAGAGATTCAAAAAAGAATCGATCTGATTCAAATCATAATCTATATGGGATTTCCGAAGTTATTAATAGAAGGTAAATCGCGAAGACTCGAAGAATTACAGATAAATGTACAAAAAGAA------------------------TTAAATTGTGTAAATCGTAAACTCAACATTGCTATTACAAGAATTGCAAAGCCTTATGGAAACCCTACTATTCTTGCCGAATTTATAGCTGGACAATTAAAAAATAGAGTTTCATTTCGCAAGGCAATGAAAAAAGCTATTGAATTGACGGAACAGGCGGATACAAAAGGAATTCAAGTACAAATTGCAGGTCGTATTGACGGAAAAGAAATTGCACGTGTTGAATGGATCCGAGAAGGTAGAGTTCCCCTACAAACCATTCGAGCAAAAATTGATTATTGTTCCTATCCAGTCCGAACTATCTATGGGGTATTAGGCATCAAAATTTGGATATTTGTAGACGAAGCA---
>Crassula_deltoidea
ATGGGACAAAAAATAAATCCACTTGGTTTCAGACTTGGTACAATCCAAAGTCATCATTCCCTTTGGTTTACACAAGCAAAAAAGTATTCGGAAGGTCTACAAGAAGATAAAAAAATAAGGGATTTTATCAAAAATTATGTACAAAAAAATATGAAAATATCTTCTGGTGTTGAGGGGATTGCACGTATAGAGATTCAAAAGAGAATCGATCTGATTCAAATAATAATCTATATGGGATTCCCGAAGTTATTAATAGAAGGTAAATCGCGAAGACTCGAAGAATTACAGATGAATGTACAAAAAGAA------------------------TTAAATTGTGTAAACCGTAAACTCAACATTGCTATTACAAGAATTGCAAAACCTTATGGAAACCCTACTATTCTTGCCGAATTTATAGCTGGACAGTTAAAAAATAGAGTTTCATTTCGAAAGGCAATGAAAAAAGCTATTGAATTGACTGAACAGGCAGATACAAAAGGAATTCAAGTACAAATTGCAGGTCGGATTGACGGAAAAGAAATTGCACGTGTTGAATGGATCCGAGAAGGCAGGGTTCCCCTACAAACCATTCGAGCAAAAATTGATTATTGTTGCTACCCAGTTCGAACTATCTATGGGGTATTAGGCATCAAAATTTGGATATTTGTAGACGAAGCAGAA
>Crassula_expansa_subsp_fragilis
ATGGGACAAAAAATAAATCCACTTGGTTTCAGACTTGGTACAATCCAAAGTCATCATTCCCTTTGGTTTACACAAGCAAAAAAGTATTCGGAAGGTCTACAAGAAGATAAAAAAATAAGGGATTTTATCAAAAATTATGTACAAAAAAATATGAAAATATCTTCTGGTGTTGAGGGGATTGCACGTATAGAGATTCAAAAAAGAATCGATCTGATTCAAATAATAATCTATATGGGATTCCCGAAGTTATTAATAGAAGGTAAATCGCGAAGACTCGAAGAATTACAGATGAATGTACAAAAAGAA------------------------TTAAATTGTGTAAACCGTAAACTCAACATTGCTATTACAAGAATTGCAAAACCTTATGGAAACCCTACTATTCTTGCCGAATTTATAGCTGGACAATTAAAAAATAGAGTTTCATTTCGAAAGGCAATGAAAAAAGCTATTGAATTGACTGAACAGGCAGATACAAAAGGAATTCAAGTACAAATTGCAGGTCGGATTGACGGAAAAGAAATTGCACGCGTTGAATGGATCCGAGAAGGCAGGGTTCCCCTACAAACTATTCGAGCAAAAATTGATTATTGTTCCTACCCAGTTCGAACTATCTATGGGGTATTAGGCATCAAAATTTGGATATTTGTAGACGAAACAGAA
>Crassula_volkensii
ATGGGACAAAAAATAAATCCACTTGGTTTCAGACTTGGTACAATCCAAAGTCATCATTCCCTTTGGTTTACACAAGCAAAAAAGTATTCGGAGGGTCTACAAGAAGATAAAAAAATAAGGGATTTTATCAAAAATTATGTACAAAAAAATATGAAAATATCTTCTGGTGTTGAGGGGATTGCACGTATAGAGATTCAAAAAAGAATCGATCTGATTCAAATAATAATCTATATGGGATTCCCGAAGTTATTAATAGAAGGTAAATCGCGAAGACTCGACGAATTACAGATGAATGTACAAAAAGAA------------------------TTAAATTGTGTAAACCGTAAACTCAACATTGCTATTACAAGAATTGCAAAACCTTATGGAAACCCTACTATTCTTGCCGAATTTATAGCTGGACAATTAAAAAATAGAGTTTCATTTCGAAAGGCAATGAAAAAAGCTATTGAATTGACTGAACAGGCAGATACAAAAGGAATTCAAGTACAAATTGCAGGTCGGATTGACGGAAAAGAAATTGCACGCGTTGAATGGATCCGAGAAGGCAGGGTTCCCCTACAAACTATTCGAGCAAAAATTGATTATTGTTCCTACCCAGTTCGAACTATCTATGGGGTATTAGGCATCAAAATTTGGATATTTGTAGACGAAACAGAA
>Cotyledon_tomentosa
ATGGGACAAAAAATAAATCCACTTGGTTTCAGACTTGGTACAATCCAAAGTCATCATTCCTTTTGGTTTACACAAGCAAAAAATTATTCTGAAGGTCTACAAGAAGATAAAAAAATACGGGATTTTATCAAAAATTATGTACAAAAGAATATGAGAATAGCTTCCGGTGTCGAGGGAATTGCACATATAGAGATTCAAAAAAGAATTGATCTGATTCAAATCATAATCCATATGGGATTCCCGAAGTTATTAATAGAAGGTAAATCACGAAGACTCGAAGAATTACAGATGAATGTACAGAAAGAA------------------------TTAAATTGTGTAAACCGTAAACTCAATATTGCTATTACAAGAATTGCAAAACCTTATGGAAACCCTAACATTCTTGCAGAATTTATAGCTGGACAATTAAAAAATAGAGTTTCATTTCGCAAGGCGATGAAAAAAGCTATTGAATTGACTGAACAGGCAGATACAAAAGGAATTCAAATACAAATTGCGGGTCGTATTGACGGAAAAGAAATTGCACGTGTTGAATGGATCCGAGAAGGCAGGGTTCCCCTACAAACAATTCGAGCCAAAATTGATTATTGTTCCTATCCAGTTCGAACTATCTATGGGGTATTAGGTATAAAAATTTGGATATTTGTAGACGAAGCA---
>Kalanchoe_daigremontiana
ATGGGACAAAAAATAAATCCACTTGGTTTCAGACTTGGTACAATCCAAAGTCATCATTCCTTTTGGTTTACAGAAGCAAAAAATTATTCTGAAGGTCTACAAGAAGATAAAAAAATACGGGATTTTATCAAAAATTATGTAAAAAAAAATATGAAAATAGCTTCCGGTGTCGAGGGAATTGCACATATAGAGATTCAAAAAAGAATTGATCTGATTCAAATCATAATCCATATGGGATTCCCGAAGTTATTAATAGAAGGTAAATCGCGAAGACTCGAAGAATTACAGATGAATGTACAGAAAGAA------------------------TTAAATTGTGTAAACCGTAAACTCAATATTGCTATTACAAGAATTGCAAAACCTTATGGAAACCCTAACATTCTTGCAGAATTTATCGCTGGACAATTAAAAAATAGAGTTTCATTTCGCAAGGCGATGAAAAAAGCTATTGAATTGACTGAACAGGCAGATACCAAAGGAATTCAAATACAAATTGCGGGTCGTATTGACGGAAAAGAAATTGCGCGTGTTGAATGGATCCGAGAAGGCAGGGTTCCCCTACAAACAATTCGAGCAAAAATTGATTATTGTTCCTATCCAGTTCGAACTATCTATGGGGTATTAGGTATCAAAATTTGGATATTTGTAGACGAAGGA---
>Kalanchoe_delagoensis
ATGGGACAAAAAATAAATCCACTTGGTTTCAGACTTGGTACAATCCAAAGTCATCATTCCTTTTGGTTTACAGAAGCAAAAAATTATTCTGAAGGTCTACAAGAAGATAAAAAAATACGGGATTTTATCAAAAATTATGTAAAAAAAAATATGAAAATAGCTTCTGGTGTCGAGGGAATTGCACATATAGAGATTCAAAAAAGAATTGATCTGATTCAAATCATAATCCATATGGGATTCCCGAAGTTATTAATAGAAGGTAAATCGCGAAGACTCGAAGAATTACAGATGAATGTACAGAAAGAA------------------------TTAAATTGTGTAAACCGTAAACTCAATATTGCTATTACAAGAATTGCAAAACCTTATGGAAACCCTAACATTCTTGCAGAATTTATCGCAGGACAATTAAAAAATAGAGTTTCATTTCGCAAGGCGATGAAAAAAGCTATTGAATTGACTGAACAGGCAGATACCAAAGGAATTCAAATACAAATTGCGGGTCGTATTGACGGAAAAGAAATTGCACGTGTTGAATGGATCCGAGAAGGCAGGGTTCCCCTACAAACAATTCGAGCAAAAATTGATTATTGTTCCTATCCAGTTCGAACTATCTATGGGGTATTAGGTATCAAAATTTGGATATTTGTAGACGAAGGA---
>Kalanchoe_fedtschenkoi
ATGGGACAAAAAATAAATCCACTTGGTTTCAGACTTGGTACAATCCAAAGTCATCATTCCTTTTGGTTTACAGAAGCAAAAAATTATTCTGAAGGTCTACAAGAAGATAAAAAAATACGGGATTTTATCAAAAATTATGTAAAAAAAAATATGAAAATAGCTTCCGGTGTCGAGGGAATTGCACATATAGAGATTCAAAAAAGAATTGATCTGATTCAAATCATAATCCATATGGGATTCCCGAAGTTATTAATAGAAGGTAAATCGCGAAGACTCGAAGAATTACAGATGAATGTACAGAAAGAA------------------------TTAAATTGTGTAAACCGTAAACTCAATATTGCTATTACAAGAATTGCAAAACCTTATGGAAACCCTAACATTCTTGCAGAATTTATCGCTGGACAATTAAAAAATAGAGTTTCATTTCGCAAGGCGATGAAAAAAGCTATTGAATTGACTGAACAGGCAGATACCAAAGGAATTCAAATACAAATTGCGGGTCGTATTGACGGAAAAGAAATTGCACGTGTTGAATGGATCCGAGAAGGCAGGGTTCCCCTACAAACAATTCGAGCAAAAATTGATTATTGTTCCTATCCAGTTCGAACTATCTATGGGGTATTAGGTATCAAAATTTGGATATTTGTAGACGAAGGA---
>Kalanchoe_longiflora
ATGGGACAAAAAATAAATCCACTTGGTTTCAGACTTGGTACAATCCAAAGTCATCATTCCTTTTGGTTTACACAAGCAAAAAATTATTCTGAAGGTCTACAAGAAGATAAAAAAATACGGGATTTTATCAAAAATTATGTAAAAAAAAATATGAAAATAGCTTCCGGTGTCGAGGGAATTGCACATATAGAGATTCAAAAAAGAATTGATCTGATTCAAATCATAATCCATATGGGATTCCCGAAGTTATTAATAGAAGGTAAATCGCGAAGACTCGAAGAATTACAGATGAATGTACAGAAAGAA------------------------TTAAATTGTGTAAACCGTAAACTCAATATTGCTATTACAAGAATTGCAAAACCTTATGGAAACCCTAACATTCTTGCAGAATTTATCGCTGGACAATTAAAAAATAGAGTTTCATTTCGCAAGGCGATGAAAAAAGCTATTGAATTGACTGAACAGGCAGATACCAAAGGAATTCAAATACAAATTGCGGGTCGTATTGACGGAAAAGAAATTGCACGTGTTGAATGGATCCGAGAAGGCAGGGTTCCCCTACAAACAATTCGAGCAAAAATTGATTATTGTTCTTATCCAGTTCGAACTATCTATGGGGTATTAGGTATCAAAATTTGGATATTTGTAGACGAAGCA---
>Kalanchoe_tomentosa
ATGGGACAAAAAATAAATCCACTTGGTTTCAGACTTGGTACAATCCAAAGTCATCATTCCTTTTGGTTTACACAAGCAAAAAATTATTCTGAAGGTCTACAAGAAGATAAAAAAATACGGGATTTTATCAAAAATTATGTACAAAAAAATATGAGAATAGCTTCCGGTGTCGAGGGAATTGCACATATAGAGATTCAAAAAAGAATTGATCTGATTCAAATCATAATCCATATGGGATTCCCGAAGTTATTAATAGAAGGTAAATCGCGAAGACTCGAAGAATTACAGATGAATGTACAGAAAGAA------------------------TTAAATTGTGTAAACCGTAAACTCAATATTGCTATTACAAGAATTGCAAAACCTTATGGAAACCCTAACATTCTTGCAGAATTTATCGCTGGACAATTAAAAAATAGAGTTTCATTTCGCAAGGCGATGAAAAAAGCTATTGAATTGACTGAACAGGCAGATACAAAAGGAATTCAAATACAAATTGCGGGTCGTATTGACGGAAAAGAAATTGCACGTGTTGAATGGATCCGAGAAGGCAGGGTTCCCCTACAAACAATTCGAGCAAAAATTGATTATTGTTCCTATCCAGTTCGAACTATCTATGGGGTATTAGGTATCAAAATTTGGCTATTTCTAGACGAAGCA---
>Echeveria_lilacina
ATGGGACAAAAAATAAATCCACTTGGTTTCAGACTTGGTACAACCCAAAGCCATCATTCCCTTTGGTTTACACAAGCAAAAAATTATTCTGAAGGTCTACAAGAAGATAAAAAAATAAGAGATTTTATCAAAAATTATGTACAAAAAAATATGAGAATAGCTTCCGGTGTCGAGGGAATTGCACATATAGAGATTCAAAAAAGAATAGATCTGATTCAAATCATAATCCATATGGGATTCCCGAAGTTATTAATAGAAGGTAAATCGAGAAGACTTGAAGAATTACAGACGAATGTACAAAAAGAA------------------------TTAAATTGTATAAACCGTAAACTGAACATTGCTATTACAAGAATTGCAAAACCTTATGGAAACCCTAACATTCTTGCCGAATTTATAGCTGGACAATTAAAAAATAGAGTTTCATTCCGTAAGGCGATGAAAAAGGCTATTGAATTGACTGAACAGGCAGATACAAAAGGAATTCAAATTCAAATTGCAGGTCGTATTGACGGAAAAGAAATTGCACGTGTTGAATGGATCCGAGAAGGTAGGGTTCCCCTCCAAACGATTCGAGCAAAAATTGATTATTGTTCCTATCCAGTTCGAACTATCTTTGGGGTATTAGGGATCAAAATTTGGATATTTGTAGACGAAGTA---
>Graptopetalum_amethystinum
ATGGGACAAAAAATAAATCCACTTGGTTTCAGACTTGGTACAACCCAAAGCCATCATTCCCTTTGGTTTACACAAGCAAAAAATTATTCTGAAGGTCTACAAGAAGATAAAAAAATAAGAGATTTTATCAAAAATTATGTACAAAAAAATATGAGAATAGCTTCCGGTGTCGAGGGAATTGCACATATAGAGATTCAAAAAAGAATCGATCTGATTCAAATCATAATCCATATGGGATTCCCGAAGTTATTAATAGAAGGTAAATCGAGAAGACTTGAAGAATTACAGACGAATGTACAAAAAGAA------------------------TTAAATTGTATAAACCGTAAACTGAACATTGCTATTACAAGAATTACAAAACCTTATGGAAACCCTAACATTCTTGCCGAATTTATAGCTGGACAATTAAAAAATAGAGTTTCATTCCGTAAGGCGATGAAAAAGGCTATTGAATTGACTGAACAGGCAGATACAAAAGGAATTCAAATTCAAATTGCAGGTCGTATTGACGGAAAAGAAATTGCACGTGTTGAATGGATCCGAGAAGGTAGGGTTCCCCTCCAAACGATTCGAGCAAAAATTGATTATTGTTCCTATCCAGTTCGAACTATCTATGGGGTATTAGGGATCAAAATTTGGATATTTGTAGACGAAGTA---
>Pachyphytum_compactum
ATGGGACAAAAAATAAATCCACTTGGTTTCAGACTTGGTACAACCCAAAGCCATCATTCCCTTTGGTTTACACAAGCAAAAAATTATTCTGAAGGTCTACAAGAAGATAAAAAAATAAGAGATTTTATCAAAAATTATGTACAAAAAAATATGAGAATAGCTTCCGGTGTCGAGGGAATTGCACATATAGAGATTCAAAAAAGAATCGATCTGATTCAAATCATAATCCATATGGGATTCCCGAAGTTATTAATAGAAGGTAAATCGAGAAGACTTGAAGAATTACAGACGAATGTACAAAAAGAA------------------------TTAAATTGTATAAACCGTAAACTGAACATTGCTATTACAAGAATTGCAAAACCTTATGGAAACCCTAACATTCTTGCCGAATTTATAGCTGGACAATTAAAAAATAGAGTTTCATTCCGTAAGGCGATGAAAAAGGCTATTGAATTGACTGAACAGGCAGATACAAAAGGAATTCAAATTCAAATTGCAGGTCGTATTGACGGAAAAGAAATTGCGCGTGTTGAATGGATCCGAGAAGGTAGGGTTCCCCTCCAAACGATTCGAGCAAAAATTGATTATTGTTCCTATCCAGTTCGAACTATCTATGGGGTATTAGGGATCAAAATTTGGATATTTGTAGACGAAGTA---
>Sedum_alfredii
ATGGGACAAAAAATAAATCCACTTGGTTTCAGACTTGGTACAACCCAAAGCCATCATTCCCTTTGGTTTACACAAGCAAAAAATTATTCTCAAGGTCTACAAGAAGATAAAAAAATAAGAGATTTTATCAAAAATTATGTACAAAAAAATATGAGAATAGCTTCCGGTGTCGAGGGAATTGCACATATAGAAATTCAAAAAAGAATTGATCTGATTCAAATTATAATCTATATGGGATTCCCGAAGTTATTAATAGAAGGTAAATCAAGAAGACTTGAAGAATTACAAACGAATGTACAAAAAGAC------------------------TTAAATTGTATAAACCGTAAACTGAACATTGCGATTACAAGAATTGCAAAACCTTATGGCAACCCTAACATTCTTGCAGAATTTATAGCTGGACAATTAAAAAATAGAGTTTCATTCCGTAAGGCGATGAAAAAGGCTATTGAATTGACTGAACAGGCCGATACAAGAGGAATTCAAATTCAAATTGCAGGTCGTATTGACGGAAAAGAAATTGCACGTGTTGAATGGATCCGAGAAGGTAGGGTTCCCCTACAAACGATTCGAGCAAAAATTGATTATTGTTCCTATCCAGTTCGAACTATCTATGGAGTATTAGGTATCAAAATTTGGATATTTGTAGACGAAGTA---
>Sedum_emarginatum
ATGGGACAAAAAATAAATCCACTTGGTTTCAGACTTGGTACAACCCAAAGCCATCATTCCCTTTGGTTTACACAAGCAAAACATTATTCTCAAGGTCTACAAGAAGATAAAAAAATAAGAGATTTTATCAAAAATTATGTACAAAAAAATATGAGAATAGTTTCCGGTGTCGAGGGAATTGCACATATAGAAATTCAAAAAAGAATCGATCTGATTCAAATTATCATCTATATGGGATTCCCGAAGTTATTAATAGAAGGTAAATCGAGAAGACTTGAAGAATTACAGACGAATGTACAAAAAGAA------------------------TTAAATTGTATAAACCGTAAACTGAACATTGCGATTACAAAAATTGCAAAACCTTATGGCAACCCTAACATTCTTGCAGAATTTATAGCTGGACAATTAAAAAATAGAGTTTCATTCCGTAAGGCGATGAAAAAGGCTATTGAATTGACTGAACAGGCCGATACAAAAGGAATTCAAATCCAAATTGCAGGTCGTATTGACGGAAAAGAAATTGCACGTGTTGAATGGATCCGAGAAGGTAGGGTTCCCCTACAAACGATTCGAGCAAAAATTGATTATTGTTCCTATCCAGTTCGAACTATCTATGGAGTATTAGGGATTAAAATTTGGATATTTGTAGACGAAGTA---
>Sedum_lineare
ATGGGACAAAAAATAAATCCACTTGGTTTCAGACTTGGTACAACCCAAAGCCATCATTCCCTTTGGTTTACACAAGCAAAAAATTATTCTGAAGGTCTACAAGAAGATAAAAAAATAAGAGATTTTATCAAAAATTATGTACAAAAAAATATGAGAATAGCTTCTGGTGTCGAGGGAATTGCACATATAGAGATTCAAAAAAGAATCGATCTGATTCAAATCATAATCTATATGGGATTTCCGAAGTTATTAATAGAAGGTAAATCGAAAAGACTTGAAGAATTACAGACGAATGTACAAAAAGAA------------------------TTAAATTGTATAAACCATAAACTCAACATTGCTATTACAAGAATTGCAAAACCTTATGGAAACCCTAACATTCTTGCAGAATTTATAGCTGGACAATTAAAAAATAGAGTTTCATTCCGTAAGGCGATGAAAAAGGCTATTGAATTGACTGAACAGGCAGATACAAAAGGAATTCAAATCAAAATTGCAGGTCGTATTGACGGAAAAGAAATTGCACGTGTTGAATGGATCCGAGAAGGTAGGGTTCCCCTCCAAACGATTCGAGCAAAAATTGATTATTGTTCCTATCCAGTTCGAACTATCTATGGGGTATTAGGGATCAAAATTTGGATATTTGTAGACGAAGTA---
>Sedum_oryzifolium
ATGGGACAAAAAATAAATCCACTTGGTTTCAGACTTGGTACAACCCAAAGCCATCATTCCCTTTGGTTTACACAAGCAAAAACTTATTCTGAAGGTCTACAAGAAGATAAAAAAATAAGAGATTTTATCCAAAATTATGTACAAAAAAATATGAGAATAGCTTCCGGTGTCGAGGGAATTTCACATATAGAGATTCAAAAAAGAATCGATCTGATTCAAATCATAATCTATATGGGATTTCCGAAGTTATTAATAGAAGGTAAATCGAAAAGACTTGAAGAATTACAGACGAATCTACAAAAAGAA------------------------TTAAATTGTATAAACCGTAAACTCAACATTGCTATTACAAGAATTGCAAAACCTTATGGAAACCCTAACATTCTTGCAGAATTTATAGCTGGACAATTAAAAAATAGAGTTTCATTCCGTAAGGCGATGAAAAAGGCTATTGAATTGACTGAACAGGCGGATACAAAAGGAATTCAAATCCAAATTGCGGGTCGTATTGACGGAAAAGAAATTGCACGTGTTGAATGGATCCGAGAAGGTAGGGTTCCCCTCCAAACGATTCGAGCAAAAATTGATTATTGTTCCTATCCAGTTCGAACTATATATGGGGTATTAGGGATTAAAATTTGGATATTTGTAGACAAATTC---
>Sedum_plumbizincicola
ATGGGACAAAAAATAAATCCACTTGGTTTCAGACTTGGTACAACCCAAAGCCATCATTCCCTTTGGTTTACACAAGTAAAAAATTATTCTCAAGGTCTACAAGAAGATAAAAAAATAAGAGATTTTATCAAAAATTATGTACAAAAAAATATGAGAATAGCTTCCGGTGTCGAGGGAATTGCACATATAGAAATTCAAAAAAGAATCGATCTGATTCAAATTATAATCTATATGGGATTCCCGAAGTTATTAATAGAAGGTAAATCAAGAAGACTTGAAGAATTACAAACGAATGTACAAAAAGAA------------------------TTAAATTGTATAAACCGTAAACTGAACATTGCGATTACAAGAATTGCAAAACCTTATAGCAACCCTAACATTCTTGCAGAATTTATAGCTGGACAATTAAAAAATAGAGTTTCATTCCGTAAGGCGATGAAAAAGGCTATTGAATTGACTGAACAGGCCGATACAAGAGGAATTCAAATTCAAATTGCAGGTCGTATTGACGGAAAAGAAATTGCACGTGTTGAATGGATCCGAGAAGGTAGGGTTCCCCTACAAACGATTCGAGCAAAAATTGATTATTGTTCCTATCCAGTTCGAACTATCTATGGAGTATTAGGGATCAAAATTTGGATATTTGTAGACGAAGTA---
>Sedum_sarmentosum
ATGGGACAAAAAATAAATCCACTTGGTTTCAGACTTGGTACAACCCAAAGCCATCATTCCCTTTGGTTTACACAAGCAACAAATTATTCTCAAGGTCTACAAGAAGATAAAAAAATAAGAGATTTTATCAAAAATTATGTACAAAAAAATATGAGAATAGCTTCCGGTGTCGAGGGAATTGCACATATAGAAATTCAAAAAAGAATAGATCTGATTCAAATTATAATCTATATGGGATTCCCGAAGTTATTAATAGAAAGTAAATCAAGAAGACTTGAAGAATTACAGACGAATGTACAAAAAGAA------------------------TTAAATTGTATAAACCGTAAACTGAACATTGCGATTACAAGAATTGCAAAACCTTATGGCAACCCTAACATTCTGGCAGAATTTATAGCTGGACAATTAAAAAATAGAGTTTCATTCCGTAAGGCGATGAAAAAGGCTATTGAATTAACTGAACAGGCCGATACAAAAGGAATTCAAATCCAAATTGCAGGTCGTATTGACGGAAAAGAAATTGCACGTGTTGAATGGATCCGAGAAGGTAGGGTTCCCCTACAAACGATTCGAGCAAAAATAGATTATTGTTCCTATCCAGTTCGAACTATCTATGGAGTATTAGGGATCAAAATTTGGATATTTGTAGACGAAGTA---
>Sedum_tricarpum
ATGGGACAAAAAATAAATCCACTTGGTTTCAGACTTGGTACAACCCAAAGCCATCATTCCCTTTGGTTTACACAAGCAAAAAATTATTCTCAAGGTCTACAAGAAGATAAAAAAATAAGAGATTTTATCAAAAATTATGTACAAAAAAATATGAGAATAGCTTCCGGTGTCGAGGGAATTGCACATATAGAAATTCAAAAAAGAATTGATCTGATTCAAATTATAATCTATATGGGATTCCCGAAGTTATTAATAGAAGGTAAATCAAGAAGACTTGAAGAATTACAAACGAATGTACAAAAAGAC------------------------TTAAATTGTATAAACCGTAAACTGAACATTGCGATTACAAGAATTGCAAAACCTTATGGCAACCCTAACATTCTTGCAGAATTTATAGCTGGACAATTAAAAAATAGAGTTTCATTCCGTAAGGCGATGAAAAAGGCTATTGAATTGACTGAACAGGCCGATACAAGAGGAATTCAAATTCAAATTGCAGGTCGTATTGACGGAAAAGAAATTGCACGTGTTGAATGGATCCGAGAAGGTAGGGTTCCCCTACAAACGATTCGAGCAAAAATTGATTATTGTTCCTATCCAGTTCGAACTATCTATGGAGTATTAGGGATCAAAATTTGGATATTTGTAGACGAAGTA---
>Aeonium_arboreum
ATGGGACAAAAAATAAATCCACTTGGTTTCAGACTTGGTACAATCCAAAGTCATCATTCCCTTTGGTTTACACAAGCAAAAATGTATTCTGAGGGTCTACAAGAAGATAAAAAAATACGAGATTTTATCAAAAATTATGTACAAAAAAATATGAAAATAGCTTCTGGGGTCGAGGGAATTGCACATATAGAGATTCAAAAAAGAATCGATCTGATTCAAATCATCATCTATATGGGATTCCCGAAGTTATTAATAGAAGGTAAATCGCGAAGACTCGAAGAATTACAGATGAATGTAAAAAAAGAA------------------------TTAAATTGTATAAACCGTAAACTCAACATTGCTATTACAAGAATTGCAAAACCTTATGGAAACCCTAACATTCTTGCAGAATTTATAGCTGGACAATTAAAAAATAGAGTTTCATTCCGTAAGGCGATGAAAAAAGCTATTGAATTGACTGAACAGGCCGATACAAAAGGAATTCAAATCCAAATTGCAGGTCGTATTGACGGAAAAGAAATTGCACGTGTTGAATGGATCCGAGAAGGTAGGGTTCCCCTACAAACAATTCGAGCAAAAATTGATTATTGTTCCTATCCAGTTCGAACTATATACGGAATATTGGGGATCAAAATTTGGATATTTGTAGACGAAACA---
>Aeonium_balsamiferum
ATGGGACAAAAAATAAATCCACTTGGTTTCAGACTTGGTACAATCCAAAGTCATCATTCCCTTTGGTTTACACAAGCAAAAATGTATTCTGAGGGTCTACAAGAAGATAAAAAAATACGAGATTTTATCAAAAATTATGTACAAAAAAATATGAAAATAGCTTCTGGGGTCGAGGGAATTGCACATATAGAGATTCAAAAAAGAATCGATCTGATTCAAATCATCATCTATATGGGATTCCCGAAGTTATTAATAGAAGGTAAATCGCGAAGACTCGAAGAATTACAGATGAATGTAAAAAAAGAA------------------------TTAAATTGTATAAACCGTAAACTCAACATTGCTATTACAAGAATTGCAAAACCTTATGGAAACCCTAACATTCTTGCAGAATTTATAGCTGGACAATTAAAAAATAGAGTTTCATTCCGTAAGGCGATGAAAAAAGCTATTGAATTGACTGAACAGGCCGATACAAAAGGAATTCAAATCCAAATTGCAGGTCGTATTGACGGAAAAGAAATTGCACGTGTTGAATGGATCCGAGAAGGTAGGGTTCCCCTACAAACAATTCGAGCAAAAATTGATTATTGTTCCTATCCAGTTCGAACTATATACGGAATATTGGGGATCAAAATTTGGATATTTGTAGACGAAACA---
>Aeonium_decorum
ATGGGACAAAAAATAAATCCACTTGGTTTCAGACTTGGTACAATCCAAAGTCATCATTCCCTTTGGTTTACACAAGCAAAAATGTATTCTGAGGGTCTACAAGAAGATAAAAAAATACGAGATTTTATCAAAAATTATGTACAAAAAAATATGAAAATAGCTTCTGGGGTCGAGGGAATTGCACATATAGAGATTCAAAAAAGAATCGATCTGATTCAAATCATCATCTATATGGGATTCCCGAAGTTATTAATAGAAGGTAAATCGCGAAGACTCGAAGAATTACAGATGAATGTAAAAAAAGAA------------------------TTAAATTGTATAAACCGTAAACTCAACATTGCTATTACAAGAATTGCAAAACCTTATGGAAACCCTAACATTCTTGCAGAATTTATAGCTGGACAATTAAAAAATAGAGTTTCATTCCGTAAGGCGATGAAAAAAGCTATTGAATTGACTGAACAGGCCGATACAAAAGGAATTCAAATCCAAATTGCAGGTCGTATTGACGGAAAAGAAATTGCACGTGTTGAATGGATCCGAGAAGGTAGGGTTCCCCTACAAACAATTCGAGCAAAAATTGATTATTGTTCCTATCCAGTTCGAACTATATACGGAATATTGGGGATCAAAATTTGGATATTTGTAGACGAAACA---
>Aeonium_diplocyclum
ATGGGACAAAAAATAAATCCACTTGGTTTCAGACTTGGTACAATCCAAAGTCATCATTCCCTTTGGTTTACACAAGCAAAAATGTATTCTGAGGGTCTACAAGAAGATAAAAAAATACGAGATTTTATCAAAAATTATGTACAAAAAAATATGAAAATAGCTTCTGGGGTCGAGGGAATTGCACATATAGAGATTCAAAAAAGAATCGATCTGATTCAAATCATCATCTATATGGGATTCCCGAAGTTATTAATAGAAGGTAAATCGCGAAGACTCGAAGAATTACAGATGAATGTAAAAAAAGAA------------------------TTAAATTGTATAAACCGTAAACTCAACATTGCTATTACAAGAATTGCAAAACCTTATGGAAACCCTAACATTCTTGCAGAATTTATAGCTGGACAATTAAAAAATAGAGTTTCATTCCGTAAGGCGATGAAAAAAGCTATTGAATTGACTGAACAGGCCGATACAAAAGGAATTCAAATTCAAATTGCAGGTCGTATTGACGGAAAAGAAATTGCACGTGTTGAATGGATCCGAGAAGGTAGGGTTCCCCTACAAACAATTCGAGCAAAAATTGATTATTGTTCCTATCCAGTTCGAACTATATATGGGATATTGGGGATCAAAATTTGGATATTTGTAGACGAAACA---
>Aeonium_dodrantale
ATGGGACAAAAAATAAATCCACTTGGTTTCAGACTTGGTACAATCCAAAGTCATCATTCCCTTTGGTTTACACAAGCAAAAATGTATTCTGAGGGTCTACAAGAAGATAAAAAAATACGAGATTTTATCAAAAATTATGTACAAAAAAATATGAAAATAGCTTCTGGGGTCGAGGGAATTGCACATATAGAGATTCAAAAAAGAATCGATCTGATTCAAATCATCATCTATATGGGATTCCCGAAGTTATTAATAGAAGGTAAATCGCGAAGACTCGAAGAATTACAGATGAATGTAAAAAAAGAA------------------------TTAAATTGTATAAACCGTAAACTCAACATTGCTATTACAAGAATTGCAAAACCTTATGGAAACCCTAACATTCTTGCAGAATTTATAGCTGGACAATTAAAAAATAGAGTTTCATTCCGTAAGGCGATGAAAAAAGCTATTGAATTGACTGAACAGGCCGATACAAAAGGAATTCAAATTCAAATTGCAGGTCGTATTGACGGAAAAGAAATTGCACGTGTTGAATGGATCCGAGAAGGTAGGGTTCCCCTACAAACAATTCGAGCAAAAATTGATTATTGTTCCTATCCAGTTCGAACTATATATGGGATATTGGGGATCAAAATTTGGATATTTGTAGACGAAACA---
>Aeonium_nobile
ATGGGACAAAAAATAAATCCACTTGGTTTCAGACTTGGTACAATCCAAAGTCATCATTCCCTTTGGTTTACACAAGCAAAAATGTATTCTGAGGGTCTACAAGAAGATAAAAAAATACGAGATTTTATCAAAAATTATGTACAAAAAAATATGAAAATAGCTTCTGGGGTCGAGGGAATTGCACATATAGAGATTCAAAAAAGAATCGATCTGATTCAAATCATCATCTATATGGGATTCCCGAAGTTATTAATAGAAGGTAAATCGCGAAGACTCGAAGAATTACAGATGAATGTAAAAAAAGAA------------------------TTAAATTGTATAAACCGTAAACTCAACATTGCTATTACAAGAATTGCAAAACCTTATGGAAACCCTAACATTCTTGCAGAATTTATAGCTGGACAATTAAAAAATAGAGTTTCATTCCGTAAGGCGATGAAAAAAGCTATTGAATTGACTGAACAGGCCGATACAAAAGGAATTCAAATCCAAATTGCAGGTCGTATTGACGGAAAAGAAATTGCACGTGTTGAATGGATCCGAGAAGGTAGGGTTCCCCTACAAACAATTCGAGCAAAAATTGATTATTGTTCCTATCCAGTTCGAACTATATACGGAATATTGGGGATCAAAATTTGGATATTTGTAGACGAAACA---
>Aeonium_saundersii
ATGGGACAAAAAATAAATCCACTTGGTTTCAGACTTGGTACAATCCAAAGTCATCATTCCCTTTGGTTTACACAAGCAAAAATGTATTCTGAGGGTCTACAAGAAGATAAAAAAATACGAGATTTTATCAAAAATTATGTACAAAAAAATATGAAAATAGCTTCTGGGGTCGAGGGAATTGCACATATAGAGATTCAAAAAAGAATCGATCTGATTCAAATCATCATCTATATGGGATTCCCGAAGTTATTAATAGAAGGTAAATCGCGAAGACTCGAAGAATTACAGATGAATGTAAAAAAAGAA------------------------TTAAATTGTATAAACCGTAAACTCAACATTGCTATTACAAGAATTGCAAAACCTTATGGAAACCCTAACATTCTTGCAGAATTTATAGCTGGACAATTAAAAAATAGAGTTTCATTCCGTAAGGCGATGAAAAAAGCTATTGAATTGACTGAACAGGCCGATACAAAAGGAATTCAAATCCAAATTGCAGGTCGTATTGACGGAAAAGAAATTGCACGTGTTGAATGGATCCGAGAAGGTAGGGTTCCCCTACAAACAATTCGAGCAAAAATTGATTATTGTTCCTATCCAGTTCGAACTATATATGGGATATTGGGGATCAAAATTTGGATATTTGTAGACGAAACA---
>Aeonium_tabuliforme
ATGGGACAAAAAATAAATCCACTTGGTTTCAGACTTGGTACAATCCAAAGTCATCATTCCCTTTGGTTTACACAAGCAAAAATGTATTCTGAGGGTCTACAAGAAGATAAAAAAATACGAGATTTTATCAAAAATTATGTACAAAAAAATATGAAAATAGCTTCTGGGGTCGAGGGAATTGCACATATAGAGATTCAAAAAAGAATCGATCTGATTCAAATCATCATCTATATGGGATTCCCGAAGTTATTAATAGAAGGTAAATCGCGAAGACTCGAAGAATTACAGATGAATGTAAAAAAAGAA------------------------TTAAATTGTATAAACCGTAAACTCAACATTGCTATTACAAGAATTGCAAAACCTTATGGAAACCCTAACATTCTTGCAGAATTTATAGCTGGACAATTAAAAAATAGAGTTTCATTCCGTAAGGCGATGAAAAAAGCTATTGAATTGACTGAACAGGCCGATACAAAAGGAATTCAAATCCAAATTGCAGGTCGTATTGACGGAAAAGAAATTGCACGTGTTGAATGGATCCGAGAAGGTAGGGTTCCCCTACAAACAATTCGAGCAAAAATTGATTATTGTTCCTATCCAGTTCGAACTATATACGGAATATTGGGGATCAAAATTTGGATATTTGTAGACGAAACA---
>Aeonium_undulatum
ATGGGACAAAAAATAAATCCACTTGGTTTCAGACTTGGTACAATCCAAAGTCATCATTCCCTTTGGTTTACACAAGCAAAAATGTATTCTGAGGGTCTACAAGAAGATAAAAAAATACGAGATTTTATCAAAAATTATGTACAAAAAAATATGAAAATAGCTTCTGGGGTCGAGGGAATTGCACATATAGAGATTCAAAAAAGAATCGATCTGATTCAAATCATCATCTATATGGGATTCCCGAAGTTATTAATAGAAGGTAAATCGCGAAGACTCGAAGAATTACAGATGAATGTAAAAAAAGAA------------------------TTAAATTGTATAAACCGTAAACTCAACATTGCTATTACAAGAATTGCAAAACCTTATGGAAACCCTAACATTCTTGCAGAATTTATAGCTGGACAATTAAAAAATAGAGTTTCATTCCGTAAGGCGATGAAAAAAGCTATTGAATTGACTGAACAGGCCGATACAAAAGGAATTCAAATCCAAATTGCAGGTCGTATTGACGGAAAAGAAATTGCACGTGTTGAATGGATCCGAGAAGGTAGGGTTCCCCTACAAACAATTCGAGCAAAAATTGATTATTGTTCCTATCCAGTTCGAACTATATACGGAATATTGGGGATCAAAATTTGGATATTTGTAGACGAAACA---
>Monanthes_anagensis
ATGGGACAAAAAATAAATCCACTTGGTTTTAGACTTGGTACAATCCAAAGTCATCATTCCCTTTGGTTTACACAAGCAAAAATTTATTCTGAGGGTCTACAAGAAGATAAAAAAATAAGAGATTTTATCAAAAATTATGTACAAAAAAATATGAAAATAGCTTCTGGGGTCGAGGGAATTGCACATATAGAGATTCAAAAAAGAATCGATCTGATTCAAATCATCATCTATATGGGATTCCCGAAGTTATTAATAGAAGGTAAATCGCGAAGACTCGAAGAATTACAGATGAATGTAAAAAAAGAA------------------------TTAAATTGTATAAACCGTAAACTCAACATTGCTATTACAAGAATTGCAAAACCTTATGGAAACCCTAACATTCTTGCAGAATTTATAGCTGGACAATTAAAAAATAGAGTTTCATTCCGTAAGGCGATGAAAAAAGCTATTGAATTGACTGAACAGGCCGATACAAAAGGAATTCAAATCCAAATTGCAGGTCGTATTGACGGAAAAGAAATTGCACGTGTTGAATGGATCCGAGAAGGTAGGGTTCCCCTACAAACAATTCGAGCAAAAATTGATTATTGTTCCTATCCAGTTCGAACTATATATGGGATATTGGGGATCAAAATTTGGATATTTGTAGACGAAACA---
>Monanthes_brachycaulos
ATGGGACAAAAAATAAATCCACTTGGTTTCAGACTTGGTACAATCCAAAGTCATCATTCCCTTTGGTTTACACAAGCAAAAATTTATTCTGAGGGTCTACAAGAAGATAAAAAAATAAGAGATTTTATCAAAAATTATGTACAAAAAAATATGAAAATAGCTTCTGGGGTCGAGGGAATTGCACATATAGAGATTCAAAAAAGAATCGATCTGATTCAAATCATCATCTATATGGGATTCCCGAAGTTATTAATAGAAGGTAAATCGCGAAGACTCGAAGAATTACAGATGAATGTAAAAAAAGAA------------------------TTAAATTGTATAAACCGTAAACTCAACATTGCTATTACAAGAATTGCAAAACCTTATGGAAACCCTAACATTCTTGCAGAATTTATAGCTGGACAATTAAAAAATAGAGTTTCATTCCGTAAGGCGATGAAAAAAGCTATTGAATTGACTGAACAGGCCGATACAAAAGGAATTCAAATCCAAATTGCAGGTCGTATTGACGGAAAAGAAATTGCACGTGTTGAATGGATCCGAGAAGGTAGGGTTCCCCTACAAACAATTCGAGCAAAAATTGATTATTGTTCCTATCCAGTTCGAACTATATATGGGATATTGGGGATCAAAATTTGGATATTTGTAGACGAAACA---
>Monanthes_muralis
ATGGGACAAAAAATAAATCCACTTGGTTTCAGACTTGGTACAATCCAAAGTCATCATTCCCTTTGGTTTACACAAGCAAAAATTTATTCTGAGGGTCTACAAGAAGATAAAAAAATAAGAGATTTTATCAAAAATTATGTACAAAAAAATATGAAAATAGCTTCTGGGGTCGAGGGAATTGCACATATAGAGATTCAAAAAAGAATCGATCTGATTCAAATCATCATCTATATGGGATTCCCGAAGTTATTAATAGAAGGTAAATCGCGAAGACTCGAAGAATTACAGATGAATGTAAAAAAAGAA------------------------TTAAATTGTATAAACCGTAAACTCAACATTGCTATTACAAGAATTGCAAAACCTTATGGAAACCCTAACATTCTTGCAGAATTTATAGCTGGACAATTAAAAAATAGAGTTTCATTCCGTAAGGCGATGAAAAAAGCTATTGAATTGACTGAACAGGCCGATACAAAAGGAATTCAAATCCAAATTGCAGGTCGTATTGACGGAAAAGAAATTGCACGTGTTGAATGGATCCGAGAAGGTAGGGTTCCCCTACAAACAATTCGAGCAAAAATTGATTATTGTTCCTATCCAGTTCGAACTATATATGGGATATTGGGGATCAAAATTTGGATATTTGTAGACGAAACA---
>Monanthes_polyphylla
ATGGGACAAAAAATAAATCCACTTGGTTTCAGACTTGGTACAATCCAAAGTCATCATTCCCTTTGGTTTACACAAGCAAAAATTTATTCTGAGGGTCTACAAGAAGATAAAAAAATAAGAGATTTTATCAAAAATTATGTACAAAAAAATATGAAAATAGCTTCTGGGGTCGAGGGAATTGCACATATAGAGATTCAAAAAAGAATCGATCTGATTCAAATCATCATCTATATGGGATTCCCGAAGTTATTAATAGAAGGTAAATCGCGAAGACTCGAAGAATTACAGATGAATGTAAAAAAAGAA------------------------TTAAATTGTATAAACCGTAAACTCAACATTGCTATTACAAGAATTGCAAAACCTTATGGAAACCCTAACATTCTTGCAGAATTTATAGCTGGACAATTAAAAAATAGAGTTTCATTCCGTAAGGCGATGAAAAAAGCTATTGAATTGACTGAACAGGCCGATACAAAAGGAATTCAAATCCAAATTGCAGGTCGTATTGACGGAAAAGAAATTGCACGTGTTGAATGGATCCGAGAAGGTAGGGTTCCCCTACAAACAATTCGAGCAAAAATTGATTATTGTTCCTATCCAGTTCGAACTATATATGGGATATTGGGGATCAAAATTTGGATATTTGTAGACGAAACA---
>Rosularia_alpestris
ATGGGACAAAAAATAAATCCACTTGGTTTCAGACTTGGTACAATCCAAAGTCATCATTCCCGTTGGTTTACACAAGCAAAAAATTATTCTGAAGGTCTACAAGAAGATAAAAAAATAAGAGATTTTATCAAAAATTATGTACAAAAAAATATGAGAATAGCTTCCGGTGTCGAGGGAATTGCACATATAGAGATTCAAAAACGAATCGATCTGATTCAAATCATAATCTATATGGGATTCCCGAAGTTATTAATTGAAGGTAAATCGCGAAGACTCGAAGAATTACAGATGAATGTACAAAAAGAA------------------------TTAAATTGTATAAACCGTAAACTCAACATTGCTATTACAAGAATTGCAAAACCTTATGGAAACCCTAACATTCTTGCAGAATTTATAGCTGGACAATTAAAAAATAGAGTTTCATTCCGTAAGGCGATGAAAAAAGCTATTGAATTGACTGAACAGGCAGATACAAAAGGAATTCAAATCCAAATTTCAGGTCGTATTGACGGAAAAGAAATTGCACGTGTTGAATGGATCCGAGAAGGTAGGGTTCCCCTCCAAACGATTCGAGCAAAAATTGATTATTGTTCCTATCCAGTTCGAACTATCTATGGGGTATTAGGTATAAAAATTTGGATATTTGGAGACGAAGCA---
>Sempervivum_tectorum
ATGGGACAAAAAATAAATCCACTTGGTTTCAGACTTGGTACAATCCAAAGTCATCATTCCCGTTGGTTTACACAAGCAAAAAATTATTCTGAAGGTCTACAAGAAGATAAAAAAATAAGAGATTTTATCAAAAATTATGTACAAAAAAATATGAGAATAGCTTCTGGTGTCGAGGGAATTGCACATATAGAGATTCAAAAAAGAATTGATCTGATTCAAATCATAATCTATATGGGATTTCCGAAGTTATTAATAGAAGGTAAATCGCGAAGACTCGAAGAATTACAGATGAATGTACAAAAAGAA------------------------TTAAATTGTATAAACCGTAAACTCAACATTGCTATTACAAGAATTGCAAAACCTTATGGAAACCCTAACATTCTTGCAGAATTTATAGCTGGACAATTAAAAAATAGAGTTTCATTCCGTAAGGCGATGAAAAAAGCTATTGAATTGACTGAACAGGCAGATACAAAAGGAATTCAAATCCAAATTGCAGGTCGTATTGACGGAAAAGAAATTGCGCGTGTTGAATGGATTCGAGAAGGTAGGGTTCCCCTCCAAACGATTCGAGCAAAAATCGATTATTGTTCCTATCCAGTTCGAACTATCTATGGGGTATTAGGGATCAAAATTTGGATATTTGTAGACGAAACA---
>Phedimus_spurius
ATGGGACAAAAAATAAATCCACTTGGTTTCAGACTTGGTACAACCCAAAGTCATCATTCTCTTTGGTTTACACAAGCAAAAAACTATTCTGAAGGTTTACAAGAAGATAAAAAAATACGAGATTTTATCAAAAATTATGTACAAAAAAATATGAGAATAGCTTCGGGTGTCGAGGGAATTGCACATATAGAGATTCAAAAAAGAATCGATCTGATTCAAATCATAATCTATATGGGATTCCCTAAGTTATTAATAGAAGGTAAATCACGCAAACTCGAAGAATTACAGATAAATGTACAAAAAGAA------------------------TTAAATTGTGTAAACCGTAAACTCAACATTTCTATTACAAGAATTGCAAAACCTTATGGAAACCCTAACATTCTTGCAGAATTTATAGCTGGACAATTAAAAAATAGAGTTTCATTTCGTAAGGCGATGAAAAAAGCTATTGAATTGACTGAACAGGCAGATACAAAAGGAATTCAAATACAAATTGCAGGCCGTATTGACGGAAAAGAAATTGCACGTGTTGAATGGATCCGAGAAGGTAGGGTTCCCCTACAAACAATTCGAGCAAAAATTGATTATTGTTCCTATCCAGTTCGAACTATCTATGGGGTATTAGGGATCAAAATTTGGATATTTGTAGACAAAGCA---
>Phedimus_aizoon
ATGGGACAAAAAATAAATCCACTTGGTTTCAGACTTGGTACAACCCAAAGTCATCATTCCGTTTGGTTTACACAAGCAAAAAACTATTCTGAGGGTTTACAGGAAGATAAAAAAATACGAGATTTTATCAAAAATTATGTACAAAAAAATCTGAGACTAACTTCTGGTGTCGAGGGAATTGCACATATAGAGATTCAAAAAAGAATCGATCTGATTCAAATCATAATCTATATGGGATTCCCGAAGTTATTAATAGAAGTTAAATCACGCAGACTCGAAGAATTACAGATGAATGTACAAAAAGAA------------------------TTAAATTGTGTAAACCGTAAACTTAACATTTCTATTACAAGAATTGCAAAACCTTATGGAAACCCTACCATTCTTGCAGAATTTATAGCTGGACAATTAAAAAATAGAGTTTCATTTCGTAAGGCGATGAAAAAAGCTATTGAATTGACTGAACAGGCAGATACAAAAGGAATTCAAATACAAATTGCAGGTCGTATTGACGGAAAAGAAATTGCACGTGTTGAATGGATTCGAGAAGGTAGAGTTCCCCTACAAACAATTCGAGCAAAAATTGATTATTGTTCCTATCCAGTTCGAACTATCTATGGGGTATTAGGGATCAAAATTTGGATATTTGTAGACAAAGCACAA
>Phedimus_kamtschaticus
ATGGGACAAAAAATAAATCCACTTGGTTTCAGACTTGGTACAACCCAAAGTCATCATTCCGTTTGGTTTACACAAGCAAAAAACTATTCTGAGGGTTTACAGGAAGATAAAAAAATACGAGATTTTATCAAAAATTATGTACAAAAAAATCTGAGACTAGCTTCTGGTGTCGAGGGAATTGCACATATAGAGATTCAAAAAAGAATCGATCTGATTCAAATCATAATCTATATGGGATTCCCGAAGTTATTAATAGAAGGTAAATCACGCAGACTCGAAGAATTACAGATGAATGTACAAAAAGAA------------------------TTAAATTGTGTAAACCGTAAACTTAACATTTCTATTACAAGAATTGCAAAACCTTATGGAAACCCTACCATTCTTGCAGAATTTATAGCTGGACAATTAAAAAATAGAGTTTCATTTCGTAAGGCGATGAAAAAAGCTATTGAATTGACTGAACAGGCAGATACAAAAGGAATTCAAATACAAATTGCAGGTCGTATTGACGGAAAAGAAATTGCACGTGTTGAATGGATTCGAGAAGGTAGGGTTCCCCTACAAACAATTCGAGCAAAAATTGATTATTGTTCCTATCCAGTTCGAACTATCTATGGGGTATTAGGGATCAAAATTTGGATATTTGTAGACAAAGCACAA
>Phedimus_odontophyllus
ATGGGACAAAAAATAAATCCACTTGGTTTCAGACTTGGTACAATCCAAAGTCATCATTCTCTTTGGTTTACACAAGCAAAAAACTATTCTGAAGGTTTACAAGAAGATAAAAAAATACGAGATTTTATCAAAAATTATGTACAAAAAAATATGCGAATAGCTTCTGGTGTCGAGGGAATTGCACATATAGAGATTCAAAAAAGAATCGATCTGATTCAAATCATAATCTATATAGGATTCCCTAAGTTATTAATAGAAGGTAAATCACGCAGACGTGAAGAATTAGAGATGAGTGTACAAAAAGAA------------------------TTAAATTGTGTAAACCGTAAACTCAACATTTCTATTACAAGAATTGCAAAACCTTATGGAAACCCTAACATTCTTGCAGAATTTATAGCTGGACAATTAATAAATAGAGTTTCATTTCGTAAGGCGATGAAAAAAGCTATTGAATTGACTGAACAGGCGGATACAAAAGGAATTCAAATACAAATTGCAGGACGTATTGACGGAAAAGAAATTGCACGTGTTGAATGGATCCGAGAAGGTAGGGTTCCCCTACAAACAATTCGAGCAAAAATTGATTATTGTTCCTATCCAGTTCGAACTATCTATGGGGTATTAGGGATCAAAATTTGGATATTTGTAGACAAAACA---
>Phedimus_takesimensis
ATGGGACAAAAAATAAATCCACTTGGTTTCAGACTTGGTACAACCCAAAGTCATCATTCCGTTTGGTTTACACAAGCAAAAAACTATTCTGAGGGTTTACAGGAAGATAAAAAAATACGAGATTTTATCAAAAATTATGTACAAAAAAATCTGAGACTAGCTTCTGGTGTCGAGGGAATTGCACATATAGAGATTCAAAAAAGAATCGATCTGATTCAAATCATAATCTATATGGGATTCCCGAAGTTATTAATAGAAGGTAAATCACGCAGACTCGAAGAATTACAGATGAATGTACAAAAAGAA------------------------TTAAATTGTGTAAACCGTAAACTTAACATTTCTATTACAAGAATTGCAAAACCTTATGGAAACCCTACCATTCTTGCAGAATTTATAGCTGGACAATTAAAAAATAGAGTTTCATTTCGTAAGGCGATGAAAAAAGCTATTGAATTGACTGAACAGGCAGATACAAAAGGAATTCAAATACAAATTGCAGGTCGTATTGACGGAAAAGAAATTGCACGTGTTGAATGGATTCGAGAAGGTAGGGTTCCCCTACAAACAATTCGAGCAAAAATTGATTATTGTTCCTATCCAGTTCGAACTATCTATGGGGTATTAGGGATCAAAATTTGGATATTTGTAGACAAAGCACAA
>Phedimus_yangshanicus
ATGGGACAAAAAATAAATCCACTTGGTTTCAGACTTGGTACAATCCAAAGTCATCATTCTCTTTGGTTTACACAAGCAAAAAACTATTCTGAAGGTTTACAAGAAGATAAAAAAATACGAGATTTTATCAAAAATTATGTACAAAAAAATATGCGAATAGCTTCTGGTGTCGAGGGAATTGCACATATAGAGATTCAAAAAAGAATCGATCTGATTCAAATCATAATCTATATAGGATTCCCTAAGTTATTAATAGAAGGTAAATCACGCAGACGTGAAGAATTAGAGATGAGTGTACAAAAAGAA------------------------TTAAATTGTGTAAACCGTAAACTCAACATTTCTATTACAAGAATTGCAAAACCTTATGGAAACCCTAACATTCTTGCAGAATTTATAGCTGGACAATTAATAAATAGAGTTTCATTTCGTAAGGCGATGAAAAAAGCTATTGAATTGACTGAACAGGCGGATACAAAAGGAATTCAAATACAAATTGCAGGACGTATTGACGGAAAAGAAATTGCACGTGTTGAATGGATCCGAGAAGGTAGGGTTCCCCTACAAACAATTCGAGCAAAAATTGATTATTGTTCCTATCCAGTTCGAACTATCTATGGGGTATTAGGGATCAAAATTTGGATATTTGTAGACAAAACA---
>Rhodiola_bupleuroides
ATGGGACAAAAAATAAATCCACTTGGTTTCAGACTTGGTATAACCCAAAGTCATCATTCCCTTTGGTTTACACAAGCAAAAAACTATTCTGAAGGTTTACAAGAAGATAAAAAAATACGGGATTTTATCCAAAATTATGTACAAAAAAATATGAGAATAGCTTCTGGTGTCGAGGGAATTGCACATATAGAGATTCAAAAAAGAATCGATCTGATTCAAATCATAATCTATATGGGATTCCCGAAGTTATTAATAGAAGGTAAATCACGCAGACTCGAAGAATTACAAATGAATGTACAAAAAGAA------------------------TTAAATTGTGTAAACCGTAAACTCAACATTTCTATTACAAGAATTGCAAAACCTTATGGAAACCCTAACATTCTTGCAGAATTTATAGCTGGACAATTAAAAAATAGAGTTTCATTTCGTAAGGCGATGAAAAAAGCTATTGAATTGACTGAACAGGCAGATACAAAAGGAATTCAAATACAAATTGCAGGTCGTATTGACGGAAAAGAAATTGCACGTGTTGAATGGATCCGAGAAGGTAGGGTTCCCCTACAAACAATTCGAGCAAAAATTGATTATTGTTCCTATCCAGTCCGAACTATCTATGGGGTATTAGGGATCAAAATTTGGATATTTCTAGACGAAGCC---
>Rhodiola_calliantha
ATGGGACAAAAAATAAATCCACTTGGTTTCAGACTTGGTACAACCCAAAGTCATCATTCCCTTTGGTTTACACAAGCAAAAAACTATTCTGAAGGTTTACAAGAAGATAAAAAAATACGGGATTTTATCCAAAATTATGTACAAAAAAATATGAGAATAGCTTCTGGTGTCGAGGGAATTGCACATATAGAGATTCAAAAAAGAATCGATCTGATTCAAATCATAATCTATATGGGATTCCCGAAGTTATTAATAGAAGGTAAATCACGCAGACTCGAAGAATTACAGATGAATGTACAAAAAGAA------------------------TTAAATTGTGTAAACCGTAAACTCAACATTTCTATTACAAGAATTGCAAAACCTTATGGAAACCCTAACATTCTTGCAGAATTTATAGCTGGACAATTAAAAAATAGAGTTTCATTTCGTAAGGCGATGAAAAAAGCTATTGAATTGACTGAACAGGCGGATACAAAAGGAATTCAAATACAAATTGCAGGTCGTATTGACGGAAAAGAAATTGCACGTGTTGAATGGATCCGAGAAGGTAGGGTTCCCCTACAAACAATTCGAGCAAAAATTGATTATTGTTCCTATCCAGTCCGAACTATCTATGGGGTATTAGGGATCAAAATTTGGATATTTCTAGACGAAGCC---
>Rhodiola_crenulata
ATGGGACAAAAAATAAATCCACTTGGTTTCAGACTTGGTACAACCCAAAGTCATCATTCCCTTTGGTTTACACAAGCAAAAAACTATTCTGAAGGTTTACAAGAAGATAAAAAAATACGGGATTTTATCAAAAATTATGTACAAAAAAATATGAGAATAGCTTCTGGTGTCGAGGGAATTGCACATATAGAGATTCAAAAAAGAATCGATCTGATTCAAATCATAATCTATATGGGATTCCCGAAGTTATTAATAGAAGGTAAATCACGCAGACTCGAAGAATTACAGATGAATGTACAAAAAGAA------------------------TTAAATTGTGTAAACCGTAAACTCAACATTTCTATTACAAGAATTGCAAAACCTTATGGAAACCCTAACATTCTTGCAGAATTTATAGCTGGACAATTAAAAAATAGAGTTTCATTTCGTAAGGCGATGAAAAAAGCTATTGAATTGACTGAACAGGCAGATACAAAAGGAATTCAAATACAAATTGCAGGTCGTATTGACGGAAAAGAAATTGCACGTGTTGAATGGATCCGAGAAGGTAGGGTTCCCCTACAAACAATTCGAGCAAAAATTGATTATTGTTCCTATCCAGTTCGAACTATCTATGGGGTATTAGGGATCAAAATTTGGATATTTCTAGACGAAGCC---
>Rhodiola_henryi
ATGGGACAAAAAATAAATCCACTTGGTTTCAGACTTGGTACAACCCAAAGTCATCATTCCCTTTGGTTTACACAAGCAAAAAACTATTCTGAAGGTTTACAAGAAGATAAAAAAATACGGGATTTTATCAAAAATTATGTACAAAAAAATATGAGAATAGCTTCTGGTGTCGAGGGAATTGCACATATAGAGATTCAAAAAAGAATCGATCTGATTCAAATCATAATCTATATGGGATTCCCGAAGTTATTAATAGAAGGTAAATCACGCAGACTCGAAGAATTACAGATGAATGTACAAAAAGAA------------------------TTAAATTGTGTAAACCGTAAACTCAACATTTCTATTACAAGAATTGCAAAACCTTATGGAAACCCTAACATTCTTGCAGAATTTATAGCTGGACAATTAAAAAATAGAGTTTCATTTCGTAAGGCGATGAAAAAAGCTATTGAATTGACTGAACAGGCAGATACAAAAGGAATTCAAATACAAATTGCAGGTCGTATTGACGGAAAAGAAATTGCACGTGTTGAATGGATCCGAGAAGGTAGGGTTCCCCTACAAACAATTCGAGCAAAAATTGATTATTGTTCCTATCCAGTTCGAACTATCTATGGGGTATTAGGGATCAAAATTTGGATATTTCTAGACGAAGCC---
>Rhodiola_himalensis
ATGGGACAAAAAATAAATCCACTTGGTTTCAGACTTGGTACAACCCAAAGTCATCATTCCCTTTGGTTTACACAAGCAAAAAACTATTCTGAAGGTTTACAAGAAGATAAAAAAATACGGGATTTTATCAAAAATTATGTACAAAAAAATATGAGAATAGCTTCTGGTGTCGAGGGAATTGCACATATGGAGATTCAAAAAAGAATCGATCTGATTCAAATCATAATCTATATGGGATTCCCGAAGTTATTAATAGAAGGTAAATCACGCAGACTCGAAGAATTACAGATGAATGTACAAAAAGAA------------------------TTAAATTGTGTAAACCGTAAACTCAACATTTCTATTACAAGAATTGCAAAACCTTATGGAAACCCTACCATTCTTGCAGAATTTATAGCTGGACAATTAAAAAATAGAGTTTCATTTCGTAAGGCGATGAAAAAAGCTATTGAATTGACTGAACAGGCAGATACAAAAGGAATTCAAATACAAATTGCAGGTCGTATTGACGGAAAAGAAATTGCACGTGTTGAATGGATCCGAGAAGGTAGGGTTCCCCTACAAACAATTCGAGCAAAAATTGATTATTGTTCCTATCCAGTTCGAACTATCTATGGGGTATTAGGGATCAAAATTTGGATATTTCTAGACGAAGCC---
>Rhodiola_kirilowii
ATGGGACAAAAAATAAATCCACTTGGTTTCAGACTTGGTACAACCCAAAGTCATCATTCCCTTTGGTTTACACAAGCAAAAAACTATTCTGAAGGTTTACAAGAAGATAAAAAAATACGGGATTTTATCAAAAATTATGTACAAAAAAATATGAGAATAGCTTCTGGTGTCGAGGGAATTGCACATATGGAGATTCAAAAAAGAATCGATCTGATTCAAATCATAATCTATATGGGATTCCCGAAGTTATTAATAGAAGGTAAATCACGCAGACTCGAAGAATTACAGATGAATGTACAAAAAGAA------------------------TTAAATTGTGTAAACCGTAAACTCAACATTTCTATTACAAGAATTGCAAAACCTTATGGAAACCCTACCATTCTTGCAGAATTTATAGCTGGACAATTAAAAAATAGAGTTTCATTTCGTAAGGCGATGAAAAAAGCTATTGAATTGACTGAACAGGCAGATACAAAAGGAATTCAAATACAAATTGCAGGTCGTATTGACGGAAAAGAAATTGCACGTGTTGAATGGATCCGAGAAGGTAGGGTTCCCCTACAAACAATTCGAGCAAAAATTGATTATTGTTCCTATCCAGTTCGAACTATCTATGGGGTATTAGGGATCAAAATTTGGATATTTCTAGACGAAGCC---
>Rhodiola_rosea
ATGGGACAAAAAATAAATCCACTTGGTTTCAGACTTGGTACAACCCAAAGTCATCATTCCCTTTGGTTTACACAAGCAAAAAACTATTCTGAAGGTTTACAAGAAGATAAAAAAATACGGGATTTTATCCAAAATTATGTACAAAAAAATATGAGAATAGCTTCTGGTGTCGAGGGAATTGCACATATAGAGATTCAAAAAAGAATCGATCTGATTCAAATCATAATCTATATGGGATTCCCGAAGTTATTAATAGAAGGTAAATCACGCAGACTCGAAGAATTACAGATGAATGTACAAAAAGAA------------------------TTAAATTGTGTAAACCGTAAACTCAACATTTCTATTACAAGAATTGCAAAACCTTATGGAAACCCTAACATTCTTGCAGAATTTATAGCTGGACAATTAAAAAATAGAGTTTCATTTCGTAAGGCGATGAAAAAAGCTATTGAATTGACTGAACAGGCGGATACAAAAGGAATTCAAATACAAATTGCAGGTCGTATTGACGGAAAAGAAATTGCACGTGTTGAATGGATCCGAGAAGGTAGGGTTCCCCTACAAACAATTCGAGCAAAAATTGATTATTGTTCCTATCCAGTTCGAACTATCTATGGGGTATTAGGGATCAAAATTTGGATATTTCTAGACGGAGCC---
>Rhodiola_sacra
ATGGGACAAAAAATAAATCCACTTGGTTTCAGACTTGGTACAACCCAAAGTCATCATTCCCTTTGGTTTACACAAGCAAAAAACTATTCTGAAGGTTTACAAGAAGATAAAAAAATACGGGATTTTATCAAAAATTATGTACAAAAAAATATGAGAATAGCTTCTGGTGTCGAGGGAATTGCACATATGGAGATTCAAAAAAGAATCGATCTGATTCAAATCATAATCTATATGGGATTCCCGAAGTTATTAATAGAAGGTAAATCACGCAGACTCGAAGAATTACAGATGAATGTACAAAAAGAA------------------------TTAAATTGTGTAAACCGTAAACTCAACATTTCTATTACAAGAATTGCAAAACCTTATGGAAACCCTACCATTCTTGCAGAATTTATAGCTGGACAATTAAAAAATAGAGTTTCATTTCGTAAGGCGATGAAAAAAGCTATTGAATTGACTGAACAGGCAGATACAAAAGGAATTCAAATACAAATTGCAGGTCGTATTGACGGAAAAGAAATTGCACGTGTTGAATGGATCCGAGAAGGTAGGGTTCCCCTACAAACAATTCGAGCAAAAATTGATTATTGTTCCTATCCAGTTCGAACTATCTATGGGGTATTAGGGATCAAAATTTGGATATTTCTAGACGAAGCC---
>Rhodiola_yunnanensis
ATGGGACAAAAAATAAATCCACTTGGTTTCAGACTTGGTACAACCCAAAGTCATCATTCCCTTTGGTTTACACAAGCAAAAAACTATTCTGAAGGTTTACAAGAAGATAAAAAAATACGGGATTTTATCAAAAATTATGTACAAAAAAATATGAGAATAGCTTCCGGTGTCGAGGGAATTGCGCATATAGAGATTCAAAAAAGAATCGATCTGATTCAAATCATAATCTATATGGGATTCCCGAAGTTATTAATAGAAGGAAAATCACGCAGACTCGAAGAATTACAGATGAATGTAAAAAAAGAA------------------------TTAAATTGTGTAAACCGTAAACTCAACATTTCTATTACAAGAATTGCAAAACCTTATGGAAACCCTAACATTCTTGCAGAATTTATAGCTGGACAATTAAAAAATAGAGTTTCATTTCGTAAGGCGATGAAAAAAGCTATTGAATTGACTGAACAGGCAGATACAAAAGGAATTCAAATACAAATTGCAGGTCGTATTGACGGAAAAGAAATTGCACGTGTTGAATGGATCCGAGAAGGTAGGGTTCCCCTACAAACAATTCGAGCAAAAATGGATTATTGTTCCTATCCAGTTCGAACTATCTATGGGGTATTAGGGATCAAAATTTGGATATTTCTAGACGAAGCC---
>Rhodiola_dumulosa
ATGGGACAAAAAATAAATCCACTTGGTTTCAGACTTGGTACAACCCAAAGTCATCATTCCCTTTGGTTTACACAAGCAAAAAACTATTCTGAAGGTTTACAAGAAGATAAAAAAATACGGGATTTTATCAAAAATTATGTACAAAAAAATATGAGAATAGCTTCTGGTGTCGAGGGAATTGCACATATGGAGATTCAAAAAAGAATCGATCTGATTCAAATCATAATCTATATGGGATTCCCGAAGTTATTAATAGAAGGTAAATCACGCAGACTCGAAGAATTACAGATGAATGTACAAAAAGAA------------------------TTAAATTGTGTAAACCGTAAACTCAACATTTCTATTACAAGAATTGCAAAACCTTATGGAAACCCTACCATTCTTGCAGAATTTATAGCTGGACAATTAAAAAATAGAGTTTCATTTCGTAAGGCGATGAAAAAAGCTATTGAATTGACTGAACAGGCAGATACAAAAGGAATTCAAATACAAATTGCAGGTCGTATTGACGGAAAAGAAATTGCACGTGTTGAATGGATCCGAGAAGGTAGGGTTCCCCTACAAACAATTCGAGCAAAAATTGATTATTGTTCCTATCCAGTTCGAACTATCTATGGGGTATTAGGGATCAAAATTTGGATATTTCTAGACGAAGCC---
>Rhodiola_fastigiata
ATGGGACAAAAAATAAATCCACTTGGTTTCAGACTTGGTACAACCCAAAGTCATCATTCCCTTTGGTTTACACAAGCAAAAAACTATTCTGAAGGTTTACAAGAAGATAAAAAAATAAGGGATTTTATCAAAAATTATGTACAAAAAAATATGAGAATAGCTTCTGGTGTCGAGGGAATTGCACATATAGAGATTCAAAAAAGAATCGATCTGATTCAAATCATAATCTATATGGGATTCCCGAAGTTATTAATAGAAGGTAAATCACGCAGACTCGAAGAATTACAGATGAATGTACAAAAAGAA------------------------TTAAATTGTGTAAACCGTAAACTCAACATTTCTATTACAAGAATTGCAAAACCTTATGGAAACCCTAACATTCTTGCAGAATTTATAGCTGGACAATTAAAAAATAGAGTTTCATTTCGTAAGGCGATGAAAAAAGCTATTGAATTGACTGAACAGGCAGATACAAAAGGAATTCAAATACAAATTGCAGGTCGTATTGACGGAAAAGAAATTGCACGTGTTGAATGGATCCGAGAAGGTAGGGTTCCCCTACAAACAATTCGAGCAAAAATTGATTATTGTTCCTATCCAGTTCGAACTATCTATGGGGTATTAGGGATCAAAATTTGGATATTTCTAGACGAAGCC---
>Rhodiola_gelida
ATGGGACAAAAAATAAATCCACTTGGTTTCAGACTTGGTACAACCCAAAGTCATCATTCCCTTTGGTTTACACAAGCAAAAAACTATTCTGAAGGTTTACAAGAAGATAAAAAAATACGGGATTTTATCAAAAATTATGTACAAAAAAATATGAGAATAGCTTCTGGTGTCGAGGGAATTGCACATATAGAGATTCAAAAAAGAATCGATCTGATTCAAATCATAATCTATATGGGATTCCCGAAGTTATTAATAGAAGGTAAATCACGCAGACTCGAAGAATTACAGATGAATGTACAAAAAGAA------------------------TTAAATTGTGTAAACCGTAAACTCAACATTTCTATTACAAGAATTGCAAAACCTTATGGAAACCCTAACATTCTTGCAGAATTTATAGCTGGACAATTAAAAAATAGAGTTTCATTTCGTAAGGCGATGAAAAAAGCTATTGAATTGACTGAACAGGCAGATACAAAAGGAATTCAAATACAAATTGCAGGTCGTATTGACGGAAAAGAAATTGCACGTGTTGAATGGATCCGAGAAGGTAGGGTTCCCCTACAAACAATTCGAGCAAAAATGGATTATTGTTCCTATCCAGTTCGAACTATCTATGGGGTATTAGGGATCAAAATTTGGATATTTATAGACGAAGCC---
>Rhodiola_hobsonii
ATGGGACAAAAAATAAATCCACTTGGTTTCAGACTTGGTACAACCCAAAGTCATCATTCCCTTTGGTTTACACAAGCAAAAAATTATTCTGAAGGTTTACAAGAAGATAAAAAAATACGGGATTTTATCAAAAATTATGTACAAAAAAATATGAGAATAACTTCTGGTGTCGAGGGAATTGCACATATAGAGATTCAAAAAAGAATAGATCTGATTCAAATCATAATCTATATGGGATTCCCGAAGTTATTAATAGAAGGTAAATCACGCAGACTCGAAGAATTACAGATAAATGTACAAAAAGAA------------------------TTAAATTGTGTAAACCGTAAACTCAACATTTCTATTACAAGAATTGCAAAACCTTATGGAAACCCTAACATTCTTGCAGAATTTATAGCTGGACAATTAAAAAATAGAGTTTCATTTCGTAAGGCGATGAAAAAAGCTATTGAATTAACTGAACAGGCAGATACAAAAGGAATTCAAATACAAATTGCAGGTCGTATTGACGGAAAAGAAATTGCACGTGTTGAATGGATCCGAGAAGGTAGGGTTCCCCTACAAACAATTCGAGCAAAAATTGATTATTGTTCCTATCCAGTTCGAACTATCTATGGGGTATTAGGGATCAAAATTTGGATATTTCTAGACGAGGCC---
>Rhodiola_humilis
ATGGGACAAAAAATAAATCCACTTGGTTTCAGACTTGGTACAACCCAAAGTCATCATTCCCTTTGGTTTACACAAGCAAAAAATTATTCTGAAGGTTTACAAGAAGATAAAAAAATACGGGATTTTATCAAAAATTATGTACAAAAAAATATGAGAATAACTTCTGGTGTCGAGGGAATTGCACATATAGAGATTCAAAAAAGAATAGATCTGATTCAAATCATAATCTATATGGGATTCCCGAAGTTATTAATAGAAGGTAAATCACGCAGACTCGAAGAATTACAGATAAATGTAAAAAAAGAA------------------------TTAAATTGTGTAAACCGTAAACTCAACATTTCTATTACAAGAATTGCAAAACCTTATGGAAACCCTAACATTCTTGCAGAATTTATAGCTGGACAATTAAAAAATAGAGTTTCATTTCGTAAGGCGATGAAAAAAGCTATTGAATTAACTGAACAGGCAGATACAAAAGGAATTCAAATACAAATTGCAGGTCGTATTGACGGAAAAGAAATTGCACGTGTTGAATGGATCCGAGAAGGTAGGGTTCCCCTACAAACAATTCGAGCAAAAATTGATTATTGTTCCTATCCAGTTCGAACTATCTATGGGGTATTAGGGATCAAAATTTGGATATTTCTAGACGAAGCC---
>Rhodiola_integrifolia
ATGGGACAAAAAATAAATCCACTTGGTTTCAGACTTGGTACAACCCAAAGTCATCATTCCCTTTGGTTTACACAAGCAAAAAAGTATTCTGAAGGTTTACAAGAAGATAAAAAAATACGGGATTTTATCCAAAATTATGTACAAAAAAATATGAGAATAACTTCTGGTGTCGAGGGAATTGCACATATAGAGATTCAAAAAAGAATAGATCTGATTCAAATCATAATCTATATGGGATTCCCGAAGTTATTAATAGAAGGTAAATCACGCAGACTCGAAGAATTACAGATGAATGTACAAAAAGAA------------------------TTAAATTGTGTAAACCGTAAACTCAACATTTCTATTACAAGAATTGCAAAACCTTATGGAAACCCTAACATTCTTGCAGAATTTATAGCTGGACAATTAAAAAATAGAGTTTCATTTCGTAAGGCGATGAAAAAAGCTATTGAATTGACTGAACAGGCAGATACAAAAGGAATTCAAATACAAATTGCAGGTCGTATTGACGGAAAAGAAATTGCACGTGTTGAATGGATCCGAGAAGGTAGGGTTCCCCTACAAACAATTCGAGCCAAAATTAATTATTGTTCCTATCCAGTTCGAACTATCTATGGGGTATTAGGGATCAAAATTTGGATATTTCTAGACGAAGCC---
>Rhodiola_liciae
ATGGGACAAAAAATAAATCCACTTGGTTTCAGACTTGGTACAACCCAAAGTCATCATTCCCTTTGGTTTACACAAGCAAAAAATTATTCTGAAGGTTTACAAGAAGATAAAAAAATACGGGATTTTATCAAAAATTATGTACAAAAAAATATGAGAATAACTTCTGGTGTCGAGGGAATTGCACATATAGAGATTCAAAAAAGAATAGATCTGATTCAAATCATAATCTATATGGGATTCCCGAAGTTATTAATAGAAGGTAAATCACGCAGACTCGAAGAATTACAGATGAATGTACAAAAAGAA------------------------TTAAATTGTGTAAACCGTAAACTCAACATTTCTATTACAAGAATTGCAAAACCTTATGGAAACCCTAACATTCTTGCAGAATTTATAGCTGGACAATTAAAAAATAGAGTTTCATTTCGTAAGGCGATGAAAAAAGCTATTGAATTGACTGAACAGGCAGATACAAAAGGAATTCAAATACAAATTGCAGGTCGTATTGACGGAAAAGAAATTGCACGTGTTGAATGGATCCGAGAAGGTAGGGTTCCCCTACAAACAATTCGAGCAAAAATGGATTATTGTTCCTATCCAGTTCGAACTATCTATGGGGTATTAGGGATCAAAATTTGGATATTTCTAGACGAAGCC---
>Rhodiola_macrocarpa
ATGGGACAAAAAATAAATCCACTTGGTTTCAGACTTGGTACAACCCAAAGTCATCATTCCCTTTGGTTTACACAAGCAAAAAACTATTCTGAAGGTTTACAAGAAGATAAAAAAATACGGGATTTTATCAAAAATTATGTACAAAAAAATATGAGAATAGCTTCAGGTGTCGAGGGAATTGCACATATAGAGATTCAAAAAAGAATCGATCTGATTCAAATCATAATCTATATGGGATTCCCGAAGTTATTAATAGAAGGTAAATCGCGCAGACTCGAAGAATTACAGATGAATGTACAAAAAGAA------------------------TTAAATTGTGTAAACCGTAAACTCAACATTTCTATTACAAGAATTGCAAAACCTTATGGAAACCCTAACATTCTTGCAGAATTTATAGCTGGACAATTAAAAAATAGAGTTTCATTTCGTAAGGCGATGAAAAAAGCTATTGAATTGACTGAACAGGCAGATACAAAAGGAATTCAAATACAAATTGCAGGTCGTATTGACGGAAAAGAAATTGCACGTGTTGAATGGATCCGCGAAGGTAGGGTTCCCCTACAAACAATTCGAGCAAAAATGGATTATTGTTCCTATCCAGTTCGAACTATCTATGGGGTATTAGGGATCAAAATTTGGATATTTATAGACGAAGCC---
>Rhodiola_ovatisepala
ATGGGACAAAAAATAAATCCACTTGGTTTCAGACTTGGTACAACCCAAAGTCATCATTCCCTTTGGTTTACACAAGCAAAAAATTATTCTGAAGGTTTACAAGAAGATAAAAAAATACGGGATTTTATCAAAAATTATGTACAAAAAAATATGAGAATAACTTCTGGTGTCGAGGGAATTGCACATATAGAGATTCAAAAAAGAATAGATCTGATTCAAATCATAATCTATATGGGATTCCCGAAGTTATTAATAGAAGGTAAATCACGCAGACTCGAAGAATTACAGATAAATGTAAAAAAAGAA------------------------TTAAATTGTGTAAACCGTAAACTCAACATTTCTATTACAAGAATTGCAAAACCTTATGGAAACCCTAACATTCTTGCAGAATTTATAGCTGGACAATTAAAAAATAGAGTTTCATTTCGTAAGGCGATGAAAAAAGCTATTGAATTAACTGAACAGGCAGATACAAAAGGAATTCAAATACAAATTGCAGGTCGTATTGACGGAAAAGAAATTGCACGTGTTGAATGGATCCGAGAAGGTAGGGTTCCCCTACAAACAATTCGAGCAAAAATTGATTATTGTTCCTATCCAGTTCGAACTATCTATGGGGTATTAGGGATCAAAATTTGGATATTTCTAGACGAAGCC---
>Rhodiola_prainii
ATGGGACAAAAAATAAATCCACTTGGTTTCAGACTTGGTACAACCCAAAGTCATCATTCCCTTTGGTTTACACAAGCAAAAAATTATTCTGAAGGTTTACAAGAAGATAAAAAAATACGGGATTTTATCAAAAATTATGTACAAAAAAATATGAGAATAACTTCTGGTGTCGAGGGAATTGCACATATAGAGATTCAAAAAAGAATAGATCTGATTCAAATCATAATCTATATGGGATTCCCGAAGTTATTAATAGAAGGTAAATCACGCAGACTCGAAGAATTACAGATAAATGTAAAAAAAGAA------------------------TTAAATTGTGTAAACCGTAAACTCAACATTTCTATTACAAGAATTGCAAAACCTTATGGAAACCCTAACATTCTTGCAGAATTTATAGCTGGACAATTAAAAAATAGAGTTTCATTTCGTAAGGCGATGAAAAAAGCTATTGAATTAACTGAACAGGCAGATACAAAAGGAATTCAAATACAAATTGCAGGTCGTATTGACGGAAAAGAAATTGCACGTGTTGAATGGATCCGAGAAGGTAGGGTTCCCCTACAAACAATTCGAGCAAAAATTGATTATTGTTCCTATCCAGTTCGAACTATCTATGGGGTATTAGGGATCAAAATTTGGATATTTCTAGACGAAGCC---
>Rhodiola_quadrifida
ATGGGACAAAAAATAAATCCACTTGGTTTCAGACTTGGTACAACCCAAAGTCATCATTCCCTTTGGTTTACACAAGCAAAAAACTATTCTGAAGGTTTACAAGAAGATAAAAAAATACGGGATTTTATCAAAAATTATGTACAAAAAAATATGAGAATAGCTTCTGGTGTCGAGGGAATTGCACATATGGAGATTCAAAAAAGAATCGATCTGATTCAAATCATAATCTATATGGGATTCCCGAAGTTATTAATAGAAGGTAAATCACGCAGACTCGAAGAATTACAGATGAATGTACAAAAAGAA------------------------TTAAATTGTGTAAACCGTAAACTCAACATTTCTATTACAAGAATTGCAAAACCTTATGGAAACCCTACCATTCTTGCAGAATTTATAGCTGGACAATTAAAAAATAGAGTTTCATTTCGTAAGGCGATGAAAAAAGCTATTGAATTGACTGAACAGGCAGATACAAAAGGAATTCAAATACAAATTGCAGGTCGTATTGACGGAAAAGAAATTGCACGTGTTGAATGGATCCGAGAAGGTAGGGTTCCCCTACAAACAATTCGAGCAAAAATTGATTATTGTTCCTATCCAGTTCGAACTATCTATGGGGTATTAGGGATCAAAATTTGGATATTTCTAGACGAAGCC---
>Rhodiola_rhodantha
ATGGGACAAAAAATAAATCCACTTGGTTTCAGACTTGGTACAACCCAAAGTCATCATTCCCTTTGGTTTACACAAGCAAAAAAGTATTCTGAAGGTTTACAAGAAGATAAAAAAATACGGGATTTTATCCAAAATTATGTACAAAAAAATATGAGAATAACTTCTGGTGTCGAGGGAATTGCACATATAGAGATTCAAAAAAGAATAGATCTGATTCAAATTATAATCTATATGGGATTCCCGAAGTTATTAATAGAAGGTAAATCACGCAGACTCGAAGAATTACAGATGAATGTACAAAAAGAA------------------------TTAAATTGTGTAAACCGTAAACTCAACATTTCTATTACAAGAATTGCAAAACCTTATGGAAACCCTAACATTCTTGCAGAATTTATAGCTGGACAATTAAAAAATAGAGTTTCATTTCGTAAGGCGATGAAAAAAGCTATTGAATTGACTGAACAGGCAGATACAAAAGGAATTCAAATACAAATTGCAGGTCGTATTGACGGAAAAGAAATTGCACGTGTTGAATGGATCCGAGAAGGTAGGGTTCCCCTACAAACAATTCGAGCAAAAATTAATTATTGTTCCTATCCAGTTCGAACTATCTATGGGGTATTAGGGATCAAAATTTGGATATTTCTAGACGAAGCC---
>Rhodiola_sexifolia
ATGGGACAAAAAATAAATCCACTTGGTTTCAGACTTGGTACAACCCAAAGTCATCATTCCCTTTGGTTTACACAAGCAAAAAATTATTCTGAAGGTTTACAAGAAGATAAAAAAATACGGGATTTTATCAAAAATTATGTACAAAAAAATATGAGAATAACTTCTGGTGTCGAGGGAATTGCACATATAGAGATTCAAAAAAGAATAGATCTGATTCAAATCATAATCTATATGGGATTCCCGAAGTTATTAATAGAAGGTAAATCACGCAGACTCGAAGAATTACAGATAAATGTACAAAAAGAA------------------------TTAAATTGTGTAAACCGTAAACTCAACATTTCTATTACAAGAATTGCAAAACCTTATGGAAACCCTAACATTCTTGCAGAATTTATAGCTGGACAATTAAAAAATAGAGTTTCATTTCGTAAGGCGATGAAAAAAGCTATTGAATTAACTGAACAGGCAGATACAAAAGGAATTCAAATACAAATTGCAGGTCGTATTGACGGAAAAGAAATTGCACGTGTTGAATGGATCCGAGAAGGTAGGGTTCCCCTACAAACAATTCGAGCAAAAATTGATTATTGTTCCTATCCAGTTCGAACTATCTATGGGGTATTAGGGATCAAAATTTGGATATTTCTAGACGAAGCC---
>Rhodiola_sinuata
ATGGGACAAAAAATAAATCCACTTGGTTTCAGACTTGGTACAACCCAAAGTCATCATTCCCTTTGGTTTACACAAGCAAAAAATTATTCTGAAGGTTTACAAGAAGATAAAAAAATACGGGATTTTATCAAAAATTATGTACAAAAAAATATGAGAATAACTTCTGGTGTCGAGGGAATTGCACATATAGAGATTCAAAAAAGAATAGATCTGATTCAAATCATAATCTATATGGGATTCCCGAAGTTATTAATAGAAGGTAAATCACGCAGACTCGAAGAATTACAGATAAATGTAAAAAAAGAA------------------------TTAAATTGTGTAAACCGTAAACTCAACATTTCTATTACAAGAATTGCAAAACCTTATGGAAACCCTAACATTCTTGCAGAATTTATAGCTGGACAATTAAAAAATAGAGTTTCATTTCGTAAGGCGATGAAAAAAGCTATTGAATTAACTGAACAGGCAGATACAAAAGGAATTCAAATACAAATTGCAGGTCGTATTGACGGAAAAGAAATTGCACGTGTTGAATGGATCCGAGAAGGTAGGGTTCCCCTACAAACAATTCGAGCAAAAATGGATTATTGTTCCTATCCAGTGCGAACTATCTATGGGGTATTAGGGATCAAAATTTGGATATTTCTAGACGAAGCC---
>Rhodiola_smithii
ATGGGACAAAAAATAAATCCACTTGGTTTCAGACTTGGTACAACCCAAAGTCATCATTCCCTTTGGTTTACACAAGCAAAAAACTATTCTGAAGGTTTACAAGAAGATAAAAAAATACGGGATTTTATCAAAAATTATGTACAAAAAAATATGAGAATAGCTTCCGGTGTCGAGGGAATTGCACATATAGAGATTCAAAAAAGAATCGATCTGATTCAAATCATAATCTATATGGGATTCCCGAAGTTATTAATAGAAGGTAAATCACGCAGACTCGAAGAATTACAGATGAATGTACAAAAAGAA------------------------TTAAATTGTATAAACCGTAAACTCAACATTTCTATTACAAGAATTGCAAAACCTTATGGAAACCCTAACATTCTTGCAGAATTTATAGCTGGACAATTAAAAAATAGAGTTTCATTTCGTAAGGCGATGAAAAAAGCTATTGAATTGACTGAACAGGCAGATACAAAAGGAATTCAAATACAAATTGCAGGTCGTATTGACGGAAAAGAAATTGCACGTGTTGAATGGATCCGAGAAGGTAGGGTTCCCCTACAAACAATTCGAGCAAAAATTGATTATTGTTCCTACCCAGTTCGAACTATCTATGGGGTATTAGGGATCAAAATTTGGATATTTCTAGACGAAGCC---
>Rhodiola_stapfii
ATGGGACAAAAAATAAATCCACTTGGTTTCAGACTTGGTACAACCCAAAGTCATCATTCCCTTTGGTTTACACAAGCAAAAAATTATTCTGAAGGTTTACAAGAAGATAAAAAAATACGGGATTTTATCAAAAATTATGTACAAAAAAATATGAGAATAACTTCTGGTGTCGAGGGAATTGCACATATAGAGATTCAAAAAAGAATAGATCTGATTCAAATCATAATCTATATGGGATTCCCGAAGTTATTAATAGAAGGTAAATCACGCAGACTCGAAGAATTACAGATAAATGTACAAAAAGAA------------------------TTAAATTGTGTAAACCGTAAACTCAACATTTCTATTACAAGAATTGCAAAACCTTATGGAAACCCTAACATTCTTGCAGAATTTATAGCTGGACAATTAAAAAATAGAGTTTCATTTCGTAAGGCGATGAAAAAAGCTATTGAATTAACTGAACAGGCAGATACAAAAGGAATTCAAATACAAATTGCAGGTCGTATTGACGGAAAAGAAATTGCACGTGTTGAATGGATCCGAGAAGGTAGGGTTCCCCTACAAACAATTCGAGCAAAAATTGATTATTGTTCCTATCCAGTTCGAACTATCTATGGGGTATTAGGGATCAAAATTTGGATATTTCTAGACGAAACC---
>Rhodiola_subopposita
ATGGGACAAAAAATAAATCCACTTGGTTTCAGACTTGGTACAACCCAAAGTCATCATTCCCTTTGGTTTACACAAGCAAAAAACTATTCTGAAGGTTTACAAGAAGATAAAAAAATACGGGATTTTATCAAAAATTATGTACAAAAAAATATGAGAATAGCTTCTGGTGTCGAGGGAATTGCACATATAGAGATTCAAAAAAGAATCGATCTGATTCAAATCATAATCTATATGGGATTCCCGAAGTTATTAATAGAAGGTAAATCACGCAGACTCGAAGAATTACAGATGAATGTACAAAAAGAA------------------------TTCAATTGTGTAAACCGTAAACTCAACATTTCTATTACAAGAATTGCAAAACCTTATGGAAACCCTAACATTCTTGCAGAATTTATAGCTGGACAATTAAAAAATAGAGTTTCATTTCGTAAGGCGATGAAAAAAGCTATTGAATTGACTGAACAGGCAGATACAAAAGGAATTCAAATACAAATTGCAGGTCGTATTGACGGAAAAGAAATTGCACGTATTGAATGGATCCGAGAAGGTAGGGTTCCCCTACAAACAATTCGAGCAAAAATGGATTATTGTTCCTATCCAGTTCGAACTATCTATGGGGTATTAGGGATCAAAATTTGGATATTTATAGACGAAGCC---
>Rhodiola_tangutica
ATGGGACAAAAAATAAATCCACTTGGTTTCAGACTTGGTACAACCCAAAGTCATCATTCCCTTTGGTTTACACAAGCAAAAAACTATTCTGAAGGTTTACAAGAAGATAAAAAAATACGGGATTTTATCAAAAATTATGTACAAAAAAATATGAGAATAGCTTCTGGTGTCGAGGGAATTGCACATATGGAGATTCAAAAAAGAATCGATCTGATTCAAATCATAATCTATATGGGATTCCCGAAGTTATTAATAGAAGGTAAATCACGCAGACTCGAAGAATTACAGATGAATGTACAAAAAGAA------------------------TTAAATTGTGTAAACCGTAAACTCAACATTTCTATTACAAGAATTGCAAAACCTTATGGAAACCCTACCATTCTTGCAGAATTTATAGCTGGACAATTAAAAAATAGAGTTTCATTTCGTAAGGCGATGAAAAAAGCTATTGAATTGACTGAACAGGCAGATACAAAAGGAATTCAAATACAAATTGCAGGTCGTATTGACGGAAAAGAAATTGCACGTGTTGAATGGATCCGAGAAGGTAGGGTTCCCCTACAAACAATTCGAGCAAAAATTGATTATTGTTCCTATCCAGTTCGAACTATCTATGGGGTATTAGGGATCAAAATTTGGATATTTCTAGACGAAGCC---
>Rhodiola_wallichiana
ATGGGACAAAAAATAAATCCACTTGGTTTCAGACTTGGTACAACCCAAAGTCATCATTCCCTTTGGTTTACACAAGCAAAAAATTATTCTGAAGGTTTACAAGAAGATAAAAAAATACGGGATTTTATCAAAAATTATGTACAAAAAAATATGAGAATAACTTCTGGTGTCGAGGGAATTGCACATATAGAGATTCAAAAAAGAATAGATCTGATTCAAATCATAATCTATATGGGATTCCCGAAGTTATTAATAGAAGGTAAATCACGCAGACTCGAAGAATTACAGATAAATGTACAAAAAGAA------------------------TTAAATTGTGTAAACCGTAAACTCAACATTTCTATTACAAGAATTGCAAAACCTTATGGAAACCCTAACATTCTTGCAGAATTTATAGCTGGACAATTAAAAAATAGAGTTTCATTTCGTAAGGCGATGAAAAAAGCTATTGAATTGACTGAACAGGCAGATACAAAAGGAATTCAAATACAAATTGCAGGTCGTATTGACGGAAAAGAAATTGCACGTGTTGAATGGATCCGAGAAGGTAGGGTTCCCCTACAAACAATTCGAGCAAAAATTGATTATTGTTCCTATCCAGTTCGAACTATCTATGGGGTATTAGGGATCAAAATTTGGATATTTCTAGACGAAGCC---
>Hylotelephium_ewersii
ATGGGACAAAAAATAAATCCACTTGGTTTCAGACTTGGTACAATCCAAAGTCATCATTCCCTTTGGTTTACACAAGCAAAAAACTATTCTGAAGGTCTACAAGAAGATAAAAAAATACGGGATTTGATCAAAAATTATGTACAAAAAAATATGAGAATAGCTTCTGGTGTCGAGGGAATTGCACATATAGAGATTCAAAAAAGAATCGATCTGATTCAAATCATAATCTATATGGGATTCCCGAAGTTATTAATAGAAGGTAAATCGCGAAGACTCGAAGAATTACAGATGAATGTACAAAAAGAT------------------------TTAAATTGTGTAAACCGTAAACTCAACATTGCTATTACAAGAATTGCAAAACCTTATGGAAACCCTAACATTCTTGCAGAATTTATAGCTGGACAATTAAAAAATAGAGTTTCATTTCGTAAGGCGATGAAAAAAGCTATTGAATTGACTGAACAGGCGGATACAAAAGGAATTCAAATACAAATTGCCGGTCGTATTGACGGAAAAGAAATTGCACGTGTTGAATGGATCCGAGAAGGTAGGGTTCCCCTACAAACGATTCGAGCAAAAATTGATTATTGTTCCTATCCAGTTCGAACTATCTATGGGGTATTAGGTATCAAAATTTGGATATTTGTAGACGAAGCA---
>Hylotelephium_verticillatum
ATGGGACAAAAAATAAATCCACTTGGTTTCAGACTTGGTACAATCCAAAGTCATCATTCCCTTTGGTTTACACAAGCAAAAAACTATTCTGAAGGTCTACAAGAAGATAAAAAAATACGGGATTTGATCAAAAATTATGTACAAAAAAATATGAGAATAGCTTCTAGTGTCGAGGGAATTGCACATATAGAGATTCAAAAAAGAATCGATCTGATTCAAATCATAATCTATATGGGATTCCCGAAGTTATTAATAGAAGGTAAATCGCGAAGACTCGAAGAATTACAGATGAATGTACAAAAAGAT------------------------TTAAATTGTGTAAACCGTAAACTCAACATTGCTATTACAAGAATTGCAAAACCTTATGGAAACCCTAACATTCTTGCAGAATTTATAGCTGGACAATTAAAAAATAGAGTTTCATTTCGTAAGGCGATGAAAAAAGCTATTGAATTGACTGAACAGGCGGATACAAAAGGAATTCAAATACAAATTGCCGGTCGTATTGACGGAAAAGAAATTGCACGTGTTGAATGGATCCGAGAAGGTAGGGTTCCCCTACAAACGATTCGAGCAAAAATGGATTATTGTTCCTATCCAGTTCGAACTATCTATGGGGTATTAGGTATCAAAATTTGGATATTTGTAGACGAAGCA---
>Hylotelephium_viviparum
ATGGGACAAAAAATAAATCCACTTGGTTTCAGACTTGGTACAATCCAAAGTCATCATTCCCTTTGGTTTACACAAGCAAAAAACTATTCTGAAGGTCTACAAGAAGATAAAAAAATACGGGATTTGATCAAAAATTATGTACAAAAAAATATGAGAATAGCTTCTGGTGTCGAGGGAATTGCACATATAGAGATTCAAAAAAGAATCGATCTGATTCAAATCATAATCTATATGGGATTCCCGAAGTTATTAATAGAAGGTAAATCGCGAAGACTCGAAGAATTACAGATGAATGTACAAAAAGAT------------------------TTAAATTGTGTAAACCGTAAACTCAACATTGCTATTACAAGAATTGCAAAACCTTATGGAAACCCTAACATTCTTGCAGAATTTATAGCTGGACAATTAAAAAATAGAGTTTCATTTCGTAAGGCGATGAAAAAAGCTATTGAATTGACTGAACAGGCGGATACAAAAGGAATTCAAATACAAATTGCCGGTCGTATTGACGGAAAAGAAATTGCACGTGTTGAATGGATCCGAGAAGGTAGGGTTCCCCTACAAACGATTCGAGCAAAAATTGATTATTGTTCCTATCCAGTTCGAACTATCTATGGGGTATTAGGTATCAAAATTTGGATATTTGTAGACGAAGCA---
>Meterostachys_sikokianus
ATGGGACAAAAAATAAATCCACTTGGTTTCAGACTTGGTACAATCCAAAGTCATCATTCCCTTTGGTTTACCCAAGCAAAAAACTATTCTGAAGGTCTACAAGAAGATAAACAAATACGGGATTTGATCAAAAATTATGTACAAAAAAATATGAGAATAGCTTCTGGTGTCGAAGGAATTTCACATATAGAGATTCAAAAAAGAATTGATCTGATTCAAATCATAATCTATATGGGATTCCAAAAGTTATTAATAGAAGGTAAATCGCGAAGACTCGAAGAATTACAGATGAATGTACAAAAAGAT------------------------TTAAATTGTGTAAACCGCAAACTCAACATTGCTATTACAAGAATTGCAAAACCTTATGGAAACCCTAACATTCTTGCAGAATTTATAGCTGGACAATTAAAAAATAGAGTTTCATTTCGTAAGGCGATGAAAAAAGCTATTGAATTGACTGAACAGACAGATACAAAAGGAATTCAAATACAAATTGCAGGTCGTATTGACGGAAAAGAAATTGCACGTGTTGAATGGATCCGAGAAGGTAGGGTTCCCCTACAAACGATTCGAGCAAAAATTGATTATTGTTCCTATCCAGTTCGAACTATCTATGGGGTATTAGGGATCAAAATTTGGATATTTGTAGACGAAGCA---
>Orostachys_fimbriata
ATGGGACAAAAAATAAATCCACTTGGTTTCAGACTTGGTACAATCCAAAGTCATCATTCCCTTTGGTTTAACCAAGCAAAAAACTATTCTGAAGGTCTACAAGAAGATAAACAAATACGGGATTTGATCAAAAATTATGTACAAAAAAATATGAGAATAGCTTCTGGTGTCGAGGGAATTGCACATATAGAGATTCAAAAAAGAATCGATCTGATTCAAATCATAATCTATATGGGATTCCCAAAGTTATTAATAGAAGGTAAATCGCGAAGACTCGAAGAATTACAGATGAATGTACAAAAAGAT------------------------TTAAATTGTGTAAACCGTAAACTCAACATTGCTATTACAAGAATTGCAAAACCTTATGGAAACCCTAACATTCTTGCAGAATTTATAGCTGGACAATTAAAAAATAGAGTTTCATTTCGTAAGGCGATGAAAAAAGCTATTGAATTGACTGAACAGGCAGATACAAAAGGAATTCAAATACAAATTGCAGGTCGTATTGACGGAAAAGAAATTGCACGTGTTGAATGGATCCGAGAAGGTAGGGTTCCCCTACAAACGATTCGAGCAAAAATTGATTATTGTTCCTATCCAGTTCGAACTATCTATGGGGTATTAGGGATCAAAATTTGGATATTTGTAGACGAAGCA---
>Orostachys_japonica
ATGGGACAAAAAATAAATCCACTTGGTTTCAGACTTGGTACAATCCAAAGGCATCATTCCCTTTGGTTTACCCAAGCAAAAAACTATTCTGAAAGTCTACAAGAAGATAAACAAATACGGGATTTGATCAAAAATTATGTACAAAAAAATATGAGAATAGCTTCTGGTGTCGAGGGAATTGCACATATAGAGATTCAAAAAAGAATCGATCTTATTCAAATCATAATCTATATGGGATTCCCAAAGTTATTAATAGAAGGTAAATCGCGAAGACTCGAAGAATTACAGATGAATGTACAAAAAGAT------------------------TTAAATTGTGTAAACCGTAAACTCAACATTGCTATTACAAGAATTGCAAAACCTTATGGAAACCCTAACATTCTTGCAGAATTTATAGCTGGACAATTAAAAAATAGAGTTTCATTTCGTAAGGCGATGAAAAAAGCTATTGAATTGACTGACCAGGCAGATACAAAAGGAATTCAAATACAAATTGCAGGTCGTATTGACGGAAAAGAAATTGCACGTGTTGAATGGATCCGAGAAGGTAGGGTTCCCCTACAAACGATTCGAGCAAAAATTGATTATTGTTCCTATCCAGTTCGAACTATCTATGGGGTATTAGGGATCAAAATTTGGATATTTGTAGACGAAGCA---
>Orostachys_minuta
ATGGGACAAAAAATAAATCCACTTGGTTTCAGACTTGGTACAATCCAAAGTCATCATTCCCTTTGGTTTACCCAAGCAAAAAACTATTCTGAAGGTCTACAAGAAGATAAACAAATACGGGATTTGATCAAAAATTATGTACAAAAAAATATGAGAATAGCTTCTGGTGTCGAGGGAATTGCACATATAGAGATTCAAAAAAGAATCGATCTTATTCAAATCATAATCTATATGGGATTCCCAAAGTTATTAATAGAAGGTAAATCGCGAAGACTCGAAGAATTACAGATGAATGTACAAAAAGAT------------------------TTAAATTGTGTAAACCGTAAACTCAACATTGCTATTACAAGAATTGCAAAACCTTATGGAAACCCTAACATTCTTGCAGAATTTATAGCTGGACAATTAAAAAATAGAGTTTCATTTCGTAAGGCGATGAAAAAAGCTATTGAATTGACTGACCAGGCAGATACAAAAGGAATTCAAATACAAATTGCAGGTCGTATTGACGGAAAAGAAATTGCACGTGTTGAATGGATCCGAGAAGGTAGGGTTCCCCTACAAACGATTCGAGCAAAAATTGATTATTGTTCCTATCCAGTTCGAACTATCTATGGGGTATTAGGGATCAAAATTTGGATATTTGTAGACGAAGCA---
>Orostachys_iwarenge_f_magna
ATGGGACAAAAAATAAATCCACTTGGTTTCAGACTTGGTACAATCCAAAGTCATCATTCCCTTTGGTTTACACAAGCAAAAAACTATTCTGAAGGTCTACAAGAAGATAAAAAAATACGAGATTTGATCAAAAATTATGTACAAAAAAATATGAGAATAGCTTCCGGTGTCGAGGGAATTGCACATATAGAGATTCAAAAAAGAATCGATCTGATTCAAATCATAATCTATATGGGATTCCCGAAGTTATTAATAGAAGGTAAATCGCGAAGACTCGAAGAATTACAGATGAATGTACAAAAAGAT------------------------TTAAATTGTGTAAACCGTAAACTCAACATTGCTATTACAAGAATTGCAAAACCTTATGGAAACCCTAACATTCTTGCAGAATTTATAGCTGGACAATTAAAAAATAGAGTTTCATTTCGTAAGGCGATGAAAAAGGCTATTGAATTGACTGAACAGGCGGATACAAAAGGAATTCAAATACAAATTGCAGGTCGTATTGACGGAAAAGAAATTGCACGTGTTGAATGGATCCGAGAAGGTAGGGTTCCCCTACAAACGATTCGAGCAAAAATTGATTATTGTTCCTATCCAGTTCGAACTATCTATGGGGTATTAGGGATCAAAATTTGGATATTTGTAGACGAAGCA---
>Sinocrassula_densirosulata
ATGGGACAAAAAATAAATCCACTTGGTTTCAGACTTGGTACAATCCAAAGTCATCATTCCCTTTGGTTTACACAAGCAAAAAACTATTCTGAAGGTCTACAAGAAGATAAAAAAATACGGGATTTGATCCAAAATTATGTACAAAAAAATATGAGAATAGCTTCTGGTGTCGAGGGAATTGCACATATAGAGATTCAAAAAAGAATCGATCTGATTCAAATCATAATCTATATGGGATTTCCGAAGTTATTAATTGAAGGTAAATCGCGAAGACTCGAAGAATTACAGATGAATGTACAAAAAGAT------------------------TTAAATTGTGTAAACCGTAAACTCAACATTGCTATTACAAGAATTGAAAAACCTTATGGAAACCCTAACATTCTTGCAGAATTTCTAGCTGGACAATTAAAAAATAGAGTCTCATTTCGTAAGGCGATGAAAAAAGCTATTGAATTGACTGAACAGGCAGATACAAAAGGAATTCAAATACAAATTTCGGGTCGTATTGACGGAAAAGAAATTGCACGTGTTGAATGGATCCGAGAAGGTAGGGTTCCCCTACAAACGATTCGAGCAAAAATTGATTATTGTTCCTATCCAGTTCGAACTATCTATGGGGTATTAGGGATCAAAATTTGGATATTTGTAGACGAAGCA---
>Sinocrassula_indica
ATGGGACAAAAAATAAATCCACTTGGTTTCAGACTTGGTACAATCCAAAGTCATCATTCCCTTTGGTTTACACAAGCAAAAAACTATTCTGAAGGTCTACAAGAAGATAAAAAAATACGGGATTTGATCCAAAATTATGTACAAAAAAATATGAGAATAGCTTCTGGTGTCGAGGGAATTGCACATATAGAGATTCAAAAAAGAATCGATCTGATTCAAATCATAATCTATATGGGATTTCCGAAGTTATTAATTGAAGGTAAATCGCGAAGACTCGAAGAATTACAGATGAATGTACAAAAAGAT------------------------TTAAATTGTGTAAACCGTAAACTCAACATTGCTATTACAAGAATTGAAAAACCTTATGGAAACCCTAACATTCTTGCAGAATTTCTAGCTGGACAATTAAAAAATAGAGTCTCATTTCGTAAGGCGATGAAAAAAGCTATTGAATTGACTGAACAGGCAGATACAAAAGGAATTCAAATACAAATTTCGGGTCGTATTGACGGAAAAGAAATTGCACGTGTTGAATGGATCCGAGAAGGTAGGGTTCCCCTACAAACGATTCGAGCAAAAATTGATTATTGTTCCTATCCAGTTCGAACTATCTATGGGGTATTAGGGATCAAAATTTGGATATTTGTAGACGAAGCA---
>Umbilicus_rupestris
ATGGGACAAAAAATAAATCCACTTGGTTTCAGACTTGGTACAATCCAAAGTCATCATTCCCTTTGGTTTACACAAGCAAAAAACTATTCTGAGGGTCTCCAAGAAGATAAAAAAATACGGGATTTTATCAAAAATTATGTACAAAAAAATATGAGAATAGCTTCTGGTGTCGAGGGAATTGCACATATAGAGATTCAAAAAAGAATCGATCTGATTCAAATCATAATCCATATGGGATTCCCAAAGTTATTAATAGAAGGTAAATCGCGAAGACTCGAAGAATTACAGATGAATGTACAAAAAGAA------------------------TTAAATTGTGTAAACCGTAAACTCAACATTGCTATTACAAGAATTGCAAAACCTTATGGAAACCCTAACATTCTTGCAGAATTTATAGCTGGACAATTAAAAAATAGAGTTTCATTTCGTAAGGCGATGAAAAAAGCTATTGAATTGACTGAACAAGCAGATACAAAAGGAATTCAAATACAAATTGCAGGTCGTATTGACGGAAAAGAAATTGCACGTGTTGAATGGATCCGAGAAGGTAGGGTTCCCCTACAAACGATTCGAGCAAAAATAGATTATTGTTCCTATCCAGTTCGAACTATCTATGGGGTATTAGGGATCAAAATTTGGATATTTGTAGACGAAGCA---
>Myriophyllum_aquaticum
ATGGGACAAAAAATAAATCCACTTGGTTTCAGACTTGGTACAATCCAGGGTCATCATTCTCTTTGGTTTGCACAACCAAAAAATTATTCGGAGGGGTTACAAGAAGATAAAAAAATACGGGATTCTATCAAGAATTATGTACAAAAAAATATGAAAATAGCCTCAGGCGTTGAGGGAATTGCACGTATAGAGATTCAAAAAAAAATCGATCTGATTCAGGTCATAATCTATATGGGATTCCCAAAGCTATTAATGGAAGGTAGACCACCAAGAGTCAACGAATTACAGATGAATGTACAAAAAGAATTA---------AATGGTATAAAATTAAATGGTATAAATAAGAAACTCAATATTACTATTACAAAAATTTCAAAACCCTATGGAAACCCTAATATTCTTGCCGAATTTATAGCCGGACAATTAAAAAATAGAGTTTCATTTCGAAAAGCAATGAAAAAAGCTATTGAATTAACTGAACAGGCAGATACAAAAGGAATTCAAGTACAAATTTCAGGTCGTATAGACGGAAAAGAAATTGCACGTGTCGAATGGAGCAGAGAGGGTAGAGTTCCCCTACAAACCATTCGGGCTAAAATTGATTACTGTTCCTATACAGTTCGAACTATTTATGGGGTATTAGGCATCAAAATTTGGATATTTTTAGACGGGGAA---
>Myriophyllum_spicatum
ATGGGACAAAAAATAAATCCACTTGGTTTCAGACTTGGTACAACCCAGGATCATCATTCTGTTTGGTTTGCACAACCAAAAAATTATTCGGAGGGGTTACAAGAAGATAAAAAAATACGGGATTCTATCAAAAATTATGTACAAAAAAATATGAAAATAGCTTCAGGCGTTGAGGGAATTGCACGTATAGAGATTCAAAAAAAAATCGATCTGATTCAGGTCCTAATCTATATGGGATTCCCAAAGCTATTAATGGAAGGTAGACCACCAAGAGTCAACGAATTACAGATGAATGTACAAAAAGAATTAAATGATATAAATGGTATAAAATTAAATGGTATAAATAAGAAACTCAATATTACTATTACAAAAATTGCAAAACCTTATGGAAACCCTAATATTCTTGCCGAATTTATAGCCGGACAATTAAAAAATAGAGTTTCATTTCGAAAAGCAATGAAAAAAGCTATTGAATTAACTGAACAGGCAGATACAAAAGGAATTCAAGTACAAATTTCAGGTCGTATAGACGGGAAAGAAATTGCACGTGTCGAATGGACCAGAGAGGGTAGGGTTCCCCTACAAACCATTCGGGCTAAAATTGATTACTGTTCCTATACAGTTCGAACTATTTATGGGGTATTAGGCATCAAAATTTGGATATTTTTAAACGGGGAA---
>Sempervivum_heuffelii
ATGGGACAAAAAATAAATCCACTTGGTTTCAGACTTGGTACAATCCAAAGTCATCATTCCCGTTGGTTTACACAAGCAAAAAATTATTCTGAAGGTCTACAAGAAGATAAAAAAATAAGAGATTTTATCAAAAATTATGTACAAAAAAATATGAGAATAGCTTCCGGTGTCGAGGGAATTGCACATATAGAGATTCAAAAAAGAATCGATCTGATTCAAATCATAATCTATATGGGATTTCCAAAGTTATTAATAGAAGGTAAATCGCGAAGACTCGAAGAATTACAGATGAATGTACAAAAAGAA------------------------TTAAATTGTATAAACCGTAAACTCAACATTGCTATTACAAGAATTGCAAAACCTTATGGAAACCCTAACATTCTTGCAGAATTTATAGCTGGACAATTAAAAAATAGAGTTTCATTCCGTAAGGCGATGAAAAAAGCTATTGAATTGACTGAACAGGCAGATACAAAAGGAATTCAAATCCAAATTGCAGGTCGTATTGACGGAAAAGAAATTGCACGTGTTGAATGGATTCGAGAAGGTAGGGTTCCCCTCCAAACGATTCGAGCAAAAATTGATTATTGTTCCTATCCAGTTCGAACTATCTATGGGGTATTAGGGATCAAAATTTGGATATTTGTAGACGAAGCA---
>Sempervivum_ciliosum
ATGGGACAAAAAATAAATCCACTTGGTTTCAGACTTGGTACAATCCAAAGTCATCATTCCCGTTGGTTTACACAAGCAAAAAATTATTCTGAAGGTCTACAAGAAGATAAAAAAATAAGAGATTTTATCAAAAATTATGTACAAAAAAATATGAGAATAGCTTCTGGTGTCGAGGGAATTGCACATATAGAGATTCAAAAAAGAATTGATCTGATTCAAATCATAATCTATATGGGATTTCCGAAGTTATTAATAGAAGGTAAATCGCGAAGACTCGAAGAATTACAGATGAATGTACAAAAAGAA------------------------TTAAATTGTATAAACCGTAAACTCAACATTGCTATTACAAGAATTGCAAAACCTTATGGAAACCCTAACATTCTTGCAGAATTTATAGCTGGACAATTAAAAAATAGAGTTTCATTCCGTAAGGCGATGAAAAAAGCTATTGAATTGACTGAACAGGCAGATACAAAAGGAATTCAAATCCAAATTGCAGGTCGTATTGACGGAAAAGAAATTGCGCGTGTTGAATGGATTCGAGAAGGTAGGGTTCCCCTCCAAACGATTCGAGCAAAAATCGATTATTGTTCCTATCCAGTTCGAACTATCTATGGGGTATTAGGGATCAAAATTTGGATATTTGTAGACGAAACA---
>Sempervivum_funckii
ATGGGACAAAAAATAAATCCACTTGGTTTCAGACTTGGTACAATCCAAAGTCATCATTCCCGTTGGTTTACACAAGCAAAAAATTATTCTGAAGGTCTACAAGAAGATAAAAAAATAAGAGATTTTATCAAAAATTATGTACAAAAAAATATGAGAATAGCTTCTGGTGTCGAGGGAATTGCACATATAGAGATTCAAAAAAGAATTGATCTGATTCAAATCATAATCTATATGGGATTTCCGAAGTTATTAATAGAAGGTAAATCGCGAAGACTCGAAGAATTACAGATGAATGTACAAAAAGAA------------------------TTAAATTGTATAAACCGTAAACTCAACATTGCTATTACAAGAATTGCAAAACCTTATGGAAACCCTAACATTCTTGCAGAATTTATAGCTGGACAATTAAAAAATAGAGTTTCATTCCGTAAGGCGATGAAAAAAGCTATTGAATTGACTGAACAGGCAGATACAAAAGGAATTCAAATCCAAATTGCAGGTCGTATTGACGGAAAAGAAATTGCGCGTGTTGAATGGATTCGAGAAGGTAGGGTTCCCCTCCAAACGATTCGAGCAAAAATCGATTATTGTTCCTATCCAGTTCGAACTATCTATGGGGTATTAGGGATCAAAATTTGGATATTTGTAGACGAAACA---
>Sempervivum_globiferum_subsp_hirtum
ATGGGACAAAAAATAAATCCACTTGGTTTCAGACTTGGTACAATCCAAAGTCATCATTCCCGTTGGTTTACACAAGCAAAAAATTATTCTGAAGGTCTACAAGAAGATAAAAAAATAAGAGATTTTATCAAAAATTATGTACAAAAAAATATGAGAATAGCTTCCGGTGTCGAGGGAATTGCACATATAGAGATTCAAAAAAGAATCGATCTGATTCAAATCATAATCTATATGGGATTTCCGAAGTTATTAATAGAAGGTAAATCGCGAAGACTCGAAGAATTACAGATGAATGTACAAAAAGAA------------------------TTAAATTGTATAAACCGTAAACTCAACATTGCTATTACAAGAATTGCAAAACCTTATGGAAACCCTAACATTCTTGCAGAATTTATAGCTGGACAATTAAAAAATAGAGTTTCATTCCGTAAGGCGATGAAAAAAGCTATTGAATTGACTGAACAGGCAGATACAAAAGGAATTCAAATCCAAATTGCAGGTCGTATTGACGGAAAAGAAATTGCACGTGTTGAATGGATTCGAGAAGGCAGGGTTCCCCTCCAAACGATTCGAGCAAAAATTGATTATTGTTCCTATCCAGTTCGAACTATCTATGGGGTATTAGGGATCAAAATTTGGATATTTTTAGACGAAGCA---
>Sempervivum_globiferum
ATGGGACAAAAAATAAATCCACTTGGTTTCAGACTTGGTACAATCCAAAGTCATCATTCCCGTTGGTTTACACAAGCAAAAAATTATTCTGAAGGTCTACAAGAAGATAAAAAAATAAGAGATTTTATCAAAAATTATGTACAAAAAAATATGAGAATAGCTTCCGGTGTCGAGGGAATTGCACATATAGAGATTCAAAAAAGAATCGATCTGATTCAAATCATAATCTATATGGGATTTCCGAAGTTATTAATAGAAGGTAAATCGCGAAGACTCGAAGAATTACAGATGAATGTACAAAAAGAA------------------------TTAAATTGTATAAACCGTAAACTCAACATTGCTATTACAAGAATTGCAAAACCTTATGGAAACCCTAACATTCTTGCAGAATTTATAGCTGGACAATTAAAAAATAGAGTTTCATTCCGTAAGGCGATGAAAAAAGCTATTGAATTGACTGAACAGGCAGATACAAAAGGAATTCAAATCCAAATTGCAGGTCGTATTGACGGAAAAGAAATTGCACGTGTTGAATGGATTCGAGAAGGCAGGGTTCCCCTCCAAACGATTCGAGCAAAAATTGATTATTGTTCCTATCCAGTTCGAACTATCTATGGGGTATTAGGGATCAAAATTTGGATATTTTTAGACGAAGCA---
>Sempervivum_calcareum
ATGGGACAAAAAATAAATCCACTTGGTTTCAGACTTGGTACAATCCAAAGTCATCATTCCCGTTGGTTTACACAAGCAAAAAATTATTCTGAAGGTCTACAAGAAGATAAAAAAATAAGAGATTTTATCAAAAATTATGTACAAAAAAATATGAGAATAGCTTCTGGTGTCGAGGGAATTGCACATATAGAGATTCAAAAAAGAATTGATCTGATTCAAATCATAATCTATATGGGATTTCCGAAGTTATTAATAGAAGGTAAATCGCGAAGACTCGAAGAATTACAGATGAATGTACAAAAAGAA------------------------TTAAATTGTATAAACCGTAAACTCAACATTGCTATTACAAGAATTGCAAAACCTTATGGAAACCCTAACATTCTTGCAGAATTTATAGCTGGACAATTAAAAAATAGAGTTTCATTCCGTAAGGCGATGAAAAAAGCTATTGAATTGACTGAACAGGCAGATACAAAAGGAATTCAAATCCAAATTGCAGGTCGTATTGACGGAAAAGAAATTGCGCGTGTTGAATGGATTCGAGAAGGTAGGGTTCCCCTCCAAACGATTCGAGCAAAAATCGATTATTGTTCCTATCCAGTTCGAACTATCTATGGGGTATTAGGGATCAAAATTTGGATATTTGTAGACGAAACA---
>Sempervivum_arachnoideum
ATGGGACAAAAAATAAATCCACTTGGTTTCAGACTTGGTACAATCCAAAGTCATCATTCCCGTTGGTTTACACAAGCAAAAAATTATTCTGAAGGTCTACAAGAAGATAAAAAAATAAGAGATTTTATCAAAAATTATGTACAAAAAAATATGAGAATAGCTTCTGGTGTCGAGGGAATTGCACATATAGAGATTCAAAAAAGAATTGATCTGATTCAAATCATAATCTATATGGGATTTCCGAAGTTATTAATAGAAGGTAAATCGCGAAGACTCGAAGAATTACAGATGAATGTACAAAAAGAA------------------------TTAAATTGTATAAACCGTAAACTCAACATTGCTATTACAAGAATTGCAAAACCTTATGGAAACCCTAACATTCTTGCAGAATTTATAGCTGGACAATTAAAAAATAGAGTTTCATTCCGTAAGGCGATGAAAAAAGCTATTGAATTGACTGAACAGGCAGATACAAAAGGAATTCAAATCCAAATTGCAGGTCGTATTGACGGAAAAGAAATTGCGCGTGTTGAATGGATTCGAGAAGGTAGGGTTCCCCTCCAAACGATTCGAGCAAAAATCGATTATTGTTCCTATCCAGTTCGAACTATCTATGGGGTATTAGGGATCAAAATTTGGATATTTGTAGACGAAACA---
