# Supplementary material for: Exploring Plastomic Resources in Sempervivum (Crassulaceae): Implications for Phylogenetics
Source: Genes (Basel). 2024 Mar 30;15(4):441. doi: 10.3390/genes15040441 (PMC11049882; doi:10.3390/genes15040441)
Supplement: Supplementary file 1 [file genes-15-00441-s001.zip › (revised)supplementary files_Junhu Kan/Data S1/rps4.fasta]

>Crassula_alstonii
ATGTCGCGTTACCGAGGGCCTCGTTTCAAAAAAATACGCCGTCTGGGGGCTTTACCGGGACTAACTAGTAAAAGACCTAGAGTTGGGAGTGATCTTAGAAACAATTCGCGTTCCGGTAAAAGATCCCAATATCGTATTCGTCTAGAAGAAAAACAAAAATTGCGTTTTCATTATGGTCTTACCGAACGGCAATTGCTTAAATATGTCCGTATTGCCGGAAAAGCGAAAGGTTCAACAGGTCAGGTTTTACTACAATTACTTGAAATGCGTTTGGATAATATCCTTTTTCGGTTGAGCATGGCTCCGACTATTCCTGGCGCCCGCCAATTAGTTAACCACAGGCATATTTTAGTTAATGGGCGTATAGTAGATATACCAAGTTATCGTTGCAAACCCAGCGATATTATTACGGCGAAGGATGATAAAAAATCCCGAGCTCTGATTCAAAATTATCTTGATTCAACTCCTCATGAGGAATTACCAAAACATTTGACTCTTCACTCAGTCCAATATAAAGGATTGGTCAATCAAATAATAGATAGTAAGGGAGTCGGTTTGAAAATAAATGAATTGCTAGTGGTAGAATATTATTCGCGTCAAACG
>Crassula_columella
ATGTCGCGTTACCGAGGGCCTCGTTTCAAAAAAATACGCCGTCTGGGGGCTTTACCGGGACTAACTAGTAAAAGACCTAGAGTTGGGAGTGATCTTAGAAACAATTCGCGTTCCGGTAAAAGATCCCAATATCGTATTCGTCTAGAAGAAAAACAAAAATTGCGTTTTCATTATGGTCTTACCGAACGGCAATTGCTTAAATATGTCCGTATTGCCGGAAAAGCGAAAGGTTCAACAGGTCAGGTTTTACTACAATTACTTGAAATGCGTTTGGATAATATCCTTTTTCGGTTGAGCATGGCTCCGACTATTCCTGGCGCCCGCCAATTAGTTAACCACAGGCATATTTTAGTTAATGGGCGTATAGTAGATATACCAAGTTATCGTTGCAAACCCAGCGATATTATTACGGCGAAGGATGATAAAAAATCCCGAGCTCTGATTCAAAATTATCTTGATTCAACTCCTCATGAGGAATTACCAAAACATTTGACTCTTCACTCAGTCCAATATAAAGGATTGGTCAATCAAATAATAGATAGTAAGGGAGTCGGTTTGAAAATAAATGAATTGCTAGTGGTAGAATATTATTCGCGTCAAACG
>Crassula_dejecta
ATGTCGCGTTACCGAGGGCCTCGTTTCAAAAAAATACGCCGTCTGGGGGCTTTACCGGGACTAACTAGTAAAAGACCTAGAGTTGGAAGTGATCTTAGAAACAATTCGCGTTCCGGTAAAAGATCCCAATATCGTATTCGTCTAGAAGAAAAACAAAAATTGCGTTTTCATTATGGTCTTACCGAACGGCAATTGCTTAAATATGTCCGTATTGCCGGAAAAGCGAAAGGTTCAACAGGTCAGGTTTTACTACAATTACTTGAAATGCGTTTGGATAATATCCTTTTTCGGTTGAGCATGGCTCCGACTATTCCTGGCGCCCGCCAATTAGTTAACCACAGGCATATTTTAGTTAATGGGCGTATAGTAGATATACCAAGTTATCGTTGCAAACCCAGTGATATTATTACGGCGAAGGATGATAAAAAATCCCGAGCTCTGATTCAAAATTATCTTGATTCAACTCCTCATGAGGAATTACCAAAACATTTGACTCTTCACTCAGTCCAATATAAAGGATTGGTCAATCAAATAATAGATAGTAAGGGAGTCGGTTTGAAAATAAATGAATTGCTAGTGGTAGAATATTATTCGCGTCAAACG
>Crassula_mesembryanthoides
ATGTCGCGTTACCGAGGGCCTCGTTTCAAAAAAATACGCCGTCTGGGGGCTTTACCGGGACTAACTAGTAAAAGACCTAGAGTTGGAAGTGATCTTAGAAACAATTCGCGTTCCGGTAAAAGATCCCAATATCGTATTCGTCTAGAAGAAAAACAAAAATTGCGTTTTCATTATGGTCTTACCGAACGGCAATTGCTTAAATATGTCCGTATTGCCGGAAAAGCGAAAGGTTCAACAGGTCAGGTTTTACTACAATTACTTGAAATGCGTTTGGATAATATCCTTTTTCGGTTGAGCATGGCTCCGACTATTCCTGGCGCCCGCCAATTAGTTAACCACAGGCATATTTTAGTTAATGGGCGTATAGTAGATATACCAAGTTATCGTTGCAAACCCAGCGATATTATTACGGCGAAGGATGATAAAAAATCCCGAGCTCTGATTCAAAATTATCTTGATTCAACTCCTCATGAGGAATTACCAAAACATTTGACTCTTCACTCAGTCCAATATAAAGGATTGGTCAATCAAATAATAGATAGTAAGGGAGTCGGTTTGAAAATAAATGAATTGCTAGTGGTAGAATATTATTCGCGTCAAACG
>Crassula_perforata
ATGTCGCGTTACCGAGGGCCTCGTTTCAAAAAAATACGCCGTCTGGGGGCTTTACCGGGACTAACTAGTAAAAGACCTAGAGTTGGAAGTGATCTTAGAAACAATTCGCGTTCCGGTAAAAGATCCCAATATCGTATTCGTCTAGAAGAAAAACAAAAATTGCGTTTTCATTATGGTCTTACCGAACGGCAATTGCTTAAATATGTCCGTATTGCCGGAAAAGCGAAAGGTTCAACAGGTCAAGTTTTACTACAATTACTTGAAATGCGTTTGGATAATATCCTTTTTCGGTTGAGCATGGCTCCGACTATTCCTGGCGCCCGCCAATTAGTTAACCACAGGCATATTTTAGTTAATGGGCGTATAGTAGATATACCAAGTTATCGTTGCAAACCCAGCGATATTATTACGGCGAAGGATGATAAAAAATCCCGAGCTCTGATTCAAAATTATCTTGATTCAACTCCTCATGAGGAATTACCAAAACATTTGACTCTTCACTCAGTCCAATATAAAGGGTTGGTCAATCAAATAATAGATAGTAAGGGAGTCGGTTTGAAAATAAATGAATTGCTGGTGGTAGAATATTATTCGCGTCAAACG
>Crassula_socialis
ATGTCGCGTTACCGAGGGCCTCGTTTCAAAAAAATACGCCGTCTGGGGGCTTTACCGGGACTAACTAGTAAAAGACCTAGAGTGGGAAGTGATCTTAGAAACAATTCGCGTTCCGGTAAAAGATCCCAATATCGTATTCGTCTAGAAGAAAAACAAAAATTGCGTTTTCATTATGGTCTTACCGAACGGCAATTGCTTAAATATGTCCGTATTGCCGGAAAAGCGAAAGGTTCAACAGGTCAGGTTTTACTACAATTACTTGAAATGCGTTTGGATAATATCCTTTTTCGGTTGAGCATGGCTCCAACTATTCCTGGCGCCCGCCAATTAGTTAACCACAGGCATATTTTAGTTAATGGGCGTATAGTAGATATACCAAGTTATCGTTGCAAACCCAGCGATATTATTACGGCGAAGGATGATAAAAAATCCCGAGCTCTGATTCAAAATTATCTTGATTCAACTCCTCATGAGGAATTACCAAAACATTTGACTCTTCACTCAGTCCAATATAAAGGATTGGTCAATCAAATAATAGATAGTAAGGGAGTCGGTTTGAAAATAAATGAATTGCTAGTGGTAGAATATTATTCGCGTCAAACG
>Crassula_tecta
ATGTCGCGTTACCGAGGGCCTCGTTTCAAAAAAATACGCCGTCTGGGGGCTTTACCGGGACTAACTAGTAAAAGACCTAGAGTTGGAAGTGATCTTAGAAACAATTCGCGTTCCGGTAAAAGATCCCAATATCGTATTCGTCTAGAAGAAAAACAAAAATTGCGTTTTCATTATGGTCTTACCGAACGGCAATTGCTTAAATATGTCCGTATTGCCGGAAAAGCGAAAGGTTCAACAGGTCAGGTTTTACTACAATTACTTGAAATGCGTTTGGATAATATCCTTTTTCGGTTGAGCATGGCTCCGACTATTCCTGGCGCCCGCCAATTAGTTAACCACAGGCATATTTTAGTTAATGGGCGTATAGTAGATATACCAAGTTATCGTTGCAAACCCAGCGATATTATTACGGCGAAGGATGATAAAAAATCCCGAGCTCTGATTCAAAATTATCTTGATTCAACTCCTCATGAGGAATTACCAAAACATTTGACTCTTCACTCAGTCCAATATAAAGGATTGGTCAATCAAATAATAGATAGTAAGGGAGTCGGTTTGAAAATAAATGAATTGCTAGTGGTAGAATATTATTCGCGTCAAACG
>Crassula_mesembrianthemopsis
ATGTCGCGTTACCGAGGGCCTCGTTTCAAAAAAATACGCCGTCTGGGGGCTTTACCGGGACTAACTAGTAAAAGACCTAGAGTTGGAAGTGATCTTAGAAACAATTCGCGTTCCGGTAAAAGATCCCAATATCGTATTCGTCTAGAAGAAAAACAAAAATTGCGTTTTCATTATGGTCTTACCGAACGGCAATTGCTTAAATATGTCCGTATTGCCGGAAAAGCGAAAGGTTCAACAGGTCAGGTTTTACTACAATTACTTGAAATGCGTTTGGATAATATCCTTTTTCGGTTGAGCATGGCTCCGACTATTCCTGGCGCCCGCCAATTAGTTAACCACAGGCATATTTTAGTTAATGGGCGTATAGTAGATATACCAAGTTATCGTTGCAAACCCAGCGATATTATTACGGCGAAGGATGATAAAAAATCCCGAGCTCTGATTCAAAATTATCTTGATTCAACTCCTCATGAGGAATTACCAAAACATTTGACTCTTCACTCAGTCCAATATAAAGGATTGGTCAATCAAATAATAGATAGTAAGGGAGTCGGTTTGAAAATAAATGAATTGCTAGTGGTAGAATATTATTCGCGTCAAACG
>Crassula_deltoidea
ATGTCGCGTTACCGAGGGCCTCGTTTCAAAAAAATACGCCGTCTGGGGGCTTTACCGGGATTAACTAGTAAAAGACCTAGAGTTGGAAGTGATCTTAGAAACAATTCGCGTTCCGGTAAAAGATCCCAATATCGTATTCGTCTCGAAGAAAAACAAAAGTTGCGTTTTCATTATGGTCTGACAGAACGACAGTTGCTTAAATATGTCCGTATTGCCGGAAAAGCGAAAGGTTCAACGGGTCAGGTTTTACTACAATTACTTGAAATGCGTTTGGATAATATTCTTTTTCGATTGAGCATGGCGCCGACTATTCCTGGTGCCCGTCAATTAGTTAACCACAGGCATATTTTAGTTAATGGTCATATCGTAGATATACCAAGTTATCGTTGCAAACCCAGCGATATTATTACAGCGAAGGATGATAAAAAATCCAGAGCTCTGATTCAAAATTATCTTGATTCCACTCCTAATGAGGAATTGCCAAAACACTTGACTCTTCACTCAGCCCAATATAAAGGATCAGTCAATCAAATAATAGATAGTACGGGGGTCGGTTTGAAAATCAATGAATTGCTGGTGGTAGAATATTATTCTCGTCAAACT
>Crassula_expansa_subsp_fragilis
ATGTCGCGTTACCGAGGGCCTCGTTTCAAAAAAATACGCCGTCTGGGGGCTTTACCGGGATTAACTAGTAAAAGACCTAGAGTTGGAAGTGATCTTAGAAACAATTCGCGTTCCGGTAAAAGATCCCAATATCGTATTCGTCTCGAAGAAAAACAAAAGTTGCGTTTTCATTATGGTCTTACAGAACGACAGTTACTTAAATATGTCCGTATTGCCGGAAAAGCGAAAGGTTCAACGGGTCAGGTTTTACTACAATTACTTGAAATGCGTTTGGATAATATTCTTTTTCGATTGAGCATGGCGCCGACTATTCCTGGTGCCCGTCAATTAGTTAACCACAGGCATATTTTAGTTAATGGTCATATCGTAGATATACCAAGTTATCGTTGCAAACCCAGCGATATTATTACAGCGAAGGATAATAAAAAATCCAGAGCTCTGATTCAAAATTTTCTTGATTCCACTCCTAATGAGGAATTGCCAAAACACCTGACTCTTCACTCAGCCCAATATAAAGGATTGGTCAATCAAATAATAGATAGTACGGGCGTCGGTTTGAAAATCAATGAATTGCTGGTGGTAGAATATTATTCTCGTCAAACT
>Crassula_volkensii
ATGTCGCGTTACCGAGGGCCTCGTTTCAAAAAAATACGCCGTCTGGGGGCTTTACCGGGATTAACTAGTAAAAGACCTAGAGTTGGAAGTGATCTTAGAAACAATTCGCGTTCCGGTAAAAGATCCCAATATCGTATTCGTCTCGAAGAAAAACAAAAGTTGCGTTTTCATTATGGTCTTACAGAACGACAGTTACTTAAATATGTCCGTATTGCCGGAAAAGCGAAAGGTTCAACGGGTCAGGTTTTACTACAATTACTTGAAATGCGTTTGGATAATATTCTTTTTCGATTAAGCATGGCGCCGACTATTCCTGGTGCCCGTCAATTAGTTAACCACAGGCATATTTTAGTTAATGGTCATATCGTAGATATACCAAGTTATCGTTGCAAACCCAGCGATATTATTACAGCGAAGGATAATAAAAAATCCAGAGCTTTGATTCAAAATTTTCTTGATTCCACTCCTAATGAGGAATTGCCAAAACACTTGACTCTTCACTCAGCCCAATATAAAGGATCGGTCAATCAAATAATAGATAGTACGGGCGTCGGTTTGAAAATCAATGAATTGCTGGTGGTAGAATATTATTCTCGTCAAACT
>Cotyledon_tomentosa
ATGTCGCGTTACCGAGGGCCTCGTTTCAAAAAAATACGCCGGCTAGGGGCTTTACCGGGACTAACTAGTAAAAGACCTAGAGTTGGAAGTGATCTTAGAAACCAATCACGTTCCGGTAAAAGATCCCAATATCGTATTCGTCTAGAAGAAAAACAAAAATTGCGTTTTCATTATGGTCTTACAGAACGACAATTGCTTAAATATGTCCGTATTGCCGGAAAAGCGAAAGGTTCAACAGGTCAGGTTTTACTACAATTACTTGAAATGCGTTTGGATAATATCCTTTTTCGATTGAGCATGGCTTCTACTATTCCTGGAGCCCGCCAATTAGTTAATCACAGGCATATTTTAGTTAATGGTCGGATAGTAGATATACCGAGTTATCGTTGCAAACCCAGCGATATTATTACAGCGAAGGATGATAAAAAATCCAGAGCTCTGATTCAAAATTATATTGATTCAACTCCTCATGAGGAATTGCCAAAACATTTGACTCTTCAACCATTCCAATATAAAGGACTAGTCAATCAAATAATAGATAGTAAAGGGGTCGGTTTGAAAATAAATGAATTGCTAGTGGTCGAATATTATTCTCGTCAAACT
>Kalanchoe_daigremontiana
ATGTCACGTTACCGAGGGCCTCGTTTCAAAAAAATACGCCGGCTAGGGGCTTTACCGGGACTAACTAGTAAAAGACCTAGAGTTGGAAGTGATCTTAGAAACCAATCACGTTCCGGTAAAAGATCCCAATATCGTATTCGTCTAGAAGAAAAACAAAAATTGCGTTTTCATTATGGTCTTACAGAACGACAATTGCTTAAATATGTCCGTATTGCCGGAAAAGCGAAAGGTTCAACAGGTCAGGTTTTACTACAATTACTTGAAATGCGTTTGGATAATATCCTTTTTCGATTGAGCCTGGCTTCTACTATTCCTGGAGCCCGCCAATTAGTTAATCACAGGCATATTTTAGTTAATGGTCGGATAGTAGATATACCGAGTTATCGTTGCAAACCCAGCGATATTATTACAGCGAAGGATGATAAAAAATCCAGAGCTCTTATTCAAAATTATATTGATTCAATTCCTCATGAGGAATTGCCAAAACATTTGACTCTTCACCCATTCCAATATAAAGGACTAGTCAATCAAATAATAGATAGTAAAGGGGTCGGTTTGAAAATAAATGAATTGCTAGTGGTAGAATATTATTCTCGTCAAACT
>Kalanchoe_delagoensis
ATGTCACGTTACCGAGGGCCTCGTTTCAAAAAAATACGCCGGCTAGGGGCTTTACCGGGACTAACTAGTAAAAGACCTAGAGTTGGAAGTGATCTTAGAAACCAATCACGTTCCGGTAAAAGATCCCAATATCGTATTCGTCTAGAAGAAAAACAAAAATTGCGTTTTCATTATGGTCTTACAGAACGACAATTGCTTAAATATGTCCGTATTGCCGGAAAAGCGAAAGGTTCAACAGGTCAGGTTTTACTACAATTACTTGAAATGCGTTTGGATAATATCCTTTTTCGATTGAGCATGGCTTCTACTATTCCTGGAGCCCGCCAATTAGTTAATCACAGGCATATTTTAGTTAATGGTCGGATAGTAGATATACCGAGTTATCGTTGCAAACCCAGCGATATTATTACAGCGAAGGATGATAAAAAATCCAGAGCTCTTATTCAAAATTATATTGATTCAATTCCTCATGAGGAATTGCCAAAACATTTGACTCTTCACCCATTCCAATATAAAGGACTAGTCAATCAAATAATAGATAGTAAAGGGGTCGGTTTGAAAATAAATGAATTGCTAGTGGTAGAATATTATTCTCGTCAAACT
>Kalanchoe_fedtschenkoi
ATGTCACGTTACCGAGGGCCTCGTTTCAAAAAAATACGCCGGCTAGGGGCTTTACCGGGACTAACTAGTAAAAGACCTAGAGTTGGAAGTGATCTTAGAAACCAATCACGTTCCGGTAAAAGATCCCAATATCGTATTCGTCTAGAAGAAAAACAAAAATTGCGTTTTCATTATGGTCTTACAGAACGACAATTGCTTAAATATGTCCGTATTGCCGGAAAAGCGAAAGGTTCAACAGGTCAGGTTTTACTACAATTACTTGAAATGCGTTTGGATAATATCCTTTTTCGATTGAGCATGGCTTCTACTATTCCTGGAGCCCGCCAATTAGTTAATCACAGGCATATTTTAGTTAATGGTCGGATAGTAGATATACCGAGTTATCGTTGCAAACCCAGCGATATTATTACAGCGAAGGATGATAAAAAATCCAGAGCTCTTATTCAAAATTATATTGATTCAATTCCTCATGAGGAATTGCCAAAACATTTGACTCTTCACCCATTCCAATATAAAGGACTAGTCAATCAAATAATAGATAGTAAAGGGGTCGGTTTGAAAATAAATGAATTGCTAGTGGTAGAATATTATTCTCGTCAAACT
>Kalanchoe_longiflora
ATGTCACGTTACCGAGGGCCTCGTTTCAAAAAAATACGCCGGCTAGGGGCTTTACCGGGACTAACTAGTAAAAGACCTAGAGTTGGAAGTGATCTTAGAAACCAATCACGTTCCGGTAAAAGATCCCAATATCGTATTCGTCTAGAAGAAAAACAAAAATTGCGTTTTCATTATGGTCTTACAGAACGACAATTGCTTAAATATGTCCGTATTGCCGGAAAAGCGAAAGGTTCAACAGGTCAGGTTTTACTACAATTACTTGAAATGCGTTTGGATAATATCCTTTTTCGATTGAGCATGGCTTCTACTATTCCTGGAGCCCGCCAATTAGTTAATCACAGGCATATTTTAGTTAATGGTCGGATAGTAGATATACCGAGTTATCGTTGCAAACCCAGCGATATTATTACAGCGAAGGATGATAAAAAATCCAGAGCTCTGATTCAAAATTATATTGATTCAATTCCTCATGAGGAATTGCCAAAACATTTGACTCTTCACCCATTCCAATATAAAGGACTAGTCAATCAAATAATAGATAGTAAAGGGGTCGGTTTGAAAATAAATGAATTGCTAGTGGTAGAATATTATTCTCGTCAAACT
>Kalanchoe_tomentosa
ATGTCGCGTTACCGAGGGCCTCGTTTCAAAAAAATACGCCGGCTAGGGGCTTTACCGGGACTAACTAGTAAAAGACCTAGAGTTGGAAGTGATCTTAGAAACCAATCACGTTCCGGTAAAAGATCCCAATATCGTATTCGTCTAGAAGAAAAACAAAAATTGCGTTTTCATTATGGTCTTACAGAACGACAATTGCTTAAATATGTCCGTATTGCCGGAAAAGCGAAAGGTTCAACAGGTCAGGTTTTACTACAATTACTTGAAATGCGTTTGGATAATATCCTTTTTCGATTGAGCATGGCTTCCACTATTCCTGGAGCCCGCCAATTAGTGAATCACAGACATATTTTAGTTAATGGTCGGATAGTAGATATACCGAGTTATCGTTGCAAACCCAGCGATATTATTACAGCGAAGGATGATCAAAAATCCAGAGCTCTGATTCAAAATTATATTGATTCAACTCCTCATGAGGAATTGCCAAAACATTTGACTCTTCACCCATTCCAATATAAAGGACTAGTCAATCAAATAATAGATAGTAAAGGGGTCGGTTTGAAAATAAATGAATTGCTAGTGGTAGAATATTATTCTCGTCAAACT
>Echeveria_lilacina
ATGTCGCGTTACCGAGGGCCTCGTTTCAAAAAAATACGCCGGCTGGGGGCTTTACCGGGACTAACTAGTAAAAGACCTAGAGTTGGAAGTGAGCTTAGAAACCAATCACGTTCTGGTAAAAGATCCCAATATCGTATTCGTCTAGAAGAAAAACAAAAATTGCGTTTTCATTATGGTCTTACAGAACGACAATTGCTTAAATATGTCCGTATTGCCGGAAAAGCGAAAGGTTCAACAGGTCAGGTTTTACTACAATTACTTGAAATGCGTTTGGATAATATCCTTTTTAGATTGAGCATGGCTTCGACTATTCCTGGAGCCCGCCAATTAGTTAATCACAGGCATATTTTAGTTAATGGACGGATAGTAGATATACCGAGTTATCGTTGCAAACCCAGCGATATTATTACAGCGAAGGATGATAAGAAATCCAGAACTCTGATTCAAAATTCTATTGATTCAACTCCGCATGAGGAATTGCCAAAACATTTGACTCTTCACGCATTCCAATATAAAGGACTAGTCAATCAAATAATAGATAGTAAGGGGGTAGGTTTGAAAATAAATGAATTGCTAGTCGTAGAATATTATTCTCGTCAAACT
>Graptopetalum_amethystinum
ATGTCGCGTTACCGAGGGCCTCGTTTCAAAAAAATACGCCGGCTGGGGGCTTTACCGGGACTAACTAGTAAAAGACCTAGAGTTGGAAGTGAGCTTAGAAACCAATCACGTTCTGGTAAAAGATCCCAATATCGTATTCGTCTAGAAGAAAAACAAAAATTGCGTTTTCATTATGGTCTTACAGAACGACAATTGCTTAAATATGTCCGTATTGCCGGAAAGGCGAAAGGTTCAACAGGTCAGGTTTTACTACAATTACTCGAAATGCGTTTGGATAATATCCTTTTTAGATTGAGCATGGCTTCGACTATTCCTGGAGCCCGCCAATTAGTTAATCACAGGCATATTTTAGTTAATGGACGGATAGTAGATATACCGAGTTATCGTTGCAAACCCAGCGATATTATTACAGCGAAGGATGATAAGAAATCCAGAACTCTGATTCAAAATTCTATTGATTCAACTCCGCATGAGGAATTGCCAAAACATTTGACTCTTCACGCATTCCAATATAAAGGACTAGTCAATCAAATAATAGATAGTAAGGGGGTAGGTTTGAAAATAAATGAATTGCTAGTCGTAGAATATTATTCTCGTCAAACT
>Pachyphytum_compactum
ATGTCGCGTTACCGAGGGCCTCGTTTCAAAAAAATACGCCGGCTGGGGGCTTTACCGGGACTAACTAGTAAAAGACCTAGAGTTGGAAGTGAGCTTAGAAACCAATCACGTTCTGGTAAAAGATCCCAATATCGTATTCGTCTAGAAGAAAAACAAAAATTGCGTTTTCATTATGGTCTTACAGAACGACAATTGCTTAAATATGTCCGTATTGCCGGAAAAGCGAAAGGTTCAACAGGTCAGGTTTTACTACAATTACTTGAAATGCGTTTGGATAATATCCTTTTTAGATTGAGCATGGCTTCGACTATTCCTGGAGCCCGCCAATTAGTTAATCACAGGCATATTTTAGTTAATGGACGGATAGTAGATATACCGAGTTATCGTTGCAAACCCAGCGATATTATTACAGCGAAGGATGATAAGAAATCCAGAACTCTGATTCAAAATTCTATTGATTCAACTCCGCATGAGGAATTGCCAAAACATTTGACTCTTCACGCATTCCAATATAAAGGACTAGTCAATCAAATAATAGATAGTAAGGGGGTAGGTTTGAAAATAAATGAATTGCTAGTCGTAGAATATTATTCTCGTCAAACT
>Sedum_alfredii
ATGTCGCGTTACCGAGGGCCTCGTTTCAAAAAAATACGCCGACTGGGGGCTTTACCGGGACTAACTAGTAAAAGACCTAGAGTTGGAAGTGAGCTTAGAAACCAATCACGTTCTGGTAAAAGATCCCAATATCGTATTCGTCTAGAAGAAAAACAAAAATTGCGTTTTCATTATGGTCTTACAGAACGACAATTGCTTAAATATGTCCGTATTGCCGGAAAAGCGAAAGGTTCAACAGGTCAGGTTTTACTACAATTACTTGAAATGCGTTTGGATAATATCCTTTTTAGATTGAGCATGGCTTTGACTATTCCTGGAGCCCGCCAATTAGTTAATCACAGGCATATTTTAGTTAATGGACGGATAGTAGATATACCGAGTTATCGTTGCAAACCCAGCGATATTATTACAGCGAAGGATGATAAGAAATCCAGAACTCTGATTCAAAATTCTATTGAGTCAACTCCGCGTGAGGAATTGCCAAAACATTTGACTCTTCACGCATTACAATATAAAGGACTAGTCAATCAAATAATAGATAGTAAGGGGGTCGGTTTGAAAATAAATGAATTGCTAGTCGTAGAATATTATTCTCGTCAAACG
>Sedum_emarginatum
ATGTCGCGTTACCGAGGGCCTCGTTTCAAAAAAATACGCCGACTGGGGGCTTTACCGGGACTAACTAGTAAAAGACCTAGAGTTGGAAGTGAGCTTAGAAACCAATCACGTTCTGGTAAAAGATCCCAATATCGTATTCGTCTAGAAGAAAAACAAAAATTGCGTTTTCATTATGGTCTTACAGAACGACAATTGCTTAAATATGTCCGTATTGCCGGAAAAGCGAAAGGTTCAACAGGTCAGGTTTTACTACAATTACTTGAAATGCGTTTGGATAATATCCTTTTTAGATTGAGCATGGCTTCGACTATTCCTGGAGCCCGCCAATTAGTTAATCACAGGCATATTTTAGTTAATGGACGGATAGTAGATATACCGAGTTATCGGTGCAAACCCAGCGATATTATTACAGCGAAGGATGATAAGAAATCCAGAACTCTGATTCAAAATTCTATTGATTCAACTCCGCATGAGGAATTGCCAAAACATTTGACTCTTCACGCATTCCAATATAAAGGACTAGTCAATCAAATAATAGATAGTAAGGGGGTCGCTTTGAAAATAAATGAATTGCTAGTCGTAGAATATTATTCTCGTCAAACT
>Sedum_lineare
ATGTCGCGTTACCGAGGGCCTCGTTTCAAAAAAATACGCCGGCTGGGGGCTTTACCGGGACTAACTAGTAAAAGACCTAGAGTTGGAAGTGAGCTTAGAAACCAATCACGTTCTGGTAAAAGATCCCAATATCGTATTCGTCTAGAAGAAAAACAAAAATTGCGTTTTCATTATGGCCTTACAGAACGACAATTGCTTAAATATGTCCGTATTGCCGGAAAAGCGAAAGGTTCAACAGGTCAGGTTTTACTACAATTACTTGAAATGCGTTTGGATAATATCCTTTTTAGATTGAGCATGGCTTCGACTATTCCTGGAGCCCGCCAATTAGTTAATCACAGGCATATTTTAGTTAATGGACGGATAGTAGATATACCGAGTTATCGTTGCAAACCCAGCGATATTATTACAGCGAAGGATGATAAGAAATCCAGAATTCTGATTCAAAATTCTATTGATTCAACTCCGCATGAGGAATTGCCAAAACATTTGACTCTTCACGCATGCCAATATAAAGGACTAGTCAATCATCTAATAGATAGTAAGGGGGTCGGTTTGAAAATAAATGAATTGCTAGTCGTAGAATATTATTCTCGTCAAACT
>Sedum_oryzifolium
ATGTCGCGTTACCGAGGGCCTCGTTTCAAAAAAATACGCCGGCTGGGGGCTTTACCGGGACTAACTAGTAAAAGACCGAGAGTTGGAAGTGAACTTAGAAATAAATCACGTTCTGGTAAAAGATCCCAATATCGTATTCGTCTAGAAGAAAAACAAAAATTGCGTTTTCATTATGGTCTTACAGAACGACAATTGCTTAAATATGTCCGTATTGCCGGAAAAGCGAAAGGTTCAACAGGTCAGGTTTTACTACAATTACTTGAAATGCGTTTGGATAATATCCTTTTTAGATTGAGCATGGCTTCGACTATTCCTGGAGCCCGCCAATTAGTTAATCACAGGCATATTTTAGTTAATGGACGGATAGTAGATATACCGAGTTATCGTTGCAAACCCAGCGATATTATTACAGCGAAGGATGATAAGAAATCCAGAACTCTGATTCAAAATTCTATTGATTCAACTCCGCATGAGGAATTGCCAAAACATTTGACTCTTCACGCATTCCAATATAAAGGACTAGTCAATCAAATAATAGATAGTAAGGGGGTCGGTTTGAAAATAAATGAATTGCTAGTCGTAGAATATTATTCTCGTCAAACT
>Sedum_plumbizincicola
ATGTCGCGTTACCGAGGGCCTCGTTTCAAAAAAATACGCCGACTGGGGGCTTTACCGGGACTAACTAGTAAAAGACCTAGAGTTGGAAGTGAGCTTAGAAACCAATCACGTTCTGGTAAAAGATCCCAATATCGTATTCGTCTAGAAGAAAAACAAAAATTGCGTTTTCATTATGGTCTTACAGAACGACAATTGCTTAAATATGTCCGTATTGCCGGAAAAGCGAAAGGTTCAACAGGTCAGGTTTTACTACAATTACTTGAAATGCGTTTGGATAATATCCTTTTTAGATTGAGCATGGCTTTGACTATTCCTGGAGCCCGCCAATTAGTTAATCACAGGCATATTTTAGTTAATGGACGGATAGTAGATATACCGAGTTATCGTTGCAAACCCAGCGATATTATTACAGCGAAGGATGATAAGAAATCCAGAACTCTGATTAAAAATTCTATTGAGTCAACTCCGCGTGAGGAATTGCCAAAACATTTGACTCTTCACGCATTCCAATATAAAGGACTAGTCAATCAAATAATAGATAGTAAAGGGGTCGGTTTGAAAATAAATGAATTGCTAGTCGTAGAATATTATTCTCGTCAAACG
>Sedum_sarmentosum
ATGTCGCGTTACCGAGGGCCTCGTTTCAAAAAAATACGTCGACTGGGGACTTTACCGGGACTAACTAGTAAAAGACCTAGAGTTGGCAGTGAACTTAGAAACCAATCACGTTCTGGTAAAAGATCCCAATATCGTATTCGTCTAGAAGAAAAACAAAAATTGCGTTTTCATTATGGTCTTACAGAACGACAATTGCTTAAATATGTCCGTATTGCCGGAAAAGCAAAAGGTTCAACAGGTCAGGTTTTACTACAATTACTTGAAATGCGTTTGGATAATATCCTTTTTAGATTGAGCATGGCTTCAACTATTCCTGGAGCCCGCCAATTAGTTAATCACAGGCATATTTTAGTTAATGGACGGATAGTAGATATACCGAGTTATCGTTGCAAACCTAGCGATATTATTACAGCGAAGGATGATAAGAAATCCAGAACTCTGATTCAAAATTCTATTGATTCAACTCCGCATGAGGAATTGCCAAAACATTTGATTCTTCACGCATTCCAATATAAAGGACTAGTCAATCAAATAATAGATAGTAAGGGGGTCGGTTTGAAAATAAATGAATTGCTAGTCGTAGAATATTATTCTCGTCAAACT
>Sedum_tricarpum
ATGTCGCGTTACCGAGGGCCTCGTTTCAAAAAAATACGCCGACTGGGGGCTTTACCGGGACTAACTAGTAAAAGACCTAGAGTTGGAAGTGAGCTTAGAAACCAATCACGTTCTGGTAAAAGATCCCAATATCGTATTCGTCTAGAAGAAAAACAAAAATTGCGTTTTCATTATGGTCTTACAGAACGACAATTGCTTAAATATGTCCGTATTGCCGGAAAAGCAAAAGGTTCAACAGGTCAGGTTTTACTACAATTACTTGAAATGCGTTTGGATAATATCCTTTTTAGATTGAGCATGGCTTTGACTATTCCTGGAGCCCGCCAATTAGTTAATCACAGGCATATTTTAGTTAATGGACGGATAGTAGATATACCGAGTTATCGTTGCAAACCCAGCGATATTATTACAGCGAAGGATGATAAGAAATCCAGAACTCTGATTCAAAATTCTATTGAGTCAACTCCGCGTGAGGAATTGCCAAAACATTTGACTCTTCACGCATTACAATATAAAGGACTAGTCAATCAAATAATAGATAGTAAGGGGGTCGGTTTGAAAATAAATGAATTGCTAGTCGTAGAATATTATTCTCGTCAAACG
>Aeonium_arboreum
ATGTCGCGTTACCGAGGGCCTCGTTTCAAAAAAATACGCCGGCTGGGGGCTTTACCGGGACTAACTAGTAAAAGACCTAGAGTTGGAAGTGAGCTTAGAAACCAATCACGTTCCGGTAAAAGATCCCAGTACCGTATTCGTCTAGAAGAAAAACAAAAATTACGTTTTCATTATGGTCTTACAGAACGACAATTGCTTAAATATGTCCGTATTGCCGGAAAAGCGAAAGGTTCAACAGGTCAGGTTTTACTACAATTACTTGAAATGCGTTTGGATAATATCCTTTTTCGATTGAACATGGCTTCTACTATTCCTGGAGCCCGACAATTAGTTAATCACAGGCATATTTTAGTTAATGGTCGGATAGTAGATATACCGAGTTATCGTTGCAAACCCAGCGATATTATTACAGCGAAGGATGATAAAAAATCCAGAGCGCTGATTCAAAATTCTATTGATTCAACTCCTCATGACGAATTGCCAAAACATTTGACTCTTCACTCATTCCAATATAAAGGACTAGTCAATCAAATAATAGATAGTAAGGGGGTCGGTTTGAAAATAAATGAATTGCTAGTGGTAGAATATTATTCTCGTCAAACT
>Aeonium_balsamiferum
ATGTCGCGTTACCGAGGGCCTCGTTTCAAAAAAATACGCCGGCTGGGGGCTTTACCGGGACTAACTAGTAAAAGACCTAGAGTTGGAAGTGAGCTTAGAAACCAATCACGTTCCGGTAAAAGATCCCAGTACCGTATTCGTCTAGAAGAAAAACAAAAATTACGTTTTCATTATGGTCTTACAGAACGACAATTGCTTAAATATGTCCGTATTGCCGGAAAAGCGAAAGGTTCAACAGGTCAGGTTTTACTACAATTACTTGAAATGCGTTTGGATAATATCCTTTTTCGATTGAACATGGCTTCTACTATTCCTGGAGCCCGACAATTAGTTAATCACAGGCATATTTTAGTTAATGGTCGGATAGTAGATATACCGAGTTATCGTTGCAAACCCAGCGATATTATTACAGCGAAGGATGATAAAAAATCCAGAGCGCTGATTCAAAATTCTATTGATTCAACTCCTCATGACGAATTGCCAAAACATTTGACTCTTCACTCATTCCAATATAAAGGACTAGTCAATCAAATAATAGATAGTAAGGGGGTCGGTTTGAAAATAAATGAATTGCTAGTGGTAGAATATTATTCTCGTCAAACT
>Aeonium_decorum
ATGTCGCGTTACCGAGGGCCTCGTTTCAAAAAAATACGCCGGCTGGGGGCTTTACCGGGACTAACTAGTAAAAGACCTAGAGTTGGAAGTGAGCTTAGAAACCAATCACGTTCCGGTAAAAGATCCCAGTACCGTATTCGTCTAGAAGAAAAACAAAAATTACGTTTTCATTATGGTCTTACAGAACGACAATTGCTTAAATATGTCCGTATTGCCGGAAAAGCGAAAGGTTCAACAGGTCAGGTTTTACTACAATTACTTGAAATGCGTTTGGATAATATCCTTTTTCGATTGAACATGGCTTCTACTATTCCTGGAGCCCGACAATTAGTTAATCACAGGCATATTTTAGTTAATGGTCGGATAGTAGATATACCGAGTTATCGTTGCAAACCCAGCGATATTATTACAGCGAAGGATGATAAAAAATCCAGAGCGCTGATTCAAAATTCTATTGATTCAACTCCTCATGACGAATTGCCAAAACATTTGACTCTTCACTCATTCCAATATAAAGGACTAGTCAATCAAATAATAGATAGTAAGGGGGTCGGTTTGAAAATAAATGAATTGCTAGTGGTAGAATATTATTCTCGTCAAACT
>Aeonium_diplocyclum
ATGTCGCGTTACCGAGGGCCTCGTTTCAAAAAAATACGCCGGCTGGGGGCTTTACCGGGACTAACTAGTAAAAGACCTAGAGTTGGAAGTGAGCTTAGAAACCAATCACGTTCCGGTAAAAGATCCCAGTACCGTATTCGTCTAGAAGAAAAACAAAAATTACGTTTTCATTATGGTCTTACAGAACGACAATTGCTTAAATATGTCCGTATTGCTGGAAAAGCGAAAGGTTCAACAGGTCAGGTTTTACTACAATTACTTGAAATGCGTTTGGATAATATCCTTTTTCGATTGAACATGGCTTCTACTATTCCTGGAGCCCGACAATTAGTTAATCACAGGCATATTTTAGTTAATGGTCGGATAGTAGATATACCGAGTTATCGTTGCAAACCCAGCGATATTATTACAGCGAAGGATGATAAAAAATCCAGAGCGCTGATTCAAAATTATATTGATTCAACTCCTCATGACGAATTGCCAAAACATTTGACTCTTCACTCATTCCAATATAAAGGACTAGTCAATCAAATAATAGATAGTAAGGGGGTCGGTTTGAAAATAAATGAATTGCTAGTGGTAGAATATTATTCTCGTCAAACT
>Aeonium_dodrantale
ATGTCGCGTTACCGAGGGCCTCGTTTCAAAAAAATACGCCGGCTGGGGGCTTTACCGGGACTAACTAGTAAAAGACCTAGAGTTGGAAGTGAGCTTAGAAACCAATCACGTTCCGGTAAAAGATCCCAGTACCGTATTCGTCTAGAAGAAAAACAAAAATTACGTTTTCATTATGGTCTTACAGAACGACAATTGCTTAAATATGTCCGTATTGCCGGAAAAGCGAAAGGTTCAACAGGTCAGGTTTTACTACAATTACTTGAAATGCGTTTGGATAATATCCTTTTTCGATTGAACATGGCTTCTACTATTCCTGGAGCCCGACAATTAGTTAATCACAGGCATATTTTAGTTAATGGTCGGATAGTAGATATACCGAGTTATCGTTGCAAACCCAGCGATATTATTACAGCGAAGGATGATAAAAAATCCAGAGCGCTGATTCAAAATTCTATTGATTCAACTCCTCATGACGAATTGCCAAAACATTTGACTCTTCACTCATTCCAATATAAAGGACTAGTCAATCAAATAATAGATAGTAAGGGGGTCGGTTTGAAAATAAATGAATTGCTAGTGGTAGAATATTATTCTCGTCAAACT
>Aeonium_nobile
ATGTCGCGTTACCGAGGGCCTCGTTTCAAAAAAATACGCCGGCTGGGGGCTTTACCGGGACTAACTAGTAAAAGACCTAGAGTTGGAAGTGAGCTTAGAAACCAATCACGTTCCGGTAAAAGATCCCAGTACCGTATTCGTCTAGAAGAAAAACAAAAATTACGTTTTCATTATGGTCTTACAGAACGACAATTGCTTAAATATGTCCGTATTGCCGGAAAAGCGAAAGGTTCAACAGGTCAGGTTTTACTACAATTACTTGAAATGCGTTTGGATAATATCCTTTTTCGATTGAACATGGCTTCTACTATTCCTGGAGCCCGACAATTAGTTAATCACAGGCATATTTTAGTTAATGGTCGGATAGTAGATATACCGAGTTATCGTTGCAAACCCAGCGATATTATTACAGCGAAGGATGATAAAAAATCCAGAGCGCTGATTCAAAATTCTATTGATTCAACTCCTCATGACGAATTGCCAAAACATTTGACTCTTCACTCATTCCAATATAAAGGACTAGTCAATCAAATAATAGATAGTAAGGGGGTCGGTTTGAAAATAAATGAATTGCTAGTGGTAGAATATTATTCTCGTCAAACT
>Aeonium_saundersii
ATGTCGCGTTACCGAGGGCCTCGTTTCAAAAAAATACGCCGGCTGGGGGCTTTACCGGGACTAACTAGTAAAAGACCTAGAGTTGGAAGTGAGCTTAGAAACCAATCACGTTCCGGTAAAAGATCCCAGTACCGTATTCGTCTAGAAGAAAAACAAAAATTACGTTTTCATTATGGTCTTACAGAACGACAATTGCTTAAATATGTCCGTATTGCCGGAAAAGCGAAAGGTTCAACAGGTCAGGTTTTACTACAATTACTTGAAATGCGTTTGGATAATATCCTTTTTCGATTGAACATGGCTTCTACTATTCCTGGAGCCCGACAATTAGTTAATCACAGGCATATTTTAGTTAATGGTCGGATAGTAGATATACCGAGTTATCGTTGCAAACCCAGCGATATTATTACAGCGAAGGATGATAAAAAATCCAGAGCGCTGATTCAAAATTCTATTGATTCAACTCCTCATGACGAATTGCCAAAACATTTGACTCTTCACTCATTCCAATATAAAGGACTAGTCAATCAAATAATAGATAGTAAGGGGGTCGGTTTGAAAATAAATGAATTGCTAGTGGTAGAATATTATTCTCGTCAAACT
>Aeonium_tabuliforme
ATGTCGCGTTACCGAGGGCCTCGTTTCAAAAAAATACGCCGGCTGGGGGCTTTACCGGGACTAACTAGTAAAAGACCTAGAGTTGGAAGTGAGCTTAGAAACCAATCACGTTCCGGTAAAAGATCCCAGTACCGTATTCGTCTAGAAGAAAAACAAAAATTACGTTTTCATTATGGTCTTACAGAACGACAATTGCTTAAATATGTCCGTATTGCCGGAAAAGCGAAAGGTTCAACAGGTCAGGTTTTACTACAATTACTTGAAATGCGTTTGGATAATATCCTTTTTCGATTGAACATGGCTTCTACTATTCCTGGAGCCCGACAATTAGTTAATCACAGGCATATTTTAGTTAATGGTCGGATAGTAGATATACCGAGTTATCGTTGCAAACCCAGCGATATTATTACAGCGAAGGATGATAAAAAATCCAGAGCGCTGATTCAAAATTCTATTGATTCAACTCCTCATGACGAATTGCCAAAACATTTGACTCTTCACTCATTCCAATATAAAGGACTAGTCAATCAAATAATAGATAGTAAGGGGGTCGATTTGAAAATAAATGAATTGCTAGTGGTAGAATATTATTCTCGTCAAACT
>Aeonium_undulatum
ATGTCGCGTTACCGAGGGCCTCGTTTCAAAAAAATACGCCGGCTGGGGGCTTTACCGGGACTAACTAGTAAAAGACCTAGAGTTGGAAGTGAGCTTAGAAACCAATCACGTTCCGGTAAAAGATCCCAGTACCGTATTCGTCTAGAAGAAAAACAAAAATTACGTTTTCATTATGGTCTTACAGAACGACAATTGCTTAAATATGTCCGTATTGCCGGAAAAGCGAAAGGTTCAACAGGTCAGGTTTTACTACAATTACTTGAAATGCGTTTGGATAATATCCTTTTTCGATTGAACATGGCTTCTACTATTCCTGGAGCCCGACAATTAGTTAATCACAGGCATATTTTAGTTAATGGTCGGATAGTAGATATACCGAGTTATCGTTGCAAACCCAGCGATATTATTACAGCGAAGGATGATAAAAAATCCAGAGCGCTGATTCAAAATTCTATTGATTCAACTCCTCATGACGAATTGCCAAAACATTTGACTCTTCACTCATTCCAATATAAAGGACTAGTCAATCAAATAATAGATAGTAAGGGGGTCGGTTTGAAAATAAATGAATTGCTAGTGGTAGAATATTATTCTCGTCAAACT
>Monanthes_anagensis
ATGTCGCGTTACCGAGGGCCTCGTTTCAAAAAAATACGCCGACTGGGGGCTTTACCGGGACTAACTAGTAAAAGACCTAGAGTTGGAAGTGAGCTTAGAAACCAATCACGTTCCGGTAAAAGATCCCAGTACCGTATTCGTCTAGAAGAAAAACAAAAATTACGTTTTCATTATGGTCTTACAGAACGACAATTGCTTAAATATGTCCGTATTGCCGGAAAAGCGAAAGGTTCAACAGGTCAGGTTTTACTACAATTACTTGAAATGCGTTTGGATAATATCCTTTTTCGATTGAACATGGCTTCTACTATTCCTGGAGCCCGACAATTAGTTAATCACAGGCATATTTTAGTTAATGGTCGGATAGTAGATATACCGAGTTATCGTTGCAAACCCAGCGATATTATTACAGCGAAGGATGATAAAAAATCCAGAGCGCTGATTCAAAATTCTATTGATTCAACTCCTCATGACGAATTGCCAAAACATTTGACTCTTCACTCAGTCCAATATAAAGGACTAGTCAATCAAATAATAGATAGTAAGGGGGTCGGTTTGAAAATAAATGAATTGCTAGTGGTAGAATATTATTCTCGTCAAACT
>Monanthes_brachycaulos
ATGTCGCGTTACCGAGGGCCTCGTTTCAAAAAAATACGCCGGCTGGGGGCTTTACCGGGACTAACTAGTAAAAGACCTAGAGTTGGAAGTGAGCTTAGAAACCAATCACGTTCCGGTAAAAGATCCCAGTACCGTATTCGTCTAGAAGAAAAACAAAAATTACGTTTTCATTATGGTCTTACAGAACGACAATTGCTTAAATATGTCCGTATTGCCGGAAAAGCGAAAGGTTCAACAGGTCAGGTTTTACTACAATTACTTGAAATGCGTTTGGATAATATCCTTTTTCGATTGAACATGGCTTCTACTATTCCTGGAGCCCGACAATTAGTTAATCACAGGCATATTTTAGTTAATGGTCGGATAGTAGATATACCGAGTTATCGTTGCAAACCCAGCGATATTATTACAGCGAAGGATGATAAAAAATCCAGAGCGCTGATTCAAAATTCTATTGATTCAACTCCTCATGACGAATTGCCAAAACATTTGACTCTTCACTCAGTCCAATATAAAGGACTAGTCAATCAAATAATAGATAGTAAGGGGGTCGGTTTGAAAATAAATGAATTGCTAGTGGTAGAATATTATTCTCGTCAAACT
>Monanthes_muralis
ATGTCGCGTTACCGAGGGCCTCGTTTCAAAAAAATACGCCGGCTGGGGGCTTTACCGGGACTAACTAGTAAAAGACCTAGAGTTGGAAGTGAGCTTAGAAACCAATCACGTTCCGGTAAAAGATCCCAGTACCGTATTCGTCTAGAAGAAAAACAAAAATTACGTTTTCATTATGGTCTTACAGAACGACAATTGCTTAAATATGTCCGTATTGCCGGAAAAGCGAAAGGTTCAACAGGTCAGGTTTTACTACAATTACTTGAAATGCGTTTGGATAATATCCTTTTTCGATTGAACATGGCTTCTACTATTCCTGGAGCCCGACAATTAGTTAATCACAGGCATATTTTAGTTAATGGTCGGATAGTAGATATACCGAGTTATCGTTGCAAACCCAGCGATATTATTACAGCGAAGGATGATAAAAAATCCAGAGCGCTGATTCAAAATTCTATTGATTCAACTCCTCATGACGAATTGCCAAAACATTTGACTCTTCACTCAGTCCAATATAAAGGACTAGTCAATCAAATAATAGATAGTAAGGGGGTCGGTTTGAAAATAAATGAATTGCTAGTGGTAGAATATTATTCTCGTCAAACT
>Monanthes_polyphylla
ATGTCGCGTTACCGAGGGCCTCGTTTCAAAAAAATACGCCGGCTGGGGGCTTTACCGGGACTAACTAGTAAAAGACCTAGAGTTGGAAGTGAGCTTAGAAACCAATCACGTTCCGGTAAAAGATCCCAGTACCGTATTCGTCTAGAAGAAAAACAAAAATTACGTTTTCATTATGGTCTTACAGAACGACAATTGCTTAAATATGTCCGTATTGCCGGAAAAGCGAAAGGTTCAACAGGTCAGGTTTTACTACAATTACTTGAAATGCGTTTGGATAATATCCTGTTTCGATTGAACATGGCTTCTACTATTCCTGGAGCCCGACAATTAGTTAATCACAGGCATATTTTAGTTAATGGTCGGATAGTAGATATACCGAGTTATCGTTGCAAACCCAGCGATATTATTACAGCGAAGGATGATAAAAAATCCAGAGCGCTGATTCAAAATTCTATTGATTCAACTCCTCATGACGAATTGCCAAAACATTTGACTCTTCACTCAGTCCAATATAAAGGACTAGTCAATCAAATAATAGATAGTAAGGGGGTCGGTTTGAAAATAAATGAATTGCTAGTGGTAGAATATTATTCTCGTCAAACT
>Rosularia_alpestris
ATGTCGCGTTACCGAGGGCCTCGTTTCAAAAAAATACGACGGCTGGGGGCTTTACCGGGACTAACTAGTAAAAGACCTAGAGTTGGAAGTGAGCTTAGAAACCAATCACGTTCCGGTAAAAGATCCCAATATCGTATTCGTCTAGAAGAAAAACAAAAATTGCGTTTTCATTATGGTCTTACAGAACGACAATTGCTTAAATATGTCCGTATTGCCGGAAAAGCGAAAGGTTCAACAGGGCAGGTTTTACTCCAATTACTTGAAATGCGTTTGGATAATATCCTTTTTCGGTTGAGCATGGCTTCCACTATTCCTGGAGCCCGCCAATTAGTTAATCACCGGCATATTTTAGTTAATGGTCGGATAGTAGATATACCGAGTTATCGTTGCAAACCCAGCGATATTATTACAGCGAAGGATGATAAGAAATCCAGAGCTCTGATTCAAAATTATATTGATTCAACTCCGCATGAGGAATTGCCAAAACATTTGACTCTTCACGCACTCCAATATAAAGGACTAGTCAATCAAATAATAGATAGTAAGGGGGTCGGTTTGAAAATAAATGAATTGCTAGTGGTAGAATATTATTCTCGTCAAACT
>Sempervivum_tectorum
ATGTCGCGTTACCGAGGGCCTCGTTTCAAAAAAATACGCCGGCTGGGGGCTTTACCGGGACTAACTAGTAAAAGACCTAGAGTTGGAAGTGAGCTTAGAAACCAATCACGTTCCGGTAAAAGATCCCAATATCGTATTCGTCTAGAAGAAAAACAAAAATTGCGTTTTCATTATGGTCTTACAGAACGACAATTGCTTAAATATGTCCGTATTGCCGGAAAAGCGAAAGGTTCAACAGGTCAGGTTTTACTACAATTACTTGAAATGCGTTTGGATAATATCCTTTTTCGATTGAGCATGGCTTCTACTATTCCTGGAGCCCGCCAATTAGTTAATCACAGGCATATTTTAGTTAATGGTCGGATAGTAGATATACCGAGTTATCGTTGCAAACCCAGCGATATTATTACAGCGAAGGATGATAAAAAATCCAGAGCTCTGATTCAAAATTCTATTGATTCAACTCCTCATGAGGAATTGCCAAAACATTTGACTCTTCACGCATTCCAATATAAAGGACTAGTCAATCAAATAATAGATAGTAAGGGGGTCGGTTTGAAAATAAATGAATTGCTAGTGGTAGAATATTATTCTCGTCAAACT
>Phedimus_spurius
ATGTCGCGTTACCGAGGGCCTCGTTTCAAAAAAATACGCCGGCTGGGGGCTTTACCGGGACTAACTAGTAAAAGACCTAGAGTTGGAAGTGATCTTAGAAACCAATCACGTTCCGGTAAAAGATCCCAATATCGTATTCGTCTAGAAGAAAAACAAAAATTGCGTTTTCATTATGGTCTTACAGAACGACAATTGCTTAAATATGTCCGTATTGCCGGAAAAGCGAAAGGTTCAACAGGTCAGGTTTTATTACAATTACTTGAAATGCGTTTGGATAATATCCTTTTTCGATTGAGCATGGCTTCTACTATTCCCGGAGCCCGCCAATTAGTTAATCACAGGCATATTTTAGTTAATGGTCGAATAGTAGATATACCGAGTTATCGTTGCAAACCCAGCGATATTATTACAGCGAAGGATGATAAAAAATCCAGAGCTCTGATTCAAAATTCTATTGATTCAACTCCTCATGAGGAATTGCCAAACCATTTGACTCTTCACTCAGTCCAATATAAAGGACTAGTCAATCAAATAATAGATAGTAAGGGGGTCGGGTTGAAAATAAATGAATTGCTAGTGGTAGAATATTATTCTCGTCAAACT
>Phedimus_aizoon
ATGTCGCGTTACCGAGGGCCTCGTTTCAAAAAAATACGCCGACTGGGGGCTTTACCGGGACTAACTCGTAAAAGACCTAGAGTTGGAAGTGATCTTAGAAACCAATCACGTTCCGGTAAAAGATCCCAATATCGTATTCGTCTAGAAGAAAAACAAAAATTGCGTTTTCATTATGGTCTTACAGAACGACAATTGCTTAAATATGTCCGTATTGCCGGAAAAGCGAAAGGTTCAACAGGTCAGGTTTTATTACAATTACTTGAAATGCGTTTGGATAATATCCTTTTTCGATTGAGCATGGCTTCTACTATTCCTGGAGCCCGTCAATTAGTTAATCATAGGCATATTTTAGTTAATGGTCGGATAGTTGATATACCGAGTTATCGTTGCAAACCCAGCGATATTATTACAGCGAAGGATGATAAAAAATCCAGAGCTCTGATTCAAAATTCTATTGATTCAACTCCTCATGAGGAATTGCCAAAACATTTGACTCTTCACTCAGTCCAATATAAAGGACTAGTCAATCAAATAATAGATAGTAAGGAGGTCGGGTTGAAAATAAATGAATTGCTAGTGGTAGAATATTATTCTCGTCAAACT
>Phedimus_kamtschaticus
ATGTCGCGTTACCGAGGGCCTCGTTTCAAAAAAATACGCCGACTGGGGGCTTTACCGGGACTAACTCGTAAAAGACCTAGAGTTGGAAGTGATCTTAGAAACCAATCACGTTCCGGTAAAAGATCCCAATATCGTATTCGTCTAGAAGAAAAACAAAAATTGCGTTTTCATTATGGTCTTACAGAACGACAATTGCTTAAATATGTCCGTATTGCCGGAAAAGCGAAAGGTTCAACAGGTCAGGTTTTATTACAATTACTTGAAATGCGTTTGGATAATATCCTTTTTCGATTGAGCATGGCTTCTACTATTCCTGGAGCCCGTCAATTAGTTAATCATAGGCATATTTTAGTTAATGGTCGGATAGTTGATATACCGAGTTATCGTTGCAAACCCAGCGATATTATTACAGCGAAGGATGATAAAAAATCCAGAGCTCTGATTCAAAATTCTATTGATTCAACTCCTCATGAGGAATTGCCAAAACATTTGACTCTTCACTCAGTCCAATATAAAGGACTAGTCAATCAAATAATAGATAGTAAGGAGGTCGGGTTGAAAATAAATGAATTGCTAGTGGTAGAATATTATTCTCGTCAAACT
>Phedimus_odontophyllus
ATGTCGCGTTACCGAGGGCCTCGTTTCAAAAAAATACGCCGGCTGGGGGCTTTACCGGGACTAACTAGTAAAAGACCTAGAGTTGGAAGTGATCTTAGAAACCAATCACGTTCCGGTAAAAGATCCCAATATCGTATTCGTCTCGAAGAAAAACAAAAATTGCGTTTTCATTATGGTCTTACAGAACGACAATTGCTAAAATATGTCCGTATTGCCGGAAAAGTGAAAGGTTCAACAAGTCAGGTTTTATTACAATTACTTGAAATGCGTTTAGATAATATCCTTTTTCGATTGAGCATGGCTTCTACTATTCCTGGAGCCCGCCAATTAGTTAATCACAGGCATATTTTAGTTAATGGTCGGATAGTAGATATACCGAGTTATCGTTGCAAACCCAGCGATATTATTACAGCGAAGGATGATAAAAAATCCAGAGCTCTGATTCAAAATTCTATTGATTCAACTCCTCATGAGGAATTGCCAAAACATTTGACTCTTCACTCAATCCAATATAAAGGACTAGTCAATCAAATAATAGATAGTAAGGGGGTCGGGTTGAAAATAAATGAATTACTAGTGGTAGAATATTATTCTCGTCAAACT
>Phedimus_takesimensis
ATGTCGCGTTACCGAGGGCCTCGTTTCAAAAAAATACGCCGACTGGGGGCTTTACCGGGACTAACTCGTAAAAGACCTAGAGTTGGAAGTGATCTTAGAAACCAATCACGTTCCGGTAAAAGATCCCAATATCGTATTCGTCTAGAAGAAAAACAAAAATTGCGTTTTCATTATGGTCTTACAGAACGACAATTGCTTAAATATGTCCGTATTGCCGGAAAAGCGAAAGGTTCAACAGGTCAGGTTTTATTACAATTACTTGAAATGCGTTTGGATAATATCCTTTTTCGATTGAGCATGGCTTCTACTATTCCTGGAGCCCGTCAATTAGTTAATCATAGGCATATTTTAGTTAATGGTCGGATAGTTGATATACCGAGTTATCGTTGCAAACCCAGCGATATTATTACAGCGAAGGATGATAAAAAATCCAGAGCTCTGATTCAAAATTCTATTGATTCAACTCCTCATGAGGAATTGCCAAAACATTTGACTCTTCACTCAGTCCAATATAAAGGACTAGTCAATCAAATAATAGATAGTAAGGAGGTCGGGTTGAAAATAAATGAATTGCTAGTGGTAGAATATTATTCTCGTCAAACT
>Phedimus_yangshanicus
ATGTCGCGTTACCGAGGGCCTCGTTTCAAAAAAATACGCCGGCTGGGGGCTTTACCGGGACTAACTAGTAAAAGACCTAGAGTTGGAAGTGATCTTAGAAACCAATCACGTTCCGGTAAAAGATCCCAATATCGTATTCGTCTCGAAGAAAAACAAAAATTGCGTTTTCATTATGGTCTTACAGAACGACAATTGCTAAAATATGTCCGTATTGCCGGAAAAGTGAAAGGTTCAACAAGTCAGGTTTTATTACAATTACTTGAAATGCGTTTAGATAATATCCTTTTTCGATTGAGCATGGCTTCTACTATTCCTGGAGCCCGCCAATTAGTTAATCACAGGCATATTTTAGTTAATGGTCGGATAGTAGATATACCGAGTTATCGTTGCAAACCCAGCGATATTATTACAGCGAAGGATGATAAAAAATCCAGAGCTCTGATTCAAAATTCTATTGATTCAACTCCTCATGAGGAATTGCCAAAACATTTGACTCTTCACTCAATCCAATATAAAGGACTAGTCAATCAAATAATAGATAGTAAGGGGGTCGGGTTGAAAATAAATGAATTACTAGTGGTAGAATATTATTCTCGTCAAACT
>Rhodiola_bupleuroides
ATGTCGCGTTACCGAGGGCCTCGTTTCAAAAAAATACGTCGGCTGGGGGCTTTACCGGGACTAACTAGTAAAAGACCTAAAGTTGGAAGTGATCTTAGAAACCAATCACGTTCCGGTAAAAGATCCCAATATCGTATTCGTCTAGAAGAAAAACAAAAATTGCGTTTTCATTATGGTCTTACAGAACGACAATTGCTTAAATATGTCCGTATTGCCGGAAAAGCGAAAGGTTCAACAGGTCAGGTTTTATTACAATTACTTGAAATGCGTTTGGATAATATCCTTTTTCGATTGAGCATGGCTTCCACTATTCCTGGAGCCCGCCAATTAGTTAATCACAGGCATATTTTAGTTAATGGTCGGATAGTAGATATACCGAGTTATCGTTGCAAACCCAGCGATATTATTACAGCGAAGGATGATAAAAAATCCAGAGCTCTGATTCAAAATTCTATTGATTCAACTCCTCATGAGGAATTGCCAAAACATTTGACTCTTCACTCAGTCCAATATAAAGGACTAGTCAATCAAATAATAGATAGTAAGGGGGTCGGTTTGAAAATAAATGAATTGCTAGTGGTAGAATATTATTCTCGTCAAACT
>Rhodiola_calliantha
ATGTCGCGTTACCGAGGGCCTCGTTTCAAAAAAATACGTCGGCTGGGGGCTTTACCGGGACTAACTAGTAAAAGACCTAAAGTTGGAAGTGATCTTAGAAACCAATCACGTTCCGGTAAAAGATCCCAATATCGTATTCGTCTAGAAGAAAAACAAAAATTGCGTTTTCATTATGGTCTTACAGAACGACAATTGCTTAAATATGTCCGTATTGCCGGAAAAGCGAAAGGTTCAACAGGTCAGGTTTTATTACAATTACTTGAAATGCGTTTGGATAATATCCTTTTTCGATTGAGCATGGCTTCTACTATTCCTGGAGCCCGCCAATTAGTTAATCACAGGCATATTTTAGTTAATGGTCGGATAGTAGATATACCGAGTTATCGTTGCAAACCCAGCGATATTATTACAGCGAAGGATGATAAAAAATCCAGAGCTCTGATTCAAAATTCTATTGATTCAACTCCTCATGAGGAATTGCCAAAACATTTGACTCTTCACTCAGTCCAATATAAAGGACTAGTCAATCAAATAATAGATAGTAAGGGGGTCGGTTTGAAAATAAATGAATTGCTAGTGGTAGAATATTATTCTCGTCAAACT
>Rhodiola_crenulata
ATGTCGCGTTACCGAGGGCCTCGTTTCAAAAAAATACGTCGGCTGGGGGCTTTACCGGGACTAACTAGTAAAAGACCTAGAGTTGGAAGTGATCTTAGAAACCAATCACGTTCCGGTAAAAGATCCCAATATCGTATTCGTCTAGAAGAAAAACAAAAATTGCGTTTTCATTATGGTCTTACAGAACGACAATTGCTTAAATATGTCCGTATTGCCGGAAAAGCGAAAGGTTCAACAGGTCAGGTTTTATTACAATTACTTGAAATGCGTTTGGATAATATCCTTTTTCGATTGAGCATGGCTTCTACTATTCCTGGAGCCCGCCAATTAGTTAATCACAGGCATATTTTAGTTAATGGTCGGATAGTAGATATACCGAGTTATCGTTGCAAACCCAGCGATATTATTACAGCGAAGGATGATAAAAAATCCAGAGCTCTGATTCAAAATTCTATTGATTCAACTCCTCATGAGGAATTGCCAAAACATTTGACTCTTCACTCAGTCCAATATAAAGGACTAGTCAATCAAATAATAGATAGTAAGGGGGTCGGTTTGAAAATAAATGAATTGCTAGTGGTAGAATATTATTCTCGTCAAACT
>Rhodiola_henryi
ATGTCGCGTTACCGAGGGCCTCGTTTCAAAAAAATACGTCGGCTGGGGGCTTTACCGGGACTAACTAGTAAAAGACCTAGAGTTGGAAGTGATCTTAGAAACCAATCACGTTCCGGTAAAAGATCCCAATATCGTATTCGTCTAGAAGAAAAACAAAAATTGCGTTTTCATTATGGTCTTACAGAACGACAATTGCTTAAATATGTCCGTATTGCCGGAAAAGCGAAAGGTTCAACAGGTCAGGTTTTATTACAATTACTTGAAATGCGTTTGGATAATATCCTTTTTCGATTGAGCATGGCTTCTACTATTCCTGGAGCCCGCCAATTAGTTAATCACAGGCATATTTTAGTTAATGGTCGGATAGTAGATATACCGAGTTATCGTTGCAAACCCAGCGATATTATTACAGCGAAGGATGATAAAAAATCCAGAGCTCTGATTCAAAATTCTATTGATTCAACTCCTCATGAGGAATTGCCAAAACATTTGACTCTTCACTCAGTCCAATATAAAGGACTAGTCAATCAAATAATAGATAGTAAGGGGGTCGGTTTGAAAATAAATGAATTGCTAGTGGTAGAATATTATTCTCGTCAAACT
>Rhodiola_himalensis
ATGTCGCGTTACCGAGGGCCTCGTTTCAAAAAAATACGTCGGCTGGGGGCTTTACCGGGACTAACTAGTAAAAGACCTAGAGTTGGAAGTGATCTTAGAAACCAATCACGTTCCGGTAAAAGATCCCAATATCGTATTCGTCTAGAAGAAAAACAAAAATTGCGTTTTCATTATGGTCTTACAGAACGACAATTGCTTAAATATGTCCGTATTGCCGGAAAAGCGAAAGGTTCAACAGGTCAGGTTTTATTACAATTACTTGAAATGCGTTTGGATAATATCCTTTTTCGATTGAGCATGGCTTCTACTATTCCTGGAGCCCGCCAATTAGTTAATCACAGGCATATTTTAGTTAATGGTCGGATAGTAGATATACCGAGTTATCGTTGCAAACCCAGCGATATTATTACAGCGAAGGATGATAAAAAATCCAGAGCTCTGATTCAAAATTCTATTGATTCAACTCCTCATGAGGAATTGCCAAAACATTTGACTCTTCACTCAGTCCAATATAAAGGACTAGTCAATCAAATAATAGATAGTAAGGGGGTCGGTTTGAAAATAAATGAATTGCTAGTGGTAGAATATTATTCTCGTCAAACT
>Rhodiola_kirilowii
ATGTCGCGTTACCGAGGGCCTCGTTTCAAAAAAATACGTCGGCTGGGGGCTTTACCGGGACTAACTAGTAAAAGACCTAGAGTTGGAAGTGATCTTAGAAACCAATCACGTTCCGGTAAAAGATCCCAATATCGTATTCGTCTAGAAGAAAAACAAAAATTGCGTTTTCATTATGGTCTTACAGAACGACAATTGCTTAAATATGTCCGTATTGCCGGAAAAGCGAAAGGTTCAACAGGTCAGGTTTTATTACAATTACTTGAAATGCGTTTGGATAATATCCTTTTTCGATTGAGCATGGCTTCTACTATTCCTGGAGCCCGCCAATTAGTTAATCACAGGCATATTTTAGTTAATGGTCGGATAGTAGATATACCGAGTTATCGTTGCAAACCCAGCGATATTATTACAGCGAAGGATGATAAAAAATCCAGAGCTCTGATTCAAAATTCTATTGATTCAACTCCTCATGAGGAATTGCCAAAACATTTGACTCTTCACTCAGTCCAATATAAAGGACTAGTCAATCAAATAATAGATAGTAAGGGGGTCGGTTTGAAAATAAATGAATTGCTAGTGGTAGAATATTATTCTCGTCAAACT
>Rhodiola_rosea
ATGTCGCGTTACCGAGGGCCTCGTTTCAAAAAAATACGTCGGCTGGGGGCTTTACCGGGACTAACTAGTAAAAGACCTAGAGTTGGAAGTTATCTTAGAAACCAATCACGTTCCGGTAAAAGATCCCAATATCGTATTCGTCTAGAAGAAAAACAAAAATTGCGTTTTCATTATGGTCTTACAGAACGACAATTGCTTAAATATGTCCGTATTGCCGGAAAAGCGAAAGGTTCAACAGGTCAGGTTTTATTACAATTACTTGAAATGCGTTTGGATAATATCCTTTTTCGATTGAGCATGGCTTCTACTATTCCTGGAGCCCGCCAATTAGTGAATCACAGGCATATTTTAGTTAATGGTCGGATAGTAGATATACCGAGTTATCGTTGCAAACCCAGCGATATTATTACAGCGAAGGATGATAAAAAATCCAGAGCTCTGATTCAAAATTCTATTGATTCAACTCCTCATGAGGAATTGCCAAAACATTTGACTCTTCACTCAGTCCAATATAAAGGACTAGTCAATCAAATAATAGATAGTAAGGGGGTCGGTTTGAAAATAAATGAATTGCTAGTGGTAGAATATTATTCTCGTCAAACT
>Rhodiola_sacra
ATGTCGCGTTACCGAGGGCCTCGTTTCAAAAAAATACGTCGGCTGGGGGCTTTACCGGGACTAACTAGTAAAAGACCTAGAGTTGGAAGTGATCTTAGAAACCAATCACGTTCCGGTAAAAGATCCCAATATCGTATTCGTCTAGAAGAAAAACAAAAATTGCGTTTTCATTATGGTCTTACAGAACGACAATTGCTTAAATATGTCCGTATTGCCGGAAAAGCGAAAGGTTCAACAGGTCAGGTTTTATTACAATTACTTGAAATGCGTTTGGATAATATCCTTTTTCGATTGAGCATGGCTTCTACTATTCCTGGAGCCCGCCAATTAGTTAATCACAGGCATATTTTAGTTAATGGTCGGATAGTAGATATACCGAGTTATCGTTGCAAACCCAGCGATATTATTACAGCGAAGGATGATAAAAAATCCAGAGCTCTGATTCAAAATTCTATTGATTCAACTCCTCATGAGGAATTGCCAAAACATTTGACTCTTCACTCAGTCCAATATAAAGGACTAGTCAATCAAATAATAGATAGTAAGGGGGTCGGTTTGAAAATAAATGAATTGCTAGTGGTAGAATATTATTCTCGTCAAACT
>Rhodiola_yunnanensis
ATGTCGCGTTACCGAGGGCCTCGTTTCAAAAAAATACGTCGGCTGGGGGCTTTACCGGGACTAACTAGTAAAAGACCTAGAGTTGGAAGTGATCTTAGAAACCAATCACGTTCCGGTAAAAGATCCCAATATCGTATTCGTCTAGAAGAAAAACAAAAATTGCGTTTTCATTATGGTCTTACAGAACGACAATTGCTTAAATATGTCCGTATTGCCGGAAAAGCGAAAGGTTCAACAGGTCAGGTTTTATTACAATTACTTGAAATGCGTTTGGATAATATCCTTTTTCGATTGAGCATGGCTTCTACTATTCCTGGAGCCCGCCAATTAGTTAATCACAGGCATATTTTAGTTAATGGTCGGATAGTAGATATACCGAGTTATCGTTGCAAACCCAGCGATATTATTACAGCGAAGGATGATAAAAAATCCAGAGCTCTGATTCAAAATTCTATTGATTCAACTCCTCATGAGGAATTGCCAAAACATTTGACTCTTCACTCAGTCCAATATAAAGGACTAGTCAATCAAATAATAGATAGTAAGGGGGTCGGTTTGAAAATAAATGAATTGCTAGTGGTAGAATATTATTCTCGTCAAACT
>Rhodiola_dumulosa
ATGTCGCGTTACCGAGGGCCTCGTTTCAAAAAAATACGTCGGCTGGGGGCTTTACCGGGACTAACTAGTAAAAGACCTAGAGTTGGAAGTGATCTTAGAAACCAATCACGTTCCGGTAAAAGATCCCAATATCGTATTCGTCTAGAAGAAAAACAAAAATTGCGTTTTCATTATGGTCTTACAGAACGACAATTGCTTAAATATGTCCGTATTGCCGGAAAAGCGAAAGGTTCAACAGGTCAGGTTTTATTACAATTACTTGAAATGCGTTTGGATAATATCCTTTTTCGATTGAGCATGGCTTCTACTATTCCTGGAGCCCGCCAATTAGTTAATCACAGGCATATTTTAGTTAATGGTCGGATAGTAGATATACCGAGTTATCGTTGCAAACCCAGCGATATTATTACAGCGAAGGATGATAAAAAATCCAGAGCTCTGATTCAAAATTCTATTGATTCAACTCCTCATGAGGAATTGCCAAAACATTTGACTCTTCACTCAGTCCAATATAAAGGACTAGTCAATCAAATAATAGATAGTAAGGGGGTCGGTTTGAAAATAAATGAATTGCTAGTGGTAGAATATTATTCTCGTCAAACT
>Rhodiola_fastigiata
ATGTCGCGTTACCGAGGGCCTCGTTTCAAAAAAATACGTCGGCTGGGGGCTTTACCGGGACTAACTAGTAAAAGACCTAGAGTTGGAAGTGATCTTAGAAACCAATCACGTTCCGGTAAAAGATCCCAATATCGTATTCGTCTAGAAGAAAAACAAAAATTGCGTTTTCATTATGGTCTTACAGAACGACAATTGCTTAAATATGTCCGTATTGCCGGAAAAGCGAAAGGTTCAACAGGTCAGGTTTTATTACAATTACTTGAAATGCGTTTGGATAATATCCTTTTTCGATTGAGCATGGCTTCTACTATTCCTGGAGCCCGCCAATTAGTTAATCACAGGCATATTTTAGTTAATGGTCGGATAGTAGATATACCGAGTTATCGTTGCAAACCCAGCGATATTATTACAGCGAAGGATGATAAAAAATCCAGAGCTCTGATTCAAAATTCTATTGATTCAACTCCTCATGAGGAATTGCCAAAACATTTGACTCTTCACTCAGTCCAATATAAAGGACTAGTCAATCAAATAATAGATAGTAAGGGGGTCGGTTTGAAAATAAATGAATTGCTAGTGGTAGAATATTATTCTCGTCAAACT
>Rhodiola_gelida
ATGTCGCGTTACCGAGGGCCTCGTTTCAAAAAAATACGTCGGCTGGGGGCTTTACCGGGACTAACTAGTAAAAGACCTAGAGTTGGAAGTGATCTTAGAAACCAATCACGTTCCGGTAAAAGATCCCAATATCGTATTCGTCTAGAAGAAAAACAAAAATTGCGTTTTCATTATGGTCTTACAGAACGACAATTGCTTAAATATGTCCGTATTGCCGGAAAAGCGAAAGGTTCAACAGGTCAGGTTTTATTACAATTACTTGAAATGCGTTTGGATAATATCCTTTTTCGATTGAGCATGGCTTCTACTATTCCTGGAGCCCGCCAATTAGTTAATCACAGGCATATTTTAGTTAATGGTCGGATAGTAGATATACCGAGTTATCGTTGCAAACCCAGCGATATTATTACAGCGAAGGATGATAAAAAATCCAGAGCTCTGATTCAAAATTCTATTGATTCAACTCCTCATGAGGAATTGCCAAAACATTTGACTCTTCACTCAGTCCAATATAAAGGACTAGTCAATCAAATAATAGATAGTAAGGGGGTCGGTTTGAAAATAAATGAATTGCTAGTGGTAGAATATTATTCTCGTCAAACT
>Rhodiola_hobsonii
ATGTCGCGTTACCGAGGGCCTCGTTTCAAAAAAATACGTCGGCTGGGGGCTTTACCGGGACTAACTAGTAAAAGACCTAGAGTTGGAAGTGATCTTAGAAACCAATCACGTTCCGGTAAAAGATCCCAATATCGTATTCGTCTAGAAGAAAAACAAAAATTGCGTTTTCATTATGGTCTTACAGAACGACAATTGCTTAAATATGTCCGTATTGCCGGAAAAGCAAAAGGTTCAACAGGTCAGGTTTTATTACAATTACTTGAAATGCGTTTGGATAATATCCTTTTTCGATTGAGCATGGCTTCTACTATTCCTGGAGCCCGCCAATTAGTTAATCACAGGCATATTTTAGTTAATGGTCGGATAGTAGATATACCGAGTTATCGTTGCAAACCCAGCGATATTATTACAGCGAAGGATGATAAAAAATCCAGAGCTCTGATTCAAAATTCTATTGATTCAACTCCTCATGAGGAATTGCCAAAACATTTGACTCTTCACTCAGTCCAATATAAAGGACTAGTCAATCAAATAATAGATAGTAAGGGGGTCGGTTTGAAAATAAATGAATTGCTAGTGGTAGAATATTATTCTCGTCAAACT
>Rhodiola_humilis
ATGTCGCGTTACCGAGGGCCTCGTTTCAAAAAAATACGTCGGCTGGGGGCTTTACCGGGACTAACTAGTAAAAGACCTAGAGTTGGAAGTGATCTTAGAAACCAATCACGTTCCGGTAAAAGATCCCAATATCGTATTCGTCTAGAAGAAAAACAAAAATTGCGTTTTCATTATGGTCTTACAGAACGACAATTGCTTAAATATGTCCGTATTGCCGGAAAAGCAAAAGGTTCAACAGGTCAGGTTTTATTACAATTACTTGAAATGCGTTTGGATAATATCCTTTTTCGATTGAGCATGGCTTCTACTATTCCTGGAGCCCGCCAATTAGTTAATCACAGGCATATTTTAGTTAATGGTCGGATAGTAGATATACCGAGTTATCGTTGCAAACCCAGCGATATTATTACAGCGAAGGATGATAAAAAATCCAGAGCTCTGATTCAAAATTCTATTGATTCAACTCCTCATGAGGAATTGCCAAAACATTTGACTCTTCACTCAGTCCAATATAAAGGACTAGTCAATCAAATAATAGATAGTAAGGGGGTCGGTTTGAAAATAAATGAATTGCTAGTGGTAGAATATTATTCTCGTCAAACT
>Rhodiola_integrifolia
ATGTCGCGTTACCGAGGGCCTCGTTTCAAAAAAATACGTCGGCTGGGGGCTTTACCGGGACTAACTAGTAAAAGACCTAGAGTTGGAAGTGATCTTAGAAACCAATCACGTTCCGGTAAAAGATCCCAATATCGTATTCGTCTAGAAGAAAAGCAAAAATTGCGTTTTCATTATGGTCTTACAGAACGACAATTGCTTAAATATGTCCGTATTGCCGGAAAAGCGAAAGGTTCAACAGGTCAGGTTTTATTACAATTACTTGAAATGCGTTTGGATAATATCCTTTTTCGATTGAGCATGGCTTCTACTATTCCTGGAGCCCGCCAATTAGTTAATCACAGGCATATTTTAGTTAATGGTCGGATAGTAGATATACCGAGTTATCGTTGCAAACCCAGCGATATTATTACAGCGAAGGATGATAAAAAATCCAGAGCTCTGATTCAAAATTCTATTGATTCAACTCCTCATGAGGAATTGCCAAAACATTTGACTCTTCACTCAGTCCAATATAAAGGACTAGTCAATCAAATAATAGATAGTAAGGGGGTCGGTTTGAAAATAAATGAATTGCTAGTGGTAGAATATTATTCTCGTCAAACT
>Rhodiola_liciae
ATGTCGCGTTACCGAGGGCCTCGTTTCAAAAAAATACGTCGGCTGGGGGCTTTACCGGGACTAACTAGTAAAAGACCTAGAGTTGGAAGTGATCTTAGAAACCAATCACGTTCCGGTAAAAGATCCCAATATCGTATTCGTCTAGAAGAAAAACAAAAATTGCGTTTTCATTATGGTCTTACAGAACGACAATTGCTTAAATATGTCCGTATTGCCGGAAAAGCGAAAGGTTCAACAGGTCAGGTTTTATTACAATTACTTGAAATGCGTTTGGATAATATCCTTTTTCGATTGAGCATGGCTTCTACTATTCCTGGAGCCCGCCAATTAGTTAATCACAGGCATATTTTAGTTAATGGTCGGATAGTAGATATACCGAGTTATCGTTGCAAACCCAGCGATATTATTACAGCGAAGGATGATAAAAAATCCAGAGCTCTGATTCAAAATTCTATTGATTCAACTCCTCATGAGGAATTGCCAAAACATTTGACTCTTCACTCAGTCCAATATAAAGGACTAGTCAATCAAATAATAGATAGTAAGGGGGTCGGTTTGAAAATAAATGAATTGCTAGTGGTAGAATATTATTCTCGTCAAACT
>Rhodiola_macrocarpa
ATGTCGCGTTACCGAGGGCCTCGTTTCAAAAAAATACGTCGGCTGGGGGCTTTACCGGGACTAACTAGTAAAAGACCTAGAGTTGGAAGTGATCTTAGAAACCAATCACGTTCCGGTAAAAGATCCCAATATCGTATTCGTCTAGAAGAAAAACAAAAATTGCGTTTTCATTATGGTCTTACAGAACGACAATTGCTTAAATATGTCCGTATTGCCGGAAAAGCGAAAGGTTCAACAGGTCAGGTTTTATTACAATTACTTGAAATGCGTTTGGATAATATCCTTTTTCGATTGAGCATGGCTTCTACTATTCCTGGAGCCCGCCAATTAGTTAATCACAGGCATATTTTAGTTAATGGTCGGATAGTAGATATACCGAGTTATCGTTGCAAACCCAGCGATATTATTACAGCGAAGGATGATAAAAAATCCAGAGCTCTGATTCAAAATTCTATTGATTCAACTCCTCATGAGGAATTGCCAAAACATTTGACTCTTCACTCAGTCCAATATAAAGGACTAGTCAATCAAATAATAGATAGTAAGGGGGTCGGTTTGAAAATAAATGAATTGCTAGTGGTAGAATATTATTCTCGTCAAACT
>Rhodiola_ovatisepala
ATGTCGCGTTACCGAGGGCCTCGTTTCAAAAAAATACGTCGGCTGGGGGCTTTACCGGGACTAACTAGTAAAAGACCTAGAGTTGGAAGTGATCTTAGAAACCAATCACGTTCCGGTAAAAGATCCCAATATCGTATTCGTCTAGAAGAAAAACAAAAATTGCGTTTTCATTATGGTCTTACAGAACGACAATTGCTTAAATATGTCCGTATTGCCGGAAAAGCAAAAGGTTCAACAGGTCAGGTTTTATTACAATTACTTGAAATGCGTTTGGATAATATCCTTTTTCGATTGAGCATGGCTTCTACTATTCCTGGAGCCCGCCAATTAGTTAATCACAGGCATATTTTAGTTAATGGTCGGATAGTAGATATACCGAGTTATCGTTGCAAACCCAGCGATATTATTACAGCGAAGGATGATAAAAAATCCAGAGCTCTGATTCAAAATTCTATTGATTCAACTCCTCATGAGGAATTGCCAAAACATTTGACTCTTCACTCAGTCCAATATAAAGGACTAGTCAATCAAATAATAGATAGTAAGGGGGTCGGTTTGAAAATAAATGAATTGCTAGTGGTAGAATATTATTCTCGTCAAACT
>Rhodiola_prainii
ATGTCGCGTTACCGAGGGCCTCGTTTCAAAAAAATACGTCGGCTGGGGGCTTTACCGGGACTAACTAGTAAAAGACCTAGAGTTGGAAGTGATCTTAGAAACCAATCACGTTCCGGTAAAAGATCCCAATATCGTATTCGTCTAGAAGAAAAACAAAAATTGCGTTTTCATTATGGTCTTACAGAACGACAATTGCTTAAATATGTCCGTATTGCCGGAAAAGCAAAAGGTTCAACAGGTCAGGTTTTATTACAATTACTTGAAATGCGTTTGGATAATATCCTTTTTCGATTGAGCATGGCTTCTACTATTCCTGGAGCCCGCCAATTAGTTAATCACAGGCATATTTTAGTTAATGGTCGGATAGTAGATATACCGAGTTATCGTTGCAAACCCAGCGATATTATTACAGCGAAGGATGATAAAAAATCCAGAGCTCTGATTCAAAATTCTATTGATTCAACTCCTCATGAGGAATTGCCAAAACATTTGACTCTTCACTCAGTCCAATATAAAGGACTAGTCAATCAAATAATAGATAGTAAGGGGGTCGGTTTGAAAATAAATGAATTGCTAGTGGTAGAATATTATTCTCGTCAAACT
>Rhodiola_quadrifida
ATGTCGCGTTACCGAGGGCCTCGTTTCAAAAAAATACGTCGGCTGGGGGCTTTACCGGGACTAACTAGTAAAAGACCTAGAGTTGGAAGTGATCTTAGAAACCAATCACGTTCCGGTAAAAGATCCCAATATCGTATTCGTCTAGAAGAAAAACAAAAATTGCGTTTTCATTATGGTCTTACAGAACGACAATTGCTTAAATATGTCCGTATTGCCGGAAAAGCGAAAGGTTCAACAGGTCAGGTTTTATTACAATTACTTGAAATGCGTTTGGATAATATCCTTTTTCGATTGAGCATGGCTTCTACTATTCCTGGAGCCCGCCAATTAGTTAATCACAGGCATATTTTAGTTAATGGTCGGATAGTAGATATACCGAGTTATCGTTGCAAACCCAGCGATATTATTACAGCGAAGGATGATAAAAAATCCAGAGCTCTGATTCAAAATTCTATTGATTCAACTCCTCATGAGGAATTGCCAAAACATTTGACTCTTCACTCAGTCCAATATAAAGGACTAGTCAATCAAATAATAGATAGTAAGGGGGTCGGTTTGAAAATAAATGAATTGCTAGTGGTAGAATATTATTCTCGTCAAACT
>Rhodiola_rhodantha
ATGTCGCGTTACCGAGGGCCTCGTTTCAAAAAAATACGTCGGCTGGGGGCTTTACCGGGACTAACTAGTAAAAGACCTAGAGTTGGAAGTGATCTTAGAAACCAATCACGTTCCGGTAAAAGATCCCAATATCGTATTCGTCTAGAAGAAAAGCAAAAATTGCGTTTTCATTATGGTCTTACAGAACGACAATTGCTTAAATATGTCCGTATTGCCGGAAAAGCGAAAGGTTCAACAGGTCAGGTTTTATTACAATTACTTGAAATGCGTTTGGATAATATCCTTTTTCGATTGAGCATGGCTTCTACTATTCCTGGAGCCCGCCAATTAGTTAATCACAGGCATATTTTAGTTAATGGTCGGATAGTAGATATACCGAGTTATCGTTGCAAACCCAGCGATATTATTACAGCGAAGGATGATAAAAAATCCAGAGCTCTGATTCAAAATTCTATTGATTCAACTCCTCATGAGGAATTGCCAAAACATTTGACTCTTCACTCAGTCCAATATAAAGGACTAGTCAATCAAATAATAGATAGTAAGGGGGTCGGTTTGAAAATAAATGAATTGCTAGTGGTAGAATATTATTCTCGTCAAACT
>Rhodiola_sexifolia
ATGTCGCGTTACCGAGGGCCTCGTTTCAAAAAAATACGTCGGCTGGGGGCTTTACCGGGACTAACTAGTAAAAGACCTAGAGTTGGAAGTGATCTTAGAAACCAATCACGTTCCGGTAAAAGATCCCAATATCGTATTCGTCTAGAAGAAAAACAAAAATTGCGTTTTCATTATGGTCTTACAGAACGACAATTGCTTAAATATGTCCGTATTGCCGGAAAAGCAAAAGGTTCAACAGGTCAGGTTTTATTACAATTACTTGAAATGCGTTTGGATAATATCCTTTTTCGATTGAGCATGGCTTCTACTATTCCTGGAGCCCGCCAATTAGTTAATCACAGGCATATTTTAGTTAATGGTCGGATAGTAGATATACCGAGTTATCGTTGCAAACCCAGCGATATTATTACAGCGAAGGATGATAAAAAATCCAGAGCTCTGATTCAAAATTCTATTGATTCAACTCCTCATGAGGAATTGCCAAAACATTTGACTCTTCACTCAGTCCAATATAAAGGACTAGTCAATCAAATAATAGATAGTAAGGGGGTCGGTTTGAAAATAAATGAATTGCTAGTGGTAGAATATTATTCTCGTCAAACT
>Rhodiola_sinuata
ATGTCGCGTTACCGAGGGCCTCGTTTCAAAAAAATACGTCGGCTGGGGGCTTTACCGGGACTAACTAGTAAAAGACCTAGAGTTGGAAGTGATCTTAGAAACCAATCACGTTCCGGTAAAAGATCCCAATATCGTATTCGTCTAGAAGAAAAACAAAAATTGCGTTTTCATTATGGTCTTACAGAACGACAATTGCTTAAATATGTCCGTATTGCCGGAAAAGCAAAAGGTTCAACAGGTCAGGTTTTATTACAATTACTTGAAATGCGTTTGGATAATATCCTTTTTCGATTGAGCATGGCTTCTACTATTCCTGGAGCCCGCCAATTAGTTAATCACAGGCATATTTTAGTTAATGGTCGGATAGTAGATATACCGAGTTATCGTTGCAAACCCAGCGATATTATTACAGCGAAGGATGATAAAAAATCCAGAGCTCTGATTCAAAATTCTATTGATTCAACTCCTCATGAGGAATTGCCAAAACATTTGACTCTTCACTCAGTCCAATATAAAGGACTAGTCAATCAAATAATAGATAGTAAGGGGGTCGGTTTGAAAATAAATGAATTGCTAGTGGTAGAATATTATTCTCGTCAAACT
>Rhodiola_smithii
ATGTCGCGTTACCGAGGGCCTCGTTTCAAAAAAATACGTCGGCTGGGGGCTTTACCAGGACTAACTAGTAAAAGACCTAGAGTTGGAAGTGATCTTAGAAACCAATCACGTTCCGGTAAAAGATCCCAATATCGTATTCGTCTAGAAGAAAAACAAAAATTGCGTTTTCATTATGGTCTTACAGAACGACAATTGCTTAAATATGTCCGTATTGCCGGAAAAGCGAAAGGTTCAACAGGTCAGGTTTTATTACAATTACTTGAAATGCGTTTGGATAATATCCTTTTTCGATTGAGCATGGCTTCTACTATTCCTGGAGCCCGCCAATTAGTTAATCACAGGCATATTTTAGTTAATGGTCGGATAGTAGATATACCGAGTTATCGTTGCAAACCCAGCGATATTATTACAGCGAAGGATGATAAAAAATCCAGAGCTCTGATTCAAAATTCTATTGATTCAACTCCTCGTGAGGAATTGCCAAAACATTTGACTCTTCACTCAGTCCAATATAAAGGACTAGTCAATCAAATAATAGATAGTAAGGGGGTCGGTTTGAAAATAAATGAATTGCTAGTGGTAGAATATTATTCTCGTCAAACT
>Rhodiola_stapfii
ATGTCGCGTTACCGAGGGCCTCGTTTCAAAAAAATACGTCGGCTGGGGGCTTTACCGGGACTAACTAGTAAAAGACCTAGAGTTGGAAGTGATCTTAGAAACCAATCACGTTCCGGTAAAAGATCCCAATATCGTATTCGTCTAGAAGAAAAACAAAAATTGCGTTTTCATTATGGTCTTACAGAACGACAATTGCTTAAATATGTCCGTATTGCCGGAAAAGCAAAAGGTTCAACAGGTCAGGTTTTATTACAATTACTTGAAATGCGTTTGGATAATATCCTTTTTCGATTGAGCATGGCTTCTACTATTCCTGGAGCCCGCCAATTAGTTAATCACAGGCATATTTTAGTTAATGGTCGGATAGTAGATATACCGAGTTATCGTTGCAAACCCAGCGATATTATTACAGCGAAGGATGATAAAAAATCCAGAGCTCTGATTAAAAATTCTATTGATTCAACTCCTCATGAGGAATTGCCAAAACATTTGACTCTTCACTCAGTCCAATATAAAGGACTAGTCAATCAAATAATAGATAGTAAGGGGGTCGGTTTGAAAATAAATGAATTGCTAGTGGTAGAATATTATTCTCGTCAAACT
>Rhodiola_subopposita
ATGTCGCGTTACCGAGGGCCTCGTTTCAAAAAAATACGTCGGCTGGGGGCTTTACCGGGACTAACTAGTAAAAGACCTAGAGTTGGAAGTGATCTTAGAAACCAATCACGTTCCGGTAAAAGATCCCAATATCGTATTCGTCTAGAAGAAAAACAAAAATTGCGTTTTCATTATGGTCTTACAGAACGACAATTGCTTAAATATGTCCGTATTGCCGGAAAAGCGAAAGGTTCAACAGGTCAGGTTTTATTACAATTACTTGAAATGCGTTTGGATAATATCCTTTTTCGATTGAGCATGGCTTCTACTATTCCTGGAGCCCGCCAATTAGTTAATCACAGGCATATTTTAGTTAATGGTCGGATAGTAGATATACCGAGTTATCGTTGCAAACCCAGCGATATTATTACAGCGAAGGATGATAAAAAATCCAGAGCTCTGATTCAAAATTCTATTGATTCAACTCCTCATGAGGAATTGCCAAAACATTTGACTCTTCACTCAGTCCAATATAAAGGACTAGTCAATCAAATAATAGATAGTAAGGGGGTCGGTTTGAAAATAAATGAATTGCTAGTGGTAGAATATTATTCTCGTCAAACT
>Rhodiola_tangutica
ATGTCGCGTTACCGAGGGCCTCGTTTCAAAAAAATACGTCGGCTGGGGGCTTTACCGGGACTAACTAGTAAAAGACCTAGAGTTGGAAGTGATCTTAGAAACCAATCACGTTCCGGTAAAAGATCCCAATATCGTATTCGTCTAGAAGAAAAACAAAAATTGCGTTTTCATTATGGTCTTACAGAACGACAATTGCTTAAATATGTCCGTATTGCCGGAAAAGCGAAAGGTTCAACAGGTCAGGTTTTATTACAATTACTTGAAATGCGTTTGGATAATATCCTTTTTCGATTGAGCATGGCTTCTACTATTCCTGGAGCCCGCCAATTAGTTAATCACAGGCATATTTTAGTTAATGGTCGGATAGTAGATATACCGAGTTATCGTTGCAAACCCAGCGATATTATTACAGCGAAGGATGATAAAAAATCCAGAGCTCTGATTCAAAATTCTATTGATTCAACTCCTCATGAGGAATTGCCAAAACATTTGACTCTTCACTCAGTCCAATATAAAGGACTAGTCAATCAAATAATAGATAGTAAGGGGGTCGGTTTGAAAATAAATGAATTGCTAGTGGTAGAATATTATTCTCGTCAAACT
>Rhodiola_wallichiana
ATGTCGCGTTACCGAGGGCCTCGTTTCAAAAAAATACGTCGGCTGGGGGCTTTACCGGGACTAACTAGTAAAAGACCTAGAGTTGGAAGTGATCTTAGAAACCAATCACGTTCCGGTAAAAGATCCCAATATCGTATTCGTCTAGAAGAAAAACAAAAATTGCGTTTTCATTATGGTCTTACAGAACGACAATTGCTTAAATATGTCCGTATTGCCGGAAAAGCGAAAGGTTCAACAGGTCAGGTTTTATTACAATTACTTGAAATGCGTTTGGATAATATCCTTTTTCGATTGAGCATGGCTTCTACTATTCCTGGAGCCCGCCAATTAGTTAATCACAGGCATATTTTAGTTAATGGTCGGATAGTAGATATACCGAGTTATCGTTGCAAACCCAGCGATATTATTACAGCGAAGGATGATAAAAAATCCAGAGCTCTGATTCAAAATTCTATTGATTCAACTCCTCATGAGGAATTGCCAAAACATTTGACTCTTCACTCAGTCCAATATAAAGGACTAGTCAATCAAATAATAGATAGTAAGGGGGTTGGTTTGAAAATAAATGAATTGCTAGTGGTAGAATATTATTCTCGTCAAACT
>Hylotelephium_ewersii
ATGTCGCGTTACCGAGGGCCTCGTTTCAAAAAAATACGCCGGCTGGGGGCTTTACCGGGACTAACTAGTAAAAGACCTAGAGTTGGAAGTGATCTTAGAAACCAATCACGTTCCGGTAAAAGATCCCAATATCGTATTCGTCTCGAAGAAAAACAAAAATTGCGTTTTCATTATGGTCTTACAGAACGACAATTGCTTAAATATGTCCGTATTGCCGGAAAAGCGAAAGGTTCAACAGGTCAGGTTTTACTACAATTACTTGAAATGCGTTTGGATAATATCCTTTTTCGATTGAGCATGGCTTCTACTATTCCTGGAGCCCGCCAATTAGTTAATCACAGGCATATTTTAGTTAATGGTCGGATAGTAGATATACCGAGTTATCGTTGCAAACCCAGCGATATTATTACAGCGAAGGATGATAAAAAATCCAAAGCTCTGATTCAAAATTCTATTGATTCAACTCCTCATGAGGAATTGCCAAAACATTTGACTCTTCACTCAGTTCAATATAAAGGACTAGTGAATCAAATAATAGATAGTAAGGGAGTCGGTTTGAAAATAAATGAATTGCTAGTGGTAGAATATTATTCTCGTCAAACT
>Hylotelephium_verticillatum
ATGTCGCGTTACCGAGGGCCTCGTTTCAAAAAAATACGCCGGCTGGGGGCTTTACCGGGACTAACTAGTAAAAGACCTAGAGTTGGAAGTGATCTTAGAAACCAATTACGTTCCGGTAAAAGATCCCAATATCGTATTCGTCTCGAAGAAAAACAAAAATTGCGTTTTCATTATGGTCTTACAGAACGACAATTGCTTAAATATGTCCGTATTGCCGGAAAAGCGAAAGGTTCAACAGGTCAGGTTTTACTACAATTACTTGAAATGCGTTTGGATAATATCCTTTTTCGATTGAGCATGGCTTCTACTATTCCTGGAGCCCGCCAATTAGTTAATCACAGGCATATTTTAGTTAATGGTCGGATAGTAGATATACCGAGTTATCGTTGCAAACCCAGCGATATTATTACAGCGAAGGATGATAAAAAATCCAAAGCTCTGATTCAAAATTCTATTGATTCAACTCCTCATGAGGAATTGCCAAAACATTTGACTCTTCACTCAGTTCAATATAAAGGACTAGTGAATCAAATAATAGATAGTAAGGGAGTCGGTTTGAAAATAAATGAATTGCTAGTGGTAGAATATTATTCTCGTCAAACT
>Hylotelephium_viviparum
ATGTCGCGTTACCGAGGGCCTCGTTTCAAAAAAATACGCCGGCTGGGGGCTTTACCGGGACTAACTAGTAAAAGACCTAGAGTTGGAAGTGATCTTAGAAACCAATTACGTTCCGGTAAAAGATCCCAATATCGTATTCGTCTCGAAGAAAAACAAAAATTGCGTTTTCATTATGGTCTTACAGAACGACAATTGCTTAAATATGTCCGTATTGCCGGAAAAGCGAAAGGTTCAACAGGTCAGGTTTTACTACAATTACTTGAAATGCGTTTGGATAATATCCTTTTTCGATTGAGCATGGCTTCTACTATTCCTGGAGCCCGCCAATTAGTTAATCACAGGCATATTTTAGTTAATGGTCGGATAGTAGATATACCGAGTTATCGTTGCAAACCCAGCGATATTATTACAGCGAAGGATGATAAAAAATCCAAAGCTCTGATTCAAAATTCTATTGATTCAACTCCTCATGAGGAATTGCCAAAACATTTGACTCTTCACTCAGTTCAATATAAAGGACTAGTGAATCAAATAATAGATAGTAAGGGAGTAGGTTTGAAAATAAATGAATTGCTAGTGGTAGAATATTATTCTCGTCAAACT
>Meterostachys_sikokianus
ATGTCGCGTTACCGAGGGCCTCGTTTCAAAAAAATACGCCGGCTGGGGGCTTTACCGGGACTAACTAGTAAAAGACCTAGAGTTAGAAGTGATCTTAGAAACCAATCACGTTCCGGTAAAAGATCCCAATATCGTATTCGTCTAGAAGAAAAACAAAAATTGCGTTTTCATTATGGTCTTACAGAACGACAATTGCTTAAATATGTCCGTATTGCCGGAAAAGCGAAAGGTTCAACAGGTCAGGTTTTACTACAATTACTTGAAATGCGTTTGGATAATATCCTTTTTCGATTGAGCATGGCTTCTACTATTCCTGGAGCCCGTCAATTAGTTAATCACAGGCATATTTTAGTTAATGGTCGGATAGTAGATATACCGAGTTATCGTTGCAAACCCAGCGATATTATTACAGCGAAGGATGATAAAAAATCCAAAGTTCTGATTCAAAATTATATTGATTCAACTCCTCATGAGGAATTGCCAAAACATTTGACTCTTCACTCAGTTCAATATAAAGGACTAGTGAATCAAATAATAGATAGTAAGGGAGTCGGTTTGAAAATAAATGAATTGCTAGTGGTAGAATATTATTCTCGTCAAACT
>Orostachys_fimbriata
ATGTCGCGTTACCGAGGGCCTCGTTTCAAAAAAATACGCCGGCTGGGGGCTTTACCGGGACTAACTAGTAAAAGACCTAGAGTTGGAAGTGATCTTAGAAACCAATCACGTTCCGGTAAAAGATCCCAATATCGTATTCGTCTAGAAGAAAAACAAAAATTACGTTTTCATTATGGTCTTACAGAACGACAATTGCTTAAATATGTCCGTATTGCCGGAAAAGCGAAAGGTTCAACAGGTCAGGTTTTACTACAATTACTTGAAATGCGTTTGGATAATATCCTTTTTCGATTGAGCATGGCTTCTACTATTCCTGGAGCCCGCCAATTAGTTAATCACAGGCATATTTTAGTTAATGGTCGGATAGTAGATATACCGAGTTATCGTTGCAAACCCAGCGATATTATTACAGCGAAGGATGATAAAAAATCCAAAGCTCTGATTCAAAATTCTATTGATTCAACTCCTCATGAGGAATTGCCAAAACATTTGACTCTTCACTCAGTTCAATATGAAGGACTAGTGAATCAAATAATAGATAGTAAGGGAGTTGGTTTGAAAATAAATGAATTGCTAGTGGTAGAATATTATTCTCGTCAAACT
>Orostachys_japonica
ATGTCGCGTTACCGAGGGCCTCGTTTCAAAAAAATACGCCGGCTGGGGGCTTTACCGGGACTAACTAGTAAAAGACCTAGAGTTGGAAGTGATCTTAGAAACCAATCACGTTCCGGTAAAAGATCCCAATATCGTATTCGTCTAGAAGAAAAACAAAAATTGCGTTTTCATTATGGTCTTACAGAACGACAATTGCTTAAATATGTCCGTATTGCCGGAAAAGCGAAAGGTTCAACAGGTCAGGTTTTACTACAATTACTTGAAATGCGTTTGGATAATATCCTTTTTCGATTGAGCATGGCTTCTACTATTCCTGGAGCCCGCCAATTAGTTAATCACAGGCATATTTTAGTTAATGGTCGGATAGTAGATATACCGAGTTATCGTTGCAAACCCAGCGATATTATTACAGCGAAGGATGATAAAAAATCCAAAGCTCTGATTCAAAATTCTATTGATTCAACTCCTCATGAGGAATTGCCAAAACATTTGACTCTTCACTCAGTTCAATATGAAGGACTAGTGAATCAAATAATAGATAGTAAGGGAGTTGGTTTGAAAATAAATGAATTGCTAGTGGTAGAATATTATTCTCGTCAAACT
>Orostachys_minuta
ATGTCGCGTTACCGAGGGCCTCGTTTCAAAAAAATACGCCGGCTGGGGGCTTTACCGGGACTAACTAGTAAAAGACCTAGAGTTGGAAGTGATCTTAGAAACCAATCACGTTCCGGTAAAAGATCCCAATATCGTATTCGTCTAGAAGAAAAACAAAAATTGCGTTTTCATTATGGTCTTACAGAACGACAATTGCTTAAATATGTCCGTATTGCCGGAAAAGCGAAAGGTTCAACAGGTCAGGTTTTACTACAATTACTTGAAATGCGTTTGGATAATATCCTTTTTCGATTGAGCATGGCTTCTACTATTCCTGGAGCCCGCCAATTAGTTAATCACAGGCATATTTTAGTTAATGGTCGGATAGTAGATATACCGAGTTATCGTTGCAAACCCAGCGATATTATTACAGCGAAGGATGATAAAAAATCCAAAGCTCTGATTCAAAATTCTATTGATTCAACTCCTCATGAGGAATTGCCAAAACATTTGACTCTTCACTCAGTTCAATATGAAGGACTAGTGAATCAAATAATAGATAGTAAGGGAGTTGGTTTGAAAATAAATGAATTGCTAGTGGTAGAATATTATTCTCGTCAAACT
>Orostachys_iwarenge_f_magna
ATGTCGCGTTACCGAGGGCCTCGTTTCAAAAAAATACGCCGGCTGGGGGCTTTACCGGGACTAACTAGTAAAAGACCTAGAGTTGGAAGTGATCTTAGAAACCAATCACGTTCCGGTAAAAGATCCCAATATCGTATTCGTCTAGAAGAAAAACAAAAATTGCGTTTTCATTATGGTCTTACAGAACGACAATTGCTTAAATATGTCCGTATTGCCGGAAAAGCGAAAGGTTCAACAGGTCAAGTTTTACTACAATTACTTGAAATGCGTTTGGATAATATCCTTTTTCGATTGAACATGGCTTCTACTATTCCTGGAGCCCGCCAATTAGTTAATCACAGGCATATTTTAGTTAATGGTCGGATAGTAGATATACCGAGTTATCGTTGCAAACCCAGCGATATTATTACAGCGAAGGATGATAAAAAATCCAAAGCTCTGATTCAAAATTCTATTGATTCAACTCCTCATGAGGAATTGCCAAAACATTTGACTCTTCACTCAGTTCAATATAAAGGACTAGTGAATCAAATAATAGATAGTAAGGGAGTCGGTTTGAAAATAAATGAATTGCTAGTGGTAGAATATTATTCTCGTCAAACT
>Sinocrassula_densirosulata
ATGTCGCGTTACCGAGGGCCTCGTTTCAAAAAAATACGACGGCTGGGGGCTTTACCGGGACTAACTAGTAAAAGACCTAGAGTTGGAAGTGATCTTAGAAACCAATCACGTTCCGGTAAAAGATCCCAATATCGTATTCGTCTAGAAGAAAAACAAAAATTGCGTTTTCATTATGGTCTTACAGAACGACAATTGCTTAAATATGTCCGTATTGCCGGAAAAGCGAAAGGTTCAACAGGTCAGGTTTTACTACAATTACTTGAAATGCGTTTGGATAATATCCTTTTTCGATTGAGCATGGCTTCCACTATTCCTGGAGCCCGCCAATTAGTTAATCACAGGCATATTTTAGTTAATGGTCGGATAGTAGATATACCGAGTTATCGTTGCAAACCCAGCGATATTATTACAGCGAAGGATGATAAAAAATCCAAAGCTCTGATTCAAAATTCTATTGATTCAACTCCTCATGAGGAATTGCCAAAACATTTGACTCTTCACTCAGTTCAATATAAAGGACTAGTGAATCAAATAATAGATAGTAAGGGAGTCGGTTTGAAAATAAATGAATTGCTAGTGGTAGAATATTATTCTCGTCAAACT
>Sinocrassula_indica
ATGTCGCGTTACCGAGGGCCTCGTTTCAAAAAAATACGACGGCTGGGGGCTTTACCGGGACTAACTAGTAAAAGACCTAGAGTTGGAAGTGATCTTAGAAACCAATCACGTTCCGGTAAAAGATCCCAATATCGTATTCGTCTAGAAGAAAAACAAAAATTGCGTTTTCATTATGGTCTTACAGAACGACAATTGCTTAAATATGTCCGTATTGCCGGAAAAGCGAAAGGTTCAACAGGTCAGGTTTTACTACAATTACTTGAAATGCGTTTGGATAATATCCTTTTTCGATTGAGCATGGCTTCCACTATTCCTGGAGCCCGCCAATTAGTTAATCACAGGCATATTTTAGTTAATGGTCGGATAGTAGATATACCGAGTTATCGTTGCAAACCCAGCGATATTATTACAGCGAAGGATGATAAAAAATCCAAAGCTCTGATTCAAAATTCTATTGATTCAACTCCTCATGAGGAATTGCCAAAACATTTGACTCTTCACTCAGTTCAATATAAAGGACTAGTGAATCAAATAATAGATAGTAAGGGAGTCGGTTTGAAAATAAATGAATTGCTAGTGGTAGAATATTATTCTCGTCAAACT
>Umbilicus_rupestris
ATGTCGCGTTACCGAGGGCCTCGTTTCAAAAAAATACGCCGGCTGGGGGCTTTACCGGGACTAACTAGTAAAAGACCTAGAGTTGGAAGTGATCTTAGAAACCAATCACGTTCCGGTAAAAGATCCCAATATCGTATTCGTCTAGAAGAAAAACAAAAATTGCGTTTTCATTATGGTCTTACAGAACGACAATTGCTTAAATATGTCCGTATTGCCGGAAAAGCGAAAGGTTCAACAGGTCAGGTTTTACTACAATTACTTGAAATGCGTTTGGATAATATCCTTTTTCGATTGAGCATGGCTTCTACTATTCCTGGAGCCCGCCAATTAGTTAATCACAGGCATATTTTAGTTAATGGTCGGATAGTAGATATACCGAGTTATCGTTGCAAACCCAGCGATATTATTACAGCGAAGGATGATAAAAAATCCAGAGCTCTGATTCAAAATTCTATTGATTCAATTCCTCATGAGGAATTGCCAAAGCATTTGACTCTTCACTCATTCCAATATAAAGGACTAGTTAATCAAATAATAGATAGTAAGGGGGTCGGTTTGAAAATAAATGAATTGCTAGTGGTAGAATATTATTCTCGTCAAACT
>Myriophyllum_aquaticum
ATGTCGCGTTACCGAGGGCCTCGTTTCAAAAAAATACGCCGTCTGGGGGCTTTACCGGGACTAACTAGTAAAAGGCCTAGAGTCGGAAGTGATCTTCGAAACCAATCGCGTTCCGGTAAAAGATCTCAATATCGTATCCGTCTAGAAGAAAAGCAAAAATTGCGTTTTCATTACGGTCTTACAGAACGACAATTACTTAAATACGTACGTATCGCCGGAAAAGCAAAAGGTTCAACAGGTCAGGTTTTACTACAATTACTTGAAATGCGCTTGGATAACATCCTTTTTCGATTGGGTATGGCTTCGACTATTCCTGGAGCACGTCAATTAGTTAACCATAGACATATTTTAGTTAATGGTCGTATAGTAGATATACCAAGTTATCGCTGTAAACCCCGAGATATTATTACAGCGAAGGATGAACAAAAATCCAGAGCTATGATTCAAAATTATCTTGATTTATCCCCTCATGAGGAATTGCCAAAACATTTAACTCTTCAACCATTCCAATATAAGGGATTAGTCAATCAAATAATAGATAATAAATGGGTTGGTTTGAAAATAAATGAATTGCTAGTCGTAGAATATTATTCTCGTCAGACT
>Myriophyllum_spicatum
ATGTCGCGTTACCGAGGGCCTCGTTTCAAAAAAATACGCCGTCTGGGGGCTTTACCGGGACTAACTAGTAAAAGGCCTAGAGTTGGAAGTGATCTTCGAAACCAATCGCGTTCCGGTAAAAGATCTCAATATCGTATCCGTCTAGAAGAAAAGCAAAAATTGCGTTTTCATTACGGTCTTACAGAACGACAATTACTTAAATACGTACGTATCGCCGGAAAAGCAAAAGGTTCAACAGGTCAGGTTTTACTACAATTACTTGAAATGCGCTTGGATAACATCCTTTTTCGATTGGGTATGGCTTCGACTATTCCTGGAGCACGTCAATTAGTTAACCATAGACATATTTTAGTTAATGGTCGTATAGTAGATATACCAAGTTATCGCTGCAAACCCCGAGATATTATTACAGCGAAGGATGAACAAAAATCCAGAGCTATGATTCAAAATTATCTTGATTTATCCCCTCATGAGGAATTGCCAAAACATTTAACTCTTCAACCATTCCAATATAAGGGATTAGTCAATCAAATAATAGATAAAAACTGGGTTGGTTTGAAAATAAATGAATTGCTAGTGGTAGAATATTATTCTCGTCAGACT
>Sempervivum_heuffelii
ATGTCGCGTTACCGAGGGCCTCGTTTCAAAAAAATACGCCGGCTGGGGGCTTTACCGGGACTAACTAGTAAAAGACCTAGAGTTGGAAGTGAGCTTAGAAACCAATCACGTTCCGGTAAAAGATCCCAATATCGTATTCGTCTAGAAGAAAAACAAAAATTGCGTTTTCATTATGGTCTTACAGAACGACAATTGCTTAAATATGTCCGTATTGCCGGAAAAGCGAAAGGTTCAACAGGTCAGGTTTTACTACAATTACTTGAAATGCGTTTGGATAATATCCTTTTTCGATTGAGCATGGCTTCTACTATTCCTGGAGCCCGCCAATTAGTTAATCACAGGCATATTTTAGTTAATGGTCGGATAGTAGATATACCGAGTTATCGTTGCAAACCCAGCGATATTATTACAGCGAAGGATGATAAAAAATCCAGAGCTCTGATTCAAAATTCTATTGATTCAACTCCTCATGAGGAATTGCCAAAACATTTGACTCTTCACGCATTCCAATATAAAGGACTAGTCAATCAAATAATAGATAGTAAGGGGGTCGGTTTGAAAATAAATGAATTGCTAGTGGTAGAATATTATTCTCGTCAAACT
>Sempervivum_ciliosum
ATGTCGCGTTACCGAGGGCCTCGTTTCAAAAAAATACGCCGGCTGGGGGCTTTACCGGGACTAACTAGTAAAAGACCTAGAGTTGGAAGTGAGCTTAGAAACCAATCACGTTCCGGTAAAAGATCCCAATATCGTATTCGTCTAGAAGAAAAACAAAAATTGCGTTTTCATTATGGTCTTACAGAACGACAATTGCTTAAATATGTCCGTATTGCCGGAAAAGCGAAAGGTTCAACAGGTCAGGTTTTACTACAATTACTTGAAATGCGTTTGGATAATATCCTTTTTCGATTGAGCATGGCTTCTACTATTCCTGGAGCCCGCCAATTAGTTAATCACAGGCATATTTTAGTTAATGGTCGGATAGTAGATATACCGAGTTATCGTTGCAAACCCAGCGATATTATTACAGCGAAGGATGATAAAAAATCCAGAGCTCTGATTCAAAATTCTATTGATTCAACTCCTCATGAGGAATTGCCAAAACATTTGACTCTTCACGCATTCCAATATAAAGGACTAGTCAATCAAATAATAGATAGTAAGGGGGTCGGTTTGAAAATAAATGAATTGCTAGTGGTAGAATATTATTCTCGTCAAACT
>Sempervivum_funckii
ATGTCGCGTTACCGAGGGCCTCGTTTCAAAAAAATACGCCGGCTGGGGGCTTTACCGGGACTAACTAGTAAAAGACCTAGAGTTGGAAGTGAGCTTAGAAACCAATCACGTTCCGGTAAAAGATCCCAATATCGTATTCGTCTAGAAGAAAAACAAAAATTGCGTTTTCATTATGGTCTTACAGAACGACAATTGCTTAAATATGTCCGTATTGCCGGAAAAGCGAAAGGTTCAACAGGTCAGGTTTTACTACAATTACTTGAAATGCGTTTGGATAATATCCTTTTTCGATTGAGCATGGCTTCTACTATTCCTGGAGCCCGCCAATTAGTTAATCACAGGCATATTTTAGTTAATGGTCGGATAGTAGATATACCGAGTTATCGTTGCAAACCCAGCGATATTATTACAGCGAAGGATGATAAAAAATCCAGAGCTCTGATTCAAAATTCTATTGATTCAACTCCTCATGAGGAATTGCCAAAACATTTGACTCTTCACGCATTCCAATATAAAGGACTAGTCAATCAAATAATAGATAGTAAGGGGGTCGGTTTGAAAATAAATGAATTGCTAGTGGTAGAATATTATTCTCGTCAAACT
>Sempervivum_globiferum_subsp_hirtum
ATGTCGCGTTACCGAGGGCCTCGTTTCAAAAAAATACGCCGGCTGGGGGCTTTACCGGGACTAACTAGTAAAAGACCTAGAGTTGGAAGTGAGCTTAGAAACCAATCACGTTCCGGTAAAAGATCCCAATATCGTATTCGTCTAGAAGAAAAACAAAAATTGCGTTTTCATTATGGTCTTACAGAACGACAATTGCTTAAATATGTCCGTATTGCCGGAAAAGCGAAAGGTTCAACAGGTCAGGTTTTACTACAATTACTTGAAATGCGTTTGGATAATATCCTTTTTCGATTGAGCATGGCTTCTACTATTCCTGGAGCCCGCCAATTAGTTAATCACAGGCATATTTTAGTTAATGGTCGGATAGTAGATATACCGAGTTATCGTTGCAAACCCAGCGATATTATTACAGCGAAGGATGATAAAAAATCCAGAGCTCTGATTCAAAATTCTATTGATTCAATTCCTCATGAGGAATTGCCAAAACATTTGACTCTTCACGCATTACAATATAAAGGACTAGTCAATCAAATAATAGATAGTAAGGGGGTCGGTTTGAAAATAAATGAATTGCTAGTGGTAGAATATTATTCTCGTCAAACT
>Sempervivum_globiferum
ATGTCGCGTTACCGAGGGCCTCGTTTCAAAAAAATACGCCGGCTGGGGGCTTTACCGGGACTAACTAGTAAAAGACCTAGAGTTGGAAGTGAGCTTAGAAACCAATCACGTTCCGGTAAAAGATCCCAATATCGTATTCGTCTAGAAGAAAAACAAAAATTGCGTTTTCATTATGGTCTTACAGAACGACAATTGCTTAAATATGTCCGTATTGCCGGAAAAGCGAAAGGTTCAACAGGTCAGGTTTTACTACAATTACTTGAAATGCGTTTGGATAATATCCTTTTTCGATTGAGCATGGCTTCTACTATTCCTGGAGCCCGCCAATTAGTTAATCACAGGCATATTTTAGTTAATGGTCGGATAGTAGATATACCGAGTTATCGTTGCAAACCCAGCGATATTATTACAGCGAAGGATGATAAAAAATCCAGAGCTCTGATTCAAAATTCTATTGATTCAATTCCTCATGAGGAATTGCCAAAACATTTGACTCTTCACGCATTACAATATAAAGGACTAGTCAATCAAATAATAGATAGTAAGGGGGTCGGTTTGAAAATAAATGAATTGCTAGTGGTAGAATATTATTCTCGTCAAACT
>Sempervivum_calcareum
ATGTCGCGTTACCGAGGGCCTCGTTTCAAAAAAATACGCCGGCTGGGGGCTTTACCGGGACTAACTAGTAAAAGACCTAGAGTTGGAAGTGAGCTTAGAAACCAATCACGTTCCGGTAAAAGATCCCAATATCGTATTCGTCTAGAAGAAAAACAAAAATTGCGTTTTCATTATGGTCTTACAGAACGACAATTGCTTAAATATGTCCGTATTGCCGGAAAAGCGAAAGGTTCAACAGGTCAGGTTTTACTACAATTACTTGAAATGCGTTTGGATAATATCCTTTTTCGATTGAGCATGGCTTCTACTATTCCTGGAGCCCGCCAATTAGTTAATCACAGGCATATTTTAGTTAATGGTCGGATAGTAGATATACCGAGTTATCGTTGCAAACCCAGCGATATTATTACAGCGAAGGATGATAAAAAATCCAGAGCTCTGATTCAAAATTCTATTGATTCAACTCCTCATGAGGAATTGCCAAAACATTTGACTCTTCACGCATTCCAATATAAAGGACTAGTCAATCAAATAATAGATAGTAAGGGGGTCGGTTTGAAAATAAATGAATTGCTAGTGGTAGAATATTATTCTCGTCAAACT
>Sempervivum_arachnoideum
ATGTCGCGTTACCGAGGGCCTCGTTTCAAAAAAATACGCCGGCTGGGGGCTTTACCGGGACTAACTAGTAAAAGACCTAGAGTTGGAAGTGAGCTTAGAAACCAATCACGTTCCGGTAAAAGATCCCAATATCGTATTCGTCTAGAAGAAAAACAAAAATTGCGTTTTCATTATGGTCTTACAGAACGACAATTGCTTAAATATGTCCGTATTGCCGGAAAAGCGAAAGGTTCAACAGGTCAGGTTTTACTACAATTACTTGAAATGCGTTTGGATAATATCCTTTTTCGATTGAGCATGGCTTCTACTATTCCTGGAGCCCGCCAATTAGTTAATCACAGGCATATTTTAGTTAATGGTCGGATAGTAGATATACCGAGTTATCGTTGCAAACCCAGCGATATTATTACAGCGAAGGATGATAAAAAATCCAGAGCTCTGATTCAAAATTCTATTGATTCAACTCCTCATGAGGAATTGCCAAAACATTTGACTCTTCACGCATTCCAATATAAAGGACTAGTCAATCAAATAATAGATAGTAAGGGGGTCGGTTTGAAAATAAATGAATTGCTAGTGGTAGAATATTATTCTCGTCAAACT
