# Supplementary material for: Exploring Plastomic Resources in Sempervivum (Crassulaceae): Implications for Phylogenetics
Source: Genes (Basel). 2024 Mar 30;15(4):441. doi: 10.3390/genes15040441 (PMC11049882; doi:10.3390/genes15040441)
Supplement: Supplementary file 1 [file genes-15-00441-s001.zip › (revised)supplementary files_Junhu Kan/Data S1/ycf1.fasta]

>Crassula_alstonii
ATGATTTTAACATCTTTTCTACTAGGTAATCTAGTAACCTTATGCATGAAGATAATCAATTCGGTCGTTGTGGTCGGACTCTATTATGGATTTCTGACCACATTCTCCATAGGGCCCTCTTATCTCCTTCTTCTCCGAGCTCAGGTTATGGAAGAAGGAACCGAGAAGAGGGTATCAGCAACAACTGGTTTTATTACGGGACAGCTCATGATGTTCATATCGATCTATTACGCGCCTCTGCATCTAGCATTGGGTAGACCTCATACAATAACTATCCTAGCTGTACCTTATCTTTTGTTTCATTTCTTCTGGAACAATCAAAAACACTTTTTTGATTCTAGA---------TCTACTAACAGAAATTCAATGCGTAATCTCAGCATTCAATGTGTATTCCTGAATAATCTCCTTTTTCAATTATTCAACTATTTTATTTTACCAAGTTCAATGTTAGCCAGATTAGTCAACATTTATATGTTTCGATGCAACAACAAGATGTTATTTGTAACAAGTAGTTTTGTTGGTTGGTTAATTGGTCACGTTTTATTCATGAAATGGGTTGGGTTGGTATTAGTCTGGATGCGGCAAAATCACTCTATTAGATCGAATATGGACATTAGATCTAATAAGTACCTTGTGTCAGAAGTGAGAAATTCTATGGCTCGACTCTTTAGTATTTTCTTATTTATTACCTGTGTCTACTATTTAGGCAGAATACCATCAACCATGGTT---------CTCAAAGAAACCTCAGTAACGGAAGAAAGGGGGGAAAGCATAGAAGAAACAGATGTAGAAATCGAAAACACTTCTGAAACGAAGGGGACT---------------------AAA------GACGAACAAGAGGGATCCACCGAAGAAGATCCTTCCCCTTCCCTTTTGGAAGAAGATCCTTCTCCTTCCCTTTTGTCG------GAAGAAAAGGAGGATCCGGACAACATC------GATGAAACGGAAGAGATCCGAGTGAACGGAAAGGAA------AAAACAAAGGATGAA------TTCCACTTTACAGAGACATGCTATAAAAATAGCCCAGTTTAT---------------------------------GAAACTTCGAAGTTA------------GAAATACTTAAA---------------------AAAAAAGAAAATAAATTAGGAAAC---------AAATTAGAA---------------------ACACTACTGACTCCCCTTTTCGACTATAAACGATGGAAACGCCCATTGAGATACATAAAAAATAATAAATTTGAAAACAGTGTAATAAATGAAATGTCACAATATTTTTTTTTTCATGTCCAAATA---------ATGGAAAAAAAAAGAATATCTTTTACGTACCCACCGAGTTTGAAAACTTTTTTGGAAATCTTACAAAGAAAACTATCTTTTTTCAGA---------TTG---GAAAATTCAGCT------CAAGATGAACTAGAAAAAAATTGGGTTTATAAAAATGAACAAAATGAAACCAATCTAAGAACGGAATTTAAAAATAGAATAAATGCTCTAGAAGATGGATCCCTTTCCCTAGATGGACTAACTAGATTGTGTACGAATGAAACTAAAAAAGAATATTTGATTAAAAAAAAAGATCCTTTAGTAAACGGTTTCTACCGCGGACCAATAAAAAAAAAAATTTCACCACTAATCCTAAGTGAT------ATA------ATAAATTCTCGGGATATTTCT------------TTAATAAATAAAATCCATGGTATTTTTTTTTATAATAATTTTATAGAATTTGAACAGATAATGAATATGTATAATAAAAAAAAAGACACA------TTATCAGAAGGA------ATACAAGAAATTAGTAAAAAAATACCGAGATGGTCATATAAATTAATTGATGAGGTTGAGCGACAAGAACAAGAAGAGGAAGCGGCGATGGCAGACGAACCTGGAATTCGATCAAGAAAAGCATTTGTATCAGTAATTTTTACTATAAATGAGCCC------------------GTTTATAATAATTAT---TACGACCCGGAAGAATTTGATTTGAGAGTTCATTTAGCTGAACCAGATTTTCGTCGAAATATAATAAGGGGCTCTATACGTGCTCAAAGGCGTAAAATCCCTATTTTTAAACTGTCTCAAAGT---GTACATTCCCCACTATTTTTGTACAGACTCGAAAAATCTCCCCTTTCTTTTTTTGATATTTCTGGACTA------ATTAAACTAACTTTCCGAAATTGGATGGAAAAAACCACAGAATTTCAAATT------------------------TCAGAAAAA------------AAAGAAAAAAAAAAGAAGTATATAAAACAAGCAAAAATAAGCATC------------CAACCGGAAAATCCGATTATAAATCCTCAAGTAATAAGGACTTCCATATTAATAACACAATCAATTCTTAGGAAATATATTATATTACCATCATTGATAATAGCTAAAAATATTGGGCGTATCTTATTATTCCAATTTCCCGAATGGTCTAAGGATTTCGAAAATTGGAGTAAGGAAAGGCATGTTAAATGTACTTGCGACGGTGTTCAATTATCTGAAAAAGATTTGCCAAAAGACTGGTTAACCACAGGTATTCAGATAAAGATTCTATTTCCTTTTTATCTGAAGCCTTGGTATAGATCGAAACTAAAATCACCT---------CAAATAGATGGACTTAAAAGGAAAAAGACAGAA---AAAAAAAAGAAGTTTTGTTTTTTAACTGTGTGGGGAAGGACAACTGAACAGCCTTCTGGGCCGCTCCAAAAAAAACCTTCGTTTTTTTTACCTATT---------------------TTTAAAGAGCTCATAAGA------------AAAATTTTAAAATTGAAAACAAATTTG---------------------------------------------TTTTTTTAT---------------------TTCAAAATGTTG------AAAGAAAGAAAAAAATGGATTAACAAAGGTGTTCTCTTTATAAGCAGACTAATAAAT------GGCCCCTCA---------------AAAAAGAATCAAATTATTTTATTTGGG------TCAAGTGAAATAGATGAATGGGGG------AAAACTAAAAATGAAAAAGATTTGATAAAAACT------------------------AATGAGATAATTTACGAATCGCCGATTCCAACTCTACCTAAAACTTGGACAAAAGATTCGCTAACAGAAAAAAAAATGAAAGAT---------CTGAATACTCGCACACGTACAATAAGAAATCGACTAGAACAAATTATAAAAGATAAGACAAACAAATTTGGAACTACTCAGATAAAGAATAAGTTTAACAAAAAAAGTAATATCATCAAAAGATTAGCATATCAA------------------------------------ATTACTCGATTAAGCTTTAACTCTCATTATTTTAGCCAAGTTTTC------ATTGAAAGAATATATAGTCAGAACCTGCTAGGCCCTATTAATAGAATAAAAATGAAAGCAAAACTTTTTTTTTCTTTTGAATCCAGA------------------------------------------------AAGAAAAAAATGGATAACTATATTTACAAGAATGAAGCA------AAAAAAAAA------------------------GTAATTCACTTTCAAAAGTCATTT---------------TTTTAT---------ATCTCTATTAGCAATAAAAATTCAAAACCCAAA---------------------AATGACTTAACTTCTTTATCACAAGCATATGTAGTATATAAATTATCCCAAAATCAAGCTATTAACTTAGACAACCTAAGATTTAAATCAGGACTTCAGTATCATCAAACATCTCTTGTTCTT---------AAAGATGAAATAAAGGGT---TATTCTTTTGGAGTCCAAGAT------AGAGCAGAATTA---------ATGCTTATGAATTCT------GGAAGAAATCACTGGAAAAATTGGTTACGGGATCACTATCAATATAATATATCTCATATTAGATGGTCGGGATTGGTACCAAAAAAATGGAAAAAAAAAATGAATCACAAC------TCTAGTAGACAAAATCCAAATTTAGAT------------------------------------------------GAAAAAGAA------AATTATTATGAATTAGCTTCATTATCAAAGTGGAAGCAGAATTTCAAAAAAAACTATCAATATGATCTCTTATCATATAAATCTATTAATTAT------------------------GAAAATAAGAAGAACGCATATATTTCTCTTTTACCATCAAAAGTAAACAATAACCAAAAAATTTCCTATAATTACAACACCGATAAAAGAAAACTGTTTAGGTTAGGAGGT------------AATAATTCTCTAGACGAAGGTGCTATTCTGGATATGGAGAAAAAG---------CCTTAT------TTTGATTCCGAAATGCTCTACTTTTGTCTTAGAAAAAGGGTCGATATTGAAACCTGGATACAGGCCAATATCAAGAATACTAAG------ACAATGAATTATCAACCAATTGAAAAAATCGATAAGAGA---------------------------------------------------------AGCTTTTTGAATTGGCTGGGACTGAACAAAGACTTT---------CCTATTTTGAATCTCGAACTTTGGTTCTTACCCGAATTGATACTCCTTTATAATACATATAAACTAAAACCATGGATCATACCAATAAAATCACTTTTTAGT---------------------------GAAAAAAAGAATATCGCTTTAAAGAAAAAACCT------ACCTTTTTTATA---GCATCTAAT---------------------GAATTAGAAAATCGAAAT---GAAGAAAAAAGAAACGTATACCCACGGAATCTTGGGTCTGTTCTATTAAAACAAGAAGACGGTGGTTCCGACTATGGT---------------------------------GCGGAATCCGATATAAAAAATCGGATAACTGAA------------------------AGCGCT------ATGGACGAAGACCTCGATTTCTTCCTAACAAGACATTTGATTGTTCAATTGAGGTGG---CCCTATTCTTATGAGATAAGTGTATTGAAAAATCTCAAAGTATATTGCCTCTTGCTTAGTTTGAGAAATCCAAGAGAAAGTGCTCTATCTGCTATTCAAACAAGAGAAATGAAGCTGGATATA------GTGCCGAATTTTAAGTAT------GTTACAGAATGGCTACAAAAGGGAGTATTTTTT------ATCGAGCCAGTTCGTCTGTCTGTAAATAATTCCGGACAATTTCTTATGTATCAAACACTACATGTTTCTTTGGTTCAGAAGAATAAATCCAAAACGAATGAAAGGTATCGAGAAAACATTTCT---------------TTTTCAAAATCAATTGCAAAACAGAAAAAAAAC------ATTGGAAATAGAGACATAGAAAATAAAAATTATGGTTTACTTGTTCTTGAAACTCTTTTATCGCCGAGACATCGAAGAGAGTTAAGAATTCGAATTTCTTTCAATTCAAAAAAAAATAAAGGTCTAGATCTAAATAGGATATTTTCCAGCGAAAACAGTGTTAAAATTTATGGTCATTTTTTGTTTGAAAGCTAC------TGTCTTGATCGATTAAAATTTTTTGTTTGGCCGAATTGTCGATTAGAAGATTTAGCTTGTATGAATCGCTATTGGTTTAATACTAATAATGGGAGTTCTTTCAGTATGTTAAGAATAAATATGTATCCA------
>Crassula_columella
ATGATTTTAACATCTTTTCTACTAGGTAATCTAGTAACCTTATGCATGAAGATAATCAATTCGGTCGTTGTGGTCGGACTCTATTATGGATTTCTGACCACATTCTCCATAGGGCCCTCTTATCTCCTTCTTCTCCGAGCTCAGGTTATGGAAGAAGGAACCGAGAAGAGGGTATCAGCAACAACTGGTTTTATTACGGGACAGCTCATGATGTTCATATCGATCTATTACGCGCCTCTGCATCTAGCATTGGGTAGACCTCATACAATAACTATCCTAGCTGTACCTTATCTTTTGTTTCATTTCTTCTGGAACAATCAAAAACACTTTTTTGATTCTAGA---------TCTACTAACAGAAATTCAATGCGTAATCTCAGCATTCAATGTGTATTCCTGAATAATCTCCTTTTTCAATTATTCAACTATTTTATTTTACCAAGTTCAATGTTAGCCAGATTAGTCAACATTTATATGTTTCGATGCAACAACAAGATGTTATTTGTAACAAGTAGTTTTGTTGGTTGGTTAATTGGTCACGTTTTATTCATGAAATGGGTTGGGTTGGTATTAGTCTGGATGCGGCAAAATCACTCTATTAGATCGAATATGGACATTAGATCTAATAAGTACCTTGTGTCAGAAGTGAGAAATTCTATGGCTCGACTCTTTAGTATTTTCTTATTTATTACCTGTGTCTACTATTTAGGCAGAATACCATCAACCATGGTT---------CTCAAAGAAACCTCAGTAACGGAAGAAAGGGGGGAAAGCATAGAAGAAACAGATGTAGAAATCGAAAACACTTCTGAAACGAAGGGGACT---------------------AAA------GACGAACAAGAGGGATCCACCGAAGAAGATCCTTCCCCTTCCCTTTTGGAAGAAGATCCTTCTCCTTCCCTTTTGTCG------GAAGAAAAGGAGGATCCGGACAACATC------GATGAAACGGAAGAGATCCGAGTGAACGGAAAGGAA------AAAACAAAGGATGAA------TTCCACTTTACAGAGACATGCTATAAAAATAGCCCAGTTTAT---------------------------------GAAACTTCGAAGTTA------------GAAATACTTAAA---------------------AAAAAAGAAAATAAATTAGGAAAC---------AAATTAGAA---------------------ACACTACTGACTCCCCTTTTCGACTATAAACGATGGAAACGCCCATTGAGATACATAAAAAATAATAAATTTGAAAACAGTGTAATAAATGAAATGTCACAATATTTTTTTTTTCATGTCCAAATA---------ATGGAAAAAAAAAGAATATCTTTTACGTACCCACCGAGTTTGAAAACTTTTTTGGAAATCTTACAAAGAAAACTATCTTTTTTCAGA---------TTG---GAAAATTCAGCT------CAAGATGAACTAGAAAAAAATTGGGTTTATAAAAATGAACAAAATGAAACCAATCTAAGAACGGAATTTAAAAATAGAATAAATGCTCTAGAAGATGGATCCCTTTCCCTAGATGGACTAACTAGATTGTGTACGAATGAAACTAAAAAAGAATATTTGATAAAAAAAAAAGATCCTTTAGTAAACGGTTTCTACCGCGGACCAATAAAAAAAAAAATTTCACCACTAATCCTAAGTGAT------ATA------ATAAATTCTCGGGATATTTCT------------TTAATAAATAAAATCCATGGTATTTTTTTTTATAATAATTTTATAGAATTTGAACAGATAATGAATATGTATAATAAAAAAAAAGACACA------TTATCAGAAGGA------ATACAAGAAATTAGTAAAAAAATACCGAGATGGTCATATAAATTAATTGATGAGGTTGAGCGACAAGAACAAGAAGAGGAAGCGGCGATGGCAGACGAACCTGGAATTCGATCAAGAAAAGCATTTGTATCAGTCATTTTTACTATAAATGAGCCC------------------GTTTATAATAATTAT---TACGACCCGGAAGAATTTGATTTGAGAGTTCATTTAGCTGAACCAGATTTTCGTCGAAATATAATAAGGGGCTCTATACGTGCTCAAAGGCGTAAAATCCCTATTTTTAAACTGTCTCAAAGT---GTACATTCCCCACTATTTTTGTACAGACTCGAAAAATCTCCCCTTTCTTTTTTTGATATTTCTGGACTA------ATTAAACTAACTTTCCGAAATTGGATGGAAAAAACCACAGAATTTCAAATT------------------------TCAGAAAAA------------AAAGAAAAAAAAAAGAAGTATATAAAACAAGCAAAAATAAGCATC------------CAACCGGAAAATCCGATTATAAATCCTCAAGTAATAAGGACTTCCATATTAATAACACAATCAATTCTTAGGAAATATATTATATTACCATCATTGATAATAGCTAAAAATATTGGGCGTATCTTATTATTCCAATTTCCCGAATGGTCTAAGGATTTCGAAAATTGGAGTAAGGAAAGGCATGTTAAATGTACTTGCGACGGTGTTCAATTATCTGAAAAAGATTTGCCAAAAGACTGGTTAACCACAGGTATTCAGATAAAGATTCTATTTCCTTTTTATCTGAAGCCTTGGTATAGATCGAAACTAAAATCACCT---------CAAATAGATGGACTTAAAAGGAAAAAGACAGAA---AAAAAAAAGAAGTTTTGTTTTTTAACTGTGTGGGGAAGGACAACTGAACAGCCTTCTGGGCCGCTCCAAAAAAAACCTTCGTTTTTTTTACCTATT---------------------TTGAAAGAGCTCATAAGA------------AAAATTTTAAAATTGAAAACAAATTTG---------------------------------------------TTTTTTTAT---------------------TTCAAAATGTTG------AAAGAAAGAAAAAAATGGATTAACAAAGGTGTTCTCTTTATAAGCAGACTAATAAAT------GGCCCCTCA---------------AAAAAGAATCAAATTATTTTATTTGGG------TCAAGTGAAATAGATGAATGGGGG------AAAACTAAAAATGAAAAAGATTTGATAAAAACT------------------------AATGAGATAATTTACGAATCGCCGATTCCAACTCTACCTAAAACTTGGACAAAAGATTCGCTAACAGAAAAAAAAATGAAAGAT---------CTGAATACTCGCACACGTACAATAAGAAATCGACTAGAACAAATTATAAAAGATAAGACAAACAAATTTGGAACTACTCAGATAAAGAATAAGTTTAACAAAAAAAGTAATATCATCAAAAGATTAGCATATCAA------------------------------------ATTACTCGATTAAGCTTTAACTCTCATTATTTTAGCCAAGTTTTC------ATTGAAAGAATATATAGTCAGAACCTGCTAGGCCCTATTAATAGAATAAAAATGAAAGCAAAACTTTTTTTTTCTTTTGAATCCAGA------------------------------------------------AAGAAAAAAATGGATAACTATATTTACAAGAATGAAGCA------AAAAAAAAA------------------------GTAATTCACTTTCAAAAGTCATTT---------------TTTTAT---------ATCTCTATTAGCAATAAAAATTCAAAACCCAAA---------------------AATGACTTAACTTCTTTATCACAAGCATATGTAGTATATAAATTATCCCAAAATCAAGCTATTAACTTAGACAACCTAAGATTTAAATCAGGACTTCAGTATCATCAAACATCTCTTGTTCTT---------AAAGATGAAATAAAGGGT---TATTCTTTTGGAGTCCAAGAT------AGAGCAGAATTA---------ATGCTTATGAATTCT------GGAAGAAATCACTGGAAAAATTGGTTACGGGATCACTATCAATATAATATATCTCATATTATATGGTCGGGATTGGTACCAAAAAAATGGAAAAAAAAAATGAATCACAAC------TCTAGTAGACAAAATCCAAATTTAGAT------------------------------------------------GAAAAAGAA------AATTATTATGAATTAGCTTCATTATCAAAGTGGAAGCAGAATTTCAAAAAAAACTATCAATATGATCTCTTATCATATAAATCTATTAATTAT------------------------GAAAATAAGAAGAACGCATATATTTCTCTTTTACCATCAAAAGTAAACAATAACCAAAAAATTTCCTATAATTACAACACCGATAAAAGAAAACTGTTTAGGTTAGGAGGT------------AATAATTCTCTAGGCGAAGGTGCTATTCTGGATATGGAGAAAAAG---------CCTTAT------TTTGATTCCGAAATGCTCTACTTTTGTCTTAGAAAAAGGGTCGATATTGAAACCTGGATACAGGCCAATATCAAGAATACTAAG------ACAATGAATTATCAACCAATTGAAAAAATCGATAAGAGA---------------------------------------------------------AGCTTTTTGAATTGGCTGGGACTGAACAAAGACTTT---------CCTATTTTGAATCTCGAACTTTGGTTCTTACCCGAATTGATACTCCTTTATAATACATATAAACTAAAACCATGGATCATACCAATAAAATCACTTTTTATT---------------------------GAAAAAAAGAATATCGCTTTAAAGAAAAAACCT------ACCTTTTTTATA---GCATCTAAT---------------------GAATTAGAAAATCGAAAT---GAAGAAAAAAGAAACGTATACCCACGGAATCTTGGGTCTGTTCTATTAAAACAAGAAGACGGTGGTTCCGACTATGGT---------------------------------GCGGAATCCGATATAAAAAATCGGATAACTGAA------------------------AGCGCT------ATGGACGAAGACCTCGATTTCTTCCTAACAAGACATTTGATTGTTCAATTGAGGTGG---CCCTATTCTTATGAGATAAGTGTATTGAAAAATCTCAAAGTATATTGCCTCTTGCTTAGTTTGAGAAATCCAAGAGAAAGTGCTCTATCTGCTATTCAAACAAGAGAAATGAAGCTGGATATA------GTGCCGAATTTTAAGTAT------GTTACAGAATGGCTACAAAAGGGAGTATTTTTT------ATCGAGCCAGTTCGTCTGTCTGTAAATAATTCCGGACAATTTCTTATGTATCAAACACTACATGTTTCTTTGGTTCAGAAGAATAAATCCAAAACGAATGAAAGGTATCGAGAAAACATTTCT---------------TTTTCAAAATCAATTGCAAAACAGAAAAAAAAC------ATTGGAAATAGAGACATAGAAAATAAAAATTATGGTTTACTTGTTCTTGAAACTCTTTTATCGCCGAGACATCGAAGAGAGTTAAGAATTCGAATTTCTTTCAATTCAAAAAAAAATAAAGGTCTAGATCTAAATAGGATATTTTCCAGCGAAAACAGTGTTAAAATTTATGGTCATTTTTTGTTTGAAAGCTAC------TGTCTTGATCGATTAAAATTTTTTGTTTGGCCGAATTGTCGATTAGAAGATTTAGCTTGTATGAATCGCTATTGGTTTAATACTAATAATGGGAGTTCTTTCAGTATGTTAAGAATAAATATGTATCCA------
>Crassula_dejecta
ATGATTTTAACATCTTTTCTACTAGGTAATCTAGTAACCTTATGCATGAAGATAATCAATTCGGTCGTTGTGGTCGGACTCTATTATGGATTTCTGACCACATTCTCCATAGGGCCCTCTTATCTCCTCCTTCTCCGAGCTCAGGTTATGGAAGAAGGAACCGAGAAGAGGGTATCAGCAACAACTGGTTTTATTACGGGACAGCTCATGATGTTCATATCGATCTATTACGCGCCTCTGCATCTAGCATTGGGTAGACCTCATACAATAACTATCCTAGCTGTACCTTATCTTTTGTTTCATTTCTTCTGGAACAATCAAAAACACTTTTTTGATTCTAGA---------TCTACTAACAGAAATTCAATGCGTAATCTCAGCATTCAATGTGTATTCCTGAATAATCTCCTTTTTCAATTATTCAACTATTTTATTTTACCAAGTTCAATGTTAGCCAGATTAGTCAACATTTATATGTTTCGATGCAACAACAAGATGTTATTTGTAACAAGTAGTTTTGTTGGTTGGTTAATTGGTCACGTTTTATTCATGAAATGGGTTGGGTTGGTATTAGTCTGGATGCGGCAAAATCACTCTATTAGATCGAATATGGACATTAGATCTAATAAGTACCTTGTGTCAGAAGTGAGAAATTCTATGGCTCGACTCTTTAGTATTTTCTTATTTATTACCTGTGTCTACTATTTAGGCAGAATACCATCAACCCTGGTT---------CTCAAAGAAACCTCAGTAACGGAAGAAAGGGGGGAAAGCATAGAAGAAACAGATGTAGAAATCGAAAACACTTCTGAAACGAAGGGGACT---------------------AAA------GACGAACAAGAGGGATCCACCGAAGAAGATCCTTCCCCTTCCCTTTTGGAAGAAGATCCTTCTCCTTCCCTTTTGTCG------GAAGAAAAGGAGGATCCGGACAACATC------GATGAAACGGAAGAGATCCGAGTGAACGGAAAGGAA------AAAACAAAGGATGAA------TTCCACTTTACAGAGACATGCTATAAAAATAGCCCAGTTTAT---------------------------------GAAACTTCGAAGTTA------------GAAATACTTAAA---------------------AAAAAAGAAAATAAATTAGGAAAC---------AAATTAGAA---------------------ACACTAATGACTCCCCTTTTTGACTATAAACGATGGAAACGCCCATTGAGATACATAAAAAATAAAAAATTTGAAAACAGTGTAATAAATGAAATGTCACAATATTTTTTTTTTCATGTCCAAAGA---------ATGGAAAAAAAAAGAATATCTTTTACGTACCCACCGAGTTTGAAAACTTTTTTGGAAATCTTACAAAAAAAACTATCTTTTTTCAGA---------TTG---GAAAATTCAGCT------CGAGATGAATTAGAAAAAAACTGGGTTTATAAAAATGAACAAAATGAAACCAATCTAAGAACGGAATTTAAAAATAGAATAAATGCTCTAGAAGATAGATCCCTTTCCCTAGATGGACTAACTAGATTGCGTACGAATACAACTAAAAAAGAATATTTGATAAAAAAAAAAGATCCTTTAGTAAACGGTTTCTACCGCGGACCAATAAAAAAAAAAATTTCACCACTAATCCTAAGTGAT------ATA------ATAAATTCTCGGGATATTTTT------------TTAATAAATAAAATCCATGGTATTTTTTTTTCTAATAATTTTATAGAATTTGAACAGATAATGAATATGTATAATGAAAAAAAAGACACGTTCTTATTATCAGCAGGA------ATACAAGAAATTAGTAAAAAAATACCGAGATGGTCATATAAATTAATTGATGAGGTTGAGCGACAAGAACAAGAAGAGCAATCTGCGATGGCAGACGAACCTGGAATTCGATCAAGAAAAGCATTTGTATCAGTAATTTTTACTATAAATGAGCCC------------------GTTTATAATAATTAT---TACGACCCGGAAGAATTTTATTTGAGAGTTCATTTAGCTGAACCAGATTTTCGTCGAAATATAATAAGCGGCTCTATACGTGCTCAAAGGCGTAAAATCCCTATTTTGAAACTATCTCAAAGT---GTACATTCCCCACTATTTTTGTACAGACTCGAAAAATCTCCCCTTTCTTTTTTTGATATTTCTGGACGA------ATTAAACTAACTTTCCGAAATTGGATGGAAAAAACCACAGAATTTCAAATT------------------------TCAGAAAAA------------AAAGAAAAAAAAAAGAAGTATATAAAACAAGCAAAAATAAGCATC------------CAACCGGAAAATCCTATTATACATCCTCAAGTAATAAGGACTTCCATATTAATAACACAATCAATTCTTAGGAAGTATATTATATTACCATCATTGATAATAGCTAAAAATATTGGGCGTATCTTATTATTCCAATTTCCCGAATGGTCTAAGGATTTCGAAAATTGGAGTAAGGAAAGGCATGTTAAATGTACTTGCGACGGTGTTCAATTATCTGAAAAAGATTTGCCAAAAGACTGGTTAACCGCAGGTATTCAGATAAAGATTCTATTTCCTTTCTATCTGAAGCCTTGGTATAGATCGAAACTAAAATCACCT---------CAAATAGATGGACTTAAAAGGAAAAAGACAGAA---AAAAAAAAGAAGTTTTGTTTTTTAACTGTGTGGGGAAAGACAACTGAACAGCCTTCTGGGTCGCTCCAAAAAAAACCTTCGTTTTTTTTACCTATT---------------------TTTAAAGAGCTCATAAGA------------AAAATTTTAAAATTGAAAACAAATTTG---------------------------------------------TTTTTTTAT---------------------TTCAAAATGTTG------AAAGAAAGAAAAAAATGGATTAACAAAGGTGTTCTCTTTATAACCAGACTAATAAAT------GGCCCCTCA---------------AAAAAGAATCAAATTATTTTATTTGGG------TTAAATGAAATAAATGAATGGGGG------GAAACTAAAAATGAAAAAAATTTGATAAAAACT------------------------AATGAGATAATTTACGAATCGCCTATTCCAACTCTACCTAAAACTTGGACAAAAGATTCGCTAACAGAAAAAAAAATGAAAGAT---------CTGAATACTCGCACACGTACAATAAGAAATCGACTAGAACAAATTATAAAAGATAAGACAAACGAATTTGGAATTACTCAGATAAAAAAGAAGTTTAACAAAAAAAGTAATATCATCAAAAGATTAGCATATCAA------------------------------------ATTACTCGATTAAGCTTTAACTCTCATTATTTTAGCCAAGTTTTC------ATTGAAAGAATATATAGTCAGAACCTGCTAGGCCCTATTAATAGAATAATAATGAAAGCAAAACTTTTTTTTTCTTTTGAATCCAGA------------------------------------------------AAGAAAAAAATGGATAACTATATTTACAAGAATGAAGCA------AAAAAAAAA------------------------GTAATTCACTTTCAAAAGTCATTT---------------GTTTAT---------ATCTCTATTAGTAATAAAAATGCAAAACCCAAA---------------------AATGACTTAACTTCTTTATCACAAGCATATGTAGTATATAAATTATCCCAAAATCAAGCTATTAACTTAGACAACCTAAGATTTAAATCCGCACTTCAATATCATCAAACATCTCTTGTTCTT---------AAGGATGAAATAAAGGGT---TATTCTTTTGGAGTCCAAGAT------AGAGCAGAATTA---------ATGCTTCTGAATTAT------GGAAGAAATCACTGGAAAAATTGGTTACGGGATCACTATCAATATAATATATCTCATATTAGATGGTCGGGATTGGTACCAAAAAAATGGAAAAAAAAACTGAATCACAAC------TCTAGTAGACAAAATCAAAATTTAGAT------------------------------------------------GAAAAAGAA------AATTATTATGAATTAGCTTCATTATCAAAGCGGAAGCAGAATCTAAAAAAAAACTATCAATATGATCTTTTATCATATAAATCTATTAATTAT------------------------GAAAATAAGAAGAACGCATATATTTCTCTTTTACCATCAAAAGTAAACAATAACCAAAAAATTTCCTATAATTACAACACCGATAAAAGAAAATTGTTTAGGTTAGGAGGT------------AATAATTATCTAGGCGAAGGTGCTATTCTGGGTATGGAGAAACAG---------CCTTAT------TTTGATTCCGAAATGCTCTACTTTTGTCTTAGAAAAAGAGTCGATATTGAAACCTGGATACAGGCCAATATCAAGAATACTAAG------ACAATGAATTATCAACTAATTGAAAAAATCGATAAGAGA---------------------------------------------------------AGCTTTTTTAATTGGCTGGGACTGAACAAAGAATTT---------CCTATTTTGAATCTGGAACTTTGGTTCTTACCCGAATTGATACTCCTTTATAATACATATAAACTAAAACCATGGATCATACCAATAAAATCACTTTTTATT---------------------------GAAAAAAAGAATATCGCTTTAAAGAAAAAACCT------CGTTTTTTTATA---GCATCTAAT---------------------GAATTAGAAAATCGAAAT---GAAGAAAAAAGAAAGGTATACCCACGGAATCTTGGGTCTGTTCTATTAAAACAAGAAGACGGTGGTTCAGACTATGGT---------------------------------GCGGAATCCGATATAAAAAATCGGATAACTGAA------------------------AGTGCT------ATGGACGAAGACCTCGATTTCTTCCTAACAAGACATTTGATTGTTCAATTGAGGTGG---CCCTATTCTTATGAGATAAGCGTATTGAAAAATATCAAAGTATATTGCCTCTTGCTTAGTTTGAGAAATCCAAGAGAAAGCGCTCTATCTGCTATTCAAACAAGAGAAATGAAGCTGGATATA------GTGCCGAATTTTAAGTAT------GTTACAGAATGGCTACAAAAGGGAGTATTTTTT------ATCGAGCCAGTTCGTCTGTCTGTAAATAATTCCGGACAATTTCTTATGTATCAAACACTAGATGTTTCTTTGGTTCAGAAGAAGAAATACAAAACGAATGAAAGGTATCGAGAAAACATTTAT---------------TTTTCAAAATCAATTGCAAAACAGCAAAAAAAC------ATTGGAAATAGAGACATAGAAAATAAAAATTATGGTTTACTTGTTCTTGAAACTCTTTTATCGCCGAGACATCGAAGAGAGTTAAGAATTCGAATTTCTTTCAATTCAAAAAAAAATAAAGGTATAGATCTAAATAGGGTATTTTCCAGCGAAAACAGTGTTAAAATTTATGGTCATTTTTTGTTTGAAAGCTAC------TGTCTTGATCGATTAAAATTTTTTGTTTGGCCGAATTGTCGATTAGAAGATTTAGCTTGTATGAATCGCTATTGGTTTAATACTAATAATGGGAGTTCTTTCAGTATGTTAAGAATAAATATGTATCCA------
>Crassula_mesembryanthoides
ATGATTTTAACATCTTTTCTACTAGGTAATCTAGTAACCTTATGCATGAAGATAATCAATTCGGTCGTTGTGGTCGGACTCTATTATGGATTTCTGACCACATTCTCCATAGGGCCCTCTTATCTCCTCCTTCTCCGAGCTCAGGTTATGGAAGAAGGAACCGAGAAGAGGGTATCAGCAACAACTGGTTTTATTACGGGACAGCTCATGATGTTCATATCGATCTATTACGCGCCTCTGCATCTAGCATTGGGTAGACCTCATACAATAACTATCCTAGCTGTACCTTATCTTTTGTTTCATTTCTTCTGGAACAATCAAAAACACTTTTTTGATTCTAGA---------TCTACTAACAGAAATTCAATGCGTAATCTCAGCATTCAATGTGTATTCCTGAATAATCTCCTTTTTCAATTATTCAACTATTTTATTTTACCAAGTTCAATGTTAGCCAGATTAGTCAACATTTATATGTTTCGATGCAACAACAAGATGTTATTTGTAACAAGTAGTTTTGTTGGTTGGTTAATTGGTCACGTTTTATTCATGAAATGGGTTGGGTTGGTATTAGTCTGGATGCGGCAAAATCACTCTATTAGATCGAATATGGACATTAGATCTAATAAGTACCTTGTGTCAGAAGTGAGAAATTCTATGGCTCGACTCTTTAGTATTTTCTTATTTATTACCTGTGTCTACTATTTAGGCAGAATACCATCAACCCTGGTT---------CTCAAAGAAACCTCAGTAACGGAAGAAAGGGGGGAAAGCATAGAAGAAACAGATGTAGAAATCGAAAACACTTCTGAAACGAAGGGGACT---------------------AAA------GACGAACAAGAGGGATCCACCGAAGAAGATCCTTCCCCTTCCCTTTTGGAAGAAGATCCTTCCCCTTCCCTTTTGTCG------GAAGAAAAGGAGGATCCGGACAACATC------GATGAAACGGAAGAGATCCGAGTGAACGGAAAGGAA------AAAACAAAGGATGAA------TTCGACTTTACAGAGACATGCTATAAAAATAGCCCAGTTTAT---------------------------------GAAACTTCGAAGTTA------------GAAATACTTAAA---------------------AAAAAAGAAAATAAATTAGGAAAC---------AAATTAGAA---------------------ACACTAATGACTCCCCTTTTCGACTATAAACGATGGAAACGCCCATTGAGATATATAAAAAATAAAAAATTTGAAAACAGTGTAATAAATGAAATGTCACAATATTTTTTTTTTCATGTCCAAATA---------ATGGAAAAAAAAAGAATATCTTTTACGTACCCACCGAGTTTGAAAACTTTTTTGGAAATCTTACAAAAAAAACTATCTTTTTTCAGA---------TTG---GAAAATTCAGCT------CGAGATGAATTAGAAAAAAACTGGGTTTATAAAAATGAACAAAATGAAACCAATCTAAGAACGGAATTTAAAAATAGAATAAATGCTCTAGAAGATGGATCCCTTTCCCTAGATGGACTAACTAGATTGCGTATGAATACAACTAAAAAAGAATATTTGATAAAAAAAAAAGATCCTTTAGTAAACGGTTTCTACCGCGGAGCAATAAAAAAAAAAATTTCACCACTAATCCTAAGTGAT------ATA------ACAAATTCTCGGGATATTTTT------------TTAATAAATAAAATCCATGGTATTTTTTTTTCTAATAATTTTATAGAATTTGAACAGATAATGAATCTGTATAATGAAAAAAAAGACACGTTCTTATTATCAGCAGGA------ATACAAGAAATTAGTAAAAAAATACCGAGATGGTCATATAAATTAATTGATGAGGTTGAGCGACAAGAACAAGAAGAGCAATCGGCGATGGCAGACGAACCTGGAATTCGATCAAGAAAAGCATTTGTTTCAGTAATTTTTACTATAAATGAGCCC------------------GTTTATAATAATTAT---TACGACCCGGAAGAATTTGATTTGAGAGTTCATTTAGCTGAACCAGATTTTCGTCGAAATCTAATAAGCGGCTCTATACGTGCTCAAAGGCGTAAAATCCCTATTTTGAAACTATCTCAAAGT---GTACATTCCCCACTATTTTTGTACAGACTCGAAAAATCTCCCCTTTCTTTTTTTGATATTTCTGGACGA------ATTAAACTAACTTTCCGAAATTGGATGGAAAAAACCACAGAATTTCAAATT------------------------TCAGAAAAA------------AAAGAAAAAAAAAAGAAGTATATAAAACAAGCAAAAATAAGCATC------------CAACCGGAAAATCCGATTATACATCCTCAAGTAATAAGGACTTCCATATTAATAACACAATCAATTCTTAGGAAATATATTATATTACCATCATTGATAATAGCTAAAAATATTGGGCGTATCTTATTATTCCAATTTCCCGAATGGTCTAAGGATTTCGAAAATTGGAGTAAGGAAAGGCATGTTAAATGTACTTGCGACGGTGTTCAATTATCTGAAAAAGATTTGCCAAAAGACTGGTTAACCGCAGGTATTCAGATAAAGATTCTATTTCCTTTCTATCTGAAGCCTTGGTATAGATCAAAACTAAAATCACCT---------CAAATAGATGGACTTAAAAGGAAAAAGACAAAA---AAAAAAAAGAAGTTTTGTTTTTTAACTGTGTGGGGAAAGACAACTGAACAGCCTTCTGGGCCGCTCCAAAAAAAACCTTCGTTTTTTTTACCTATT---------------------TTTAAAGAGCTCATAAGA------------AAAATTTTAAAATTGAAAACAAATTTG---------------------------------------------TTTTTTTAT---------------------TTCAAAATGTTG------AAAGAAAGAAAAAAATGGATTAACAAAGGTGTTCTCTTTATAACCAGACTAATAAAT------GGCCCCTCA---------------AAAAAGAATCAAATTATTTTATTTGGG------TTAAGTGAAATAGATGAATGGGGG------GAAACTAAAAATGAAAAAAATTTGATAAAAACT------------------------AATGAGATAATTTACGAATCGCCTATTCCAACTCTACCTAAAACTTGGACAAAAGATTCGCTAACAGAAAAAAAAATGAAAGAT---------CTGAATACTCGCACACGTACAATAAGAAATCGACTAGAACAAATTATAAAAGATAAGACAAACGAATTTGGAACTACTCAGAGAAAAAATAAGTTTAACAAAAAAAGTAATATCATCAAAAGATTAGCATATCAA------------------------------------ATTACTCGATTAAGCTTTAACTCTCATTATTTTAGCCAAGTTTTC------ATTGAAAGAATATATAGTCAGAACCTGCTAGGCCCTATTAGTAGAATAATAATGAAAGCAAAACTTATTTTTTCTTTTGAATCCGGA------------------------------------------------AAGAAAAAAATGGATAACTATATTTACAAGAATGAAGCA------AAAAAAAAA------------------------GTAATTCACTTTCAAAAGTCATTT---------------TTTTAT---------ATCTCTATTAGTAATAAAAATTCAAAACCCAAA---------------------AATGACTTAACTTCTTTATCACAAGCATATGTAGTATATAAATTATCCCAAAATCAAGCTATTAACTTAGAC---------ATTAAATCCGCCCTTCAATATCATCAAACATCTCTTGTTCTT---------AAGGATGAAATAAAGGGT---TATTCTTTTGGAGTCCAAGAT------AGAGCAGAATTA---------ATGCTTCTGAATTAT------GGAAGAAATCACTGGAAAAATTGGTTACGGGATCACTATCAATATAATATTTCTCATATTAGATGGTCGGGATTGGTACCAAAAAAATGGAAAAAAAAACTGAATCACAAC------TCTAGTAGACAAAATCAAAATTTAGAT------------------------------------------------GAAAAAGAA------AATTATTATGAATTAGCTTCATTATCAAAGCGGAAGCAGAATCTAAAAAAAAACTATCAATATGATCTCTTATCATATAAATCTATTAATTAT------------------------GAAAATAAGAAGAACGCATATATTTCTATTTTACCTTCAAAAGTAAACAATAACCAAAAAATTTCCTATAATTACAACACCGATAAAAGAAAATTGTTTAGGTTAGGAGGT------------AATAATTATCTAGGCGAAGGTGCTATTCTGGGTATGGAGAAACAG---------CCTTAT------TTTGATTCCGAAATGCTCTACTTTTGTCTTAGAAAAAGGGTTGATATTGAAACCTGGATACAGGCCAATATCAAGAATACTAAG------ACAATGAATTATCAACTAATTGAAAAAATGGATAAGAGA---------------------------------------------------------AGCTTTTTTAATTGGCTGGGACTGAACAAAGAATTT---------CCTATTTTGAATCTCGAACTTTGGTTCTTACCCGAATTGATACTCCTTTATAATACATATAAACTAAAACCATGGATCATACCAATAAAATCACTTTTTATT---------------------------GAAAAAAAGAATATCGCTTTAAAGAAAAAACCT------CATTTTTTTATA---GCATCTAAT---------------------GAATTAGAAAATAGAAAT---GAAGAAAAAAGAAAGGTATACCCACGGAATCTTGGGTCTGTTCTATTAAAACAAGAAGACGGTGGTTCAGACTATGGT---------------------------------GCGGAATCCGATATCAAAAATCGGATAACTGAA------------------------AGCACT------ATGGACGAAGACCTCGATTTCTTCCTAACAAGACATTTGATTGTTCAATTGAGGTGG---CCCTATTCTTATGAGATAAGCGTATTGAAAAATATCAAAGTATATTGCCTCTTGCTTAGTTTGAGAAATCCAAGAGAAAGCGCTCTATCTGCTATTCAAACAAGAGAAATGAAGCTGGATATA------GTGCCGAATTTTAAGTAT------GTTACAGAATGGCTACAAAAGGGAGTATTTTTT------ATCGAGCCAGTTCGTCTGTCTGTAAATAATTCCGGACAATTTCTTATGTATCAAACACTACGTGTTTCTTTGGTTCAGAAGAAGAAATCCAAAACGAATGAAAGGTATCGAGAAAACATTTAT---------------TTTTCAAAATCAATTGCAAAACAGCAAAAAAAC------ATTGGAAATAGAGACATAGAAAATAAAAATTATGGTTTACTTGTTCTTGAAACTCTTTTATCGCCGAGACATCGAAGAGAGTTAAGAATTCGAATTTCTTTCAATTCAAAAAAAAATAAAGGTATAGATCTAAATAGGGTATTTTCCAGCGAAAACAGTGTTAAAATTTATGGTCATTTTTTGTTTGAAAGCTAC------TGTCTTGATCGATTAAAATTTTTTGTTTGGCCGAATTGTCGATTAGAAGATTTAGCTTGTATGAATCGCTATTGGTTTAATACTAATAATGGGAGTTCTTTCAGTATGTTAAGAATAAATATGTATCCA------
>Crassula_perforata
ATGATTTTAACATCTTTTCTACTAGGTAATCTAGTAACCTTATGCATGAAGATAATCAATTCGGTCGTTGTGGTCGGACTCTATTATGGATTTCTGACCACATTCTCCATAGGGCCCTCTTATCTCCTCCTTCTCCGAGCTCAGGTTATGGAAGAAGGAACCGAGAAGAGGGTATCAGCAACAACTGGTTTTATTACGGGACAGCTCATGATGTTCATATCGATCTATTACGCGCCTCTGCATCTAGCATTGGGTAGACCTCATACAATAACTATCCTAGCTGTACCTTATCTTTTGTTTCATTTCTTCTGGAACAATCAAAAACACTTTTTTGATTCTAGA---------TCTACTAACAGAAATTCAATGCGTAATCTCAGCATTCAATGTGTATTCCTGAATAATCTCCTTTTTCAATTATTCAACTATTTTATTTTACCAAGTTCAATGTTAGCCAGATTAGTCAACATTTATATGTTTCGATGCAACAACAAGATGTTATTTGTAACAAGTAGTTTTGTTGGTTGGTTAATTGGTCACGTTTTATTCATGAAATGGGTTGGGTTGGTATTAGTCTGGATGCGGCAAAATTACTCTATTAGATCGAATATGGACATTAGATCTAATAAGTACCTTGTGTCAGAAGTGAGAAATTCTATGGCTCGACTCTTTAGTATTTTCTTATTTATTACCTGTGTCTACTATTTAGGCAGAATACCATCAACCCTGGTT---------CTCAAAGAAACCTCAGTAACGGAAGAAAGGGGGGAAAGCATAGAAGAAACAGATGTAGAAATCGAAAACACTTCTGAAACGAAGGGGACT---------------------AAA------GACGAACAAGAGGGATCCACC---------------------------GAAGAAGATCCTTCCCCTTCCCTTTTGTCG------GAAGAAAAGGAGGATCCGGACAACATC------GATGAAACGGAAGAGATCCGAGTGAACGGAAAGGAA------AAAACAAAGGATGAA------TTCCACTTTACAGAGACATGCTATAAAAATAGCCCAGTTTAT---------------------------------GAAACTTCGAAGTTA------------GAAATACTTAAA---------------------AAAAAAGAAAATAAATTAGGAAAC---------AAATTAGAA---------------------ACACTAATGACTCCCCTTTTCGACTATAAACGATGGAAACGCCCATTGAGATACATAAAAAATAATAAATTTGAAAACAGTGTAATAAATGAAATGTCACAATATTTTTTTTTTCATGTCCAAATA---------ATGGAAAAAAAAAGAATATCTTTTACGTACCCACCGAGTTTGAAAACTTTTTTGGAAATCTTACAAAGAAAACTATCTTTTTTCAGA---------TTG---GAAAATTCAGCT------CGAGATAAACTAGAAAAAAACTGGGTTTATAAAAATGAACAAAATGAAACCAATCTAATAACGGAATTCAAAAATAGAATAAATGCTCTAGAAGATGGATCCCTTTCCCTAGATGGACTAACTAGATTGCGTACGAATACAACTAAAAAAGAATATTTGATAAAAAAAAAAGATCCTTTAGTAAACGGTTTCTACCGCGGACCAATAAAAAAAAAAATTTCACCACTAATCCTAAGTGAT------ATC------ATAAATTCTCGAGATATTTTT------------TTAATAAATAAAATCCATGGTATTTTATTTTCTAATAATTTTATAGAATTTGAACAGATAATGAATATGTATAATGAAAAAAAAGACACGTTCTTATTATCATCAGGA------ATACAAGAAATTAGTAAAAAAATACCGAGATGGTCATATAAATTAATTGATGAGGTTGAGCGACAAGAACAAGAAGAGCAAGCGGCGATGGCAGACGAACCTGGAATTCGATCAAGAAAAGCATTTGTATCAGTCATTTTTACTATAAATGAGCCC------------------GTTTATAATAATTAT---TACGACCCGGAAGAATTTGATTTGAGAGTTCATTTAGCTGAACCAGATTTTCGTCGAAATATAATAAGGGGCTCTATACGTGCTCAAAGGCGTAAAATCCCTATTTTGAAACTATCTCAAAGT---GTACATTCCCCACTATTTTTGTACAGACTCGAAAAATCTCCCCTTTCTTTTTTTGATATTTCTGGACTA------ATTAAACTAACTTTCCGAAATTGGATGGAAAAAACCACAGAATTTCAAATT------------------------TCAGAAAAA------------AAAGAAAAAAAAAAGAAGTATATAAAACAAGCAAAAATAAGCATC------------CAACCGGAAAATCCGATTATACATCCTCAAGTAATAAGGACTTCCATATTAATAACACAATCAATTCTTAGAAAATATATTATATTACCATCATTGATAATAGCTAAAAATATTGGGCGTATCTTATTATTCCAATTTCCCGAATGGTCTAAGGATTTCGAAAATTGGAGTAAGGAAAGGCATGTTAAATGTACTTGCGACGGTGTTCAATTATCTGAAAAAGATTTGCCAAAAGACTGGTTAACCGCAGGTATTCAGATAAAGATTCTATTTCCTTTCTATCTGAAGCCTTGGTATAGATCGAAACTAAAATCACCT---------CAAATAGATGGACTTAAAAGGAAAAAGACAGAA---AAAAAAAAGAAGTTTTGTTTTTTAACTGTATGGGGAAAGACAACTGAACAGCCTTCTGGGCCGCCCCAAAAAAAACCTTCGTTTTTTTTACCTATT---------------------TTTAAAGAGCTCATAAGA------------AAAATTTTAAAATTGAAAACAAATTTG---------------------------------------------TTTTTTTAT---------------------TTCAAAATGTTG------AAAGAAAGAAAGAAATGGATTAACAAAGGTGTTCTCTTTATAACCAGACTAATAAAT------GGCCCCTCA---------------AAAAAGAATCAAATTATTTTATTTGGG------TTAAGTGAAATAGATGAATGGGGG------GAAACTAAAAATGAAAAAAATTTGATAAAAACT------------------------AATGAGATAATTTACGAATCGCCTATTCCAACTCTACCTAAAACTTGGACAAAAGATTCGCTAACAGAAAAAAAAATGAAAGAT---------CTGAATACTCGCACACGTACAATAAGAAATCGACTAGAACAAATTATAAAAGATAAGACAAACGAATTTGGAACTACTCAGATAAAAAATAAGTTTAACAAAAAAAGTAATATCATCAAAAGATTAGCATATCAA------------------------------------ATTACTCGATTAAGCTTTAACTCTCATTATTTTAGCCAAGTTTTC------ATTGAAAGAATATATAATCAGAACCTGCTAGGACCTATTAATAGAATAATAATGAAAGCAAAACTTTTTTTTTCTTTTGAATCCAGA------------------------------------------------AAGAAAAAAATGGATAACTATATTTACAATAATGAAGCA------AAAAAAAAA------------------------GTAATTCACTTTCAAAAGTCATTT---------------TTTTAT---------ATCTCTATTAGTAATCAAAATTCAAAACCCAAA---------------------AATGACTTAACTTCTTTATCACAAGCATATGTAGTATATAAATTATCCCAAAATCAAGCTATTAACTTAGACAACCTAAGATTTAAATCCGCACTTCAATATCATCAAACATCTCTTGTTCTT---------AAGGATGAAATAAAGGGT---TATTCTTTTGGAGTCCAAGAT------AGAACAGAATTA---------ATGCTTCTGAATTAT------GGAAGAAATCACTGGAAAAATTGGTTACGGGATCACTATCAATATAATATGTCTCATATTAGATGGTCGGGATTGGTACCAAAAAAATGGAAAAAAAAACTGAATCACAAC------TCTAGTAGACAAAATCAAAATTTAGAT------------------------------------------------GAAAAAGAA------AATTATTATGAATTAACTTCATTATCAAAGCGGAAGCAGAATTTTAAAAAAAACTATCAATATGATCTCTTATCATATAAATCTATTAATTAT------------------------GAAAATAAGAAGAACGCATATATTTCTCTTTTACCATCAAAAGTAAACAATAACCAAAAAATTTCCTATAATTACAACACCGATAAAAGAAAATTGTTTAGGTTAGGAGGT------------AATAATTCTCTAGGCGAAGGTGCTATTCTGGGTATGGAGAAACTG---------CCTTAT------TTTGATTCCGAAATGCTCTACTTTTCTCTTAGAAAAAGGGTCGATATTGAAACCTGGATACAGGCCAATATCAAGAATACTAAG------ACAATGAATTATCAACTAATTGAAAAAATTGATAAGAGA---------------------------------------------------------AGCTTTTTTAATTGGCTGGGACTGAACAAAGAATTT---------CCTATTTTGAATCTCGAACTTTGGTTCTTACCCGAATTGATACTACTTTATAATACATATAAACTAAAACCATGGATCATACCAATAAAATCACTTTTTATT---------------------------GAAAAAAAGAATATCGCTTTAAAGAAAAAACCT------CATTTTTTTATA---GCACCTAAT---------------------GAATTAGAAAATCGAAAT---GAAAAAAAAAGAAAGGTATACCCACGGAATCTTGGGTCTGTTCTATTAAAACAAGAAGACGGTGGTTCAGACTATGGT---------------------------------GCGGAATCCGATATAAAAAATCGGATAACTGAA------------------------AGCGCT------ATGGACGAAGACCTCGATTTCTTCCTAACAAGACATTTGATTGTTCAATTGAGGTGG---CCCTATTCTTATGAGATAAGCGTATTGAAAAATATCAAAGTATATTGCCTCTTGCTTAGTTTGAGAAATCCAAGAGAAAGCGCTCTATCTGCTATTCAAACAAGAGAAATGAAGCTGGATATA------GTGCCGAATTTTAAGTAT------GTTACAGAATGGCTACAAAAGGGAGTATTTTTT------ATCGAGCCAGTTCGTCTGTCTGTAAATAATTCCGGACAATTTCTTATGTATCAAACACTATATGTTTCTTTGGTTCAGAAGAAGAAATCCAAAACGAATGAAAGGTATCGAGAAAACATTTAT---------------TTTTCAAAATCAATTGCAAAACAGCAAAAAAAC------ATTGGAAATAGAGACATAGAAAATAAAAATTATGGTTTACTTGTTCTTGAAACTCTTTTATCGCCGAGACATCGAAGAGAGTTAAGAATTCGAATTTCTTTCAATTCAAAAAAAAATAAAGGTATAGATTTAAATAGGGTATTTTCCAGCGAAAACAGTGTTCAAATTTATGGTCATTTTTTGTTTGAAAGCTAC------TGTCTTGATCGATTAAAATTTTTTGTTTGGCCGAATTGTCGATTAGAAGATTTAGCTTGTATGAATCGCTATTGGTTTAATACTAATAATGGGAGTTCTTTCAGTATGTTAAGAATAAATATGTATCCA------
>Crassula_socialis
ATGATTTTAACATCTTTTCTACTAGGTAATCTAGTAACCTTATGCATGAAGATAATCAATTCGGTCGTTGTGGTCGGACTCTATTATGGATTTCTGACCACATTCTCCATAGGGCCCTCTTATCTCCTCCTTCTCCGAGCTCAGGTTATGGAAGAAGGAACCGAGAAGAGGGTATCAGCAACAACTGGTTTTATTACGGGACAGCTCATGATGTTCATATCGATCTATTACGCGCCTCTGCATCTAGCATTGGGTAGACCTCATACAATAACTATCCTAGCTGTACCTTATCTTTTGTTTCATTTCTTCTGGAACAATCAAAAACACTTTTTTGATTCTAGA---------TCTACTAACAGAAATTCAATGCGTAATCTCAGCATTCAATGTGTATTCCTGAATAATCTCCTTTTTCAATTATTCAACTATTTTATTTTACCAAGTTCAATGTTAGCCAGATTAGTCAACATTTATATGTTTCGATGCAACAACAAGATGTTATTTGTAACAAGTAGTTTTGTTGGTTGGTTAATTGGTCACGTTTTATTCATGAAATGGGTTGGGTTGGTATTAGTCTGGATGCGGCAAAATCACTCTATTAGATCGAATATGGACATTAGATCTAATAAGTACCTTGTGTCAGAAGTGAGAAATTCTATGGCTCGACTCTTTAGTATTTTCTTATTTATTACCTGTGTCTACTATTTAGGCAGAATACCATCAACCCTGGTT---------CTCAAAGAAACCTCAGTAACGGAAGAAAGGGGGGAAAGCATAGAAGAAACAGATGTAGAAATCGAAAACACTTCTGAAACGAAGGGGACT---------------------AAA------GACGAACAAGAGGGATCCACCGAAGAAGATCCTTCCCCTTCCCTTTTGGAAGAAGATCCTTCTCCTTCCCTTTTGTCG------GAAGAAAAGGAGGATCCGGACAACATC------GATGAAACGGAAGAGATCCGAGTGAACGGAAAGGAA------AAAACAAAGGATGAA------TTCCACTTTACAGAGACATGCTATAAAAATAGCCCAGTTTAT---------------------------------GAAACTTCGAAGTTA------------GAAATACTTAAA---------------------AAAAAAGAAAATAAATTAGGAAAC---------AAATTAGAA---------------------ACACTAATGACTCCCCTTTTCGACTATAAACGATGGAAACGCCCATTGAGATACATAAAAAATAAAAAATTTGAAAACAGTGTAATAAATGAAATGTCACAATATTTTTTTTTTCATGTCCAAATA---------ATGGAAAAAAAAAGAATATCTTTTACGTACCCACCGAGTTTGAAAACTTTTTTGGAAATCTTACAAAAAAAACTATCTTTTTTCAGA---------TTG---GAAAATTCAGCT------CGAGATGAATTAGAAAAAAACTGGGTTTATAAAAATGAACAAAATGAAACCAATCTAAGAACGGAATTTAAAAATAGAATAAATGCTCTAGAAGATGGATCCCTTTCCCTAGATGGACTAACTAGATTGCGTACGAATACAACTAAAAAAGAATATTTGATAAAAAAAAAAGATCCTTTAGTAAACGGTTTCTACCGCGGACCAATAAAAAAAAAATTTTCACCACTAATCCTAAGTGAT------ATA------ATAAATTCTCGGGATATTTTT------------TTAATAAATAAAATCCATGGTATTTTTTTTTCTAATAATTTTATAGAATTTGAACAGATAATGAATATGTATAATGAAAAAAAAGACACGTTCTTATTATCAGCAGGA------ATACAAGAAATTAGTAAAAAAATACCGAGATGGTCATATAAATTAATTGATGAGGTTGAACGACAAGAACAAGAAGAGCAATCGGGGATGGCAGACGAACCTGGAATTCGATCAAGAAAAGCATTTGTATCAGTAATTTTTATTATAAATGAGCCC------------------GTTTATAATAATTAT---TACGACCCGGAAGAATTTGATTTGAGAGTTCATTTAGCTGAACCAGATTTTCGTCGAAATCTAATAAGCGGCTCTATACGTGCTCAAAGGCGTAAAATCCCTATTTTGAAACTATCTCAAAGT---GTACATTCCCCACTATTTTTGTACAGACTCGAAAAATCTCCCCTTTCTTTTTTTGATATTTCTGGACGA------ATTAAACTAACTTTCCGAAATTGGATGGAAAAAACCACAGAATTTCAAATT------------------------TCAGAAAAA------------AAAGAAAAAAAAAAGAAGTATATAAAACAAGCAAAAATAAGCATC------------CAACCGGAAAATCCGATTATACATCCGCAATTAATAAGGACTTCCATATTAATAACACAATCAATTCTTAGGAAATATATTCTATTACCATCATTGATAATAGCTAAAAATATTGGGCGTATCTTATTATTCCAATTTCCCGAATGGTCTAAGGATTTCGAAAATTGGAGTAAGGAAAGGCATGTTAAATGTACTTGCGACGGTGTTCAATTATCTGAAAAAGATTTGCCAAAAGACTGGTTAACCGCAGGTATTCAGATAAAGATTCTATTTCCTTTCTATCTGAAGCCTTGGTATAGATCGAAACTAAAATCACCT---------CAAATAGATGGACTTAAAAGGAAAAAGACAGAA---AAAAAAAAGAAGTTTTGTTTTTTAACTGTGTGGGGAAAGACAACTGAACAGCCTTCTGGGCCGCTCCAAAAAAAACCTTCGTTTTTTTTACCTATT---------------------TTTAAAGAGCTCATAAGA------------AAAATTTTAAAATTGAAAACAAATTTG---------------------------------------------TTTTTTTAT---------------------TTCAAAATGTTG------AAAGAAAGAAAAAAATGGATTAACAAAGGTGTTCTCTTTATAACCAGACTAATAAAT------GGCCCCTCA---------------AAAAAGAATCAAATTATTTTATTTGGG------TTAAGTGAAATAGATGAATGGGGG------GAAACTAAAAATGAAAAAAATTTGATAAAAACT------------------------AATGAGATAATTTACGAATCGCCTATTCCAACTCTACCTAAAACTTGGACAAAAGATTCGCTAACAGAAAAAAAAATGAAAGAT---------CTGAATACTCGCACACGTACAATAAGAAATCGACTAGAACAAATTATAAAAGATAAGACAAACGAATTTGGAACTACTCAGATAAAAAATAAGTTTAACAAAAAAAGTAATATCATCAAAAGATTAGCATATCAA------------------------------------ATTACTCGATTAAGCTTTAACTCTCATTATTTTAGCCAAGTTTTC------ATTGAAAGAATATATAGTCAGAACCTGCTAGGCCCTATTAATAGAATAATAATGAAAGCAAAACTTTTTTTTTCTTTTGAATCCAGA------------------------------------------------AAGAAAAAAATGGATAACTATATTTACAAGAATGAAGCA------AAAAAAAAA------------------------GTAATTCACTTTCAAAAGTCATTT---------------TTTTAT---------ATCTCTATTAGTAATAAAAATTCAAAACCCAAA---------------------AATGACTTAACTTCTTTATCACAAGCGTATGTAGTATATAAATTATCCCAAAATCAAGCTATTAACTTAGACAACCTAAGATTTAAATCCGCACTTCAATATCATCAAACATCTCTTGTTCTT---------AAGGATGAAATAAAGGGT---TATTCTTTTGGAGTCCAAGAT------AGAGCAGAATTA---------ATGCTTCTGAATTAT------GGAAGAAATCACTGGAAAAATTGGTTACGGGATCACTATCAATATAATATATCTCATATTAGATGGTCGGGATTGGTACCAACAAAATGGAAAAAAAAACTGAATCACAAC------TCTAGTAGACAAAATCAAAATTTAGAT------------------------------------------------GAAAAAGAA------AATTATTATGAATTAGCTTCATTATCAAAGCGGAAGCAGAATCTAAAAAAAAACTATCAATATGATCTCTTATCATATAAATCTATTAATTAT------------------------GAAAATAAGAAGAACGCATATATTTCTCTTTTACCATCAAAAGTAAACAATAACCAAAAAATTTCCTATAATTACAACACCGATAAAAGCAAATTGTTTAGGTTAGGAGGT------------AATAATTATCTAGGCGAAGGTGCTATTCTGGGTATGGAGAAACAG---------CCTTAT------TTTGATTCCGAAATGCTCTACTTTTGTCTTAGAAAAAGGGTCGATATTGAAACCTGGATACAGGCCAATATCAAGAATACTAAG------ACAATGAATTATCAACTAATTGAAAAAATCGATAAGAGA---------------------------------------------------------AGCTTTTTTAATTGGCTGGGACTGAACAAAGAATTT---------CCTATTTTGAATCTCGAACTTTGGTTCTTACCCGAATTGATACTCCTTTATAATACATATAAACTAAAACCATGGATCATACCAATAAAATCACTTTTTATT---------------------------GAAAAAAAGAATATCGCTTTAAAGAAAAAACCT------CATTTTTTTATA---GCATCTAAT---------------------GAATTAGAAAATCGAAAT---GAAGAAAAAAGAAAGGTATACCCACGGAATCTTGGGTCTGTTCTATTAAAACAAAAAGACGGTGGTTCAGACTATGGT---------------------------------GCGGAATCCGATATAAAAAATCGGATAACTGAA------------------------AGCGCT------ATGGACGAAGACCTCGATTTCTTCCTAACAAGACATTTGATTGTTCAATTGAGGTGG---CCCTATTCTTATGAGATAAGCGTATTGAAAAATATCAAAGTATATTGCCTCTTGCTTAGTTTGAGAAATCCAAGAGAAAGCGCTCTATCTGCTATTCAAACAAGAGAAATGCAGCTGGATATA------GTGCCGAATTTAAAGTAT------GTTACAGAATGGCTACAAAAGGGAGTATTTTTT------ATCGAGCCAGTTCGTCTGTCTGTAAATAATTCCGGACAATTTCTTATGTATCAAACACTACATGTTTCTTTGGTTCAGAAGAAGAAATCCAAAACGAATGAAAGGTATCGAGAAAACATTTAT---------------TTTTCAAAATCAATTGCAAAACAGCAAAAAAAC------ATTGGAAATAGAGACATAGAAAATAAAAATTATGGTTTACTTGTTCTTGAAACTCTTTTATCGCCGAGACATCGAAGAGAGTTAAGAATTCGAATTTCTTTCAATTCAAAAAAAAATAAAGGTATAGATCTAAATAGGGTATTTTCCAGCGAAAACAGTGTTAAAATTTATGGTCATTTTTTGTTTGAAAGCTAC------TGTCTTGATCAATTAAAATTTTTTGTTTGGCCGAATTGTCGATTAGAAGATTTAGCTTGTATGAATCGCTATTGGTTTAATACTAATAATGGGAGTTCTTTCAGTATGTTAAGAATAAATATGTATCCA------
>Crassula_tecta
ATGATTTTAACATCTTTTCTACTAGGTAATCTAGTAACCTTATGCATGAAGATAATCAATTCGGTCGTTGTGGTCGGACTCTATTATGGATTTCTGACCACATTCTCCATAGGGCCCTCTTATCTCCTCCTTCTCCGAGCTCAGGTTATGGAAGAAGGAACCGAGAAGAGGGTATCCGCAACAACTGGTTTTATTACGGGACAGCTCATGATGTTCATATCGATCTATTACGCGCCTCTGCATCTAGCATTGGGTAGACCTCATACAATAACTATCCTAGCTGTACCTTATCTTTTGTTTCATTTCTTCTGGAACAATCAAAAACACTTTGTTGATTCTAGA---------TCTACTAAGAGAAATTCAATGCGTAATCTCAGCATTCAATGTGTATTCCTGAATAATCTCCTTTTTCAATTATTCAACTATTTTCTTTTACCAAGTTCAATGTTAGCCAGATTAGTCAACATTTATATGTTTCGATGCAACAACAAGATGTTATTTGTAACAAGTAGTTTTGTTGGTTGGTTAATTGGTCACGTTTTATTCATGAAATGGGTTGGGTTGGTATTAGTCTGGATGCGGCAAAATCACTCTATTAGATCGAATATGGACATTAGATCTAATAAGTACCTTGTGTCAGAAGTGAGAAATTCTATGGCTCGACTCTTTAGTATTTTCTTATTTATTACCTGTGTCTACTATTTAGGCAGAATACCATCAACCCTGGTT---------CTCAAAGAAACCTCAGTAACGGAAGAAAGGGGGGAAAGCATAGAAGAAACAGATGTAGAAATCGAAAACACTTCTGAAACGAAGGGGACT---------------------AAA------GACGAACAAGAGGGATCCACCGAAGAAGATCCTTCCCCTTCCCTTTTGGAAGAAGATCCTTCTCCTTCCCTTTTGTCG------GAAGAAAAGGAGGATCCGGACAACATC------GATGAAACGGAAGAGATCCGAGTGAACGGAAAGGAA------AAAACAAAGGATGAA------TTCCACTTTACAGAGACATGCTATAAAAATAGCCCAGTTTAT---------------------------------GAAACTTCGAAGTTA------------GAAATACTTAAA---------------------AAAAAAGAAAATAAATTAGGAAAC---------AAATTAGAA---------------------ACACTAATGACTCCTCTTTTCGACTATAAACGATGGAAACGCCCATTGAGATACATAAAAAATAAAAAATTTGAAAACAGTGTAATAAATGAAATGTCACAATATTTTTTTTTTCATGTCCAAATA---------ATGGAAAAAAAAAGAATATCTTTTACGTACCCACCGAGTTTGAAAACTTTTTTGGAAATCTTACAAAAAAAACTATCTTTTTTCAGA---------TTG---GAAAATTCAGCT------CGAGATGAATTAGAAAAAAACTGGGTTTATAAAAATGAACAAAATGAAACCAATCTAAGAACGGAATTTAAAAATAGAATAAATGCTCTAGAAGATGGATCCCTTTCCCTAGATGGACTAACTAGATTGCGTACGAATACAACTAAAAAAGAATATTTGATAAAAAAAAAAGATCCTTTAGTAAACGGTTTCTACCGCGGACCAATAAAAAAAAAAATTTCACCACTAATCCTAAGTGAT------ATA------ATAAATTCTCGGGATATTTTT------------TTAATAAATAAAATCCATGGTATTTTTTTTTCTAATAATTTTATAGAATTTGAACAGATAATGAATATGTATAATGAAAAAAAAGACACGTTCTTATTATCAGCAGGA------ATACAAGAAATTAGTAAAAAAATACCGAGATGGTCATATAAATTAATTGATGAGGTTGAGCGACAAGAACAAGAAGAGCAATCGGCGATGGCAGACGAACCTGGAATTCGATCAAGAAAAGCATTTGTATCAGTAATTTTTACTATAAATGAGCCC------------------GTTTATAATAATTAT---TACGACCCGGAAGAATTTGATTTGAGAGTTCATTTAGCTGAACCAGATTTTCGTCGAAATATAATAAGCGGCTCTATACGTGCTCAAAGGCGTAAAATCCCTATTTTGAAACTATCTCAAAGT---GTACATTCCCCACTATTTTTGTACAGACTCGAAAAATCTCCCCTTTCTTTTTTTGATATTTCTGGACGA------ATTAAACTAACTTTCCGAAATTGGATGGAAAAAACCACAGAATTTCAAATT------------------------TCAGAAAAA------------AAAGAAAAAAAAAAGAAGTATATAAAACAAGCAAAAATAAGCATC------------CAACCGGAAAATCCGATTATACATCCTCAAGTAATAAGGACTTCCATATTAATAACACAATCAATTCTTAGGAAATATATTATATTACCATCATTGATAATAGCTAAAAATATTGGGCGTATCTTATTATTCCAATTTCCCGAATGGTCTAAGGATTTCGAAAATTGGAGTAAGGAAAGGCATGTTAAATGTACTTGCGACGGTGTTGAATTATCTGAAAAAGATTTGCCAAAAGACTGGTTAACCGCAGGTATTCAGATAAAGATTCTATTTCCTTTCTATCTGAAGCCTTGGTATAGATCGAAACTAAAATCACCT---------CAAATAGATGGACTTAAAAGGAAAAAGACAGAA---AAAAAAAAGAAGTTTTGTTTTTTAACTGTGTGGGGAAAGACAACTGAACAGCCTTCTGGGCCGCTCCAAAAAACACCTTCGTTTTTTTTACCTATT---------------------TTTAAAGAGCTCATAAGA------------AAAATTTTAAAATTGAAAACAAATTTG---------------------------------------------TTTTTTTAT---------------------TTCAAAATGTTG------AAAGAAAGAAAAAAATGGATTAACAAAGGTGTTTTCTTTATAACCAGACTAATAAAT------GGCCCCTCA---------------AAAAAGAATCAAATTATTTTATTTGGG------TTAAGTGAAATAGATGAATGGGGG------GAAACTAAAAATGAAAAAAATTTGATAAAAACT------------------------AATGAGATAATTTACGAATCGCCTATTCCAACTCTACCTAAAACTTGGACAAAAGATTCGCTAACAGAAAAAAAAATGAAAGAT---------CTGAATACTCGCACACGTACACTAAGAAATCGACTAGAACAAATTATAAAAGATAAGACAAACGAATTTGGAACTACTCAGATAAAAAATAAGTTTAACAAAAAAAGTAATATCATCAAAAGATTAGCATATCAA------------------------------------ATTACTCGATTAAGCTTTAACTCCCATTATTTTAGCCAAGTTTTC------ATTGAAAGAATATATAGTAAGAACCTGCTAGGCCCTCTTAATAGAATAATAATGAAAGCAAAACTTTTTTTTTCTTTTGAATCCAGA------------------------------------------------AAGAAAAAGATGGATAACTATATTTACAAGAATGAAGCA------AAAAAAAAA------------------------GTAATTCACTTTCAAAAGTCATTT---------------TTTTAT---------ATCTCTATTAGTAATAAAAATTCAAAACCCAAA---------------------AATGACTTAACTTCTTTATCACAAGCGTATGTAGTATATAAATTATCCCAAAATCAAGCTATTAACTTAGACAACCTAAGATTTAAATCCGCACTTCAATATCATCAAACATCTCTTGTTCTT---------AAGGATGAAATAAAGGGT---TATTCTTTTGGAGTCCAAGAT------AGAGCAGAATTA---------ATGCTTCTGAATTAT------GGAAGAAATCACTGGAAAAATTGGTTACGGGATCACTATCAATATAATATATCTCATATTAGATGGTCGGGATTGGTACCAAAAAAATGGAAAAAAAAACTGAATCACAAC------TCTAGTAGACAAAATCAAAATTTAGAT------------------------------------------------GAAAAAGAA------AATTATTATGAATTAGCTTCATTATCAAAGCGGAAGCAGAATCTAAAAAAAAGCTATCAATATGATCTCTTATCATATAAATCTATTAATTAT------------------------GAAAATAAGAAGAACGCATATATTTCTCTTTTACCATCAAAAGTAAACAATAACCAAAAAATTTCCTATAATTACAACACCGATAAAAGAAAATTGTTTAGGTTAGGAGGT------------AATAATTATCTAGGCGAAGGTGCTATTCTGGGTATGGAGAAACAG---------CCTTAT------TTTGATTCCGAAATGCTCTACTTTTGTCTTAGAAAAAGGGTCGATATTGAAACCTGGATACAGGCCAATATCAAGAATACTAAG------ACAATGAATTATCAACTAATTGAAAAAATCGATAAGAGA---------------------------------------------------------AGCTTTTTTAATTGGCTGGGACTGAACAAAGAATTT---------CCTATTTTGAATCTCGAACTCTGGTTCTTACCCGAATTGATACTCCTTTATAATACATATAAACTAAAACCATGGATCATACCAATAAAATCACTTTTTATT---------------------------GAAAAAAAGAATATCGCTTTAAAGAAAAAACCT------CATTTTTTTATA---GCATCTAAT---------------------GAATTAGAGAATCGAAAT---GAAGAAAAAAGAAAGGTATACCCACGGAATCTTGGGTCTGTTCTATTAAAACAAGAAGACGGTGGTTCAGACTATGGT---------------------------------GCGGAATCCGATATAAAAAATCGGATAACGGAA------------------------AGCGCT------ATGGACGAAGACCTCGATTTCTTCCTAACAAGACATTTGATTGTTCAATTGAGGTGG---CCCTATTCTTATGAGATAAGCGTATTGAAAAATATCAAAGTATATTGCCTCTTGCTTAGTTTGAGAAATCCAAGAGAAAGCGCTCTATCTGCTATTCAAACAAGAGAACTGAAGCTCGATATA------GTGCCGAATTTTAAGTAT------GTTACAGAATGGCTACAAAAGGGAGTATTTTTT------ATCGAGCCAGTTCGTCTGTCTGTAAATAATTCTGGACAATTTCTTATGTATCAAACACTACATGTTTCTTTGGTTCAGAAGAAGAAATCCAAAACGAATGAAAGGTATCGAGAAAACATTTCT---------------TTTTCAAAATCAATTGCAAAACAGCAAAAAAAC------ATTGGAAATAGAGACATAGAAAATAAAAATTATGGTTTACTTGTTCTTGAAACTCTTTTATCGCCGAGACATCGAAGAGAGTTAAGAATTCGAATTTCTTTCGATTCAAAAAAAAATAAAGGTATAGATCTAAATAGGGTATTTTCCAGCGAAAACAGTGTTAAAATTTATGGTCATTTTTTGTTTGAAAGCTAC------TGTCTTGATCGATTAAAATTTTTTGTTTGGCCGAATTGTCGATTAGAAGATTTAGCTTGTATGAATCGCTATTGGTTTAATACTAATAATGGGAGTTCTTTCAGTATGTTAAGAATAAATATGTATCCA------
>Crassula_mesembrianthemopsis
ATGATTTTAACATCTTTTCTACTAGGTAATCTAGTAACCTTATGCATGAAGATAATCAATTCGGTCGTTGTGGTCGGACTCTATTATGGATTTCTGACCACATTCTCCATAGGGCCCTCTTATCTCCTCCTTCTCCGAGCTCAGGTTATGGAAGAAGGAACCGAGAAGAGGGTATCCGCAACAACTGGTTTTATTACGGGACAGCTCATGATGTTCATATCGATCTATTACGCGCCTCTGCATCTAGCATTGGGTAGACCTCATACAATAACTATCCTAGCTGTACCTTATCTTTTGTTTCATTTCTTCTGGAACAATCAAAAACACTTTGTTGATTCTAGA---------TCTACTAAGAGAAATTCAATGCGTAATCTCAGCATTCAATGTGTATTCCTGAATAATCTCCTTTTTCAATTATTCAACTATTTTCTTTTACCAAGTTCAATGTTAGCCAGATTAGTCAACATTTATATGTTTCGATGCAACAACAAGATGTTATTTGTAACAAGTAGTTTTGTTGGTTGGTTAATTGGTCACGTTTTATTCATGAAATGGGTTGGGTTGGTATTAGTCTGGATGCGGCAAAATCACTCTATTAGATCGAATATGGACATTAGATCTAATAAGTACCTTGTGTCAGAAGTGAGAAATTCTATGGCTCGACTCTTTAGTATTTTCTTATTTATTACCTGTGTCTACTATTTAGGCAGAATACCATCAACCCTGGTT---------CTCAAAGAAACCTCAGTAACGGAAGAAAGGGGGGAAAGCATAGAAGAAACAGATGTAGAAATCGAAAACACTTCTGAAACGAAGGGGACT---------------------AAA------GACGAACAAGAGGGATCCACCGAAGAAGATCCTTCCCCTTCCCTTTTGGAAGAAGATCCTTCTCCTTCCCTTTTGTCG------GAAGAAAAGGAGGATCCGGACAACATC------GATGAAACGGAAGAGATCCGAGTGAACGGAAAGGAA------AAAACAAAGGATGAA------TTCCACTTTACAGAGACATGCTATAAAAATAGCCCAGTTTAT---------------------------------GAAACTTCGAAGTTA------------GAAATACTTAAA---------------------AAAAAAGAAAATAAATTAGGAAAC---------AAATTAGAA---------------------ACACTAATGACTCCTCTTTTCGACTATAAACGATGGAAACGCCCATTGAGATACATAAAAAATAAAAAATTTGAAAACAGTGTAATAAATGAAATGTCACAATATTTTTTTTTTCATGTCCAAATA---------ATGGAAAAAAAAAGAATATCTTTTACGTACCCACCGAGTTTGAAAACTTTTTTGGAAATCTTACAAAAAAAACTATCTTTTTTCAGA---------TTG---GAAAATTCAGCT------CGAGATGAATTAGAAAAAAACTGGGTTTATAAAAATGAACAAAATGAAACCAATCTAAGAACGGAATTTAAAAATAGAATAAATGCTCTAGAAGATGGATCCCTTTCCCTAGATGGACTAACTAGATTGCGTACGAATACAACTAAAAAAGAATATTTGATAAAAAAAAAAGATCCTTTAGTAAACGGTTTCTACCGCGGACCAATAAAAAAAAAAATTTCACCACTAATCCTAAGTGAT------ATA------ATAAATTCTCGGGATATTTTT------------TTAATAAATAAAATCCATGGTATTTTTTTTTCTAATAATTTTATAGAATTTGAACAGATAATGAATATGTATAATGAAAAAAAAGACACGTTCTTATTATCAGCAGGA------ATACAAGAAATTAGTAAAAAAATACCGAGATGGTCATATAAATTAATTGATGAGGTTGAGCGACAAGAACAAGAAGAGCAATCGGCGATGGCAGACGAACCTGGAATTCGATCAAGAAAAGCATTTGTATCAGTAATTTTTACTATAAATGAGCCC------------------GTTTATAATAATTAT---TACGACCCGGAAGAATTTGATTTGAGAGTTCATTTAGCTGAACCAGATTTTCGTCGAAATATAATAAGCGGCTCTATACGTGCTCAAAGGCGTAAAATCCCTATTTTGAAACTATCTCAAAGT---GTACATTCCCCACTATTTTTGTACAGACTCGAAAAATCTCCCCTTTCTTTTTTTGATATTTCTGGACGA------ATTAAACTAACTTTCCGAAATTGGATGGAAAAAACCACAGAATTTCAAATT------------------------TCAGAAAAA------------AAAGAAAAAAAAAAGAAGTATATAAAACAAGCAAAAATAAGCATC------------CAACCGGAAAATCCGATTATACATCCTCAAGTAATAAGGACTTCCATATTAATAACACAATCAATTCTTAGGAAATATATTATATTACCATCATTGATAATAGCTAAAAATATTGGGCGTATCTTATTATTCCAATTTCCCGAATGGTCTAAGGATTTCGAAAATTGGAGTAAGGAAAGGCATGTTAAATGTACTTGCGACGGTGTTGAATTATCTGAAAAAGATTTGCCAAAAGACTGGTTAACCGCAGGTATTCAGATAAAGATTCTATTTCCTTTCTATCTGAAGCCTTGGTATAGATCGAAACTAAAATCACCT---------CAAATAGATGGACTTAAAAGGAAAAAGACAGAA---AAAAAAAAGAAGTTTTGTTTTTTAACTGTGTGGGGAAAGACAACTGAACAGCCTTCTGGGCCGCTCCAAAAAACACCTTCGTTTTTTTTACCTATT---------------------TTTAAAGAGCTCATAAGA------------AAAATTTTAAAATTGAAAACAAATTTG---------------------------------------------TTTTTTTAT---------------------TTCAAAATGTTG------AAAGAAAGAAAAAAATGGATTAACAAAGGTGTTTTCTTTATAACCAGACTAATAAAT------GGCCCCTCA---------------AAAAAGAATCAAATTATTTTATTTGGG------TTAAGTGAAATAGATGAATGGGGG------GAAACTAAAAATGAAAAAAATTTGATAAAAACT------------------------AATGAGATAATTTACGAATCGCCTATTCCAACTCTACCTAAAACTTGGACAAAAGATTCGCTAACAGAAAAAAAAATGAAAGAT---------CTGAATACTCGCACACGTACACTAAGAAATCGACTAGAACAAATTATAAAAGATAAGACAAACGAATTTGGAACTACTCAGATAAAAAATAAGTTTAACAAAAAAAGTAATATCATCAAAAGATTAGCATATCAA------------------------------------ATTACTCGATTAAGCTTTAACTCCCATTATTTTAGCCAAGTTTTC------ATTGAAAGAATATATAGTCAGAACCTGCTAGGCCCTCTTAATAGAATAATAATGAAAGCAAAACTTTTTTTTTCTTTTGAATCCAGA------------------------------------------------AAGAAAAAGATGGATAACTATATTTACAAGAATGAAGCA------AAAAAAAAA------------------------GTAATTCACTTTCAAAAGTCATTT---------------TTTTAT---------ATCTCTATTAGTAATAAAAATTCAAAACCCAAA---------------------AATGACTTAACTTCTTTATCACAAGCGTATGTAGTATATAAATTATCCCAAAATCAAGCTATTAACTTAGACAACCTAAGATTTAAATCCGCACTTCAATATCATCAAACATCTCTTGTTCTT---------AAGGATGAAATAAAGGGT---TATTCTTTTGGAGTCCAAGAT------AGAGCAGAATTA---------ATGCTTCTGAATTAT------GGAAGAAATCACTGGAAAAATTGGTTACGGGATCACTATCAATATAATATATCTCATATTAGATGGTCGGGATTGGTACCAAAAAAATGGAAAAAAAAACTGAATCACAAC------TCTAGTAGACAAAATCAAAATTTAGAT------------------------------------------------GAAAAAGAA------AATTATTATGAATTAGCTTCATTATCAAAGCGGAAGCAGAATCTAAAAAAAAACTATCAATATGATCTCTTATCATATAAATCTATTAATTAT------------------------GAAAATAAGAAGAACGCATATATTTCTCTTTTACCATCAAAAGTAAACAATAACCAAAAAATTTCCTATAATTACAACACCGATAAAAGAAAATTGTTTAGGTTAGGAGGT------------AATAATTATCTAGGCGAAGGTGCTATTCTGGGTATGGAGAAACAG---------CCTTAT------TTTGATTCCGAAATGCTCTACTTTTGTCTTAGAAAAAGGGTCGATATTGAAACCTGGATACAGGCCAATATCAAGAATACTAAG------ACAATGAATTATCAACTAATTGAAAAAATCGATAAGAGA---------------------------------------------------------AGCTTTTTTAATTGGCTGGGACTGAACAAAGAATTT---------CCTATTTTGAATCTCGAACTCTGGTTCTTACCCGAATTGATACTCCTTTATAATACATATAAACTAAAACCATGGATCATACCAATAAAATCACTTTTTATT---------------------------GAAAAAAAGAATATCGCTTTAAAGAAAAAACCT------CATTTTTTTATA---GCATCTAAT---------------------GAATTAGAGAATCGAAAT---GAAGAAAAAAGAAAGGTATACCCACGGAATCTTGGGTCTGTTCTATTAAAACAAGAAGACGGTGGTTCAGACTATGGT---------------------------------GCGGAATCCGATATAAAAAATCGGATAACGGAA------------------------AGCGCT------ATGGACGAAGACCTCGATTTCTTCCTAACAAGACATTTGATTGTTCAATTGAGGTGG---CCCTATTCTTATGAGATAAGCGTATTGAAAAATATCAAAGTATATTGCCTCTTGCTTAGTTTGAGAAATCCAAGAGAAAGCGCTCTATCTGCTATTCAAACAAGAGAACTGAAGCTCGATATA------GTGCCGAATTTTAAGTAT------GTTACAGAATGGCTACAAAAGGGAGTATTTTTT------ATCGAGCCAGTTCGTCTGTCTGTAAATAATTCTGGACAATTTCTTATGTATCAAACACTACATGTTTCTTTGGTTCAGAAGAAGAAATCCAAAACGAATGAAAGGTATCGAGAAAACATTTCT---------------TTTTCAAAATCAATTGCAAAACAGCAAAAAAAC------ATTGGAAATAGAGACATAGAAAATAAAAATTATGGTTTACTTGTTCTTGAAACTCTTTTATCGCCGAGACATCGAAGAGAGTTAAGAATTCGAATTTCTTTCGATTCAAAAAAAAATAAAGGTATAGATCTAAATAGGGTATTTTCCAGCGAAAACAGTGTTAAAATTTATGGTCATTTTTTGTTTGAAAGCTAC------TGTCTTGATCGATTAAAATTTTTTGTTTGGCCGAATTGTCGATTAGAAGATTTAGCTTGTATGAATCGCTATTGGTTTAATACTAATAATGGGAGTTCTTTCAGTATGTTAAGAATAAATATGTATCCA------
>Crassula_deltoidea
ATGATTTTAACATCTTTTCTACTAGGGAATCTAGTAGCCTTATGCATGAAGATAATCAATTCGGTCGTTGTGGTCGGACTCTACTATGGATTTCTGACCACATTCTCCATAGGGCCCTCTTATCTCCTCCTTCTCCGAGCTCAGGTTATGGAAGAAGGAACCGAGAAGAGGGTATCAGCAACAACTGGTTTTATTACGGGACAGCTCATGATGTTCCTATCGATCTATTATGCGCCTCTGCATCTAGCATTGGGTAGACCTCATACAATAACTATCCTAGCTCTACCCCATCTTTTGTTTCATTTCTTCTGGAACAATCAAAAACACTTTTTTGATTCTAGA---------TCGACTAACAAAAATTCACTGCGTAATCTCAGCATTCAATGTGTATTCCTGAATAATCTCATTTTTCAATTATTCAACTATTTTATTTTACCAAGTTCAATGTTAGCCAGATTAGTCAACATTTATATGTTTCGATGCAACAACAAGATGTTATTTGTAACAAGTAGTTTTGTTGGTTGGTTAATTGGTCACGTTTTATTCATGAAATGGGTTGGGTTGGTATTAGTCTGGATACGGCAAAATAACTCTATTAGATTGAATAAGGACATTAGATCGAATAAGTACCTTGTGTCAGAAGTGAGAAATTCTATGGCTCGACTCTTTAGTATTTTCTTATTTATTACCTGTGTCTACTCTTTAGGCAGAATACCGTCAACCATGGTT---------CTAAAAGAAACCTCAGTAACAGAAGAACGGGGGGAAAGCATAGAAGAAACAGATGTAGAAATGGAAAACACTTCTGAAACGAAGGGGACT---------------------AAA------GAGGAACAAGAGGGATCCACC---------------------------GAAGAAGATCCTTCTCCTTCCCTTTTGTCG------GAAGAAAAGGAGGATCCGGACAACATT------GATGAAACGGAAGAGATCCAAGTGAACGGAAAGGAA------AAAACAAAGGATGAATTCCACTTTCACTTTAAAGAGACATGCTATAAAAATAGCCCAGTTTAT---------------------------------GAAACTTCGAAGTTA------------GAACTACTTAAA---------------------AAAAAAGAAACAAAATTTGGAAAC---------AAATTAGAA---------------------ACACTAATTACTCCTCTTTTCGACTATAAACGGTGCAAACGGCCACTTCGATATATTAAAAACAATCAATTTGAAAGTAGTGTAATAAATGAAATGTCACAATATTTTTTTTTTCCTGTTCAAATA---------ATGGAAAAAAAAAGAATATCTTTTACGTACCCACCTAGTTTGAAAACTTTTTTGGAAATCCTACAAAGAAAGCTTTCTTTATTCAAA---------TCG---GAAAATTTAGAC------CTGGATGAAATTGAAAATATCTGGGTTTATCAAAATGAACAAACGGAAACCAATCTAAGAACTGAATTTATAAATAGAATATATGCTCTAGAAAGGGGATCTCTTTCTCTCGATGGACTAACTAGATTGCGTACTGCTTTAACTAAAAAAGAATATTTGATAAAAAAAAAGGATCCTTTATTAAAGGGTCTGGACCGTGGACCAATAAAGAACAACCTTTCACCACTAATCCTAAGTGAT------ATA------ATAAATCGTCGAGATCTTTTT------------TTTATAAATAAAATTCATGGTCTGTTTTTTGCTAATAATTTGATAGAATTTGAACAGATAATGAGTATGTATAATAAAAAAAGAAAAACATTCTTATTATCAGTGGGA------ATACAAGAAATTAGTAAAAAAATCCCGCGCTGGTCATATAAATTAATTGACGAGGTTGAGAGACAACAACAAGAAGAGGAAGCAACCGCGGCAGAAGAGCCTGGAATTCGGTCAAGAAAAGCACTTATGTCAGTAATTTTTACTATCAATGAACCC------------------GTTTATAATAATTAT---TATGACCCGGAGGAATTTGATTTGAGAGTTTATTCAGATGAACCTGATTTTCGCCGAAACATAATAAAAGGCTCACTACGCGCTCAAAGGCGTAAAATACCTATTTTGAAACTGTCTCAAAGT---GTACATTCCCCACTTTTTTTGTACAGACTCGACAAATCCCCCTTTTCTTTTTTTGATATCCCCGGACTA------ATTAAACTTACTTTCCGAAATTGGATGGAAAAAACCACCGAATTTCAAATTTCA---------------GAGAAATCAGAGAAA------------AAGGATAAAAAAAAGAAGTATACAAAACAATCAAAAATAAGCATT------------CAACCTGAGAACGCTATTATACACCCTGAAATAATAAGGACTTCTATTTTAATAATACAATCAATTCTGAGGAAATATATTGTATTACCATCATTGATAATAGTGAAAAATCTTGGGCGTATTTTATTATTTCAATTTCCCGAATGGTCTGAGGATTTCGAAAATTGGAACAAGGAAACACATGTTAAATGCACTTGCGATGGCGTTCAATTATCTGAAAAAGATTTGCCGAAAGACTGGTTAACCGCAGGGATTCAGATAAAGATCCTATTTCCTTTTTCTCTTAAACCTTGGTATAGATCTAAGCCGAAATCCCCT---------AAAATAGATGGACTCAAAAAGAAAGAAAAAGAAAGAAAAAGAAAGAAATTTTGTTTTTTAACTGTGTGGGGAAGGACAACTGAACATCCTTCTGGACCGCTCCAAAAACAACCTTCGTTTTTTCTACCTATT---------------------TTAAAAGAACTCATAAAA------------AAATTTCTTAAATTAAAAACAAAATTT---------------------------------------------TTTTTTCTT---------------------TTAAAAATGTTA------AAAGAAAGAAAAAAATGGATTAACAAAAGTGTTCTCTTTATAAACAGACTAATAAAT------GGCCCCGCA---------------AAAAAGAATCAAATTAGTGTATTTGGG------TTAAGTGAAATAGATGAATGGGGT------GAAACTCAAAATGAAAACCATTTGATAAAAAAT------------------------AAGGAGATAATTTACGACACGCCGATTCGAACTCGACCTAAAACCTGGACAAAAGATTCGCTAACTGAAAAAAAAATGAAAGAT---------CTGAATACTAGAACAACCGCAATAAGAAATCAACTAGAACAAATTCTAAAAGATAAGACAAAAGAATTTCAAACTCCTGAGAGAATGAATAAGTTT------AAAAGTAATGTCGGAAAAAAATTACCATATAAA------AAACCCTCTTTTCAAATAGTAAAAAAAAGAATTACTCGATTAATCTTTAACTATCAGTTTTTTAGCCGATTTTTC------CTTCAAAAACTTTATAGTAAGGTCCTTCTCGGCCCCATTAATAGAATGAAGATGAAGGCAAAACTATTTTTTTCTTTTGAATTAAGA------------------------------------------------AAGAACAAAATGGATAAATACAGTTCC------------------AATAAAAAGCAA---------AAAAAAGAGGGGGGGATTCACTTTCGAAAGTCTTTT---------------TTTTAT---------ATTTATATTACTAATAAAAATTCAAAAACAAAA---------------------ATTGACTTAACCTCTTTATCACAAGCATATGTAGTATATAAATTATCACAAAACAAGGCTATTTACTTAGACAACTTAAGATTAAACTCTGCACTTCAATATGATGAAAAATCCCTTTTTCTT---------AAGGATAAAAGAAGACCCGATTATTCTTTTGGCGTCCAAGAT------AGAGCAGAATTTATACATACGACACTTCTGAATTCT------GCAATAAATCAATGGAACACTTGGTTACGAAATCACTATCAATATAATATATCTCATATTAGATGGTCTGGATTTGTACCAAAAAAATGGAAAAATAAACTAAATCACCAC------TCTATGATACAAAATGAAAATAGAGATTTC---GGT---------------------------------------GAAAAAGAAAATGATAATGATTATGAATTGATCCCATTATCAAATCAGAAACAGAATTGTAAAAAAAACTATCAATATGATCGCTTCTCATTTAAATCCATTAACTAT------------------------GAAAATAAGAAGAACTCCTCTATTTCTGTTGTACCATCTAATTTTAAAAAGAATCAAAAAATTTCCTATAATTACACCGCCGATAAAAGAAACCATTTTAAGTTAGGAGGT------------AAGAATTCTATAGGTGAAGATACTGTTCCGGGTGTGGAAAAAAAA------AAAACTTAT------TTTGATTTTGGAATGCTCTATTTTTGT---AGAAAAAGGGTCGATATTGAAACCTGTATACAGAACAATATCAAGAATACTAAA------ACAAGGAATTATCAACTCATTGAGAAAATGGATAAGAGA---AGTCTTTTTGCTATCACAACTCCTCATACTAAGCAAGCCCACTTAATGATTCACAGCTTTTTCAGCTGGCTGGAAATGAACAAAGATTTT---------CCTATTTTGAATCTCGAACTTTGGTTTTTCCCTGAATTGATACTGCTTTATAATATATATAAACTCAAACCGTGGATCATACCAATCAAATCACTTTTTGTT---------------------------GAAAAAGAGAATATCGGTTTAAAGAAAAAACAT------AATTTTTTTATATCATCATCAAAT---------------------AAATTTGAAAATAAAAAT---AAAGAAAAAAGAAACGTATACCAACGTAATCTTGGGTCCGCTTTCTTAAAACAAGAAGGCGGTGTTTCAGAATATGGT---------------------------------ACGGACTCAGATCTAAAAAAGCGGAAAACTGAA------------------------AGCACT------ACAGAAGAAGACCTAGATTTCTTCCTAACAAGGCATTTGCTTGTTCAATTGAGATGG---CCATATTCTTGCAAGCTAAGAATAATGAAAAATATCAAGGTATATTGCCTACTGCTTAGCTTGAGAAATCCAAGAGAAAGCGCTCTATCAGCTATTCAAACAAGAGAAATAAAACTTGATATA------GTACCGAGTTATAAATAT------GTTACAGAGTGGCTACAAAAGGGAATCTTTTTT------ATCGAGCCAGTTCGTCTGTCTGTGAATAATTCTGGACAATTTCTTATGTATCAAACACTACATGTTTCATTGGTTCAGAAGAATAACTGTAAAACTAATCAAAGGTATCGAGAAAAAAGAGAT---------------TTTGAAAAATCAATTGAAAAACCAGAAAAAATA------ATAGGAAATAGAGACATA------AAAAATGATCGTTTGCTTGTTCTTGAAACTCTTTTATCGCCGAGACGTCGAAGAGAGTTAAGAATTCGAATTTCTTTTAATTCAAAAAAAAATCGAGGCATAGATCTAAATCGGGTATTCTCCAGCGGAAAGAGTGGCACAATTTATGGTCCTTTTTTGGTTGACAGCTAC------TATTTTGATAGATTAAAATTTTTTGTTTGGCCAAGTTCTCGATTAGAAGATTTAGCTTGTATGAATCGTTATTGGTTTAATACTACTAATGGGAGTTCTTTTAGTATGTTAAGAATACGTATGTACCCA------
>Crassula_expansa_subsp_fragilis
ATGATTTTAACATCTTTTCTACTAGGGAATCTAGTAGCCTTATGCATGAAGATAATCAATTCGGTCGTTGTGGTCGGACTCTACTATGGATTTTTGACCACATTCTCCATAGGGCCCTCTTATCTCCTCCTTCTCCGAGCTCAGGTTATGGAAGAAGGAACCGAGAAGAGGGTATCAGCAACAACTGGTTTTATTACGGGACAGCTCATGATGTTCATATCGATCTATTATGCGCCTCTGCATCTAGCATTGGGTAGACCTCATACAATAACTATCCTAGCTTTACCCCATCTTTTGTTTCATTTCTTCTGGAACAATCAAAAAAACTTTTTGGATTCTAGA---------TCGACTAACAAAAATTCAATGCGTAATCTCAGCATTCAATGTGTATTCCTGAATAATCTCATTTTTCAATTATTCAACTATTTTATTTTACCAAGTTCGATGTTAGCCAGATTAGTCAACATTTATATGTTTCGATGCAACAACAAGATGTTATTTGTAACAAGTAGTTTTGTTGGTTGGTTAATTGGTCACGTTTTATTCATGAAATGGGTTGGGTTGATATTAGTCTGGATACGGCAAAATAACTCT------------------ATTAGATCGAATAAGTACCTTGTGTCAGAAGTGAGAAATTCTATGGCTCGACTCTTTAGTATTTTCTTATTTATTACCTGTGTCTACTCTTTAGGCAGAATACCGTCAACCATGGTT---------CTAAAAGAAACCTCAGTAACGGAAGAAAGGGGGGAACGCATAGAAGAAACAGATGTAGAAATTGAAAACACTTCTGAAACGAAGGGGACT---------------------AAA------GAGGAACAAGAGGGATCCACC---------------------------GAAGAAGATCCTTCTCCTTCCCTTTTGTCG------GAAGAAAAGGAGGATCCGGACAACATT------GAGGAAACGGAAGAGATCCAAGTGAACGGAAAGGAA------AAAACAAAGGATGAATTCGACTTTCACTTTAAAGAGACATGCTATAAAAATAGCCCAGTTTAT---------------------------------GAAACTTCGAAGTTA------------GAATTACTTAAA---------------------AAAAAAGAAACAAAATTTGGAAAC---------AAATTAGAA---------------------ACGCTAATGACTCCTCTTTTCGACTATAAACGGTGCAAACGGCCACTGCGATATATTAAAAATAATAAATTTGAAAATAATCTAATAAATGAAATGTCACAATATTTTTTTTTTCATGTGCAAATA---------ATGGAAAAAAAAAGAGTATCTTTTACATACCCACCTAGTTTGAAAACTTTTTTGGAAATCTTACAAAGAAAACTTTCTTTATTCAGA---------TCG---GAAAATTTAGAC------CTGGATAAAATTGAAAATAACTGGGTTTATCAAAATGAACAAAGCGAAACCAATATAAGAACTGAATTTATAAATCGAATAGATGCTCTAGAAGGGGGATCTCTTTCTCTCGATGGACTAACTAGATTGCGTATTGCTTTAACTAAAAAAGAATCTTTGATAAAAAAAAAGGACCCTTTATTAAAGGGTCTGGACCGTGGACCAATAAAGAACAACGTTTCACCACTAATCCTAAGCGAT------ATA------ATAAATTGTCGAGATCTTTTT------------TTTATAAATCAAATTCATGGTCTTTTTTTTGCTAATAATTTTCTAGAATTTGAACAGATAATGAATATGTATAATAAAAAAAGAAAAACCTTCTTATTATCGGTGGGA------ATACAAGAAATTAGTAAAAAAATCCCGCGCTGGTCATACAAATTAATTGACGAGATTGAGCGACAAGAACAAGAAGAGCAAGCAACTGTGCCAGAAGACCCCGGAATTCGGTCAAGAAAAGCATTTATGTCAGTAATTTTTACTATCAATGAACCC------------------GTTTATAATAATTAT---TATGATCCAGAGGAATTTGATTTGAGAGTTTATTCAGATGAACCCGATTTTCGCCGAAACATAATAAAAGGCTCGCTACGCGCTCAAAGACGTAAAATACCTATTTTGAAACTGTCTCAAAGT---GTACATTCCCCACTCTTTTTGTACAGACTCGACAAATCCCCCTTTTCTTTTTTTGATATCCCCGGACTA------ATTAAACTTACTTTCCGAAATTGGATGGAAAAAACCACAGAATTTCAAATTTCA---------------GAGAAATCAGAGAAA------------AAGGATAAAAAAAAGAAGTATACAAAACAAACAAAAATAAGCACC------------CAACCTGAGAATGCTATTATACATCCTGAAATAATAAGGACTTCTATTTTAATAATACAATCAATTATGAGGAAATATATTATATTACCATCATTGATAATAGCGAAAAATATTGGGCGTATTTTATTATTTCAATTTCCCGAATGGTCTGAGGATTTCGAGAGTTGGAACAAGGAAACGCATGTTAAATGCACTTCCGATGGTGTTCAATTATCTGAAAAAGATTTGCCGAAAGACTGGTTAACGGCGGGGATTCAGATAAAGATCCTATTTCCTTTTTATCTTAAACCTTGGTATCGATCTAAGCCGAAATCCGCT---------AAAATAGATGGACTCAAAAAGAAAGAAAAAGAAAGAAAAAGAAAGAAATTTTGTTTTTTAACTGTGTGGGGAAGGACAACCGAACAGCCTTCTGGGCCGCCCCAAAAACAACCTTCTTTTTTTCTACCTATT---------------------TTTAAAGAACTCATAAAA------------AAATTTTTAAAATTAAAAACAAATTTT---------------------------------------------TTCTTTCTT---------------------TTAAAAATGTTA------AAAGAAAGAAAAAAATGGATTAACAAAAGTGTTCTCTTTCTAAACAGACTACTAAAT------GGCGCATCA---------------AAAAACAATCAAATTATTGTATTTGGG------TTAAGTGAAATAGATGAATGGGGT------GAAACTCAAAACGAGAACCATTTAATAACAAAA------------------------AAGGAGATAATTTACAACACGCCGATTCCAACTCGACCTAAAACCTGGACAAATGATTCGCTAACTGAAAAAAAAATGAAAGAT---------CTGAATACTAGAACAACCGCAATAAGAAATCAACTAGAACAAATTCTAAAAGATAAGACAAAAGAATTTCAAACTCCTGAGAGAATCAATAAGTTA------AAAAGTAATGTCGGAAAAAAATTAACATATAAA------AAACCCTTTTTTCAAATAGTAAAAAAAAGAATTACTCGATTAATCTTTAACTATCATTTTTTGACCCGATTTTTC------CTTCAAAGACTTTATAGTCAGTTGCTTCTAAGCCCCATTAATAGAATTAAGATGAAGGCAAAACTTTTTTTTTCTTTTGAATCAAGA------------------------------------------------AAGAACAAAATGGATAAATCCATTTCC------------------AATAAAAAGGAA---------AAAAAAGGGGGGGGGATTCACTTTCGAAAGTCATTT---------------TTTTAT---------ATTTATATTACTAATAAAAATTCAAAAACAAAA---------------------ATTGACTTAACCTCTTTATCACAAGCATATGTAGTATATAAATTATCACAAAATAAGGCTATTCACTTAGACAACTTAAGATTAAACTCTGCACTTCAATATCATGAAAAATCTCTTTTTCTT---------AAGGATAAAAGAAGAAGGGATTATTCTTTTGGCGTCCAAGAT------CGAGTAGAATTAATACAGACGACACTTCGGAATTCG------GCAAGAAATCAATGGAACACTTGGTTACGGGATCACTATCAATATAATATATCTCATATTAGATGGTCTGGATTTGTACCAAAAAAATGGAAAAATAAACTAAATCACCAC------TCTATCATACAAAATGAAAATAAGGATTTA---GGT---------------------------------------GAAAAAGAG------AATGATTATGAATTGATTCTATTATCAAATCAGAAACAGAATTATAAAAAAAACTGTCAATATGATCTCTTCGCATTTAAATCCATTAACTAT------------------------GAAAATAAGACGAACTCCTATATTTCTGTTGTAACATCAAACTTAAAAAAGAATCAAAAAATTTCCTATAATTACACCACCGATAAAAGAAACCATTTTAAGTTAGGGTGT------------AAGAATTCTCTAGGCGAAGATACTGTTCCGGGTGTGGGGGAGAAA------AAACCTTAT------TTTGATTTTGGAATGCTCTCTTTTTGT---AGAAAAATGGTTGATATTGAAACCTGGATACAGACCAATAGCAAGAATACGAAG------ACAAGGAATTATCAACTCATTGAGAAAATGGATAAGAGA---AGTCCTTTTGCTATCACAACTCCTCATACTAAGCAAACCCGCTTAATGATTCAAAGCTTTTTCAATTGGCTGGAAATGAACAAAGAATTG---------CCTATTTTGAATCTCGAACTTTGGTTTTTACCCGAATTGATACTGCTTTATAATACATATAAACTCAAACCGTGGATCATACCAATCAAATCACTTTTTGTT---------------------------GAAAAAAAGAATATCGTTTTAAAGAAAAAACAT------AATTTTTTTATATCACCATCAAAT---------------------GGATTTGAAAAGAGAAAT---GAAGAAAAACGAAACGTATACCAATGGAATCTTGGGTCCGCTTTCTTAAAACAAGAAGGCGGTGTTTCAGAATATAGT---------------------------------ACGGAATCAGATCTAAAAAAACGGATAACTGAA------------------------AGCACT------ACGGAAGAAGACCTAGATTTCTTCCTAACAAGGCATTTGCTTGTTCAATTGAGATGG---CCATATTCTTGCAAGCTAAGAATAATGAAAAATATAAAGGTATATTGCCTACTGCTTAGCTTGAGAAATCCAAGAGAAAGCGCTCTATCTGCTATTCAAACAAGAGAAATCAAACTTGATATA------CTACCAAGTTATAAATAT------GTTACAGAGTGGCTACAAAAGGGAATCTTTTTT------ATCGAGCCAGTTCGTCTATCTGTGAATAATTCTGGACAATTTCTTATGTATCAAACACTACATATTTCATTGGTTCAGAACAATAAATGTAAAACGAATCAGGGGTATCGAGAAAAAATGGAT---------------TTTGAAAAATCAATTGCAAAACAAGAAAAAATA------CTAGGAAATAGAGACATA------AAAAATGATGGTTTGCTTGTTCTTGAAACTCTTTTATCCCCGAGACGTCGAAGAGAGTTAAGAATTCGAATTTCTTTTAATTCAAAAAAAACTGGAGGTATATATCTAAATCGGGTATTTTCCAGCGAAAAGAGCGGCATAATTGATGGTCCTTTTTTGGTTGAAAGCTAC------TATTTTGATAGATTAAAATTTTTTGTTTGGCCAAATTCTAGATTAGAAGATTTAGCTTGTATGAATCGTTACTGGTTTAATACTACTAATGGGAGTTCTTTTAGTATGTTAAGAATACGTATGTACCCA------
>Crassula_volkensii
ATGATTTTAACATCTTTTCTACTAGGGAATCTAGTAGCCTTATGCATAAAGATAATCAATTCGGTCGTTGTGGTCGGACTCTACTATGGATTTTTGACCACATTCTCCATAGGGCCCTCTTATCTCCTCCTTCTCCGAGCTCAGGTTATGGAAGAAGGAACCGAGAAGAGGGTATCAGCAACAACTGGTTTTATTACGGGACAGCTCATGATGTTCATATCGATCTATTATGCGCCTCTGCATCTAGCATTGGGTAGACCTCATACAATAACTATCCTAGCTTTACCCCATCTTTTGTTTCATTTCTTCTGGAACAATCAAAAAAACTTTTTGGATTCTAGA---------TCGACTAACAAAAATTCAATGCGTAATCTCAGCATTCAATGTGTATTCCTGAATAATCTCATTTTTCAATTATTCAACTATTTTATTTTACCAAGTTCGATGTTAGCCAGATTAGTCAACATTTATATGTTTCGATGCAACAACAAGATGTTATTTGTAACAAGTAGTTTTGTTGGTTGGTTAATTGGTCACGTTTTATTCATGAAATGGGTTGGGTTGATATTAGTCTGGATACGGCAAAATAACTCTATTCGATCGAATAAGGACATTAGATCGAATAAGTACCTTGTGTCAGAAGTGAGAAATTCTATGGCTCGACTCTTTAGTATTTTCTTATTTATTACCTGTGTCTACTCTTTAGGCAGAATACCGTCAACCATGGTT---------CTAAAAGAAACCTCAGTAACGGAAGAAAGGGGGGAACGCATAGAAGAAACAGATGTAGAAATTGAAAACACTTCTGAAACGAAGGGGACT---------------------AAA------GAGGAACAAGAGGGATCCACC---------------------------GAAGAAGATCCTTCTCCTTCCCTTTTGTCG------GAAGAAAAGGAGGATCCGGACAACATT------GAGGAAACGGAAGAGATCCAAGTGAACGGAAAGGAA------AAAACAAAGGATGAATTCCACTTTCACTTTAAAGAGACATGCTATAAAAATAGCCCAGTTTAT---------------------------------GAAACTTCGACGTTA------------GAATTACTTAAA---------------------AAAAAAGAAACAAAATTTGGAAAC---------AAATTAGAA---------------------ACACTAATGACTCCTCTTTTCGACTATAAACGGTGCAAACGGCCACTGCGATATATTAAAAATAATAAATTTGAAAATAATCTAATAAATGAAATGTCACAATATTTTTTTTTTCATGTCCAAATA---------ATGGAAAAAAAAAGAATATCTTTTACATACCCACCTAGTTTGAAAACTTTTTTGGAAATCTTACAAAGAAAACTTTCTTTATTCAGA---------TCG---GAAAATTTGGAC------CTGGATAAAATTGAAAATAACTGGGTTTATCAAAATGAACAAAGCGAAAGCAATCTAAGAACTGAATTTATAAATCGAATAGATGCTCTAGAAGGGGGATCTCTTTCTCTCGATGGACTAACTAGATTGCGTATTGCTTTAACTAAAAAAGAATATTTGATAAAAAAAAAGGATCCTTTATTAAAGGGTCTGGGCCGTGGACCAATAAAGAACAACGTTTCACCACTAATCCTAAGCGAT------ATA------ATAAATTGTCAAGATCTTTTT------------TTTATAAATCAAATTCATGGTCTTTTTTTTGCTAATAATTTTCTAGAATTTGAACAGATAATGAATATGTATAATAAAAAAAGAAAAATCTTCTTATTATCGGTGGGA------ATACAAGAAATTAGTAAAAAAATCCCGCGATGGTCATACAAATTAATTGACGAGGTTGAGCGACAAGAACAAGAAGAGCAAGCAACTGTGCCAGAAGAACCTGGAATTCGGTCAAGAAAAGCATTTATGTCAGTAATTTTTACTATCAATGAACCC------------------GTTTATAATAATTAT---TATGATCCAGAGGAATTTGATTTGAGAGTTTATTCAGATGAACCCGATTTTCGCCGAAACATAATAAAAGGCTCGCTACGCGCTCAAAGGCGTAAAATACCTATTTTGAAACTGTCTCAAAGT---GTACATTCCCCACTCTTTTTGTACAGACTCGACAAATCCCCCTTTTCTTTTTTTGATATCCCCGGACTA------ATTAAACTTACTTTCCGAAATTGGATGGAAAAAACCACAGAATTTAAAATTTCA---------------GAGAAATCAGAGAAA------------AAGGATAAAAAAAAGAAGTATACAAAACAAACAAAAAGAAGCACC------------CAACCTGAGAATGCTATTATACATCCTGAAATAATAAGAACTTCTATTTTAATAATACAATCAATTATGAGGAAATATATTATATTACCATCATTGATAATAGCGAAAAATATTGGGCGTATTTTATTATTTCAATTTCCCGAATGGTCTGAGGATTTCGAGAGTTGGAACAAGGAAACACATGTTAAATGCACTTCCGATGGTGTTCAATTATCTGAAAAAGATTTGCCGAAAGACTGGTTAACGGCGGGGATTCAGATAAAGATCCTATTTCCTTTTTATCTTAAACCTTGGTATCGATCTAAGCCGAAATCCCCT---------AAAATAGATGGACTCAAAAAGAAAGAAAAAGAAAGAAAAAGAAAGAAATTTTGTTTTTTAACTGTGTGGGGAAGGACAACCGAACAGCCTTCTGGGCCGCTCCAAAAACAACCTTCTTTTTTTCTACCTATT---------------------TTTAAAGAACTCATAAAA------------AAATTTTTAAAATTAAAAACAAATTTT---------------------------------------------TTCTTTCTT---------------------TTAAAAATGTTA------AAAGAAAGAAAAAAATGGATTAACAAAAGTGTTCTCTTTATAAACAGACTACTAAAT------GGCCCATCA---------------AAAAACAATCAAATTATTGTATTTGGG------TTAAGTGAAATAGATGAATGGGGT------GAAACTCAAAACGAGAACCTTTTAATAACAAAA------------------------AAGGAGATAATTTACAACACGCCGATTCCAACTCGACCTAAAACCTGGACAAACGATTCGCTAACTGAAAAAAAAATGAAAGAT---------CTGAATACTAGAACAACCGCAATAAGAAATCAAATAGAACAAATTCTAAAAGATAAGACAAAAGAATTTCAAACTCCTGAGAGAATCAATAAGTTA------AAAAGTAATGTCGGAAAAAAATTAACATATAAA------AAACCCTTTTTTCAAATAGTAAAAAAAAGAATTACTCGATTAATCTTTAACTATCATTTTTGGAACCGATTTTTC------CTTCAAAGACTTTATAGTCAGGTCCTTCTAAGCCCCATTAATAGAATTAAGATGAAGGCAAAACTTTTTTTTTCTTTTGAATCAAGA------------------------------------------------AAGAACAAAATGGATAAATCCATTTCC------------------AATAAAAAGGAA---------AAAAAGGGGAGGGGGATTCACTTTCGAAAGTCATTT---------------TTTTAT---------ATTTATATTACTAATAAAAATTCAAAAACAAAA---------------------ATTGACTTAACCTCTTTATCACAAGCATATGTAGTATATAAATTATCACAAAATAAGGCTATTCACTTAGACAACTTAAGATTAAACTCTGCACTTCAATATCATGAAAAATCTCTTTTTCTT---------AAGGATAAAAGAAGAAGGGATTATTCTTTTGGCGTCCAAGAT------CGAGTAGAATTAATACAGACGACACTTCGGAATTCT------GCAAGAAATCAATGGAACACTTGGTTACGGGATCACTATCAATATAATATATCTCATATTAGATGGTCTGTATTTGTACCAAAAAAATGGAAAAATAAACTAAATCACCAC------TCTATCATACAAAATGAAAATAAGGATTTA---GGT---------------------------------------GAAAAAGAG------AATGATTATGAATTGATTCCATTATCAAATCAGAAACAGAATTATAAAAAAAACTGTCAATATGATCTCTTCACATTTAAATCCATTAACTAT------------------------GAAAATAAGATGAACTCCTATATTTCTGTTGTAACATCAAACTTAAAAAAGAATCAAAAAACTTTCTATAATTACACCACCGATAAAAGAAACCATTTTAAGTTAGGGTGT------------AAGAATTCTCTAGGCGAAGATACTGTTCCGGGTGTGGGGGAGAAA------AAACCTTAT------TTTGATTTTGGAATGCTCTCTTTTTGT---AGAAAAAGGGTTGATATTGAAACCTGGATACAGACCAATAGCGAGAATACGAAG------ACAAGGAATTATCAACTCATTGAGAAAATGGATAAGAGA---AGTCCTTTTGCTATCACAACTCCTCATACTAAGCAAACCCGCTTAATGATTCACAGCTTTTTCAATTGGCTGGAAATGAACAAAGAATTG---------CCTATTTTGAATCTCGAACTTTGGTTTTTACCCGAATTGATACTGCTTTATAATACATATAAACGCAACCCGTGGATCATACCAATCAAATCGCTTTTTGTT---------------------------GAAAAAAAGAATATCGTTTTAAAGAAAAAACAG------AATTTTTTTCTATCATCATCAAAT---------------------GGATTTGAAAAGAGAAAT---GAAGAAAAAAGAAACGTATACCAATGGCATCTTGGGTCCGCTTTCTTAAAACAAGAAGGCGGTGTTTCAGAATATGGT---------------------------------ACGGAATCAGATCTAAAAAAACGGATAACTGAA------------------------AGCACT------ACGGAAGAAGACCTAGATTTCTTCCTAACAAGGCATTTGCTTGTTCAATTGAGATGG---CCATATTCTTGCAAGCTAAGAATAATGAAAAATATAAAGGTATATTGCCTACTGCTTAGCTTGAGAAATCCAAGAGAAAGCGCTCTATCTGCTATTCAAACAAGAGAAATCAAACTTGATATA------CTACCAAGTTATAAATAT------GTTACAGAGTGGCTACAAAAGGGAATCTTTTTT------ATCGAGCCAGTTCGTCTATCTGTGAATAATTCTGGACAATTTCTTATGTATCAAACACTACATATTTCATTGGTTCAGAACAATAAATGTAAAACGAATCAAGGGTATCGAGAAAAAATGGAT---------------TTTAAAAAATCAATTGCAAAACAAGAAAAAATA------CTAGGAAATAGAGACATA------AAAAATGATGGTTTGCTTGTTCTTGAAACTCTTTTATCCCCGAGACGTCGAAGAGAGTTAAGAATTCGAATTTCTTTTAATTCAAAAAAAACTGGAGGTATATATCTAAATCGGGTATTTTCCAGCGAAAAGAGCGGCATAATTTATGGTCCTTTTTTGGTTGAAAGATAC------TATTTTGATAGATTAAAATTTTTTGTTTGGCCAAATTCTAGATTAGAAGATTTAGCTTGTATGAATCGTTACTGGTTTAATACTACTAATGGGAGTTCTTTTAGTATGTTAAGAATACGTATGTACCCA------
>Cotyledon_tomentosa
ATGATTTTAACATCTTTTCTACTAGGTAATCTAGTAGCCTTATGCATGAAGATAATCAATTCGGTCGTTGTGGTCGGACTCTATTATGGATTTCTGACCACATTCTCCATAGGGCCCTCTTATCTCTTCCTTCTCCGAGCTCAGGTTATGGAAGAAGGAACCGAGAAGAAGGTATCAGCAACAACTGGTTTTATTACGGGACAGCTCATGATGTTCATATCGATCTATTATGCGCCTCTGCATCTAGCATTGGGTAGACCTCATACAATAACTGTCCTAGCTCTCCCCCATCTTTTGTTTCATTTCTTCTGGAACAATCAAAAAGACTTTTTTGATTCTAGA---------TCTACTAACAGAAATTCAATGCGTAATCTCAGCATTCAATGTGTATTCCTGAATAATCTCATTTTTCAATTATGCAACTATTTTCTTTTACCAAGTTCAATGTTAACCAGATTAGTCAACATTTATATGTTTCGATGCAACAACAAGATGTTATTTGTAACAAGTAGTTTTGTTGGTTGGTTAATTGGTCACGTTTTATTCATGAAATGGGTTGGGTTGGTATTAGTCTGGATACGGCAAAATCACTCTATTCGATCTAATGTACTTATTCGATCTAATAAGTACCTTGTGTCAGAAGTGAGAAATTCTATAGCTCGAATCTTTAGTATTTTCTTATTTCTTACCTGTGTCTACTATTTAGGCAGAATACCGTCATCCATGGTT---------CTCAAAGAAACCTCAGTAACGGAAGAAAGGGGGGAAAGCGGAGAAGAAACAGATGTAGAAATAGAAAAAACTTCCGAAACGGAGTGGACT---------------------AAA------GAGGAACAAGAGGGATTCACC---------------------------GACGAAGATCCTTCTCCTTCCCTTTTTTCG------GAAGAAAAGGAGGATCCGGACAAAATC------GATGAAACGGAAGAGATCCGAGTGAACGGAAAAGAA------AAAACAAAGGATGAATTCCACTTTCACTTTAAAGAGACATGCTATCAAAATAGCCCAGTTTCAGAAACTTCTTATCTGTATGGGAATCAA------GAAACTTCGAAGTTC------------GAAATCCTTAAA---------------------AAAAAGAAAAAGAAATTAGTAAAT---------ACAATAAATATA------------------AAACTTGTAGCTCTTCTTTTCGACTATAAACGATGGAAACGCCCGTTGCGATATTTAAAAAACAAGAAATTTGAAAATAGTCTAATAAATGAAATGTCACAATATTTTTTTTTTTCGTGTCAAGAT---------AATGGCAAAAAACGAATATCTTTTACCTACCCACCCAGTTTAAAAACTTTTTTGGAAATGATAGAAAGAAAGATAACTTTTTGGAGA---------TCGGTCTATTCAGTC---------TCTGATGAACTAGAAAATCCCTGGGTTTATAAAACTGAACAAAACGAAACGAAACTCAGAACTGAATTTCTAAATAGACTAAAGGCTCTAGAAAAAGGATCTCTTTATCTAGATGTATTAACTAGATTGCGTATTGATCAAACTAAAAAAGAATACTTGCTAAAAAAAAATGATCCCGTCTTAAATGGTCCTTATCGCGGACCAACAAAAAGAATATTTTCACCACCAATCCTTAGTGAAAGTTCCATC------CAAAATAGTAAAGAGACTCTT------------TTGATAAATAAAATACATGGTCTTATTCTTGCTAATAATTTTATAGAATTTGAAGAGATAATGAATATGTATGATGAAAAACGAAAAACA------TTATCAGTAGGA------AGAAAGGAAATTAGTAAAAAAATACCTAGACGCTCATACAAATTAATTGACGAGTTTGAACGACAAGAAAGAGAAACCGAAGCAGTCGTGTTAGAAGACCCTGGAATGCGTTCAAGAAAAGCAAAATTTGGGGTGGTTTTTACTATAAATGAGCCT------------------ACTTATATTAAT------TATAAACCAGAGCAATTTTATTTGATGCATTATTCAGAACAACCAGATTTTCGTCGAAACATAATCATAGGCTCTATACGAGCTCAAAGGCGTAAAATACCTATTTTGAAACTGTCTCAAGCAAATGTACATTCCCCACTTTTTTTGTACAGACTCGACAAATCCCTCCTTTCTTATTTTGATATCTCTGGACTG------ATTAAACTTATTTTCCGACATTGGATGAAAAAAACGAAAGAATTGGAACTT------------------------TCAGAAAAA------------AAGGATACTTATGAGAAGTATAAAAAAGAAGCAATAATAGGTATTGAAATA---GTAGACCCTCAAAAGGGTATTCTAACTCCTCAAGTAACAAGAAGTTCCATATTAATAATACAATCCATTCTTAGGAAATATATTCTATTACCCTCATTGATAATAGCTAAAAATATTGGCCGTATCTTATTATTTCAATTTCCCGAATGGTCTGAGGATTTCGAAAATTGGGATAAGGAAACGCATGTTAAATGCACCTATAGTGGTGTTCAACTATCCGAAAAAGACTTGCCGAAAAACTGGTTAAGCGAAGGTATTCAGATAAAGATCCTATTTCCTTTCTATCTGAAACCCTGGCATAGAGCGAAACCTGAATTCCCT---------CAAATGGATCGATTCAAAATGAAAAAGAAAAGA---AAAAACAAGAATTTTTGTTTTTTAACTGTGTGGGGAAGGACGACCAAACAGCCTTTTGGTTCACACCAAAAACAACCTTCTTTTTTTTTACCCATT---------------------TTTAAAGAACTCATAAAA------------AAAATTAGAAAATTGAAAACAAATTGT---------------------------------------------TTTTTCATT---------------------TTTCAAATGTTA------AAAGAAATAAAAAACTGGATTAACAAAAGTGTTCTAGTTCGAAACAGACTAATAAAC------GAACCTTCA---------------AAAAAAAATAGAATT---------GGG------TTGAGTGAACTCGATGAATCGGTTGAAATTGAAACGAAAAACAAAAAAGATTTGATAAAAAAA------------------------AATCAGATAATTCATGAATCACCCATTCCAACTCGATCTAAAAATTGGACAAAACACTCGCTAACAGCAATGAAAATGCAAGAT---------CTGACTATTAGAACAAGCACAATCAGAAACCAACTAGAAAAAATGAGAAAAGACAAGAAAAACAATTTTCGAACTTCTGAGATAAATAATAGGTTTAACAAAAAGCGGCATGCCGTAAAAAGATTCGAATTTCAAAAAATAAAAATGATTTGTAAAATAGTCAAAAAACAAATTATTCGATTCATCTTTAACTCGCAGTATTTTCTCCAATTTTTC------ATTGAAAGAATATAC---------CTCCTA---GTTATTAATATAATAAGGATCAAGGGGCAAGTTTTTTTTGATTTTGAATCAAGA------------------------------------------------AACAAAAAAATTGATACGTACACTTACAATAATGAAGCA------AATCAAAAAGAA---------AACAAAATTCACTTTAGAAACTTTAGACAGTCCTGT---------------TTTTAT---------------ATTAGTCATAAAAATTCAAAAGTGTTT---------------------TTTGACTTATCCTCTTTATCACAAGCATATGTAGGGTATAAATTATCACAAAGCCAAGTTTTGAACTTATACAACTTAAGATTAAGATCTGCACTTCAATATCATGAAAGAGCTCTTTTTCTG---------AAGGATGAAATAAAGGAT------GATTTTGGAGTACAACCAATATTGGATTCGAGATTAACAGATAAAAAACTTCTGAATTCT------GGAAGAAATCAATGGAAAAGCTGGTTACGGAATCATTATCTATATAATATATCTCATATTAGATGGTCTGGATTGGTATCAAAAACATGGCAAAATCAAATGAATCGTCAC------TCTAGAAGACAAAATGAAAATAAGGATTTC---TCAAAGTGGGATTTTGATGAAAAAGGCGGTTTACTTCGTTACAAAACGGAA---ATGGATGATTATGGATTAAACTCATTATCAAATCCCAAAGGGAATTTTCAAAAAAATTCTCGATATGATCTCTTATCATATAAATCCATTAATTAT------------------------GAAAATAAGAAGAACTCAGATATTTTTGTTTTACCATCACAAGGAAACAATAACCAAAAAATATCCTATAATTACAACACCAATAAAAGAAAACTTTTTACGCTAGGAGAT------------AACAATTCTTTAGGCGAAAAAACGATTACAGATAGGGATAAA------------TCTGAT------TTTGATTACAGAATGATCCATTTTTGTCTTAGAAAAAGGGTCGATATTGAAACCTGGATCCAGACCAATACCAAGAATACTACG------ATAAGGAATTCTCAACTAATTGAACAAATCGATAAGAGG---ATTCTTTTGAATCTGACGACTCATCAAACTCAGCAAACCAACCCAAGGATTCAAAGCTTTTTCGATTGGCTGGAAATGAACGAAGAATTT---------CCTATTTTGAATGAGGAACTTTGGTTCTTACCAGAATTGATACTGCTTTATAATGCATATAAACTCAAACTATGGATCATACCAATCAAATCACTTCTTTTAAATTTTTATAAAAAGAAAAGTTTGAGTGAAAAAAAAAATATAGCTTTAAATCAAAAA---------------------------------------------------------------------------------------------------TGGAATCTTGGATCCATTCTCTTAAACCAAGAAAAAGATCTTTCCGATTATGGTGATATTTCAGACTATGGTGAAGTTTTAAACTATAAGGAATCAGACATCAAAAAAAGTCTAAATGAA------------------------AACAAT------ACGGAAGAAGACCTCGATTTTTTACTAACAAGTCATTTGCTTGTTCAATTGAGATGG---TCTTTTTTTTTCAATCTAACAATAATGAAAAATCTCAAAGTATGTTGTCTCCTGCTTAGCTTGAGAAATCCAAGAGAAAGTGCTCTATCCGCTATTCAAAGAGGAGCCATAAATCTAGATATA------CTGCCGAGTCAGAAGTAT------GTTACAGAATGGATGCAAAAGGGCGTATTTTTT------ATTGAACCAATTCGTCTGTCTGTAAACCATCCTGGACAATTTCTTATGTATCAAACCATAAGAATTTCATTAGTTCAGAAGAATAACTATCAAACTCATCCAAGCTATCGAGAAAAAATCGAT---------------TTTGAAAAATCCATTGCAAAAGAGAAAAAAATT------ATTGGACATAGAGGCATA------CAAAATTATAGTTTGCTTGTTCTTGAAACTATTTTATCGCCGAGACGTCGAAAAGAGTTAAGAATTCTCATTTCTTTCAATTCAAAAAAAAACAAAGGTATAGATCTAAATCTGGTATTCGGAAACGGAAACAATGTCAAAATGTATGGTCCTTTTTTGGTTGAAAGCAAC------CGTCTTGATAGATTAAAGTTTTTTCTTTGGCCGACTTGTCAATTAGAAGATTTAGTTTGTATGAATCGTTATTGGTTTAATACCAATATTGGGAGTTCTTTCAGTATGTTAAGAATACATATGTATCCACAATTC
>Kalanchoe_daigremontiana
ATGATTTTAACATCTTTTCTACTAGGTAATCTAGTAGCCTTATGCATGAAGATAATCAATTCGGTCGTTGTGGTCGGATTCTATTATGGATTTCTGACCACATTCTCCATAGGGCCCTCTTATCTCTTCCTTCTCCGAGCTCAGGTTATGGAAGAAGGAACCGAGAAGAAGGTATCAGCAACAACTGGTTTTATTACGGGACAGCTCATGATGTTCATATCAATCTATTATGCGCCTCTGCATCTAGCATTGGGTAGACCTCATACAATAACTGTCCTAGCTCTCCCCCATCTTTTGTTTCATTTGTTCTGGAACAATCAAAAAGACTTTTTTGATTCTAGA---------TCTACTAACAGAAATTCAATGCGTAATCTCAGCATTCAATGTGTATTCCTGAATAATCTCATTTTTCAATTATTCAACTATTTTCTTTTACCAAGTTCAATGTTAACCAGATTAGTCAACATTTATATGTTTCGATGCAACAACAAGATGTTATTTGTAACAAGTAGTTTTGTTGGTTGGTTAATTGGTCACGTTTTATTCATGAAATGGGTTGGGTTGGTATTAGTCTGGATACGGCAAAATCACTCTATTAGATCTAATGTACTTATTCGATCTAATAAGTACCTTGTGTCAGAAGTGATAAATTATATAGCTCGAATCTTTAGTATTTTCTTATTTATTACCTGTATCTACTATTTAGGCAGAATACCGTCATCCGTGGTT---------CTCAAAGAAACCTCAGTAACGGAAGAAAGGGGGGAAAGCAGAGAAGAAACAGATGTAGAAATAGAAAAAACTTCCGAAACGGAGTGGATT---------------------AAA------GAGGAACAAGAGGGATTCACC---------------------------GACGAAGATCCTTCTCCTTCCCTTTTTTCG------GAAGAAAAGGAGGATCCGGACAAAATC------GATGAAACGGAAGAGATCCGAGTGAACGGAAAAGAA------AAAACAAAGGATGAATTCCACTTTCACTTTAAAGAGACATGCTATCAAAATAGCCCAGTTTCTGAAACTTCTTGG---------AATCAA------GAAACTTCGAAGTTA------------GAAATACTTAAA---------------------AAAAATGAAAAGAAATTAGTAAAT---------ACAATAAATATA------------------AAACTTGTAGCTCTTCTTTTCGACTATAAACGATGGAAACGCCCATTGCGATATTTAAAAAACAAGAAATTTGAAAATAGTATAATAAATGAAATGTCACAATATTTTTTTTTTCCGTGTCAAGAT---------AATGAAAAAAACTATATATCTTTTACTTACCCACCCAGTTTAAAAACTTTTTTTGAAATGATAGAAAGAAAGATGACTTTTTTGAGA---------TCGGTCTATTCAGTC---------TCTGATGAACTAGAAAATCCATGGGTGTATAAAACTGAACAAAAAGAAAACAAACTAAGAACTGAATTTCTAAATAGACTCAAGGCTTTAGAAAAAGGATATCTTTATCTAGATGTATTAACTAGATTGCGTATTGATCAAACTAAAAAAGAATACTTACTAAAAAAAAAGGATCCCGTCTTAAAAGGTCCTTATCGCGGACCAACAAAAAGAATATTTTCACCACGAATCCGTAGTGAAAGTTCCATA------AAAAATAGTCAAGAGACTTTT------------TTGATAAATAAAATACATGGTCTTATTCTTGCTAATAATTTTATAGAATTTGAAGAGATAATGAATCTGTATGATGAAAAACGAAAAACA------TTATCAGTAGGA------AGAAAGGAAATTAGTAAAAAAATACCTAGACGGTCATACAAATTAATTGACGAGTTTGAACGACAAGAAAGAGAAACCCAAGCAGTCGTGTTAGAAGACCCTGGAATGCGGTCAAGAAAAGCTAAATTTATGGTGGTTTTTACTATAAATGAGCCT------------------GCTTATATTAAT------TATAAACCAGAGCAATTTTATTTGATGCACTATTCACAACAACCAGATTTTCGTCGAAACATAATCATAGGCTCTATACGAGCTCAAAGGCGTAAAATACCTATTTTGAAACTGTCTCAAGCAAATGTACATTCCCCACTTTTTTTGTACAAACTCGACAAATCCCTCCTTTCTTATTTTGATATCTATGGACTA------ATTAAAGTTATTTTCCGAAATTGGATGAAAAAAACGAAAGAATTTGAACTT------------------------TCAGAAAAA------------GAGTATACTTATGAGAAGTATAAAAAAGAAGCAATAATAGGGATCGAAATA---GTAGAGCCTCAAAAGGGTATTCTAACTCCTCAAGTAACAAGAAGTTCTATATTAATAATACAATCAATTCTTAGGAAATATATTATATTACCCTCATTGATAATAGCTAAAAATATTGGCCGTATCTTATTATTTCAATTTCCCGAATGGTCTAAGGATTTCGAACATTGGGGTAAGGAAACGCATGTTAAATGTACCTATAGTGGTGTTCAACTATCCGAAAAAGAATTGCCAAAAAACTGGTTAAGGGAAGGTATTCAGATAAAGATCCTATTTCCTTTCTATCTGAAACCCTGGCATAGAGCTAAACCTCAATTCCCT---------CAAATGGATCGATTAAAAATGAAAAAGAAAAGA---AAAAAGAAGAATTTTTGTTTTTTAACTGTATGGGGAAGGACGACCAAAGAGCCTTTTGGTTTACACCAAAAACAACCTTCCTTTTTTTTACCCATT---------------------TTTAAAGAACTCATAAAA------------AAAATGATAAAGTTGAAAATAAATTGG---------------------------------------------TTTTTAATT---------------------TTTAAAATATTA------AAAGAAATAAAAAACTGGATTAAGAAAAGTGTTCTCGTTCTAAACAGACTAATAAAC------GAACCTTCA---------------AAAAAAAATAGAATT---------GGG------TTGAGTGAACTAGATGAATCGGTT------GAAACTAAAAAGAAAAAAGATTTTCTAAAAAAC------------------------AATCCGATAATTCACGAATCGCCCATTCCAACTCGATCAAAAAATTGGCCAAAACACTCGCTAACAGAAATTCAAATGCAAGAT---------CTGACTATTAGAACAAGGACAATCAGAAACCAACTAGAAAAAATTATAAAAGACAAGAAAAAGGATTTTCGAACTTCTGAGATAAATAATAGGTTTAACAAAAAGCGGCATGCCATAAAAAGATTCGAATTTCAAAAAATGAAAATGATTTGTAAAATAGTAAAAAAACGAATTATTCGATTAATCTTTAACTCGCAGTATTTTATCCAATTTTTC------ATTGAAAGAATATAC---------CTCCTA---GGTATTAATCGAATAAGGATTAAGGGGCAAGTTTTTTTTGATTTTGAATCAAGA------------------------------------------------AAAAAAAAAATCGATAAGTACACTTACAATAATGAAGCA------AATAAAAAAAAA---------AAAAAAATTTATTTTAGAAACTTTAGACAGTCCTTT---------------TTTTAT---------------AGTAATAATAAAAATTCAAAATTCTTT---------------------TTTGACTTATCCTCTTTATCACAAGCATATGTAGGGTATAAATTATCACAAAGCCAAGTTTTTAACTTATACAACTTAAGATTAAGATCTGCACTTCAATATCATGAAACATCTCTTTTTCTT---------AAGGATGAAATAAAGGAT------GATTTTGGAGTACAACCAATATTTGATTCGGGATTAACAGATAAAAAACTTATTAATTAT------AGAATAAATCAATGGAAAAGCTGGTTACGGAATCATTATCTATATAATAGATCTCATATTCGATGGTCTGGGTTGGTACCAAAAACATGGCAACGTCAAATGAATCCTCAC------TCTAGAAGACAAAATGAAAATAAGGATTTC---TCAAAATGGGATTTTTATGAAAAAGGCGGGTTAATTCGTTACAAAAAGGAA---ATTCATAATTATGGATTAAACTCATTATCAAATCACAAAGGGAATTTAAAAAAAAATTCTCGATATGATCTCTTATCCTATAAATCTATTAATTATGAAAATAAGAAAAACTCATATATTGAAAATAAGAAAAACTCATATATTTTTGTTTTACCATCACAAGTAAACAATACCCTAAAAATATCCTATAATTACAACACAAATAAAAGAAAACTTTTTACGGTAGAAGAT------------AACAATTCTTTAGGCGAAAAAACTCTTACAGATAGGGAGAAA------------TCTTAT------TTTGATTACAGAATGATCCATTTTTGTCTTAGAAAAAGGGTCGATATTGAAACCTGGATCCAGACCAATACCAAGAAAAGTACG------ATAAGGAATTATCAACTAATTGAACAAATCAATAAGAGG---AGTCTTTTTAATCTGACGACTCATCAAACGCACAAC---AACCCAAGGATTCAAAGCTTTTTCGATTGGCTGGAAATGAACGAAGAATTG---------ACTATTTTGAATGAGGAACTTTGGTTCTTACCAGAATTGATACTGCTTTATAATGCATATAAACTCAAACTATGGATCATACCAATCAAATCACTTCTTTTCAATTTTAATAAAAAGCAAAGTTTGAGTGAAAAAAAGAATATAGCTTTCAAGCAAAAA---------------------------------------------------------------------------------------------------TGGAATCTTGGATCCGTTCTCTTAAACCAAGAAAAAGATCCTTCAGATTATGGTGAGATTTCAGACTATGGTGAAGTTTTAAACTATACGGAATCAAACATAAAAAAAAGTATAAATGAA------------------------AACAAT------ACGGAAGAAGACCTCGATTTTTTACTAACAAGTCATTTGCTTGTTCAATTGAGATGG---TCCTTTTTTTTCAATCTAACAATAATGAAAAATATCAAAGTCTATTGTCTACTGCTTAGCTTGAGAAATCCAAGAGAAAGTGCTCTATCCGCTATTCAAAGAGGAGCAATAAATCTAGATATA------ATGCCGAGTCAGAAGTAT------ATTACAGAATGGCTGCAAAAGGGAGTATTTTTT------ATTGAACCAGTTCGTCTGTCTGTAAACAATCCTGGACAATTTCTTATGTATCAAACCATACGAATTTCATTAGTTCAGAAGAATAACTATCAAACTAATCCAAGGTATCGAGAAAAAATAGAT---------------TTTGAAAAATCCATTGCAAAAGAGCAAAAAATT------ATTGAAAATAGGGGCATA------AAAAATGATAGTTTGCTTGTTCTTGAAACTCTTTTATCGCCGAGACGCCGAAAAGAGTTAAGAATTTTAATTGATTTCAATTCAAAAAAAAACAAAGGTATAGATCTAAATCTGGTATTCTGCAACGGAAACAATGTTAAAATTTATGGTCCTTTTTTGGTTGAAAGCAAC------CGTCTTGATAGATTAAAGTTTTTTCTTTGGCCGACTTGTCAATTAGAAGATTTAGTTTGTATGAATCGTTATTGGTTTAATACCAATATTGGGAGTTCTTTCAGTATGTTAAGAATACATATGTATCCACAATTC
>Kalanchoe_delagoensis
ATGATTTTAACATCTTTTCTACTAGGTAATCTAGTAGCCTTATGCATGAAGATAATCAATTCGGTCGTTGTGGTCGGATTCTATTATGGATTTCTGACCACATTCTCCATAGGGCCCTCTTATCTCTTCCTTCTCCGAGCTCAGGTTATGGAAGAAGGAACCGAGAAGAAGGTATCAGCAACAACTGGTTTTATTACGGGACAGCTCATGATGTTCATATCAATCTATTATGCGCCTCTGCATCTAGCATTGGGTAGACCTCATACAATAACTGTCCTAGCTCTCCCCCATCTTTTGTTTCATTTGTTCTGGAACAATCAAAAAGACTTTTTTGATTCTAGA---------TCTACTAACAGAAATTCAATGCGTAATCTCAGCATTCAATGTGTATTCCTGAATAATCTCATTTTTCAATTATTCAACTATTTTCTTTTACCAAGTTCAATGTTAACCAGATTAGTCAACATTTATATGTTTCGATGCAACAACAAGATGTTATTTGTAACAAGTAGTTTTGTTGGTTGGTTAATTGGTCACGTTTTATTCATGAAATGGGTTGGGTTGGTATTAGTCTGGATACGGCAAAATCACTCTATTAGATCTAATGTACTTATTCGATCTAATAAGTACCTTGTGTCAGAAGTGATAAATTATATAGCTCGAATCTTTAGTATTTTCTTATTTATTACCTGTATCTACTATTTAGGCAGAATACCGTCATCCGTGGTT---------CTCAAAGAAACCTCAGTAACGGAAGAAAGGGGGGAAAGCAGAGAAGAAACAGATGTAGAAATAGAAAAAACTTCCGAAACGGAGTGGATT---------------------AAA------GAGGAACAAGAGGGATTCACC---------------------------GACGAAGATCCTTCTCCTTCCCTTTTTTCG------GAAGAAAAGGAGGATCCGGACAAAATC------GATGAAACGGAAGAGATCCGAGTGAACGGAAAAGAA------AAAACAAAGGATGAATTCCACTTTCACTTTAAAGAGACATGCTATCAAAATAGCCCAGTTTCTGAAACTTCTTGG---------AATCAA------GAAACTTCGAAGTTA------------GAAATACTTAAA---------------------AAAAATGAAAAGAAATTAGTAAAT---------ACAATAAATATA------------------AAACTTGTAGCTCTTCTTTTCGACTATAAACGATGGAAACGCCCATTGCGATATTTAAAAAACAAGAAATTTGAAAATAGTATAATAAATGAAATGTCACAATATTTTTTTTTTCCGTGTCAAGAT---------AATGAAAAAAACTATATATCTTTTACCTACCCACCCAGTTTAAAAACTTTTTTTGAAATGATAGAAAGAAAGATGACTTTTTTGAGA---------TCGGTCTATTCAGTC---------TCTGATGAACTAGAAAATCCATGGGTGTATAAAACTGAACAAAAAGAAAACAAACTAAGAACTGAATTTCTAAATAGACTCAAGGCTTTAGAAAAAGGATATCTTTATCTAGATGTATTAACTAGATTGCGTATTGATCAAACTAAAAAAGAATACTTACTAAAAAAAAAGGATCCCGTCTTAAAAGGTCCTTATCGCGGACCAACAAAAAGAATATTTTCACCACGAATCCGTAGTGAAAGTTCCATA------AAAAATAGTCAAGAGACTTTT------------TTGATAAATAAAATACATGGTCTTATTCTTGCTAATAATTTTATAGAATTTGAAGAGATAATGAATCTGTATGATGAAAAACGAAAAACA------TTATCAGTAGGA------AGAAAGGAAATTAGTAAAAAAATACCTAGACGGTCATACAAATTAATTGACGAGTTTGAACGACAAGAAAGAGAAACCCAAGCAGTCGTGTTAGAAGACCCTGGAATGCGGTCAAGAAAAGCTAAATTTATGGTGGTTTTTACTATAAATGAGCCT------------------GCTTATATTAAT------TATAAACCAGAGCAATTTTATTTGATGCACTATTCACAACAACCAGATTTTCGTCGAAACATAATCATAGGCTCTATACGAGCTCAAAGGCGTAAAATACCTATTTTGAAACTGTCTCAAGCAAATGTACATTCCCCACTTTTTTTGTACAAACTCGACAAATCCCTCCTTTCTTATTTTGATATCTATGGACTA------ATTAAAGTTATTTTCCGAAATTGGATGAAAAAAACGAAAGAATTTGAACTT------------------------TCAGAAAAA------------GAGTATACTTATGAGAAGTATAAAAAAGAAGCAATAATAGGGATCGAAATA---GTAGAGCCTCAAAAGGGTATTCTAACTCCTCAAGTAACAAGAAGTTCTATATTAATAATACAATCAATTCTTAGGAAATATATTATATTACCCTCATTGATAATAGCTAAAAATATTGGCCGTATCTTATTATTTCAATTTCCCGAATGGTCTAAGGATTTCGAACATTGGGGTAAGGAAACGCATGTTAAATGTACCTATAGTGGTGTTCAACTATCCGAAAAAGAATTGCCAAAAAACTGGTTAAGGGAAGGTATTCAGATAAAGATCCTATTTCCTTTCTATCTGAAACCCTGGCATAGAGCTAAACCTCAATTCCCT---------CAAATGGATCGATTAAAAATGAAAAAGAAAAGA---AAAAAGAAGAATTTTTGTTTTTTAACTGTATGGGGAAGGACGACCAAAGAGCCTTTTGGTTTACACCAAAAACAACCTTCCTTTTTTTTACCCATT---------------------TTTAAAGAACTCATAAAA------------AAAATGATAAAGTTGAAAATAAATTGG---------------------------------------------TTTTTAATT---------------------TTTAAAATATTA------AAAGAAATAAAAAACTGGATTAAGAAAAGTGTTCTCGTTCTAAACAGACTAATAAAC------GAACCTTCA---------------AAAAAAAATAGAATT---------GGG------TTGAGTGAACTAGATGAATCGGTT------GAAACTAAAAAGAAAAAAGATTTTCTAAAAAACAATCCGATAATTCACGCCCCCAAAAATCCGATAATTCACGAATCGCCCATTCCAACTCGATCAAAAAATTGGCCAAAACACTCGCTAACAGAAATTCAAATGCAAGAT---------CTGACTATTAGAACAAGGACAATCAGAAACCAACTAGAAAAAATTATAAAAGACAAGAAAAAGGATTTTCGAACTTCTGAGATAAATAATAGGTTTAACAAAAAGCGGCATGCCATAAAAAGATTCGAATTTCAAAAAATGAAAATGATTTGTAAAATAGTAAAAAAACGAATTATTCGATTAATCTTTAACTCGCAGTATTTTATCCAATTTTTC------ATTGAAAGAATATAC---------CTCCTA---GGTATTAATCGAATAAGGATTAAGGGGCAAGTTTTTTTTGATTTTGAATCAAGA------------------------------------------------AAAAAAAAAATCGATAAGTACACTTACAATAATGAAGCA------AATAAAAAAAAAGAA------AAAAAAATTCATTTTAGAAACTTTAGACAGTCCTTT---------------TTTTAT---------------AGTAATAATAAAAATTCAAAATTCTTT---------------------TTTGACTTATCCTCTTTATCACAAGCATATGTAGGGTATAAATTATCACAAAGCCAAGTTTTTAACTTATACAACTTAAGATTAAGATCTGCACTTCAATATCATGAAACATCTCTTTTTCTT---------AAGGATGAAATAAAGGAT------GATTTTGGAGTACAACCAATATTTGATTCGGGATTAACAGATAAAAAACTTATTAATTAT------AGAATAAATCAATGGAAAAGCTGGTTACGGAATCATTATCTATATAATAGATCTCATATTCGATGGTCTGGGTTGGTACCAAAAACATGGCAACGTCAAATGAATCCTCAC------TCTAGAAGACAAAATGAAAATAAGGATTTC---TCAAAATGGGATTTTTATGAAAAAGGTGGGTTAATTCGTTACAAAAAGGAA---ATTCATAATTATGGATTAAACTCATTATCAAATCACAAAGGGAATTTAAAAAAAAATTCTCGATATGATCTCTTATCCTATAAATCTATTAATTAT------------------------GAAAATAAGAAAAACTCATATATTTTTGTTTTACCATCACAAGTAAACAATACCCTAAAAATATCCTATAATTACAACACAAATAAAAGAAAACTTTTTACGGTAGAAGAT------------AACAATTCTTTAGGCGAAAAAACTCTTACAGATAGGGAGAAA------------TCTTAT------TTTGATTACAGAATGATCCATTTTTGTCTTAGAAAAAGGGTCGATATTGAAACCTGGATCCAGACCAATACCAAGAAAAGTACG------ATAAGGAATTATCAACTAATTGAACAAATCAATAAGAGG---AGTCTTTTTAATCTGACGACTCATCAAACC---------AACCCAAGGATTCAAAGCTTTTTCGATTGGCTGGAAATGAACGAAGAATTG---------ACTATTTTGAATGAGGAACTTTGGTTCTTACCAGAATTGATACTGCTTTATAATGCATATAAACTCAAACTATGGATCATACCAATCAAATCACTTCTTTTCAATTTTAATAAAAAGCAAAGTTTGAGTGAAAAAAAGAATATAGCTTTCAAGCAAAAA---------------------------------------------------------------------------------------------------TGGAATCTTGGATCCGTTCTCTTAAACCAAGAAAAAGATCCTTCAGATTATGGTGAGATTTCAGACTATGGTGAAGTTTTAAACTATACGGAATCAAACATAAAAAAAAGTATAAATGAA------------------------AACAAT------ACGGAAGAAGACCTCGATTTTTTACTAACAAGTCATTTGCTTGTTCAATTGAGATGG---TCCTTTTTTTTCAATCTAACAATAATGAAAAATATCAAAGTCTATTGTCTACTGCTTAGCTTGAGAAATCCAAGAGAAAGTGCTCTATCCGCTATTCAAAGAGGAGCAATAAATCTAGATATA------ATGCCGAGTCAGAAGTAT------ATTACAGAATGGCTGCAAAAGGGAGTATTTTTT------ATTGAACCAGTTCGTCTGTCTGTAAACAATCCTGGACAATTTCTTATGTATCAAACCATACGAATTTCATTAGTTCAGAAGAATAACTATCAAACTAATCCAAGGTATCGAGAAAAAATAGAT---------------TTTGAAAAATCCATTGCAAAAGAGCAAAAAATT------ATTGAAAATAGGGGCATA------AAAAATGATAGTTTGCTTGTTCTTGAAACTCTTTTATCGCCGAGACGCCGAAAAGAGTTAAGAATTTTAATTGATTTCAATTCAAAAAAAAACAAAGGTATAGATCTAAATCTGGTATTCTGCAACGGAAACAATGTTAAAATTTATGGTCCTTTTTTGGTTGAAAGCAAC------CGTCTTGATAGATTAAAGTTTTTTCTTTGGCCGACTTGTCAATTAGAAGATTTAGTTTGTATGAATCGTTATTGGTTTAATACCAATATTGGGAGTTCTTTCAGTATGTTAAGAATACATATGTATCCACAATTC
>Kalanchoe_fedtschenkoi
ATGATTTTAACATCTTTTCTACTAGGTAATCTAGTAGCCTTATGCATGAAGATAATCAATTCGGTCGTTGTGGTCGGATTCTATTATGGATTTCTGACCACATTCTCCATAGGGCCCTCTTATCTCTTCCTTCTCCGAGCTCAGGTTATGGAAGAAGGAACCGAGAAGAAGGTATCAGCAACAACTGGTTTTATTACGGGACAGCTCATGATGTTCATATCAATCTATTATGCGCCTCTGCATCTAGCATTGGGTAGACCTCATACAATAACTGTCCTAGCTCTCCCCCATCTTTTGTTTCATTTGTTCTGGAACAATCAAAAAGACTTTTTTGATTCTAGA---------TCTACTAACAGAAATTCAATGCGTAATCTCAGCATTCAATGTGTATTCCTGAATAATCTCATTTTTCAATTATTCAACTATTTTCTTTTACCAAGTTCAATGTTAACCAGATTAGTCAACATTTATATGTTTCGATGCAACAACAAGATGTTATTTGTAACAAGTAGTTTTGTTGGTTGGTTAATTGGTCACGTTTTATTCATGAAATGGGTTGGGTTGGTATTAGTCTGGATACGGCAAAATCACTCTATTAGATCTAATGTACTTATTCGATCTAATAAGTACCTTGTGTCAGAAGTGATAAATTATATAGCTCGAATCTTTAGTATTTTCTTATTTATTACCTGTATCTACTATTTAGGCAGAATACCGTCATCCGTGGTT---------CTCAAAGAAACCTCAGTAACGGAAGAAAGGGGGGAAAGCAGAGAAGAAACAGATGTAGAAATAGAAAAAACTTCCGAAACGGAGTGGATT---------------------AAA------GAGGAACAAGAGGGATTCACC---------------------------GACGAAGATCCTTCTCCTTCCCTTTTTTCG------GAAGAAAAGGAGGATCCGGACAAAATC------GATGAAACGGAAGAGATCCGAGTGAACGGAAAAGAA------AAAACAAAGGATGAATTCCACTTTCACTTTCAAGAGACATGCTATCAAAATAGCCCAGTTTCTGAAACTTCTTGG---------AATCAA------GAAACTTCGAAGTTA------------GAAATACTTAAA---------------------AAAAATGAAAAGAAATTAGTAAAT---------ACAATAAATATA------------------AAACTTGTAGCTCTTCTTTTCGACTATAAACGATGGAAACGCCCATTGCGATATTTAAAAAACAAGAAATTTGAAAATAGTATAATAAATGAAATGTCACAATATTTTTTTTTTCCGTGTCAAGAT---------AATGAAAAAAACTATATATCTTTTACCTACCCACCCAGTTTAAAAACTTTTTTTGAAATGATAGAAAGAAAGATGACTTTTTTGAGA---------TCGGTCTATTCAGTC---------TCTGATGAACTAGAAAATCCATGGATGTATAAAACTGAACAAAAAGAAAACAAACTAAGAACTGAATTTCTAAATAGACTCAAGGCTTTAGAAAAAGGATATCTTTATCTAGATGTATTAACTAGATTGCGTATTGATCAAACTAAAAAAGAATACTTACTAAAAAAAAAGGATCCCGTCTTAAAAGGTCCTTATCGCGGACCAACAAAAAGAATATTTTCACCACGAATCCGTAGTGAAAGTTCCATA------AAAAATAGTCAAGAGACTTTT------------TTGATAAATAAAATACATGGTCTTATTCTTGCTAATAATTTTATAGAATTTGAAGAGATAATGAATCTGTATGATGAAAAACGAAAAACA------TTATCAGTAGGA------AGAAAGGAAATTAGTAAAAAAATACCTAGACGGTCATACAAATTAATTGACGAGTTTGAACGACAAGAAAGAGAAACCCAAGCAGTCGTGTTAGAAGACCCTGGAATGCGGTCAAGAAAAGCTAAATTTATGGTGGTTTTTACTATAAATGAGCCT------------------GCTTATATTAAT------TATAAACCAGAGCAATTTTATTTGATGCACTATTCACAACAACCAGATTTTCGTCGAAACATAATCATAGGCTCTATACGAGCTCAAAGGCGTAAAATACCTATTTTGAAACTGTCTCAAGCAAATGTACATTCCCCACTTTTTTTGTACAAACTCGACAAATCCCTCCTTTCTTATTTTGATATCTATGGACTA------ATTAAAGTTATTTTCCGAAATTGGATGAAAAAAACGAAAGAATTTGAACTT------------------------TCAGAAAAA------------GAGTATACTTATGAGAAGTATAAAAAAGAAGCAATAATAGGGATCGAAATA---GTAGAGCCTCAAAAGGGTATTCTAACTCCTCAAGTAACAAGAAGTTCTATATTAATAATACAATCAATTCTTAGGAAATATATTATATTACCCTCATTGATAATAGCTAAAAATATTGGCCGTATCTTATTATTTCAATTTCCCGAATGGTCTAAGGATTTCGAACATTGGGGTAAGGAAACGCATGTTAAATGTACCTATAGTGGTGTTCAACTATCCGAAAAAGAATTGCCAAAAAACTGGTTAAGGGAAGGTATTCAGATAAAGATCCTATTTCCTTTCTATCTGAAACCCTGGCATAGAGCTAAACCTCAATTCCCT---------CAAATGGATCGATTAAAAATGAAAAAGAAAAGA---AAAAAGAAGAATTTTTGTTTTTTAACTGTATGGGGAAGGACGACCAAAGAGCCTTTTGGTTTACACCAAAAACAACCTTCCTTTTTTTTACCCATT---------------------TTTAAAGAACTCATAAAA------------AAAATGATAAAGTTGAAAATAAATTGG---------------------------------------------TTTTTAATT---------------------TTTAAAATATTA------AAAGAAATAAAAAACTGGATTAAGAAAAGTGTTCTCGTTCTAAACAGACTAATAAAC------GAACCTTCA---------------AAAAAAAATAGAATT---------GGG------TTGAGTGAACTAGATGAATCGGTT------GAAACTAAAAAGAAAAAAGATTTTCTAAAAAACAATCCGATAATTCACGCCCCAAAAAATCCGATAATTCACGAATCGCCCATTCCAACTCGATCAAAAAATTGGCCAAAACACTCGCTAACAGAAATTCAAATGCAAGAT---------CTGACTATTAGAACAAGGACAATCAGAAACCAACTAGAAAAAATTATAAAAGACAAGAAAAAGGATTTTCGAACTTCTGAGATAAATAATAGGTTTAACAAAAAGCAGCATGCCATAAAAAGATTCGAATTTCAAAAAATGAAAATGATTTGTAAAATAGTAAAAAAACGAATTATTCGATTAATCTTTAACTCGCAGTATTTTATCCAATTTTTC------ATTGAAAGAATATAC---------CTCCTA---GGTATTAATCGAATAAGGATTAAGGGGCAAGTTTTTTTTAATTTTGAATCAATA------------------------------------------------AAAAAAAAAATCGATAAGTACACTTACAATAATGAAGCA------AATAAAAAAAAAGAA------AAAAAAATTCATTTTAGAAACTTTAGACAGTCCTTT---------------TTTTAT---------------AGTAATAATAAAAATTCAAAATTCTTT---------------------TTTGACTTATCCTCTTTATCACAAGCATATGTAGGGTATAAATTATCACAAAGCCAAGTTTTTAACTTATACAACTTAAGATTAAGATCTGCACTTCAATATCATGAAACATCTCTTTTTCTT---------AAGGATGAAATAAAGGAT------GATTTTGGAGTACAACCAATATTTGATTCGGGATTAACAGATAAAAAACTTATTAATTAT------AGAATAAATCAATGGAAAAGCTGGTTACAGAATCATTATCTATATAATAGATCTCATATTCGATGGTCTGGGTTGGTACCAAAAACATGGCAACGTCAAATGAATCCTCAC------TCTAGAAGACAAAATGAAAATAAGGATTTC---TCAAAATGGGATTTTTATGAAAAAGGCGGGTTAATTCGTTACAAAAAGGAA---ATTCATAATTATGGATTAAACTCATTATCAAATCACAAAGGGAATTTAAAAAAAAATTCTCGATATGATCTCTTATCCTATAAATCTATTAATTAT------------------------GAAAATAAGAAAAACTCATATATTTTTGTTTTACCATCACAAGTAAACAATACCCTAAAAATATCCTATAATTACAACACAAATAAAAGAAAACTTTTTACGGTAGAAGAT------------AACAATTCTTTAGGCGAAAAAACTCTTACAGATAGGGAGAAA------------TCTTAT------TTTGATTACAGAATGATCCATTTTTGTCTTAGAAAAAGGGTCGATATTGAAACCTGGATCCAGACCAATACCAAGAAAAGTACG------ATAAGGAATTATCAACTAATTGAACAAATCAATAAGAGG---AGTCTTTTTAATCTGACGACTCATCAAACC---------AACCCAAGGATTCAAAGCTTTTTCGATTGGCTGGAAATGAACGAAGAATTG---------ACTATTTTGAATGAGGAACTTTGGTTCTTACCAGAATTGATACTGCTTTATAATGCATATAAACTCAAACTATGGATCATACCAATCAAATCACTTCTTTTCAATTTTAATAAAAAGCAAAGTTTGAGTGAAAAAAAGAATATAGCTTTCAAGCAAAAA---------------------------------------------------------------------------------------------------TGGAATCTTGGATCCGTTCTCTTAAACCAAGAAAAAGATCCTTCAGATTATGGTGAGATTTCAGACTATGGTGAAGTTTTAAACTATACGGAATCAAACATAAAAAAAAGTATAAATGAA------------------------AACAAT------ACGGAAGAAGACCTCGATTTTTTACTAACAAGTCATTTGCTTGTTCAATTGAGATGG---TCCTTTTTTTTCAATCTAACAATAATGAAAAATATCAAAGTCTATTGTCTACTGCTTAGCTTGAGAAATCCAAGAGAAAGTGCTCTATCCGCTATTCAAAGAGGAGCAATAAATCTAGATATA------ATGCCGAGTCAGAAGTAT------ATTACAGAATGGCTGCAAAAGGGAGTATTTTTT------ATTGAACCAGTTCGTCTGTCTGTAAACAATCCTGGACAATTTCTTATCTATCAAACCATACGAATTTCATTAGTTCAGAAGAATAACTATCAAACTAATCCAAGGTATCGAGAAAAAATAGAT---------------TTTGAAAAATCCATTGCAAAAGAGCAAAAAATT------ATTGAAAATAGGGGCATA------AAAAATGATAGTTTGCTTGTTCTTGAAACTCTTTTATCGCCGAGACGCCGAAAAGAGTTAAGAATTTTAATTGATTTCAATTCAAAAAAAAACAAAGGTATAGATCTAAATCTGGTATTCTGCAACGGAAACAATGTTAAAATTTATGGTCCTTTTTTGGTTGAAAGCAAC------CGTCTTGATAGATTAAAGTTTTTTCTTTGGCCGACTTGTCAATTAGAAGATTTAGTTTGTATGAATCGTTATTGGTTTAATACCACTATTGGGAGTTCTTTCAGTATGTTAAGAATACATATGTATCCACAATTC
>Kalanchoe_longiflora
ATGATTTTAACATCTTTTCTACTAGGTAATCTAGTAGCCTTATGCATGAAGATAATCAATTCGGTCGTTGTGGTCGGATTCTATTATGGATTTCTGACCACATTCTCCATAGGGCCCTCTTATCTCTTCCTTCTCCGAGCTCAGGTTATGGAAGAAGGAACCGAGAAGAAGGTATCAGCAACAACTGGTTTTATTACGGGACAGCTCATGATGTTCATATCAATCTATTATGCGCCTCTGCATCTAGCATTGGGTAGACCTCATACAATAACTGTCCTAGCTCTCCCCCATCTTTTGTTTCATTTGTTCTGGAACAATCAAAAAGACTTTTTTGATTCTAGA---------TCTACTAACAGAAATTCAATGCGTAATCTCAGCATTCAATGTGTATTCCTGAATAATCTCATTTTTCAATTATTCAACTATTTTCTTTTACCAAGTTCAATGTTAACCAGATTAGTCAACATTTATATGTTTCGATGCAACAACAAGATGTTATTTGTAACAAGTAGTTTTGTTGGTTGGTTAATTGGTCACGTTTTATTCATGAAATGGGTTGGGTTGGTATTAGTCTGGATACGGCAAAATCACTCTATTAGATCTAATGTACTTATTCGATCTAATAAGTACCTTGTGTCAGAAGTGATAAATTATATAGCTCGAATCTTTAGTATTTTCTTATTTATTACCTGTATCTACTATTTAGGCAGAATACCGTCATCCGTGGTT---------CTCAAAGAAACCTCAGTAACGGAAGAAAGGGGGGAAAGCAGAGAAGAAACAGATGTAGAAATAGAAAAAACTTCCGAAACGGAGTGGACT---------------------AAA------GAGGAACAAGAGGGATTCACC---------------------------GACGAAGATCCTTCTCCTTCCCTTTTTTCG------GAAGAAAAGGAGGATCCGGACAAAATC------GATGAAACGGAAGAGATCCGAGTGAACGGAAAAGAA------AAAACAAAGGATGAATTCCACTTTCACTTTAAAGAGACATGCTATCAAAATAGCCCAGTTTCTGAAACTTCTTGG---------AATCAA------GAAACTTCGAAGTTA------------GAAATACTTAAA---------------------AAAAATGAAAAGAAATTAGTAAAT---------ACAATAAATATA------------------AAACTTGTAGCTCTTCTTTTCGACTATAAACGATGGAAACGCCCGTTGCGATATTTAAAAAACAAGAAATTTGAAAATAGTATAATAAATGAAATGTCACAATATTTTTTTTTTCCGTGTCAAGAT---------AATGAAAAAAAAAATCTATCTTTTACCTACCCACCCAGTTTAAAAACTTTTTTTGAAATGATAGAAAGAAAGATGACTTTTTTGAGA---------TCGGTCTATTCAGTC---------TCTGATGAACTAGAAAATCCATGGGTGTATAAAACTGAACAAAAGGAAAGCAAACTAAGAACTGAATTTCTAAATAGACTCAAGGCTTTAGAAAAAGGATATCTTTATCTAGATGTATTAACTAGATTGCGTATTGATCAAACTAAAAAAGAATACTTACTAAAAAAAAAGGATCCCGTCTTAAAAGGTCCTTATCGCGGACCAACAAAAAGAATATTTTCACCACGAATCCGTAGTGAAAGTTCCATA------AAAAATAGTCAAGAGACTTTT------------TTGATAAATAAAATACATGGTCTTATTCTTGCTAATAATTTTCTAGAATTTGAAGAGATAATGAATCTGTATGATGAAAAACGAAAAACA------TTATCAGTAGGA------AGAAAGGAAATTAGTAAAAAAATACCTAGACGGTCATACAAATTAATTGACGAGTTTGAACGACAAGAAAGAGAAACCCAAGCAGTCGTGTTAGAAGACCCTGGAATGCGGTCAAGAAAAGCTAAATTTATGGTGGTTTTTACTATAAACGAGCCT------------------GCTTATATTAAT------TATAAACCAGAGCAATTTTATTTGATGCATTATTCACAACAACCAGATTTTCGTCGAAACATAATCATAGGCTCTATACGAGCTCAAAGGCGTAAAATACCTATTTTGAAACTGTCTCAAGCAAATGTACATTCCCCACTTTTTTTGTACAGACTCGACAAATCCCTCCTTTCTTATTTTGATATCTATGGACTA------ATTAAAGTTATTTTCCGAAATTGGATGAAAAAAACGAAAGAATTTGAACTT------------------------TCAGAAAAA------------AAGTATACTTTTGAGAAGTATAAAAGAGAAGCAATAATAGGGATCGAAATA---GTAGAACCTCAAAAGGGTATTCTAACTCCTCAAGTAACAAGAAGTTCTATATTAATAATACAATCAATTCTTAGGAAATATATTATATTACCCTCATTGATAATAGCTAAAAATATTGGCCGTATCTTATTATTTCAATTTCCCGAATGGTCTAAGGATTTCGAACATTGGAATAAGGAAACACATGTTAAATGCACCTATAGTGGTGTTCAACTATCCGAAAAAGAATTGCCAAAAAACTGGTTAAGCGAAGGTATTCAGATAAGGATCCTATTTCCTTTCTATCTGAAACCCTGGCATAGAGCGAAACCTCAAGTCCCT---------CCAATGGATCGATTAAAACTGAAAAAGAAAAGA---AAAAAGAAGAATTTTTGTTTTTTAACTGTATGGGGAAGGACGACCAAAGAGCCTTTTGGTTTACACCAAAAACAACCTTCCTTTTTTTTACCCATT---------------------TTTAAAGAACTCATAAAA------------AAAATGAGAAAGTTGAAAACAAATTGG---------------------------------------------TTTTTCATT---------------------TTTAAAATATTA------AAAGAAATAAAAAACTGGATTAACAAAAGTGTTCTCGTTCTAAACAGACTAATAAAC------GAACCTTCA---------------AAAAAAAATAGAATT---------GGG------TTGAGCGAACTAGCTGAATCGGTT------GAAACTAAAAACAAAAAAGATTTTATAAAAAAC------------------------AATCCGATAATTCACGAATCGCCCATTTCAACTCGATCAAAAAATTGGCCAAAACACTCGCTAACAGAAATTCAAATGCAAGAT---------CTGACTATTAGAACAAGGACAATCAGAAACCAACTAGAAAAAATTATAAAAGACAAGAAAAAGGATTTTCGAACTTCTGAGATAAATAATAGGTTTAACAAAAAGCGGCATGCCATAAAAAGATTCGAATTTCAAAAAATAAAAATGCTTTGTAAAATAGTAAAAAAACGAATTATTCGATTAATCTTTAACTCGCAGTATTTTATCCAATTTTTC------ATTGAAAGAATATAC---------CTCCTA---GTTATTAATAGAATAAGGATTAAGGGGCAAGTTTTTTTTGATTTTGAATCAAGA------------------------------------------------AAAAAAAAAATCGATAAGTACACTTACAATAATGAAGCA------AATAAAAAAAAA---------AAAAAAATTCATTTTAGAAACTTTAGACAGTCCTTT---------------TTTTAT---------------AGTAGTAATAAAAATTCAAAATTATTT---------------------TTTGACTTATCCTCTTTATCACAAGCGTATGTAGGGTATAAATTATCACAAAGCCAAGTTTTTAACTTATACAACTTAAGATTAAGATCTGCACTTCAATATCATGAAACATCTCTTTTTCTT---------AAGGATGAAATAAAGGAT------GATTTTGGAGTACAACCAAGATTTGATTCGGGATTAACAGATAAAAAACTTATTAATTCT------AGAATAAATCAATGGAAAATCTGGTTACGGAATCATTATCGATATAATAGATCTCATATTAGATGGTCTGGGTTGGTACCAAAAACATGGCAACGTCAAATGAATCCTCAC------TCTAGAAGACAAAATGAAAATAAGGATTTC---TACAAATGGGATTTTTATGAAAAAGGCGGGTTAATTCGTTACAAAAAGGAA---ATTCATAATTATGGATTAAACTCATTATCAAATCACAAAGGGAATTTAAAAAAAAATTCTCGATATGATCTCTTATCCTATAAATCTATTAATTCTGAAAATAAGAAAAACTCATATATTGAAAATAAGAAAAACTCATATATTTTTGTTTTACCATCACAAGTAAACAATACCCTAAAAATATCCTATAATTACAACACAAATAAAAGAAAACTTTTTACGCTAGAAGAT------------AAGAATTCTTTAGGCGAAAAAACTATTACAGATAGGGAGAAA------------TCTTAT------TTTGATTACAGAATGATCCATTTTTGTCTTAGAAAAAGGGTCGATATTGAAACCTGGATCCAGACCAATACCAAGAATAGTACG------ATAAGGAATTATCAACTAATTGAACAAATCAATAAGAGG---AGTCTTTTTAATCTGACGACTCATCAAACTCATCAAATCAACCCAAGGATTCAAAGCTTTTTCGATTGGCTGGAAATGAACGAAGAATTG---------ACTATTTTGAATGAGGAACTTTGGTTCTTACCAGAATTGATACTGCTTTATAATGCATATAAACTCAAACTATGGATCATACCAATCAAATCACTTCTTTTCAATTTTAATAAAAAGAAAAGTTTGAGTGAAAAAAAGAATATAGCTTTCAAACAAAAA---------------------------------------------------------------------------------------------------TGGAATCTTGGATCCGTTCTCTTAAACCAAGAAAAAGATCCTTCAGATTATGGTGAGATTTCAGACTATGGTGAAGTTTTAAACTATACGGAATCAAACATAAAAAAAAGTATAAATGAA------------------------AACAAT------ACGGAAGAAGACCTCGATTTTTTACTAACAAGTCATTTGCTTGTTCAATTGAGATGG---TCCTTTTTTTTCAATCTAACAATAATGAAAAATATCAAAGTCTATTGTCTCCTGCTTAGCTTGAGAAATCCAAGAGAAAGTGCTCTATCCGCTATTCAAAGAGGAACAATAAATCTAGATATA------ATGCCGAGTCAGAAGTAT------ATTACAGAATGGCTGCAAAAGGGAGTATTTTTT------ATTGAACCAGTTCGTCTGTCTGTAAACAATCCTGGACAATTTCTTATGTATCAAACCATACGAATTTCATTAGTTCAGAAGAATAACTATCAAACTAATCCAAGGTATCGAGAAAAAATAGAT---------------TTTGAAAAATTCATTGCAAAAGAGCAAAAAATT------ATTGAAAATAGGGGCATA------AAAAATGATAGTTTGCTTGTTCTTGAAACTCTTTTATCGCCGAGACGCCGAAAAGAATTAAGAATTTTAATTGATTTCAATTCAAAAAAAAAAAAAGATATAGATCTAAATCTGGTATTCTGCAACGGAAACAATGTCAAAATTTATGGTCCTTTTTTGGTTGAAAGCAAC------CGTCTTGATAGATTAAAGTTTTTTCTTTGGCCAACTTGTCAATTAGAAGATTTAGTTTGTATGAATCGTTATTGGTTTAATACCAATATTGGGAGTTCTTTCAGTATGTTAAGAATACATATGTATCCACAATTC
>Kalanchoe_tomentosa
ATGATTTTAACATCTTTTCTACTAGGTAATCTAGTAGCCTTATGCATGAAGATAATCAATTCGGTCGTTGTGGTCGGATTCTATTATGGATTTCTGACCACATTCTCCATAGGGCCCTCTTATCTCTTCCTTCTCCGAGCTCAGGTTATGGAAGAAGGAACCGAGAAGAAGGTATCAGCAACAACTGGTTTTATTACGGGACAGCTCATGATGTTCATATCAATCTATTATGCGCCTCTGCATCTAGCATTGGGTAGACCTCATACAATAACTGTCCTAGCTCTCCCCCATCTTTTGTTTCATTTGTTCTGGAACAATCAAAAAGACTTTTTTGATTCTAGA---------TCTACTAACAGAAATTCAATGCGTAATCTCAGCATTCAATGTGTATTCCTGAATAATCTCATTTTTCAATTATTCAACTATTTTCTTTTACCAAGTTCAATGTTAACCAGATTAGTCAACATTTATATGTTTCGATGCAACAACAAGATGTTATTTGTAACAAGTAGTTTTGTTGGTTGGTTAATTGGTCACGTTTTATTCATGAAATGGGTTGGGTTGGTATTAGTCTGGATACGGCAAAATCACTCTATTAGATCTAATGTACTTATTCGATCTAATAAGTACCTTGTGTCAGAAGTGAGAAATTATATAGCTCGAATCTTTAGTATTTTCTTATTTATTACCTGTATCTACTATTTAGGCAGAATACCGTCATCCGTGGTT---------CTCAAAGAAACCTCAGTAACGGAAGAAAGGGGGGAAAGCAGAGAAGAAACAGATGTAGAAATAGAAAAAACTTCCGAAACGGAGTGGACT---------------------AAA------GAGGAACAAGAGGGATTCACC---------------------------GACGAAGATCCTTCTCCTTCCCTTTTTTCG------GAAGAAAAGGAGGATCCGGACAAAATC------GATGAAACGGAAGAGATCCGAGTGAACGGAAAAGAA------AAAACAAAGTATGAATTCCACTTTCACTTTAAAGAGACATGCTATCAAAATAGCCCAGTTTCTGAAACTTCTTATCTGTATGGGAATCAA------GAAACTTCGAAGTTA------------GAAATACTTCAA---------------------AAAAATGAAAAGAAATTAATAAAT---------ACAATAAATATA------------------AAACTTGTAACTCTTCTTTTCGACTATAAACGATGGAAACGCCCGTTGCGATATTTAAAAAACAATAAATTTGAAAATAGTATAATAAATGAAATGTCACAATATTTTTTTTTTTCGTGTCAAGAT---------AATGGAAAAAAAAGAATATCTTTTACCTACCCACCCAGTTTAAATTTTTTTTTTGAACTGATAGAAAGAAAGATAACTTTTTTGAGA---------TCGGTCTATTCAGTC---------TCGGATGAACTAGAAAATCCATGGGTTTATAAAACTGAACAAAACGAAACCAAACTAAGAACTGAATTTCTAAATAGACTCAAGGCTTTAGAAAAGGGATCTCTTTATCTAGATGTATTAACTAGATTGCGTATTGATCAAACTAAAAAAGAATACTTGCTAAAAAAAAACGATCCCGTCTTAAATGGTCCTTATCGCGGACCAACAAAAAGAATATTTTCACCACGAATCCTTAGTGAAAGTTCCATA------AAAAATAGTCAAGAGACTCTT------------TTGATAAATAAAATACATGGTCTTATTCTTGCTAATAATTTTATAGAATTTGAAGAGATAATGAATTTGTATGATAAAAAACAAAAAACA------TTATCAGTAGGA------AGAAAGGAAATTAGTAAAAAAATACCTAGACGGTCATACAAATTAATTGACGAGTTTGAACGACAAGAAAGAGAAACCGAAGCAGTCGTGTTAGAAGACCCTGGAATGCGGTCAAGAAAAGCTAAATTTTTGGTGATTTTTACTATAAATGAGCCT------------------GCTTATATTAAT------TATAAACCAGAGCAATTTTATTTGATGCATTATTCACAACAACCAGATTTTCGTCGAAACATAATCATAGGCTCTATACGAGCTCAAAGGCGTAAAATACCTATTTTGAAACTGTCTCAAGCAAATGTACATTCCCCGCTTTTTTTGTACAGACTCGACAAATCCCTCCTTTCTTATTTTGATATCTCTGGATTA------ATTAACCTTATTTTACGAAATTGGATGAAAAAAACGAAAGAATTTGAACTT------------------------TCAGAAAAA------------AAGTATACTTATGAGAAGTATAAAAGAGAAGCAATAATAGGGATCGAAATA---GTAGAACCTCAAAAGGGTATTCTAACTCCTCAAGTAACAAGAAGTTCTATATTAATAATACAATCAATTCTTAGGAAATATATTATATTACCCTCATTGATAATAGCTAAAAATATTGGCCGTATCTTATTATTTCAATTTCCCGAATGGTCTGAGGATTTCGAAAATTGGGATAAGGAAACGCATGTTAAATGCACCTATAGTGGTGTTCAACTATCCGAAAAAGAATTGCCGAAAAACTGGTTAAGCGAAGGTATTCAGATAAAGATCCTATTTCCTTTCTATCTGAAACCCTGGCATAGAGCGAAACCTAAATTCCCT---------CAACTGGATCGATTAAAAATGAAAAAGAAAAGA---AAAAACAAGAATTTTTGTTTTTTAACTGTGTGGGGAAGGACGACCAAACAGCCTTTTGGTTCACACCAAAAACAACCTTCCTTTTTTTTACCCATT---------------------TTTAAAGAACTCATAAAA------------AAAATGAGAAAATTGAAAACAAATTGT---------------------------------------------TTTTTAATT---------------------TTCAAAATGTTA------AAAGAAAAAAAAAACTGGATTAACAAAAGTGTTCTAGTTCTAAACAGACTAATAAAT------GAACCTTCA---------------AAAAAAAATAGAATT---------GGG------TTGAGCGAACTAGATGAATCAGTT------GAAACTAAAAACAAAAAAGATTTTCTAAAAAAA------------------------AATCCGATAATTCACGAATCGCCTATTCCAACTCGATCCAAAAATTGGACAAAACACTCGCTAACAGAAATTCAACTGCAAGAT---------CTGACTATTAGAACAAGGACAATCAGAAATCAACTAGAAAAAATTATAAAAGAAAAGAAAAAAGATTTTAGAACTTCTGAGATAAATAATAGGTTTAACAAAAAGCGGCATGCCGTAAAAAGATTAGAATTTCAAAAAATAAAAATGATTTGTAAAATAGTAAAAAAACGAATTATTCGATTAATCTTTAACTCGCAGTATTTTATCCAATTTTTT------ATTGAAAGAATATAC---------CTCCTA---GTTATTAATAGAATAAGGATTAAGGGACAAGTTTTTTTTGATTTTGAATCAATA------------------------------------------------AAAAAAAAAATCGATAAGTACACTTACAATAATGAAGCA------AATCAAAAATCA---------AAAAAAATTCACTGTATAAACTTTAGACAGTCCTTT---------------TTTTAT---------------AGTAGTAATAAAAATTCAAAATTATTT---------------------TTTGACTTATCCTCTTTATCACAAGCATATGTAGGGTATAAATTATCACAAAGCCAAGTTTTTAACTTATACAATTTAAGATTAAGATCCGCACTTCAATATCATCAAACATCTCTTTTTCTT---------AAGGATGAAATAAAGGAT------GATTTTGGAGTACAACCAATATTTGATTCGGGATTAACAGATAAAAAACTTATTAATTCT------AGAATAAATCAATGGAAAAGCTGGTTCCGGAATAATTATCTATATAATATATCTCATATTAGATGGTCTGGGTTGGTACCAAAAACATGGCAAAGTCAAATGAATCCTCAC------TCTAGAAGACAAAATGAAAATAAGGATTTC---TCCAAATGGGATTTTTATGCAAAAGGCGGGTTAATTCGTTACAAAAAGGAA---ATTAATAATTATGGATTAAACTCATTCTCAAATCACAAAGGGAATTTAAAAAAAAATTCTCGATATGATCTCTTATCATATAAATCTATTAATTATGAAAATAAGAAGAACTCATATATTGAAAATAAGAAGAACTCATATATTTTTGTTTTACCATCACAAGTAAACAATACCCTAAAAATATCCTATAATTACAACACAAATAAAAGAAAACTTTTTACGCTAGGAGAC------------AATAATTCTTTAGGCGAAAAAACTATTACAGATAGGGAGAAA------------TCTTAT------TTTGATTACAGAATGATCCATTTTTGTCTTAGAAAAAGGGTTGATATTGAAACCTGGATCCAGATCAATACCAAGAATACTACG------ATAAGGAATTATCAACTAATTGAACAAATCGATAAGAGG---AGTCTTTTTGATCTGATGACTCATCAAACGCAGCAAACCAACCCAAGAATTCAAAGCTTTTTCGATTGGCTGGAAATGAACGAAGAATTG---------ACTATTTTGAATGAGGAACTTTGGTTCTTACCAGAATTGATACTGCTTTATAATGCATATAAACTAAAACTATGGATCATACCAATCAAATCACTTCTTTTCAATTTTAATAAAAAGAAAAGTTTGAGTGAAAAAAAGAATATAGCTTTAAAGCAAAAA---------------------------------------------------------------------------------------------------TGGAATCTTGGATCCGTTCTCTTAAACCAAGAAAAAGATCCTTCAGATTATGGTGATATTTCCGACTATGGTGAAGTTTTAAACTATAGGGAATCAAACATAAAAAAAAGTATAAATGAA------------------------AACAAT------ACGGAAGAAGACCTCGATTTTTTACTAACAAGTCATTTGCTTGTTCAATTGAGATGG---TCGTTTTTTTTCAATCTAACAATAATGAAAAATATCAAAGTATATTGTCTCCTGCTTAGCTTGAGAAATCCAAGAGAAAGTGCTCTATCCGCTATTCAAAGAGGAGCAATAAATCTAGATATA------ATGCCGAGTCAGAAGTAT------GTTACAGAATGGCTGCAAAAGGGAGTATTTTTT------ATTGAACCAGTTCGTCTGTCTGTAAACAATCCTGGACAATTTCTTATGTATCAAACCATACGAATTTCATTAGTTCAGAAGAATAACTATCAAACTAATCCAAAGTATCGAGAAAAAATAGAT---------------TTTTCAAAATCCATTGCAAAAGAGCAAAAAATT------ATTGGAAATAGGGGCATA------AAAAATTCTAGTTTGCTTGTTCTTGAAACTCTTTTATCGCCGAGACGTCGAAAAGAGTTAAGAATTCGAATTGATTTCAATTCAAAAAAAAACAAAGGTATAGATCTAAATCTGGTATTCTGCAACGGAAACAATGTAAAAATTTATGGTCCTTTTTTGTTTGAAAGCAAC------CGTCTTGATAGATTAAAGTTTTTTCTTTGGCCGACTTGTCAATTAGAAGATTTAGTTTGTATGAATCGTTATTGGTTTAATACCAATATTGGGAGTTCTTTCAGTATGTTAAGAATACATATGTATCCACAATTC
>Echeveria_lilacina
ATGATTTTAACATCTTTTCTACTAGGTAATCTAGTAGCCTTATGCATGAAGATAATCAATTCGGTCGTTGTGGTCGGACTCTATTATGGATTTCTGACCACATTCTCCATAGGGCCCTCTTATCTCTTCCTTCTCCGAGCTCAGGTTATGGAAGAAGGAACCGAGAAGAAGGTATCAGCAACAACTGGTTTTATTACGGGACAGCTCATGATGCTCATATCGATCTATTATGCGCCTCTGCATCTAGCATTGGGTAGACCTCATACAATAACTGTCCTAGCTCTCCCCCATCTTTTGTTTCATTTCTTCTGGAACAATCAAAAACACTTTTTTGATTCTAGA---------TCTACTAACAGAAATTCAATGCGTAATCTCAGCATTCAATGTGTATTCCTGAATAATCTCATTTTTCAATTATTCAACTATTTTCTTTTACCAAGTTCAATGTTAGCCAGATTAGTCAACATTTATATGTTTCGATGCAACAACAAGATGTTATTTGTAACAAGTAGTTTTGTTGGTTGGTTAATTGGTCACGTTTTATTCATGAAATGGGTTGGGTTGGTATTAGTCTGGATACGGCAAAATCACTCTATTAGATCTAATGTACTTATTCGATCTAATAAGTACCTTGTGTCAGAAGTGAAAAATTCTATGGCTCGAATCTTTAGTATTTTCTTATTTATTACCTGTGTCTACTATTTAGGCAGAATACCGTCATCCATGGTT---------CTCAAAGAAACCTCAGTAACGGAAGAAAGGGAGGAAAGCAGAGAAGAAACAGATGTAGAAATAGAAAAAACTTCCGAAACGAAGTGGACTAAAGAGGAAGAGGAGTGGACTAAAGAGGAAGAGGAACAAGAGGGATCCACC---------------------------GAAGAAGATCCTTCTCCTTCCCTTTTTTCG------GAAGAAAAGGAGGATCCGGACAAAATCGATGAAGATGAAACGGAAGAGATCCGAGTGAACGGAAAAGAA------AAAACAGAGGATGAATTCCACTTTCACTTTAAAGAGACATGCTATCAAAATAGCCCAGTTTATGAAACTTCTTATCTGAATGGGAATCAA------GAAACTTCGAAGTTA------------GAAATACTTAAA---------------------AAAAAAGAAAAGAAATTAGTAAAT---------ACAAAC------------------------TTTCTTGTGACTCGTCTTTTCGACTATAAACGATGGAAACGCCCGTTTCGATATTTAAAAAACAATAAATTTGAAAATAGTATAATAAATGAAATGTCACAATATTTTTTTTTTTCGTGTCAAGAT---------AATGACAAAAAAAGAATATCGTTTACCTACCCACCCAGTTTAAAAACGTTTTTTGAAATGCTAGAAAGAAAGATAAATTTTTTCAGATCAGTAGAATCAGTAGAATCGGTAGATTCAAGCTTTGATGAACTAACAAATTCATGGATTTCTAAAACTGAACAAAACAAAAACAAACTAAGAACTGAGTTTCTAAATAGACTAGAAGGTGTAGAAAAAAGATTTCTTTGGCTAGATGTATTAACTAGATTGCGTATTGATCAA------AAAGAATATTTAGGACAAAAAATCGATCCCGTCTTAAATGGTCCCTATCGTGGAGCAACAAAAAGAATATTTTTATTACCACTCCTTAGTGAAAGTTTCATA------AAAAAAAGCCCAGAGGCTCCT------------TTTATAAATAAAATACATGCTCTTATTCTTTCTAATAATTTTCTAGAATTTGAAGATATAATGAATATATCTGATAATAAAAGAAAAGCA------GTATCTGTGGGA------ATAAAGGAAATTCGTAAAAAAATACCTCGACGGTCATACAAATTAATTGACGAGTTTGAACGACAAGAAAGAGAATACGAAGCAGTTGTATTAGACGATCCTGGAATGCGGTCAAGAAAATCAAGATTTGGAGTAGTTTTTACTATAAATGAGCCC------------------ACTTATACTAATTACGATTACGAACCCGAACAATTTTTTTTGATGCATTATTCACAACAACCTGATTTTCGTCGAAATATAATCATGGGCTCTATGCGCGCTCAAAGGCGTAAAATACCTACTTTAAAATTGTCTCAAGCAAATGCACATTCCCCACTTTTCTTGTATAGACTCAATAAATCAATTCTTTCTTATTTTGATATCTTTACACTG------ATTAAACGCATTTTCCGAAATTGGATGAAAAAAACTAACCAATTTGAGCTT------------------------TCAGAAAAA------------AAGGATAAAAATGAGAAGTATAAAAGAGAAGCAACAATAGGGATTGAAATAGCAGCAGAACCTCCCAACCGTATTCTAACTCCTCAAATAACAAGGAGTTGTCTATTAATAATACAATCAACTCTTAGGAAATATATTATATTACCCTCATTGATAATAGCTAAAAATATCGGCCGTATCTTATTATTTCAATTTCCCGAATGGTCTGAGGATTTTGAAAATTGGAATAAGGAAACGCATGTTAAATGCACTTATAGTGGTGTTCAACTATCCGAAAAAGATTTGCCAAAAAACTGGTTAAGTGAAGGTATTCAGATAAAAATCTTATTTCCGTTCTATCTGAAACCTTGGTATAGACCGCAATCCGAATTCCCT---------CAAATGGAAAAATTAAAA------AAAAAA------AAAGAAAAAAAATATTATTTTTTAACTGTGTGGGGGAGGCCGGCCAAACAGCCCTTTGGTTCACCCCAAAACCAACCTTCTTTTTTTGTACCCATT---------------------TTTAAGGAACTCATAAAA------------AAAATGATAAAATTAAAAACAAATTGT---------------------------------------------TTTTTTATT---------------------TTAAAAATATTC------AAAGAAATAAAAAACTGGATTAACAAAAGTGGTCTAGTTCTAACGAAACTAATAAAT------GGCCCCTCA---------------AAAAATAAAAGAATTCTTTTATTTGGA------TTGAGCGAACTAGATAAATGGGAT------GAAACCAAAAACGAAAAAGATTTGATAAAAAAC------------------------AATCAGATAATTCGCGAATCGCCCATTCCAACTCGATCTAAAAATTGGACAAAACATTCGCTAACAGAAAAAAAAATGCAAGAT---------ATAACTATTAGAACAAGCACAATCCGAAATCAATTAGAAAAAAGAATAAATGAGAAGAAAAAATATTTTCGAACTCCTGAT------AATAGGGTTAACAAAAAAAGGCATGCCGTAACAAGATTAGAATTAAAAAAAATAAAAAAGATTTGGCAAATAGTAAAAAAACTCATTTCTCGATTAATCTTTAACTCGCAGTATTTTATACAATTTTTT------ATTGTAAGAATATACATTTATATCCTCCTA---GTTATTAATATAATAAGGATCAAAGGACAACTTGTTGTTGATTTTGAATCAAAA------------------------------------------------AAAAACAAAATGGATAAGTCCAATTACAATAATGAAGCA------AACAAAAAAGAA---------ACCAAAATTGAATTTAGAAACTTTAGAAAGTCCTCT---------------TTTTAT---------------ATTAGTAATAAAAATTCAAAATTATTT---------------------TTTGACTTATCCTCTTTATCACAAGCATATGTAGGGTATAAATTAGCACAAAGCCGCATTTTTAACTTATACCACTTAAAATTCAGATCCGCCCTTCAATATCATGAAATAGCTCTTTTTCCT---------AACGCTAAACTAAAGGAT------AATTTTGGAGTACAAAGAATACTTGATTTGGAATTAACAGATAAAAAACCTCTTACTTCG------GGAATAACTCAATGGAACGTCTGGTTACAGAATCGTTATCAATCCAAGATATCTCATATTAGATGGTCGGGATTGGTACCGAAAAAATGGAAAAAAAACGAGAATCGCCAC------TCTATAAGACAAAATGAAAAAACGGATTTA---TCAAAATGGGATTTAGATGAAAAAGATGAGTTAATTCGTTATGAAAAGCAA---ATTACGGATTATGGATTAAACTCATTATCAAATCACAAAGGAAATTTCCAAAAAAATTATCGAAATGATCTCTTATCATATAAATCTATTAGTTCG------------------------------------------AATATTTTTGTTTTACCATCACAAGTAAACAACAATCAAAAAATATCCTATAATTACAACACAAATAAAAAAACACTTTTTATCCTTGGAGAT------------AACAATTCTTTAGGTGAAAAAGTTATTACAGATATGGATCAA------------TCTTTT------TTTTATTACAGAATTCTCCATTTGTGTCTTAGAAAAAGGGTCGATATTGAAGCCTGGATCCAGACCAATCCTCAGAATACTAAG------ATACGTAATTATCAAGTAATTGAACAACTCAATAAAACC---GCTCTTATTGATTTGACAACTCACCAAACTCAGCAAACTAACCCAAGGATTCAAAACTTTTTCAATTGGCTGGGAATGAATGATGAATTT---------CCTATTTTGAATGAAGAACTTTGGTTTTTACCAGAATTGATACTGCTTTATAATGTATATAAACTAAAACTATGGATCATACCAATCAAATCACTTCTTTTCAATTTGACTGAAAAGAAACGTTTGAGTGATAAAACTAATATCGTTCTAAAGAAAAAA---------------------------------------------------------------------------------------------------TGGAATCTTCTATCCGTTCTCTTAAACCAAGAAAAAGATGTTTCAGACTGGAGTGATTTTTTAGTCTATAGT---------------GTGGAATCAGACATAAAAAAACGTAAAACCGAA------------------------AACAAT------ATAGAAGAAGACCTCGATTTTTTACTAACAAGTCATTTGCTTGTTCAATTGAGATGG---TCTTTTTTTTTCAATTTAACACTAATGAAAAATATCAAAATATATTGTCTCCTGCTTAGCTTGCGAAATCCAAGAGAAAGTGCTCTATCTGCTATTCAAAGAGGAACAATAAATCTAGATATA------ATGCCGAGTCATAAGTAT------GTTACAGACTGGATGGAAAGGGGAGTATTCTTT------ATTGAACCCCTTCGTATGTCTATAAAAAATCCTGGACAATTTCTTATGTATCAAACCATACGGATTTCTTTAGTTCAGAAGAAGAATTATCAAATTAATCCAAGGTATCCAGAAAAAATGGAT---------------TTTGCAAAATCCATTGCACACGAGCAAAAATTT------TTTGGAAATCTAGACAGA------AAAAATTCCAGTTTGCTTGTTCTTGAAACTATTTTATCGCCGCGACGTCGAAAAGAGTTAAGAATTCTAATTTCGTTCAATTCAAAAAAAACCAAAGGTATAGATCTAAATCTGGTATTCGGCAATAGAAAAAATGTAAAAATTTATGGTCCAGTTTTGGTTGAAAGCAAC------CATCTTGATAGATTAAAGTTTTTTCTTTGGCCAACTTGTCAATTAGAGGATTTAGTTTGTATGAATCGTTATTGGTTTAATACCAATACTGGGAGTTTTTTCAGTATGTTAAGAATACATAGGTATCCACAATTC
>Graptopetalum_amethystinum
ATGATTTTAACATCTTTTCTACTAGGTAATCTAGTAGCCTTATGCATGAAGATAATCAATTCGGTCGTTGTGGTCGGACTCTATTATGGATTTCTGACCACATTCTCCATAGGGCCCTCTTATCTCTTCCTTCTCCGAGCTCAGGTTATGGAAGAAGGAACCGAGAAGAAGGTATCAGCAACAACTGGTTTTATTACGGGACAGCTCATGATGCTCATATCGATCTATTATGCGCCTCTGCATCTAGCATTGGGTAGACCTCATACAATAACTGTCCTAGCTCTCCCCCATCTTTTGTTTCATTTCTTCTGGAACAATCAAAAACACTTTTTTGATTCTAGA---------TCTACTAACAGAAATTCAATGCGTAATCTCAGCATTCAATGTGTATTCCTGAATAATCTCATTTTTCAATTATTCAACTATTTTCTTTTACCAAGTTCAATGTTAGCCAGATTAGTCAACATTTATATGTTTCGATGCAACAACAAGATGTTATTTGTAACAAGTAGTTTTGTTGGTTGGTTAATTGGTCACGTTTTATTCATGAAATGGGTTGGGTTGGTATTAGTCTGGATACGGCAAAATCACTCTATTAGATCTAATGTACTTATTCGATCTAATAAGTACCTTGTGTCAGAAGTGAAAAATTCTATGGCTCGAATCTTTAGTATTTTCTTATTTATTACCTGTGTCTACTATTTAGGCAGAATACCGTCATCCATGGTT---------CTCAAAGAAACCTCAGTAACGGAAGAAAGGGAGGAAAGCAGAGAAGAAACAGATGTAGAAATAGAAAAAACTTCCGAAACGAAGTGGACTAAAGAGGAAGAGGAGTGGACTAAAGAGGAAGAGGAACAAGAGGGATCCACC---------------------------GAAGAAGATCCTTCTCCTTCCCTTTTTTCG------GAAGAAAAGGAGGATCCGGACAAAATCGATGAAGATGAAACGGAAGAGATCCGAGTGAACGGAAAAGAA------AAAACAAAGGATGAATTCCACTTTCACTTTAAAGAGACATGCTATCAAAATAGCCCAGTTTATGAAACTTCTTATCTGGATGGGAATCAA------GAAACTTCGAAGTTA------------GAAATACTTAAA---------------------AAAAAAGAAAAGAAATTAGTAAAT---------ACAAAC------------------------TTTCTTGTGACTCGTCTTTTCGACTATAAACGATGGAAACGCCCGTTTCGATATTTAAAAAACAATAAATTTGAAAATAGTATAATAAATGAAATGTCACAATATTTTTTTTTTTCGTGTCAAGAT---------AATGACAAAAAAAGAATATCGTTTACCTACCCACCCAGTTTAAAGACGTTTTTTGAAATGCTAGAAAGAAAGATACATTTTTTCAGATCAGTAGAATCAGTAGAATCGGTAGATTCAATCTTTGATGAACTAACAAATTCATGGATTTCTAAAACTGAACAAAACAAAAACAAACTAAGAACTGAGTTTCTAAATAGACTAGAAGGTGTAGAAAAAAGATTTCTTTGGCTAGATGTATTAACTAGATTGCGTATTGATCAA------AAAGAATATTTAGGACAAAAAATCGATCCCTTCTTAAATGGTCCCTATCGTGGAGCAACAAAAATAATATTTTTATTACCACTCCTTAGTGAAAGTTTCATA------AAAAAAAGCCCAGAGGCTCCTTTTATT------TTTATAAATAAAATACACGCTCTTATTCTTTCTAATAATTTTCTAGAATTTGAAGATATAATGAATATATCTGATAATAAAAGAAAAGCA------GTATCTGTGGGA------ATAAAGGAAATTCGTAAAAAAATACCTCGACGGTCATACAAATTAATTGACGAGTTTGAACGACAAGAAAGAGAATACGAAGCAGTCGTATTAGACGATCCTGGAATGCGGTCAAGAAAATCAAGATTTGGAGTAGTTTTTACTATAAATGAGCCC------------------ACTTATACTAATTACGATTACGAACCCGAACAATTTTTTTTGATGCATTATTCACAACAACCTGATTTTCGTCGAAATATAATCATGGGCTCTATGCGCGCTCAAAGGCGTAAAATACCTACTTTAAAACTGTCTCAAGCAAATGCACATTCCCCACTTTTCTTGTATAGACTCAATAAATCAATTCTTTCTTATTTTGATATCTTTACACTG------ATTAAACGCATTTTCCGAAATTGGATGAAAAAAACTAACCAATTTGAGCTT------------------------TCAGAAAAA------------AAGGATAAAAATGAGAAGTATAAAAGAGAAGCAACAATAGGGATTGAAATAGCAGCAGAACCTCCCAACCGTATTCTAACTCCTCAAATAACAAGGAGTTGTCTATTAATAATACAATCAACTCTTAGGAAATATATTATATTACCCTCATTGATAATAGCTAAAAATATCGGCCGTATCTTATTATTTCAATTTCCCGAATGGTCTGAGGATTTTGGAAATTGGAATAAGGAAACGCATGTTAAATGCACTTATAGTGGCGTTCAACTATCCGAAAAAGATTTGCCAAAAAACTGGTTAAGTGAAGGTATTCAGATAAAAATCTTATTTCCGTTCTATCTGAAACCTTGGTATAGACCGCAATCCGAATTCCCT---------CAAATGGAAAAATTAAAA------AAAAAA------AAAGAAAAAAAATATTATTTTTTAACTGTGTGGGGGAGGCCGGCCAAACAGCCCTTTGGTTCACCCCAAAACCAACCTTCTTTTTTTGTACCCATT---------------------TTTAAGGAACTCATAAAA------------AAAATGATAAAATTTAAAACAAATTGT---------------------------------------------TTTTTAATT---------------------TTTAAAATATTC------AAAGAAATAAAAAACTGGATTAACAAAAGTGGTCTAGTTCTAACGAAACTAATAAAT------GGCCCCTCA---------------AAAAAAAATAGAATCCTTTTATTTGGA------TTGAGCGAACTAGATAAATGGGAT------GAAACCAAAAACGAAAAAGATTTGATAAAAAAC------------------------AATCAGATAATTCGCGAATCGCCCATTCCAACTCGATCTAAAAATTGGACAAAACATTCGCTAACAGAAAAAAAAATGCAAGAT---------ATAACTATTAGAACAAGCACAATCCGAAATCAATTAGAAAAAGGAATAAATGAGAAGAAAAAAGATTTTAGAACTCCTGAT------AATAGGGTTAACAAAAAAAGGCATGCCGTAACAAGATTAGAATTAAAAAAAATCAAAAAGATTTGGCAAATAGTAAAAAACCTCATTTCTCGATTAATCTTTAACTCACAGTATTTTATACAATTTTTT------ATTGTAAGAATATACATTTATATCCTCCTA---GTTATTAATATAATAAGGATCAAAGGACAACTTGTTGTTGATTTTGAATCAAAA------------------------------------------------AAAAAAAAAATGGATAAGTCCAATTACAATAATGAAGCA------AACAAAAAAGAA---------ACCAAAATTGAATTTAGAAACTTTAGACAGTCCTCTTTTTATATTAGTAATTTTTAT---------------ATTAGTAATAAAAATTCAAAATTATTT---------------------TTTGACTTATCCTCTTTATCACAAGCATATGTAGGGTATAAATTAGCACAAAGCCGCATTTTTAACTTATACCACTTAAAATTCGGATCCGCCCTTCAATATCATGAAATAGCTCTTTTTCCT---------AACGCTAAACTAAAGGAT------AATTTTGGAGTACAAAGAATACTTGATTTGGAATTAACAGATAAAAAACCTCTTACTTCG------GGAATAACTCAATGGAACGTCTGGTTACAGAATCGTTATCAATCTAAGATATCTCATATTAGATGGTCGGGATTGGTACCGAAAAAATGGAAAAAAAACGAGAATCGCCAC------TCTATAAGACAAAATGAAAAAACGGATTTA---TCAAAATGGGATTTAGATGAAAAAGATGGGTTAATTCGTTATGAAAAGCAA---ATTACGGATTATGGATTAAACTCATTATCAAATCACAAAGGAAATTTCCAAAAAAATTATCGAAATGATCTCTTATCATATAAATCTATTAGTTCG------------------------------------------AATATTTTTGTTTTACCATCACAAGTAAACAACAATCAAAAAATATCCTATAATTACAACACAAATAAAAAAACACTTTTTATCCTCGGAGAT------------AACAATTCTTTAGGTGAAAAAGTTATTACAGATATGGATCAA------------TCTTTT------TTTTATTACAGAATTCTCCATTTGTGTCTTAGAAAAAGGGTCGATATTGAAGCCTGGATCCAGACCAATCCTCAGAATACTAAG------ATACGTAATTATCAACTAATTGAACAACTCAATAAAACC---GCTCTTATTGATTTGACAACTCACCAAACTCAGCAAAGTAACCCAAGGATTCAAAACTTTTTCAATTGGCTGGGAATGAATGAGGAATTT---------CCTATTTTGAATGAAGAACTTTGGTTTTTACCAGAATTGATACTGCTTTATAATGTATATAAACTAAAACTATGGATCATACCAATCAAATCACTTCTTTTCAATTTGACTGAAAAGAAACGTTTGAGTGATAAAACTAATATCGTTCTAAAGCAAAAA---------------------------------------------------------------------------------------------------TGGAATCTTTTATCCGTTCTCTTAAACCAAGAAAAAGATGTTTCAGACTGGGGTGATTTTTTAGTCTATAGT---------------GTGGAATCAGACATAAAAAAACGTATAACCGAA------------------------AACAAT------ATAGAAGAAGACCTCGATTTTTTACTAACAAGTCATTTGCTTGTTCAATTGAGATGG---TCTTTTTTTTTCAATTTAACACTAATGAAAAATATCAAAATATATTGTCTCCTGCTTAGCTTGCGAAATCCAAGAGAAAGTGCTCTATCTGCTATTCAAAGAGGAACAATAAATCTAGATATA------ATGCCGAGTCATAAGTAT------GTTACAGACTGGATGGAAAGGGGAGTATTCTTT------ATTGAACCCCTTCGTATGTCTATAAATAATCCTGGACAATTTCTTATGTATCAAACCATACGGATTTCTTTAGTTCAGAAGAAGAATTATCAAATTAATCCAAGGTATCCAGAAAAAATGGAT---------------TTTGCAAAATCCATTGCACACGAGCAAAAATTT------TTTGGAAATCTAGACAGA------AAAAATTCTAGTTTGCTTGTTCTTGAAACTATTTTATCGCCGCGACGTCGAAAAGAGTTAAGAATTCTAATTTCGTTCAATTCAAAAAAAACCAAAGGTATAGATCTAAATCTGGTATTCGGCAATAGAAAAAATGTAAAAATTTATGGTCCAGTTTTGGTTGAAAGCAAC------CATCTTGATAGATTAAAGTTTTTTCTTTGGCCAACTTGTCAATTAGAGGATTTAGTTTGTATGAATCGTTATTGGTTTAATACCAATACTGGGAGTTTTTTCAGTATGTTAAGAATACATATGTATCCACAATTC
>Pachyphytum_compactum
ATGATTTTAACATCTTTTCTACTAGGTAATCTAGTAGCCTTATGCATGAAGATAATCAATTCGGTCGTTGTGGTCGGACTCTATTATGGATTTCTGACCACATTCTCCATAGGGCCCTCTTATCTCTTCCTTCTCCGAGCTCAGGTTATGGAAGAAGGAACCGAGAAGAAGGTATCAGCAACAACTGGTTTTATTACGGGACAGCTCATGATGCTCATATCGATCTATTATGCGCCTCTGCATCTAGCATTGGGTAGACCTCATACAATAACTGTCCTAGCTCTCCCCCATCTTTTGTTTCATTTCTTCTGGAACAATCAAAAACACTTTTTTGATTCTAGA---------TCTACTAACAGAAATTCAATGCGTAATCTCAGCATTCAATGTGTATTCCTGAATAATCTCATTTTTCAATTATTCAACTATTTTCTTTTACCAAGTTCAATGTTAGCCAGATTAGTCAACATTTATATGTTTCGATGCAACAACAAGATGTTATTTGTAACAAGTAGTTTTGTTGGTTGGTTAATTGGTCACGTTTTATTCATGAAATGGGTTGGGTTGGTATTAGTCTGGATACGGCAAAATCACTCTATTAGATCTAATGTACTTATTCGATCTAATAAGTACCTTGTGTCAGAAGTGAAAAATTATATGGCTCGAATCTTTAGTATTTTCTTATTTATTACCTGTGTCTACTATTTAGGCAGAATACCGTCATCCATGGTT---------CTCAAAGAAACCTCAGTAACGGAAGAAAGGGAGGAAAGCAGAGAAGAAACAGATGTAGAAATAGAAAAAACTTCCGAAACGAAGTGGACT---------------------AAAGAGGAAGAGGAACAAGAGGGATCCACC---------------------------GAAGAAGATCCTTCTCCTTCCCTTTTTTCG------GAAGAAAAGGAGGATCCGGACAAAATCGATGAAGATGAAACGGAAGAGATCCGAGTGAACGGAAAAGAA------AAAACAAAGGATGAATTCCACTTTCACTTTAAAGAGACATGCTATCAAAATAGCCCAGTTTATGAAACTTCTTATCTGGATGGGAATCAA------GAAACTTCGAAGTTA------------GAAATACTTAAA---------------------AAAAAAGAAAAGAAATTAGTAAAT---------ACAAAC------------------------TTTCTTGTGACTCGTCTTTTCGACTATAAACGATGGAAACGCCCGTTTCGATATTTAAAAAACAATAAATTTGAAAATAGTATAATAAATGAAATGTCACAATATTTTTTTTTTTCGTGTCAAGAT---------AATGACAAAAAAAGAATATCGTTTACCTACCCACCCAGTTTAAAAACGTTTTTTGAAATGCTAGAAAGAAAGATACATTTTTTCAGATCAGTAGAATCAGTAGAATCGGTAGATTCAATCTTTGATGAACTAACAGATTCATGGATTTCTAAAACTGAACAAAACAAAAACAAACTAAGAACTGAGTTTCTAAATAGACTAGAAGGTGTAGAAAAAAGATTTCTTTGGCTAGATGTATTAACTAGATTGCGTATTGATCAA------AAAAAATATTTAGGACAAAAAATAGATCCCTTCTTAAATGGTCCCTATCGTGGAGCAACAAAAAGAATATTTTTATTACCACTCCTTAGTGAAAGTTTCATA------AAAAAAAGCCCAGAGGCTCCTTTTATA------TTTATAAATAAAATACATGCTCTTATTCTTTCTAATAATTTTCTAGAATTTGAAGATATAATGAATATATCTGATAATAAAAGAAAAGCA------GTATCTGTGGGA------ATAAAGGAAATTTGTAAAAAAATACCTCGACGGTCATACAAATTAATTGACGAGTTTGAACGACAAGAAAGAGAATACGAAGCAGTCGTATTAGACGATCCTGGAATGCGGTCAAGAAAATCAAGATTTGGAGTAGTTTTTACTATAAATGAGCCC------------------ACTTATACTAATTACGATTACGAACCCGAACAATTTTTTTTGATGCATTATTCACAACAACCTGATTTTCGTCGAAATATAATCATGGGCTCTATGCGCGCTCAAAGGCGTAAAATACCCACTTTAAAACTGTCTCAAGCAAATGCACATTCCCCACTTTTCTTGTATAGACTCAATAAATCAATTCTTTCTTATTTTGATATCTTTACACTG------ATTAAACGAATTTTCCGAAATTGGATGAAAAAAACTAACCAATTTGAGCTT------------------------TCAGAAAAA------------AAGGATAAAAATGAAAAGTATAAAAGAGAAGCAACAATAGGGATTGAAATAGCAGCAGAACCTCCCAACCGTATTCTAACTCCTCAAATAACAAGGAGTTGTCTATTAATAATACAATCAACTCTTAGGAAATATATTATATTACCCTCATTGATAATAGCTAAAAATATCGGCCGTATCTTATTATTTCAATTTCCCGAATGGTCTGAGGATTTTGAAAATTGGAATAAGGAAACGCATATTAAATGCACTTATAGTGGTGTTCAACTATCCGAAAAAGATTTGCCAAAAAACTGGTTAAGTGAAGGTATTCAGATAAAAATCTTATTTCCGTTCTATCTGAAACCTTGGTATAGACCTCAATCCGAATTCCCT---------CAAATAGAAAAATTAAAA---------AAA------AAAGAAAAAAAATATTGTTTTTTAACTGTGTGGGGGAGGCCGGCCAAAGAGCCCTTTGGTTCACCCCAAAACCAACCTTCTTTTTTTGTACCCATT---------------------TTTAAGGAACTCATAAAA------------AAAATGATAAAATTAAAAACAAATTGT---------------------------------------------TTTTTAATT---------------------TTTAAAATATTC------AAAGAAATAAAAAACTGGATTAACAAAAGTGGTCTAGTTCTAACGAAACTAATAAAT------GGCCCTTCA---------------AAAAAAAATAGAATTCTTTTATTTGGA------TTGAGCGAACTAGATAAATGGGAT------GAAACCAAAAACGAAAAAGATTTGATAAAAAAC------------------------AATCAGATAATTCGCGAATCGCCCATTCCAACTCGATCTAAAAATTGGACAAAACATTCGCTAACAGAAAAAAAAATGCAAGAT---------ATAACTATTAGAACAAGCACAATCCGAAATCAATTAGAAAAAAGAAAAAATGAGAAGAAAAAAGATTTTCGAACTCCTGAT------AATAGGGTTAACAAAAAAAGGCATGCCGTAACAAGATTAGAATTAAAAAAAATCAAAAAGATTTGGCAAATAGTAAAAAAACTCATTTCTCGATTAATCTTTAACTCGCAGTATTTTATACAATTTTTT------ATTGTAAGAATATACATTTATATCCTCCTA---GTTATTAATATAATAAGGATCAAAGGACAACTTGTTGTTGATTTTGAATCAAAA------------------------------------------------AAAAACAAAATGGATAAGTCCAATTACAATAATGAAGCA------AACAAAAAAGAA---------ACCAAAATTGAATTTAGAAACTTTAGACAGTCCTCT---------------TTTTAT---------------ATTAGTAATAAAAATTCAAAATTATTT---------------------TTTGACTTATCCTCTTTATCACAAGCATATGTAGGGTATAAATTAGCACAAAGCCGCATTTTTAACTTATACCACTTAAAATTCAGATCCGCCCTTCAATATCATGAAATAGCTCTTTTTCCT---------AACGCTAAACTAAAGGAT------AATTTTGGAGTACAAAGAATACTTGATTTGGAATTAACAGATAAAAAACCTCTTACTTCG------GGAATAACTCAATGGAACGTCTGGTTACAGAATCGTTATCAATCTAAGATATCTCATATTAGATGGTCGGGATTGGTACCGAAAAAATGGAAAAAAAACGAGAATCGCCAC------TCTATAAGACAAAATGAAAAAACGGATTTA---TCAAAATGGGATTTAGATGAAAAAGATGGGTTAATTCGTTATGAAAAGAAA---ATTACGGATTATGGATTAAACTCATTATCAAATCACAAAGGAAATTTCCAAAAAAATTATCGAAATGATCTCTTATCATATAAATCTATTAGTTCG------------------------------------------AATATTTTTGTTTTACCATCACAAGTAAACAACAATCAAAAAATATCCTATAATTACAACACAAATAAAAAAACACTTTTTATCCTCGGAGAT------------AACAATTCTTTAGGTGAAAAAGTTATTACAGATATGGATCAA------------TCTTTT------TTTTATTACAGAATTCTCCATTTGTGTCTTAGAAAAAGGGTCGATATTGAAGCCTGGGTCCAGACCAATCCTCAGAATACTAAG------ATACGTAATTATCAACTAATTGAACAACTCAATAAAACC---GCTCTTATTGATTTGACAACTCGCCAAACTCAGCAAACTAACCCAAGGATTCAAAACTTTTTCAATTGGCTGGGAATGAATGACGAATTT---------CCTATTTTGAATGAAGAACTTTGGTTTTTACCAGAATTGATACTGCTTTATAATGTATATAAACTAAAACTATGGATCATACCAATCAAATCACTTCTTTTCAATTTGACTGAAAAGAAACGTTTGAGTGATAAAACTAATATCGTTCTAAAGCAAAAA---------------------------------------------------------------------------------------------------TGGAATCTTGTATCCGTTCTCTTAAACCAAGAAAAAGATGTTTCAGACTGGGGTGATTTTTTAGTCTATAGT---------------GTGGAATCAGACATAAAAAAACGTATAACCGAA------------------------AACAAT------ATAGAAGAAGACCTCGATTTTTTACTAACAAGTCATTTGCTTGTTCAATTGAGATGG---TCTTTTTTTTTCAATTTAACACTAATGAAAAATATCAAAATATATTGTCTCCTCCTTAGCTTGCGAAATCCAAGAGAAAGTGCTCTATCTGCTATTCAAAGAGGAACAATAAATCTAGATATA------ATGCCGAGTCATAAGTAT------GTTACAGACTGGATGGAAAGGGGAGTATTCTTT------ATTGAACCCCTTCGTATGTCTATAAATAATCCTGGACAATTTCTTATGTATCAAACCATACGGATTTCTTTAGTTCAGAAGAAGAATTATCAAATTAATCCAAGGTATCCAGAAAAAATGGAT---------------TTTGCAAAATCCATTGCACACGAGCAAAAAATT------TTTGGAAATCTAGACAGA------AAAAATTATAGTTTGCTTGTTCTTGAAACTATTTTATCGCCGCGACGTCGAAAAGAGTTAAGAATTCGAATTTCGTTCAATTCAAAAAAAACCAAAGGTATAGATCTAAATCTGGTATTCTGCAATAGAAAAAATGTAAAAATTTATGGTCCAGTTTTGGTTGAAAGCAAC------CATCTTGATAGATTAAAGTTTTTTCTTTGGCCAACTTGTCAATTAGAGGATTTAGTTTGTATGAATCGTTATTGGTTTAATACCAATACTGGGAGTTTTTTCAGTATGTTAAGAATACATATGTATCCACAATTC
>Sedum_alfredii
ATGATTTTAACATCTTTTCTACTAGGTAATCTAGTAGCCTTATGCATGAAGATAATCAATTCGGTCGTTGTGGTCGGACTCTATTATGGATTTCTGACCACATTCTCCATAGGGCCCTCTTATCTCTTCCTTCTCCGAGCTCAGGTTATGGAAGAAGGAACCGAGAAGAAGGTATCAGCAACAACTGGTTTTATTGCGGGACAGCTCATGATGCTCATATCGATCTATTATGCGCCTCTGCATCTAGCATTGGGTAGACCTCATACAATAACTGTCCTAGCTCTCCCCCATCTTTTGTTTCATTTCTTCTGGAACAATCAAAAACACTTTTTTGATTCTAGA---------TCTACTAACAGAAATTCAATGCGTAATCTCAGCATTCAATGTGTATTCCTGAATAATCTCATTTTTCAATTATTCAACTATTTTCTTTTACCAAGTTCAATGTTAGCCAGATTAGTCAACATTTATATGTTTCGATGCAACAACAAGATGTTATTTGTAACAAGTAGTTTTGTTGGTTGGTTAATTGGTCACGTTTTATTCATGCAATGGGTTGGGCTGGTATTAGTCTGGATACGGCAAAATCACTCTATTAGATCTAATGTACTTATTCGATCTAATAAGTACCTTGTGTCAGAAGTGAGAAATTCTATGGCTCGAATCTTTAGTATTTTCTTATTTATTACCTGTGTCTACTATTTAGGCAGAATACCGTCATCCATGGTT---------CTCAAAGAAACCTCAGTAACGGAAGAAAGGGAGGAAAGCAGAGAAGAAACAGATGTAGAAATAGAAAAAACTTCCGAAACGAAGTGGACT---------------------AAAGAGGAAGAGGAACAAGAGGGATCCACC---------------------------GAAGAAGATCCTTCTCCTTCCCTTTTTTCG------GAAGAAAAGGAGGATCCGGACAAAATCGATGAAGATGAAACGGAAGAGATCCGAGTGAACGGAAAAGAA------AAAACAAAGGATGAATTCGACTTTCACTTTAAAGAGACATGCTATCAAAATAGCCCAGTTTATGAAACTTCTTATCTGGATGGAAATCAA------GAAACTTCGAAGTTA------------GAAATACTTAAA---------------------AAAAAAGAAAAGAAAGTAGTAAAT---------ACAAACTTC---------------------TTTCTTGTGACTCTTCTTTTCGATTATAAACGATGGAAACGCCCGTTTCGCTATTTAAAAAACAATAAATTTGAAAATAGTATAATAAATGAAATGTCACAATATTTTTTTTTTTCGTGTCAAGAT---------AATGAAAAAAAAAAAATATCGTTTACTTATCCACCCAGTTTAAAAACGTTTTTTGAAATGCTAGAAAGAAAGATACATTTTTTCAAATTACTAGAATCAGTAGAATCGGTAGATTCAATCTTTGATCAACTAACAAATTCATGGATTTATAAAATTGAACAAGATAAAAACAAACTAAGAACTGAGTTTATAAATAGACTAGGGGGGGTAGAAAAAAGATTTCATTGGCTCAATGTATTAACTAGATTGCGTATTGATCAA------AAAGAATATTTAGGAAACAAAATAGATCCCTTCTTAAATGGTCCCTATCGTGGACCCACAAAAAGAATATTTTTATTATCACTCTTTAGTGAAAGTTCCATA------AAAAAACGTCCGGAGACGACT------------TTTATAAATAAAATATATGCTCTTATTCTTTTTAATAATTTTATAGAATTTGAAGATATAATAAATATATCTGATAATAAAAAAAAAGCA------TTATCTGTGGGA------ATAAAAGAAATTCGAAAAAAAATACCTCGACGGTCATATAAATTAATTGATGAGTTTGAACGACAAGAAAGAGAATACGAAGCAGTCGTATTAGACGATCCTGGAATGCGGTCAAGAAAATCAAGATTTGGAGTAGTTTTTACTATAAATGAGCCC------------------ACTTATACTAATTACGATTACGAACCAGAACAATTTTATTTGATGCATTATTCACAACAACCTGATTTTCGTCGAAATATAATCATGGGCTCTATGCGCGCTCAAAGGCGTAAAATACCTATTTTAAAACTGTCTCAAGCAAATGCACATTCCCCACTTTTCTTGTATAGACTTGATAAATCAATTCTTTCTTATTTTGATATCTTTGCACTG------ATTAAACTCATTTTACGAAATTGGATGAAAAAAACTAACCAATTTGAGCTT------------------------TCAGAAAAA------------AAGGATAAAAATGAGAAGTATAAAAGAGAAGCAACAATAGGGATTGAAACAGCAGCAGAACCTCCCAACGGTATTCTAACTTCTCAAATAACAAGGAGTTGTATATTAATAATACAATCAACTCTTAGGAAATATATTATATTACCCTCATTGATAATAGCTAAAAATATCGGCCGTATCCTATTATTTCAATTTCCTGAATGGTCCGAAGATTTTGAAAATTGGAATAAAGAAACGCATGTTAAATGCACTTATAGTGGTGTTCAATTATCCGAAAAAGACTTGCCAAAAAACTGGTTAAGTGAAGGTATTCAAATAAAAATCCTATTTCCGTTCTATCTGAAACCTTGGCATAGATCGAAACCCGAATTCCCT---------CAAATGGATCAATTGAAA------CAAAAA------AACAAAAAAAAATATAGTTTTTTAACTGTGTGGGGGAGGCCAACCAAAGAGCCTTTTGGTTCACCCCAAAACCAACTTTCTTTTTTTGTACCCATT---------------------TTAAAAGAACTTATAAAA------------AAAATGATAAAATTGAAAACCAATTGT---------------------------------------------TTTTTAATT---------------------TTGAAAATATTC------AAAGAAATTAAAAACTGGATTAACAAAAGGGGTCTAGTTCTAACGAGACTAATAAACGGCCACGGCCCCTCA------------AAAAAAAAAAATAGAATTCTTTTATTTGGA------TTGAGCGAACTAGATAAATGGGAT------GAAACTAAAAACGAAAAAGATTTGATAAAAAAC------------------------AATCAGATAATTCGCGAATCGCCCATTCCAACTCGATCTAAAAATTGGACAAAACAGTCGGTAACAGAAAAAAAAATGCAAGAT---------ATAACTATTAGAACAAGCACAATCCGAAATCAATTAGAAAAAAGAATCAATGAGAAGAAAAAATATTTTCGAACTCCTGAT------AATAGGGTTAACAAAAAAAGGCATGCCGTAACAAGATTAGAATTAAAAAAAATAAAAACGATTTGTCAAATAGTAAAAAAAACCATTTCTCGATTAATCTTTAACTCGCAGTATTTTATAAAATTTTTT------ATTGTAAGAATATACAGTTATATCTTCCTA---GTTATTAATATAATAAGGATCAAAGGACAACTTGTTGTTGATTTTGAATCACAA------------------------------------------------AAAAACAAAATTGCTAAGTCCAATTACAATAATGAAGCA------AACAAAAAAGAA---------ACAAACATCGAATTTAGAAACTTTAGACAGTCCTCT---------------TTTTAT---------------ATTAATAATAAAAATTCAAAATTATTT---------------------TTTGACTTATCCTCGTTATCACAAACATATGTAGGGTATAAATTAGCACAAAGCCGCTTTTTTAACTTATACCATTTAAAATTCAGATCCACCCTTCAATATCATGCAATAACTCTTTTTACT---------AACACTAAACTAAAGGAT------AATTTTGACCTACAAAGAATATTTGATTTGGAATTAACAGATAAGAAACTTCTTACTTCG------GGAATAACTCAATGGAAAGTCTGGTTACAGAATCGTTATCAATCTAAGATATCTTATATTAGATGGTCGGGATTGGTACCGAAAAAATGGAAAAAAAACGGGAATCGCCAG------TCTATAAGACAAAATGAAAAAACAGATTTAGTAACAAAATGGGATTTATATGAAAAAGATGGGTTAATTCGTTATGAAAAGCAA---ATTACTGATTCTGGATTAAACTCATTATCAAATCACAAAGGAAATTTCCAAAAAAATTATCGAAATGATCTCTTATCGTATAAATCTATTAGTTCG------------------------------------------GATATTTTTGTTTTACCATCACAAGTAAACAACAATCAAAAAATATCCTATAATTACAATACAAATAAAAAAAGACTTTTTCTCCTCGGAGAT------------AACAATTCTTTAGAGGAAAAAGTTATTACAGATATGTATAAA------------TCTTTT------TTTTATTACAGAATTCTCCATTTGTGTCTTAGAAAAAGGGTCGATATTGAAGGCTGGATCCAGACCAATCCTCAGAATACTAAG------ATACGTAATTATCAACTAATTGAACAACTCAATAAGACC---CCTCTTATTGAGTTGACAACTCACCAAACTCCCCAAACTAACCCCAGGATTCAAAACTTTTTGAATTGGCTAGGAATGAATGAAGAATTT---------GCTATTTTGAATGAAAAACTTTGGTTCTTACCAGAATTGATACTCCTTTATAATGTATATAAACTAAAACTCTGGATCATACCAATGAAATCACTTCTTTTCAATTTGAATGAAAAGAACCGTTTGAGTGATAAAACTAATATTGCTCTAAAGCAAAAA---------------------------------------------------------------------------------------------------TGGAATCTTGTATCCGTTCTCTTAAACCAAGAAAAAAATGTTTCAGACTGGGATGATTTTTTAGTCTATAGT---------------GTGGAATCAGACATAAAAAAATGTATAAACGAA------------------------AACAAT------AGAGAAGAAGACCTCGATTTTTTACTAACAAGTCATTTGCTTGTTCAATTGAGATGG---TCTTTTGTTTTCAATTTAACACTAATGAAAAATATCAAAGTATATTGTCTCCTGCTTAGCTTACGAAATCCAAGAGAAAGTGCTCTATCCGCTATTCAAAGAGGAGCAATAAATCTAGATATA------ATGCCGAGTCATAAGTAT------GTTACAGACTGGATGGAAAGGGGAGTATTCTTT------ATTGAACCTGTTCGTATGTCTATAAAAAATCCTGGACAATTTCTTATGTATCAAACCATACATATTTCTTTAGTTCCGAAGAAGAATTATCAAAATAATTCAGAGTATCCAGAAAAAATGCAT---------------TTTTCAAAATCCCTTGCACAAGAGCAAAAAATT------GTTGAAAATCTAGACAGA------AAAAATTATAGTTTGTTTGTTCTTGAAACTATTTTATCGTCGCGACGCCGAAAAGAGTTAAGAATTATAATTTCCTTCAATTCAAAAAAAACCAAAGGTATAGATCTAAATCTGGTATTCGACAATAGAACAAATGTAAAAATTTATGGTCCAGTTTTGGTTGAAAGCAAC------CATCTTGATAGATTAAAGTTTTTTCTTTGGCCAACTTGTCAATTAGAGGATTTAGTTTGTATGAATCGTTATTGGTTTAATACCAATACTGGGAGTTTTTTCAGTATGTTAAGAATACATATGTATCCA------
>Sedum_emarginatum
ATGATTTTAACATCTTTTCTACTAGGTAATCTAGTAGCCTTATGCATGAAGATAATAAATTCGGTCGTTGTGGTCGGACTCTATTATGGATTTCTGACCACATTCTCCATAGGGCCCTCTTATCTCTTCCTTCTCCGAGCTCAGGTTATGGAAGAAGGAACCGAGAAGAAGGTATCAGCAACAACTGGTTTTATTACGGGACAGCTCATGATGCTCATATCGATCTATTATGCGCCTCTGCATCTAGCATTGGGTAGACCTCATACAATAACTGTCCTAGCTCTCCCCCATCTTTTGTTTCATTTCTTCTGGAACAATCAAAAACACTTTTTTGATTCTAGA---------TCTACTAACAGAAATTCAATGCGTAATCTCAGCATTCAATGTGTATTCCTGAATAATCTCATTTTTCAATTATTCAACTATTTTCTTTTACCAAGTTCAATGTTAGCCAGATTAGTCAACATTTATATGTTTCGATGCAACAACAAGATGTTATTTGTAACAAGTAGTTTTGTTGGTTGGTTAATTGGTCACGTTTTATTCATGAAATGGGTTGGGTTGGTATTAGTCTGGATACGGCAAAATCGCTCTATTAGATCTAATGTACTTATTCGATCTAATAAGTACCTTGTGTCAGAAGTGAGAAATTCTATGGCTCGAATCTTTAGTATTTTCTTATTTATTACCTGTGTCTACTATTTAGGCAGAATACCGTCATCCATGGTT---------CTCAAAGAAACCTCAGTAACGGAAGAAAGGGAGGAAAGCAGAGAAGAAACAGATGTAGAAATAGAAAAAACTTCCGAAACGAAGTGGACT---------------------AAAGAGGAAGAGGAACAAGAGGGATCCACC---------------------------GAAGAAGATCCTTCTCCTTCCCTTTTTTCG------GAAGAAAAGGAGGATCCGGACAAAATCGATGAAGATGAAACGGAAGAGATCCGAGTGAACGGAAAAGAA------AAAACAAAGGATGAATTCTACTTTCACTTTAAAGAGACATGCTATCAAAATAGCCCAGTTTATGAAACTTCTTATCTGGATGGAAATCAA------GAAACTTCGAAGTTA------------GAAATACTTAAA---------------------AAAAAAGAAACGAAAGTAGTAAAT---------ACAAAC------------------------TTTCTTGTGACTCTTCTTTTCGACTATAAACGATGGAAACGCCCGTTTCGCTATTTAAAAAACACTAAATTTGAAAATAGTATAATAAATGAAATGTCACAATATTCTTTTTTTTCGTATCAAGAT---------AATGAAAAAAAAAGAATATCATTTACTTTTCCACCCAGTTTAAAAACCTTTTTTGAAATGCTAGAAAGAAAGATACATTTTTTCAAATCACTAGAATCAGTAGAATCGGTATATTCAATCTTTGATCGACTAACAAATTCATGGATTTATAAAATTGAACAAGATAAAAACAAACTAAGAACTGAGTTTATAAATAGACTAGAAGGGGTAGAAAAAAGATTTCGTCGGCTCGATGTATTAACTAGATTGCGTATTGATCAA------AAAGAATATTTAGGAAACAAAATAGATCCCTTCTTAAATGGTCCCTATCGTGGCCCCATAAAAAGAATATTTTTATTCTCACTCTTTAGTGAAAGTTCCATA------AAAAAACGTCCAGAGGCTCCT------------TTTATAAATAAAATACATGCTCTTATTCTTTTTAATAATTTTATAGAATTTGAAGATATAATGAATATATCTGATAATAAAAAAAAAGCA------TTATCTATGGGA------ATAAAGGAAATTAGAAAAAAAATACCCCGACGATCATATAAATTAATTGACGAGTTTGAACGACAAGAAAGAGAATACGAAGCAGTTGTATTAGACGATCCTGGAATGCGGTCAAGAAAATCAAGATTTGGAGTAGTTTTTACTATAAATGAGCCC------------------ACTTATACTAATTACGATTATGAACCAGAACAATTTTATTTGATGCATTATTCACAACAACCCGATTTTCGTCGAAATATAATCATGGGCTCTATGCGCGCTCAAAGGCGTAAAATACCTATTTTAAAACTGTCTCAAGCAAATGCACATTCCCCACTTTTCTTGTATAAACTCGATAAATCAATTCTTTCTTATTTTGATATCTTTGCACTC------ATTAAACTCATTTTCCGAAATTGGATGAAAAAAACTAACCAATTTGAGCTT------------------------TCAGAAAAA------------AAGGATAAAAATGAGAAGTATAAAACAGAAGCAACAATAGGGATTGAAACAGCAGCAGAACCTCCCAACGGTATTCTAACTCCTCAAATAACAAGGAGTTGTATATTAATAATACAATCAACTCTTAGGAAATATATTATATTACCCTCATTGATAATAGCTAAAAATATCAGCCGTATCCTATTATTTCAATTGCCTGAATGGTCCGAGGATTTTGAAAATTGGAATAAAGAAACGCATATTAAATGCACTTATAGTGGTGTTCAATTATCCGAAAAAGACTTGCCAAAAAACTGGTTAAGTGAAGGTATTCAAATAAAAATCCTATTTCCGTTATATCTGAAACCTTGGCATAGATCGAAACCCGAATTCCCT---------CAAATGGATCAATTGAAA------AAAAAA------AACGAAAAAAACTATTGTTTTTTAACTGTGTGGGGGAGGCCAACCAAACACCCTTTTGGTGCACCCCAAAACCAACCTTCTTTTTTTGTACCCATT---------------------TTAAAAGAACTCATAAAA------------AAAATGATAAAATTGAAAACCAATTGT---------------------------------------------TTTTTAATT---------------------TTGAAAATATTC------AAAGAAATTCAAAACTGGATTAACAAAAGGGGTCTAGTTCTAACGAGACTAATAAAC------GGCCCCTCA---------------AAACAAAATCGAATTCTTTTATTTGGA------TTGAGCGAACTAGATAAATGGGAT------GAAACTAAAAACGAAAAAGATTTGATAAAAAAC------------------------AATCAGATAATTCGCGAATCGCCCATTCCAACTCGATCTAAAAATTGGACAAAACAGTCGGTAACAGAAAAAAAAATGCAAGAT---------ATAACTAGTAGAACAAGCACAATCCAAAATCAATTAGAAAAAAGAATCAATGAGAAGAAAAAATATTTTCGAACTCCTGAT------AATAGGCTTAACAAAAAAAGGCATGCCGTAACAAGATTAGAATTAAAAAAAATAAAAATGATTTGTCAAATAGTAAAAAAACGCATTTCTCCATTAATCTTTAATTCGCAGTATTTTATACAATTTTTT------ATTGTAAGAATATACATTTATATCTTCCTA---GTTATTAATATAATAAGGATCAAAGGACAACTTCTTGTTGATTTTGAATCACAA------------------------------------------------AAAAACAAAATTGCTAACTCCAATTACAATAATGAAGCA------ACCAAAAAAGAA---------ACAAACATCGAATTTAGAAATTTTAGACAGTCCTAT---------------TTTTAT---------------ATTAATAAAAAAACTTCAAAATTCTTT---------------------TTTTACTTATCCTTGTTATCACAAGCATATGTAGGGTATAAATTAGCACAAAGCCGCATTTTAAACTTATACCACTTAAAATTCAGATCCGCCCTTCAATATCATGAAATAGCTCTTTTTACT---------AACACTAAACTAAAGGAT------AATTTTGATGTACAAAGAATATTTGATTTGGAATTAACAAATAAGAAACTTCTTACTTCG------GGAATAACTCGATGGAAAGTCTGGTTACAGAATCGTTATCAATCTAAGATATCTTATATTAGATCGTCGGGATTGGTACCGAAAAAATGGAAAAAAAACGAGAATCGCCAG------TCTATAAGACAAAATGAAAAAACGGATTTAGCAACAAAATGGGATTTATATGAAAAAGATAGGTTAATTTGTTATGAAAAGCAA---ATTACTGATTCTGGATTAAACTCATTATCAAATCACAAAGGAAATTTACAAAAAAGTTATCGAAATGATCTCTTATCGTATAAATCTATTAGTTCG------------------------------------------GATATTTTTGTTTTACCATCACAAGTAAACAACAATCGAAAAATATCCTATAATTACAACACAAATAAAAAAAGACTTTTTATCCTCGGAGAT------------AAAAATTATTTAGAGGAAAAAGTTATTACAGATATGTATAAA------------TCTTTT------TTTTATTACAGAATTCTACATTTGTGTCTTAGAAAAAGGGTCGATATTGAAGCCTGGATCCCGACCAATCCTCAGAATACTAAG------ATACGTAATTATCAACTAATTGAACAACTCAATAAGACC---CCTCTTATTAATTTTCCAACTCACCAAACTCCGCAAACTAACCCCAGGATTCAAAACTTTTTGAATTGGCTGGGAATGAATGAAGAATTT---------GCTATTTTGAATGAAGAACTTTGGTTCTTACCAGAATTGATACTCCTTTATAATGTATATAAACTAAAACTATGGATCATACCAATAAAATCACTTCTTTTCAATTTGAATGAAAAAATACGTTTGAGTGATAAAACTAATATCGCTCTAAAGCAAAAA---------------------------------------------------------------------------------------------------TGGAATCTTGCATCCGTTCTCTTAAACCAAGAAAAAGATGTTTCAGACTGGGATGATTTTTTAGTCTATAGT---------------GTGGAATCAGACATAAAAAAACGTATAAACAAA------------------------AACAAT------ACAGAAGAAGACCTCGATTTTTTACTAACAAGTCATTTGCTTGTTCAATTGAGATGG---TCTTTTGTTTTCAATTTAACACTAATGAAAAATATCAAAGTATATTGTCTCCTGCTTAGCTTGCGAAATCCAAGAGAAAGTGCTCTATCCGCTATTCAAAGAGGAACAATAAATCTAGATATA------ATGCCGAGTCATAAGTAT------GTTACAGACTGGATGGAAAGGGGAGTATTCTTT------ATTGAACCTGTGCGTATGTCTATAAAAAATCCTGGACAATTTCTTATGTATCAAACCATACGGATTTCTTTAGTTCCGAAGAAGAATTTTCAAAATAATCCAAAGTATCCAGAAAAAATGAAT---------------TTTTCAAAATCCCTTGCACAAGAGCAAAAAATT------TTTGGAAATCTAGACAGA------AAAAATTATAGTTTGGTTGTTGTTGAAACTCTTTTATCGCCGCGACGTCGAAAAGAGTTAAGAATTCTAATTTCGTTTAATTCAAAAAAAATCAAAGGTATAAATCTAAATCTGGTATTCGATAATACAAAAAATGTAAAAATTTATGGTCCAGTTTTGGTTGAAAGCAAC------CATCTTGATAGATTAAAGTTTTTTCTTTGGCCAACTTGTCAATTAGAGGATTTAGTTTGTATGAATCGTTATTGGTTTAATACCAATACTGGGAGTTTTTTCAGTATGTTAAGAATACATATGTATCCA------
>Sedum_lineare
ATGATTTTAACATCTTTTCTACTAGGTAATCTAGTAGCCTTATGCATGAAGATAATCAATTCGGTCGTTGTGGTCGGACTCTATTATGGATTTCTGACCACATTCTCCATAGGGCCCTCTTATCTCTTCCTTCTCCGAGCTCAGGTTATGGAAGAAGGAACCGAGAAGAAGGTATCAGCAACAACTGGTTTTATTACGGGACAGCTCATGATGCTCATATCCATCTATTATGCGCCTCTGCATCTAGCATTGGGTAGACCTCATACAATAACTGTCCTAGCTCTCCCCCATCTTTTGTTTCATTTCTTCTGGAACAATCAAAAACACTTTTTTGATTCTAGA---------TCTACTAACAGAAATTCAATGCGTAATCTCAGCATTCAATGTGTATTCCTGAATAATCTCATTTTTCAATTATTCAACTATTTTCTTTTACCAAGTTCAATGTTAGCCAGATTAGTCAACATTTATATGTTTCGATGCAACAACAAGATGTTATTTGTAACAAGTAGTTTTGTTGGTTGGTTAATTGGTCACGTTTTATTCATGAAATGGGTTGGGTTGGTATTAGTCTGGATACGGCAAAATCACTCTATTAGATCTAATGTACTTATTCGATCTAATAAGTACCTTGTGTCAGAAGTGATAAATTCTATGGCTCGAATCTTTAGTATTTTCTTATTTATTACCTGTGTCTACTATTTAGGCAGAATACCGTCATCCATGGTT---------TTCAAAGAAACCTCAGTAACGGAAGAAAGGGAGGAAAGCAGAGAAGAAACAGATGTAGAAATAGAAAAAACTTCCGAAACGAAGTGGACT---------------------AAAGAGGAAGAGGAACAAGAGGGATCCACC---------------------------GAAGAAGATCCTTCTCCTTCCCTTTTTTCG------GAAGAAAAGGAGGATCCAGACAAAATCGATGAAGATGAAACGGAAGAGATCCGAGTGAACGGAAAAGAA------AAAACAAAGGATGAATTCCACTTTCACTTTAAAGAGACATGCTATCAAAATAGCCCTGTTTATGAAACTTCTTATCTGGATGGGAATCAA------GAAACTTCGAAGTTA------------GAAATACTTAAA---------------------AAAAAAGAAAAGAAATTAGTAAAT---------ACAAACTTTATC------------------TTTATGGTGACTCTTCTTTTTGACTATAAACGATGGAAACGCCCATTTCGATATTTAAAAAACAACAAATTTGAAAATAGTATAATAAATGAAATGTCACAATATTTTTTTTTTTCGTGTCAAGAT---------AATGAAAAAAAACGAATATCGTTTACCTACCCACCCAGTTTAAAAATGCTTTTTGAAATGTTAGAAAAAAAAATACATTTTTTCAGA---------TCAGTAGAATCGTTAGATTCACTCTTTGATGAACTAACCAATTCATGGCTTTATAAAACTGAACAAAACAAAAATAAATTAAGAACTGAGTTTATAAATAGACTAGAAGGTGGAGAAAAAAGATTTATTTGGATAGATGTATTAGCTAGAGTGCGTATTGATCAA------AAAGAATATTTAGGACTAAACACAGATCCCTTCTTAAATGGTCCTGCTCGTAGACCAATAAAAAGAATATTTTTATTACCACTCCTTAGTGAAAGTTCCATA------AAAACAAGCCCGGAGGCTCCT------------TTTATAAATAAAATACACGCGCTTATTCTTTCTAATAATTTTCTAGAATTCGAAGGTATAATGAATATATTTGATAATAAAAGCAAAGCA------TTATCCGTGGGA------ATAAAGGAAATTTTTAAAAAAATACCGCGACGGTCATACAAATTAATTGACGAGTTTGAACGACAAGAAAGAGAATATGAAGCAGTCGTATTAGACGAGCCTGGAATGCGGTCAAGAAAATCGAGATTTGGAGTAGTTTTTACGATAAATGAGCCC------------------ACTTATACTAATTACGATTATGAACCAGAACAATTTTATTTGATGCATTATTCACAACAACCTGATTTTCGTCGAAATATAATCATGGGCTCTATGCGTGCTCAAAGGCGTAAAATACCTATTTTAAAACTGTCTCAAACAAATGCACATTCCCCACTTTTCTTGTATAGACTCGAGAAATCAATTCTTTCTTATTTTGATAGCTTTATACTG------ATTAAACTAATTTTACGAAATTGGATGAAAAAAACTAACCAATTCGAGTTT------------------------TCAGAAAAA------------AAGAATAAAAATGAGAAGTATAAAAGAGAAGCAACAATAGGGATTGAAATAGCAGAAGAACCTCCCAACGGTATTCTAACTCCTCAAATAACACGGAGTTGTATATTAATAATACAATCAACTCTTAGGAAATATATTATATTACCCTCATTTATAATAGCTAAAAATATCGGCCGTATCTTATTATTTCAATTTCCAGAATGGTCCGAGGATTTTAAAAATTGGAATAAGGAAACACATGTTAAATGCACTTATAGCGGTGTTCAACTATCGGAAAAAGACTTGCCAAAAAACTGGTTAAGTGAAGGTATTCAGATAAAGATCCTATTTCCGTTCTATCTGAAACCTTGGCATAGACCGAAAGCCGAATTCCCT---------CAAATGGATCAATTGAAA------AAAAAA---------GAAAAAAAATATTGTTTTTTAACTGTGTGGGGGAGGCCAACCAAACAGCTTTTAGGTTCACCCCAAAACCAACCTTCTTTTTTTGTACCCATT---------------------TTTAAAGAACTCAAAAAA------------AAAATGATAAAATTGAAAACAAATTGT---------------------------------------------TTTTTAATT---------------------TTAAAACTATTC------AAAGAAATACAAAACTGGATTAACAAAAGTAGTCTAGTTCTAACAAAACTAATAACC------GGCTCCTCA---------------AAAAAAAATCAAATTCTTTTATTTGGA------TTGAGCGAACTAGATAAATGGGAT------GAAACCAAAAACGAAAAAGTTTTGCTAAAAAAC------------------------AATCAGATAATTAGCGAATCGCCCATTCCAACTGGATCTAAAAAGTGGACAAAACACTCGTTAACAGAAAAAAAAATGCAAGAT---------ATAACTATTAGAACAAGCACAATCCGAAATCAATTAGAAAAAAGAATAAATGAGAAGAAAAAATATTTTCGAACTCCTGAT------AATAGGGTTACCAACCAAAGGCATGCCGGAACAAGATTCGAATTAAAAAAAAGAAAAAAGATTTATCAAATAATAAAAAAACGCATTTATCAATTAATATTTAACTCGCAGTATTTTATACAATTTTTT------ATTGTAAGAATATACAGTTATATCCTCCTA---TTCCTTAATATAATAAGGATCAAAGGACAACTTGTTGTTGATTTTGAATCACAA------------------------------------------------AAAAACAAAATGGATAAGCCCAATTACAATAATGAAGGA------AACAAAAAAAAA---------CCAAAAATGAAATTTAGAAACTTTAGACAGTCCTCT---------------TTTTATATTACTAATATTAGTATTAGTAATATAAATTCAAAATTATTT---------------------TTTGACTTATCCTCTTTATCACAAGCATATGTAGGGTATAAATTAGCACAAAACCTCATTTTGAACTTATACCACTTAAAATTAAGATCCGCCCTTCAATATCATGAAATAGCTCTTTTTCCT---------AACACTAAACTAAAGGAT------AATTTTGGAATACAAGGAATATTTGAT------------------------------------------------------AAAGTCTGGTTACCGAATCGTTATCAATCTAAGATATCTCATATTAGATGGTCGGGATTGGTACCGAAAAAATGGACAAAAAATGAGAATCGCCAT------TCTATAAGACAAAATGAAAAAACAGATTTA---TCAAAATGGGATTTAGACGAAAAAGATGGGTTAATTCGTTATGAAAAGAAA---ATTGCTGATTATGGATTAAACTCATTATCAAATCACAAAGGAAATTTCCAAAAAAATTATCGCAATGATCTCTTATCATATAAATCTATTAGTTCA------------------------------------------GATATTTTTGTTTTACCATCACAAGTAAACAACAATCAAAAAATCTCCTCTAATTACAACAAAAATAAAAAAAAACTTTTTACCCTCGGAGAT------------AACAATTCTTTAGGCGAAAAAGTGATTACAGATATGGATAAA------------TCTTTT------TTTTATTTCAGAATTCTCCATTTGTGTCTTAGAAAAAGGGTCGATATTGAAGCCTGGATCCAGACCAATCCTCAGAATACTAAG------ATACGTAATAATCCACTAATTGAACAATTCAATAAGACC---CTTCTTATTGATTTGACAACTCAC---------CAAACTAACCCACGGATTCAAAACTTTTTCAATTGGCTGGTAATGAATGAAGAATTT---------CCTATTTTGAATGAAGAACTTTGGTTCTTACCAGAATTGATACTCCTTTATAATGTATATAAACTAAAACGATGGATCATACCAATCAAATCACTTGTTTTCAATTTGAATGAAAAGGAACGTTTGAGCGATAAAACTAATATAACTCTAAAGCAAAAA---------------------------------------------------------------------------------------------------TGGAATCTTGTATCCGTTCTCTTAAACCAAGAAAAAAAGGTTTTAGACTGGGGTTATTTTTTAGTCTCGAAT---------------GTGGAATCAGACAGAAAAAAACGTATAAACGAA------------------------ACCAAT------ACAGAAGAAGATCTTTATTTTTTACTAACAAGTCATTTGCTTGTTCAATTGAGATGG---TCTTTTTTTTTCAATTTAACACTAATGAAAAATATCAAAGTATATTGTCTCCTGCTTAGCTTGCGAAATCCAAGAGAAAGTGCTCTATCCGCTATTCAAAGAGGAACAATAAATCTAGATATA------ATGCCGAGTCATAAGTAT------GTTACAGAATGGATGGAAAAAGGAGTATTCTTT------ATTGAACCCGTTCGTATGTCTATACAAAATCCTGTACAATTTATTATGTATCAAACCATACGGATTTCTTTAGTTCAGAAGAAGAATTATCAAATTAAGCCAAGGTATCCAGAAAAAATGGAT---------------TTTGAAAAATCCCTTGCACAAGAGGAAAAAATA------TTTGGAAATCTAGACAGA------AAAAATTATAGTTTTCTTGGGCTTGAAACTATTTTATCGCCGCGACGGCGAAAAGAGTTAAGAATTCTAATTTCGTTCAATTCAAAAAAAACTAAAGGTATAGATCTAAATCTGGTATTTGGCAATAGAAAAAATATAAAAATTTATGGTCCCGTTTTGGTTGAAAGCAAC------CATCTTGATAGATTAAAGTTTTTTCTTTGGCCAACTTGTCAATTAGAGGATTTGTTTTGTATGAATCGTTATTGGTTTAATACCAATACTGGAAGTTTTTTCAGTATGTTAAGAATACATATGTATCCGCAATTC
>Sedum_oryzifolium
ATGATTTTAACATCTTTTCTACTAGGTAATCTAGTAGCCTTATGCATGAAGATAATCAATTCGGTCGTTGTGGTCGGACTCTATTATGGATTTCTGACCACATTCTCCATAGGGCCCTCTTATCTCTTCCTTCTCCGAGCTCAGGTTATGGAAGAAGGAACCGAGAAGAAGGTATCAGCAACAACTGGTTTTATTACGGGACAGCTCATGATGCTCATATCGATCTATTATGCGCCTCTGCATCTAGCATTGGGTAGACCTCATACAATAACTGTCCTAGCTCTCCCCCATCTTTTGTTTCATTTCTTCTGGAACAATCAAAAACACTTTTTTGATTCTAGA---------TCTACTAACAGAAATTCAATGCGTAATCTCAGCATTCAATGTGTATTCCTGAATAATCTCATTTTTCAATTATTCAACTATTTTCTTTTACCAAGTTCAATGTTAGCCAGATTAGTCAACATTTATATGTTTCGATGCAACAACAAGATGTTATTTGTAACAAGTAGTTTTGTTGGTTGGTTAATTGGTCACGTTTTATTCATGAAATGGGTTGGGTTGGTATTAGTCTGGATACGGCAAAATCACTCTATTAGATCTAATGTACTTATTCGATCTAATAAGTACCTTGTGTCAGAAGTGATAAATTCTATGGCTCGAATCTTTAGTATTTTCTTATTTATTACCTGTGTCTACTATTTAGGCAGAATACCGTCATCCATGTTT---------CTCAAAGAAACCTCAGTAACGGAAGAAAGGGAGGAAAGCAGAGAAGAAACAGATGTAGAAATAGAAAAAACTTCCGAAACGAAGTGGACT---------------------AAAGAGGAAGAGGAACAAGAGGGATCCACC---------------------------GAAGAAGATCCTTCTCCTTCCCTTTTTTCG------GAAGAAAAGGAGGATCCAGACAAAATCGATGAAGATGAAACGGAAGAGATCCGAGTGAACGGAAAAGAA------AAAACAAAGGATGAATTCCACTTTCACTTTAAAGAGACATGCTATCAAAATAGCCCGGTTTATGAAATTTCTTATCTGGATGGGAATCAA------GAAACTTCGAAGTTA------------GAAATACTTAAA---------------------AAAAAAGAAAAGAAATTAGTAAAT---------ACAAACTTTATC------------------TTTATGGTGACTCTTCTTTTTGACTATCAACGATGGAAACGCCCATTTCGATATTTAAAAAACAACAAATTTGAAAATAATATAATAAATGAAATGTCACAATATTTTTTTTTTTCGTGTCAAGAT---------AATCAAAAAACAAGAATATCGTTTACGTACCCACCCAGTTTAAAAACGTTTTTTGAAATGCTAGAAAAAAAAATACCCTTTTTCAGATCAGTAGAGTCAGTAGAATCGCTAGATTCAATCTTTGATGAACTAACAAATTCATGGATTTATAAAACTGAACAA------AACAAATTAAGAACTGAGTTTATAAATAGACTGGAAGGTGTAGAAAAAAGATTTCTTTGGCTAGATGTATTAACTAGATTGCGTATTGATCAA------AAAAAATATTTAGGAACAAAAACGGATCCCTTCTTAAATGGTCCCTATCGTGGACCAACAAAAAGAATATTTTTATTACCACTCCTTAGTGAAAGTTCCATA------AAAACAAGCCCAGAGGCTCCT------------TTTATAAATAAAATACACGCTCTTATTCTTTCGAATAATTTTCTAGAATTTGAAGATATAATGAATATATCTGATAATAAAAGCAAAGCA------TTATCCGTGGGA------ATAAAGGAAATTTTTAAAAAAATACCGCGACGGTCATACAAATTAATTGACGAGTTTGAACGACAAGAAAGAGAATACGAAGCAGTCGTATTAGACGAGCCTGGAATGCGGTCAAGAAAATCGAGATTTGGAGTCGTTTTTACTATAAATGAGCCC------------------ACTTATACTAATTACGATTATGAACCAGAAGAATTTTATTTGATGCATTATTCACAAGAACCTGATTTTCGTAGAAATATAATCATGGGCTCTATGCGTGCTCAAAGGCGTAAAATACCTATTTTAAAACTGTCTCAAGCAAATGCACATTCCCCACTTTTCTTGTATAGACTCAATAAATCAATTTTTTCTTATTTTGATATCTTTGCACTG------ATTAAACAAATTTTTCGAAATTGGGTGAAAAAAACTAACCAATTGGAGCTT------------------------TCAGAAAAA------------AAGAATAAAAATGAGAAGTATAAAAGAGAAGCAACAATAGGGATTGAAATAGTAGAAGAACCTCCCAACGGTATTCTAACTCCTCAAATAACAAGGAGTTGTATATTAATAATACAATCAACTCTTAGGAAATATATTATATTACCCTCATTGATAATAGCTAAAAATATAGGCCGTATCTTATTATTTCAATTTCCAGAATGGTCTGAGGATTTTGAAAATTGGAATAAGGAAACACATGTTAAATGCACTTATAGTGGTGTTCAACTATCCGAAAAAGACTTGCCAAAAAACTGGTTAAGTGAAGGTATTCAGATAAAGATCCTATTTCCTTTCTATCTGAAACCTTGGCATAGACCAAAATCCGAATTCCTT---------CAAATGGATCAATTGAAA------AAAAAA---------GAACAAAAATATCGTTTTTTAACTGTGTGGGGGAGGCCAACCAAACAGCCTTTTGGTTCCCCCCAAAAACAACCTTCTTTTTTTGTACCTATT---------------------TTTAAAGAACTTATAAAA------------AAAATGATAAAATTGAAAACAAATTGT---------------------------------------------TTTTTAATT---------------------TTTAAACTATTA------AAAGAAATAAAAAACTGGATTAATAAAAGTAGTCTAGTTCTAACAAAACTAATAACC------AGCCCCTCA---------------AAAAAAAAGGGAATTCTTTTATTTGGA------TTGAGCGAACTAGATAAATGGGAT------GAAACCAAAAAGGAAAAAGCTTTGCTAAAAAAC------------------------AATCAGATAATTAGCGAATCGCCCATTCCAACTCGATCTAAAAATTGGACAAAACATTCGTTAACAGAAAAAAAAATGCAAGAT---------ATAACTATTAGAACAAGCACAATCCGAAATCAATTAGAAAAAAGAATAAATGAGAAGAAAAAATCTTTTCGACCTCCTAAT------AATAGGGTTAACAAACAAAGGCATGCCGTAACAAGATTAGAATTAAAAAAAATAAAAACGAATGCATTTCTCAAAATAACATGCATTTCTCAATTAATATTTAACTCGCAGTATTTTATACAATTTTGT------ATTGTACGAATATACATTTATATCCTCCTA---TTCATTAATCTAATAAGGATCAAAGGACAACTTGTTGTTGATTTTGAATCACAA------------------------------------------------AAAAACAAAATGGATAAGTCCAATTACAATAATGAAGCA------AACAAAAAAAAA---------ACAAAAATTGAATTTAGAAACTTTAGCCAGTCCTCT---------------TTTCAT---------------ATTAGTAATAAAAATTTCAAATTATTT---------------------TTGGACTTATCCTCTTTATCACAAGCATATGTAGGGTATAAATTAGCACAAAAGCGCATTTTGAACTTATACCACTTAAAATTAAGATCTGCCCTTCAATATCATGAAATAGCTTTTTTTCCT---------ACCGATAAACTAAAGGAG------AATTTTGGAATACAAGGAATCTTGGATTTGGAATTAACAGATAATAGACTTCTTACTTCG------GGAATAACTCAATGGAAAGTCTGGTTACAGAATCATTATCAATCTAAGATATCTCATATTAGATGGTCGGGATTGGGACTGAAAAAATGGAAAAAAAACGAGAATCGCCAT------TCTATAAGACAAAATGAAAAAACAGATTTA---TCAAAATGGGATTTATATGAAAAAGATGGGTTAATTCGTTCTGAAAAGCAA---ATTACTGATTATGGATTAAACTCATTATCAAATTACAAAGGAAATTTCCAAAAAAATTATCGCAATGATCTCTTATCATATAAATCTATTAGTTCA------------------------------------------GATATTTTTGTTTTACCATCACAAGTAAACAACAATCAAAAAATATCCTATAATTACAAAAAAAAAAAAAAAAAAATTTATACCCTCGGAGAT------------AACAATTCTTTAGGCGAAAAAGTGATTACAGATATGGATAAA------------TCTTTT------TTTTATTACAGAATTTTCCATTTGTGTCTTAGAAAAAGGGTAGATATTGAAGCCTGGATCCAGACC---------AAGACTAAA------CTACGTAATTATTCACTAATTGAACAACTCAATAAGAGG---GGTCTTATTGAGTTGACAACTCAC---------CAAACTAACCCAAGGATTCAAAACTTTTTCAATTGGCTGGAAATGAATGAAGAATTT---------CCTATTTTGAATGAAGAACTTTGGTTCTTACCAGAATTGATACTCCTTTATAATGTATATAAACTAAAACGATGGATCATACCAATCAAATCACTTCTTTTCAATTTGAATGAAAAGAAACGTTTGAGTGAGAAAAAAAATATCACTCTAAAGAAAAAA---------------------------------------------------------------------------------------------------TGGACTCTTATATCCGTTCTCTTAAACCAAGAAAAAAAGATTTCAGACTGGGGTGATTTTTTCGTCTATAAT---------------GTGAAATCAGACAGAAAAAAACGTATAAACGAA------------------------ACCAAT------ACAGAAGAAGATCTTGATTTTTTACTAACAAGTCATTTACTTGTTCAATTGAGATGG---TCTTTTTTTTTCAATTTAACACTAATGAAAAATATCAAAGTATATTGTCTCCTGCTTAGCTTGCGAAATCCAAGAGAAAGTGCTCTATCCGCTATTCAAAGAGGAACAATAAATCTAGATATA------ATGCCAAGTCATAAGTAT------GTTACAGAATGGATGGAAAGGGGAATATTCTTT------ATTGAACCCGTTCGTATGTCTATAAAAAATACTGGACAATTTCTTATGTATCAAACCATACGGATTTCATTAGTTCAGAAGAATAATTATCAAATTAATCCAAGGTATCCAGAAAAAATGAAT---------------TTTGAAAAATCCCTTGCCCAAGAACAAAAAATA------TTTGGAAATCTAGACAGA------AAAAATTATAGTTTGCTTGTTCTTGAAACTATTTTATCGCCGCGACGTCGAAAAGAGTTAAGAATTATAATTTCGTTCAATTCAAAAAAAATTAAAGGTATAGATCTAAATCTGGTATTCGGCAATAGAAAAAATGTAAAAATTTATGGTCAAGTTTTGGTTGAAAGCAAC------CATCTTGATAGATTAAAGTTTTTTCTTTGGCCAACTTGTCAATTAGAGGATTTATTTTGTATGAATCGTTATTGGTTTAATACCAATACTGGAAGTTTTTTCAGTATGTTAAGACTACAGATGTATCCGCAATTC
>Sedum_plumbizincicola
ATGATTTTAACATCTTTTCTACTAGGTAATCTAGTAGCCTTATGCATGAAGATAATCAATTCGGTCGTTGTGGTCGGACTCTATTATGGATTTCTGACCACATTCTCCATAGGGCCCTCTTATCTCTTCCTTCTCCGAGCTCAGGTTATGGAAGAAGGAACCGAGAAGAAGGTATCAGCAACAACTGGTTTTATTGCGGGACAGCTCATGATGCTCATATCGATCTATTATGCGCCTCTGCATCTAGCATTGGGTAGACCTCATACAATAACTGTCCTAGCTCTCCCCCATCTTTTGTTTCATTTCTTCTGGAACAATCAAAAACACTTTTTTGATTCTAGA---------TCTACTAACAGAAATTCAATGCGTAATCTCAGCATTCAATGTGTATTCCTGAATAATCTCATTTTTCAATTATTCAACTATTTTCTTTTACCAAGTTCAATGTTAGCCAGATTAGTCAACATTTATATGTTTCGATGCAACAACAAGATGTTATTTGTAACAAGTAGTTTTGTTGGTTGGTTAATTGGTCACGTTTTATTCATGCAATGGGTTGGGCTGGTATTAGTCTGGATACGGCAAAATCACTCTATTAGATCTAATGTACTTATTCGATCTAATAAGTACCTTGTGTCAGAAGTGATAAATTCTATGGCTCGAATCTTTAGTATTTTCTTATTTATTACCTGTGTCTACTATTTAGGCAGAATACCGTCATCCATGGTT---------CTCAAAGAAACCTCAGTAACGGAAGAAAGGGAGGAAAGCAGAGAAGAAACAGATGTAGAAATAGAAAAAACTTCCGAAACGAAGTGGACTAAAGAGGAAGAGGAGTGGCCTAAAGAGGAAGAGGAACAAGAGGGATCCACC---------------------------GAAGAAGATCCTTCTCCTTCCCTTTTTTCG------GAAGAAAAGGAGGATCCGGACAAAATCGATGAAGATGAAACGGAAGAGATCCGAGTGAACGGAAAAGAA------AAAACAAAGGATGAATTCTACTTTCACTTTAAAGAGACATGCTATCAAAATAGCCCAGTTTATGAAACTTCTTATCTGGATGGAAATCAA------GAAACTTCTAAGTTA------------GAAATACTTAAA---------------------AAAAAAGAAAAGAAAGTAGTAAAT---------ACAAAAAAGATAAGAAAA---GATAAGAAGAAACTTGTGACTCTTCTTTTCGATTATAAACGATGGAAACGCCCGTTTCGCTATTTAAAAAACAATAAATTTGAAAATAGTATAATAAATGAAATGTCACAATTTTTTTTTTTTTCGTGTCAAGAT---------AATGAAAAAAAAAGAATATCGTTTACTTATCCACCCAGTTTAAAAACGTTTTTTGAAATGCTAGAAAGAAAGATACATTTTTTCAAATCACTAGAATCAGTAGAATCGGTAGATTCAATCTTTGATCAACTAACAAATTCATGGATTTATAAAATTGAACAAGATAAAAACAAACTAAGAACTGAGTTTATAAATAGACTAGAGGGGGTAGAAAAAAGATTTCGTTGGCTCGATGTATTAACTCGATTGCGTATTGATCAA------AAAGAATATTTAGGAAACAAAATAGATCCCTTCTTAAATGGTCCCTATCGTGGATCCACAAAAAGAATATTTTTATTATCACTCTTTAGTGAAAGTTCCATA------AAAAAACGTCCAGAGACGACT------------TTTATAAATAAAATACATGCTCTTATTCTTTTTAATAATTTTATAGAATTTGAAGATATAATGAATATATCTGATAATAAAAAAAAAGCA------TTATCTGTGGGA------ATAAAAGAAATTAGAAAAAAAATACCTCGACGTTCATATAAATTAATTGACGAGTTTGAACGACAAGAAAGAGAATACGAAGCAGTCGTATTAGACGATCCTGGAATGCGGTCAAGAAAATCAAGATTTGGAGTAGTTTTTACTATAAATGAGCCC------------------ACTTATACTAATTACAATTACGAACCAGAACAATTTTATTTGATGCATTATTCACAACAACCTGATTTTCGTCGAAATATAATCATGGGCTCTATGCGCGCTCAAAGGCGTAAAATACCGATTTTAAAACTGTCTCAAGCAAATGCACATTCCCCACTTTTCTTGTATAGACTTGATAAATCAATTCTTTCTTATTTTGATATCTTTGCACTG------ATTAAACTCATTTTACGAAATTGGATGAAAAAAACTAACCAATTTGAGCTT------------------------TCAGAAAAA------------AAGGATAAAAATGAGAAGTATAAAAGAGAAGCAACAATAGGGATTGAAACAGCAGCAGAACCTCCCAACGGTATTCTAACTCCTCAAATAACAAGGAGTTGTATATTAATAATACAATCAACTCTTAGGAAATATATTATATTACCCTTATTAATAATAGCTAAAAATATCGGCCGTATCCTATTATTTCAATTTCCTGAATGGTCCAAGGATTTTGAAAATTGGAATAAAGAAACGCATGTTAAATGCACTTATAGTGGTGTTCAATTATCCGAAAAAGACTTGCCAAAAAACTGGTTAAGTGAAGGTATTCAAATAAAAATCCTATTTCCGTTCTATCTGAAACCTTGGCATAGATCGAAACCCGAATTCCCT---------CAAATGGATCAATTGAAA------AAAAAA------AACGAAAAAAAATATTGTTTTTTAACTGTGTGGGGGAGGCCAACCAAACAGCCTTTTGGTTCACCCCAAAACCAACTTTCTTTTTTTGTACCCATT---------------------TTAAAAGAACTTATAAAA------------AAAATGATAAAATTGAAAACCAATGGT---------------------------------------------TTTTTAATT---------------------TTGAAAATATTC------AAAGAAATTAAAAACGGGATTAACAAAAGGGGTCTAGTTCTAAGGAGACTAATAAACGGCCACGGCCCCTCA---------------AAAAAAAATAGAATTCTTTTATTTGGA------TTGAGCGAACTAGATAAATGGGAT------GAAACTAAAAACGAAAAAGATTTGCTAAAAAAC------------------------AATCAGATAATTCGCGAATCGCCCATTCCAACTCGATCTAAAAATTGGACAAAACAGTCGGTAACAGAAAAAAAAATGCAAGAT---------ATAACTATTAGAACAAGCACAATCCAAAATCAATTAGAAAAAAGAATCAATGAGAAGAAAAAATATTTTCGAACTTCTGAT------AATAGGGTTAACAAAAAAAGGCATGCCGTAACAAGATTAGAATTAAAAAAAATAAAAACGATTTGTCAAATAGTAAAAAAAACCATTTCTCGATTAATCTTTAACTCGCAGTATTTTATACAATTTTTT------ATTGTAAGAATATACATTTATATCTTCCTA---GTTATTAATATAATAAGGATCAAAGGAAAACTTGTTGTTCATTTTGAATCACAA------------------------------------------------AAAAACAAAATTGCTAAGTCCAATTACAATAATGAAGCA------AACAAAAAAGAA---------ACAAACATAGAATTTAGAAACTTTAGACAGTCCTCT---------------TTTTAT---------------ATTAATAATAAAAATTCAAAATTATTT---------------------TTTGACTTATCCTCGTTATCACAAACATATGTAGGGTATAAATTAGCACAAAGCCGCATTTTTAACTTATACTATTTAAAATTCAGATCCACCCTTCAATATCATGCAATAACTCTTTTTACT---------AACACTAAACTAAAGGAT------AATTTTGACCTACAAAAAATATTTGATTTGGAATTAACAGATAAGAAACTTCTTACTTCG------GGAATAACTCAATGGAAAGTCTGGTTACAGAATCATTATAAATCTAAGATATCTTATATTAGATGGTCGGGATTGGTACCGAAAAAATGGAAAAAAAACGGGAATCGCCAG------TCTATAAGACAAAATGAAAAAACGGATTTAGTAACAAAATGGGATTTATATGAAAAAGATGGGTTAATTCGTTATGAAAAGCAA---ATTACTGATTCTGGATTAAACTCATTATCAAATCACAAAGGAAATTTCCAAAAAAATTATCGAAATGATCTCTTATCATATAAATCTATTAGTTCG------------------------------------------GATATTTTTGTTTTACCATCACAAGTAAACAACAATCAAAAAATATCCTATAATTACAACACAAATAAAAAAAGACTTTTTCTCCTCGGAGAT------------AACAATTCTTTAGAGGAAAAAGTTATTACAGATATGTATAAA------------TCTTTT------TTTTATTACAGAATTCTCCATTTGTGTCTTAGAAAAAGGGTCGATATTGAAGCCTGTATCCAGACCAATCCTCAGAATACTAAG------ATACGTAATTATCAACTAATTGAACAACTCAATAAGACC---CCTCTTATTGATTTGACAACTCACCAAACTCCCCAAACTAACCCCAGGATTCAAAACTTTTTGAATTGGCTAGGAATGAATGAAGAATTT---------GCTATTTTGAATGAAAAACTTTGGTTCTTACCAGAATTGATACTCCTTTATAATGTATATAAACTAAAACTCTGGATCATACCAATGAAATCACTTCTTTTCAATTTGAATGAAAAGAACCGTTTGAGTGATAAAACTAATATTGCTCTAAAGCAAAAA---------------------------------------------------------------------------------------------------TGGAATCTTGTATCCGTTCTCTTAAACCAAGAAAAAAATGTTTCATACTGGAATGATTTTTTAGTCTATAGT---------------GTGGAATCAGACATAAAAAAACGTATAAACGAA------------------------AACAAT------ACAGAAGAAGACCTCGATTTTTTACTAACAAGTCACTTGCTTGTTCAATTGAGATGG---TCTTTTGTTTTCAATTTAACACTAATGAAAAATATCAAAGTATATTGTCTCCTGCTTAGCTTACGAAATCCAAGAGAAAGTGCTCTATCCGCTATTCAAAGAGGAACAATAAATCTAGATATA------ATGCCGAGTCATAAGTAT------GTTACAGACTGGATGGAAAGGGGAGTATTCTTT------ATTGAACCTGTTCGTATGTCTATAAAAAATCCTGGACAATTTCTTATGTATCAAACCATACAGATTTCTTTAGTTCCGAAGAAGAATTATCAAAATAATTCAGAGTATCCAGACAAAATGCAT---------------TTTTCAAAATCCCTTGCACAAGAGCAAAAAATT------TTTGAAAATCTAGACAGA------AAAAATTATAGTTTGTTTGTTCTTGAAACTATTTTATCGTCGCGACGCCGAAAAGAGTTAAGAATTCTAATTTCCTTCAATTCAAAAAAAACCAAAGGTATAGATCTAAATCTGGTATTTGACAATAGAACAAATGTAAAAATTTATGGTCCAGTTTTGGTTGAAAGCAAC------CATCTTGATAGATTAAAGTTTTTTCTTTGGCCAACTTGTCAATTAGAGGATTTAGTTTGTATGAATCGTTATTGGTTTAATACCAATACTGGGAGTTTTTTCAGTATGTTAAGAATACATATGTATCCA------
>Sedum_sarmentosum
ATGATTTTGACATCTTTTCTACTAGGTAATCTAGTAGCCTTATGCATGAAGATAATCAATTCGGTCGTTGTGGTCGGACTCTATTATGGATTTCTGACCACATTCTCCATAGGGCCCTCTTATCTCTTCCTTCTCCGAGCTCAGGTTATGGAAGAAGGAACCGAGAAGAAGGTATCAGCAACAACTGGTTTTATTACGGGACAGCTCATGATGCTCATATCGATCTATTATGCGCCTCTGCATCTAGCATTGGGTAGACCTCATACAATAACTGTCCTAGCTCTCCCCCATCTTTTGTTTCATTTCTTCTGGAACAATCAAAAACACTTTTTTGATTCTAGA---------TCTACTAACAGAAATTCAATGCGTAATCTCAGCATTCAATGTGTATTCCTGAATAATCTCATTTTTCAATTATTCAACTATTTTCTTTTACCAAGTTCAATGTTGGCCAGATTAGTCAACATTTATATGTTTCGATGCAACAACAAGATGTTATTTGTAACAAGTAGTTTTGTTGGTTGGTTAATTGGTCACGTTTTATTCATGAAATGGGTTGGGTTGGTATTAGTCTGGATACGGCAAAATCACTCTATTAGATCTAATGTACTTATTCGATCTAATAAGTACCTTGTGTCAGAAGTGATAAATTCTATGGCTCGAATTTTTAGTATTTTCTTATTTATTACCTGTGTCTACTATTTAGGCAGAATACCGTCATCCATGGTT---------CTCAAAGAAACCTCAGTAACGGAAGAAAGGGAGGAAAGCAGAGAAGAAACAGATGTAGAAATAGAAAAAACTTCCGAAACGAAGTGGCCT---------------------AAAGAGGACGAGGAACAAGAGGGATCCACC---------------------------GAAGAAGATCCTTCTCCTTCCCTTTTTTCG------GAAGAAAAGGAGGATCCGGACAAAATCGATGAAGATGAAACGGAAGAGATCCGAGTGAACGGAAAAGAA------AAAACAAAGGATGAATTCCACTTTCACTTTAAAGAGACATGCTATCAAAATAGCCCAGTTTATGAAACTTCTTATCTGGATGGAAATCAA------GAAACTTCGAAGTTC------------GAAATACTTAAA---------------------AAAAAAGAAAAGAAAGTAGTAAAT---------ACGAAC------------------------TGTCTTGTGACTCTTCTTTTCGACTATAAACGATGGAAACGCCCGTTTCGATATTTAAAAAACAATAAATTTGAAAATAGTGTAATAAATGAAATGTCACAATATTTTTTTTTTTCGTGTCAAGAT---------AATGAAAAAAAAAGAATATCATTTACTTATCCACCCAGTTTAAAAAGGTTTTTTGAAATGCTAGAAAGAAAAATACATTTTTTCAAATCACTCGAATCAGTAGAATCGGTAGATTCAATCTTTGATAAACTACCAAATTCATGGATTTATAAAACTGAACAAGATAAAAACAAACTAAGAACTGAGTTTCTAAATAGACTCGAGGGGGTAGAAAAAAGATTTCGTTGGCTAGATGTATTAACTAGATTGCGTATTGATCAA------AAAGAATATTTAGGAAAAAAAATAGATCCCTTCTTAAATGGTCCCTATCGTGGACCTACAAAAAGAATTTTTTTATTACCACTCCTTAGTGAAAGTTTCATA------AAAAAACGTCCAGAGGCGCTT------------TTTATAAATAAAATACATGCTCTTATTCTTTTTAATAATTTTCTAGAATTATCAGATATAATGAATATATCTGATAATAAAAAAAAAGCA------TTATCCGTGGGA------ATAAAGGAAATTAGAAAAAAAATACCTCGACGGTCATATAAATTAATTGACGAGTTTGAACGACAAGAAAGAGAATACGAAGCAGTCGTATTAGACGATCCTGGAATGCGTTCAAGAAAATCAAGCTTTGGAGTCGTTTTTACTATAAATGAGCCC------------------ACTTATACTAATTACGATTACGAACCCGAACAATTTTTTTTGATGCATTATTCACAACAACCTGATTTTCGTCGAAATATAATCATGGGCTCTATGCGCGCTCAAAGGCGTAAAATACCTATTTTAAAACTGTCTCAAGCAAATGCACATTCCCCACTTTTCTTGTATAGACTCGAGAAATCACTTCTTTCTTATTTTGATATCTTTGCACTG------ATTAAACTAATTTTCCGAAATTTTATAAAAAAAACTAACCAATTTGAGCTT------------------------TTAGAAAAA------------AAGGCTAAAAATGAGAAGTATAAAAGAGAAGCAACAATAGGGATTGAAACAGCAGCAGAACCTCCCAACGGTATTCTAAATCCTCAAATAACAAGGAGTTGTATATTACTAATACAATCAACTCTTAGGAAATATATTCTATTACCCTCATTGATAATAGCTAAAAATATCGGCCGTAGCCTATTATTTCAATTTCCTGAATGGTCCGAGGATTTTGAAAATTGGAATAAAGAAACGCATGTTAAATGCACTTATAGTGGTGTTCAACTATCTGAAAAAGACTTGCCAAAAAACTGGTTAAGTGAAGGTATTCAAATAAAAATCCTATTTCCGTTCTATCTGAAACCTTGGCATAGACGGAAACCCGAATTCCCT---------CAAATGGATCAATTGAAA------AAAAAA------AACGAAAAAAAATATTGTTTTTTAACTGTGTGGGGGAGGCCAACCAAACAGCCTTTTGATTCACCCCAAAACCAATCTTCTTTTTTTGTACCCATT---------------------TTAAAAGAACTCATAAAA------------AAAATGATAAAATTGAAAACCAATTGT---------------------------------------------TTTTTCTTT---------------------TTTAAAATATTC------AAAGAAATTAAAAACTGGATTAACAAAAGGGGTCTAGTTCTAACAAGACTAATAAACGGCCACGGCCCCTCA---------------AAAAACAAGCGAATTCTTTTATTTGGA------TTGAGCGAACTAGATAAACGGGAT------GAAACTAAAAACGAAAAAGATTTGATAAAAAAC------------------------AATCAGATAATTCGCGAATCGCCCATTCCACCTCGATCTAAAAATTGGACAAAACAGTCGGTAACAGAAAAAAAAATGCAAGAT---------ATAACTATTAGAACAAGCACAATCCGAAATCAATTAGAAAAAAGAATCAATGAGAAGAAAAAATATTTTCGAACTCCTGAT------AATAGGGTTAACAAAAAAAGGCATGCCGTAACAAGATTAGAATTAAAAAAAATAAAAACGATTTGTCAAATAGTAAAAAAACGCATTTCTCGACTAATCTTTAACTCGCAGTATTTTATACAATTTTTT------ATTATAAGAATATACATTTATATCTTCCTA---GTTATTAATATAATAAGGATAAAAGGACAAATTGTTATTGCTTTTGAATCACAA------------------------------------------------AAAAACAAAATTGCTAAGTCCAATTACAATAATGAAGCA------AACAAAAAAGAA---------AAAAAAATCGAATTTAGAAACTTTAGACAGTCCTCT---------------TTTTAT---------------ATTAATAAAAAAAATTCAAAATTCTTT---------------------TTTGACTTATCCTTGTTATCACAAGCATATGTAGGGTATAAATTAGCACAAAGCCACATTTTTCACTTATACCATTTAAAAGTAAGATCCGCCCTTCAATATCATGAAATAGCTCTTTTTACT---------AACACTAAACTAAAAGAA------AATTTTGGCGTACAAAGAATATTTTATTTAGAATTAACAGATAAGAAACTTCTTACTTCG------GAAATAACTCAATGGAAAGTCTGGTTACAAAGTCGTTATCAATCTAAGATATCTCATATTAGATGGTCGGGATTGGTACCGAAAAAATGGAAAAAAAACGAGAATCGCCAG------TCTATAAAACAAAATGAAAAAACGGATTTATCAACAAAATGGGATTTATATGTAAAAGATGGGTTAATTCGTTATGAAAAGCAA---ATTACTGATTCTGGATTAAACTCATTATCAAATCACAAAGGAAATTTCCAAAAAAATTATCGAAATGATCTCTTATTGTATAAATCTATTAGTTCG------------------------------------------GATATTTTTGTTTTACCATCACAAGTAAACAACAATCAAAAAATATCCTATAATTACAACACAAATAAAAAAAAACTTTTTATCCTCAGAGAT------------AACAATTCTTTAGGGGATAAAGTTATTACAGATATGGATAAA------------TCTTTT------TTTTATTACAGAATTATCCATTTGTGTCTTAGAAAAAGGGTCAATATTGAAGCCTGGATCCAGACCAATCCTCAGAATACTAAG------ATACGTAATTATCAACTAATTGAACAACTCAATAAGACC---CCTCTTATTGATTTGACAACTCACCAAACTACACAAACTAACCCCAGGATTCAAAACGTTTTGAATTGGCTGGGAATGAATGAAGAATTT---------GCTATTTTGAATGAAGAACTTTGGTTCTTACCAGAATTGATACTCCTTTATAATGTATATAAACTAAAACTATGGATCCTACCAATCAAATCACTTCTTTTCAATTTGAATGAAAAGAAACGTTTGAGTGATAAAACGAATATCGCTCTAAAGCAAAAA---------------------------------------------------------------------------------------------------TGGAATCTTGTATCCGTTCTCTTAAATCAAGAAAAAGATGTTTCAGACTGGGATGATTTTTTAGTCTATAGT---------------GTGGAATCAGACATAAAAAAACGTTTAAACGAA------------------------AACAAT------ACAGAAGAAGACCTCGATTTTTTACTAACAAGTCATTTGCTTGTTCAATTGAGATGG---TCTTTTTTTTTCAATTTAACACTAATGAAAAATATAAAAGTATATTGTCTCCTGCTTAGCTTGCGAAATCCAAGAGAAAGTGCTCTATCCGCTATTCAAAGAGGAACACTAAATCTAGATATA------ATGCCGAGTCATAAGTAT------GTTACAGACTGGATGGAAAGGGGAGTAGTCTTT------ATTGAGCCTGTTCGTATGTCTATAAAAAATCCTGGCCAATTTTTGATGTATCAAACCATACGGATTTCTTTAGTTCCAAAGAAGAATTATCAAAATAATCCAAGGTATCCAGAAAAAATGAAT---------------TTTTCCAAATCCCTTGCACAAGAGCAAAAAATT------TTTGGAAATCTAGACCGA------CAAAATTATAGTTTGTTTGTTCTTGAAACTATTTTATCGCCGCAACGTCGAAAAGAGTTAAGAATTCTAATTTCGTTCAATTCAAAAAAAACCAAAGGTATAGATCTAAATCTGGTATTCGGCAATAGAAAAAATGTAAAAATTTATGGTCCAGTTTTAGTTGAAAGTAAC------CATCTTGATAGATTAAAGTTTTTTCTTTGGCCAACTTGTCAATTAGAGGATTTAGTTTGTATGAATCGTTATTGGTTTAATACCAATACTGGGAGTTTTTTCAGTATGTTAAGAATACATATGTATCCA------
>Sedum_tricarpum
ATGATTTTAACATCTTTTCTACTAGGTAATCTAGTAGCCTTATGCATGAAGATAATCAATTCGGTCGTTGTGGTCGGACTCTATTATGGATTTCTGACCACATTCTCCATAGGGCCCTCTTATCTCTTCCTTCTCCGAGCTCAGGTTATGGAAGAAGGAACCGAGAAGAAGGTATCAGCAACAACTGGTTTTATTGCGGGACAGCTCATGATGCTCATATCGATCTATTATGCGCCTCTGCATCTAGCATTGGGTAGACCTCATACAATAACTGTCCTAGCTCTCCCCCATCTTTTGTTTCATTTCTTCTGGAACAATCAAAAACACTTTTTTGATTCTAGA---------TCTACTAACAGAAATTCAATGCGTAATCTCAGCATTCAATGTGTATTCCTGAATAATCTCATTTTTCAATTATTCAACTATTTTCTTTTACCAAGTTCAATGTTAGCCAGATTAGTCAACATTTATATGTTTCGATGCAACAACAAGATGTTATTTGTAACAAGTAGTTTTGTTGGTTGGTTAATTGGTCACGTTTTATTCATGCAATGGGTTGGGCTGGTATTAGTCTGGATACGGCAAAATCACTCTATTAGATCTAATGTACTTATTCGATCTAATAAGTACCTTGTGTCAGAAGTGAGAAATTCTATGGCTCGAATCTTTAGTATTTTCTTATTTATTACCTGTGTCTACTATTTAGGCAGAATACCGTCATCCATGGTT---------CTCAAAGAAACCTCAGTAACGGAAGAAAGGGAGGAAAGCAGAGAAGAAACAGATGTAGAAATAGAAAAAACTTCCGAAACGAAGTGGACT---------------------AAAGAGGAAGAGGAACAAGAGGGATCCACC---------------------------GAAGAAGATCCTTCTCCTTCCCTTTTTTCG------GAAGAAAAGGAGGATCCGGACAAAATCGATGAAGATGAAACGGAAGAGATCCGAGTGAACGGAAAAGAA------AAAACAAAGGATGAATTCGACTTTCACTTTAAAGAGACATGCTATCAAAATAGCCCAGTTTATGAAACTTCTTATCTGGATGGAAATCAA------GAAACTTCGAAGTTA------------GAAATACTTAAA---------------------AAAAAAGAAAAGAAAGTAGTAAAT---------ACAAACTTC---------------------TTTCTTGTGACTCTTCTTTTCGATTATAAACGATGGAAACGCCCGTTTCGCTATTTAAAAAACAATAAATTTGAAAATAGTATAATAAATGAAATGTCACAATATTTTTTTTTTTCGTGTCAAGAT---------AATGAAAAAAAAAAAATATCGTTTACTTATCCACCCAGTTTAAAAACGTTTTTTGAAATGCTAGAAAGAAAGATACATTTTTTCAAATTACTAGAATCAGTAGAATCGGTAGATTCAATCTTTGATCAACTAACAAATTCATGGATTTATAAAATTGAACAAGATAAAAACAAACTAAGAACTGAGTTTATAAATAGACTAGAGGGAGTAGAAAAAAGATTTCGTTGGCTCAATGTATTAACTAGATTGCGTATTGATCAA------AAAGAATATTTAGGAAACAAAATAGATCCCTTCTTAAATGGTCCCTATCGTGGACCCACAAAAAGAATATTTTTATTATCACTCTTTAGTGAAAGTTCCATA------AAAAAACGTCCAGAGACGACT------------TTTATAAATAAAATATATGCTCTTATTCTTTTTAATAATTTTATAGAATTTGAAGATATAATAAATATATCTGATAATAAAAAAAAAGCA------TTATCTGTGGGA------ATAAAAGAAATTCGAAAAAAAATACCTCGACGGTCATATAAATTAATTGACGAGTTTGAACGACAAGAAAGAGAATACGAAGCAGTCGTATTAGACGATCCTGGAATGCGATCAAGAAAATCAAGATTTGGAGTAGTTTTTACTATAAATGAGCCC------------------ACTTATACTAATTACGATTACGAACCAGAACAATTTTATTTGATGCATTATTCACAACAACCTGATTTTCGTCGAAATATAATCATGGGCTCTATGCGCGCTCAAAGGCGTAAAATACCTATTTTAAAACTGTCTCAAGCAAATGCACATTCCCCACTTTTCTTGTATAGACTTGATAAATCAATTCTTTCTTATTTTGATATCTTTGCACTG------ATTAAACTCATTTTACGAAATTGGATGAAAAAAACTAACCAATTTGAGCTT------------------------TCAGAAAAA------------AAGGATAAAAATGAGAAGTATAAAAGAGAAGCAACAATAGGGATTGAAACAGCAGCAGAACCTCCCAACGGTATTCTAACTCCTCAAATAACAAGGAGTTGTATATTAATAATACAATCAACTCTTAGGAAATATATTATATTACCCTCATTGATAATAGCTAAAAATATCGGCCGTATCCTATTATTTCAATTTCCTGAATGGTCCGAAGATTTTGAAAATTGGAATAAAGAAACGCATGTTAAATGCACTTATAGTGGTGTTCAATTATCCGAAAAAGACTTGCCAAAAAACTGGTTAAGTGAAGGTATTCAAATAAAAATCCTATTTCCGTTCTATCTGAAACCTTGGCATAGATCGAAACCCGAATTCCCT---------CAAATGGATCAATTGAAA------CAAAAA------AACAAAAAAAAATATAGTTTTTTAACTGTGTGGGGGAGGCCAACCAAAGAGCCTTTTGGTTCACCCCAAAACCAACTTTCTTTTTTTGTACCCATT---------------------TTAAAAGAACTTATAAAA------------AAAATGATAAAATTGAAAACCAATTGT---------------------------------------------TTTTTAATT---------------------TTGAAAATATTC------AAAGAAATTAAAAACTGGATTAACAAAAGGGGTCTAGTTCTAACGAGACTAATAAACGGCCACGGCCCCTCA---------------AAAAAAAATAGAATTCTTTTATTTGGA------TTGAGCGAACTAGATAAATGGGAT------GAAACTAAAAACGAAAAAGATTTGATAAAAAAC------------------------AATCAGATAATTCGCGAATCGCCCATTCCAACTCGT---------TGGACAAAACAGTCGGTAACAGAAAAAAGAATGCAAGAT---------ATAACTATTAGAACAAGCACAATCCGAAATCAATTAGAAAAAAGAATCAATGAGAAGAAAAAATATTTTCGAACTCCTGAT------AATAGGGTTAACAAAAAAAGGCATGCCGTAACAAGATTAGAATTAAAAAAAATAAAAACGATTTGTCAAATAGTAAAAAAAACCATTTCTCGATTAATCTTTAACTCGCAGTATTTTATAAAATTTTTT------ATTGTAAGAATATACAGTTATATCTTCCTA---GTTATTAATATAATAAGGATCAAAGGACAACTTGTTGTTGATTTTGAATCACAA------------------------------------------------AAAAACAAAATTGCTAAGTCCAATTACAATAATGAAGCA------AACAAAAAAGAA---------ACAAACATCGAATTTAGAAACTTTAGACAGTCCTCT---------------TTTTAT---------------ATTAATAATAAAAATTCAAAATTATTT---------------------TTTGACTTATCCTCGTTATCACAAACATATGTAGGGTATAAATTAGCACAAAGCCGCTTTTTTAACTTATACCATTTAAAATTCAGATCCACCCTTCAATATCATGCAATAACTCTTTTTACT---------AACACTAAACTAAAGGAT------AATTTTGACCTACAAAGAATATTTGATTTGGAATTAACAGATAAGAAACTTCTTACTTCG------GGAATAACTCAATGGAAAGTCTGGTTACAGAATCGTTATCAATCTAAGATATCTTATATTAGATGGTCGGGATTGGTACGGAAAAAATGGAAAAAAAACGGGAATCGCCAG------TCTATAAGACAAAATGAAAAAACAGATTTAGTAACAAAATGGGATTTATATGAAAAAGATGGGTTAATTCGTTATGAAAAGCAA---ATTACTGATTCTGGATTAAACTCATTATCAAATCACAAAGGAAATTTCCAAAAAAATTATCGAAATGATCTCTTATCGTATAAATCTATTAGTTCG------------------------------------------GATATTTTTGTTTTACCATCACAAGTAAACAACAATCAAAAAATATCCTATAATTACAATACAAATAAAAAAAGACTTTTTCTCCTCGGAGAT------------AACAATTCTTTAGAGGAAAAAGTTATTACAGATATATATAAA------------TCTTTT------TTTTATTACAGAATTCTCCATTTGTGTCTTAGAAAAAGGGTCGATATTGAAGCCTGGATCCAGACCAATCCTCAGAATACTAAG------ATACGTAATTATCAACTAATTGAACAACTCAATAAGACC---CCTCTTATTGAGTTGACA---------ACTCCCCAAACTAACCCCAGGATTCAAAACTTTTTGAATTGGCTAGGAATGAATGAAGAATTT---------GCTATTTTGAATGAAAAACTTTGGTTCTTACCAGAATTGATACTCCTTTATAATGTATATAAACTAAAACTCTGGATCATACCAATGAAATCACTTCTTTTCAATTTGAATGAAAAGAACCGTTTGAGTGATAAAACTAATATTGCTCTAAAGCAAAAA---------------------------------------------------------------------------------------------------TGGAATCTTGTATCCGTTCTCTTAAACCAAGAAAAAAATGTTTCAGACTGGGATGATTTTTTAGTCTATAGT---------------GTGGAATCAGACATAAAAAAATGTATAAACGAA------------------------AACAAT------AGAGAAGAAGACCTCGATTTTTTACTAACAAGTCATTTGCTTGTTCAATTGAGATGG---TCTTTTGTTTTCAATTTAACACTAATGAAAAATATCAAAGTATATTGTCTCCTGCTTAGCTTGCGAAATCCAAGAGAAAGTGCTCTATCCGCTATTCAAAGAGGAGCAATAAATCTAGATATA------ATGCCGAGTCATAAGTAT------GTTACAGACTGGATGGAAAGGGGAGTATTCTTT------ATTGAACCTGTTCGTATGTCTATAAAAAATCCTGGACAATTTCTTATGTATCAAACCATACATATTTCTTTAGTTCCGAAGAAGAATTATCAAAATAATTCAGAGTATCCAGAAAAAATGCAT---------------TTTTCAAAATCCCTTGCACAAGAGCAAAAAATT------GTTGAAAATCTAGACAGA------AAAAATTATAGTTTGTTTGTTCTTGAAACTATTTTATCGTCGCGACGCCGAAAAGAGTTAAGAATTATAATTTCCTTCAATTCAAAAAAAACCAAAGGTATAGATCTAAATCTGGTATTCGACAATAGAACAAATGTAAAAATTTATGGTCCAGTTTTGGTTGAAAGCAAC------CATCTTGATAGATTAAAGTTTTTTCTTTGGCCAACTTGTCAATTAGAGGATTTAGTTTGTATGAATCGTTATTGGTTTAATACCAATACTGGGAGTTTTTTCAGTATGTTAAGAATACATATGTATCCA------
>Aeonium_arboreum
ATGATTTTAACATCTTTTCTACTAGGTAATCTAGTAGCCTTATGCATGAAGATAATAAATTCGGTCGTTGTGGTCGGACTCTATTATGGGTTTCTGACCACATTCTCCATAGGGCCCTCTTATCTCCTCCTTCTCCGAGCTCAGGTTATGGAAGAAGGAACCGAGAAGAAGGTATCAGCAACAACTGGTTTTATTACGGGACAGCTCATGATGCTCATATCGATCTATTATGCGCCTCTGCATCTAGCATTGGGTAGACCTCATACAATAACTGTCCTAGCTCTCCCCCATCTTTTGTTTCATTTCTTCTGGAACAATCAAAAAAACTTTTTTGATTCTAGA---------TCTACTAACAGAAATTCAATGCGTAATCTCAGCATTCAATGTGTATTCCTGAATAATCTCATTTTTCAATTATTCAACTATTTTCTTTTACCAAGTTCAATGTTAGCCAGATTAGTCAACATTTATATGTTTCGATGCAACAACAAGATGTTATTTGTAACAAGTAGTTTTGTTGGTTGGTTAATTGGTCACGTTTTATTCATGAAATGGGTTGCGTTGGTATTAGTCTGGATACGGCAAAATCACTCTATTAGATCTAATGTACTTATTCGATCTAATAAGTACCTTGTGTCAGAAGTGAGAAATTCTATGGCTCGAATCTTTAGTATTTTCTTATTTATTACCTGTGTCTACTATTTAGGCAGAATACCGTCATCCATGGTT---------CTCAAAGAAACCTCAGTAACGGAAGAAAGGGAGGAAAGCAGAGAAGAAACAGATGTAGAAATAGAAAAAACTTCCGAAACGAAGTGGACT---------------------AAA------GAGGAACAAGAGGGATCCACC---------------------------GAAGAAGATCCTTCTCCTTTCCTTTTTTCGGAAGAAGAAGAAAAGGAGGATCCGGACAAAATCGATGAAGATGAAACGGAAGAGATCCGAGTGAACGTAAAAGAA------AAAACAAAGGATGAATTCCACTTTCACTTTCAAGAAACATGCTATCAAAACAGCCCAGTTTATGAAACTTCTTATCTGTATGGGAATCAA------GAAACTTCGAAGTTA------------GAAATACTTAAA---------------------AAAAAAGAAAAAAAATTAGTAAAG---------AAAAAC------------------------ATTCTTGTGACTCTTCTTTTCGACTATAAACGATGGAACCGCCCGTTGCGATATTTAAAAAACAAAAAATTTGAAAATAGTATAATAAATGAAATGTCACAATTTTTTTTTTTTTCGTGTCAAGAT---------AATGAAAAAAAAAATATATCGTTTACCTACGCACCCAGTTTAAAAACTTTTTTTGAAATACTAGAAAGAAAAATCAAGTTTTTCAGA---------TCGATAGAATCGTTAGATTCAATCTTTGATGAACTAAAAAATCCAGAGGTTTCTAAAACTGAACAAAACAAAAACAAACTAAGAACTGAATTTCTAAATAGGCTAGAAGTTGTACAAAAAAGATCTCTTTGGCTAGACGTATTAACTAGATTGCGTATTGATGAA------ACAGAATATTTACGAACTAAAAATGATCCCTTCTTAAACGGTCCCTGTCGCGGACCAACAAAAAGAATATTTGCATTACCACTCCTTAGTGAAAGTTATATA------AAAAAAAGGCCGGAGGCCTTT------------TTTATAAATAAAATACATGGTCTTATTCTTGCAAATAATTTTATAGAATTTGAAGATATAATGAATATATCTGATAAAACAAGAAAAACA------TTATCCGTGGGA------ATCGAGGAAATTAGTAAAAAAATACCTAGACGGTCATACAAATTAATTGACGAGTTTGAACGACAAGAAAGAGAATACGAAGCAGCCGTATTAGACGACCCTGGAATGCGGTCAAGAAAAGCAAGATTTGGAGTCGTTTTTACCATAAATGAGCCC------------------ACGTATACTAATTACGATTACGAACCAGAGCAATTTTATTTGATGCATTATTCACAACAACCAGATTTTCGTCGAAATATAATCATGGGATCTATACGCGCTCAAAGGCGCAAAATACCTATTTTAAAAATATCTCAAGCAAATGCCCATTCCCCACTTTTTTTGTACAGACTTGATAAATCAATCCTTTCTTATTTTGATATCTTTGGACTG------ATTAAACTCATTTTCCGAAATTGGATGCAAAAAACTCACGAATTTGAACTT------------------------TCAGAAACA------------AGGGATAAAAATGAAAAGTATAAAAGAGAAGCAACAATAGGGATCGAACTAGCAGCAGAACCTCCCAACGATATTTTAACGTCTCAAGTAATAAGGAGTTGTATATTAATAATACAATCAACTCTTAGGAAATATATTATATTACCCTCGTTGATAATAGCTAAAAATATCGGGCGTATCTTATTATTTCAATTTCCCGAATGGTCTGAGGATTTTGAAAATTGGAAAAAGGAAACACATGTTAAATGTACCTATAGCGGTGTTCAACTAGCCAAAAAAGACTTGCCTAAAAATTGGTTAAGTGAAGGTATTCAAATAAAGATCCTATTTCCGTTCTATCTGAAACCTTGGCATAGATCGAAACCCGAATTTCCT---------CAAATGGATCAATTAAAA------AAAAAA------GAAAAAAAAAAAATTTGTTTTTTAACTGTGTGGGGGAGACCAAGCAAACAGCCTTTTGGTTCACCGCAAAAGCAACCGTCCTTTTTTGTACCCATT---------------------TTTAAAGAACTCATAAAA------------AAAACGATAAAGTTGAAAAAAAATTGT---------------------------------------------TTTTTAATT---------------------TTCAAAATATTA------AAAGAAATCAAAAACTGGATTAACAAAAGTGGTCTAGTTCTAAAAAGACCAATAAAC------GACCCCTCA---------------AAAAAAAATACAATTCTTTTATTTGGA------TTGAGCGAACTCGATAAATGGGAT------GAAACTAAAAAGGAAAAAGATTTGATAAAAAAT------------------------CCTCAGATAATTAGCGAATCGTCCATTTCTACTCGATCTAAAAATTGGACAAAACAGTCGCTAACAGAAAAAACAATGCAAGAT---------CTAACTATTAAAATAAGCACAATCAGAAATAAACTAGAAAAAAGAATAAAGGATAAGAAATTTTTTTTTGTAATTCCTGAGAAAAATAATAGGTTTAACAAAAAAGGACCTGCCGTAAAAAGAGTAGAATTACAAAAAATTAAAAATATTTGTAAAATAGTAAAAAACAAAATTACTCGATTAATCTTTAACTCGCAGTATTTTATACAATTTTTT------ATTATAAGAATATACATTTATATCCTCCTA---GTTATTAAGAGAATAAGGATAAAGGGACAACTTTGTGTTGATTTTAAATCA---------------------------------------------------AAAAAAAAAATGGAC------AATTACAATAATGAAGCA------ACCAACAAAGAA---------AAAAAAAAGGACTTTAGAAATGTTAGACAGTCCCTT---------------TTTTAT---------------ATTAGTAATAAAAATTCAAAATTATTT---------------------TTTGACTTATCCTCTTTATCACAAGCATATGTAGGGTATAAATTAGCACAAAGTCGCATTTTAAACTTATACAACTTAAGATTAAGATCTGAT---------CATGAAACCCCTCTTTTTCGT---------AAAGATAAACTAAAGGAT------AATTTTGGAGTACAAGGAATATTTGATTCCGAATTAACAGATAAGAAACTTCTTTCTTCT------GAAATAACTCAATGGAAAAGCTGGTTACAGAATGATTATCACTCTAAGATATCTCAGATTAGATGGTCGGGGTTGGTACAAAAAAAATGGAAAAATAACGAGCATCACCAC------TCTATAAGACAAAATGAAAATAAGGATTTA---GCAAAATGGGATTTATATCAAAAAGATGGGTTAATTCGTTACGAAAAGCAA---ATTACTGATTATGGATTAAACTCATTATCAAATCACAAAGGGAATTTAAAAAAAAATTATCGAAATGATCTCTTATCATATAAATCCATTAATTCTGAAAAT------------------GAAAATAAGAAGCACTCAGATATTTTTGTTTTATCCTCCCAAGTAAACAACAACCAAAAAATATCCTATAATTACAACACAAATAAAAGAAAG---------CTAGGAGAT------------AACAACTCTTTAGGCGAAAAAGCTATTACAGATATGGATAAA------------TCTTTT------TTTTATTACAGAATTTTCCATTTGTATCTTAGAAAAAGGGTCGATATTGAA---------GAGACCAATATAAAAAATACTAAA------ATAAGTAATTATCAACTAATTGAACAAATCAATAAGAAG---GGTCGTTTTGATTTGACTACTCACCAAACTCAGCAAAGCAACCCAAGGAGTCAAAGCTTTTTCGATTGGATGGGAATGAATGAAGAATTT---------CCTATTTTGAATGAAGAACTTTGGTTCTTACCAGAATTGATACTGCTTTATAATGTATATAAACTAAAACAATGGATCATACCAATTAAATCACTTCTTTTAAATTTGAATGAAAAGAAAAGTTGGAGTGAACAAAAAAATATCGCTCTAAAGCAAAAA---------------------------------------------------------------------------------------------------TGGAATCTTGGATTCCTTCTCCTAAACCACAAAGAAGATGTTCCATACTGTGGTGATTTTTTAGACTATAGT---------------GTGGAATCAGACTTAACAAAACGTATAAACGAA------------------------AGCAATACAGAAACAGAGGAAGACCTTGAGTTTTTACTAACAAGTCATTTGCTTGTTCAATTGAGATGG---TCTTTTTTTTTCAATCTAACACTAATGAAAAATTTCAAAGTTTATTGTCTCCTGCTTAGCTTGCGAAATCCAAGAGAAAGTGCTCTATCCGCTATTCAAAGAGGAACAATAAATCTAGATATA------ATGCCGAGTCCTAAGTAT------GTTACAGAATGGATGGAAAGAGGAGTATTCTTT------ATTGAACCGGTTCGTATGTCCATAAATAATCCTGGACAATTTCTTATGTATCAAATCATACGTATTTCATTAGTTCCGAAGAAGAATTATCAAAGAAATCTGGGGTATCGAGAAAAAATGGAT---------------TTTGAAAAATCCCTTTCCAAAGAGCAAAAAATT------TTTGGAAATCTAGACAGA------AAAAATTCCAGTTTGCTTGTTCTTGAAACTATTTTATCGCCAAGACATCGAAAAGAGTTAAGAATTCTAATTTCTTTCAATTCAAAAAAAAAAAAAAGTATAGATCTAAATCTGGTATTCTGCCATAGAAAAAATATAAGAATTTCTGGCCCAGTTTTGGTTGAAAGCAAT------CATCTTGATAGATTAAGGTTTTTTCTTTGGCCAACTTGTCAATTAGAAGATTTAGTTTGTATGAATCGTTTTTGGTTTAATACAAATACTGGGAGTTTTTTCAGTATGTTAAAAATACATATGTATCTCCAATTC
>Aeonium_balsamiferum
ATGATTTTAACATCTTTTCTACTAGGTAATCTAGTAGCCTTATGCATGAAGATAATAAATTCGGTCGTTGTGGTCGGACTCTATTATGGGTTTCTGACCACATTCTCCATAGGGCCCTCTTATCTCCTCCTTCTCCGAGCTCAGGTTATGGAAGAAGGAACCGAGAAGAAGGTATCAGCAACAACTGGTTTTATTACGGGACAGCTCATGATGCTCATATCGATCTATTATGCGCCTCTGCATCTAGCATTGGGTAGACCTCATACAATAACTGTCCTAGCTCTCCCCCATCTTTTGTTTCATTTCTTCTGGAACAATCAAAAAAACTTTTTTGATTCTAGA---------TCTACTAACAGAAATTCAATGCGTAATCTCAGCATTCAATGTGTATTCCTGAATAATCTCATTTTTCAATTATTCAACTATTTTCTTTTACCAAGTTCAATGTTAGCCAGATTAGTCAACATTTATATGTTTCGATGCAACAACAAGATGTTATTTGTAACAAGTAGTTTTGTTGGTTGGTTAATTGGTCACGTTTTATTCATGAAATGGGTTGCGTTGGTATTAGTCTGGATACGGCAAAATCACTCTATTAGATCTAATGTACTTATTCGATCTAATAAGTACCTTGTGTCAGAAGTGAGAAATTCTATGGCTCGAATCTTTAGTATTTTCTTATTTATTACCTGTGTCTACTATTTAGGCAGAATACCGTCATCCATGGTT---------CTCAAAGAAACCTCAGTAACGGAAGAAAGGGAGGAAAGCAGAGAAGAAACAGATGTAGAAATAGAAAAAACTTCCGAAACGAAGTGGACT---------------------AAA------GAGGAACAAGAGGGATCCACC---------------------------GAAGAAGATCCTTCTCCTTTCCTTTTTTCGGAAGAAGAAGAAAAGGAGGATCCGGACAAAATCGATGAAGATGAAACGGAAGAGATCCGAGTGAACGTAAAAGAA------AAAACAAAGGATGAATTCCACTTTCACTTTCAAGAAACATGCTATCAAAACAGCCCAGTTTATGAAACTTCTTATCTGTATGGGAATCAA------GAAACTTCGAAGTTA------------GAAATACTTAAA---------------------AAAAAAGAAAAAAAATTAGTAAAG---------AAAAAC------------------------ATTCTTGTGACTCTTCTTTTCGACTATAAACGATGGAACCGCCCGTTGCGATATTTAAAAAACAAAAAATTTGAAAATAGTATAATAAATGAAATGTCACAATTTTTTTTTTTTTCGTGTCAAGAT---------AATGAAAAAAAAAATATATCGTTTACCTACGCACCCAGTTTAAAAACTTTTTTTGAAATACTAGAAAGAAAAATCAAGTTTTTCAGA---------TCGATAGAATCGTTAGATTCAATCTTTGATGAACTAAAAAATCCAGAGGTTTCTAAAACTGAACAAAACAAAAACAAACTAAGAACTGAATTTCTAAATAGGCTAGAAGTTGTACAAAAAAGATCTCTTTGGCTAGACGTATTAACTAGATTGCGTATTGATGAA------ACAGAATATTTACGAACTAAAAATGATCCCTTCTTAAACGGTCCCTGTCGCGGACCAACAAAAAGAATATTTGCATTACCACTCCTTAGTGAAAGTTATATA------AAAAAAAGGCCGGAGGCCTTT------------TTTATAAATAAAATACATGGTCTTATTCTTGCAAATAATTTTATAGAATTTGAAGATATAATGAATATATCTGATAAAACAAGAAAAACA------TTATCCGTGGGA------ATCGAGGAAATTAGTAAAAAAATACCTAGACGGTCATACAAATTAATTGACGAGTTTGAACGACAAGAAAGAGAATACGAAGCAGCCGTATTAGACGACCCTGGAATGCGGTCAAGAAAAGCAAGATTTGGAGTCGTTTTTACCATAAATGAGCCC------------------ACGTATACTAATTACGATTACGAACCAGAGCAATTTTATTTGATGCATTATTCACAACAACCAGATTTTCGTCGAAATATAATCATGGGATCTATACGCGCTCAAAGGCGCAAAATACCTATTTTAAAAATATCTCAAGCAAATGCCCATTCCCCACTTTTTTTGTACAGACTTGATAAATCAATCCTTTCTTATTTTGATATCTTTGGACTG------ATTAAACTCATTTTCCGAAATTGGATGCAAAAAACTCACGAATTTGAACTT------------------------TCAGAAACA------------AGGGATAAAAATGAAAAGTATAAAAGAGAAGCAACAATAGGGATCGAACTAGCAGCAGAACCTCCCAACGATATTTTAACGTCTCAAGTAATAAGGAGTTGTATATTAATAATACAATCAACTCTTAGGAAATATATTATATTACCCTCGTTGATAATAGCTAAAAATATCGGGCGTATCTTATTATTTCAATTTCCCGAATGGTCTGAGGATTTTGAAAATTGGAAAAAGGAAACACATGTTAAATGTACCTATAGCGGTGTTCAACTAGCCAAAAAAGACTTGCCTAAAAATTGGTTAAGTGAAGGTATTCAAATAAAGATCCTATTTCCGTTCTATCTGAAACCTTGGCATAGATCGAAACCCGAATTTCCT---------CAAATGGATCAATTAAAA------AAAAAA------GAAAAAAAAAAAATTTGTTTTTTAACTGTGTGGGGGAGACCAAGCAAACAGCCTTTTGGTTCACCGCAAAAGCAACCGTCCTTTTTTGTACCCATT---------------------TTTAAAGAACTCATAAAA------------AAAACGATAAAGTTGAAAAAAAATTGT---------------------------------------------TTTTTAATT---------------------TTCAAAATATTA------AAAGAAATCAAAAACTGGATTAACAAAAGTGGTCTAGTTCTAAAAAGACCAATAAAC------GACCCCTCA---------------AAAAAAAATACAATTCTTTTATTTGGA------TTGAGCGAACTCGATAAATGGGAT------GAAACTAAAAAGGAAAAAGATTTGATAAAAAAT------------------------CCTCAGATAATTAGCGAATCGTCCATTTCTACTCGATCTAAAAATTGGACAAAACAGTCGCTAACAGAAAAAACAATGCAAGAT---------CTAACTATTAAAATAAGCACAATCAGAAATAAACTAGAAAAAAGAATAAAGGATAAGAAATTTTTTTTTGTAATTCCTGAGAAAAATAATAGGTTTAACAAAAAAGGACCTGCCGTAAAAAGAGTAGAATTACAAAAAATTAAAAATATTTGTAAAATAGTAAAAAACAAAATTACTCGATTAATCTTTAACTCGCAGTATTTTATACAATTTTTT------ATTATAAGAATATACATTTATATCCTCCTA---GTTATTAAGAGAATAAGGATAAAGGGACAACTTTGTGTTGATTTTAAATCA---------------------------------------------------AAAAAAAAAATGGAC------AATTACAATAATGAAGCA------ACCAACAAAGAA---------AAAAAAAAGGACTTTAGAAATGTTAGACAGTCCCTT---------------TTTTAT---------------ATTAGTAATAAAAATTCAAAATTATTT---------------------TTTGACTTATCCTCTTTATCACAAGCATATGTAGGGTATAAATTAGCACAAAGTCGCATTTTAAACTTATACAACTTAAGATTAAGATCTGAT---------CATGAAACCCCTCTTTTTCGT---------AAAGATAAACTAAAGGAT------AATTTTGGAGTACAAGGAATATTTGATTCCGAATTAACAGATAAGAAACTTCTTTCTTCT------GAAATAACTCAATGGAAAAGCTGGTTACAGAATGATTATCACTCTAAGATATCTCAGATTAGATGGTCGGGGTTGGTACAAAAAAAATGGAAAAATAACGAGCATCACCAC------TCTATAAGACAAAATGAAAATAAGGATTTA---GCAAAATGGGATTTATATCAAAAAGATGGGTTAATTCGTTACGAAAAGCAA---ATTACTGATTATGGATTAAACTCATTATCAAATCACAAAGGGAATTTAAAAAAAAATTATCGAAATGATCTCTTATCATATAAATCCATTAATTCTGAAAAT------------------GAAAATAAGAAGCACTCAGATATTTTTGTTTTATCCTCCCAAGTAAACAACAACCAAAAAATATCCTATAATTACAACACAAATAAAAGAAAG---------CTAGGAGAT------------AACAACTCTTTAGGCGAAAAAGCTATTACAGATATGGATAAA------------TCTTTT------TTTTATTACAGAATTTTCCATTTGTATCTTAGAAAAAGGGTCGATATTGAA---------GAGACCAATATAAAAAATACTAAA------ATAAGTAATTATCAACTAATTGAACAAATCAATAAGAAG---GGTCGTTTTGATTTGACTACTCACCAAACTCAGCAAAGCAACCCAAGGAGTCAAAGCTTTTTCGATTGGATGGGAATGAATGAAGAATTT---------CCTATTTTGAATGAAGAACTTTGGTTCTTACCAGAATTGATACTGCTTTATAATGTATATAAACTAAAACAATGGATCATACCAATTAAATCACTTCTTTTAAATTTGAATGAAAAGAAAAGTTGGAGTGAACAAAAAAATATCGCTCTAAAGCAAAAA---------------------------------------------------------------------------------------------------TGGAATCTTGGATTCCTTCTCCTAAACCACAAAGAAGATGTTCCATACTGTGGTGATTTTTTAGACTATAGT---------------GTGGAATCAGACTTAACAAAACGTATAAACGAA------------------------AGCAATACAGAAACAGAGGAAGACCTTGAGTTTTTACTAACAAGTCATTTGCTTGTTCAATTGAGATGG---TCTTTTTTTTTCAATCTAACACTAATGAAAAATTTCAAAGTTTATTGTCTCCTGCTTAGCTTGCGAAATCCAAGAGAAAGTGCTCTATCCGCTATTCAAAGAGGAACAATAAATCTAGATATA------ATGCCGAGTCCTAAGTAT------GTTACAGAATGGATGGAAAGAGGAGTATTCTTT------ATTGAACCGGTTCGTATGTCCATAAATAATCCTGGACAATTTCTTATGTATCAAATCATACGTATTTCATTAGTTCCGAAGAAGAATTATCAAAGAAATCTGGGGTATCGAGAAAAAATGGAT---------------TTTGAAAAATCCCTTTCCAAAGAGCAAAAAATT------TTTGGAAATCTAGACAGA------AAAAATTCCAGTTTGCTTGTTCTTGAAACTATTTTATCGCCAAGACATCGAAAAGAGTTAAGAATTCTAATTTCTTTCAATTCAAAAAAAAAAAAAAGTATAGATCTAAATCTGGTATTCTGCCATAGAAAAAATATAAGAATTTCTGGCCCAGTTTTGGTTGAAAGCAAT------CATCTTGATAGATTAAGGTTTTTTCTTTGGCCAACTTGTCAATTAGAAGATTTAGTTTGTATGAATCGTTTTTGGTTTAATACAAATACTGGGAGTTTTTTCAGTATGTTAAAAATACATATGTATCTCCAATTC
>Aeonium_decorum
ATGATTTTAACATCTTTTCTACTAGGTAATCTAGTAGCCTTATGCATGAAGATAATCAATTCGGTCGTTGTGGTCGGACTCTATTATGGGTTTCTGACCACATTCTCCATAGGGCCCTCTTATCTCCTCCTTCTCCGAGCTCAGGTTATGGAAGAAGGAACCGAGAAGAAGGTATCAGCAACAACTGGTTTTATTACGGGACAGCTCATGATGCTCATATCGATCTATTATGCGCCTCTGCATCTAGCATTGGGTAGACCTCATACAATAACTGTCCTAGCTCTCCCCCATCTTTTGTTTCATTTCTTCTGGAACAATCAAAAAAACTTTTTTGATTCTAGA---------TCTACTAACAGAAATTCAATGCGTAATCTCAGCATTCAATGTGTATTCCTGAATAATCTCATTTTTCAATTATTCAACTATTTTCTTTTACCAAGTTCAATGTTAGCCAGATTAGTCAACATTTATATGTTTCGATGCAACAACAAGATGTTATTTGTAACAAGTAGTTTTGTTGGTTGGTTAATTGGTCACGTTTTATTCATGAAATGGGTTGCGTTGGTATTAGTCTGGATACGGCAAAATCACTCTATTAGATCTAATGTACTTATTCGATCTAATAAGTACCTTGTGTCAGAAGTGATAAATTCTATGGCTCGAATCTTTAGTATTTTCTTATTTATTACCTGTGTCTACTATTTAGGCAGAATACCGTCATCCATGGTT---------CTCAAAGAAACCTCAGTAACGGAAGAAAGGGAGGAAAGCAGAGAAGAAACAGATGTAGAAATAGAAAAAACTTCCGAAACGAAGTGGACT---------------------AAA------GAGGAACAAGAGGGATCCACC---------------------------GAAGAAGATCCTTCTCCTTTCCTTTTTTCGGAAGAAGAAGAAAAGGAGGATCCGGACAAAATCGATGAAGATGAAACGGAAGAGATCCGAGTGAACGTAAAAGAA------AAAACAAAGGATGAATTCCACTTTCACTTTCAAGAAACATGCTATCAAAACAGCCCAGTTTATGAAACTTCTTATCTGTATGGGAATCAA------GAAACTTCGAAGTTA------------GAAATACTTAAA---------------------AAAAAAGAAAATAAATTAGTAAAG---------AAAAAC------------------------TTTCTTGTGACTCTTCTTTTCGACTATAAACGATGGAACCGCCCATTGCGATATTTAAAAAACAAAAAATTTGAAAATAGTATAATAAATGAAATGTCACAATTTTTTTTTTTTTCGTGTCAAGAT---------AATGAAAAAAAAAATATATCGTTTACCTACCCACCCAGTTTAAAAACTTTTTTTGAAATACTAGAAAGAAAAATCCAGTTTTTCAGA---------TCGATAGAATCGTTAGATTCAATCTTTGATGAACTAAAAAATCCAGAGGTTTCTAAAACTGAACAAAACAAAAACAAACTAAGAACTGAATTTCTAAATAGGCTAGAAGTTGTACAAAAAAGATCTCTTTGGCTAGACGTATTAACTAGATTGCGTATTGATGAA------ACAGAATATTTACGAACTCAAAATGATCCCTTCTTAAACGGTCCCTGTCGCGGACCAACAAAAAGAATATTTGCATTACCACTCCTTAGTGAAAGTTATATA------AAAAAAAGGCCGGAGGCCATT------------TTTATAAATAAAATACATGGTCTTATTCTTGCAAATAATTTTATAGAATTTGAAGATATAATGAATATATCTGATAAAACAAGAAAAACA------TTATCCGTGGGA------ATCGAGGAAATTAGTAAAAAAATACCTAGACGGTCATACAAATTAATTGACGAGTTTGAACGACAAGAAAGAGAATACGAAGCAGCCGTATTAGACGACCCTGGAATACGGTCAAGAAAAGCAAGATTTGGAGTCGTTTTTACCATAAATGAGCCC------------------ACTTATACTAATTACGATTACGAACCAGAGCAATTTTATTTGATGCATTATTCACAACAACCAGATTTTCGTCGAAATATAATCATGGGATCTATACGCGCTCAAAGGCGCAAAATACCTATTTTAAAAATATCTCAAGCAAATGCCCATTCCCCACTTTTTTTGTACAGACTTGATAAACCAATCCTTTCTTATTTTGATATCTTTGGACTG------ATTAAACTCATTTTCCGAAATTGGATGCAAAAAACTCACGAATTTGAACTT------------------------TCAGAAACA------------AGGGATAAAAATGAAAAGTATAAAAGAGAAGCAACAATAGGGATCGAACTAGCAGCAGAACCTCCCAACGATATTTTAACGTCTCAAGTAACAAGGAGTTGTATATTAATAATACAATCAACTCTTAGGAAATATATTATATTACCTTCGTTGATAATAGCTAAAAATATAGGGCGTATCTTATTATTTCAATTTCCCGAATGGTCTGAGGATTTTGAAAATTGGAAAAAGGAAACACATGTTAAATGTACCTATAGCGGTGTTCAACTAGCCAAAAAAGACTTACCTAAAAATTGGTTAAGTGAAGGTATTCAAATAAAGATCCTATTTCCGTTCTATCTGAAACCTTGGCATAGATCGAAACCCGAATTTCCT---------CAAATGGATCAATTAAAA------AAAAAA------GGAAAAAAAAAAATTTGTTTTTTAACTGTGTGGGGGAGACCAACCAAACAGCCTTTTGGTTCACCGCAAAAGCAACCGTCCTTTTTTGTACCCGTT---------------------TTTAAAGAACTCATAAAA------------AAAACGATAAAGTTGAAAAAAAATTGT---------------------------------------------TTTTTAATT---------------------TTCAAAATATTA------AAAGAAATAAAAAACTGGATTAACAAAAGTGGTCTAGTTCTAAAAAGACTAATAAAC------GACCCCTCA---------------AAAAAAAATACAATTCTTTTATTTGGA------TTGAGTGAACTCGATAAATGGGAT------GAAACTAAAAAGGAAAAAGATTTGATAAAAAAT------------------------CCTCAGATAATTCGCGAATCGTCCATTTCTACTCGATCTAAAAATTGGACAAAACAGTCGCTAACAGAAAAAACAATGCAAGAT---------CTAACTATTAAAATAAGCACAATCAGAAATAAACTAGAAAAAAGAATAAACGATAAGAAATTTTTTTTTGTAATTCCTGAGAAAAATAATAGGTTTAACAAAAAAGGACCTGCCGTAAAAAGAGTAGAATTACAAAAAATTAAAAATATTTGTAAAATAGTAAAAAACAAAATTACTCGATTAATCTTTAGCTCGCAGTATTTTATACAATTTTTT------ATTATAAGAATATACATTTATATCCTCCTA---GTTATTAAGAGAATAAGGATAAAGGGACAACTTTGTGTTGATTTTAAATCA---------------------------------------------------AAAAAAAAAATGGAC------AATTACAATAATGAAGCA------ACCAACAAAGAA---------AAAAAAAAGGACTTTAGAAATTTTAGACAGTCCCGT---------------TTTTAT---------------ATTAGTAATAAAAATTCAAAATTATTT---------------------TTTGACTTATCCTCTTTATCACAAGCATATGTAGGGTATAAATTAGCACAAAGTCGCATTTTAAACTTATACAACTTAAGATTAAGATCTGAT---------CATGAAACCCCTCTTTTTCGT---------AAAGATAAACTAAAGGAT------AATTTTGGAGTACAAGGAATATTTGATTCCGAATTAACAGATAAGAAACTTCTTTCTTCT------GAAATAACTCAATGGAAAAGCTGGTTACAGAATGATTATCACTCTAAGATATCTCAGATTAGATGGTCGGGGTTGGTACAAAAAAAATGGAAAAATAACGAGCATCGCCAC------TCTATAAGACAAAATGAAAATAAGGATTTA---GCAAAATGGGATTTATATCAAAAAGATGGGTTAATTCGTTACGAAAAGCAA---ATTACTGATTATGGATTAAACTCATTATCAAATCACAAAGGGAATTTTAAAAAAAATTATCGAAATGATCTCTTATCATATAAATCCATTAATTCTGAAAAT------------------GAAAATAAGAAGCACTCAGATATTTTTGTTTTATCCTCCCAAATAAACAACAACCAAAAAATATCCTATAATTACAACACAAATAAAAGAAAG---------CTAGGAGAT------------AACAACTCTTTAGGCGAAAAAGCTATTACAGATATGGATAAA------------TCTTTT------TTTTATTACAGAATTTTCCATTTGTATCTTAGAAAAAGGGTCGATATTGAA---------GAGACCAATATCAAAAATACTAAA------ATAAGTAATTATCAACTAATTGAACAAATCAATAAGAAG---GGTCGTTTTGATTTGACTACTCACCAAACTCAGCAAAGCAACCCAAGGAGTCAAAGCTTTTTCGATTGGATGGGAATGAATGAAGAATTT---------CCTATTTTGAATGAAGAACTTTGGTTCTTACCAGAATTGATACTGCTTTATAATGTATATAAACTAAAACAATGGATCATACCAATTAAATCACTTCTTTTAAATTTGAATGAAAAGAAAAGTTGGAGTGAACAAAAAAATATCGCTCTAAAGCAAAAA---------------------------------------------------------------------------------------------------TGGAATCTTGGATTCCTTCTCCTAAACCACGAAGAAGATATTCCATACTGTGGTGATTTTTTAGACTATAGT---------------GTGGAATCAGACTTAACAAAACGTATAAACAAA------------------------AGCAATACAGAAACAGAGGAAGACCTTGAGTTTTTACTAACAAGTCATTTGCTTGTTCAATTGAGATGG---TCTTTTTTTTTCAATCTAACACTAATGAAAAATTTCAAAGTTTATTGTCTCCTGCTTAGCTTGCGAAATCCAAGAGAAAGTGCTCTATCCGCTATTCAAAGAGGAACAATAAATCTAGATATA------ATGCCGAGTCCTAAGTAT------GTTACAGAATGGATGGAAAGAGGAGTATTCTTT------ATTGAACCGGTTCGTATGTCCATAAATAATCCTGGACAATTTCTTATGTATCAAATCATACGTATTTCATTAGTTCCGAAGAAGAATTATCAAAGAAATCTGGGGTATCGAGAAAAAATGGAT---------------TTTTCAAAATCCCTTTCCAAAGAGCAAAAAATT------TTTGGAAATCTAGACAGA------AAAAATTCCAGTTTGCTTGTTCTTGAAACTATTTTATCGCCAAGACATCGAAAAGAGTTAAGAATTCTAATTTCTTTCAATTCAAAAAAAAAAAAAAGTATAGATCTAAATCTAGTATTCTGCCATAGAAAAAATATAAGAATTTCTGGCCCAGTTTTGGTTGAAAGCAAT------CATCTTGATAGATTAAGGTTTTTTCTTTGGCCAACTTGTCAATTAGAAGATTTAGTTTGTATGAATCGTTTTTGGTTTAATACAAATACTGGGAGTTTTTTCAGTATGTTAAAAATACATATGTATCTCCAATTC
>Aeonium_diplocyclum
ATGATTTTAACATCTTTTCTACTAGGTAATCTAGTAGCCTTATGCATGAAGATAATCAATTCGGTCGTTGTGGTCGGACTCTATTATGGGTTTCTGACCACATTCTCCATAGGGCCCTCTTATCTCCTCCTTCTCCGAGCTCAGGTTATGGAAGAAGGAACCGAGAAGAAGGTATCAGCAACAACTGGTTTTATTACGGGACAGCTCATGATGCTCATATCGATCTATTATGCGCCTCTGCATCTAGCATTGGGTAGACCTCATACAATAACTGTCCTAGCTCTCCCCCATCTTTTGTTTCATTTCTTCTGGAACAATAAAAAAAACTTTTTTGATTCTAGA---------TCTACTAACAGAAATTCAATGCGTAATCTCAGCATTCAATGTGTATTCCTGAATAATCTCATTTTTCAATTATTCAACTATTTTCTTTTACCAAGTTCAATGTTAGCCAGATTAGTCAACATTTATATGTTTCGATGCAACAACAAGATGTTATTTGTAACAAGTAGTTTTGTTGGTTGGTTAATTGGTCACGTTTTATTCATGAAATGGGTTGCGTTGGTATTAGTCTGGATACGGCAAAATCACTCTATTAGATCTAATGTACTTATTCGATCTAATAAGTACCTTGTGTCAGAAGTGATAAATTCTATGGCTCGAATCTTTAGTATTTTCTTATTTATTACCTGTGTCTACTATTTAGGCAGAATACCGTCATCCATGGTT---------CTCAAAGAAACCTCAGTAACGGAAGAAAGGGAGGAAAGCAGAGAAGAAACAGATGTAGAAATAGAAAAAACTTCCGAAACGAAGTGGACT---------------------AAA------GAGGAACAAGAGGGATCCACC---------------------------GAAGAAGATCCTTCTCCTTTCCTTTTTTCGGAAGAAGAAGAAAAGGAGGATCCGGACAAAATCGATGAAGATGAAACGGAAGAGATCCGAGTGAACGTAAAAGAA------AAAACAAAGGATGAATTCCACTTTCACTTTCAAGAAACATGCTATCAAAACAGCCCAGTTTATGAAACTTCTTATCTGTATGGGAATCAA------GAAACTTCGAAGTTA------------GAAATACTTAAA---------------------AAAAAAGAAAATAAATTAGTAAAG---------AAAAAC------------------------TTTCTTGTGACTCTTCTTTTCGACTATAAACGATGGAACCGCCCGTTGCGATATTTAAAAAACAAAAAATTTGAAAATAGTATAATAAATGAAATGTCACAATTTTTTTTTTTTTCGTGTAAAGAT---------AATGAAAAAAAAAAAATATCGTTTACCTACCCACCCAGTTTAAAAACTTTTTTTGAAATACTAGAAAGAAAGATCCAGTTTTTCAGA---------TCGATAGAATCGTTAGATTCAATCTTTGATGAACTAAAAAATCCAGAGGTTTCTAAAACTGAACAAAACAAAAACAAACTAAGAACTGAATTTCTAAATAGACTAGAAGTTGTACAAAAAAGATCTCTTTGGCTAGACGTATTAACTAGATTGCGTATTGATGAA------ACAGAATATTTACGAACTAAAAATGATCCCTTCTTAAACGGTCCCTGTCGCGGACCAACAAAAAGAATATTTGCATTACCACTCCTTAGTGAAAGTTATATA------AAAAAAAGGCCGGAGGCCGTT------------TTTATAAATAAAATACATGGTCTTATTCTTGCAAATAGTTTTATAGAATTTGAAGATATAATGAATATATCTGATAAAACAAGAAAAACA------TTATCCGTGGGA------ATCGAGGAAATTAGTAAAAAGATACCTAGACGGTCATACAAATTAATTGACGAGTTTGAACGACAAGAAAGAGAATACGAAGCAGCCGTATTAGACGACCCTGGAATGCGGTCAAGAAAAGCAAGATTTGGAGTCGTTTTTACCATAAATGAGCCT---------------------------AATTACGATTACGAACCAGAGCAATTTTATTTGATGCATTATTCACAACAACCAGATTTTCGTCGAAATATAATCATGGGATCTATACGCGCTCAAAGGCGCAAAATACCTATTTTAAAAATATCTCAAGCAAATGTCCATTCCCCACTTTTTTTGTACAGACTTGATAAATCAATACTTTCTTATTTTGATATCTTTGGACTG------ATTAAACTCATTTTCCGAAATTGGATGCAAAAAACTCACGAATTTGAACTT------------------------TCAGAAACA------------GGGGATAAAAATGAAAAGTATAAAAGAGAAGCAACAATAGGGATCGAACTAGCAGCAGAACCTCCCAACGATATTTTAACGTCTCAAGTAACAAGGAGTTGTATATTAATAATACAATCAACTCTTAGGAAATATATTATATTACCCTCGTTGATAATAGCTAAAAATATCGGGCGTATCTTATTATTTCAATTTCCCGAATGGTCTGAGGATTTTGAAAATTGGAAAAAGGAAACACATGTTAAATGTACCTATAGCGGTGTTCAACTAGCCAAAAAAGACTTGCCTAAAAATTGGTTAAGTGAAGGTATTCAAATAAAGATCCTATTTCCGTTCTATCTGAAACCTTGGCATAGATCGAAACCCGAATTTCCT---------CAAATGGATCAATTAAAA------AAAAAA------GAAAAAAAAAAAATTTGTTTTTTAACTGTGTGGGGGAGACCAACCAAACAGCCTTTTGGTTCACCGCAAAACCAACCGTCCTTTTTTGTACCCATT---------------------TTTAAAGAACTCATAAAA------------AAAATGATAAAGTTGAAAAAAAATTGT---------------------------------------------TTTTTAATT---------------------TTCAAAATATTA------AAAGAAATAAAAAACTGGATTAACAAAAGTGGTCTAGTTCTAAAAAGACTAATAAAC------GACCCCTCA---------------AAAAAAAATAAAATTCTTTTATTTGGA------TTGAGCGAACTCGATAAATGGGAT------GAAACTAAAAAGGAAAAAGATTTGATAAAAAAT------------------------CCTCAGATAATTCGCGAATCGTCCATTTCTACTCGATCTAAAAATTGGACAAAACAGTCGCTAACAGAAAAAACAATGCAAGAT---------CTAACTATTAAAATAAGCACAATCAGAAATAAACTAGAAAAAAGAATAAACGACAAGAAATTTTTTTTTGTAATTCCTGAGAAAAATAATAGGTTTAACAAAAAAGGACCTGCCGTAAAAAGAGTAGAATTACAAAAAATTAAAAATATTTGTAAAATAGTAAAAAACAAAATTACTCGATTAATCTTTAACTCGCAGTATTTTATACAATTTTTT------ATTATAAGAATATACATTTATATCCTCCTA---GTTATTAAGAGAATAAGGATAAAGGGACAACTTTGTGTTGATTTTAAATCA---------------------------------------------------AAAAAAAAAATGGCC------AATTACAATAATGAAGCA------ACCAACAAAGAA---------AAAAAAAAGGACTTTAGAAATTTTAGACAGTCCCGTTTTTATATT------TTTTAT---------------ATTAGTAATAAAAATTCAAAATTATTT---------------------TTTGACTTATCCTCTTTATCACAAGCATATGTAGGGTATAAATTAGCACAAAGTCGCATTTTAAACTTATCCAACTTAAGATTAAGATCTGAT---------CATGAAACCTCTCTTTTTCGT---------AAAGATAAACTAAAGGAT------AATTTTGGAGTACAAGGAATATTTGATTCCGAATTAACAGATAAGAAACTTCTTTCTTCT------GAAATAACTCAATGGAAAAGCTGGTTACAGAATGATTATCACTCTAAGATATCTCAGATTAGATGGTCGGGGTTGGTACAAAAAAAATGGAAAAATAACGAGCATCACCAC------TCTATAAGACAAAATGAAAATAAGGATTTA---GCAAAATGGGATTTATATCAAAAAGATGGGTTAATTCGTTACGAAAAGCAA---ATTACTGATTATGGATTAAACTCATTATCAAATCACAAATGGAATTTAAAAAAAAATGATCGAAATGATCTCTTATCATATAAATCCATTAATTCTGAAAAT------------------GAAAATAAGAAGCACTCAGATAGTTTTTTTTTATCCTCCCAAGTAAACAACAACCAAAAAATATCCTATAATTACAACACAAATAAAAGAAAG---------CTAGGAGAT------------AACAACTCTTTAGGCGAAAAAGCTATTACAGATATGGAGAAA------------TCTTTT------TTTTATGACAGAATTTTCCATTTGTATCTTAGAAAAAGGGTCGATATTGAA---------GAGACCAATATAAAAAATACTAAA------ATAAGTAATTATCAACTAATTGAACAAATCAATAAGAAG---GGTCGTTTTGATTTGACTACTCACCAAACTCAGCAAAGCAACCCAAGGAGTCAAAGCTTTTTCGATTGGATGGGAATGAATGAAGAATTT---------CCTATTTTGAATGAAGAACTTTGGTTCTTACCAGAATTGATACTGCTTTATAATGTATATAAACTAAAACAATGGATCATACCAATTAAATCACTTCTTTTAAATTTGAATGAAAAGAAAAGTTGGAGTGAACAAAAAAATATCGCTCTAAAGCAAAAA---------------------------------------------------------------------------------------------------TGGAATCTTGGATTCCTTCTCCTAAACCACGAAGAAGATGTTCCATACTGTGGTGATTTTTTAGACTATAGT---------------GTGGAATCAGACTTAACAAAACGTATAAACGAA------------------------AGCAATACAGAAACAGAGGAAGACCTTGAGTTTTTACTAACAAGTCATTTGCTTGTTCAATTGAGATGG---TCTTTTTTTTTCAATCTAACACTAATGAAAAATTTCAAAGTTTATTGTCTCCTGCTTAGCTTGCGAAATCCAAGAGAAAGTGCTCTATCCGCTATTCAAAGAGGAACAATAAATCTAGATATA------ATGCCGAGTCCTAAGTAT------GTTACAGAATGGATGGAAAGAGGAGTATTCTTT------ATTGAACCGGTTCGTATGTCCATAAATAATCCTGGACAATTTCTTATGTATCAAATCATACGTATTTCATTAGTTCCGAAGAAGAATTATCAAAGAAATCTGGGGTATCGAGAAAAAATGGAT---------------TTTGAAAAATCCCTTTCCAAAGAGCAAAAAATT------TTTGGAAATCTAGACAGA------AAAAATTCCAGTTTGCTTGTTCTTGAAACTATTTTATCGCCAAGACATCGAAAAGAGTTAAGAATTCTAATTTCTTTCAATTCAAAAAAAAAAAAAAGTATAGATCTAAATCTGGTATTCTGCCATAGAAAAAATATAAGAATTTCTGGCCCAGTTTTGGTTGAAAGCAAT------CATCTTGATAGATTAAGGTTTTTTCTTTGGCCAACTTGTCAATTAGAAGATTTAGTTTGTATGAATCGTTTTTGGTTTAATACAAATACTGGGGGTTTTTTCAGTATGTTAAAAATACATATGTATCTCCAATTC
>Aeonium_dodrantale
ATGATTTTAACATCTTTTCTACTAGGTAATCTAGTAGCCTTATGCATGAAGATAATCAATTCGGTCGTTGTGGTCGGACTCTATTATGGGTTTCTGACCACATTCTCCATAGGGCCCTCTTATCTCCTCCTTCTCCGAGCTCAGGTTATGGAAGAAGGAACCGAGAAGAAGGTATCAGCAACAACTGGTTTTATTACGGGACAGCTCATGATGCTCATATCGATCTATTATGCGCCTCTGCATCTAGCATTGGGTAGACCTCATACAATAACTGTCCTAGCTCTCCCCCATCTTTTGTTTCATTTCTTCTGGAACAATAAAAAAAACTTTTTTGATTCTAGA---------TCTACTAACAGAAATTCAATGCGTAATCTCAGCATTCAATGTGTATTCCTGAATAATCTCATTTTTCAATTATTCAACTATTTTCTTTTACCAAGTTCAATGTTAGCCAGATTAGTCAACATTTATATGTTTCGATGCAACAACAAGATGTTATTTGTAACAAGTAGTTTTGTTGGTTGGTTAATTGGTCACGTTTTATTCATGAAATGGGTTGCGTTGGTATTAGTCTGGATACGGCAAAATCACTCTATTAGATCTAATGTACTTATTCGATCTAATAAGTACCTTGTGTCAGAAGTGATAAATTCTATGGCTCGAATCTTTAGTATTTTCTTATTTATTACCTGTGTCTACTATTTAGGCAGAATACCGTCATCCATGGTT---------CTCAAAGAAACCTCAGTAACGGAAGAAAGGGAGGAAAGCAGAGAAGAAACAGATGTAGAAATAGAAAAAACTTCCGAAACGAAGTGGACT---------------------AAA------GAGGAACAAGAGGGATCCACC---------------------------GAAGAAGATCCTTCTCCTTTCCTTTTTTCGGAAGAAGAAGAAAAGGAGGATCCGGACAAAATCGATGAAGATGAAACGGAAGAGATCCGAGTGAACGTAAAAGAA------AAAACAAAGGATGAATTCCACTTTCACTTTCAAGAAACATGCTATCAAAACAGCCCAGTTTATGAAACTTCTTATCTGTATGGGAATCAA------GAAACTTCGAAGTTA------------GAAATACTTAAA---------------------AAAAAAGAAAATAAATTAGTAAAG---------AAAAAC------------------------TTTCTTGTGACTCTTCTTTTCGACTATAAACGATGGAACCGCCCGTTGCGATATTTAAAAAACAAAAAATTTGAAAATAGTATAATAAATGAAATGTCACAATTTTTTTTTTTTTCGTGTCAAGAT---------AATGAAAAAAAAAAAATATCGTTTACCTACCCACCCAGTTTAAAAACTTTTTTTGAAATACTAGAAAGAAAGATCCAGTTTTTCAGA---------TCGATAGAATCGTTAGATTCAATCTTTGATGAACTAAAAAATCCAGAGGTTTCTAAAACTGAACAAAACAAAAACAAACTAAGAACTGAATTTCTAAATAGACTAGAAGTTGTACAAAAAAGATCTCTTTGGCTAGACGTATTAACTAGATTGCGTATTGATGAA------ACAGAATATTTACGAACTAAAAATGATCCCTTCTTAAACGGTCCCTGTCGCGGACCAACAAAAAGAATATTTGCATTACCACTCCTTAGTGAAAGTTATATA------AAAAAAAGGCCGGAGGCCGTT------------TTTATAAATAAAATACATGGTCTTATTCTTGCAAATAATTTTATAGAATTTGAAGATATAATGAATATATCTGATAAAACAAGAAAAACA------TTATCCGTGGGA------ATCGAGGAAATTAGTAAAAAGATACCTAGACGGTCATACAAATTAATTGACGAGTTTGAACGACAAGAAAGAGAATACGAAGCAGCCGTATTAGACGACCCTGGAATGCGGTCAAGAAAAGCAAGATTTGGAGTCGTTTTTACCATAAATGAGCCC------------------ACTTATACTAATTACGATTACGAACCAGAGCAATTTTATTTGATGCATTATTCACAACAACCAGATTTTCGTCGAAATATAATCATGGGATCTATACGCGCTCAAAGGCGCAAAATACCTATTTTAAAAATATCTCAAGCAAATGCCCATTCCCCACTTTTTTTGTACAGACTTGATAAATCAATACTTTCTTATTTTGATATCTTTGGACTG------ATTAAACTCATTTTCCGAAATTGGATGCAAAAAACTCACGAATTTGAACTT------------------------TCAGAAACA------------GGGGATAAAAATGAAAAGTATAAAAGAGAAGCAACAATAGGGATCGAACTAGCAGCAGAACCTCCCAACGATATTTTAACGTCTCAAGTAACAAGGAGTTGTATATTAATAATACAATCAACTCTTAGGAAATATATTATATTACCCTCGTTGATAATAGCTAAAAATATCGGGCGTATCTTATTATTTCAATTTCCCGAATGGTCTGAGGATTTTGAAAATTGGAAAAAAGAAACACATGTTAAATGTACCTATAGCGGTGTTCAACTAGCCAAAAAAGACTTGCCTAAAAATTGGTTAAGTGAAGGTATTCAAATAAAGATCCTATTTCCGTTCTATCTGAAACCTTGGCATAGATCGAAACCCGAATTTCCT---------CAAATGGATCAATTAAAA------AAAAAA------GAAAAAAAAAATTTTTGTTTTTTAACTGTGTGGGGGAGACCAACCAAACAGCCTTTTGGTTCACCGCAAAACCAACCGTCCTTTTTTGTACCCATT---------------------TTTAAAGAACTCATAAAA------------AAAACGATAAAGTTGAAAAAAAATTGT---------------------------------------------TTTTTAATT---------------------TTCAAAATATTA------AAAGAAATAAAAAACTGGATTAACAAAAGTGGTCTAGTTCTAAAAAGACTAATAAAC------GACCCCTCA---------------AAAAAAAATAAAATTCTTTTATTTGGA------TTGAGCGAACTCGATAAATGGGAT------GAAACTAAAAAGGAAAAAGATTTGATAAAAAAT------------------------CCTCAGATAATTCGCGAATCGTCCATTTCTACTCGATCTAAAAATTGGACAAAACAGTCGCTAACAGAAAAAACAATGCAAGAT---------CTAACTATTAAAATAAGCACAATCAGAAATAAACTAGAAAAAAGAATAAACGACAAGAAATTTTTTTTTGTAATTCCTGAGAAAAATAATAGGTTTAACAAAAAAGGACCTGCCGTAAAAAGAGTAGAATTACAAAAAATTAAAAATATTTGTAAAATAGTAAAAAACAAAATTACTCGATTAATCTTTAACTCGCAGTATTTTATACAATTTTTT------ATTATAAGAATATACATTTATATCCTCCTA---GTTATTAAGAGAATAAGGATAAAGGGACAACTTTTTGTTGATTTAAAATCA---------------------------------------------------AAAAAAAAAATGGCC------AATTACAATAATGAAGCA------ACCAACAAAGAA---------AAAAAAAAGGACTTTAGAAATTTTAGACAGTCCCGTTTTTATATT------TTTTAT---------------ATTAGTAATAAAAATTCAAAATTATTTTTTGACTTATCCTCTTTATCATTTGACTTATCCTCTTTATCACAAGCATATGTAGGGTATAAATTAGCACAAAGTCGCATTTTAAACTTATACAACTTAAGATTAAGATCTGAT---------CATGAAACCTCTCCTTTTCGT---------AAAGATAAACTAAAGGAT------AATTTTGGAGTACAAGGAATATTTGATTCCGAATTAACAGATAAGAAACTTCTTTCTTCT------GAAATAACTCAATGGAAAAGCTGGTTACAGAATGATTATCACTCTAAGATATCTCAGATTAGATGGTCGGGGTTGGTACAAAAAAAATGGAAAAATAACGAGCATCACCAC------TCTATAAGACAAAATGAAAATAAGGATTTA---GCAAAATGGGATTTATATCAAAAAGATGGGTTAATTCGTTACGAAAAGCAA---ATTACTGATTATGGATTAAACTCATTATCAAATCACAAATGGAATTTAAAAAAAAATTATCGAAATGATCTCTTATCATATAAATCCATTAATTCTGAAAAT------------------GAAAATAAGAAGCACTCAGATAGTTTTGTTTTATCCTCCCAAGTAAACAACAACCAAAAAATATCCTATAATTACAACACAAATAAAAGAAAG---------CTAGGAGAT------------AACAACTCTTTAGGCGAAAAAGCTATTACAGATATGGATAAA------------TCTTTT------TTTTATTACAGAATTTTACATTTGTATCTTAGAAAAAGGGTCGATATTGAA---------GAGACCAATATCAAAAATACTAAA------ATAAGTAATTATCAACTAATTGAACAAATCAATAAGAAG---GGTCGTTTTGATTTGACTACTCACCAAACTCAGCAAAGCAACCCAAGGAGTCAAAGCTTTTTCGATTGGATGGGAATGAATGAAGAATTT---------CCTATTTTGAATGAAGAACTTTGGTTCTTACCAGAATTGATACTGCTTTATAATGTATATAAACTAAAACAATGGATCATACCAATTAAATCACTTCTTTTAAATTTGAATGAAAAGAAAAGTTGGAGTGAACAAAAAAATATCGCTCTAAAGCAAAAA---------------------------------------------------------------------------------------------------TGGAATCTTGGATTCCTTCTCCTAAACCACGAAGAAGATGTTCCATACTGTGGTGATTTTTTAGACTATAGT---------------GTGGAATCAGACTTAACAAAACGTATAAACGAA------------------------AGCAATACAGAAACAGAGGAAGACCTTGAGTTTTTACTAACAAGTCATTTGCTTGTTCAATTGAGATGG---TCTTTTTTTTTCAATCTAACACTAATGAAAAATTTCAAAGTTTATTGTCTCCTGCTTAGCTTGCGAAATCCAAGAGAAAGTGCTCTATCCGCTATTCAAAGAGGAACAATAAATCTAGATATA------ATGCCGAGTCCTAAGTAT------GTTACAGAATGGATGAAAAGAGGAGTATTCTTT------ATTGAACCGGTTCGTATGTCCATAAATAATCCTGGACAATTTCTTATGTATCAAATCATACGTATTTCATTAGTTCCGAAGAAGAATTATCAAAGAAATCTGGGGTATCGAGAAAAAATGGAT---------------TTTGAAAAATCCCTTTCCAAAGAGCAAAAAATT------TTTGGAAATCTAGACAGA------AAAAATTCCAGTTTGCTTGTTCTTGAAACTATTTTATCGCCAAGACATCGAAAAGAGTTAAGAATTCTAATTTATTTCAATTCAAAAAAAAAAAAAAGTATAGATCTAAATCTGGTATTCTGCCATAGAAAAAATATAAGAATTTCTGGCCCAGTTTTGGTTGAAAGCAAT------CATCTTGATAGATTAAGGTTTTTTCTTTGGCCAACTTGTCAATTAGAAGATTTAGTTTGTATGAATCGTTTTTGGTTTAATACAAATACTGGGAGTTTTTTCAGTATGTTAAAAATACATATGTATCTCCAATTC
>Aeonium_nobile
ATGATTTTAACATCTTTTCTACTAGGTAATCTAGTAGCCTTATGCATGAAGATAATCAATTCGGTCGTTGTGGTCGGACTCTATTATGGGTTTCTGACCACATTCTCCATAGGGCCCTCTTATCTCCTCCTTCTCCGAGCTCAGGTTATGGAAGAAGGAACCGAGAAGAAGGTATCAGCAACAACTGGTTTTATTACGGGACAGCTCATGATGCTCATATCGATCTATTATGCGCCTCTGCATCTAGCATTGGGTAGACCTCATACAATAACTGTCCTAGCTCTCCCCCATCTTTTGTTTCATTTCTTCTGGAACAATCAAAAAAACTTTTTTGATTCTAGA---------TCTACTAACAGAAATTCAATGCGTAATCTCAGCATTCAATGTGTATTCCTGAATAATCTCATTTTTCAATTATTCAACTATTTTCTTTTACCAAGTTCAATGTTAGCCAGATTAGTCAACATTTATATGTTTCGATGCAACAACAAGATGTTATTTGTAACAAGTAGTTTTGTTGGTTGGTTAATTGGTCACGTTTTATTCATGAAATGGGTTGCGTTGGTATTAGTCTGGATACGGCAAAATCACTCTATTAGATCTAATGTACTTATTCGATCTAATAAGTACCTTGTGTCAGAAGTGATAAATTCTATGGCTCGAATCTTTAGTATTTTCTTATTTATTACCTGTGTCTACTATTTAGGCAGAATACCGTCATCCATGGTT---------CTCAAAGAAACCTCAGTAACGGAAGAAAGGGAGGAAAGCAGAGAAGAAACAGATGTAGAAATAGAAAAAACTTCCGAAACGAAGTGGACT---------------------AAA------GAGGAACAAGAGGGATCCACC---------------------------GAAGAAGATCCTTCTCCTTTCCTTTTTTCGGAAGAAGAAGAAAAGGAGGATCCGGACAAAATCGATGAAGATGAAACGGAAGAGATCCGAGTGAACGTAAAAGAA------AAAACAAAGGATGAATTCCACTTTCACTTTCAAGAAACATGCTATCAAAACAGCCCAGTTTATGAAACTTCTTATCTGTATGGGAATCAA------GAAACTTCGAAGTTA------------GAAATACTTAAA---------------------AAAAAAGAAAATAAATTAGTAAAG---------AAAAAC------------------------TTTCTTGTGACTCTTCTTTTCGACTATAAACGATGGAACCGCCCATTGCGATATTTAAAAAACAAAAAATTTGAAAATAGTATAATAAATGAAATGTCACAATTTTTTTTTTTTTCGTGTCAAGAT---------AATGAAAAAAAATATATATCGTTTACCTACCCACCCAGTTTAAAAACTTTTTTTGAAATACTAGAAAGAAAAATCCAGTTTTTCAGA---------TCGATAGAATCGTTAGATTCAATCTTTGATGAACTAAAAAATCCAGAGGTTTCTAAAACTGAACAAAACAAAAACAAACTAAGAACTGAATTTCTAAATAGGCTAGAAGTTGTACAAAAAAGATCTCTTTGGCTAGACGTATTAACTAGATTGCGTATTGATGAA------ACAGAATATTTACGAACTCAAAATGATCCCTTCTTAAACGGTCCCTGTCGCGGACCAACAAAAAGAATATTTGCATTACCACTCCTTAGTGAAAGTTATATA------AAAAAAAGGCCGGAGGCCATT------------TTTATAAATAAAATACATGGTCTTATTCTTGCAAATAATTTTATAGAATTTGAAGATATAATGAATATATCTGATAAAACAAGAAAAACA------TTATCCGTGGGA------ATCGAGGAAATTAGTAAAAAAATACCTAGACGGTCATACAAATTAATTGACGAGTTTGAACGACAAGAAAGAGAATACGAAGCAGCCGTATTAGACGACCCTGGAATACGGTCAAGAAAAGCAAGATTTGGAGTCGTTTTTACCATAAATGAGCCC------------------ACTTATACTAATTACGATTACGAACCAGAGCAATTTTATTTGATGCATTATTCACAACAACCAGATTTTCGTCGAAATATAATCATGGGATCTATACGCGCTCAAAGGCGCAAAATACCTATTTTAAAAATATCTCAAGCAAATGCCCATTCCCCACTTTTTTTGTACAGACTTGATAAACCAATCCTTTCTTATTTTGATATCTTTGGACTG------ATTAAACTCATTTTCCGAAATTGGATGCAAAAAACTCACGAATTTGAACTT------------------------TCAGAAACA------------AGGGATAAAAATGAAAAGTATAAAAGAGAAGCAACAATAGGGATCGAACTAGCAGCAGAACCTCCCAACGATATTTTAACGTCTCAAGTAACAAGGAGTTGTATATTAATAATACAATCAACTCTTAGGAAATATATTATATTACCTTCGTTGATAATAGCTAAAAATATAGGGCGTATCTTATTATTTCAATTTCCCGAATGGTCTGAGGATTTTGAAAATTGGAAAAAGGAAACACATGTTAAATGTACCTATAGCGGTGTTCAACTAGCCAAAAAAGACTTACCTAAAAATTGGTTAAGTGAAGGTATTCAAATAAAGATCCTATTTCCGTTCTATCTGAAACCTTGGCATAGATCGAAACCCGAATTTCCT---------CAAATGGATCAATTAAAA------AAAAAA------GGAAAAAAAAAAATTTGTTTTTTAACTGTGTGGGGGAGACCAACCAAACAGCCTTTTGGTTCACCGCAAAAGCAACCGTCCTTTTTTGTACCCGTT---------------------TTTAAAGAACTCATAAAA------------AAAACGATAAAGTTGAAAAAAAATTGT---------------------------------------------TTTTTAATT---------------------TTCAAAATATTA------AAAGAAATAAAAAACTGGATTAACAAAAGTGGTCTAGTTCTAAAAAGACTAATAAAC------GACCCCTCA---------------AAAAAAAATACAATTCTTTTATTTGGA------TTGAGTGAACTCGATAAATGGGAT------GAAACTAAAAAGGAAAAAGATTTGATAAAAAAT------------------------CCTCAGATAATTCGCGAATCGTCCATTTCTACTCGATCTAAAAATTGGACAAAACAGTCGCTAACAGAAAAAACAATGCAAGAT---------CTAACTATTAAAATAAGCACAATCAGAAATAAACTAGAAAAAAGAATAAACGATAAGAAATTTTTTTTTGTAATTCCTGAGAAAAATAATAGGTTTAACAAAAAAGGACCTGCCGTAAAAAGAGTAGAATTACAAAAAATTAAAAATATTTGTAAAATAGTAAAAAACAAAATTACTCGATTAATCTTTAGCTCGCAGTATTTTATACAATTTTTT------ATTATAAGAATATACATTTATATCCTCCTA---GTTATTAAGAGAATAAGGATAAAGGGACAACTTTGTGTTGATTTTAAATCA---------------------------------------------------AAAAAAAAAATGGAC------AATTACAATAATGAAGCA------ACCAACAAAGAA---------AAAAAAAAGGACTTTAGAAATTTTAGACAGTCCCGT---------------TTTTAT---------------ATTAGTAATAAAAATTCAAAATTATTT---------------------TTTGACTTATCCTCTTTATCACAAGCATATGTAGGGTATAAATTAGCACAAAGTCGCATTTTAAACTTATACAACTTAAGATTAAGATCTGAT---------CATGAAACCCCTCTTTTTCGT---------AAAGATAAACTAAAGGAT------AATTTTGGAGTACAAGGAATATTTGATTCCGAATTAACAGATAAGAAACTTCTTTCTTCT------GAAATAACTCAATGGAAAAGCTGGTTACAGAATGATTATCACTCTAAGATATCTCAGATTAGATGGTCGGGGTTGGTACAAAAAAAATGGAAAAATAACGAGCATCGCCAC------TCTATAAGACAAAATGAAAATAAGGATTTA---GCAAAATGGGATTTATATCAAAAAGATGGGTTAATTCGTTACGAAAAGCAA---ATTACTGATTATGGATTAAACTCATTATCAAATCACAAAGGGAATTTAAAAAAAAATTATCGAAATGATCTCTTATCATATAAATCCATTAATTCTGAAAAT------------------GAAAATAAGAAGCACTCAGATATTTTTGTTTTATCCTCCCAAATAAACAACAACCAAAAAATATCCTATAATTACAACACAAATAAAAGAAAG---------CTAGGAGAT------------AACAACTCTTTAGGCGAAAAAGCTATTACAGATATGGATAAA------------TCTTTT------TTTTATTACAGAATTTTCCATTTGTATCTTAGAAAAAGGGTCGATATTGAA---------GAGACCAATATCAAAAATACTAAA------ATAAGTAATTATCAACTAATTGAACAAATCAATAAGAAG---GGTCGTTTTGATTTGACTACTCACCAAACTCAGCAAAGCAACCCAAGGAGTCAAAGCTTTTTCGATTGGATGGGAATGAATGAAGAATTT---------CCTATTTTGAATGAAGAACTTTGGTTCTTACCAGAATTGATACTGCTTTATAATGTATATAAACTAAAACAATGGATCATACCAATTAAATCACTTCTTTTAAATTTGAATGAAAAGAAAAGTTGGAGTGAACAAAAAAATATCGCTCTAAAGCAAAAA---------------------------------------------------------------------------------------------------TGGAATCTTGGATTCCTTCTCCTAAACCACGAAGAAGATATTCCATACTGTGGTGATTTTTTAGACTATAGT---------------GTGGAATCAGACTTAACAAAACGTATAAACAAA------------------------AGCAATACAGAAACAGAGGAAGACCTTGAGTTTTTACTAACAAGTCATTTGCTTGTTCAATTGAGATGG---TCTTTTTTTTTCAATCTAACACTAATGAAAAATTTCAAAGTTTATTGTCTCCTGCTTAGCTTGCGAAATCCAAGAGAAAGTGCTCTATCCGCTATTCAAAGAGGAACAATAAATCTAGATATA------ATGCCGAGTCCTAAGTAT------GTTACAGAATGGATGGAAAGAGGAGTATTCTTT------ATTGAACCGGTTCGTATGTCCATAAATAATCCTGGACAATTTCTTATGTATCAAATCATACGTATTTCATTAGTTCCGAAGAAGAATTATCAAAGAAATCTGGGGTATCGAGAAAAAATGGAT---------------TTTTCAAAATCCCTTTCCAAAGAGCAAAAAATT------TTTGGAAATCTAGACAGA------AAAAATTCCAGTTTGCTTGTTCTTGAAACTATTTTATCGCCAAGACATCGAAAAGAGTTAAGAATTCTAATTTCTTTCAATTCAAAAAAAAAAAAAAGTATAGATCTAAATCTAGTATTCTGCCATAGAAAAAATATAAGAATTTCTGGCCCAGTTTTGGTTGAAAGCAAT------CATCTTGATAGATTAAGGTTTTTTCTTTGGCCAACTTGTCAATTAGAAGATTTAGTTTGTATGAATCGTTTTTGGTTTAATACAAATACTGGGAGTTTTTTCAGTATGTTAAAAATACATATGTATCTCCAATTC
>Aeonium_saundersii
ATGATTTTAACATCTTTTCTACTAGGTAATCTAGTAGCCTTATGCATGAAGATAATAAATTCGGTCGTTGTGGTCGGACTCTATTATGGGTTTCTGACCACATTCTCCATAGGGCCCTCTTATCTCCTCCTTCTCCGAGCTCAGGTTATGGAAGAAGGAACCGAGAAGAAGGTATCAGCAACAACTGGTTTTATTACGGGACAGCTCATGATGCTCATATCGATCTATTATGCGCCTCTGCATCTAGCATTGGGTAGACCTCATACAATAACTGTCCTAGCTCTCCCCCATCTTTTGTTTCATTTCTTCTGGAACAATCAAAAAAACTTTTTTGATTCTAGA---------TCTACTAACAGAAATTCAATGCGTAATCTCAGCATTCAATGTGTATTCCTGAATAATCTCATTTTTCAATTATTCAACTATTTTCTTTTACCAAGTTCAATGTTAGCCAGATTAGTCAACATTTATATGTTTCGATGCAACAACAAGATGTTATTTGTAACAAGTAGTTTTGTTGGTTGGTTAATTGGTCACGTTTTATTCATGAAATGGGTTGCGTTGGTATTAGTCTGGATACGGCAAAATCACTCTATTAGATCTAATGTACTTATTCGATCTAATAAGTACCTTGTGTCAGAAGTGATAAATTCTATGGCTCGAATCTTTAGTATTTTCTTATTTATTACCTGTGTCTACTATTTAGGCAGAATACCGTCATCCATGGTT---------CTCAAAGAAACCTCAGTAACGGAAGAAAGGGAGGAAAGCAGAGAAGAAACAGATGTAGAAATAGAAAAAACTTCCGAAACGAAGTGGACT---------------------AAA------GAGGAACAAGAGGGATCCACC---------------------------GAAGAAGATCCTTCTCCTTTCCTTTTTTCGGAAGAAGAAGAAAAGGAGGATCCGGACAAAATCGATGAAGATGAAACGGAAGAGATCCGAGTGAACGTAAAAGAA------AAAACAAAGGATGAATTCCACTTTCACTTTCAAGAAACATGCTATCAAAACAGCCCAGTTTATGAAACTTCTTATCTGTATGGGAATCAA------GAAACTTCGAAGTTA------------GAAATACTTAAA---------------------AAAAAAGAAAATAAATTAGTAAAG---------AAAAAC------------------------TTTCTTGTGACTCTTCTTTTCGACTATAAACGATGGAACCGGCCGTTGCGATATTTAAAAAACAAAAAATGTGAAAATAGTATAATAAATGAAATGTCACAATTTTTTTTTTTTTCGTGTCAAGAT---------AATGAAAAAAAAAAAATATCGTTTACCTACCCACCCAGTTTAAAAACTTTTTTTGAAATACTAGAAAGAAAGATCCAGTTTTTCAGA---------TCGATAGAATCGTTAGATTCAATCTTTGATGAACTAAAAAATCCAGAGGTTTCTAAAACTGAACAAAACAAAAACAAACTAAGAACTGAATTTATAAATAGACTAGAAGTTGTACAAAAAAGATCTCTTTGGCTAGACGTATTAACTAGATTGCGTATTGATGAA------ACAGAATATTTACGAACTAAAAATGATCCCTTCTTAAACGGTCCCTGTCGCGGACCAACAAAAAGAATATTTGCATTACCACTCCTTAGTGAAAGTTATATA------AAAAAAAGGCCGGAGGCCGTT------------TTTATAAATAAAATACATGGTCTTATTCTTGCAAATAATTTTATAGAATTTGAAGATATAATGAATATATCTGATAAAACAAGAAAAACA------TTATCCGTGGGA------ATCGAGGAAATTAGTAAAAAAATACCTAGACGGTCATACAAATTAATTGACGAGTTTGAACGACAAGAAAGAGAATATGAAGCAGCCATATTAGACGACCCTGGAATGCGGTCAAGAAAAGCAAGATTTGGAGTCGTTTTTACCATAAATGAGCCC------------------ACTTATACTAATTACGATTACGAACCAGAGCAATTTTATTTGATGCATTATTCACAACAACCAGATTTTCGTCGAAATATAATCATGGGATCTATACGCGCTCAAAGGCGCAAAATACCTATTTTAAAAATATCTCAAGCAAATGTCCATTCCCCACTTTTTTTGTACAGACTTGATAAATCAATCCCTTCTTATTTTGATATCTTTGGACTG------ATTAAACTCATTTTCCGAAATTGGATGCAAAAAACTCACGAATTTGAACTT------------------------TCAGAAACA------------AGGGATAAAAATGAAAAGTATAAAAGAGAAGCAACAATAGGGATCGAACTAGCAGCAGAACCTCCCAACGATATTTTAACGTCTCAAGTAACAAGGAGTTGTATATTAATAATACAATCAACTCTTAGGAAATATATTATATTACCCTCGTTGATAATAGCTAAAAATATCGGGCGTATCTTATTATTTCAATTTCCCGAATGGTCTGAGGATTTTGAAAATTGGAAAAAGGAAACACATGTTAAATGTACCTATAGCGGTGTTCAACTAGCCAAAAAAGACTTGCCTAAAAATTGGTTAAGTGAAGGTATTCAAATAAAGATACTATTTCCGTTCTATCTGAAACCTTGGCATAGATCGAAACCCGAATTTCCT---------CAAATGGATCAATTAAAA------AAAAAA------GAAAAAAAAAATATTTGTTTTTTAACTGTGTGGGGGAGACCAACCAAACAGCCTTTTGGTTCACCGCAAAACCAACCGTCCTTTTTTGTACCCATT---------------------TTTAAAGAACTCATAAAA------------AAAACGATAAAGTTGAAAAAAAATTGT---------------------------------------------TTTTTAATT---------------------TTCAAAATATTA------AAAGAAATAAAAAACTGGATTAACAAAAGTGGTCTAGTTCTAAAAAGACTAATAAAC------GACCCCTCA---------------AAAAAAAATACAATTTTTTTATTTGGA------TTGAGCGAACTCGATAAATGGGAT------GAAACTAAAAAGGAAAAAGATTTGATAAAAAAT------------------------CCTCAGATAATTCGCGAATCGTCCATTTCTACTCGATCTAAAAATTGGACAAAACAGTCGCTAACAGAAAAAACAATGCAAGAT---------CTAACTATTAAAATAAGCACAATCAGAAATAAACTAGAAAAAAGAATAAACGACAAGAAATTTTTTTTTGTAATTCCTGAGAAAAATAATAGGTTTAACAAAAAAGGACCTGCCGTAAAAAGAGTAGAATTACAAAAAATTAAAAATATTTGTAAAATAGTAAAAAACAAAATTACTCGATTAATCTTTAACTCGCAGTATTTTATACAATTTTTT------ATTATAAGAATATACATTTATATCCTCCTA---GTTATTAAGAGAATAAGGATAAAGGGACAACTTTGTGTTGATTTTAAATCA---------------------------------------------------AAAAAAAAAATGGCC------AATTACAATAATGAAGCA------ACCAACAAAGAA---------AAAAAAAAGGACTTTAGAAATTTTAGACAGTCCCGT---------------TTTTAT---------------ATTAGTAATAAAAATTCAAAATTATTT---------------------TTTGACTTATCCTCTTTATCACAAGCATATGTAGGGTATAAATTAGCACAAAGTCGCATTTTAAACTTATACAACTTAAGATTAAGATCTGAT---------CATGAAACCTCTCTTTTTCGT---------AAAGATAAACTAAAGGAT------AATTTTGGAGTACAAGGAATATTTGATTCCGAATTAACAGATAAGAAACTTCTTTCTTCT------GAAATAACTCAATGGAAAAGCTGGTTACAGAATGATTATCACTCTAAGATATCTCAGATTAGATGGTCGGGGTTGGTACAAAAAAAATGGAAAAATAACGAGCATCACCAC------TCTATAAGACAAAATGAAAATAAGGATTTA---GCAAAATGGGATTTATATCAAAAAGATGGGTTAATTCGTTACGAAAAGCAA---ATTACTGATTATGGATTAAACTCATTATCAAATCACAAAGGGAATTTTAAAAAAAATTATCGAAATGATCTCTTATCATATAAATCCATTAATTCTGAAAAT------------------GAAAATAAGAAGCACTCAGATATTTTTGTTTTATCCTCCCAAGTAAACAACAACCAAAAAATATCCTATAATTACAACACAAATAAAAGAAAG---------CTAGGAGAT------------AACAACTCTTTAGGCGAAAAAGCTATTACAGATATGGATAAA------------TCTTTT------TTTTATTACAGAATTTTCCATTTGTATCTTAGAAAAAGGGTCGATATTGAA---------GAGACCAATATCAAAAATACTAAA------ATAAGTAATTATCAACTAATTGAACAAATCAATAAGAAG---GGTCGTTTTGATTTGACTACTCACCAAACTCAGCAAAGCAACCCAAGGAGTCAAAGCTTTTTCGATTGGATGGGAATGAATGAAGAATTT---------CCTATTTTGAATGAAGAACTTTGGTTCTTACCAGAATTGATACTGCTTTATAATGTATATAAACTAAAACAATGGATCATACCAATTAAATCACTTCTTTTAAATTTGAATGAAAAGAAAAGTTGGAGTGAACAAAAAAATATAGCTCTAAAGCAAAAA---------------------------------------------------------------------------------------------------TGGAATCTTGGATTCCTTCTCCTAAACCACGAAGAAGATGTTCCATACTGTGGTGATTTTTTAGACTATAGT---------------GTGGAATCAGACTTAACAAAACGTATAAACGAA------------------------AGCAATACAGAAACAGAGGAAGACCTTGAGTTTTTACTAACAAGTCATTTGCTTGTTCAATTGAGATGG---TCTTTTTTTTTCAATCTAACACTAATGAAAAATTTCAAAGTTTATTGTCTCCTACTTAGCTTGCGAAATCCAAGAGAAAGTGCTCTATCCGCTATTCAAAGAGGAACAATAAATCTAGATATA------ATGCCGAGTCCTAAGTAT------GTTACAGAATGGATGGAAAGAGGAGTATTCTTT------ATTGAACCGGTTCGTATGTCCATAAATAATCCTGGACAATTTCTTATGTATCAAATCATACGTATTTCATTAGTTCCGAAGAAGAATTATCAAAGAAATCTGGGGTATCGAGAAAAAATGGAT---------------TTTTCAAAATCCCTTTCCAAAGAGCAAAAAATT------TTTGGAAATCTAGACAGA------AAAAATTCCAGTTTGCTTGTTCTTGAAACTATTTTATCGCCAAGACATCGAAAAGAGTTAAGAATTATAATTTCTTTCAATTCAAAAAAAAAAAAAAGTATAGATCTAAATCTAGTATTCTGCCATAGAAAAAATATAAGAATTTCTGGCCCAGTTTTGGTTGAAAGCAAT------CATCTTGATAGATTAAGGTTTTTTCTTTGGCCAACTTGTCAATTAGAAGATTTAGTTTGTATGAATCGTTTTTGGTTTAATACAAATACTGGGAGTTTTTTCAGTATGTTAAAAATACATATGTATCTCCAATTC
>Aeonium_tabuliforme
ATGATTTTAACATCTTTTCTACTAGGTAATCTAGTAGCCTTATGCATGAAGATAATAAATTCGGTCGTTGTGGTCGGACTCTATTATGGGTTTCTGACCACATTCTCCATAGGGCCCTCTTATCTCCTCCTTCTCCGAGCTCAGGTTATGGAAGAAGGAACCGAGAAGAAGGTATCAGCAACAACTGGTTTTATTACGGGACAGCTCATGATGCTCATATCGATCTATTATGCGCCTCTGCATCTAGCATTGGGTAGACCTCATACAATAACTGTCCTAGCTCTCCCCCATCTTTTGTTTCATTTCTTCTGGAACAATCAAAAAAACTTTTTTTATTCTAGA---------TCTACTAACAGAAATTCAATGCGTAATCTCAGCATTCAATGTGTATTCCTGAATAATCTCATTTTTCAATTATTCAACTATTTTCTTTTACCAAGTTCAATGTTAGCCAGATTAGTCAACATTTATATGTTTCGATGCAACAACAAGATGTTATTTGTAACAAGTAGTTTTGTTGGTTGGTTAATTGGTCACGTTTTATTCATGAAATGGGTTGCGTTGGTATTAGTCTGGATACGGCAAAATCACTCTATTAGATCTAATGTACTTATTCGATCTAATAAGTACCTTGTGTCAGAAGTGAGAAATTCTATGGCTCGAATCTTTAGTATTTTCTTATTTATTACCTGTGTCTACTATTTAGGCAGAATACCGTCATCCATGGTT---------CTCAAAGAAACCTCAGTAACGGAAGAAAGGGAGGAAAGCAGAGAAGAAACAGATGTAGAAATAGAAAAAACTTCCGAAACGAAGTGGACT---------------------AAA------GAGGAACAAGAGGGATCCACC---------------------------GAAGAAGATCCTTCTCCTTTCCTTTTTTCGGAAGAAGAAGAAAAGGAGGATCCGGACAAAATCGATGAAGATGAAACGGAAGAGATCCGAGTGAACGTAAAAGAA------AAAACAAAGGATGAATTCCACTTTCACTTTCAAGAAACATGCTATCAAAACAGCCCAGTTTATGAAACTTCTTATCTGTATGGGAATCAA------GAAACTTCGAAGTTA------------GAAATACTTAAA---------------------AAAAAAGAAAATAAATTAGTAAAG---------AAAAAC------------------------TTTCTTGTGACTCTTCTTTTCGACTATAAACGATGGAACCGCCCGTTGCGATATTTAAAAAACAAAAAATTTGAAAATAGTATAATAAATGAAATGTCACAATTTTTTTTTTTTTCGTGTCAAGAT---------AATGAAAAAAAAAAAATATCGTTTACCTACCCGCCCAGTTTAAAAACTTTTTTTGAAATACTAGAAAGAAAAATCCAGTTTTTCAGA---------TCGATAGAATCGTTAGATTCAATCTTTGATGAACTAAAAAATCCAGAGGTTTCTAAAACTGAACAAAACAAAAACAAACTAAGAACTGAATTTCTAAATAGGCTAGAAGTTGTACAAAAAAGATCTCTTTGGCTAGATGTATTAACTAGATTGCGTATTGATGAA------ACAGAATATTTACGAACTAAAAATGATCCCTTCTTAAACGGTCCCTGTCGCGGACCAACAAAAAGAATATTTGCATTACCACTCCTTAGTGAAAGTTATATA------AAAAAAAGGCCGGAGGCCATT------------TTTATAAATAAAATACATGGTTTTATTCTTGCAAATAATTTTATAGAATTTGAAGATATAATGAATATATCTGATAAAACAAGAAAAACA------TTATCCGTGGGA------ATCGAGGAAATTAGTAAAAAAATACCTAGACGGTCATACAAATTAATTGACGAGTTTGAACGACAAGAAAGAGAATACGAAGCAGCCGTATTAGACGACCCTGGAATGCGGTCAAGAAAAGCAAGATTTGGAGTCGTTTTTACCATAAATGAGCCC------------------ACTTATACTAATTACGATTATGAACCAGAGGAATTTTATTTGATGCATTATTCACAACAACCAGATTTTCGTCGAAATATAATCATGGGATCTATACGCGCTCAAAGGCGCAAAATACCTATTTTAAAAATATCTCAAGCAAATGCCCATTCCCCACTTTTTTTGTACAGACTTGATAAATCAATCCTTTCTTATTTTGATATCTTTAGACTG------ATTAAACTCATTTTCCGAAATTGGATGCAAAAAACTCACGAATTTGAACTT------------------------TCAGAAACA------------AAGGATAAAAATGAAAAGTATAAAAGAGAAGCAACAATAGGGATCGAACTAGCAGCAGAACCTCCCAACAATATTTTAACGTCTCAAGTAACAAGGAGTTGTATATTAATAATACAATCAACTCTTAGGAAATATATTATATTACCTTCGTTGATAATAGCTAAAAATATCGGGCGTATCTTATTATTTCAATTTCCCGAATGGTCTGAGGATTTTGAAAATTGGAAAAAGGAAACACATGTTAAATGTACCTATAGCGGTGTTCAACTAGCCAAAAAAGACTTGCCTAAAAATTGGTTAAGTGAAGGTATTCAAATAAAGATCCTATTTCCGTTCTATCTGAAACCTTGGCATAGATCGAAACCCGACTTTCCT---------CAAATGGATCAATTAAAA------AAAAAA------GAAAAAAAAAAAATTTGTTTTTTAACTGTGTGGGGGAGACCAACCAAACAGCCTTTTGGTTCACCGCAAAAGCAACCGTCCTTTTTTGTACCCATT---------------------TTTAAAGAACTCATAAAA------------AAAACGATAAAGTTGAAAAAAAATTGT---------------------------------------------TTTTTAATT---------------------TTAAAAATATTA------AAAGAAATAAAAAACTGGATTAACAAAAGTGGTCTAGTTCTAAAAAGACTAATAAAC------GACCCCTCA---------------AAAAAAAATACAATTCTTTTATTTGGA------TTGAGCGAACTCGATAAATGGGAT------GAAACTAAAAAGGAAAAATATTTGATAAAAAAT------------------------CCTCAGATAATTCGCGAATCATCCATTTCTACTCGATCTAAAAATTGGACAAAACAGTCGCTAACAGAAAAAACAATGCAAGAT---------CTAACTATTAAAATAAGCACAATCAGAAATAAACTAGAAAAAAGAATAAACGATAAGAAATTTTTTTTTGTAATTCCTGAGAAAAATAATAGGTTTAACAAAAAAGGACCTGCCGTAAAAAGAGTAGAATTACAAAAAATTAAAAATATTTGTAAAATAGTAAAAAACAAAATTACTCGATTAATCTTTAACTCGCAGTATTTTATACAATTTTTT------ATTATAAGAATATACATTTATATCCTCCTA---GTTATTAAGAGAATAAGGATAAAGGGACAACTTTGTGTTGATTTTAAATCA---------------------------------------------------AAAAAAAAAATGGAC------AATTACAATAATGAAGCA------ACCAACAAAGAA---------AAAAAAAAGGACTTTAGAAATTTTAGACAGTCCCGT---------------TTTTAT---------------ATTAGTAATAAAAATTCAAAATTATTTTTTGACTTATCCTCTTTATCATTTGACTTATCCTCTTTATCACAAGCATATGTAGGGTATAAATTAGCACAAAGTCGCATTTTAAACTTATACAACTTAAGATTAAGATCTGAT---------CATGAAACCCCTCTTTTTCGT---------AAAGATAAACTAAAGGAT------AATTTTGGAGTACAAAGAATATTTGATTCCGAATTAACAGATAAGAAACTTCTTTCTTCT------GAAATAACTCAATGGAAAAGCTGGTTACAGAATGATTATCACTCTAAGATATCTCAGATTAGATGGTCGGGGTTGGTACAAAAAAAATGGAAAAATAACGAGCATCACCAC------TCTATAAGACAAAATGAAAATAAGGATTTA---GCAAAATGGGATTTATATCAAAAAGATGGGTTAATTCGTTACGAAAAGCAA---ATTACTGATTATGGATTAAACTCATTATCAAATCACAAAGGGAATTTTAAAAAAAATTATCGAAATGATCTCTTATCATATAAATCCATTAATTCTGAAAAT------------------GAAAATAAGAAACACTCAGATATTTTTGTTTTATCCTCCCAAGTAAACAACAACCAAAAAATATCCTATAATTACAACACAAATAAAAGAAAG---------CTAGGAGAT------------AGCAACTCTTTAGGCGAAAAAGCTATTACAGATATGGATAAA------------TCTTTT------TTTTATTACAGAATTTTCCATTTGTATCTTAGAAAAAGGGTCGATATTGAA---------GAGACCAATATCAAAAATACTAAA------ATAAGTAATTATCAACTAATTGAACAAATCAATAAGAAG---GGTCGTTTTGATTTGACTACTCACCAAACTCAGCAAAGCAACCCAAGGAGTCAAAGCTTTTTCGATTGGATGGGAATGAATGAAGAATTT---------CCTATTTTGAATGAAGAACTTTGGTTCTTACCAGAATTGATACTGCTTTATAATGTATATAAACTAAAACAATGGATCATACCAATTAAACCACTTCTTTTAAATTTGAATGAAAAGAAAAGTTGGAGTGAACAAAAAAATATCGCTCTAAAGCAAAAA---------------------------------------------------------------------------------------------------TGGAATCTTGGATTCCTTCTCCTAAACCACGAAGAAGATGTTCCATACTGTGGTGATTTTTTAGACTATAGT---------------GTGGAATCAGACTTAACAAAACGTATAAACGAA------------------------AGCAATACAGAAACAGAGGAAGACCTTGAGTTTTTACTAACAAGTCATTTGCTTGTTCAATTGAGATGG---TCTTTTTTTTTCAATCTAACACTAATGAAAAATTTCAAAGTTTATTGTCTCCTGCTTAGCTTGCGAAATCCAAGAGAAAGTGCTCTATCCGCTATTCAAAGAGGAACAATAAATCTAGATATA------ATGCCGAGTCCTAAGTAT------GTTACAGAATGGATGGAAAGAGGAGTATTCTTT------ATTGAACCGGTTCGTATGTCCATAAATAATCCTGGACAATTTCTTATGTATCAAATCATACGTATTTCATTAGTTCCGAAGAAGAATTATCAAAGAAATCTGGGGTATCGAGAAAAAATGGAT---------------TTTTCAAAATCCCTTTCCAAAGAGCAAAAAAAT------TTTGGAAATCTAGACAGA------AAAAATTCCAGTTTGCTTGTTCTTGAAACTATTTTATCGCCAAGACATCGAAAAGAGTTAAGAATTCTAATTTCTTTCAATTCAAAAAAAAAAAAAAGTATAGATCTAAATCTGGTATTCTGCCATAGAAAAAATAGAAGAATTTCTGGCCCAGTTTTGGTTGAAAGCAAT------CATCTTGATAGATTAAGGTTTTTTCTTTGGCCAACTTGTCAATTAGAAGATTTAGTTTGTATGAATCGTTTTTGGTTTAATACAAATACTGGGAGTTTTTTCAGTATGTTAAAAATACATATGTATCTCCAATTC
>Aeonium_undulatum
ATGATTTTAACATCTTTTCTACTAGGTAATCTAGTAGCCTTATGCATGAAGATAATAAATTCGGTCGTTGTGGTCGGACTCTATTATGGGTTTCTGACCACATTCTCCATAGGGCCCTCTTATCTCCTCCTTCTCCGAGCTCAGGTTATGGAAGAAGGAACCGAGAAGAAGGTATCAGCAACAACTGGTTTTATTACGGGACAGCTCATGATGCTCATATCGATCTATTATGCGCCTCTGCATCTAGCATTGGGTAGACCTCATACAATAACTGTCCTAGCTCTCCCCCATCTTTTGTTTCATTTCTTCTGGAACAATCAAAAAAACTTTTTTGATTCTAGA---------TCTACTAACAGAAATTCAATGCGTAATCTCAGCATTCAATGTGTATTCCTGAATAATCTCATTTTTCAATTATTCAACTATTTTCTTTTACCAAGTTCAATGTTAGCCAGATTAGTCAACATTTATATGTTTCGATGCAACAACAAGATGTTATTTGTAACAAGTAGTTTTGTTGGTTGGTTAATTGGTCACGTTTTATTCATGAAATGGGTTGCGTTGGTATTAGTCTGGATACGGCAAAATCACTCTATTAGATCTAATGTACTTATTCGATCTAATAAGTACCTTGTGTCAGAAGTGAGAAATTCTATGGCTCGAATCTTTAGTATTTTCTTATTTATTACCTGTGTCTACTATTTAGGCAGAATACCGTCATCCATGGTT---------CTCAAAGAAACCTCAGTAACGGAAGAAAGGGAGGAAAGCAGAGAAGAAACAGATGTAGAAATAGAAAAAACTTCCGAAACGAAGTGGACT---------------------AAA------GAGGAACAAGAGGGATCCACC---------------------------GAAGAAGATCCTTCTCCTTTCCTTTTTTCGGAAGAAGAAGAAAAGGAGGATCCGGACAAAATCGATGAAGATGAAACGGAAGAGATCCGAGTGAACGTAAAAGAA------AAAACAAAGGATGAATTCCACTTTCACTTTCAAGAAACATGCTATCAAAACAGCCCAGTTTATGAAACTTCTTATCTGTATGGGAATCAA------GAAACTTCGAAGTTA------------GAAATACTTAAA---------------------AAAAAAGAAAAAAAATTAGTAAAG---------AAAAAC------------------------ATTCTTGTGACTCTTCTTTTCGACTATAAACGATGGAACCGCCCGTTGCGATATTTAAAAAACAAAAAATTTGAAAATAGTATAATAAATGAAATGTCACAATTTTTTTTTTTTTCGTGTCAAGAT---------AATGAAAAAAAAAATATATCGTTTACCTACGCACCCAGTTTAAAAACTTTTTTTGAAATACTAGAAAGAAAAATCAAGTTTTTCAGA---------TCGATAGAATCGTTAGATTCAATCTTTGATGAACTAAAAAATCCAGAGGTTTCTAAAACTGAACAAAACAAAAACAAACTAAGAACTGAATTTCTAAATAGGCTAGAAGTTGTACAAAAAAGATCTCTTTGGCTAGACGTATTAACTAGATTGCGTATTGATGAA------ACAGAATATTTACGAACTAAAAATGATCCCTTCTTAAACGGTCCCTGTCGCGGACCAACAAAAAGAATATTTGCATTACCACTCCTTAGTGAAAGTTATATA------AAAAAAAGGCCGGAGGCCTTT------------TTTATAAATAAAATACATGGTCTTATTCTTGCAAATAATTTTATAGAATTTGAAGATATAATGAATATATCTGATAAAACAAGAAAAACA------TTATCCGTGGGA------ATCGAGGAAATTAGTAAAAAAATACCTAGACGGTCATACAAATTAATTGACGAGTTTGAACGACAAGAAAGAGAATACGAAGCAGCCGTATTAGACGACCCTGGAATGCGGTCAAGAAAAGCAAGATTTGGAGTCGTTTTTACCATAAATGAGCCC------------------ACGTATACTAATTACGATTACGAACCAGAGCAATTTTATTTGATGCATTATTCACAACAACCAGATTTTCGTCGAAATATAATCATGGGATCTATACGCGCTCAAAGGCGCAAAATACCTATTTTAAAAATATCTCAAGCAAATGCCCATTCCCCACTTTTTTTGTACAGACTTGATAAATCAATCCTTTCTTATTTTGATATCTTTGGACTG------ATTAAACTCATTTTCCGAAATTGGATGCAAAAAACTCACGAATTTGAACTT------------------------TCAGAAACA------------AGGGATAAAAATGAAAAGTATAAAAGAGAAGCAACAATAGGGATCGAACTAGCAGCAGAACCTCCCAACGATATTTTAACGTCTCAAGTAATAAGGAGTTGTATATTAATAATACAATCAACTCTTAGGAAATATATTATATTACCCTCGTTGATAATAGCTAAAAATATCGGGCGTATCTTATTATTTCAATTTCCCGAATGGTCTGAGGATTTTGAAAATTGGAAAAAGGAAACACATGTTAAATGTACCTATAGCGGTGTTCAACTAGCCAAAAAAGACTTGCCTAAAAATTGGTTAAGTGAAGGTATTCAAATAAAGATCCTATTTCCGTTCTATCTGAAACCTTGGCATAGATCGAAACCCGAATTTCCT---------CAAATGGATCAATTAAAA------AAAAAA------GAAAAAAAAAAAATTTGTTTTTTAACTGTGTGGGGGAGACCAAGCAAACAGCCTTTTGGTTCACCGCAAAAGCAACCGTCCTTTTTTGTACCCATT---------------------TTTAAAGAACTCATAAAA------------AAAACGATAAAGTTGAAAAAAAATTGT---------------------------------------------TTTTTAATT---------------------TTCAAAATATTA------AAAGAAATCAAAAACTGGATTAACAAAAGTGGTCTAGTTCTAAAAAGACCAATAAAC------GACCCCTCA---------------AAAAAAAATACAATTCTTTTATTTGGA------TTGAGCGAACTCGATAAATGGGAT------GAAACTAAAAAGGAAAAAGATTTGATAAAAAAT------------------------CCTCAGATAATTAGCGAATCGTCCATTTCTACTCGATCTAAAAATTGGACAAAACAGTCGCTAACAGAAAAAACAATGCAAGAT---------CTAACTATTAAAATAAGCACAATCAGAAATAAACTAGAAAAAAGAATAAAGGATAAGAAATTTTTTTTTGTAATTCCTGAGAAAAATAATAGGTTTAACAAAAAAGGACCTGCCGTAAAAAGAGTAGAATTACAAAAAATTAAAAATATTTGTAAAATAGTAAAAAACAAAATTACTCGATTAATCTTTAACTCGCAGTATTTTATACAATTTTTT------ATTATAAGAATATACATTTATATCCTCCTA---GTTATTAAGAGAATAAGGATAAAGGGACAACTTTGTGTTGATTTTAAATCA---------------------------------------------------AAAAAAAAAATGGAC------AATTACAATAATGAAGCA------ACCAACAAAGAA---------AAAAAAAAGGACTTTAGAAATGTTAGACAGTCCCTT---------------TTTTAT---------------ATTAGTAATAAAAATTCAAAATTATTT---------------------TTTGACTTATCCTCTTTATCACAAGCATATGTAGGGTATAAATTAGCACAAAGTCGCATTTTAAACTTATACAACTTAAGATTAAGATCTGAT---------CATGAAACCCCTCTTTTTCAT---------AAAGATAAACTAAAGGAT------AATTTTGGAGTACAAGGAATATTTGATTCCGAATTAACAGATAAGAAACTTCTTTCTTCT------GAAATAACTCAATGGAAAAGCTGGTTACAGAATGATTATCACTCTAAGATATCTCAGATTAGATGGTCGGGGTTGGTACAAAAAAAATGGAAAAATAACGAGCATCACCAC------TCTATAAGACAAAATGAAAATAAGGATTTA---GCAAAATGGGATTTATATCAAAAAGATGGGTTAATTCGTTACGAAAAGCAA---ATTACTGATTATGGATTAAACTCATTATCAAATCACAAAGGGAATTTAAAAAAAAATTATCGAAATGATCTCTTATCATATAAATCCATTAATTCTGAAAAT------------------GAAAATAAGAAGCACTCAGATATTTTTGTTTTATCCTCCCAAGTAAACAACAACCAAAAAATATCCTATAATTACAACACAAATAAAAGAAAG---------CTAGGAGAT------------AACAACTCTTTAGGCGAAAAAGCTATTACAGATATGGATAAA------------TCTTTT------TTTTATTACAGAATTTTCCATTTGTATCTTAGAAAAAGGGTCGATATTGAA---------GAGACCAATATAAAAAATACTAAA------ATAAGTAATTATCAACTAATTGAACAAATCAATAAGAAG---GGTCGTTTTGATTTGACTACTCACCAAACTCAGCAAAGCAACCCAAGGAGTCAAAGCTTTTTCGATTGGATGGGAATGAATGAAGAATTT---------CCTATTTTGAATGAAGAACTTTGGTTCTTACCAGAATTGATACTGCTTTATAATGTATATAAACTAAAACAATGGATCATACCAATTAAATCACTTCTTTTAAATTTGAATGAAAAGAAAAGTTGGAGTGAACAAAAAAATATCGCTCTAAAGCAAAAA---------------------------------------------------------------------------------------------------AGGAATCTTGGATTCCTTCTCCTAAACCACAAAGAAGATGTTCCATACTGTGGTGATTTTTTAGACTATAGT---------------GTGGAATCAGACTTAACAAAACGTATAAACGAA------------------------AGCAATACAGAAACAGAGGAAGACCTTGAGTTTTTACTAACAAGTCATTTGCTTGTTCAATTGAGATGG---TCTTTTTTTTTCAATCTAACACTAATGAAAAATTTCAAAGTTTATTGTCTCCTGCTTAGCTTGCGAAATCCAAGAGAAAGTGCTCTATCCGCTATTCAAAGAGGAACAATAAATCTAGATATA------ATGCCGAGTCCTAAGTAT------GTTACAGAATGGATGGAAAGAGGAGTATTCTTT------ATTGAACCGGTTCGTATGTCCATAAATAATCCTGGACAATTTCTTATGTATCAAATCATACGTATTTCATTAGTTCCGAAGAAGAATTATCAAAGAAATCTGGGGTATCGAGAAAAAATGGAT---------------TTTGAAAAATCCCTTTCCAAAGAGCAAAAAATT------TTTGGAAATCTAGACAGA------AAAAATTCCAGTTTGCTTGTTCTTGAAACTATTTTATCGCCAAGACATCGAAAAGAGTTAAGAATTCTAATTTCTTTCAATTCAAAAAAAAAAAAAAGTATAGATCTAAATCTGGTATTCTGCCATAGAAAAAATATAAGAATTTCTGGCCCAGTTTTGGTTGAAAGCAAT------CATCTTGATAGATTAAGGTTTTTTCTTTGGCCAACTTGTCAATTAGAAGATTTAGTTTGTATGAATCGTTTTTGGTTTAATACAAATACTGGGAGTTTTTTCAGTATGTTAAAAATACATATGTATCTCCAATTC
>Monanthes_anagensis
ATGATTTTAACATCTTTTATACTAGGTAATCTAGTAGCCTTATGCATGAAGATAATCAATTCGGTCGTTGTGGTCGGACTCTATTATGGATTTCTGACCACATTCTCCATAGGGCCCTCTTATCTCCTCCTTCTCCGAGCTCAGGTTATGGAAGAAGGAACCGAGAAGAAGGTATCAGCAACAACTGGTTTTATTACGGGACAGCTCATGATGCTCATATCGATCTATTATACGCCTCTGCATCTAGCATTGGGTAGACCTCATACAATAACTGTCCTAGCTCTCCCCCATCTTTTGTTTCATTTCTTCTGGAACAATCAAAAAAACTTTTTTGATTCTAGA---------TCTACTAACAGAAATTCAATGCGTAATCTCAGCATTCAATGTGTATTCCTGAATAATCTCATTTTTCAATTATTCAACTATTTTCTTTTACCAAGTTCAATGTTAGCCAGATTAGTCAACATTTATATGTTTCGATGCAACAACAAGATGTTATTTGTAACAAGTAGTTTTGTTGGTTGGTTAATTGGTCACGTTTTATTCATGAAATGGTTTGCGTTGGTATTAGTCTGGATACGGCAAAATCACTCTATTAGATCTAATGTACTTATTCGATCTAATAAGTACCTTGTGTCAGAAGTGATAAATTCTATGGCTCGAATCTTTAGTATTTTCTTATTTATTACCTGTGTCTACTATTTAGGCAGAATACCGTCATCCATGGTT---------CTCAAAGAAACCTCAGTAACGGAA---------GAAAGCAGAGAAGAAACAGATGTAGAAATAGAAAAAACTTCCGAAACGAAGTGGACT---------------------AAA------GAGGAACAAGAGGGATCCACC---------------------------GAAGAAGATCCTTCTCCTTTCCTTTTTTCGGAAGAAGAAGAAAAGGAGGATCCGGACAAAATCGATGAAGATGAAACGGAAGAGATCCGAGTGAACGTAAAAGAA------AAAACAAAGGATGAATTCCACTTTCACTTTCAAGAAACATGCTATCAAAACAGCCCAGTTTATGAAACTTCTTATCTGTATGGGAATCAA------GAAACTTCGAAGTTA------------GAAATACTTAAA---------------------AAAAAAGAAAATAAATTAGTAAAG---------AAAAAC------------------------ATTCTTGTGACTCTTCTTTTCGACTATAAACGATGGAACCGCCCGTTGCGATATTTAAAAAACAAAAAATTTGAAAATAGTATAATAAATGAAATGTCACAATTTTTTGTTTTTTCGTGTCAAGAT---------AATGAAAAAACAAAAATATCATTTACCTACCCACCCAGTTTAAAAACTTTTTTTGAAATACTAGAAAGAAAGATCCAGTTTTTCAGA---------TCGGTAGAATTGGTAGATTCAATCTTTGATGAACTAAAAAATACAGAGGTTTCTAAAACTGAACAAAACAAAAATAAACTAAGAACTGAATTTCAAAATAGACTAGAAGTTGTAGAAAAAAGATCGCTTTGGCTAGACGTATTAACTAGATTGCCTATTGATAAA------ACAGAATATTTACGAACTAAAAATGATCCCTTCTTAAACGGTCCCTGTCGCGGACCAACAAAAAGAATATTTGCATTACCACTCCTTAGTGAAAGTTATATA------AAAAAAAGGCCGGAGGCCGTT------------TTTATAAATAAAATACATGGTCTTATTCTTGCAAATAATTTTCTCGAATTTGAAGATATAATGAATATATCTGATAAAAAAAGAAAAACA------TTATCCGTGGGA------ATCGAAGAAATAAATAAAAAAATACCTAGACGGTCATACAAATTAATTGACGAGTTTGAACGACAAGAAAGAGAATACGAAGCAGCCGTATTAGATGACCCTGGAATGCGGTCAAGAAAAGCAAGATTTGGAGTCGTTTTTACCATAAATGAGCCC------------------ACTTATACTAATTACGATTACGAACCGGAGCAACTTTATTTGATGCATTATTCAGAAGAACCGGATTTTCGTCGAAATATAATAATGGGATCTATACGTGCTCAAAGACGCAAAATACCTATTTTAAAAATATCTCAAGCAAATGTCCATTCCCCACTTTTTTTGTACAGACTTGATAAATCAATCCTTTCTTATTTTGATATCTTTGGACTG------ATTAAACTCATTTTCCGAAATTGGATGCAAAAAACTCACGAATTTAAACGT------------------------TCAGAAACA------------AGGGATAAAAATGAAAAGTATCAAAGAGAAGCAACAATAGGGATCGAACTAGCAGCAGAACCTCCCGACGATATTTTAACGTCTCAAGTAACAAGGAGTTGTATATTAATAATACAATCAACTCTTAGGAAATATATTATATTACCCTCGTTGATAATAGCTAAAAATATTGGGCGTATCTTATTATTTCAATTTCCCGAATGGTCTGAGGATTTTGAAAATTGGAAAAAGGAAACACATGTTAAATGTACCTATAGCGGTGTTCAACTAGCCAAAAAAGACTTGCCTAAAAATTGGTTAAGTGAAGGTATTCAAATAAAGATCCTATTTCCGTTCTATCTGAAACCTTGGCATAGATCGAAACCCGAATTTCCT---------CAAATGGATCAATTAAAA------AAAAAA------AGAAAAAAAAAATTTTGTTTTTTAACTGTGTGGGGGAGACCAACCAAAAAGCCTTTTGGTTCACCGCAAAACCAACCGTCCTTTTTTGTACCCATT---------------------TTTAAAGAACTCATAAAA------------AAAACGATAAAGTTGAAAAAAAATTGT---------------------------------------------TTTTTCATT---------------------TTCAAAATATTA------AAAGAAATAAAAAACTGGATTAACAAAAGTGGTCTAGTTCTAAAAAGACTAATAAAC------GACCCCTCA---------------AAAAAAAAAAAAATCCCTTTATTTGGA------TTGAGCGAACTCGATAAATGGGAT------GAAACTAAAAAGGAAAAAGATTTGATAAAAAAG------------------------CCTCGGATAATTCGCGAATCGTCCATTTCTACTCGATCTAAAAATTGGACAAAACAGTCGCTAACAGAAAAAACAATGCAAGAT---------CTAACTATTAAAACAAGCACAATCATAAAAAAACTAGAAAAAAGAATAAACGACAAGAAAATTTTTTTTGTAATTCCTGATAAAAATTATAGGTTTAACAAAAAGGGGCATGCCGTAAAAAGATTCGAATTACAAAAAATTAAAAATATTTGTAAAATAGTAAAAAATAAAATTACTCGATTAATCTTTAACTCGCAGTATTTTATACAATTTTTT------ATTATAAGAATATACATTTATATCCTCCTA---GTTATTAAGAGAATAAGGATAAATGGACAACTTTGTGTTGATTTACAATCA---------------------------------------------------AAAAAAAAAATGGGC------AATTACAATAATGAAGCA------AACAACAAAGAA---------AAGAAAAAGGACTTTAGAAATTTTAGACAGTCCCGT---------------TTTTAT---------------ATTAGTAATAAAAATTCAAAATTATTT---------------------TTTGACTTATCCTCTTTATCACAAGCATATGTAGGGTATAAATTAGCACAAAGTCGCATTTTTCATTTATACAACTTAAGATTAAAATCTGCACTTCAATATCATGAAACCTCTCTTTTTCGT---------AAAGATAAACTAAAGGAT------AATTTTGGAGTACAAGGAATATTTGATTCCGAATTAACAGATAAGAAACTTATTTCTTCT------GCAATAACTCAATGGAAAAGCTGGTTACAGAATGATTATCACTCTAAGATATCTCAGATTAGATGGTCGGGGTTGGTACAAAAAAAATGGAAAAATAACGAGCATCACCAC------TCTATAAGACAAAATGAAAATAAAGATTTA---GCAAAATGGGATTTATATGAAAAAGCTGGATTAATTCGTTACGAAAAGCAA---ATTACTGATTATGGATTAAACTCATTATCAAATCACAAAGGGAATTTCAAAAAAAATTATCGAAATGATCTCTTATCATATAAATCCATTAATTCTGAAAAT------------------GAAAATAAGAAGCACTCAGATATTTTTGTTTTATCCTCCCAAGTAAACAACAACCAAAAAATATCCTATAATTACAAGACAAAGAAAAGAAAG---------CTAGGAGAT------------AACAACTCTTTAGGCGAAAAAGCTATTACAGATATGGATAAA------------TCTTTTTTTTTATTTTATTACAGAATTTTCCATTTGTATCTTAGAAAAAGGGTCGATATTGAA---------GAGACCAATATCAAAAATACTAAA------ATA---------AAACTAATTGAACAAATCAATAAGAAG---GGTCGTTTTTATTTGACTACTCACCAAACTCAGCAAAGCAACCCAAGGAGTCAAAGCTTTTTCGATTGGATGGGAATGAATAAAGAATTT---------CCTATTTTGAATGAAGAACTTTGGTTCTTACCAGAATTGATACTGCTTTATAATGTATATAAACTAAAACAATGGATCATACCAATTAAATCACTTCTTTTAAATTTGAATAAAAAGAAAAGTTGGAGTGAACAAAAAAATAGCGCTCTAAAGCAAAAA---------------------------------------------------------------------------------------------------TGGAATCTTGGATTCCTTCTCCTAAACCACGAAGAAGATGTTCCATACTGTGGTGATTTTATAGACTATAGT---------------GTGGAATCAGACTTAACAAAACGTATAAACGAA------------------------AGCAACACAGAAACAGAGGAAGACCTTGAGTTTTTACTAACAAGTCATTTGCTTGTTCAATTGAGATGG---TCTTTTTTTTTCAATCTAACACTAATGAAAAATTTAAAAGTTTATTGTCTCCTGCTTAGCTTGCGAAATCCAAGAGAAAGTGCTCTATCCGCTATTCAAAGAGGAACAATAAATCTAGATATA------ATGCCGAGTCCTAAGTAT------GTTACAGAATGGATGGAAAGAGGAGTATTCTTT------ATTGAACCAGTTCGTATGTCCATAAATAATCCTGGACAATTTCTTATGTATCAAATAATACGCATTTCATTAGTTCAGAAGAAGAATTATCAAAGAAATCCGGGGTATCTAGAAAAAATGGAT---------------TTTTCAAAACCCCTTTCCAAAGAGCAAAAAATG------TTTAGAAATCTAGACAGA------AAAAATTCCAGTTTGCTTGTTCTTGAAACTATTTTATCGCCAAGACGCCGAAAAGAGTTAAGAATTCTAATTTCGTTCAATTCAAAAAAAAAA---------AATCTAAATCAGGTATTCTTCCATAGAAAAAATATAAAACTTTATGGCCCAGTTTTGGTTGAAAGCAAT------CATCTTGATAGATTAAGGTTTTTTCTTTGGCCAACTTGTCAATTAGAAGATTTAGTTTGTCTGAATCGTTTTTGGTTTAATACAAATACTGGGAGTTTTTTCAGTATGTTAAGAATACATATGTATCTCCAATTC
>Monanthes_brachycaulos
ATGATTTTAACATCTTTTATACTAGGTAATCTAGTAGCCTTATGCATGAAGATAATCAATTCGGTCGTTGTGGTCGGACTCTATTATGGATTTCTGACCACATTCTCCATAGGGCCCTCTTATCTCCTCCTTCTCCGAGCTCAGGTTATGGAAGAAGGAACCGAGAAGAAGGTATCAGCAACAACTGGTTTTATTACGGGACAGCTCATGATGCTCATATCGATCTATTATACGCCTCTGCATCTAGCATTGGGTAGACCTCATACAATAACTGTCCTAGCTCTCCCCCATCTTTTGTTTCATTTCTTCTGGAACAATCAAAAAAACTTTTTTGATTCTAGA---------TCTACTAACAGAAATTCAATGCGTAATCTCAGCATTCAATGTGTATTCCTGAATAATCTCATTTTTCAATTATTCAACTATTTTCTTTTACCAAGTTCAATGTTAGCCAGATTAGTCAACATTTATATGTTTCGATGCAACAACAAGATGTTATTTGTAACAAGTAGTTTTGTTGGTTGGTTAATTGGTCACGTTTTATTCATGAAATGGTTTGCGTTGGTATTAGTCTGGATACGGCAAAATCACTCTATTAGATCTAATGTACTTATTCGATCTAATAAGTACCTTGTGTCAGAAGTGATAAATTCTATGGCTCGAATCTTTAGTATTTTCTTATTTATTACCTGTGTCTACTATTTAGGCAGAATACCGTCATCCATGGTT---------CTCAAAGAAACCTCAGTAACGGAA---------GAAAGCAGAGAAGAAACAGATGTAGAAATAGAAAAAACTTCCGAAACGAAGTGGACT---------------------AAA------GAGGAACAAGAGGGATCCACC---------------------------GAAGAAGATCCTTCTCCTTTCCTTTTTTCGGAAGAAGAAGAAAAGGAGGATCCGGACAAAATCGATGAAGATGAAACGGAAGAGATCCGAGTGAACGTAAAAGAA------AAAACAAAGGATGAATTCCACTTTCACTTTCAAGAAACATGCTATCAAAACAGCCCAGTTTATGAAACTTCTTATCTGTATGGGAATCAA------GAAACTTCGAAGTTA------------GAAATACTTAAA---------------------AAAAAAGAAAATAAATTAGTAAAG---------AAAAAC------------------------ATTCTTGTGACTCTTCTTTTCGACTATAAACGATGGAACCGCCCGTTGCGATATTTAAAAAACAAAAAATTTGAAAATAGTATAATAAATGAAATGTCACAATTTTTTGTTTTTTCGTGTCAAGAT---------AATGAAAAAACAAAAATATCATTTACCTACCCACCCAGTTTAAAAACTTTTTTTGAAATACTAGAAAGAAAGATCCAGTTTTTCAGA---------TCGGTAGAATTGGTAGATTCAATCTTTGATGAACTAAAAAATACAGAGGTTTCTAAAACTGAACAAAACAAAAATAAACTAAGAACTGAATTTCAAAATAGACTAGAAGTTGTAGAAAAAAGATCGCTTTGGCTAGACGTATTAACTAGATTGCCTATTGATAAA------ACAGAATATTTACGAACTAAAAATGATCCCTTCTTAAACGGTCCCTGTCGCGGACCAACAAAAAGAATATTTGCATTACCACTCCTTAGTGAAAGTTATATA------AAAAAAAGGCCGGAGGCCGTT------------TTTATAAATAAAATACATGGTCTTATTCTTGCAAATAATTTTCTCGAATTTGAAGATATAATGAATATATCTGATAAAAAAAGAAAAACA------TTATCCGTGGGA------ATCGAAGAAATAAATAAAAAAATACCTAGACGGTCATACAAATTAATTGACGAGTTTGAACGACAAGAAAGAGAATACGAAGCAGCCGTATTAGATGACCCTGGAATGCGGTCAAGAAAAGCAAGATTTGGAGTCGTTTTTACCATAAATGAGCCC------------------ACTTATACTAATTACGATTACGAACCGGAGCAACTTTATTTGATGCATTATTCAGAAGAACCGGATTTTCGTCGAAATATAATAATGGGATCTATACGTGCTCAAAGACGCAAAATACCTATTTTAAAAATATCTCAAGCAAATGTCCATTCCCCACTTTTTTTGTACAGACTTGATAAATCAATCCTTTCTTATTTTGATATCTTTGGACTG------ATTAAACTCATTTTCCGAAATTGGATGCAAAAAACTCACGAATTTAAACGT------------------------TCAGAAACA------------AGGGATAAAAATGAAAAGTATCAAAGAGAAGCAACAATAGGGATCGAACTAGCAGCAGAACCTCCTGACGATATTTTAACGTCTCAAGTAACAAGGAGTTGTATATTAATAATACAATCAACTCTTAGGAAATATATTATATTACCCTCGTTGATAATAGCTAAAAATATTGGGCGTATCTTATTATTTCAATTTCCCGAATGGTCTGAGGATTTTGAAAATTGGAAAAAGGAAACACATGTTAAATGTACCTATAGCGGTGTTCAACTAGCCAAAAAAGACTTGCCTAAAAATTGGTTAAGTGAAGGTATTCAAATAAAGATCCTATTTCCGTTCTATCTGAAACCTTGGCATAGATCGAAACCCGAATTTCCT---------CAAATGGATCAATTAAAA------AAAAAA------AGAAAAAAAAAATTTTGTTTTTTAACTGTGTGGGGGAGACCAACCAAAAAGCCTTTTGGTTCACCGCAAAACCAACCGTCCTTTTTTGTACCCATT---------------------TTTAAAGAACTCATAAAA------------AAAACGATAAAGTTGAAAAAAAATTGT---------------------------------------------TTTTTCATT---------------------TTCAAAATATTA------AAAGAAATAAAAAACTGGATTAACAAAAGTGGTCTAGTTCTAAAAAGACTAATAAAC------GACCCCTCA---------------AAAAAAAAAAAAATCCCTTTATTTGGA------TTGAGCGAACTCGATAAATGGGAT------GAAACTAAAAAGGAAAAAGATTTGATAAAAAAG------------------------CCTCAGATAATTCGCGAATCGTCCATTTCTACTCGATCTAAAAATTGGACAAAACAGTCGCTAACAGAAAAAACAATGCAAGAT---------CTAACTATTAAAACAAGCACAATCATAAAAAAACTAGAAAAAAGAATAAACGACAAGAAAAATTTTTTTGTAATTCCTGATAAAAATTATAGGTTTAACAAAAAAGGGCATGCCGTAAAAAGATTCGAATTACAAAAAATTAAAAATATTTGTAAAATAGTAAAAAATAAAATTACTCGATTAATCTTTAACTCGCAGTATTTTATACAATTTTTT------ATTATAAGAATATACATTTATATCCTCCTA---GTTATTAAGAGAATAAGGATAAATGGACAACTTTGTGTTGATTTACAATCA---------------------------------------------------AAAAAAAAAATGGGC------AATTACAATAATGAAGCA------AACAACAAAGAA---------AAGAAAAAGGACTTTAGAAATTTTAGACAGTCCCGT---------------TTTTAT---------------ATTAGTAATAAAAATTCAAAATTATTT---------------------TTTGACTTATCCTCTTTATCACAAGCATATGTAGGGTATAAATTAGCACAAAGTCGCATTTTTCATTTATACAACTTAAGATTAAAATCTGCACTTCAATATCATGAAACCTCTCTTTTTCGT---------AAAGATAAACTAAAGGAT------AATTTTGGAGTACAAGGAATATTTGATTCCGAATTAACAGATAAGAAACTTATTTCTTCT------GCAATAACTCAATGGAAAAGCTGGTTACAGAATGATTATCACTCTAAGATATCTCAGATTAGATGGTCGGGGTTGGTACAAAAAAAATGGAAAAATAACGAGCATCACCAC------TCTATAAGACAAAATGAAAATAAAGATTTA---GCAAAATGGGATTTATATGAAAAAGCTGGATTAATTCGTTACGAAAAGCAA---ATTACTGATTATGGATTAAACTCATTATCAAATCACAAAGGGAATTTCAAAAAAAATTATCGAAATGATCTCTTATCATATAAATCCATTAATTCTGAAAAT------------------GAAAATAAGAAGCACTCAGATATTTTTGTTTTATCCTCCCAAGTAAACAACAACCAAAAAATATCCTATAATTACAAGACAAAGAAAAGAAAG---------CTAGGAGAT------------AACAACTCTTTAGGCGAAAAAGCTATTACAGATATGGATAAA------------TCTTTTTTTTTATTTTATTACAGAATTTTCCATTTGTATCTTAGAAAAAGGGTCGATATTGAA---------GAGACCAATATCAAAAATACTAAA------ATA---------AAACTAATTGAACAAATCAATAAGAAG---GGTCGTTTTTATTTGACTACTCACCAAACTCAGCAAAGCAACCCAAGGAGTCAAAGCTTTTTCGATTGGATGGGAATGAATAAAGAATTT---------CCTATTTTGAATGAAGAACTTTGGTTCTTACCAGAATTGATACTGCTTTATAATGTATATAAACTAAAACAATGGATCATACCAATTAAATCACTTCTTTTAAATTTGAATAAAAAGAAAAGTTGGAGTGAACAAAAAAATAGCGCTCTAAAGCAAAAA---------------------------------------------------------------------------------------------------TGGAATCTTGGATTCCTTCTCCTAAACCACGAA------------------------------------------------------GTGGAATCAGACTTAACAAAACGTATAAACGAA------------------------AGCAACACAGAAACAGAGGAAGACCTTGAGTTTTTACTAACAAGTCATTTGCTTGTTCAATTGAGATGG---TCTTTTTTTTTCAATCTAACACTAATGAAAAATTTAAAAGTTTATTGTCTCCTGCTTAGCTTGCGAAATCCAAGAGAAAGTGCTCTATCCGCTATTCAAAGAGGAACAATAAATCTAGATATA------ATGCCGAGTCCTAAGTAT------GTTACAGAATGGATGGAAAGAGGAGTATTCTTT------ATTGAACCAGTTCGTATGGCCATAAATAATCCTGGACAATTTCTTATGTATCAAATAATACGCATTTCATTAGTTCAGAAGAAGAATTATCAAAGAAATCCGGGGTATCTAGAAAAAATGGAT---------------TTTTCAAAACCCCTTTCCAAAGAGCAAAAAATG------TTTAGAAATCTAGACAGA------AAAAATTCCAGTTTGCTTGTTCTTGAAACTATTTTATCGCCAAGACGCCGAAAAGAGTTAAGAATTCTAATTTCGTTCAATTCAAAAAAAAAA---------AATCTAAATCAGGTATTCTTCCATAGAAAAAATATAAAACTTTATGGCCCAGTTTTGGTTGAAAGCAAT------CATCTTGATAGATTAAGGTTTTTTCTTTGGCCAACTTGTCAATTAGAAGATTTAGTTTGTCTGAATCGTTTTTGGTTTAATACAAATACTGGGAGTTTTTTCAGTATGTTAAGAATACATATGTATCTCCAATTC
>Monanthes_muralis
ATGATTTTAACATCTTTTCTACTAGGTAATCTAGTAGCCTTATGCATGAAGATAATCAATTCGGTCGTTGTGGTCGGACTCTATTATGGATTTCTGACCACATTCTCCATAGGGCCCTCTTATCTCCTCCTTCTCCGAGCTCAGGTTATGGAAGAAGGAACCGAGAAGAAGGTATCAGCAACAACTGGTTTTATTACGGGACAGCTCATGATGCTCATATCGATCTATTATACGCCTCTGCATCTAGCATTGGGTAGACCTCATACAATAACTGTCCTAGCTCTCCCCCATCTTTTGTTTCATTTCTTCTGGAACAATCAAAAAAACTTTTTTGATTCTAGA---------TCTACTAACAGAAATTCAATGCGTAATCTCAGCATTCAATGTGTATTCCTGAATAATCTCATTTTTCAATTATTCAACTATTTTCTTTTACCAAGTTCAATGTTAGCCAGATTAGTCAACATTTATATGTTTCGATGCAACAACAAGATGTTATTTGTAACAAGTAGTTTTGTTGGTTGGTTAATTGGTCACGTTTTATTCATGAAATGGTTTGCGTTGGTATTAGTCTGGATACGGCAAAATCACTCTATTAGATCTAATGTACTTATTCGATCTAATAAGTACCTTGTGTCAGAAGTGATAAATTCTATGGCTCGAATCTTTAGTATTTTCTTATTTATTACCTGTGTCTACTATTTAGGCAGAATACCGTCATCCATGGTT---------CTCAAAGAAACCTCAGTAACGGAA---------GAAAGCAGAGAAGAAACAGATGTAGAAATAGAAAAAACTTCCGAAACGAAGTGGACT---------------------AAA------GAGGAACAAGAGGGATCCACC---------------------------GAAGAAGATCCTTCTCCTTTCCTTTTTTCGGAAGAAGAAGAAAAGGAGGATCCGGACAAAATCGATGAAGATGAAACGGAAGAGATCCGAGTGAACGTAAAAGAA------AAAACAAAGGATGAATTCCACTTTCACTTTCAAGAAACATGCTATCAAAACAGCCCAGTTTATGAAACTTCTTATCTGTATGGGAATCAA------GAAACTTCGAAGTTA------------GAAATACTTAAA---------------------AAAAAAGAAAATAAATTAGTAAAG---------AAAAAC------------------------ATTCTTGTGACTCTTCTTTTCGACTATAAACGATGGAACCGCCCGTTGCGATATTTAAAAAACAAAAAATTTGAAAATAGTATAATAAATGAAATGTCACAATTTTTTGTTTTTTCGTGTCAAGAT---------AATGAAAAAACAAAAATATCATTTACCTACCCACCCAGTTTAAAAACTTTTTTTGAAATACTAGAAAGAAAGATCCAGTTTTTCAGA---------TCGGTAGAATTGGTAGATTCAATCTTTGATGAACTAAAAAATACAGAGGTTTATAAAACTGAACAAAACAAAAATAAACTAAGAACTGAATTTCAAAATAGACTAGAAGTTGTAGAAAAAAGATCGCTTTGGCTAGACGTATTAACTAGATTGCCTATTGATGAA------ACAGAATATTTACGAACTAAAAATGATCCCTTCTTAAACGGTCCCTGTCGCGGACCAACAAAAAGAATATTTGCATTACCACTCCTTAGTGAAAGTTATATA------AAAAAAAGGCCGGAGGCCGTT------------TTTATAAATAAAATACATGGTCTTATTCTTGCAAATAATTTTCTCGAATTTGAAGATATAATGAATATATCTGATAAAAAAAGAAAAACA------TTATCCGTGGGA------ATCGAAGAAATAAATAAAAAAATACCTAGACGGTCATACAAATTAATTGACGAGTTTGAACGACAAGAAAGAGAATACGAAGCAGCCGTATTAGATGACCCTGGAATGCGGTCAAGAAAAGCAAGATTTGGAGTCGTTTTTACCATAAATGAGCCC------------------ACTTATACTAATTACGATTACGAACCGGAGCAACTTTATTTGATGCATTATTCAGAAGAACCGGATTTTCGTCGAAATATAATAATGGGATCTATACGTGCTCAAAGACGCAAAATACCTATTTTAAAAATATCTCAAGCAAATGTCCATTCCCCACTTTTTTTGTACAGACTTGATAAATCAATCCTTTCTTATTTTGATATCTTTGGACTG------ATTAAACTCATTTTCCGAAATTGGATGCAAAAAACTCACGAATTTAAACGT------------------------TCAGAAACA------------AGGGATAAAAATGAAAAGTATCAAAGAGAAGCAACAATAGGGATCGAACTAGCAGCAGAACCTCCCGACGATATTTTAACGTCTCAAGTAACAAGGAGTTGTATATTAATAATACAATCAACTCTTAGGAAATATATTATATTACCCTCGTTGATAATAGCTAAAAATATTGGGCGTATCTTATTATTTCAATTTCCCGAATGGTCTGAGGATTTTGAAAATTGGAAAAAGGAAACACATGTTAAATGTACCTATAGCGGTGTTCAACTAGCCAAAAAAGACTTGCCTAAAAATTGGTTAAGTGAAGGTATTCAAATAAAGATCCTATTTCCGTTCTATCTGAAACCTTGGCATAGATCGAAACCCGAATTTCCT---------CAAATGGATCAATTAAAA------AAAAAA------AGAAAAAAAAAAATTTGTTTTTTAACTGTGTGGGGGAGACCAACCAAAAAGCCTTTTGGTTCACCGCAAAACCAACCGTCCTTTTTTGTACCCATT---------------------TTTAAAGAACTCATAAAA------------AAAACGATAAAGTTGAAAAAAAATTGT---------------------------------------------TTTTTCATT---------------------TTCAAAATATTA------AAAGAAATAAAAAACTGGATTAACAAAAGTGATCTAGTTCTAAAAAGACTAATAAAC------GACCCCTCA---------------AAAAAAAAAAAAATCCCTTTATTTGGA------TTGAGCGAACTCGATAAATGGGAT------GAAACTAAAAAGGAAAAAGATTTGATAAAAAAG------------------------CCTCAGATAATTCGCGAATCGTCCATTTCTACTCGATCTAAAAATTGGACAAAACAGTCGCTAACAGAAAAAACAATGCAAGAT---------CTAACTATTAAAACAAGCACAATCATAAAAAAACTAGAAAAAAGAATAAACGACAAGAAATTTTTTTTTGTAATTTCTGATAAAAATTATAGGTTTAACAAAAAAGGGCATGCCGTAAAAAGATTAGAATTACAAAAAATTAAAAATATTTGTAAAATAGTAAAAAATAAAATTACTCGATTAATCTTTAACTCGCAGTATTTTATACAATTTTTT------ATTATAAGAATATACATTTATATCCTCCTA---GTTATTAAGAGAATAAGGATAAAGGGACAACTTTGTGTTGATTTACAATCA---------------------------------------------------AAAAAAAAAATGGGC------AATTACAATAATGAAGCA------AACAACAAAGAA---------AAGAAAAAGGACTTTAGAAATTTTAGACAGTCCCGT---------------TTTTAT---------------ATTAGTAATAAAAATTCAAAATTATTT---------------------TTTGACTTATCCTCTTTATCACAAGCATATGTAGGGTATAAATTAGCACAAAGTCGCATTTTTCATTTATACAACTTAAGATTAAAATCTGCACTTCAATATCATGAAACCTCTCTTTTTCGT---------AAAGATAAACTAAAGGAT------AATTTTGGAGTACAAGGAATATTTGATTCCGAATTAACAGATAAGAAACTTATTTCTTCTGCAATTGCAATAACTCAATGGAAAAGCTGGTTACAGAATGATTATCACTCTAAGATATCTCAGATTAGATGGTCGGGGTTGGTACAAAAAAAATGGAAAAATAACGAGCATCACCAC------TCTATAAGACAAAATGAAAATAAAGATTTA---GCAAAATGGGATTTATATGAAAAAGCTGGATTAATTCGTTACGAAAAGCAA---ATTACTGATTATGGATTAAACTCATTATCAAATCACAAAGGGAATTTCAAAAAAAATTATCGAAATGATCTCTTATCATATAAATCCATTAATTCTGAAAAT------------------GAAAATAAGAAGCACTCAGATATTTTTGTTTTATCCTCCCAAGTAAACAACAACCAAAAAATATCCTATAATTACAAGACAAAGAAAAGAAAG---------CTAGGAGAT------------AACAACTCTTTAGGCGAAAAAGCTATTACAGATATGGATAAA------------TCTTTTTTTTTATTTTATTACAGAATTTTCCATTTGTATCTTAGAAAAAGGGTCGATATTGAA---------GAGACCAATATCAAAAATACTAAA------ATA---------AAACTAATTGAACAAATCAATAAGAAG---GGTCGTTTTTATTTGACTACTCACCAAACTCAGCAAAGCAACCCAAGGAGTCAAAGCTTTTTCGATTGGATGGGAATGAATAAAGAATTT---------CCTATTTTGAATGAAGAACTTTGGTTCTTACCAGAATTGATACTGCTTTATAATGTATATAAACTAAAACAATGGATCATACCAATTAAATCACTTCTTTTAAATTTGAATAAAAAGAAAAGTTGGAGTGAACAAAAAAATAGCGCTCTAAAGCAAAAA---------------------------------------------------------------------------------------------------TGGAATCTTGGATTCCTTCTCCTAAACCACGAAGAAGATGTTCCATACTGTGGTGATTTTATAGACTATAGT---------------GTGGAATCAGACTTAACAAAACGTATAAACGAA------------------------AGCAACACAGAAACAGAGGAAGACCTTGAGTTTTTACTAACAAGTCATTTGCTTGTTCAATTGAGATGG---TCTTTTTTTTTCAATCTAACACTAATGAAAAATTTAAAAGTTTATTGTCTCCTGCTTAGCTTGCGAAATCCAAGAGAAAGTGCTCTATCCGCTATTCAAAGAGGAACAATAAATCTAGATATA------ATGCCGAGTCCTAAGTAT------ATTACAGAATGGATGGAAAGAGGAGTATTCTTT------ATTGAACCAGTTCGTATGTCCATAAATAATCCTGGACAATTTCTTATGTATCAAATAATACGCATTTCATTAGTTCAGAAGAAGAATTATCAAAGAAATCCGGGGTATCTAGAAAAAATGGAT---------------TTTTCAAAACCCCTTTCCAAAGAGCAAAAAATG------TTTAGAAATCTAGACAGA------AAAAATTCCAGTTTGCTTGTTCTTGAAACTATTTTATCGCCAAGACGCCGAAAAGAGTTAAGAATTCTAATTTCGTTCAATTCAAAAAAAAAA---------AATCTAAATCAGGTATTCTTCCATAGAAAAAATATAAAACTTTATGGCCCAGTTTTGGTTGAAAGCAAT------CATCTTGATAGATTAAGGTTTTTTCTTTGGCCAACTTGTCAATTAGAAGATTTAGTTTGTCTGAATCGTTTTTGGTTTAATACAAATACTGGGAGTTTTTTCAGTATGTTAAGAATACATATGTATCTCCAATTC
>Monanthes_polyphylla
ATGATTTTAACATCTTTTCTACTAGGTAATCTAGTAGCCTTATGCATGAAGATAATCAATTCGGTCGTTGTGGTCGGACTCTATTATGGATTTCTGACCACATTCTCCATAGGGCCCTCTTATCTCCTCCTTCTCCGAGCTCAGGTTATGGAAGAAGGAACCGAGAAGAAGGTATCAGCAACAACTGGTTTTATTACGGGACAGCTCATGATGCTCATATCGATCTATTATGCGCCTCTGCATCTAGCATTGGGTAGACCTCATACAATAACTGTCCTAGCTCTCCCCCATCTTTTGTTTCATTTCTTCTGGAACAATCAAAAAAACTTTTTTGATTCTAGA---------TCTACTAACAGAAATTCAATGCGTAATCTCAGCATTCAATGTGTATTCCTGAATAATCTCATTTTTCAATTATTCAACTATTTTCTTTTACCAAGTTCAATGTTAGCCAGATTAGTCAACATTTATATGTTTCGATGCAACAACAAGATGTTATTTGTAACAAGTAGTTTTGTTGGTTGGTTAATTGGTCACGTTTTATTCATGAAATGGTTTGCGTTGGTATTAGTCTGGATACGGCAAAATCACTCTATTAGATCTAATGTACTTATTCGATCTAATAAGTACCTTGTGTCAGAAGTGATAAATTCTATGGCTCGAATCTTTAGTATTTTCTTATTTATTACCTGTGTCTACTATTTAGGCAGAATACCGTCATCCATGGTT---------CTCAAAGAAACCTCAGTAACGGAA---------GAAAGCGGAGAAGAAACAGATGTAGAAATAGAAAAAACTTCCGAAACGAAGTGGACT---------------------AAA------GAGGAACAAGAGGGATCCACC---------------------------GAAGAAGATCCTTCTCCTTTCCTTTTTTCGGAAGAAGAAGAAAAGGAGGATCCGGACAAAATCGATGAAGATGAAACGGAAGAGATCCGAGTGAACGTAAAAGAA------AAAACAAAGGATGAATTCCACTTTCACTTTCAAGAAACATGCTATCAAAACAGCCCAGTTTATGAAACTTCTTATCTGTATGGGAATCAA------GAAACTTCGAAGTTA------------GAAATACTTAAA---------------------AAAAAAGAAAATAAATTAGTAAAG---------AAAAAC------------------------ATTCTTGTGACTCTTCTTTTCGACTATAAACGATGGAACCGCCCGTTGCGATATTTAAAAAACAAAAAATTTGAAAATAGTATAATAAATGAAATGTCACAATTTTTTGTTTTTTCGTGTCAAGAT---------AATGAAAAAAAAAAAATATCGTTTACCTACCCACCCAGTTTAAAAACTTTTTTTGAAATACTAGAAAGAAAGATCCAATTTTTCAGA---------TCGGTAGAATCGGTAGATTCAATCTTTGATGAACGAAAAAATACAGAGGTTTCTAAAACTGAACAAAACAAAAACAAACTAAGAACTGAATTTCGAAATAGACTAGAAGTTGTAGAAAAAAGATCACTTTGGCTAGACGTATTAACTAGATTGCCTATTGATGAA------ACAGAATATTTACGAACTAAAAATGATCCCTTCTTAAACGGTCCCTGTCGCGGACCAACAAAAAGAATATTTGCATTACCACTCCTTAGTGAAAGTTATATA------AAAAAAAGGCCGGAGGCCGTT------------TTTATAAATAAAATACATGGTCTTATTCTTGCAAATAATTTTCTAGAATTTGAAGATATAATGAATATATCTGATAAAAAAAGAAAAACA------TTATCCGTGGGA------ATCGAGGAAATTAGTAAAAAAATACCTAGACGGTCATACAAATTAATTGACGAGGTTGAACGACAAGAAAGAGAATACGAAGCAGCCGTATTAGACGACGCTGGAATGCGGTCAAGAAAAGCAAGACTTGGAGTCGTTTTTACCATAAATGAGCCC------------------ACTTATACTAATTACGCTTACGATCCGGAGCAACTTTATTTGATGCATTATTCAGAAGATCCAGATTTTCGTCGAAATATAATAATGGGATCTATACGTGCTGAAAGACGCAAAATACCTATTTTAAAAATATCTCAAGCAAATGTCCATTCCCCACTTTTTTTGTACAGACTTGATAAATCAATCCTTTCTTATTTTGATATCTTTGGACTG------ATTAAACTCATTTTCCGAAATTGGATGCAAAAAACTCACGAATTTAAACGT------------------------TCAGAAACA------------AGGGATAAAAATGAAAAGTATAAAAGAGAAGCAACAATAGGGATCGAACTAGCAGCAGAACCTCCCAACGATATTTTAACGTCTCAAGTAACAAGGAGTTGTATATTAATAATACAATCAACTCTTAGGAAATATATTATATTACCCTCGTTGATAATAGCTAAAAATATCGGGCGTATCTTATTATTTCAATTTCCCGAATGGTCTGAGGATTTTGAAAATTGGAAAAAGGAAACACATGTTAAATGTACCTATAGCGGTGTTCAACTAGCCAAAAAAGACTTGCCTAAAAATTGGTTAAGTGAAGGTATTCAAATAAAGATCCTATTTCCGTTCTATCTGAAACCTTGGCATAGATCGAAACCCAAATTTCCT---------CAAATGGATCAATTAAAA------AAAAAA------GAAAAAAAAAAATTTTGTTTTTTAACTGTGTGGGGGAGACCAACCAAACAGCCTTTTGGTTCACCGCAAAACCAACCGTCCTTTTTTATACCCATT---------------------TTTAAAGAACTCATAAAA------------AAACCGATAAAGTTGAAAAAAAATTGT---------------------------------------------TTTGTCATT---------------------TTAAAAATATTA------AAAGAAAAAAAAAACTGGATTAACAAAAGTGGTTTAGCTCTAAAAAGACTAATAAAC------GACCCCTCA---------------AAAAAAAATACAATTCTTTTATTTGGA------TTGAGCGAACTCGATAAATGGGAT------GAAACTAAAAAGGAAAAAGATTTGATAAAAAAG------------------------CCTCAGATAATTCGCGAATCGTCCATTTCTACTCGATCTAAAAATTGGACAAAACAGTCGCTAACAGAAAAAACAATGCAAGAT---------CTAACTATTAAAACAAGCACAATCATAAATAAACTAGAAAAAAGAATAAACGACAAGAAAATTTTTTTTGTAATTCCTGAGAAAAATAATAGGTTTAACAAAAAAGGGCATGCCGTAAAAAGATTCGAATTACAAAAAATTAAAAATCTTTGTAAAATAGTAAAAAAGAAAAGTACTCGAGTAATCTTTAACTCGCAGTATTTTATACAATCTTTT------ATTATAAGAATATACATTTCTATCCTCCTA---GTTATTAAGAGAATAAGGATAAAGGTCCAACTTTGTGTTGATTTACAATCA---------------------------------------------------AAAAAAAAAATGGGC------AATTACAATAATGAAGCA------AACAACAAA------------AAAAAAAAAGACTTTATAAATTTTAGACAGTCCCGT---------------TTTTAT---------------ATTAGTAATACAAATTCAAAATTATTT---------------------TTTGACTTATCCTCTTTATCACAAGCATATGTAGGGTATAAATTAGCACAAAGTCGCATTTTTAACTTATACAACTTAAGATTAAAATCTGCACTTCAATATCATGAAACCTCTCGTTTTCGT---------AAAGATAAACTAAAGGAT------AATTTTGGAGTACAAGGAATATTTGATTCCGAATTAACAGATAAGAAACGTCTTTCTTCT------GGAATAACTCAATGGAAAAGCTGGTTACAGAATGATTATCACTCTAAGATATCTCAGATTAGATGGTCGGGGTTGGTACAAAAAAAATGGAAAAATAACGAGCATCACCAC------TCTATAAGACAAAATGAAACTAAGGATTTA---GCAAAATGGGATTTATATGAAAAAGATGGATTAATTCGTTACGAAAAGCAA---ATTACTGATTATGGATTAAACTCATTATCAAATCACAAAGGGAATTTCAAAAAAAATTATCGAAATGATCTCTTATCATATAAATCCATTAATTCTGAAAAT------------------GAAAATAAGAAGCACTCAGATATTTTTGTTTTATCCTCCCAAGTAAACAACAACCAAAAAATATCCTATAATTACAAGACAAATAAAAGAAAG---------CTAGGAGAT------------AACAACTCTTTAGGCGAAAAAGCTATTACAGATATGGATAAA------------TCTTTTTTTTTTTTTTATTACAGAATTTTCCATTTGTATCTTAGAAAAAGGGTCGATATTGAA---------GAGACCTATATCAAAAATACTAAA------ATAAGTAATTATCAACTAATTGAACAAATCAATAAGAAG---GGTCGTTTTGATTTGACTACTCACCAAACTCAGCAAAGCAACCCAAGGAGTCAAAGTTTTTTCAATTGGATGGGAATGAATGAAGAATTT---------CCTATTTTGAATGACGAACTTTGGTTCTTACCAGAATTGATACTGCTTTATAATGTATATAAACTAAAACAATGGATCATACCAATGAAATCACTTCTTTTCAATTTGAATAAAAAGAAAAGTTGGAGTGAACAAAAAAATATCGCTCTAAAGCTAAAA---------------------------------------------------------------------------------------------------TGGAATCTTGGATTCCTTCTCCTAAACCACGAAGAAGATGTTCCATACTGTGGTGATTTTTTAGACTATAGT---------------GTGGAATCAGACTTAACAAAACGTATAAACGAA------------------------AGCAATACAGAAACAGAGGAAGACCTTGAGTTTTTAATAACAAGTCATTGGCTTGTTCAATTGAGATGG---TCTTTTTTTTTCAATCTAACACTAATGAAAAATTTCAAAGTTTATTGTCTCCTGCTTAGCTTGCGAAATCCAAGAGAAAGTGCTCTATCCGCTATTCAAAGAGGAACAATAAATCTAGATATA------ATGCCGAGTCCTACGTAT------GTTACAGAATGGATGGAAAGAGGAGTATTCTTT------ATTGAACCAGTTCGTATGTCCATAAATAATCCTGGACAATTTCTTATGTATCAAATCATACGCATTTCATTAGTTCAGAAGAAGAATTATCAAAGAAATCCGGGGTATCGAGAAAAAATGGCT---------------TTTTCAAAACCCCTTTCCAAAGAGCAAAAAATG------TTTGGAAATCTAGACAGA------AAAAATTCCAGTTTGCTTGTTCTTGAAACTATTTTATCGCCAAGACGTCGAAAAGAGTTAAGAATTCTAATTTCTTTCAATTCAAAAAAAAAA---------AATCTAAATCAGGTATTCTGCCATAGAAAAAATATAAAAATTTATGGCCCAGTTTTGGTTGAAAGCAAT------CATCTTGATAGATTAAGGTTTTTTCTTTGGCCAACTTGTCAATTAGAAGATTTAGTTTATCTGAATCGTTTTTGGTTTAATACAAATACTGGGAGTTTTTTCAGTATGTTAAGAATACATATGTATCTCCAATTC
>Rosularia_alpestris
ATGATTTTAACATCTTTTCTACTAGGTAATCTAGTAGCCTTATGCATGAAGATAATCAATTCGGTCGTTGTGGTCGGACTCTATTATGGATTTCTGACCACATTCTCCATAGGGCCCTCTTATCTCTTCCTTCTCCGAGCTCAGGTTATGGAAGAAGGAACCGAGAAGAAGGTAGCAGCAACAACTGGTTTTATTACGGGACAGCTCATGATGCTCATATCGATCTATTATGCGCCTCTGCATCTAGCATTGGGTAGACCTCATACAATAACTGTCCTAGCTCTCCCCCATCTTTTGTTTCATTTCTTCTGGAACAATCAAAAACACTTTTTTGATTCTAGATCTACTAATTCTACTAACAGAAATTCAATGCGTAATCTCAGCATTCAATGTGTATTCCTGAATAATCTCATTTTTCAATTATTCAACTATTTTCTTTTACCAAGTTCAATGTTAGCCAGATTAGTCAACATTTATATGTTTCGATGCAACAACAAGATGTTATTTGTAACAAGTAGTTTTGTTGGTTGGTTAATTGGTCACGTTTTATTCATGAAATGGGTTGGGTTGGTATTAGTCTGGATACGGCAAAATCACTCTATTAGATCTAATGTACTTATTCGATCTAATAAGTACCTTGTGTCAGAAGTGAGAAATTCTATGGCTCGAATCTTTAGTATTTTCTTATTTATTACCTGTGTCTACTATTTAGGCAGAATACCGTCATCCATGGTT---------CTCAAAGAAACCTCAGTAACGGAAGAAAGGGAGGAAAGCAGAGAAGAAACAGATGTAGAAATAGAAAAAACTTCCGAACCGAAGTGGACT---------------------AAA------GAGGAACAAGAGGGATCCACC---------------------------GAAGAAGATCCTTCTCCTTCCCTTTTTTCG------GAAGAAAAGGAGGATCCGGACAAAATCGATGAAGATGAAACGGAAGAGATCCGAGTGAACGAAAAAGAA------AAAACAAAGGATGAATTCCACTTTCACTTTAAAGAGACATGCTATCAAAATAGCCCAGTTTATGAAACTTCTTATCTGTATGGGAATCCA------GAAACTTCGAAGTTA------------GAAATACTTAAA---------------------AAAAAAGAAAAGAAATTAGTAAAT---------ACAAAC------------------------TTTCTTGTAACTCTTCTTTTCGACTATAAACGATGGAAACGCCCGTTGCGCTATTTAAAAAACAATAAATTTGAAAATAGTATAATAAATGAAATGTCACAATATTTTTTTTTTTCGTGTCAAGAT---------ACTGAAAAAAAAAGAATATCGTTTACCTACCCACCCAGTTTGAAAACTTTTTTGGAAATGCTAGAAAGAAAGATAAATCTTTTCAGA---------TCGGTAGAATCGGTAGATTCAATCTTTGATGAACTCAAAAATTCATGGGTTTCTAAAAATGAACAAAACAAAAACAAACTAAGAACGGAATTTATAAATAGACTAGAAGTTGTAGAAAAAAGATCTCTTTGGCTAGATGTATTAACTAGATTTTGTATTGATGAA------AAAGAATATTTACTAAAAAAAAATGATCCCTTTTTAAATGGTCCCTATCGTGGACCAACAAAAGGAATATTTTCATTACCATTGCTTAGTGAAAATTGCATA------AAAAAAAGGCCAGAGGCTCCT------------TTTATAAATAAAATACATGCTCTTATTCTTGCTAATAATTTTCTAGAATTTGAAGATATAATGGATATATCTGATAAAAAAAGAAAAACA------TTATCCGGGGGA------ATAAAGGAAATTAGTAAAAAAATACCTCGACGGTCATACAAATTAATTGACGAGTTTGAACTACAAGAAAGAGAATACGAAGCAACCGTATTAGACGACCCTGGAATGAGGTCAATAAAATCAAGATTTGGAGTAGTTTTTACTATAAATGAGCCC------------------ACTTATACTAATTACGATTACAAACCAGAGCAATTTTATTTGATGCATTATTCAGAACAACCAGATTTTCGCCGAAATATAATCATGGGCTCTATACGTGCTCAACGGCGTAAAATACCTGTTTTAAAACTGGCTCAAGCAAATGCACATTCCCCACTTTTTTTGTATAGCCTCGATAAATCAATCCTTTCTTATTTTGATATCTTTGGACTG------ATTAAACTCATTTTCAAAAATTGGATGAAAAAAACTAACGAATTTGAACTT------------------------TCAGAAAAA------------AAGGATAAAAATGAGAAGTATAAAAGAGAAGCAACAATGGGGATCGAACTAACAGCAGAACCCCCCAAGCGTATTCTAACTCCTCAATTAACAAGGAGTTGTATATTAATAATAAAATCAACTCTTAGGAAATATATTATATTACCCTCATTGATAATAGCTAAAAATATTGGCCGTAGCTTATTTTTTCAATCTCCCGAATGGTCCGAGGATTTTGAAAATTGGAATAAGGAAACGCATGTTAAATGCACTTATAGTGGTGTTCAACTATCCGAAAAAGACTTGCCAAAAAACTGGTTAAGTGAAGGTATTCAGATAAAGATCCTATTTCCGTTCTATCTGAAACCTTGGCATAGATCGAAAAACGAATCCCCT---------CAAATGGATCAATTGAAACTGAAAAAAAAA------GAAAAAAAAAAAATTCTTTTTTTAACTGTGTGGGGGAAGCCAACCAAACAGCCCTTTGGTTCACCCCAAAACCAACCTTCCTTTTTTGTACCCATT---------------------TTTAAAGAACTCCTAAAA------------AAAACGATAAAATTGAAAAGAAATTTT---------------------------------------------TTTTTTATT---------------------TTAAAAATGTTA------AAAGAAATAAAAAACCGGATTAACAAAAGTGGTCTAGTTCTAAACAGACTAATAAAC------GGCCCCTCA------------------AAAAATAAAATTCTTTTATTTGGA------TTGAGCGAACTAGATAAATCGGGT------GAAACTAAAAACGAAAAAGATTTAATAAAAAAT------------------------AATCAGATAATTCGCGAATCGTCCATTCCAACTCGATCTAAAAATTGGACAAAACTTTCGCTAACAGAAAAAAAAATGCAAGAT---------CTAACTATTAGAACAAGCACAATCAGAAATCAACTAGAAAAAAGAATAAACGACAAGCAAAAATATTTTAGAACGCCTGAGATAAATAATAGGGTTAACAAAAAATGGCATGGCGTAAAAAGCTTAGAATTGAAAAAATTGAAAACTATTTGTCAAATAATAAAAAAACGAATTACTCGATTAATCTTTAACTCGCAGTATTTTATACAATCTTTT------ATTGTAAGAATATACATTTATATCCTCCGA---GTTATTAATATACTAAGGATCAAAGGGCAACTCTTTTTTGATTTTGAATCAAAA------------------------------------------------AAAAAAAAAATGGATAAGTACAATTACAATAATGAAGCA------AACAAAAAAGAA---------AAAAAAATTGACTTTAGAAACTTTAGACAGTCCTGG---------------TTTTAT---------------ATTAGTAATAAAAATTCAAAATTGTTT---------------------TTTGAATTATCTTCTTTATCACAAGCATATATAGGGTATAAATTAGTACAAAGCCGTAGTTTTAACTTATATAACTTAAAACTAAGATCTGCACTTCAATATCAGGAAACCTATCTTTTTACT---------AAAGATAAAATAAAGAAT------AATTTTGGATTACAAGAAGTATTTGATTCGGAATTAACCGATAAGAAACTTCTTACTTCT------GGAATAACGCAATGGAAAGGCTGGTTACAGAATCATTATCAATCTAAGATATCTCATATTAGATGGTCTGGATTGGTACAAAAAAAAGAAAAA------------CGCCAC------TCTATAAGACAAACTGAAAAGGGGGATTTA---TCAAAATGGGAGTTATATGAAAAAGATGGGTTAATTAATTACGAAAATCAA---ATTAATGATTATGGATTAAACTCATTATCAAATCACAAAGGGAATTTTCAAAAAAATTATCGAAATGATCTCTTATCATATAAATCTATTAATTCT------------------------GAAAATAAGAAGAACTCATATATTTTTGTTTTACCATCACAAGTAAACAACAACCAAAACATATCCTATAATTACAACACAAATAAAAGAACA---------------GAT------------AAGAATTCTTTAGGCAAAAAAGTTATTACAGATATGGAGAAA------------TCCTTT------TTTTATTACCGAATTATCCATTTGTGTCGTAGAAAAAGGGTCGATATTGAAGCCTGTATCCCGACT---------AATACTAAG------ATAAGTAATTATCAACTAATTGAACAAATCAATAAGAAGAGGGGTCTTTTTTATTTGACAACTCACCAAACTCAGCAAACCAACCCAAGGATTCAAAGCTTTTTCGATTGGCTGGGAATGAATGAAGAATTT---------CCTATTTTGAATGAAGAACTTTGGTTCTTACCAGAATTGATACTGCTTTATAATGTATATAAACTAAAACTATGGATCATACCAATCAAATCACTTCTTTTAAATTTGACTGAAAATAAAAGTTTGAGTGAAAAACAAAATATCGCTTTAAAGCAAAAA---------------------------------------------------------------------------------------------------TGGAATCTTGGATCCGTTTTCTTAAACCAAGAAAAAGATGTTTCAGACTGTGGTGATTTTTTAGACGATAGT---------------GTGGAATCAGACATAAAAACACGTATAAACGAA------------------------AACAAT------ACAGAAGAAGACCTGGATTTTATACTAACAAGTCATTTGCTTGTTCAATTGAGATGG---TCTTTTTTTTTCAATTTAACAATAATGAAAAATATCAAAGTATATTGTCTCCTGCTTAGCTTGCGCAATCCAAGAGAAAGTGCTCTATCCGCTATTCAAAGAGGAACAATAAATCTAGATATA------ATGCCGAGTCATAAGTAT------GTTACAGAATGGATGAAAAGGGGAGTATTCTTT------ATTGAACCAGTTCGTATGTCTATAAATAATCCTGGACAATTTCTTATGTATCAAACCATACGGATTTCCTTAGTTCAGAAGAAGAATTATCAAATTAATCCAAGTTATCTAGAAAAAATAGAT---------------TTTGCAAAATCCATTGCAAAAGAGCAAAAAATT------ATTGGAAATCTAGACAGC------AAAAATTTTAGTTTGCGTGTTCTTGAAACTATTTTATCGCCGCGACGTCGAAAAGAGTTAAGAATTCTAATTTCTTTCAATTCAAAAAAAAAAAAAAGTATAGATCTAAATCTGGTATTCTGCAATAGAAAAAATGTAAAAATTTATGGCCCAGTTTTGCTTGGAAGCAAC------CATCTTGATAGATTAAAGTTTTTTCTTTGGCCAACTTGTCAATTAGAAGATTTAGTTTGTATGAATCGTTATTGGTTTAATACCAATACTGGGAGTTTTTTCAGTATGTTAAGAATACATATGTCTCCACAATTC
>Sempervivum_tectorum
ATGATTTTAACATCTTTTCTACTAGGTAATCTAGTAGCCTTATGCATGAAGATAATCAATTCGGTCGTTGTGGTCGGACTCTATTATGGATTTCTGACCACATTCTCCATAGGGCCCTCTTATCTCTTCCTTCTCCGAGCTCAGGTTATGGAAGAAGGAACCGAGAAGAAGGTATCAGCAACAACTGGTTTTATTACGGGACAGCTCATGATGCTCATATCGATCTATTATGCGCCTCTGCATCTAGCATTGGGTAGACCTCATACAATAACTGTCCTAGCTCTCCCCCATCTTTTGTTTCATTTCTTCTGGAACAATCAAAAACACTTTTTTGATTCTAGA---------TCTACTAACAGAAATTCAATGCGTAATCTCAGCATTCAATGTGTATTCCTGAATAATCTCATTTTTCAATTATTCAACTATTTTCTTTTACCAAGTTCAATGTTAGCCAGATTAGTCAACATTTATATGTTTCGATGCAACAACAAGATGTTATTTGTAACAAGTAGTTTTGTTGGTTGGTTAATTGGTCACGTTTTATTCATGAAATGGGTTGGGTTGGTATTAGTCTGGATACGGCAAAATCACTCTATTAGATCTAATGTACTTATTCGATCTAATAAGTACCTTGTGTCAGAAGTGAGAAATTCTATGGCTCGAATCTTTAGTATTTTCTTATTTATTACCTGTGTCTACTATTTAGGCAGAATACCGTCATCCATGGTT---------CTCAAAGAAACCTCAGTAACGGAAGAAAGGGAGGAAAGCAGAGAAGAAACAGATGTAGAAATAGAAAAAACTTCCGAAACGAAGTGGACT---------------------ACA------GAAGAACAAGAGGGATCCACC---------------------------GAAGAAGATCCTTCTCCTTCCCTTTTTTCG------GAAGAAAAGGAGGATCCGGACAAAATC------GATGAAACGGAAGAGATCCGAGTGAACGGAAAAGAA------AAAACAAAGGATGAATTCCACTTTCACTTTAAAGAGACATGCTATCAAAATAGCCCTATTTATGAAACTTCTTATCTGTATGGGAATCAA------GAAACTTCGAAGTTA------------GAAATACTTAAA---------------------AAAAAAGAAAAGAAATTAGTAAAT---------ACAAAC------------------------TTTCTTGTGACTCTTCTTTTCGACTATAAACGCTGGAAACGTCCGTTCCGATATTTAAAAAACAATAAATTTGAAAATAGTATAATAAATGAAATGTCACAATATTTTTTTTTTTCGTGTCAAGAT---------CATGAAAAAAAAAGAATATTGTTTACTTACCCACCTAGTTTAAAAACTTTTTTTGAAATGCTAGAAAGAAAGATAAATTTTTTCAGA---------TCGGTAGAATCGGTAGATTCAATCCTTGATGAACTAAAAAATCCATGGGTTTCTCAAACTGAACAAAACAAAAACAAACTACGAACTGAATTTATAAATAGATTAGAAGTTGTAGAAAAAGGATCTCTTTGGCTTGATATATTAACTAGATTGCGTATTGATGAA------AAAGAATATTTGCTAAAAAAAAATGATCCTTTCTTAAACGGTCCTTATCGCGGACCAATAAAAAGAATTTTTTCATCACCATTCCTTAGTGAAAGTTCTATA------AAAAACAGGCCAGAGGCTCTT------------TTTATAAATAAAATACATGGTCTTATTCTTACTAATAATTTTCTAGAATTTGAAGAGATAATGAATATATCTGATAAAAAAAGAAAAACA------TTATCCGTGGGA------ATAAAGGAAATTAGTAAAAAAATACCTCGACGGTCATACAAATTAATTGACGAGTTTGAACGACAAGAAAGAGAATATGAAGCAGTCGTAGTAGACGACCCTGGAATGCGGTCAAGAAAAGCAAGATTTGGAGTAGTTTTTACTATAAATGAGCCC---------------------------AATTACAATTACGAACCAGAGCAATTTTATTTGATGCATTATGCACAACAATCAGATTTTCGTCGAAATATAATCATGGGCTCTATACGCGCTCAAAGGCGTAAAATACCTATTTTAAAACTGTCTCAAGCAAATGTACATTCGCCACTTTTTTTGTACAGACTCGATAAATCAATCCTTTCTTATTTTGATATCTTTGGACTG------ATTAAACTCATTTTCCGAAATTGGATGAAAAAAACTAATGAATTTGAACTT------------------------TCAGAAAAA------------AGGGATAAAAATGAGAAGTATAAAAGAGAAGCAACAAGAGGAATAGAAATAGCAGCAGAACCTCCAAATGGTATTCTACCTCCTCAAGTAACAAGGAGTTGTATATTAATAATAAAATCAATTCTTAGGAAATATATTATATTACCCTCATTGATAATAGCTAAAAATATAGTCCGTATCTTATTATTTCAATTTCCTGAATGGTCCGAAGATTTTGAAAATTGGAATAAAGAAACACATGTTAAATGCACTTATAGTGGTGTTCAACTATCCGAAAAAGACTTGCCAAAAAACTGGTTAAGTGAAGGTATTCAGATAAAGATCCTATTTCCGTTCTATCTGAAACCTTGGCATAGATCGAAACCCGAATTCCCT---------CAAATGGATCAATTGAAAACGAAAAAAAAA------AAAAAAAAAAAAATTTGTTTTTTAACTGTGTGGGGGAGTCCAACCAAACAGCCTTTTGGTTCACCCCAAAACCAACCTTCCTTTTTTGTACCTATT---------------------TTTAAAGAACTCATAAAA------------AAACTTATAAAATTGAAAACAAATTGT---------------------------------------------TTTTTAATT---------------------TTAAAAATGTTA------AAAGAAATAAAAAACTGGATTAACAAAAGTGGTCTAGTTCTAAACAGACTAATAAGC------GGCCCCTCA---------------AAAAAAAATAGAATTCTTTTAGTTGGA------TTGAGTGAACTAGATAAATGGAGT------GAAACTAAAAACGAAAAAGATTTGATAAAAAAA------------------------AATCAGATAATTCACGAATCGCCCAGTCCAACTCGATCTAAAAATTGGACAAAACTTTCGCTAACAGAAAAAAAAATGCAAGAT---------ATAACTATTAGAACAAGCACAATCAGAAATCAATTAGAAAAAAGAATAAAGGACAAGAAAAATTATTTTAAAACTCCTGAAATAAATAATAGGTTTAACAAAAAATGGCATGCTGTAAAAAGATTAGAATTAACAAAAATAAAAAATATTTGTCAAATAGTAAAAAAACGAATTACTCGATTAATCTTTAACTCGCAGTATTTTATCCAATTTTTT------ATTGTAAGAATATACGTTTATATCCTCCTA---GTTATTAATATAATAAGGATCCAGGGACAACTTTTTGTTGATTTTGAATCA---------------------------------------------------AAAAAAAAAATGGATAAGTATAATTACAATAATGAAGCA------AACAAAAAAGAA---------AAAAAAATTGACTTTAGAAACTTTAGACAGTCCTCT---------------TTTTAT---------------ATTAGTAATAAAAATTCAAAATTGTTT---------------------TGTGACTTATCCTCTTTATCACAAGCATATGTCGGGTATAAATTATCACAAAGCCGCATTTTTTACTTATACAACTTAAGATTAAGATCTGCACTTCAATATCATGAAACATCTCTTTTTCGT---------AAAGATAAAATAAAGAAT------TATTTTGGAGTACAAGGAATATTTAATTCGGAATTAACAGATAAGAAACTTCTTACTTCT------GGAATAACTCAATGGAAAAGCTGGTTACAGAATAATTATCAATCTAAGATCTCTCATATTAGATGGTCTAGATTGGTACCACAAAAATGGAAAAATAAAGCAAATCGCCAC------TCTATAAGAAAAAAAGAAAATAAGGATTTA---TCAAAATGGGATTTATATGAAAAAGATGGGTTAATTCGTTATGAAAAGAAA---ATTAATGATTATGGATTAAACTCATTATCAAATCACAAGGGGAATTTAAAAAAAAATTATCGAAATGATCTCTTATCATATAAATCTATTAATTCT------------------------GAAAATAAGAAGCAATCATATATTTTTTATTTACCATCACAAGTAAACAACAACCAAAAAATATCCTGTAATTACAACAGAAATAAAAGAAAATTTTTTACCCTAGGAGAT------------AACAATTCTTTAGGCGAAAAAGCTATTACAGATATGGATAAA------------TCTTTT------TTTTATTACAGAATTATCCATTTGTGTCTTAGAAAAAGGGTCGATATTGAAGCCTTGATCCAGACCAATAACAAGAATACTACG------ATAAGTAATTATCAACTAATTGAACAAATCAATAAGAGG---GGTCTTTTTGATTTGACGACTCACCAAACTCAGCAAACCTACCCAAGGATTCAAAGCTTTTTCGATTGGCTAGGAATGAACGAAGAATTT---------CCTATTTTGAATGAAGAACTTTGGTTCTTACCCGAATTGATACTGCTTTATAATGTATATAAACAAAAAGTATGGATCATACCAATCAAATCACTTCTTTTAAATTTGAATGAAAAGAAAAGTTTGAGTGACAAAAGGAATATTACTTTAAAGCAAAAA---------------------------------------------------------------------------------------------------TGGAATCTTGGATCCGTTCTCTTAAACCAAGAAAAAGATGTTTCAGACTGTGGTGATTTTTTAGACTATAGT---------------GTGGAATCAGAGATAAAAAAACGTATAAACGAA------------------------AGCAAT------CCAGACGAAGACCTCGATTTTTTACTAACAAGTCATTTGCTTGTTCAATTGAGATGG---TCTTGTTTTTTCAATCTAACAATAATGAAAAATATCAAAGTATATTGTCTCCTGCTTAGCTTGCGAAATCCAAGAGAAAGTGCTCTATCCGCTATTCAAAGAGGAACAATAAATCTAGATATA------ATGCCAAGTCATAAGTAT------GTTACAGAATGGATAGAAAGGGGAGTATTCTTT------ATTGAACCAGTTCGTATGTCTATAAATAATCCCGGCCAATTTCTTATGTATCAAACCATACGGATTTCATTAGTTCAGAAGAATAATTATCAAATTAATCCAAGGTATCGAGAAAAAATGGAT---------------TTTTCAAAATCCATTGCAAAAGAGCAAAAAATT------ATTGGAAATCTATACAGA------AAAAATTTAAGTTTGCTTGTTCTTGAAACTGTTTTATCGCCGAGACGTCGAAAAGAGTTAAGAATTCTAATTTCTTTCAATTCAAAAAAAACTAAAGGTATAGATCTAAATCTGGTATTCGGCAATAGAAACAATGTAAAAATTTATGGTCCAGTTTTGGTTGAAAGCAAC------CATCTTGATAGATTGAAGTTTTTTCTTTGGCCAACTTGTCAATTAGAAGATTTAGTTTGTATGAATCGTTATTGGTTTAATACCAATACTGGGAGTTTTTTCAGTATGTTAAGAATACATATGTATCCACAA---
>Phedimus_spurius
ATGATTTTAACATCTTTTCTACTAGGTAATCTAGTAGCCTTATGCATGAAGATAATCAATTCGGTCGTTGTGGTCGGACTCTATTATGGATTTCTGACCACATTCTCCATAGGGCCCTCTTATCTCTTCCTTCTCCGAGCTCAGGTTATGGAAGAAGGCACCGAGAAGAAGGTATCAGCAACAACTGGTTTTATTACGGGACAGCTCATGATGCTCATATCGATCTATTATGCGCCTCTGCATCTAGCATTGGGTAGACCTCATACAATAACTGTCCTAGCTCTCCCCCATCTTTTGTTTCATTTCTTCTGGAACAATCAAAAACACTTTTTTGATTCTAGA---------TCTACTAACAGAAATTCAATGCGTAATCTCAGCATTCAATGTGTATTCCTGAATAATTTCATTTTTCAATTATTCAACTATTTTCTTTTACCAAGTTCAATGTTAGCCAGATTAGTCAACATTTATATGTTTCGATGCAACAACAAGATGTTATTTGTAACAAGTAGTTTTGTTGGTTGGTTAATCGGTCACGTTTTATTCATGAAATGGGTTGGGTTGGTATTAGTCTGGATACGGCAAAATCACTCTATTAGATCTAATCTACTTATTCGATCTAATAAGTACCTTGTGTCAGAAGTGAGAAATTCTATGGCTCGAATCTTTAGTATTTTCTTATTTATTACCTGTGTCTACTATTTAGGCAGAATACCGTCATCCATGGTT---------CTCAAAGAAACCTCAGTAACGGAAGAAAGGGGGGAAAGCAGAGAAGAAACAGATGTAGAAATAGAAAAAACTTCCGAAAAGAAGTGGACT---------------------AAA------GAGGAACAAGAGGGATCCACC---------------------------GAAGAAGATCCTTCTCCTTCCCTTTTTTCG------GAAGAAAAGGAGGATCCGGACAAAATC------GATGAAACGGAAGAGATCCGAGTGAACGGAAAAGAA------AAAACAAGGGATGAATTCCACTTTCGCTTTAAAGAGACATGCTATCAAAATAGCCCAGTTTATGAAACTTCTTATCTGTATGGGAATCAA------GAAACTTCGAAGTTA------------GAAATACTAAAA---------------------AAAAAAGAAAAGAAATTAGTAAAT---------ACAAAA------------------------TCTCTTGTGGTTCTTCTTTTCGACTATAAACGATGGAGACGTCCGTTGCGATATTTAAAAAACAATAAATTTGAAAATAGTATAATAAATGAAATGTCACAATATTTTTTTTTTTCGTGTGAAGAT---------AGTGAAAAAAAAAGAATATCTTTTACCTACCCACCTAGTTTAAAAACTTTTTTGGAAATGCTAGAAAAAAAGATGCATTTTTTCAGA---------TCAGTCGAAGCGGTAGATTCAATCGCTAATGAACTAGAAAATCCATGGGTTTCGAAAAATGACCAAAACAAAACGAAATTAAGAACTGAATTTCTAACGAGACTAGCGGCTCTACAAAAAATATTTTTGTGTCTAGATTTATTAACAAGATTGCGTATTGATGAAACAAAAAAAGAATATTTGCTAAAAAAAAAAGATCCCGTCTTAAACAGTCCTTATCGCGGAACAACAAAAAACATATTGTCACCACCACTCCTTAGTGAAAATTCCCTA------AAAAAAAGGCCCGAGACTCCT------------TTGATAAATAAAATACATGGTCTTATTATTGCTAATAATTTTATAGAATTTGAAGAAATAATGAATATGTATGATAACAAAGTAAAACCA------TTATCAGTGGGA------ATAAAGGAAATTACTAAAAAAATACCCCGACGGTCATACAAATTAATTGATGAGTTTGAGCGCCAAGAAGGCGAATACGAAGCAGCCGTATTAGATGACCCTGGAATGCGTTCAAGAAATGCACGGTTTGGGGTGGTTTTTACTATAAATGAGCCT------------------ACTTATACTAATTACGAAGCAGAACCCGAGGAATTTTATTTGATCCATTATGCACAACAACCCGATTTTCGTCGAAATATAATCATGGGCTCTATACGAGCTCAAAGGCGTAAAATACCTATTTTAAAACTGTCTCAAGCAAATGTACATTCCCCACTTTTTTTGTACAGACTCGACAAACCGATCCTTTCTTATTTTGATATCTCTGGCCTG------ATTAAACTTATTTTCCGAACTGGGATGAAAAAAACGAAAGAATTTGAACGT------------------------TCAGAAAAA------------ACAGATAAAAATGAAAAATATAAACGAGAAACAACAATAGGGATCGAAATAGCAGAAGAACCTCCGAATGGTATTCTAACTCCTCAATTAACAAGGAGTTGTATATTAATAATAAAATCCATTCTTAGGAAATATATTATATTACCCTCATTGATAATAGCTAAAAATATTGGGCGTATCTTATTATTTCAATTTCCCGAATGGTCCGAGGATTTCGAAAATTGGAATAAGGAAACGCATGTTAAATGCACTTATAGTGGTGTTGAACTATCCGAAAAAGACTTGCCGAAAAACTGGTTAAGTGAAGGTATTCAGATAAAGATCCTATTTCCTTTCTATTTAAAACCTTGGCATAGATCGAAACCTGAATTCCCT---------CAAATGGATCGAGTGAAA---------------------AAAAAAAAAAAGTGTTTTTTAACTGTGTGGGGGAAGACAACCAAACATCCGTTTGGTTCACCCCAAAATGAGCCTTCCTTTTTTGTACCCATT---------------------TTTAAGGAACTCATAAAA------------AAAATGATCAAATTGAAAACAAATTGT---------------------------------------------TTTTTCATT---------------------TTTAAAATGTTA------AAAGAAATAAAAAACTGGATTAACAAAAGCGGTCTAGTTCTCAAGAGACTAATAAAT------GACCCCTCA---------------AAAAAAAAACGAATTCTTTTATTTGGG------TTGAGCGAACTAGATGAATGGGGT------AAAACTAAAAACGACAAAGATTTGATAAAAAAG------------------------AATCAAATAATTCACAAATCGCCCATTCCAACTCGATCAAAAAATTGGACAACACACTTGCTAACAGAAAAAAAAATGCAAGAT---------ATGACTATTAGAACAAGCACGATCAGAAATCAATTAAAAAAAATAATCAAAAGCAAGAAAAAAATTTTGAGAACTCCTGAGATAAATAATGGGTTTACCAAAAAGCGGCATGGCATAAAAAGATTAGAATTCAAAAAAATACAAATTCTTTATCAAATAGTAAAAACCCGACTGACTCGATTAATCTTTAACTTGCGGTATTTTATCAAATTTTTT------ATTGAAAGAATATACATTGCTATCGTCCTA---GTTAGTAATATAATAAGGATCAAGGGACAGCTTTTTGTTGATTTTGAATCAAAA------------------------------------------------AAAAAAAAAATGGATAAGTACACTTACAATAATGAAATA------CATAAAAAAGAA---------AAAAAA---------AAAGACTTTAGACAGTCCTCT---------------TTTTAT---------------ATTAGTAATAAAAATTCAAAATTGTTT---------------------TTTGACTTATCCTCTTTATCACAAGCCTTTGTAGGGTATAAATTATCACAAAGCTGCATTTTTAACTTATACAAC------TTAAGCTCTGCACTTCAATATCATGAAACATCTCGTTTTTTA---------AAAGATAAAATACAGGAT------GATTTTGAAATACAAGGAATATTTGATTCGGAATTAACAGCTAAGAAACTTCTTACTTCT------GGAATAAATGACTGGAAAGGCTGGTTACAGGATCATTATCAATATAATATATCTCATATTAGATGGTCTGGATTGATACCAAAAACATGGCAAAAGAAAAAAAATAGTCGC------TCTATACGACAAAATGAAAATAAGGACTCA---TCAAAATCGGATTTATATGAAAACGATGGGTTAATTCGTTATGAAAAGGAA---AGTAATGATTATGGATTACACTCATTATCAAATCACAAAGGAAATTTTCAAAAAAATTATCGATATGGTCTCTTATCATATAAATCCATTAATTAT------------------------GAAAATAAGCAGAACTCATATATTTTTCTTTTACCATCACAAGGCAACAATAACCAAAAAATATCCTATAATTACAACACAAATAAAAGAAAACTTTTTACGCTAGGCGAT------------AACAATTCTTTAGGCGAAAAAGCTATTACAGATATGAATCAA------------TCTTTT------GTTTATTACAGAATTATCCATTTGTGTCTTAGAAAAAGGGTCAATATTGAAGCCTGGATCCAGACTAATACCAAGAATACTAAG------ATAAGTAATTATCAACTAATTGAACAAATCGATAAGAAA---GGTCTTTTTGATTTGATGACTCACCAAACTGAGCAAACCAACCCAAGGATTCAAAGCTTTTTCGATTGGCTGGGAATGAACGAAGAATTT---------CCAATTTTGAATGAAGAACTTTGGTTCTTACCAGAATTGATACTGCTTTATAATGTATATAAACTAAAACTATGGATCATACCAATCAAATCGCTTCTTTTAAATTTTAATGAAAAGAAAAGTTTGAGTGAAAAAAAAAATATCACCCTAAAGCAAAAA---------------------------------------------------------------------------------------------------TGGAATCTTGGATCCGTTCTCTTAAACCAAGAAAAATATGTTTCAGAGTACAGTAATTTTTTAGACTCTAGT---------------GTGGAATCGGACATAAAAAAACGTATTACCGAA------------------------AGCAAT------ACAGAGGAAGACCCCGATTTTTTACTAACAAGTCATTTGCTTATTCAATTGCGGTGG---TCTTTTTTTTTCAATCTAACAATAATGAAAAATATCAAAGTGTATTGTCTCCTGCTTAGCTTGCGAAATCCAAGAGAAAGCGCTCTATCTGCTATTCAAAGAGGAACAATAAATCTAGATATA------ATGCCGAGTCATAAATAT------GTTACAGAATGGGTGCAAAGGGGAGTATTTTTT------ATTGAACCAGTTCGTATGTCTATAACTAATCCTGGACAATTTCTTATGTATCAAACCATACGGCTTTCATTATTTCAGAAGACTAATTATCAAACTAATCCAAGGTATCGAGACAAAATAGAT---------------TTTGCAAAAGCCATTGCAAAAGAGCAAAAAATT------CTTGAAAATAGAGCCATA------AATAACTCCAGTTTGCTTGTTCTTGAAACTATTTTATCGCCGAGCCGTCGAAAAGAGTTAAGAATTCTAATGTCTTTTAATTCAAAAAAAACCAAAGGTATAGATAGAAATCTGGTATTTTTCAACGGAACCAATGTCAAAATTTCTGGTCCATTTTTGTTTGAAAGCAAC------CGTCTTAATAGATTAAAGTTGTTTCTTTGGCCGACTTGTCAATTAGAAGATTTAGTTTCTATGAATCGTTATTGGTTTAATAGCAATACTGGGAGTTCTTTCAGTATGTTAAGAATACATATGTACCCACAATTC
>Phedimus_aizoon
ATGATTTTAACATCTTTTCTACTAGGTAATCTAGTAGCCTTATGCATGAAGATAATCAATTCGGTCGTTGTGGTCGGACTCTATTATGGATTTCTGACCACATTCTCCATAGGGCCCTCTTATCTCTTCCTTCTCCGAGCTCAGGTTATGGAAGAAGGAACCGAGAAGAAGGTATCAGCAACAACTGGTTTTATTACGGGACAGCTCATGATGCTCATATCGATCTATTATGCGCCTCTGCATCTAGCATTGGGTAGACCTCATACAATAACTGTCCTAGCTCTCCCCCATCTTTTGTTTCATTTCTTCTGGAACAATCAAAAACACTTTTTTGATTCTAGA---------TCTACTAACAGAAATTCAATGCGTAATCTCAGCATTCAATGTGTATTCCTGAATAATCTCATTTTTCAATTATTCAACTATTTTCTTTTACCAAGTTCAATGTTAGCCAGATTAGTCAACATTTATATGTTTCGATGCAACAACAAGATGTTATTTGTAACAAGTAGTTTTGTTGGTTGGTTAATCGGTCACGTTTTAGTCATGAAATGGGTTGGGTTGGTATTAGTCTGGATACGGCAAAATCACTCTATTAGATCTAATCTACTTATTCGATCTAATAAGTACCTTGTGTCAGAAGTGAGAAATTCTATGGCTCGAATCTTTAGTATTTTCTTATTTATTACCTGTGTCTACTATTTAGGCAGAATACCGTCATCCATGGTT---------CTCAAAGAAACCTCAGTAACGGAAGAAAGGGGGGAAAGCAGAGAAGAAACAGATGTAGAAATAGAAAAAACTTCCGAAACGAAGTGGACT---------------------AAA------GAGGAACAAGAGGGATCCACC---------------------------GAAGAAGATCCTTCTCCTTCCCTTTTTTCG------GAAGAAAAGGAGGATCCGGACAAAATC------GATGAAACGGAAGAGATCCGAGTGAACGGAAAAGAA------AAAACAAAGGATGAATTCCACTTTCACTTTAAAGAGATATGCTATCAAAATAGCCCAGTTTATGAAACTTCTTATCTGTATGGGACTCAA------GAAACTTCGAAGTTA------------CAAATACTTAAA---------------------AAAAAAGAAAAGAAATTAGTAAAT---------ACAAAATCTCTT------------ACAAAATCTCTTGTGGTTCTTCTTTTCGACTATAAACGATGGAGACGTCCGTTGCGATATTTAAAAAACAATAAATTTGAAAATAGTATAATAAATGATATGTCACAATATTTTTTTTTTTCGTGTCAAGAT---------AGTGAAAAAAACAGAATTTCTTTTACCTACCTGCCTAGTTTAAAAACTTTTTTTGAAATGCTAGAAAGAAAGATGCATTTTTTCAGA---------TCGGTAGAAGCGGTAGATTCAATCTCTAATGAACTAGAAAATTCACGGGTCTCTAAAACTGAGCAAAAAAAAACGAAATTAAGAACTGAATTTATAACTAGACTAGAGGATCTACAAACAAGATCTTTTTCTGTAGATTTATTAACTAAATTGCGTATTGATGAAACAAAAAAAGAATATTTGCTAAAAAAAAATGATCCCGTCTTAAACGGGCCCCATCGCGGAACAACAAAAAGCATATTGTCACCACCATTCCTTAGTGAAAGTTCCATA------AAAAAAAGGCCAGAGAATCCT------------TTGATAAATAAAATACATGGTCTTATTCTTGCTAATAATTTTATAGAATTTGAAGAAATAATGAATATGTATGATAAAAAACTAACAACA------TTATCAGTGGGA------ATAAAGGAAATTACTAAAAAAATACCCCGACGGTCATACAAATTAATTGACGAGTTTGAAGTCCAAGAAGGAGAATACGAAGCAGTTATATTAGACGACCCTGGAATGCGTTCAAGAAAAGCAAAATTTGGGGTGGTTTTTACTATAAATGAGCCT------------------ACTTATACTAATTACGAAGCAGAACCAGAGGAATTTTATTTGATGCAGTATGCCCAACAACCCGATTTTCGTCGAAATATAATTATGGGCTCTATACGAGCTCAAAGGCGTAAAATACCTATTTTAAAACTGTCTCAAGCAAATGTACATTCCCCACTTTTTTTGTACAAACTCGACAAACCGATCCTTTCTTATTTTGATATTTCTGGACTG------ATTAAACGCATTTTCCGAAATTGGATGACAAAAACTAAAGAATCTGAACTT------------------------TCAGAAAAA------------ACGGATAAAAATGAAAAGTATAAAAGAGAAGCAACAATAGGGATCGAAATAGCGGAAGAACCTCCGAACGGTATTCTAACTCCTCAATTAACAAGGAGTTGTATATTAATAATAAAATCAATTCTTAGGAAATATATTATATTACCCTCATTGATAATAGCTAAAAATATTGGACGTATCTTATTATTTCAATTTCCCGAATGGTCCGAGGATTTCGAAAATTGGAATAAGGAAACGCATGTTAAATGCACTTATAGTGGTGTTGAACTATCCGAAAAAGACTTGCCGAAAAACTGGTTAAGTGAAGGTATTCAGATAAAGATCTTATTTCCTTTCTATCTGAAACCTTGGCATAGATCGAAACCTGAATTCCCT---------CAAATGGATCGATTGAAA------------------------AAAAAAAAGTGTTTTTTAACTGTGTGGGGGAGGACAACCAAACAGCCGTTTGGTTCACCTCAAAAGGAGCCTTCCTTTTTTGTACCCATT---------------------TTTAAAGAACTCATAAAA------------AAAATGATAAAATTGAAAACAAATTTT---------------------------------------------TTTTTTATT---------------------TTCAAAATGTTC------AAAGAAATAAAAAACTGGATTAACAAAAAGGGTCTAGTTCTAAAAAGACTAATAAAT------GCCCCCTCA---------------AAAAAAAAAAGAATTTTTTTATTTGGG------TTGAGCGAACTAGATGAATGGGGT------GAAACTAAAAACGACAAAGATGTGATAAAAAAT------------------------AATCAAATAATTCACAAATTGCCCATTCCAACTCGATCAAAAAATTGGACAACACATTTGCTAACAGAAAAAAAAATGCAAGAT---------ATGACTATTAGAACAAGCACAATCCAAAATCAACTAAAAAAAATAATAAAAAGCAAGAAAAAAAATTTTAGAACTCATGAGATAAATAATGGGTTTAACAAAAAGCGGCATGCCATAAAAAGATTAGAATTCAAAAAAATACAAATTATTTGTCAAATAGTAAAAAACCGAATGACTCGCCTAATCTTTAACTCGCAGTATTTTATCAAATTTTTT------ATTGAAAGAGTATACATTGCTATCGTCCTA---GTTATTAATATAATAAGGATCAAGGGACAGCTTTTTTTTGATTTTGAATCAAAA------------------------------------------------AAAAAAAAAATGGATAAGTACACTTACAATAATGAAATA------ACTAAAAAAGAA---------AAAAAA---------AAAGACTTTAGAAAGTCCTCT---------------TTTTAT---------------ATTAGTAATAAAACTTCAAAATTGTTT---------------------TTTGACTTATCTTCTTTATCACAAGCCTTTGTAGGGTATAAATTATCACAAAGTTGCATTTTAAACTTATACACCTTAAGATTCAGATCTGCACGTCAATATCATGAAACATCTCTTTGTTTA---------AAAGATAAAATAAAGGAT------GATTTTGGAGCACAAGGAATATTTGATTTGGAATTAAAAACGCAAAAATTTCTTACTTCT------GGAAGAAATGAATGGAAAAGCTGGTTACAGAATCATTATCAATATAATATATCTCATATTAGATGGTCTGGATTGCTACCAAAAAAATGGAAAAAAAAACAAAACAGCCGC------TCTATAAAACAAAATGAAAATAAGGATTCA---TCAAAATCGGATTTATATGAAAACGATGGGTTAATTCGTTACGAAAAGGCA---ATTAATGATTATGGATTACACTCATTATCAAATCACAAAGGAAATTTAAAAAAAAATTGTCGATATGATCTCTTATCATATAAATCGATTAATTAT------------------------GAAAATAAGAAGAACTCATATATTTTTCTTTTACCATCACAAGGAAACAATAACCAAAAAATATCCTATAATTACAACACAAATAAACGAAAACTTTTTACGCGAGGCGAT------------AACAATTCTTTAGGCGAAAAAGCTATTACGGATATGAATAAA------------TCTTTT------TTTTATTACAGAATTATCCATTTGTATCTTAGAAAAAGAGTCAATATTGAAGCCTGGATCCAGACTAATACCAAGAATACTAAG------ATAAGTAATTATCAACTAATTGAACAAATCGATAAGAAG---GTTTTTTTTGATTTGACGACTCACCAAACTGAGCAAACCAATCCAAGGATTCAAAGCTTTTTCGATTGGCTGGGAATGAACGAAGAATTT---------CCAATTTTGAATGAAGAACTTTGGTTCTTACCAGAATTGATACTCCTTTATAATATATATAAACTAAAACTATGGATCATACCAATCAAATCACTTCTTTTAAATTTTAATGAAAAGAAAAGTTTGAGTGAAAAAAAAAATATCACCCTAAAGCAAAAA---------------------------------------------------------------------------------------------------TGGACTCGTGGATCCCTTCTCTTAAACCAAGAAAAATATGTTTCAGACTACGGTGATTTTTTAGACTATAGG---------------GTGGAATCGGACATAAAAAAATGTATAATCGAA------------------------AGCAAT------ACGGAGGAAGACCCCGATTTTTTACTAACAAGTCATTTGCTTGTTCAATTGAGATGG---TCTTTTTTTTTCAATCTAACACTAATGAAAAATATCAAAGTATATTGTCTCCTGCTTAGCTTGCGAAATCCAAGAGAAAGCGCCCTATCCGCTATTCAAAGAGGAACAATAAATCTAGATATA------ATGCCGAGTCATAAATAT------GTTACAGAATGGATGCAAAGGGGAGTATTTTTT------ATTGAACCAGTTCGTATGGCTATAAATAATCCTGGACAGTTTCTTATGTATCAAAGCATACGGGTTTCATTATTGCAGAAGACTAATTATCAAACTAATCCAAGGTATGGAGAAAAAATGGAT---------------TTTGCAAAATCCATTGCAAAAGAGCAAAAAATT------CTTGAAAATAGAGACATA------AAAAACTCAAGTTTACTTGTTCTTGAAACTATTTTATCGCCGAGCCGTCGAAAAGAGTTAAGAATTCTAATGTCTTTTAATTCAAAAAAAACCAACGGTATAGATATAAATCTGGGATTTTTCAACGGAACCAATGTCAAAATTTCTGGTCCATTTTTGATTGAAAGCAAC------CGTCTTAATAGATTAAAGTTTTTTCTTTGGCCAACTTGTCAATTAGAAGATTTAGTTTCTATGAATCGTTATTGGTTTAATAGCAATACTGGGAGTTCTTTCAGTATGTTAAGAATACATATGTATCCACAATTC
>Phedimus_kamtschaticus
ATGATTTTAACATCTTTTCTACTAGGTAATCTAGTAGCCTTATGCATGAAGATAATCAATTCGGTCGTTGTGGTCGGACTCTATTATGGATTTCTGACCACATTCTCCATAGGGCCCTCTTATCTCTTCCTTCTCCGAGCTCAGGTTATGGAAGAAGGAACCGAGAAGAAGGTATCAGCAACAACTGGTTTTATTACGGGACAGCTCATGATGCTCATATCGATCTATTATGCGCCTCTGCATCTAGCATTGGGTAGACCTCATACAATAACTGTCCTAGCTCTCCCCCATCTTTTGTTTCATTTCTTCTGGAACAATCAAAAACACTTTTTTGATTCTAGA---------TCTACTAACAGAAATTCAATGCGTAATCTCAGCATTCAATGTGTATTCCTGAATAATCTCATTTTTCAATTATTCAACTATTTTCTTTTACCAAGTTCAATGTTAGCCAGATTAGTCAACATTTATATGTTTCGATGCAACAACAAGATGTTATTTGTAACAAGTAGTTTTGTTGGTTGGTTAATCGGTCACGTTTTAGTCATGAAATGGGTTGGGTTGGTATTAGTCTGGATACGGCAAAATCACTCTATTAGATCTAATCTACTTATTCGATCTAATAAGTACCTTGTGTCAGAAGTGAGAAATTCTATGGCTCGAATCTTTAGTATTTTCTTATTTATTACCTGTGTCTACTATTTAGGCAGAATACCGTCATCCATGGTT---------CTCAAAGAAACCTCAGTAACGGAAGAAAGGGGGGAAAGCAGAGAAGAAACAGATGTAGAAATAGAAAAAACTTCCGAAACGAAGTGGACT---------------------AAA------GAGGAACAAGAGGGATCCACC---------------------------GAAGAAGATCCTTCTCCTTCCCTTTTTTCG------GAAGAAAAGGAGGATCCGGACAAAATC------GATGAAACGGAAGAGATCCGAGTGAACGGAAAAGAA------AAAACAAAGGATGAATTCCACTTTCACTTTAAAGAGATATGCTATCAAAATAGCCCAGTTTATGAAACTTCTTATCTGTATGGGACTCAA------GAAACTTCGAAGTTA------------CAAATACTTAAA---------------------AAAAAAGAAAAGAAATTAGTAAAT---------ACAAAATCTCTT------------ACAAAATCTCTTGTGGTTCTTCTTTTCGACTATAAACGATGGAGACGTCCGTTGCGATATTTAAAAAACAATAAATTTGAAAATAGTATAATAAATGATATGTCACAATATTTTTTTTTTTCGTGTCAAGAT---------AGTGAAAAAAACAGAATTTCTTTTACCTACCTGCCTAGTTTAAAAACTTTTTTTGAAATGCTAGAAAGAAAGATGCATTTTTTCAGA---------TCGGTAGAAGCGGTAGATTCAATCTCTAATGAACTAGAAAATTCACGGGTCTCTAAAACTGAGCAAAAAAAAACGAAATTAAGAACTGAATTTCTAACTAGACTAGAGGATCTACAAACAAGATCTTTTTCTGTAGATTTATTAACTAAATTGCGTATTGATGAAACAAAAAAAGAATATTTGCTAAAAAAAAATGATCCCGTCTTAAACGGGCCCCATCGCGGAACAACAAAAAGCATATTGTCACCACCATTCCTTAGTGAAAGTTCCATA------AAAAAAAGGCCAGAGAATCCT------------TTGATAAATAAAATACATGGTCTTATTCTTGCTAATAATTTTATAGAATTTGAAGAAATAATGAATATGTATGATAAAAAACTAACAACA------TTATCAGTGGGA------ATAAAGGAAATTACTAAAAAAATACCCCGACGGTCATACAAATTAATTGACGAGTTTGAAGTCCAAGAAGGAGAATACGAAGCAGTTATATTAGACGACCCTGGAATGCGTTCAAGAAAAGCAAGATTTGGGGTGGTTTTTACTATAAATGAGCCT------------------ACTTATACTAATTACGAAGCAGAACCAGAGGAATTTTATTTGATGCAGTATGCCCAACAACCCGATTTTCGTCGAAATATAATTATGGGCTCTATACGAGCTCAAAGGCGTAAAATACCTATTTTAAAACTGTCTCAAGCAAATGTACATTCCCCACTTTTTTTGTACAAACTCGACAAACCGATCCTTTCTTATTTTGATATTTCTGGACTG------ATTAAACGCATTTTCCGAAATTGGATGACAAAAACTAAAGAATCTGAACTT------------------------TCAGAAAAA------------ACGGATAAAAATGAAAAGTATAAAAGAGAAGCAACAATAGGGATCGAAATAGCGGAAGAACCTCCGAACGGTATTCTAACTCCTCAATTAACAAGGAGTTGTATATTAATAATAAAATCAATTCTTAGGAAATATATTATATTACCCTCATTGATAATAGCTAAAAATATTGGACGTATCTTATTATTTCAATTTCCCGAATGGTCCGAGGATTTCGAAAATTGGAATAAGGAAACGCATGTTAAATGCACTTATAGTGGTGTTGAACTATCCGAAAAAGACTTGCCGAAAAACTGGTTAAGTGAAGGTATTCAGATAAAGATCTTATTTCCTTTCTATCTGAAACCTTGGCATAGATCGAAACCTGAATTCCCT---------CAAATGGGTCGATTGAAA------------------------AAAAAAAAGTGTTTTTTAACTGTGTGGGGGAGGACAACCAAACAGCCGTTTGGTTCACCTCAAAAGGAGCCTTCCTTTTTTGTACCCATT---------------------TTTAAAGAACTCATAAAA------------AAAATGATAAAATTGAAAACAAATTTT---------------------------------------------TTTTTTATT---------------------TTCAAAATGTTC------AAAGAAATAAAAAACTGGATTAACAAAAAGGGTCTAGTTCTAAAAAGACTAATAAAT------GCCCCCTCA---------------AAAAAAAAAAGAATTTTTTTATTTGGG------TTGAGCGAACTAGATGAATGGGGT------GAAACTAAAAACGACAAAGATGTGATAAAAAAT------------------------AATCAAATAATTCACAAATTGCCCATTCCAACTCGATCAAAAAATTGGACAACACATTCGCTAACAGAAAAAAAAATGCAAGAT---------ATGACTATTAGAACAAGCACAATCCAAAATCAACTAAAAAAAATAATAAAAAGCAAGAAAAAAAATTTTAGAACTCATGAGATAAATAATGGGTTTAACAAAAAGCGGCATGCCATAAAAAGATTAGAATTCAAAAAAATACAAATTATTTGTCAAATAGTAAAAAACCGAATGACTCGACTAATCTTTAACTCGCAGTATTTTATCAAATTTTTT------ATTGAAAGAGTATACATTGCTATCGTCCTA---GTTATTAATATAATAAGGATCAAGGGACAGCTTTTTTTTGATTTTGAATCAAAA------------------------------------------------AAAAAAAAAATGGCTAAGTACACTTACAATAATGAAATA------ACTAAAAAAGAA---------AAAAAA---------AAAGACTTTAGAAAGTCCTCT---------------TTTTAT---------------ATTAGTAATAAAACTTCAAAATTGTTT---------------------TTTGACTTATCTTCTTTATCACAAGCCTTTGTAGGGTATAAATTATCACAAAGTTGCATTTTTAACTTATACACCTTAAGATTCAGATCTGCACGTCAATATCATGAAACATCTCTTTGTTTA---------AAAGATAAAATAAAGGAT------GATTTTGGAGCACAAGGAATATTTGATTTGGAATTAAAAACGAAGAAATTTCTTACTTCT------GGAAGAAATGAATGGAAAAGCTGGTTACAGAATCATTATCAATATAATATATCTCATATTAGATGGTCTGGATTGCTACCAAAAAAATGGAAAAAAAAACAAAACAGCCGC------TCTATAAAACAAAATGAAAATAAGGATTCA---TCAAAATCGGATTTATATGAAAACGATGGGTTAATTCGTTACGAAAAGGCA---ATTAATGATTATGGATTACACTCATTATCAAATCACAAAGGAAATTTAAAAAAAAATTGTCGATATGATCTCTTATCATATAAATCGATTAATTAT------------------------GAAAATAAGAAGAACTCATATATTTTTCTTTTACCATCACAAGGAAACAATAACCAAAAAATATCCTATAATTACAACACAAATAAACGAAAACTTTTTACGCGAGGCGAT------------AACAATTCTTTAGGCGAAAAAGCTATTACGGATATGAATAAA------------TCTTTT------TTTTATTACAGAATTATCCATTTGTATCTTAGAAAAAGAGTCAATATTGAAGCCTGGATCCAGACTAATACCAAGAATACTAAG------ATAAGTAATTATCAACTAATTGAACAAATCGATAAGAAG---GTTTTTTTTGATTTGACGACTCACCAAACTGAGCAAACCAATCCAAGGATTCAAAGCTTTTTCGATTGGCTGGGAATGAACGAAGAATTT---------CCAATTTTGAATGAAGAACTTTGGTTCTTACCAGAATTGATACTCCTTTATAATGTATATAAACTAAAACTATGGATCATACCAATCAAATCACTTCTTTTAAATTTTAATGAAAAGAAAAGTTTGAGTGAAAAAAAAAATATCACCCTAAAGCAAAAA---------------------------------------------------------------------------------------------------TGGACTCTTGGATCCCTTCTCTTAAACCAAGAAAAATATGTTTCAGACTACGGTGATTTTTTAGACTATAGG---------------GTGGAATCGGACATAAAAAAACGTATAATCGAA------------------------AGCAAT------ACGGAGGAAGACCGCGATTTTTTACTAACAAGTCATTTGCTTGTTCAATTGAGATGG---TCTTTTTTTTTCAATCTAACACTAATGAAAAATATCAAAGTATATTGTCTCCTGCTTAGCTTGCGAAATCCAAGAGAAAGCGCCCTATCCGCTATTCAAAGAGGAACAATAAATCTAGATATA------ATGCCGAGTCATAAATAT------GTTACAGAATGGATGCAAAGGGGAGTATTTTTT------ATTGAACCAGTTCGTATGGCTATAAATAATCCTGGACAGTTTCTTATGTATCAAAGCATACGGGTTTCATTATTGCAGAAGACTAATTATCAAACTAATCCAAGGTATGGAGAAAAAATGGAT---------------TTTGCAAAATCCATTGCAAAAGAGCAAAAAATT------CTTGAAAATAGAGACATA------AAAAACTCAAGTTTACTTGTTCTTGAAACTATTTTATCGCCGAGCCGTCGAAAAGAGTTAAGAATTCTAATGTCTTTTAATTCAAAAAAAACCAAAGGTATAGATATAAATCTGGGATTTTTCAACGGAACCAATGTCAAAATTTCTGGTCCATTTTTGATTGAAAGCAAC------CGTCTTAATAGATTAAAGTTTTTTCTTTGGCCAACTTGTCAATTAGAAGATTTAGTTTCTATGAATCGTTATTGGTTTAATAGCAATACTGGGAGTTCTTTCAGTATGTTAAGAATACATATGTATCCACAATTC
>Phedimus_odontophyllus
ATGATTTTAACATCTTTTCTCCTAGGTAATCTAGTAGCCTTATGCATGAAGATAATCAATTCGGTCGTTGTGGTCGGACTCTATTATGGATTTCTGACCACATTCTCCATAGGGCCCTCTTACCTCTTCCTTCTCCGAGCTCAGGTTATGGAAGAAGGAACCGAGAAGAAGGTATCAGCAACAACTGGTTTTATTACGGGACAGCTCATGATGCTCATATCGATCTATTATGCGCCTCTGCATCTAGCATTGGGTAGACCGCATACAATAACTGTCCTAGCTCTCCCCCATCTTTTGTTTCATTTCTTCTGGAACAATCAAAAACACTTTTTTGATTCTAGA---------TCTACTAACAGAAATTCAATGCGTAATCTCAGCATTCAATGTGTATTCCTGAATAATCTCATTTTTCAATTATTCAACTATTTTATTTTACCAAGTTCAATGTTAGCCAGATTAGTCAACATTTATATGTTTCGATGCAACAACAAGATGTTATTTGTAACAAGTAGTTTTGTTGGTTGGTTAATCGGTCACGTTTTATTCATGAAATGGGTTGGGTTGGTATTAGTCTGGATACGGCAAAATCACTCTATTAGATCTAATCTACTTATTCGATCTAATAAGTACCTTGTGTCAGAAGTGAGAAATTCTATGGCTCGAATCTTTAGTATTTTCTTATTTATTACCTGTGTCTACTATTTAGGCAGAATACCGTCATCCATGGTT---------CTCAAAGAAACCTCAGTAACGGAAGAAAGGGGGGAAAGCAGAGAAGAAACAGATGTAGAAATAGAAAAAACTTCCGAAACGAAGTGGACT---------------------AAA------GAGGAACAAGAGGGATCCACC---------------------------GAAGAAGATCCTTCTCCTTCCCTTTTTTCG------GAAGAAAAGGAGGATCCGGACAAAATC------GATGAAACGGAAGAGATCCGAGTGAACGGAAAAGAA------AAAACAAAGGATGAATTCCACTTTCACTTTAAAGAGACATGCTATCAAAATAGCCCGGTTTATGAAACTTCTTATCCGTATGGGAATCAA------GAAACTTCGAAGTTA------------GAAATACTAAAA---------------------AAAAAAGAAAAGAAATTAGTAAAT---------ACAAAA------------------------TCTCTTGTGGTTCTTCTTTTCGACTATAAACGATGGAGACGTCCGTTGCGATATTTAAAAAACAATAAATTTGAAAATAGTATAATAAATGAAATGTCACAATATATTTTTTTTTCCTGTGAGGAT---------AGTGAAAAAAAAAGAATATCTTTTACCTACCCACCTAGTTTAAAAACTTTTTTCGAAATGCTAGAAATAAAGATGTATTTTTTCAGA---------TCAGTAGAAGCGGTAAACTCAATTTGTAATGAACTAGAAACTCCATGGGTTTCTAAAACTGACCAAACCAAAACAAAATTAAGAACTGAATTTCTAACTAGACTAGAGGCTCTACAAAAAAGAACTTTTTGTCTAGATTTATTAACGAGATTGCGTATTGATGAAAGAAAAAAAGACTATTTGCTAAAAAAAAATGATCCCGGCGTAAACAGCCCCTATCGCGGAACAACAAAAAACATATTGGCACCACCACTCCTTAGTGAAAGTTCCATA------AAAAAAAGGCCTGAGATTCCTTTGATAAATAATTTGATAAATAAAATACATGGTCTTATTATTGCTAATAATTTTATAGAATTTGAAGAAATAATCAATATGTATGATAAAAAAGTAAAAACA------TTACCAGTGGGA------ATAAAAGAAATTACTAAAAAAATACCCCGACGTTCATACAAATTAATTGACGAGTTTGAACGCCAAGAAGGAGAATACGAAGCAGCCGTATTAGATGATCCTGGAATGCGTTCAAGAAAAGCACGATTTGGGGTGATTTTTACTATAAATGAGCCT------------------ACTTATACTAATTACGAAGCAGAACCCGAGGAATTTTATTTGATGTATTATGCACAACAACCCGATTTTCGTCGAAATATAATTATGGGCTCGATACGAGCTCAAAGACGTAAAATACCTATTTTAAAACTGTCTCAAGCAAATGTACATTCCCCAATTTTTTTGTACAGACTCGACAAACCGATCCTTTCTTATTTTGATATCTCTGGACTG------ATTAAACTTATTTTCCGAAATTGGATGAAAAAAACTAAAGAATTT------------------------------TCAGAAAAA------------AAAGATAAAAATGACAAGTATAAAAGAGAAGCAACAATAGGGATCGAAATAGCAGAAGAACCTCCGAATGGTATTCTAACTCCTCAATTAACAAGGAGTTGCATATTAATAATAAAATCAATTCTTAGAAAATATATTATATTACCCTCATTGATAATATCTAAAAATATTGGACGTATTTTATTATTTCAATTTCCCGAATGGGTCGAGGATTTCGAAAATTGGAATAAGGAAACGCATGTTAAATGCACTTATAGTGGTGTTGAACTATCCGAAAAAGACTTGCCGAAAAACTGGTTAAGTGAAGGTATTCAGATAAAGATCCTATTCCCTTTCTATCTGAAACCTTGGCATAAATCGAAACCCGAATTCCCT---------CAAATGGATCGAGTGAAA---------------------AAAAAAAGCAAGTGTTTTTTAACTGTGTGGGGGAGGACAACCAAACAACCGTTTGGGTCACCTCAAACCGAGCCTTCCTTTTTTGTACCCATT---------------------TTTAAAGAACTCATAAAA------------AAAATGATCAAATTGAAAACAAATTGT---------------------------------------------TTTTTCATT---------------------TTAAAAATGTTA------AAAGAAATAAAAAACTGGATTAACAAAAGTGGTCTAGTTATCAAGAGACTAATAAAT------GCCCCCTCA---------------AAAAATACAAAAATTCTTTTATTTGGG------TTGAGCGAACTAGATGACTGGGGT------GAAACTAACAGCGACAAAGATTTGCTAAAAAAT------------------------AATAAAATAATTCACAAATCGCCCATTCCAACTCAATCAAAAAATTGGACAACACACTCGCTAACAGAAAAAAAACTGCAAGAT---------ATGACTATTAGAACAAGCACGATCAGAACTCAACTAAAAAAAATCATAAAAAGCAAGAAAAAAATTTTTAGAACTCCTGAGATAATTAATGGGTTTAACAAAAAGCGGCAGAGCATAAAACGATTAGAATTCAAAAAAATAGAAATTCTTTCTAAAATAGTAAAAACCCGACTGACTCGATTAATCTTTAACTCGCAGTATTTTATCAAATTTTTT------ATTGAAAGAATATACATTGTTATGGTCCTA---GTTATTAATATAATAAGCATCAAAGGACAGCTTTTTGTTGATTTTGAATCAAAA------------------------------------------------CAAAAAAAAATGCATAAGTACACTTACAATAATGAAATAAATAGGAATAAAAAAGAA---------AAAAAAAAAGACTTTCGAAACTTTAGACAGTCCTCT---------------TTTTAT---------------ATTAGTAATAAAAATTCAAAACTGTTT---------------------TTTGACTTCTCCTCTTTATCACAAGCCTTTGTAGGGTATAAATTATCACAAAGCTGCATTTTAAACTTATACAACTTAAGATTAAGATCCGCACTTCAATATCATGAAACATCTCGTTTTTTT---------AAAAATAAAATAAAGGAT------GATTTTGGAGTACAAGGAATATTTGATTCGGAATTAACAGCTAAGAAATTTATTACGTCT------GGAATAAATGGCTGGAAAAGTGAGTTACAGAATCATTATGAATATAATATATCTCATATTACATCGTTTGGATTGATACCAAAAACATGGAAAAAGAAAAAAACTAGCCAC------TCTATACGACAAAATGAAAATAAG------------------GATTTCTATGAAAACGATGGGTTAATTCCTTATGAAAAGGAA---AGTAATGATTATGGATTACACTCATTATCAAATCACAAAGGAAATTTTAAAAAAAATTCTCGATATGATCTCTTATCATATAAATTTATTAATTAT------------------------GAAAATAAGAATAGCTCAGATATTTTTCTTTTACCAGCACAAGGAAATAATAACCAAAAAATATCCTATAATTACAACACAAATAAACGAAAACTTTTTATGCTAGGCAAT------------AACAATTCTTTAGGCGAAAAAACTATTACAGATATGAATAAA------------TCTTTT------TTTTATTACAGAATTCTCCATTTGTGTCTTAGAAAAAGGGTCAATATTGAAGACTGGATTCAGACTAATACCAAGAATACTAAG------ATAAGTAATTATCAACTAATTGAACAAATCGATAAGAAG---GGTCTTTTTGATTTGACGACTCACCAAACTGAGCAAACCAACCCAAGGATTCAAAGCGTTTTCGATTGGCTGGGAATGAACGAAGAATTT---------CCAATTTTGAATGAAGAACTTTGGTTCTTACCAGAATTGATACTCCTTTATAATGTATATAAACTAAAACTATGGATCATACCAATCAAATCACTTCTTTTCAATTTTAATGAAAAGAAAAGTTTGAGTGAAAAAAAAAATATCATTCTAAAGCAAAAA---------------------------------------------------------------------------------------------------TGGAATCTTCGATCCGTTCTCGTAAATCAAGAAAAATATGTTTCAGAGTACGGTGATTTTTTAGACTATAGT---------------GTAGAATCGGACATAAAAAAACGTATCACCGAA------------------------AGCAAT------ACAGAGGAAGACCCCGATTTTTTACTAACAAGTCATTTGCTTGTTCAATTTAGATGG---TCTTTTTTTTTCAATCTAACAATAATGAAAAATATCAAAGTGTATTGTCTCCTGCTTAGCTTGCGAAATCCAAGAGAAAGCGCTCTATCTGCTATTCAAAGAGGAACAATAAATCTAGATATA------ATGCCGAGTCATAAATAT------GTTACAGAATGGATGCAAAGGGGAGTATTTTCT------ATTGAACCGGTTCGTATGTCTATAAATAATCCTCGACAATTTATTATGTATCAAACCATACGTATTTCATTATTTCAGAAGACTAATTATCAAACTAATCCCAAGTATCGAGAAAAAATGGAT---------------TTTGCAAAATCCATTGCAAAAGAGCAAAAAATT------CTTGAAAATAGAGACATA------AAAAACTCCAGTTTGCTTGTTCTTGAAACTATTTTATCGCCGAACCGTCGAAAAGAGTTAAGAATTCTAATGTCTTTTAATTCAAAAAAAACCAAAGGTATAGATAGAAATCCGGGATTTTTCAACGGAACCAATGTAAAAATTTCTGGTCCATTTTTGTTTGAAAGCAAC------CGTCTTAATAGATTAAAGTTTTTTCTTTGGCCGACTTGTCAATTAGAAGATTTAGTTTCTATGAATCGGTATTGGTTTAATAGCAATACTGGGAGTTCTTTCAATATGTTAAGAATCCATATGTATCCACAATTC
>Phedimus_takesimensis
ATGATTTTAACATCTTTTCTACTAGGTAATCTAGTAGCCTTATGCATGAAGATAATCAATTCGGTCGTTGTGGTCGGACTCTATTATGGATTTCTGACCACATTCTCCATAGGGCCCTCTTATCTCTTCCTTCTCCGAGCTCAGGTTATGGAAGAAGGAACCGAGAAGAAGGTATCAGCAACAACTGGTTTTATTACGGGACAGCTCATGATGCTCATATCGATCTATTATGCGCCTCTGCATCTAGCATTGGGTAGACCTCATACAATAACTGTCCTAGCTCTCCCCCATCTTTTGTTTCATTTCTTCTGGAACAATCAAAAACACTTTTTTGATTCTAGA---------TCTACTAACAGAAATTCAATGCGTAATCTCAGCATTCAATGTGTATTCCTGAATAATCTCATTTTTCAATTATTCAACTATTTTCTTTTACCAAGTTCAATGTTAGCCAGATTAGTCAACATTTATATGTTTCGATGCAACAACAAGATGTTATTTGTAACAAGTAGTTTTGTTGGTTGGTTAATCGGTCACGTTTTAGTCATGAAATGGGTTGGGTTGGTATTAGTCTGGATACGGCAAAATCACTCTATTAGATCTAATCTACTTATTCGATCTAATAAGTACCTTGTGTCAGAAGTGAGAAATTCTATGGCTCGAATCTTTAGTATTTTCTTATTTATTACCTGTGTCTACTATTTAGGCAGAATACCGTCATCCATGGTT---------CTCAAAGAAACCTCAGTAACGGAAGAAAGGGGGGAAAGCAGAGAAGAAACAGATGTAGAAATAGAAAAAACTTCCGAAACGAAGTGGACT---------------------AAA------GAGGAACAAGAGGGATCCACC---------------------------GAAGAAGATCCTTCTCCTTCCCTTTTTTCG------GAAGAAAAGGAGGATCCGGACAAAATC------GATGAAACGGAAGAGATCCGAGTGAACGGAAAAGAA------AAAACAAAGGATGAATTCCACTTTCACTTTAAAGAGATATGCTATCAAAATAGCCCAGTTTATGAAACTTCTTATCTGTATGGGACTCAA------GAAACTTCGAAGTTA------------CAAATACTTAAA---------------------AAAAAAGAAAAGAAATTAGTAAAT---------ACAAAATCTCTT------------ACAAAATCTCTTGTGGTTCTTCTTTTCGACTATAAACGATGGAGACGTCCGTTGCGATATTTAAAAAACAATAAATTTGAAAATAGTATAATAAATGATATGTCACAATATTTTTTTTTTTCGTGTCAAGAT---------AGTGAAAAAAACAGAATTTCTTTTACCTACCTGCCTAGTTTAAAAACTTTTTTTGAAATGCTAGAAAGAAAGATGCATTTTTTCAGA---------TCGGTAGAAGCGGTAGATTCAATCTCTAATGAACTAGAAAATTCACGGGTCTCTAAAACTGAGCAAAAAAAAACGAAATTAAGAACTGAATTTCTAACTAGACTAGAGGATCTACAAACAAGATCTTTTTCTGTAGATTTATTAACTAAATTGCGTATTGATGAAACAAAAAAAGAATATTTGCTAAAAAAAAATGATCCCGTCTTAAACGGGCCCCATCGCGGAACAACAAAAAGCATATTGTCACCACCATTCCTTAGTGAAAGTTCCATA------AAAAAAAGGCCAGAGAATCCT------------TTGATAAATAAAATACATGGTCTTATTCTTGCTAATAATTTTATAGAATTTGAAGAAATAATGAATATGTATGATAAAAAACTAACAACA------TTATCAGTGGGA------ATAAAGGAAATTACTAAAAAAATACCCCGACGGTCATACAAATTAATTGACGAGTTTGAAATCCAAGAAGGAGAATACGAAGCAGTTATATTAGACGACCCTGGAATGCGTTCAAGAAAAGCAAGATTTGGGGTGGTTTTTACTATAAATGAGCCT------------------ACTTATACTAATTACGAAGCAGAACCAGAGGAATTTTATTTGATGCAGTATGCCCAACAACCCGATTTTCGTCGAAATATAATTATGGGCTCTATACGAGCTCAAAGGCGTAAAATACCTATTTTAAAACTGTCTCAAGCAAATGTACATTCCCCACTTTTTTTGTACAAACTCGACAAACCGATCCTTTCTTATTTTGATATTTCTGGACTG------ATTAAACGCATTTTCCGAAATTGGATGACAAAAACTAAAGAATCTGAACTT------------------------TCAGAAAAA------------ACGGATAAAAATGAAAAGTATAAAAGAGAAGCAACAATAGGGATCGAAATAGCGGAAGAACCTCCGAACGGTATTCTAACTCCTCAATTAACAAGGAGTTGTATATTAATAATAAAATCAATTCTTAGGAAATATATTATATTACCCTCATTGATAATAGCTAAAAATATTGGACGTATCTTATTATTTCAATTTCCCGAATGGTCCGAGGATTTCGAAAATTGGAATAAGGAAACGCATGTTAAATGCACTTATAGTGGTGTTGAACTATCCGAAAAAGACTTGCCGAAAAACTGGTTAAGTGAAGGTATTCAGATAAAGATCTTATTTCCTTTCTATCTGAAACCTTGGCATAGATCGAAACCTGAATTCCCT---------CAAATGGGTCGATTGAAA------------------------AAAAAAAAGTGTTTTTTAACTGTGTGGGGGAGGACAACCAAACAGCCGTTTGGTTCACCTCAAAAGGAGCCTTCCTTTTTTGTACCCATT---------------------TTTAAAGAACTCATAAAA------------AAAATGATAAAATTGAAAACAATTTTT---------------------------------------------TTTTTTATT---------------------TTCAAAATGTTC------AAAGAAATAAAAAACTGGATTAACAAAAAGGGTCTAGTTCTAAAAAGACTAATAAAT------GCCCCCTCA---------------AAAAAAAAAAGAATTTTTTTATTTGGG------TTGAGCGAACTAGATGAATGGGGT------GAAACTAAAAACGACAAAGATGTGATAAAAAAT------------------------AATCAAATAATTCACAAATTGCCCATTCCAACTCGATCAAAAAATTGGACAACACATTCGCTAACAGAAAAAAAAATGCAAGAT---------ATGACTATTAGAACAAGCACAATCCAAAATCAACTAAAAAAAATAATAAAAAGCAAGAAAAAAATTTTTGGAACTCATGAGATAAATAATGGGTTTAACAAAAAGCGGCATGCCATAAAAAGATTAGAATTCAAAAAAATACAAATTATTTGTCAAATAGTAAAAAACCGAATGACTCGACTAATCTTTAACTCGCAGTATTTTATCAAATTTTTT------ATTGAAAGAGTATACATTGCTATCGTCCTA---GTTATTAATATAATAAGGATCAAGGGACAGCTTTTTTTTGATTTTGAATCAAAA------------------------------------------------AAAAAAAAAATGGATAAGTACACTTACAATAATGAAATA------ACTAAAAAAGAA---------AAAAAA---------AAAGACTTTAGAAAGTCCTCT---------------TTTTAT---------------ATTAGTAATAAAACTTCAAAATTGTTT---------------------TTTGACTTATCTTCTTTATCACAAGCCTTTGTAGGGTATAAATTATCACAAAGTTGCATTTTTAACTTATACACCTTAAGATTCAGATCTGCACGTCAATATCATGAAACATCTCTTTGTTTA---------AAAGATAAAATAAAGGAT------GATTTTGGAGCACAAGGAATATTTGATTTGGAATTAAAAACGAAGAAATTTCTTACTTCT------GGAAGAAATGAATGGAAAAGCTGGTTACAGAATCATTATCAATATAATATATCTCATATTAGATGGTCTGGATTGCTACCAAAAAAATGGAAAAAAAAACAAAACAGCCGC------TCTATAAAACAAAATGAAAATAAGGATTCA---TCAAAATCGGATTTATATGAAAACGATGGGTTAATTCGTTACGAAAAGGCA---ATTAATGATTATGGATTACACTCATTATCAAATCACAAAGGAAATTTAAAAAAAAATTGTCGATATGATCTCTTATCATATAAATCGATTAATTAT------------------------GAAAATAAGAAGAACTCATATATTTTTCTTTTACCATCACAAGGAAACAATAACCAAAAAATATCCTATAATTACAACACAAATAAACGAAAACTTTTTACGCGAGGCGAT------------AACAATTCTTTAGGCGAAAAAGCTATTACAGATATGAATAAA------------TCTTTT------TTTTATTACAGAATTATCCATTTGTATCTTAGAAAAAGAGTCAATATTGAAGCCTGGATCCAGACGAATACCAAGAATACTAAG------ATAAGTAATTATCAACTAATTGAACAAATCGATAAGAAG---GTTTTTTTTGATTTGACGACTCACCAAACTGAGCAAACCAATCCAAGGATTCAAAGCTTTTTCGATTGGCTGGGAATGAACGAAGAATTT---------CCAATTTTGAATGAAGAACTTTGGTTCTTACCAGAATTGATACTCCTTTATAATGTATATAAACTAAAACTATGGATCATACCAATCAAATCACTTCTTTTAAATTTTAATGAAAAGAAAAGTTTGAGTGAAAAAAAAAATATCACCCTAAAGCAAAAA---------------------------------------------------------------------------------------------------TGGACTCTTGGATCCCTTCTCTTAAACCAAGAAAAATATGTTTCAGACTACGGTGATTTTTTAGACTATAGG---------------GTGGAATCGGACATAAAAAAACGTATAATCGAA------------------------AGCAAT------ACGGAGGAAGACCCCGATTTTTTACTAACAAGTCATTTGCTTGTTCAATTGAGATGG---TCTTTTTTTTTCAATCTAACACTAATGAAAAATATCAAAGTATATTGTCTCCTGCTTAGCTTGCGAAATCCAAGAGAAAGCGCCCTATCCGCTATTCAAAGAGGAACAATAAATCTAGATATA------ATGCCGAGTCATAAATAT------GTTACAGAATGGATGCAAAGGGGAGTCTTTTTT------ATTGAACCAGTTCGTATGGCTATAAATAATCCTGGACAGTTTCTTATGTATCAAAGCGTACGGGTTTCATTATTGCAGAAGACTAATTATCAAACTAATCCAAGGTATGGAGAAAAAATGGAT---------------TTTGCAAAATCCATTGCAAAAGAGCAAAAAATT------CTTGAAAATAGAGACATA------AAAAACTCAAGTTTACTTGTTCTTGAAACTATTTTATCGCCGAGCCGTCGAAAAGAGTTAAGAATTCTAATGTCTTTTAATTCAAAAAAAACCAAAGGTATAGATATAAATCTGGGATTTTTCAACGGAACCAATGTCAAAATTTCTGGTCCATTTTTGATTGAAAGCAAC------CGTCTTAATAGATTAAAGTTTTTTCTTTGGCCAACTTGTCAATTAGAAGATTTAGTTTCTATGAATCGTTATTGGTTTAATAGCAATACTGGGAGTTCTTTCAGTATGTTAAGAATACATATGTATCCACAATTC
>Phedimus_yangshanicus
ATGATTTTAACATCTTTTCTCCTAGGTAATCTAGTAGCCTTATGCATGAAGATAATCAATTCGGTCGTTGTGGTCGGACTCTATTATGGATTTCTGACCACATTCTCCATAGGGCCCTCTTACCTCTTCCTTCTCCGAGCTCAGGTTATGGAAGAAGGAACCGAGAAGAAGGTATCAGCAACAACTGGTTTTATTACGGGACAGCTCATGATGCTCATATCGATCTATTATGCGCCTCTGCATCTAGCATTGGGTAGACCGCATACAATAACTGTCCTAGCTCTCCCCCATCTTTTGTTTCATTTCTTCTGGAACAATCAAAAACACTTTTTTGATTCTAGA---------TCTACTAACAGAAATTCAATGCGTAATCTCAGCATTCAATGTGTATTCCTGAATAATCTCATTTTTCAATTATTCAACTATTTTATTTTACCAAGTTCAATGTTAGCCAGATTAGTCAACATTTATATGTTTCGATGCAACAACAAGATGTTATTTGTAACAAGTAGTTTTGTTGGTTGGTTAATCGGTCACGTTTTATTCATGAAATGGGTTGGGTTGGTATTAGTCTGGATACGGCAAAATCACTCTATTAGATCTAATCTACTTATTCGATCTAATAAGTACCTTGTGTCAGAAGTGAGAAATTCTATGGCTCGAATCTTTAGTATTTTCTTATTTATTACCTGTGTCTACTATTTAGGCAGAATACCGTCATCCATGGTT---------CTCAAAGAAACCTCAGTAACGGAAGAAAGGGGGGAAAGCAGAGAAGAAACAGATGTAGAAATAGAAAAAACTTCCGAAACGAAGTGGACT---------------------AAA------GAGGAACAAGAGGGATCCACC---------------------------GAAGAAGATCCTTCTCCTTCCCTTTTTTCG------GAAGAAAAGGAGGATCCGGACAAAATC------GATGAAACGGAAGAGATCCGAGTGAACGGAAAAGAA------AAAACAAAGGATGAATTCCACTTTCACTTTAAAGAGACATGCTATCAAAATAGCCCGGTTTATGAAACTTCTTATCCGTATGGGAATCAA------GAAACTTCGAAGTTA------------GAAATACTAAAA---------------------AAAAAAGAAAAGAAATTAGTAAAT---------ACAAAA------------------------TCTCTTGTGGTTCTTCTTTTCGACTATAAACGATGGAGACGTCCGTTGCGATATTTAAAAAACAATAAATTTGAAAATAGTATAATAAATGAAATGTCACAATATATTTTTTTTTCCTGTGAGGAT---------AGTGAAAAAAAAAGAATATCTTTTACCTACCCACCTAGTTTAAAAACTTTTTTCGAAATGCTAGAAATAAAGATGTATTTTTTCAGA---------TCAGTAGAAGCGGTAAACTCAATTTGTAATGAACTAGAAACTCCATGGGTTTCTAAAACTGACCAAACCAAAACAAAATTAAGAACTGAATTTCTAACTAGACTAGAGGCTCTACAAAAAAGAACTTTTTGTCTAGATTTATTAACGAGATTGCGTATTGATGAAAGAAAAAAAGACTATTTGCTAAAAAAAAATGATCCCGGCGTAAACAGCCCCTATCGCGGAACAACAAAAAACATATTGGCACCACCACTCCTTAGTGAAAGTTCCATA------AAAAAAAGGCCTGAGATTCCTTTGATAAATAATTTGATAAATAAAATACATGGTCTTATTATTGCTAATAATTTTATAGAATTTGAAGAAATAATCAATATGTATGATAAAAAAGTAAAAACA------TTACCAGTGGGA------ATAAAAGAAATTACTAAAAAAATACCCCGACGTTCATACAAATTAATTGACGAGTTTGAACGCCAAGAAGGAGAATACGAAGCAGCCGTATTAGATGATCCTGGAATGCGTTCAAGAAAAGCACGATTTGGGGTGATTTTTACTATAAATGAGCCT------------------ACTTATACTAATTACGAAGCAGAACCCGAGGAATTTTATTTGATGTATTATGCACAACAACCCGATTTTCGTCGAAATATAATTATGGGCTCGATACGAGCTCAAAGACGTAAAATACCTATTTTAAAACTGTCTCAAGCAAATGTACATTCCCCAATTTTTTTGTACAGACTCGACAAACCGATCCTTTCTTATTTTGATATCTCTGGACTG------ATTAAACTTATTTTCCGAAATTGGATGAAAAAAACTAAAGAATTT------------------------------TCAGAAAAA------------AAAGATAAAAATGACAAGTATAAAAGAGAAGCAACAATAGGGATCGAAATAGCAGAAGAACCTCCGAATGGTATTCTAACTCCTCAATTAACAAGGAGTTGCATATTAATAATAAAATCAATTCTTAGAAAATATATTATATTACCCTCATTGATAATATCTAAAAATATTGGACGTATTTTATTATTTCAATTTCCCGAATGGGTCGAGGATTTCGAAAATTGGAATAAGGAAACGCATGTTAAATGCACTTATAGTGGTGTTGAACTATCCGAAAAAGACTTGCCGAAAAACTGGTTAAGTGAAGGTATTCAGATAAAGATCCTATTCCCTTTCTATCTGAAACCTTGGCATAAATCGAAACCCGAATTCCCT---------CAAATGGATCGAGTGAAA---------------------AAAAAAAGCAAGTGTTTTTTAACTGTGTGGGGGAGGACAACCAAACAACCGTTTGGGTCACCTCAAACCGAGCCTTCCTTTTTTGTACCCATT---------------------TTTAAAGAACTCATAAAA------------AAAATGATCAAATTGAAAACAAATTGT---------------------------------------------TTTTTCATT---------------------TTAAAAATGTTA------AAAGAAATAAAAAACTGGATTAACAAAAGTGGTCTAGTTATCAAGAGACTAATAAAT------GCCCCCTCA---------------AAAAATACAAAAATTCTTTTATTTGGG------TTGAGCGAACTAGATGACTGGGGT------GAAACTAACAGCGACAAAGATTTGCTAAAAAAT------------------------AATAAAATAATTCACAAATCGCCCATTCCAACTCAATCAAAAAATTGGACAACACACTCGCTAACAGAAAAAAAACTGCAAGAT---------ATGACTATTAGAACAAGCACGATCAGAACTCAACTAAAAAAAATCATAAAAAGCAAGAAAAAAATTTTTAGAACTCCTGAGATAATTAATGGGTTTAACAAAAAGCGGCAGAGCATAAAACGATTAGAATTCAAAAAAATAGAAATTCTTTCTAAAATAGTAAAAACCCGACTGACTCGATTAATCTTTAACTCGCAGTATTTTATCAAATTTTTT------ATTGAAAGAATATACATTGTTATGGTCCTA---GTTATTAATATAATAAGCATCAAAGGACAGCTTTTTGTTGATTTTGAATCAAAA------------------------------------------------CAAAAAAAAATGCATAAGTACACTTACAATAATGAAATAAATAGGAATAAAAAAGAA---------AAAAAAAAAGACTTTCGAAACTTTAGACAGTCCTCT---------------TTTTAT---------------ATTAGTAATAAAAATTCAAAACTGTTT---------------------TTTGACTTCTCCTCTTTATCACAAGCCTTTGTAGGGTATAAATTATCACAAAGCTGCATTTTAAACTTATACAACTTAAGATTAAGATCCGCACTTCAATATCATGAAACATCTCGTTTTTTT---------AAAAATAAAATAAAGGAT------GATTTTGGAGTACAAGGAATATTTGATTCGGAATTAACAGCTAAGAAATTTATTACGTCT------GGAATAAATGGCTGGAAAAGTGAGTTACAGAATCATTATGAATATAATATATCTCATATTACATCGTTTGGATTGATACCAAAAACATGGAAAAAGAAAAAAACTAGCCAC------TCTATACGACAAAATGAAAATAAG------------------GATTTCTATGAAAACGATGGGTTAATTCCTTATGAAAAGGAA---AGTAATGATTATGGATTACACTCATTATCAAATCACAAAGGAAATTTTAAAAAAAATTCTCGATATGATCTCTTATCATATAAATTTATTAATTAT------------------------GAAAATAAGAATAGCTCAGATATTTTTCTTTTACCAGCACAAGGAAATAATAACCAAAAAATATCCTATAATTACAACACAAATAAACGAAAACTTTTTATGCTAGGCAAT------------AACAATTCTTTAGGCGAAAAAACTATTACAGATATGAATAAA------------TCTTTT------TTTTATTACAGAATTCTCCATTTGTGTCTTAGAAAAAGGGTCAATATTGAAGACTGGATTCAGACTAATACCAAGAATACTAAG------ATAAGTAATTATCAACTAATTGAACAAATCGATAAGAAG---GGTCTTTTTGATTTGACGACTCACCAAACTGAGCAAACCAACCCAAGGATTCAAAGCGTTTTCGATTGGCTGGGAATGAACGAAGAATTT---------CCAATTTTGAATGAAGAACTTTGGTTCTTACCAGAATTGATACTCCTTTATAATGTATATAAACTAAAACTATGGATCATACCAATCAAATCACTTCTTTTCAATTTTAATGAAAAGAAAAGTTTGAGTGAAAAAAAAAATATCATTCTAAAGCAAAAA---------------------------------------------------------------------------------------------------TGGAATCTTCGATCCGTTCTCGTAAATCAAGAAAAATATGTTTCAGAGTACGGTGATTTTTTAGACTATAGT---------------GTAGAATCGGACATAAAAAAACGTATCACCGAA------------------------AGCAAT------ACAGAGGAAGACCCCGATTTTTTACTAACAAGTCATTTGCTTGTTCAATTTAGATGG---TCTTTTTTTTTCAATCTAACAATAATGAAAAATATCAAAGTGTATTGTCTCCTGCTTAGCTTGCGAAATCCAAGAGAAAGCGCTCTATCTGCTATTCAAAGAGGAACAATAAATCTAGATATA------ATGCCGAGTCATAAATAT------GTTACAGAATGGATGCAAAGGGGAGTATTTTCT------ATTGAACCGGTTCGTATGTCTATAAATAATCCTCGACAATTTATTATGTATCAAACCATACGTATTTCATTATTTCAGAAGACTAATTATCAAACTAATCCCAAGTATCGAGAAAAAATGGAT---------------TTTGCAAAATCCATTGCAAAAGAGCAAAAAATT------CTTGAAAATAGAGACATA------AAAAACTCCAGTTTGCTTGTTCTTGAAACTATTTTATCGCCGAACCGTCGAAAAGAGTTAAGAATTCTAATGTCTTTTAATTCAAAAAAAACCAAAGGTATAGATAGAAATCCGGGATTTTTCAACGGAACCAATGTAAAAATTTCTGGTCCATTTTTGTTTGAAAGCAAC------CGTCTTAATAGATTAAAGTTTTTTCTTTGGCCGACTTGTCAATTAGAAGATTTAGTTTCTATGAATCGGTATTGGTTTAATAGCAATACTGGGAGTTCTTTCAATATGTTAAGAATCCATATGTATCCACAATTC
>Rhodiola_bupleuroides
ATGATTTTAACATCTTTTCTACTAGGTAATCTAGTAGCCTTATGCATGAAGATAATCAATTCGGTCGTTGTGGTCGGACTCTATTATGGATTTCTGACCACATTCTCCATAGGGCCCTCTTATCTCTTCCTTCTCCGAGCTCAGGTTATGGAAGAAGGAACCGAGAAGAAGGTATCAGCAACAACAGGTTTTATTACGGGACAGCTCATGATGCTCATATCGATCTATTATGCGCCTCTGCATCTAGCATTGGGTAGACCTCATACAATAACTGTCCTAGCTCTCCCCCATCTTTTGTTTCATTTCTTCTGGAACAACCAAAAACACTTTTTTGATTCTAGA---------TCTACTAACAGAAATTCAATGCGTAATCTCAGCATTCAATGTGTATTCCTGAATAATCTCATTTTTCAATTATTCAACTATTTTCTTTTACCAAGTTCAATGTTAGCCAGATTAGTCAACATTTATATGTTTCGATGCAACAACAAGATGTTATTTGTAACAAGTAGTTTTGTTGGTTGGTTAATTGGTCACGTTTTATTCATGAAATGGGTTGGGTTGGTATTAGTCTGGATACGGCAAAATCACTCTATTAGATCTAATCTACTTATTCGATCTAATAAGTACCTTGTGTCAGAAGTGAGAAATTCTATGGCTCGAATCTTTAGTATTTTCTTATTTATTACCTGTGTCTACTATTTAGGCAGAATACCGTCATCCATGGTT---------CTCAAAGAAACCTCAGTAACGGAAGAAAGGGGGGAAAGCAGAGAAGAAACAGATGTAGAAATAGAAAAAACTTCCGAAACGAAGTGGACT---------------------AAA------GAGGAACAAGAGGGATCCACC---------------------------GAAGAAGATCCTTCTCCTTCCCTTTTTTCG------GAAGAAAAGGAGGATCCGGACAAAATC------GATGAAACGGAAGAGATCCGAGTGAACGGAAAAGAA------AAAACAAAGGATGAATTCCACTTTCACTTTAAAGAGACATGCTATCAAAATAGCCCTGTTTATGAAACTTCTTATCTGTATGGGAATCAA------GAAACTTCGAAGTTA------------GAAATACTTAAA---------------------AAAAAAGAAAAGATATTAGTAAAT---------ACA------------------------------ATTGTGGTTCTTCTTTTCGACTATAAACGATGGAGACGTCCGTTTCGATATTTTAAAAACAATAAATTTGAAAATAGTATAATAAATGAAATGTCACAATATTTTTTTTTTTCATGTCAAGATAATGAAAATAATGAAAAAAAAAGAATTTCTTTTACCTACCCACCCAGTTTAAAAACTTTTTTTGAAATGCTAGAAAGAAAGATGCATTTTTTCAGA---------TCGGTAGAATCGATAGATTCAATCTCTGATGAACTAGAAAATACATGGGTTTATAAAACTGAGCAAAACAAAACGAAACTAAGAAATGAATTTCTAAGTAGACTAGAGGCTCTACAAAAAAGATATCTTTGTCTAGATTTATTAACTAGATTTCGTATTCATGAAACAAAAAAAGAATATTTGCTAAAAAAAAATGATCCCGTCTTAAATGGTCCCTACCGCGGACCAACAAAAAGCATATTGTCACCACCACTCTTTAGTGAAAGTTCCATA------AAAAAAAGGCCAGAGACTCCT------------TTGATAAATAAAATACACGGTCTTATTCTTTCTAAAAATTTTATAGAATTTGAAGAGATACTGAATATGTATGATAAAAAACTAAAAACA------TTATCAGTGGGA------ATAAAGGGAATTAATAAAAAAATACCTCGACGGTCATACAAATTAATTGACGAGTTTGAACGGCAAGAAGGAGAATACGAAGCAGCCGTATTAGAGGACCCTGGAATGCGGTCAAGAAAAGCAAGATTTTCAGTGGTTTTTACTATAAATGAGCCT------------------ACTTATACTAATTACGAAGCAGAACCGGAGGAATTTTATTTGATGCAGTATGCAGAAGAATCAGATTTTCGTCGAAATATAATCATGGGCTCTATACGAGCTCAAAGGCGTAAAATACCGATTTTAAAACTGTCTCAAGCAAATGTACATTCCCCACTTTTTTTGTACAGACTCGAGAAATCAATCCTTTCTTATTTTGATATCTCTGGCCTG------ATTAAACTCAGTTTCCGAAATTGGATGAAAAAAACTAAAGAATTTGAACTT------------------------TCAGAAAAA------------AAAGAAAAAAATGAGAAGTATAAAAGAGAAGCAACAATAGGGATCGAAATAGCGGAGGAACCTCCGGATGGTATTCTAACTCCTCAAGTAACAAGGAGTTGTATATTAATAATAAAATCAATTCTTAGGAAATATATTATATTACCCTCATTGATAATAGCTAAAAATATTGGCCGTATCTTATTATTTCAATTTCCCGAATGGTCCGAGGATTTCGAAAATTGGAATAAGGAAAGGCATGTTAAATGCACTTATAGTGGTATTGAACTATCCGAAAAAGACTTGCCGAAAAACTGGTTAAGTGAAGGTATTCAGATAAAGATCCTATTTCCTTTCTATCTGAAACCTTGGCATAGATCGAAACCTGAATTCCCT---------CAAATGGGTCGATTTAAA------------------ATAAAAAAAAAAATGCGTTTTTTAACTGTGTGGGGGAGGACAACCAAACAGCCTTTTGGTTCACCCCAAAAAGAGCCTTCCTTTTTTGTACCCATT---------------------TTTAAAGAACTCATAAAA------------AAAATGAGAAAATTAAAAATAATTTTT---------------------------------------------TTTTTTATT---------------------TTAAAAATGTTA------AAAGAACTAAAAAACTGGATTAACAAAAGTGGTCTAGTTCTAAACAGACTAATAAAC------AACCCCTCA---------------AAAAAAAGCAGAATTTTTTTATTTGGG------TTGAGCGAGCTAGATGAAGGGGGT------GAAACTAAAAATGACAAAGATTTGATAAAAAAT------------------------AATCAAATAATTCACGAATCGCCCATTCCAACTCGATCGAAAAATTGGACAAAACATTCGCTAACAGAAAAAAAAATGCAAGAT---------ATGACTATTAGAGCAAGTACAATCAGAAATCAACTAGAAAAAATAATAAAAGACAAGAAAAAAAATTTGAGAACTCCTGAGATAAATAACAGGTTTAACAAAAAGCGGCATGGCATAAAAAGATTCGAATTAAAAAAAATAAAAATTATTTGTCAAATAGTAAAAAACCGACTGACTCGATTAATCTTTAACTCACAGTATTTTATAAAATTTTTT------ATTGAAAGAATATACATTGCTATCGTCCTA---GTTATTAATATAATAAGGATCAAGGGACAACTTTTTTTTGATTTTGAATCAAAA------------------------------------------------AAAAAAAAAATGGATAAGTACACGTGCAATAATGAAGTA------AATAAAAAAGAA---------ACAAAAATGGACTTTAGAAACTTTAGACAGTCCTCT---------------TTTTAT---------------ATTAGTAATAAAAATTCAAAATTGTTT---------------------TTTGACTTATCCTCTTTATCACAAGCCTTTGTAGGGTATAAATTATCACAAAGCCGCATTTTTAACTTATACAACTTAAGATTAAGATCTGCACGTCAATATCATGAAACAGCTCTTTTTCTT---------AAAGATAAAATAACGGAT------GATTTTGGAGTACAAGGAATATTTGATTCGGAATTAACAGATAAGAAACTTCTTACTTAT------GGAATAAATGAATGGAAAAGCTGGTTACAGAATCATTATCAATATAATATATCTCATATTAGATGGTCTGGATTGGTACCAAAAAAATGGAAAAAGAACAAAAATAGCCCC------TCTATAAACCAAAATGAAAATAAGGATTTA---TCAAAAGGGGATTTATATGAAAACGATGGGTTAATTCGTTATGAAAAAGAA---ATTAATGATTATGGATTAAACTCATTATCAAATCACAAAGGGAATTTAAAAAAAAATTCTCGATATGATCTCTTATCATATAAATCTATTAATTCT------------------------GAAAATAAGAAGAACTCATCTATTTTTTTTTTACCATCACAGGTAAACAATAACCAAAAAATATCCTATAATTACAACACAAATAAAAGAAAACTTTTTACGCTAGGAGAT------------AACACTTCTTTAGGCAAAAAAGCTATTACAGATATGGATAAA------------TCTGCT------TTTTATTACAGAATTATCCAGTTGTGTCTTCGAAAAAGGGTCAATATTGAAGCCTGGATCCAGACTAATAACAAGAATACTAAG------ATAAGTAATTATCAACTAATTGAACAAATCGATAAGAGG---GGTCTTTTTGATTTGACGACTCGCCAAACTGAGCAAACCCACCCAAGGATTCAAAGCTTTTTCGATTGGCTGGGAATGAATGAAGAATTT---------CCTATTTTGAATAAAGAACTTTGGTTCTTACCAGAATTGATACTGCTTTATAATGTATATAAATTAAAACTGTGGAGCATACCAATCCAATCACTTCTTTTAAATTTTAATGAAAAGAAAAGTTTGAGTGAAAAAAAGAATATCACTCTAAAGCAAAAC---------------------------------------------------------------------------------------------------TGGAATCTTGGATCTGTTCTCTTAAACCAAGAAAAAGATGTTTTAGACTATGGTGATTTTTTAGACTATAGT---------------GTGGAATCAGACAAAAAAAAACGTATAAACGAA------------------------AGCAAT------ACAGAGGAAGACCTCGATTTTGTACTAACAAGTCATTTGCTTGTTCAATTGAGATGG---TCTTTTTTTTTCAATATAACAATAATGAAAAATATCAAAGTATATTGTCTCCTGCTTAGCTTGCGAAATCCACGAGAAAGTGCTTTATCCGCTATTCAAAGAGGAACAATAAATCTAGATATA------ATGCCGAGTCATAAGTAT------GTTACAGAATGGATGCAAAGGGGGGTATTTTTT------ATTGAACCAGTTCGTATGTCTATAAATAATCCTGGACAATTTCTTATGTATCAAACCATACGGATTGCATTATTTCATAAGACTAATTATCAACCTAATCCAAGGTATCGAGAAAAAAAGGAT---------------TTTTCAAAATCCATTGCAAAAGAACAAAAAATT------CTTGGAAATAGAGACATA------AAAAATTCCAGTTTACTTGTTCTTGAAACTATTTTATCGCCAAGCCGTCGCAAAGAGTTAAGAATTTTAATTTCTTTTAATTCAAAAAAAACCAAAGGTATAGATCTAAATATGGTATTTGGCAACGGAAACAATGTAAAAATTTATGGTCCATTTTTGGTTGAAAGCAAC------CGTCTTAATAGATTAAAGTTTTTTCTTTGGCCGACTTGTCAATTAGAAGATTTAGTTTCTATGAATCGTTATTGGTTTAATACTAATACTGGGAGTTCTTTCAGTATGTTAAGAATACCTATGTATTCACAATTC
>Rhodiola_calliantha
ATGATTTTAACATCTTTTCTACTAGGTAATCTAGTAGCCTTATGCATGAAGATAATCAATTCGGTCGTTGTGGTCGGACTCTATTATGGATTTCTGACCACATTCTCCATAGGGCCCTCTTATCTCTTCCTTCTCCGAGCTCAGGTTATGGAAGAAGGAACCGAGAAGAAGGTATCAGCAACAACAGGTTTTATTACGGGACAGCTCATGATGCTCATATCGATCTATTATGCGCCTCTGCATCTAGCATTGGGTAGACCTCATACAATAACTGTCCTAGCTCTCCCCCATCTTTTGTTTCATTTCTTCTGGAACAACCAAAAACACTTTTTTGATTCTAGA---------TCTACTAACAGAAATTCAATGCGTAATCTCAGCATTCAATGTGTATTCCTGAATAATCTCATTTTTCAATTATTCAACTATTTTCTTTTACCAAGTTCAATGTTAGCCAGATTAGTCAACATTTATATGTTTCGATGCAACAACAAGATGTTATTTGTAACAAGTAGTTTTGTTGGTTGGTTAATTGGTCACGTTTTATTCATGAAATGGGTTGGGTTGGTATTAGTCTGGATACGGCAAAATCACTCTATTAGATCTAATCTACTTATTCGATCTAATAAGTACCTTGTGTCAGAAGTGAGAAATTCTATGGCTCGAATCTTTAGTATTTTCTTATTTATTACCTGTGTCTACTATTTAGGCAGAATACCGTCATCCATGGTT---------CTCAAAGAAACCTCAGTAACGGAAGAAAGGGGGGAAAGCAGAGAAGAAACAGATGTAGAAATAGAAAAAACTTCCGAAACGAAGTGGACT---------------------AAA------GAGGAACAAGAGGGATCCACC---------------------------GAAGAAGATCCTTCTCCTTCCCTTTTTTCG------GAAGAAAAGGAGGATCCGGACAAAATC------GATGAAACGGAAGAGATCCGAGTGAACGGAAAAGAA------AAAACAAAGGATGAATTCCACTTTCACTTTAAAGAGACATGCTATCAAAATAGCCCTGTTTATGAAACTTCTTATCTGTATGGGAATCAA------GAAACTTCGAAGTTA------------GAAATACTTAAA---------------------AAAAAAGAAAAGATATTAGTAAAT---------ACA------------------------------ATTGTGGTTCTTCTTTTCGACTATAAACGATGGAGACGTCCGTTTCGATATTTAAAAAACAATAAATTTGAAAATAGTATAATAAATGAAATGTCACAATATTTTTTTTTTTCGTGTCAAGATAATGAAAATAATGAAAAAAAAAGAATTTCTTTTACCTACCCACCCAGTTTAAAAACTTTTTTTGAAATGCTAGAAAGAAAGATGCATTTTTTCAGA---------TCGGTAGAATCGATAGATTCAATCTCTGATGAACTAGAAAATACATGGGTTTATAAAACTGAGCAAAACAAAACGAAACTAAGAAATGAATTTCTAAGTAGACTAGAGGCTCTACAAAAAAGATATCTTTGTCTAGATTTATTAACTAGATTTCGTATTCATGAAACAAAAAAAGAATATTTGCTAAAAAAAAATGATCCCGTCTTAAATGGTCCCTACCGCGGACCAACAAAAAGCATATTGTCACCACCACTCTTTAGTGAAAGTTCCATA------AAAAAAAGGCCAGAGACTCCT------------TTGATAAATAAAATACACGGTCTTATTCTTTCTAAAAATTTTATAGAATTTGAAGAGATACTGAATATGTATGATAAAAAACTAAAAACA------TTATCAGTGGGA------ATAAAGGGAATTAATAAAAAAATACCTCGACGGTCATACAAATTAATTGACGAGTTTGAACGGCAAGAAGGAGAATACGAAGCAGCCGTATTAGAGGACCCTGGAATGCGGTCAAGAAAAGCAAGATTTTCAGTGGTTTTTACTATAAATGAGCCT------------------ACTTATACTAATTACGAAGCAGAACCGGAGGAATTTTATTTGATGCAGTATGCAGAAGAATCAGATTTTCGTCGAAATATAATCATGGGCTCTATACGAGCTCAAAGGCGTAAAATACCGATTTTAAAACTGTCTCAAGCAAATGTACATTCCCCACTTTTTTTGTACAGACTCGAGAAATCAATCCTTTCTTATTTTGATATCTCTGGCCTG------ATTAAACTCAGTTTCCGAAATTGGATGAAAAAAACTAAAGAATTTGAACTT------------------------TCAGAAAAA------------AAAGAAAAAAACGAGAAGTATAAAAGAGAAGCAACAATAGGGATCGAAATAGCGGAGGAACCTCCGGATGGTATTCTAACTCCTCAAGTAACAAGGAGTTGTATATTAATAATAAAATCAATTCTTAGGAAATATATTATATTACCCTCATTGATAATAGCTAAAAATATTGGCCGTATCTTATTATTTCAATTTTCCGAATGGTCCGAGGATTTCGAAAATTGGAATAAGGAAAGGCATGTTAAATGCACTTATAGTGGTGTTGAACTATCCGAAAAAGACTTGCCGAAAAACTGGTTAAGTGAAGGTATTCAGATAAAGATCCTATTTCCTTTCTATCTGAAACCTTGGCATAGATCGAAACCTGAATTCCCT---------CAAATGGGTCGATTTAAA------------------ATAAAAAAAAAAATTCGTTTTTTAACTGTGTGGGGGAGGACAACCAAACAGCCTTTTGGTTCACCCCAAAAAGAGCCTTCCTTTTTTGTACCCATT---------------------TTTAAAGAACTCATAAAA------------AAAATGAGAAAATTAAAAACAATTTTT---------------------------------------------TTTTTTTTT---------------------TTTAAAATGTTA------AAAGAACTAAAAAACTGGATTAACAAAAGTGGTCTAGTTCTAAACAGACTAATAAAC------AACCCCTCA---------------AAAAAAAGCAGAATTTTTTTATTTGGG------TTGAGCGAGCTAGATGAAGGGGGT------GAAACTAAAAATGACAAAGATTTGATAAAAAAT------------------------AATCAAATAATTCACGAATCGCCCATTCCAACTCGATCGAAAAATTGGACAAAACATTCGCTAACAGAAAAAAAAATGCAAGAT---------ATGACTATTAGAGCAAGTACAATCAGAAATCAACTAGAAAAAATAATAAAAGACAAGAAAAAAAATTTGAGAACTCCTGAGATAAATAACAGGTTTAACAAAAAGCGGCATGGCATAAAAAGATTAGAATTAAAAAAAATAAAAATTATTTGTCAAATAGTAAAAAACCGACTGACTCGATTAATCTTTAACTCACAGTATTTTATAAAATTTTTT------ATTGAAAGAATATACATTGCTATCGTCCTA---GTTATTAATATAATAAGGATCAAGGGACAACTTTTTTTTGATTTTGAATCAAAA------------------------------------------------AAAAAAAAAATGGATAAGTACACGTGCAATAATGAAGTA------AATAAAAAAGAA---------ACAAAAATAGACTTTAGAAACTTTAGACAGTCCTCT---------------TTTTAT---------------ATTAGTAATAAAAATTCAAAATTGTTT---------------------TTTGACTTATCCTCTTTATCACAAGCCTTTGTAGGGTATAAATTATCACAAAGCCGCATTTTTAACTTATACAACTTAAGATTAAGATCTGCACGTCAATATCATGAAACAGCTCTTTTTCTT---------AAAGATAAAATAACGGAT------GATTTTGGAGTACAAGGAATATTTGATTCGGAATTAACAGATAAGAAACTTCTTACTTAT------GGAATAAATGAATGGAAAAGCTGGTTACAGAATCATTATCAATATAATATATCTCATATTAGATGGTCTGGATTGGTACCAAAAAAATGGAAAAAGAACAAAAATAGACCC------TTTATAAACCAAAATGAAAATAAGGATTTC---TCAAAAGGGGATTTATATGAAAACGATGGGTTAATTCGTTATGAAAAAGAA---ATTAATGATTATGGATTAAACTCATTATCAAATCACAAAGGGAATTTAAAAAAAAATTCTCGATATGATCTCTTATCATATAAATCTATTAATTCT------------------------GAAAATAAGAAGAACTCATCTATTTTTTTTTTACCATCACAGGTAAACAATAACCAAAAAATATCCTATAATTACAACACAAATAAAAGAAAACTTTTTACGCTAGGAGAT------------AACACTTCTTTAGGCAAAAAAGCTATTACAGATATGGATAAA------------TCTGCT------TTTTATTACAGAATTATCCAGTTGTGTCTTAGAAAAAGGGTCAATATTGAAGCCTGGATCCAGACTAATACCAAGAATACTAAG------ATAAGTAATTATCAACTAATTGAACAAATCGATAAGAGG---GGTCTTTTTGATTTGACGACTCGCCAAACTGAGCAAACCCACCCAAGGATTCAAAGCTTTTTCGATTGGCTGGGAATGAACGAAGAATTT---------CCTATTTTGAATAAAGAACTTTGGTTCTTACCAGAATTGATACTGCTTTATAATGTATATAAATTAAAACTGTGGAGCATACCAATCCAATCACTTCTTTTAAATTTTAATGAAAAGAAAAGTTTGAGTGAAAAAAAGAATATCACTCTAAAGCAAAAC---------------------------------------------------------------------------------------------------TGGAATCTTGGATCTGTTCTCTTAAACCAAGAAAAAGATGTTTTAGACTATGGTGATTTTTTAGACTATAGT---------------GTGGAATCAGACAAAAAAAAACGTATAAACGAA------------------------AGCAAT------ACAGAGGAAGACCTCGATTTTGTACTAACAAGTCATTTGCTTGTTCAATTGAGATGG---TCTTTTTTTTTCAATATAACAATAATGAAAAATATCAAAGTATATTGTCTCCTGCTTAGCTTGCGAAATCCACGAGAAAGTGCTTTATCCGCTATTCAAAGAGGAACAATAAATCTAGATATA------ATGCCGAGTCATAAGTAT------GTTACAGAATGGATGCAAAGGGGGGTATTTTTT------ATTGAACCAGTTCGTATGTCTATAAATAATCCTGGACAATTTCTTATGTATCAAACCATAAGGATTTCATTATTTCATAAGACTAATTATCAACCTAATCCAAGGTATCGAGAAAAAAAGGAT---------------TTTTCAAAATCCATTGCAAAAGAGCAAAAAATT------CTTGGAAATAGAGACATA------AAAAATTCCAGTTTACTTGTTCTTGAAACTATTTTATCGCCAAGCCGTCGCAAAGAGTTAAGAATTCTAATTTCTTTTAATTCAAAAAAAACCAAAGGTATAGATCTAAATATGGTATTTGGCAACGGAAACAATGTAACAATTTATGGTCCATTTTTGGTTGAAAGCAAC------CGTCTTAATAGATTAAAGTTTTTTCTTTGGCCGACTTGTCAATTAGAAGATTTAGTTTCTATGAATCGTTATTGGTTTAATACTAATACTGGGAGTTCTTTCAGTATGTTAAGAATACCTATGTATTCACAATTC
>Rhodiola_crenulata
ATGATTTTAACATCTTTTCTACTAGGTAATCTAGTAGCCTTATGCATGAAGATAATCAATTCGGTCGTTGTGGTCGGACTCTATTATGGATTTATGACCACATTCTCCATAGGGCCCTCTTATCTCTTCCTTCTCCGAGCTCAGGTTATGGAAGAAGGAACCGAGAAGAAGGTATCAGCAACAACAGGTTTTATTACGGGACAGCTCATGATGCTCATATCGATCTATTATGCGCCTCTGCATCTAGCATTGGGTAGACCTCATACAATAACTGTCCTAGCTCTCCCCCATCTTTTGTTTCATTTCTTCTGGAACAACCAAAAACACTTTTTTGATTCTAGA---------TCTACTAACAGAAATTCAATGCGTAATCTCAGCATTCAATGTGTATTCCTGAATAATCTCATTTTTCAATTATTCAACTATTTTCTTTTACCAAGTTCAATGTTAGCCAGATTAGTCAACATTTATATGTTTCGATGCAACAACAAGATGTTATTTGTAACAAGTAGTTTTGTTGGTTGGTTAATTGGTCACGTTTTATTCATGAAATGGGTTGGGTTGGTATTAGTCTGGATACGGCAAAATCACTCTATTAGATCTAATCTACTTATTCGATCTAATAAGTACCTTGTGTCAGAAGTGAGAAATTCTATGGCTCGAATCTTTAGTATTTTCTTATTTATTACCTGTGTCTACTATTTAGGCAGAATACCGTCATCCATGGTT---------CTCAAAGAAACCTCAGTAACGGAAGAAAGGGGGGAAAGCAGAGAAGAAACAGATGTAGAAATAGAAAAAACTTCCGAAACGAAGTGGACT---------------------AAA------GAGGAACAAGAGGGATCCACC---------------------------GAAGAAGATCCTTCTCCTTCCCTTTTTTCG------GAAGAAAAGGAGGATCCGGACAAAATC------GATGAAACGGAAGAGATCCGAGTGAACGGAAAAGAA------AAAACAAAGGATGAATTCCACTTTCACTTTAAAGAGACATGCTATCAAAATAGCCCTGTTTATGAAACTTCTTATCTGTATGGGAATCAA------GAAACTTCGAAGTTA------------GAAATACTTAAA---------------------AAAAAAGAAAAGATATTAGTAAAT---------ACA------------------------------ATTGTGGTTCTTCTTTTCGACTATAAACGATGGAGACGTCCGTTTCGATATTTAAAAAACAATAAATTTGAAAATAGTATAATAAATGAAATGTCACAATATTTTTTTTTTTCGTGTCAAGAT---------ACTGAAAAAAAAAGGATTTCTTTTACCTACCCACCCAGTTTAAAAACTTTTTTTGAAATGCTAGAAAGAAAGATGCATTTTTTCAGA---------TCGGTAGAATCGATAGATTCAATCTCTGATGAACTAGAAAATACATGGGTTTATAAAACTGAGCAAAACAAAACGAAACTAAGAAATGAATTTCTAAGTAGACTAGAGGCTCTACAAAAAAGATATCTTTGTCTAGATTTATTAACTAGATTTCGTATTCATGAAACAAAAAAAGAATATTTTCTAAAAAAAAATGATCCCGTTTTAAATGGTCCCTACCGCGGACCAACAAAAAGCATATTGTCACCACCACTCTTTAGTGAAAGTTCCATA------AAAAAAAGGCCAGAGACTCCT------------TTGATAAATAAAATACACGGTCTTATTCTTTCTAATAATTTTATAGAATTTGAAGAGATAATGAATATGTATGATAAAAAACTAAAAACA------TTATCAGTGGGA------ATAAAGGGAATTAATAAAAAAATACCTCGACGGTCATACAAATTAATTGACGAGTTTGAACGGCAAGAAGGAGAATACGAAGCAGCCGTATTAGAGGACCCTGGAATGCGGTCAAGAAAAGCAAGATTTTCAGTGGTTTTTACTATAAATGAGCCT------------------ACTTATACTAATTACGAAGCAGAACCAGAGGAATTTTATTTGATGCAGTATGCAGAAGAATCGGATTTTCGTCGAAATATAATCATGGGCTCTATACGAGCTCAAAGGCGTAAAATACCGATTTTAAAACTGTCTCAAGCAAATGTACATTCCCCACTTTTTTTGTACAGACTCGAGAAATCAATCCTTTCTTATTTTGATATCTCTGGCCTG------ATTAAACTCAGTTTCCGAAATTGGATGAAAAAAACTAAAGAATTTGAACTT------------------------TCAGAAAAA------------AAAGAAAAAAATGAGAAGTATAAAAGAGAAGCAACAATAGGGATCGAAATAGCGGAGGAACCTCCGGATGGTATTCTAACTCCTCAAGTAACAAGGAGTTGTATATTAATAATAAAATCAATTCTTAGGAAATATATTATATTACCCTCATTGATAATAGCTAAAAATATTGGCCGTATCTTATTATTTCAATTTCCCGAATGGTCCGAGGATTTCGAAAATTGGAATAAGGAAACGCATGTTAAATGCACTTATAGTGGTGTTGAACTATCCGAAAAAGACTTGCCGAAAAACTGGTTAAGTGAAGGTATTCAGATAAAGATCCTATTTCCTTTCTATCTGAAACCTTGGCATAGATCGAAACCTGAATTCCCT---------CAAATGGGTCGATTGAAA------------------AATAAAAAAAAAATTCGTTTTTTAACTGTGTGGGGGAGGACAACCAAACAGCCTTTTGGTTCACCCCAAAAAGAGCCTTCCTTTTTTGTACCCATT---------------------TTTAAAGAACTCATAAAA------------AAAATGAGAAAATTAAAAACAATTTTT---------------------------------------------TTTTTTATT---------------------TTCAAAATGTTA------AAAGAACTAAAAAACTGGATTAACAAAAGTGGTCTAGTTCTAAACAGACTAATAAAC------AACCCCTCA---------------AAAAAAAGCAGAATTTTTTTATTTGGG------TTGAGCGAGCTAGATGAAGGGGGT------GAAACTAAAAATGACAAAGATTTGATAAAAAAT------------------------AATCAAATAATTCACGAATCGCCCATTCCAACTCGATCGAAAAATTGGACAAAACATTCGCTAACAGAAAAAAAAATGCAAGAT---------ATGACTATTAGAGCAAGTACAATCAGAAATCAACTAGAAAAAATAATAAAAGACAAGAAAAAAATTTTTAGAACTCCTGAGATAAATAACAGGTTTAACAAAAAGCGGCATGGCATAAAAAGATTAGAATTAAAAAAAATAAAAATTATTTGTCAAATAGTAAAAAACCGACTGACTCGATTAATCTTTAACTCGCAGTATTTTATAAAATTTTTT------ATTGAAAGAATATACATTGCTATCGTCCTA---GTTATTAATATAATAAGGATCAAGGGACAACTTTTTTTTGATTTTGAATCAAAA------------------------------------------------AAAAAAAAAATGGATAAGTACACGTGCAATAATGAAGTA------AATAAAAAAGAA---------ACAAAAATTGACTTTAGAAACTTTAGACAGTCCTCT---------------TTTTAT---------------ATTAGTAATAAAAATTCAAAATTGTTT---------------------TTTGACTTATCCTCTTTATCACAAGCCTTTGTAGGGTATAAATTATCACAAAGCCGCATTTTTAACTTATACAACTTAAGATTAAGATCTGCACGTCAATATCATGAAACAGCTCTTTTTCTT---------AAAGATAAAATAACGGAT------GATTTTGGAGTACAAGGAATATTTGATTCGGAATTAACAGATAAGAAACTTCTTACTTAT------GGAATAAATAAATGGAAAAGCTGGTTACAGAATCATTATCAATATAATATATCTCATATTAGATGGTCTGGATTGGTACCAAAAAAATGGAAAAAGAACAAAAATAGCCCC------TCTATAAGCCAAAATGAAAATAAGGATTTA---TCAAAAGGGGATTTATATGAAAACGATGGGTTAATTCGTTACGAAAAGGAA---ATTAATGATTATGGATTAAACTCATTATCAAATCACAAAGGGAATTTAAAAAAAAATTCTCGATATGATCTCTTATCATATAAATCTATTAATTCT------------------------GAAAATAAGAAGAACTCATCTATTTTTTTTTTACCATCACAGGTAAACAATAACCAAAAAATATCCTATAATTACAACACAAATAAAAGAAAACTTTTTACGCTAGGAGAT------------AACACTTCTTTAGGCGAAAAAGCTATTACAGATATGGATAAA------------TCTGTT------TTTTATTACAGAATTATCCAGTTGTGTCTTAGAAAAAGGGTCAATATTGAAGCCTGGATCCAGACTAATACCAAGAATACTAAG------ATAAGTAATTATCAACTAATTGAACAAATCGATAAGAGG---GGTCTTTTTGATTTGACGACTCGCCAAACTGAGCAAACCCACCCAAGGATTCAAAGCTTTTTCGATTGGCTGGGAATGAACGAAGAATTT---------CCTATTTTGAATAAAGAACTTTGGTTCTTACCAGAATTGATACTGCTTTATAATGTATATAAATTAAAACTGTGGAGCATACCAATCCAATCACTTCTTTTAAATTTTAATGAAAAGAAAAGTTTGAGTGAAAAAAAGAATATCACTCTAAAGCAAAAA---------------------------------------------------------------------------------------------------TGGAATCTTGGATCTGTTCTCTTAAACCAAGAAAAAGATGTTTCAGACTATGGTGATTTTTTAGACTATAGT---------------GTGGAATCAGACATAAAAAAACGTATAAACGAA------------------------AGCAAT------ACAGAGGAAGACCTCGATTTTGTACTAACAAGTCATTTGCTTGTTCAATTGAGATGG---TCTTTTTTTTTCAATATAACAATAATGAAAAATATCAAAGTATATTGTCTCCTGCTTAGCTTGCGAAATCCACGAGAAAGCGCTCTATCCGCTATTCAAAGAGGAACAATAAATCTAGATATA------ATGCCGAGTCATAAGTAT------GTTACAGAATGGATGCAAAGGGGGGTATTTTTT------ATTGAACCAGTTCGTATGTCTATAAATAATCCTGGACAATTTCTTATGTATCAAACCATACGGATTTCATTATTTCAGAAGACTAATTATCAACCTAATTCAAGGTATCGAGAAAAAAAGGAT---------------TTTTCAAAATCCATTGCAAAAGAGCAAAAAATT------CTTGGAAATAGAGACATC------CAAAATTCCAGTTTACTTGTTCTTGAAACTATTTTATCGCCAAGCCGTCGCAAAGAGTTAAGAATTCTAATTTCTTTTAATTCAAAAAAAACCAAAGGTATAGATCTAAATATGGTATTTGGCAACGGAAACAATGTAAAAATTTATGGTCCATTTTTGGTTGAAAGCAAC------CGTTTTAATAGATTAAAGTTTTTTCTTTGGCCGACTTGTCAATTAGAAGATTTAGTTTCTATGAATCGTTATTGGTTTAATACTAATACTGGGAGTTCTTTCAGTATGTTAAGAATACCTATGTATTCACAATTC
>Rhodiola_henryi
ATGATTTTAACATCTTTTCTACTAGGTAATCTAGTAGCCTTATGCATGAAGATAATCAATTCGGTCGTTGTGGTCGGACTCTATTATGGATTTCTGACCACATTCTCCATAGGGCCCTCTTATCTCTTCCTTCTCCGAGCTCAGGTTATGGAAGAAGGAACCGAGAAGAAGGTATCAGCAACAACAGGTTTTATTACGGGACAGCTCATGATGCTCATATCGATCTATTATGCGCCTCTGCATCTAGCATTGGGTAGACCTCATACAATAACTGTCCTAGCTCTCCCCCATCTTTTGTTTCATTTCTTCTGGAACAACCAAAAACACTTTTTTGATTCTAGA---------TCTACTAACAGAAATTCAATGCGTAATCTCAGCATTCAATGTGTATTCCTGAATAATCTCATTTTTCAATTATTCAACTATTTTCTTTTACCAAGTTCAATGTTAGCCAGATTAGTCAACATTTATATGTTTCGATGCAACAACAAGATGTTATTTGTAACAAGTAGTTTTGTTGGTTGGTTAATTGGTCACGTTTTATTCATGAAATGGGTTGGGTTGGTATTAGTCTGGATACGGCAAAATCACTCTATTAGATCTAATCTACTTATTCGATCTAATAAGTACCTTGTGTCAGAAGTGAGAAATTCTATGGCTCGAATCTTTAGTATTTTCTTATTTATTACCTGTGTCTACTATTTAGGCAGAATACCGTCATCCATGGTT---------CTCAAAGAAACCTCAGTAACGGAAGAAAGGGGGGAAAGCAGAGAAGAAACAGATGTAGAAATAGAAAAAACTTCCGAAACGAAGTGGACT---------------------AAA------GAGGAACAAGAGGGATCCACC---------------------------GAAGAAGATCCTTCTCCTTCCCTTTTTTCG------GAAGAAAAGGAGGATCCGGACAAAATC------GATGAAACGGAAGAGATCCGAGTGAACGGAAAAGAA------AAAACAAAGGATGAATTCCACTTTCACTTTAAAGAGACATGCTATCAAAATAGCCCTGTTTATGAAACTTCTTATCTGTATGGGAATCAA------GAAACTTCGAAGTTA------------GAAATACTTAAA---------------------AAAAAAGAAAAGATATTAGTAAAT---------ACA------------------------------ATTGTGGTTCTTCTTTTCGACTATAAACGATGGAGACGTCCGTTTCGATATTTAAAAAACAATAAATTTGAAAATAGTATAATAAATGAAATGTCACAATATTTTTTTTTTTCGTGTCAAGAT---------AATGAAAAAAAAAGAATTTCTTTTACCTACCCACCCAGTTTAAAAACTTTTTTTGAAATGCTAGAAAGAAAGATGCATTTTTTCAAA---------TCGGTAGAATCGATAGATTCAATCTCTGATGAACTAGAAAATGCATGGGTTTATAAAACTGAGCAAAACAAAACGAAACTAAGAAATGAATTTCTAAGTAGACTAGAGGCTCTACAAAAAAGATATCTTTGTCTAGATTTATTAACTAGATTTCGTATTCATGAAACAAAAAAAGAATATTTGCTAAAAAAAAATGATCCCGTCTTAAATGGTCCCTACCGCGGACCAACAAAAAGCATATTGTCACCACCACTCTTTAGTGAAAGTTCCATA------AAAAAAAGGCCAGAGACTCCT------------TTGATAAATAAAATACACAGTCTTATTCTTTCTAATAATTTTATAGAATTTGAAGAGATACTGAATATGTATGATAAAAAACTAAAAACA------TTATCAGTGGGA------ATAAAGGGAATTAATAAAAAAATACCTCGACGGTCATACAAATTAATTGACGAGTTTGAACGGCAAGAAGGAGAATACGAAGCAGCCGTATTAGAGGACCCTGGAATGCGGTCAAGAAAAGCAAGATTTTCAGTGGTTTTTACTATAAATGAGCCT------------------ACTTATACTAATTACGAAGCAGAACCAGAGGAATTTTATTTGATGCAGTATGCAGAAGAATCGGATTTTCGTCGAAATATAATCATGGGCTCTATACGAGCTCAAAGGCGTAAAATACCTATTTTAAAACTGTCTCAAGCAAATGTACATTCCCCACTTTTTTTGTACAGACTCGGGAAATCAATCCTTTCTTATTTTGATATCTCTGGCTTG------ATTAAACTCAGTTTCCGAAATTGGATGAAAAAAACTAAAGAATTTGAACTT------------------------TCAGAAAAA------------AAAGAAAAAAATGAGAAGTATAAAAGAGAAGCAACAATAGGTATCGAAATAGCGGAGGAACCTCCGGATGGTATTCTAACTCCTCAAGTAACAAGGAGTTGTATATTAATAATAAAATCAATTCTTAGGAAATATATTATATTACCCTCATTGATAATAGCTAAAAATATTGGTCGTATCTTATTATTTCAATTTCCCGAATGGTCCGAGGATTTCGAAAATTGGAATAAGGAGACGCATGTTAAATGCACTTATAGTGGTGTTGAACTATCCGAAAAAGACTTGCCGAAAAACTGGTTAAGTGAAGGTATTCAGATAAAGATCCTATTTCCTTTCTATCTGAAACCTTGGCATAGATCGAAATCTGAATTCCCT---------CAAATGGGTCGATTGAAA------------------ATAAATAAAAAAATGCGTTTTTTAACTGTGTGGGGGAGGACAACCAAACAGCCTTTTGGTTCACCCCAAAAAGAGCCTTCCTTTTTTGTACCCATT---------------------TTAAAAGAACTCATAAAA------------AAAATGAGAAAATTAAAAACAATTTTT---------------------------------------------TTTTTTATT---------------------TTCAAAATGTTA------AAAGAACTAAAAAACTGGATTAACAAAAGTGGTCTAGTTCTAAACAGACTAATAAAC------AACCCCTCA---------------AAAAAAAGCAGAATTTTTTTATTTGGG------TTGAGCGAGCTAGATGAAGGGGGT------GAAACTAAAAATAACAAAGATTTGATAAAAAAT------------------------AATCAAATAATTCACGAATCGCCCATTCCAACTCGATCGAAAAATTGGACAAAACGTTCGCTAACAGAAAAAAAAATGCAAGAT---------ATGACTATTAGAGCAAGTACAATCAGAAATCAACTAGAAAAAATAATAAAAGAAAAGAAAAAAAATTTTAGAACTCCTGAGATAAATAACAGGTTTAACAAAAAGCGGCATGGCATAAAAAGATTAGAATTAAAAAAAATACAAATTATTTGTCAAATAGTAAAAAACCGACTGACTCGATTAATCTTTAACTCAGAGTATTTTATAAAATTTTTT------ATTGAAAGAATATACATTGCTATCGTCCTA---GTTATTAATATAATAAGGATCAAGGGACAACTTTTTTTTGATTCAAAATCAAAA------------------------------------------------AAAAAAAAAATGGATAAGTACACGTGCAATAATGAAGTA------AATAAAAAAGAA---------ACAAAAATGGACTTTAGAAACTTTAGACAGTCCTCT---------------TTTTAT---------------ATTAGTAATAAAAATTCAAAATTATTT---------------------TTTGACTTATCCTCTTTATCACAAGCCTTTGTAGGGTATAAATTATCACAAAGCCGCATTTTGAACTTATACAACTTAAGATTAAGATCTGCACGTCAATATCATGAAACAGCTCTTTTTCTT---------AAAGATAAAATAACGGAT------GATTTTGGAGTACAAGGAATATTTGATTCGGAATTAACAGATAAGAAACTTCTTACTTAT------GGAATAAATGAATGGAAAAGCTGGTTACAAAATCATTATCAATATAATATATCTCATATTAGATGGTCTGGATTGGTACCAAAAAAATGGAAAAAGAACAAAAATAGCCCC------TCTATAAGCCAAAATGAAAATAAGGATTTA---TCAAAAGGGGATTTATATGAAAACGATGGGTTAATTCGTTACGAAAAGGAA---ATTAATGATTATGGATTAAACTCATTATCAAATCACAAAGGGAATTTAAAAAAAAATTCTCGATATGATCTCTTATCATATAAATCTATTAATTCT------------------------GAAAATAAGAAGAACTCATCTATTTTTTTTTTACCATCACAGGTAAGCAATAACCAAAAAATATCCTATAATTACAACACAAATAAAAGAAAACTTTTTACGCTAGGAGAT------------AACACTTCTTTAGGCGAAAAAGCTATTACAGATATGGAGAAA------------TCTTTT------TTTTATTACAGAATTTTCCAGTTGTGTCTTAGAAAAAGGGTCAATATTGAAGCCTGGATCCAGACTAATACCAAGAATACTAAG------ATAAGTAATTATCAACTAATTGAACAAATCGATAAGAGG---GGTCTTTTTGATTTGACGACTCGCCAAACTGAGCAAACCCACCCAAGGATTCAAAGCTTTTTCGATTGGCTGGGAATGAACGAAGAATTT---------CCTATTTTGAATAAAGAACTTTGGTTCTTACCAGAATTGATACTGCTTTATAATGTATATAAATTAAAACTGTGGAGCATACCAATCCAATCACTTCTTTTAAATTTTAATGAAAAGAAAAGTTTGAGTGAAAAAAAGAATATCACTCTAAAGCAAAAA---------------------------------------------------------------------------------------------------TGGAATCTTGGATCTGTTCTCTTAAACCAAGAAAAAGATGTTTCAGACTATGGTGATTTTTTAGACTATAGT---------------GTGGAATCAGACATAAAAAAACGTATAAACGAA------------------------AGCAAT------ACAGAGGAAGACCTCGATTTTGTACTAACAAGTCATTTGCTTGTTCAATTGAGATGG---TCTTTTTTTTTCAATATAACAATAATGAAAAATATCAAAGTATATTGTCTCCTGCTTAGCTTGCGAAATCCACGAGAAAGCGCTTTATCCGCTATTCAAAGAGGAACAATAAATCTAGATATA------ATGCCGAGTCATAAGTAT------GTTACAGAATGGATGCAAAGGGGGGTATTTTTT------ATTGAACCAGTTCGTATGTCTATAAATAATCCTGGACAATTTCTTATGTATCAAACCATACGGATTTCATTATTTCAGAAGACTAATTATCAACCTAATCCAAAGTATCGAGAAAAAAAAGAT---------------TTTTCAAAATCCATTGCAAAAGAGCAAAAAATT------CTTGGAAATAGAGACATA------AAAAATTCCAGTTTACTTGTTCTTGAAACTATTTTATCGCCAAGCCGTCGCAAAGAGTTAAGAATTCTAATTTCTTTTAATTCAAAAAAAACCAAAGGTATAGATCTAAATATGGTATTTGGCAACGGAAACAATGTAAAAATTTATGGTCCATTTTTGGTTGAAAGCAAC------CGTCTTAATAGATTAAAGTTTTTTCTTTGGCCGACTTGTCAATTAGAAGATTTAGTTTCTATGAATCGTTATTGGTTTAATACTAATACTGGGAGTTCTTTCAGTATGTTAAGAATACCTATGTATTCACAATTC
>Rhodiola_himalensis
ATGATTTTAACATCTTTTCTACTAGGTAATCTAGTAGCCTTATGCATGAAGATAATCAATTCGGTCGTTGTGGTCGGACTCTATTATGGATTTCTGACCACATTCTCCATAGGGCCCTCTTATCTCTTCCTTCTCCGAGCTCAGGTTATGGAAGAAGGAACCGAGAAGAAGGTATCAGCAACAACAGGTTTTATTACGGGACAGCTCATGATGCTCATATCGATCTATTATGCGCCTCTGCATCTAGCATTGGGTAGACCTCATACAATAACTGTCCTAGCTCTCCCCCATCTTTTGTTTCATTTCTTCTGGAACAACCAAAAACACTTTTTTGATTCTAGA---------TCTACTAACAGAAATTCAATGCGTAATCTCAGCATTCAATGTGTATTCCTGAATAATCTCATTTTTCAATTATTCCACTATTTTCTTTTACCAAGTTCAATGTTAGCCAGATTAGTCAACATTTATATGTTTCGATGCAACAACAAGATGTTATTTGTAACAAGTAGTTTTGTTGGTTGGTTAATTGGTCACGTTTTATTCATGAAATGGGTTGGGTTGGTATTAGTCTGGATACGGCAAAATCACTCTATTAGATCTAATCTACTTATTCGATCTAATAAGTACCTTGTGTCAGAAGTGAGAAATTCTATGGCTCGAATCTTTAGTATTTTCTTATTTATTACCTGTGTCTACTATTTAGGCAGAATACCGTCATCCATGGTT---------CTCAAAGAAACCTCAGTAACGGAAGAAAGGGGGGAAAGCAGAGAAGAAACAGATGTAGAAATAGAAAAAACTTCCGAAACGAAGTGGACT---------------------AAA------GAGGAACAAGAGGGATCCACC---------------------------GAAGAAGATCCTTCTCCTTCCCTTTTTTCG------GAAGAAAAGGAGGATCCGGACAAAATC------GATGAAACGGAAGAGATCCGAGTGAACGGAAAAGAA------AAAACAAAGGATGAATTCCACTTTCACTTTAAAGAGACATGCTATCAAAATAGCCCTGTTTATGAAACTTCTTATCTGTATGGGAATCAA------GAAACTTCGAAGTTA------------GAAATACTTAAA---------------------AAAAAAGAAAAGATATTAGTAAAT---------ACA------------------------------ATTGTGGTTCTTCTTTTCGACTATAAACGATGGAGACGTCCGTTTCGATATTTAAAAAACAATAAATTTGAAAATAGTATAATAAATGAAATGTCACAATATTTTTTTTTTTCGTGTCAAGAT---------AATGAAAAAAAAAGAATTTCTTTTACCTACCCACCCAGTTTAAAAACTTTTTTTGAAATGCTAGAAAGAAAGATGCATTTTTTCAGA---------TCGGTAGAATCGATAGATTCAATCTCTGATGAACTAGAAAATACATGGGTTTATAAAACTGAGCAAAACAAAACGAAACTAAGAAATGAATTTCTAAGTAGACTAGAGGCTCTACAAAAAAGATATCTTTGTCTAGATTTTTTAACTAGATTTCGTATTCATGAAGCAAAAAAAGAATATTTGCTAAAAAAAAATGATCCCGTCTTAAATGGTCCCTACCGCGGACCAACAAAAAGCATATTGTCACCGCCACTCTTTAGTGAAAGTTCCATA------AAAAAAAGGCTAGAGACTCCT------------TTAATAAATAAAATACACGGTCTTATTCTTTCTAATAATTTTATAGAATTTGAAAAGATAATGAATATGTATGATAAAAAACTAAAAACA------TTATCAGTGGGA------ATAAAGGGAATTAATAAAAAAATACCTCGACGGTCATACAAATTAATTGACGAGTTTGAACGGCAAGAAGGAGAATACGAAGCAGCCGTATTAGAGGACCCTGGAATGCGGTCAAGAAAAGCAAGATTTTCAGTGGTTTTTACTATAAATGAGCCT------------------ACTTATACTAATTACGAAGCAGAACCAGAGGAATTTTATTTGATGCAGTATGCAGAAGAATCGGATTTTCGTCGAAATATAATCATGGGCTCTATACGAGCTCAAAGGCGTAAAATACCGATTTTAAAACTGTCTCAAGCAAATGTACATTCCCCACTTTTTTTGTACAGACTCGAGAAATCAATCTTTTCTTATTTTGATATCTATGGCCTG------ATTAAACTCAGTTTCCGAAATTGGATGAAAAAAACTAAAGAATTTGAACTT------------------------TCAGAAAAA------------AAAGAAAAAAATGAGAAGTATAAAAGAGAAGCAACAATAGGGATTGAAATAGCGGAGGAACCTCCAGATGGTATTCTAACTCCTCAAGTAACAAGGAGTTGTATATTAATAATAAAATCAATTCTTAGGAAATATATTATATTACCCTCATTGATAATAGCTAAAAATATTGGCCGTATCTTATTATTTCAATTTCCCGAATGGTCCGAGGATTTCGAAAATTGGAATAAGGAAACGCATGTTAAATGCACTTATAGTGGTGTTGAACTATCCGAAAAAGACTTGCCGAAAAACTGGTTAAGTGAAGGTATTCAGATAAAGATCCTATTTCCTTTCTATCTGAAACCTTGGCATAGATCGAAACCTGAATTCCCT---------CAAATGGGTCGATTGAAA------------------AATAAAAAAAAAATTCGTTTTTTAACTGTGTGGGGGAGGACAACCAAACAGCCTTTTGGTTCACCCCAAAAAGAGCCTTCCTTTTTTGTACCCATT---------------------TTTAAAGAACTCATAAAA------------AAAATGAGAAAATTAAAAACAATTTTT---------------------------------------------TTTTTTTTT---------------------TTTAAAATGTTA------AAAGAACTAAAAAACTGGATTAACAAAAGTGGTCTAGTTCTAAACAGACTAATAAAC------AACCCCTCA---------------AAAAAAAGCAGAATTTTTTTATTTGGG------TTGAGCGAGCTAGATGAAGGGGGT------GAAACTAAAAATGACAAAGATTTGATAAAAAAT------------------------AATCAAATAATTCACGAATCGCCCATTCCAACTCGATCGAAAAATTGGACAAAACATTTGCTAACAGAAAAAAAAATGCAAGAT---------ATGACTATTAGAACAAGTACAATCAGAAATCAACTAGAAAAAATAATAAAAGACAAGAAAAAAAAATTTAGAACTCCTGAGATAAATAACAGGTTTAACAAAAAGCGGCATGGCATAAAAAGATTAGAATTAAAAAAAATACAAATTATTTGTCAAATAGTAAAAAACCGACTGACTCGATTAATCTTTAACTCGCAGTATTTTATAATTTTTTTT------TTTGAAAGAATATACATTGCTATCGTCCTA---GTTATTAATATAATAAGGATCAAGGGACAACTTTTTTTTGATTTTGAATCAAAA------------------------------------------------AAAAAAAAAATGGATAAGTACACGTGCAATAATGAAGTA------AATAAAAAAGAA---------ACAAAAATGGACTTTAGAAACTTTAGACAGTCCTCT---------------TTTTAT---------------ATTAGTAATAAAAATTCAAAATTGTTT---------------------TTTGACTTATCCTCTTTATCACAAGCCTTTGTAGGGTATAAATTATCACAAAGCCGCATTTTTAACTTATACAACTTAAGATTAAGATCTGCACGTCAATATCATGAAACAGCTCTTTTTCTT---------AAAGATAAAATAACGGAT------GATTTTGGAATACAAGGAATATTTGATTCGGAATTAACAGATAAGAAACTTCTTATTTAT------GGAATAAATGAATGGAAAAGCTGGTTACAGAATCATTATCAATATAATATATCTCATATTAGATGGTCTGGATTGGTACCAAAAAAATGGAAAAAGAACAAAAATAGCCCC------TCTATAAACCAAAATGAAAATAAGGATTTA---TCAAAAGGGGATTTATATGAAAACGATGGGTTAATTCGTTACGAAAAGGAA---ATTCATGATTATGGATTAAACTCATTATCAAATCACAAAGGGAATTTAAAAAAAAATTCTCGATATGATCTCTTATCATATAAATCTATTAATTCT------------------------GAAAATAAGAAGAACTCATCTATTTTTTTTTTACCATCACAGGTAAACAATAACCAAAAAATATCCTATAATTACAACACAAATAAAAGAAAACTTTTTACGCTAGGAGAT------------AACACTTCTTTAGGCGAAAAAGCTATTACAGATATGGATAAA------------TCCGTT------TTTTATTACAGAATTATCCAGTTGTGTCTTAGAAAAAGGGTCAATATTGAAGCCTGGATCCAGACTAATACCAAGAATACTAAG------ATAAGTAATTATCAACTAATTGAACAAATCGATAAGAGG---GGTCTTTTTGATTTGACGACTCGCCAAACTGAGCAAACCCACCCAAGGATTCAAAGCTTTTTCGATTGGCTGGGAATGAACGAAGAATTT---------CCTATTTTGAATAAAGAACTTTGGTTCTTACCAGAATTGATACTGCTTTATAATGTATATAAATTAAAACTGTGGAGCATACCAATCCAATCACTTCTTTTAAATTTTAATGAAAAGAAAAGTTTGAGTGAAAAAAAGAATATCACTCTAAAGCAAAAA---------------------------------------------------------------------------------------------------TGGAATCTTGGATCTGTTCTATTAAACCAAGAAAAAGATGTTTCAGACTATGGTGATTTTTTAGACTATAGT---------------GTGGAATCAGACATAAAAAAACGTATAAACGAA------------------------AGCAAT------ACAGAGGAAGACCTCGATTTTGTACTAACAAGTCATTTGCTTGTTCAATTGAGATGG---TCTTTTTTTTTCAATATAACAATAATGAAAAATATCAAAGTATATTGTCTCCTGCTTAGCTTGCGAAATCCACGAGAAAGCGCTCTATCCGCTATTCAAAGAGGAACAATAAATCTAGATATA------ATGCCGAGTCATAAGTAT------GTTACAGAATGGATGCAAAGGGGGATATTTTTT------ATTGAACCCGTTCGTATGTCTATAAATAATCCTGGACAATTTCTTATGTATCAAACCATACGGATTTCATTATTTCAGAAGACTAATTATCAACCTAATCTAAGGTATCGAGAAAAAAAGGAT---------------TTTGAAAAATCCATTGCAAAAGAGCAAAAAATT------CTTGGAAATAGAGACATA------AAAAATTCCAGTTTACTTGTTCTTGAAACTATTTTATCGCCAAGCCGTCGCAAAGAGTTAAGAATTTTAATTTCTTTTAATTCAAAAAAAACCAAAGGTATAGATCTAAATATGGTATTTGGCAACGGAAACAATGTAAAAATTTATGGTCCATTTTTGGTTGAAAGCAAC------CGTCTTAATAGATTAAAGTTTTTTCTTTGGCCGACTTGTCAATTAGAAGATTTAGTTTCTATGAATCGTTATTGGTTTAATACTAATACTGGGAGTTCTTTCAGTATGTTAAGAATACCTATGTATTCACAATTC
>Rhodiola_kirilowii
ATGATTTTAACATCTTTTCTACTAGGTAATCTAGTAGCCTTATGCATGAAGATAATCAATTCGGTCGTTGTGGTCGGACTCTATTATGGATTTCTGACCACATTCTCCATAGGGCCCTCTTATCTCTTCCTTCTCCGAGCTCAGGTTATGGAAGAAGGAACCGAGAAGAAGGTATCAGCAACAACAGGTTTTATTACGGGACAGCTCATGATGCTCATATCGATCTATTATGCGCCTCTGCATCTAGCATTGGGTAGACCTCATACAATAACTGTCCTAGCTCTCCCCCATCTTTTGTTTCATTTCTTCTGGAACAACCAAAAACACTTTTTTGATTCTAGA---------TCTACTAACAGAAATTCAATGCGTAATCTCAGCATTCAATGTGTATTCCTGAATAATCTCATTTTTCAATTATTCCACTATTTTCTTTTACCAAGTTCAATGTTAGCCAGATTAGTCAACATTTATATGTTTCGATGCAACAACAAGATGTTATTTGTAACAAGTAGTTTTGTTGGTTGGTTAATTGGTCACGTTTTATTCATGAAATGGGTTGGGTTGGTATTAGTCTGGATACGGCAAAATCACTCTATTAGATCTAATCTACTTATTCGATCTAATAAGTACCTTGTGTCAGAAGTGAGAAATTCTATGGCTCGAATCTTTAGTATTTTCTTATTTATTACCTGTGTCTACTATTTAGGCAGAATACCGTCATCCATGGTT---------CTCAAAGAAACCTCAGTAACGGAAGAAAGGGGGGAAAGCAGAGAAGAAACAGATGTAGAAATAGAAAAAACTTCCGAAACGAAGTGGACT---------------------AAA------GAGGAACAAGAGGGATCCACC---------------------------GAAGAAGATCCTTCTCCTTCCCTTTTTTCG------GAAGAAAAGGAGGATCCGGACAAAATC------GATGAAACGGAAGAGATCCGAGTGAACGGAAAAGAA------AAAACAAAGGATGAATTCCACTTTCACTTTAAAGAGACATGCTATCAAAATAGCCCTGTTTATGAAACTTCTTATCTGTATGGGAATCAA------GAAACTTCGAAGTTA------------GAAATACTTAAA---------------------AAAAAAGAAAAGATATTAGTAAAT---------ACA------------------------------ATTGTGGTTCTTCTTTTCGACTATAAACGATGGAGACGTCCGTTTCGATATTTAAAAAACAATAAATTTGAAAATAGTATAATAAATGAAATGTCACAATATTTTTTTTTTTCGTGTCAAGAT---------AACGAAAAAAAAAGAATTTCTTTTACCTACCCACCCAGTTTAAAAACTTTTTTTGAAATGCTAGAAAGAAAGATGCATTTTTTCAGA---------TCGGTAGAATCGATAGATTCAATCTCTGATGAACTAGAAAATACATGGGTTTATAAAACTGAGCAAAACAAAACGAAACTAAGAAATGAATTTCTAAGTAGACTAGAGGCTCTACAAAAAAGATATCTTTGTCTAGATTTATTAACTAGATTTCGTATTCATGAAACAAAAAAAGAATATTTGCTAAAAAAAAATGATCCCGTCTTAAATGGTCCCTACCGCGGACCAACAAAAAGCATATTGTCACCGCCACTCTTTAGTGAAAGTTCCATA------AAAAAAAGGCCAGAGACTCCT------------TTAATAAATAAAATACACGGTCTTATTCTTTCTAATAATTTTATAGAATTTGAAAAGATAATGAATATGTATGATAAAAAACTAAAAACA------TTATCAGTGGGA------ATAAAGGGAATTAATAAAAAAATACCTCGACGGTCATACAAATTAATTGACGAGTTTGAACGGCAAGAAGGAGAATACGAAGCAGCCGTATTAGAGGACCCTGGAATGCGGTCAAGAAAAGCAAGATTTTCAGTGGTTTTTACTATAAATGAGCCT------------------ACTTATACTAATTACGAAGCAGAACCAGAGGAATTTTATTTGATGCAGTATGCAGAAGAATCGGATTTTCGTCGAAATATAATCATGGGCTCTATACGAGCTCAAAGGCGTAAAATACCGATTTTAAAACTGTCTCAAGCAAATGTACATTCCCCACTTTTTTTGTACAGACTCGAGAAATCAATCTTTTCTTATTTTGATATCTCTGGCCTG------ATTAAACTCAGTTTCCGAAATTGGATGAAAAAAACTAAAGAATTTGAACTT------------------------TCAGAAAAA------------AAAGAAAAAAATGAGAAGTATAAAAGAGAAGCAACAATAGGGATTGAAATAGCGGAGGAACCTCCAGATGGTATTCTAACTCCTCAAGTAACAAGGAGTTGTATATTAATAATAAAATCAATTCTTAGGAAATATATTATATTACCCTCATTGATAATAGCTAAAAATATTGGCCGTATCTTATTATTTCAATTTCCCGAATGGTCCGAGGATTTCGAAAATTGGAATAAGGAAACGCATGTTAAATGCACTTATAGTGGTGTTGAACTATCCGAAAAAGACTTGCCGAAAAACTGGTTAAGTGAAGGTATTCAGATAAAGATCCTATTTCCTTTCTATCTGAAACCTTGGCATAGATCGAAACCTGAATTCCCT---------CAAATGGGTCGATTGAAA------------------AATAAAAAAAAAAATTGTTTTTTAACTGTGTGGGGGAGGACAACCAAACAGCCTTTTGGTTCACCCCAAAAAGAGCCTTCCTTTTTTGTACCCATT---------------------TTTAAAGAACTCATAAAA------------AAAATGAGAAAATTTAAAACAATTTTT---------------------------------------------TTTTTTATT---------------------TTAAAAATGTTA------AAAGAACTAAAAAACTGGATTAACAAAAGTGGTCTAGTTCTAAACAGACTAATAAAC------AACCCCTCA---------------AAAAAAAGCAGAATTTTTTTATTTGGG------TTGAGCGAGCTAGATGAAGGGGGT------GAAACTAAAAATGACAAAGATTTGATAAAAAAT------------------------AATCAAATAATTCACGAATCGCCCATTCCAACTCGATCGAAAAATTGGACAAAACATTTGCTAACAGAAAAAAAAATGCAAGAT---------ATGACTATTAGAACAAGTACAATCAGAAATCAACTAGAAAAAATAATAAAAGACAAGAAAAAAAAAATTAGAACTCCTGAGATAAATAACAGGTTTAACAAAAAGCGGCATGGCATAAAAAGATTAGAAGTAAAAAAAATACAAATTATTTGTCAAATAGTAAAAAACCGACTGACTCGATTAATCTTTAACTCGCAGTATTTTATAATTTTTTTT------TTTGAAAGAATATACATTGCTATCGTCCTA---GTTATTAATATAATAAGGATCAAGGGACAACTTTTTTTTGATTTTGAATCAAAA------------------------------------------------AAAAAAAAAATGGATAAGTACACGTGCAATAATGAAGTA------AATAAAAAAGAA---------ACAAAAATTGACTTTAGAAACTTTAGACAGTCCTCT---------------TTTTAT---------------ATTAGTAATAAAAATTCAAAATTGTTT---------------------TTTAACTTATCCTCTTTATCACAAGCCTTTGTAGGGTATAAATTATCACAAAGCCGCATTTTTAACTTATACAACTTAAGATTAAGATCTGCACGTCAATATCATGAAACAGCTCTTTTTCTT---------AAAGATAAAATAACGGAT------GATTTTGGAGTACAAGGAATATTTGATTCGGAATTAACAGATAAGAAACTTCTTACTTAT------GGAATAAATGAATGGAAAAGCTGGTTACAGAATCATTATCAATATAATATATCTCATATTAGATGGTCTGGATTGGTACCAAAAAAATGGAAAAAGAACAAAAATAGCCCC------TCTATAAACCAAAATGAAAATAAGGATTTA---TCAAAAGGGGATTTATATGAAAACGATGGGTTAATTCGTTACGAAAAGGAA---ATTCATGATTATGGATTAAACTCATTATCAAATCACAAAGGGAATTTAAAAAAAAATTCTCGATATGATCTCTTATCATATAAATCTATTAATTCT------------------------GAAAATAAGAAGAACTCATCTATTTTTTTTTTACCATCACAGGTAAACAATAACCAAAAAATATCCTATAATTACAACACAAATAAAAGAAAACTTTTTACGCTAGGAGAT------------AACACTTCTTTAGGCGAAAAAGCTATTACAGATATGGATAAA------------TCCGTT------TTTTATTACAGAATTATCCAGTTGTGTCTTAGAAAAAGGGTCAATATTGAAGCCTGGATCCAGACTAATACCAAGAATACTAAG------ATAAGTAATTATCAACTAATTGAACAAATCGATAAGAGG---GGTCTTTTTGATTTGACGACTCGCCAAACTGAGCAAACCCACCCAAGGATTCAAAGCTTTTTCGATTGGCTGGGAATGAACGAAGAATTT---------CCTATTTTGAATAAAGAACTTTGGTTCTTACCAGAATTGATACTGCTTTATAATGTATATAAATTAAAACTGTGGAGCATACCAATCCAATCACTTCTTTTAAATTTTAATGAAAAGAAAAGTTTGAGTGAAAAAAAGAATATCACTCTAAAGCAAAAA---------------------------------------------------------------------------------------------------TGGAATCTTGGATCTGTTCTCTTAAACCAAGAAAAAGATGTTTCAGACTATGGTGATTTTTTAGACTATAGT---------------GTGGAATCAGACATAAAAAAACGTATAAACGAA------------------------AGCAAT------ACAGAGGAAGACCTCGATTTTGTACTAACAAGTCATTTGCTTGTTCAATTGAGATGG---TCTTTTTTTTTCAATATAACAATAATGAAAAATATCAAAGTATATTGTCTCCTGCTTAGCTTGCGAAATCCACGAGAAAGCGCTCTATCCGCTATTCAAAGAGGAACAATAAATCTAGATATA------ATGCCGAGTCATAAGTAT------GTTACAGAATGGATGCAAAGGGGGATATTTTTT------ATTGAACCAGTTCGTATGTCTATAAATAATCCTGGACAATTTCTTATGTATCAAACCATACGGATTTCATTATTTCAGAAGACTAATTATCAACCTAATCTAAGGTATCGAGAAAAAAAGGAT---------------TTTTCAAAATCCATTGCAAAAGAGCAAAAAATT------CTTGGAAATAGAGACATA------AAAAATTCCAGTTTACTTGTTCTTGAAACTATTTTATCGCCAAGCCGTCGCAAAGAGTTAAGAATTTTAATTTCTTTTAATTCAAAAAAAACCAAAGGTATAGATCTAAATATGGTATTTGGCAACGGAAACAATGTAAAAATTTATGGTCCATTTTTGGTTGAAAGCAAC------CGTCTTAATAGATTAAAGTTTTTTCTTTGGCCGACTTGTCAATTAGAAGATTTAGTTTCTATGAATCGTTATTGGTTTAATACTAATACTGGGAGTTCTTTCAGTATGTTAAGAATACCTATGTATTCACAATTC
>Rhodiola_rosea
ATGATTTTAACATCTTTTCTACTAGGTAATCTAGTAGCCTTATGCATGAAGATAATCAATTCGGTCGTTGTGGTCGGACTCTATTATGGATTTCTGACCACATTCTCCATAGGGCCCTCTTATCTCTTCCTTCTCCGAGCTCAGGTTATGGAAGAAGGAACCGAGAAGAAGGTATCAGCAACAACAGGTTTTATTACGGGACAGCTCATGATGCTCATATCGATCTATTATGCGCCTCTGCATCTAGCATTGGGTAGACCTCATACAATAACTGTCCTAGCTCTCCCCCATCTTTTGTTTCATTTCTTCTGGAACAACCAAAAACACTTTTTTGATTCTAGA---------TCTACTAACAGAAATTCAATGCGTAATCTCAGCATTCAATGTGTATTCCTGAATAATCTCATTTTTCAATTATTCAACTATTTTCTTTTACCAAGTTCAATGTTAGCCAGATTAGTCAACATTTATATGTTTCGATGCAACAACAAGATGTTATTTGTAACAAGTAGTTTTGTTGGTTGGTTAATTGGTCACGTTTTATTCATGAAATGGGTTGGGTTGGTATTAGTCTGGATACGGCAAAATCACTCTATTAGATCTAATCTACTTATTCGATCTAATAAGTACCTTGTGTCAGAAGTGAGAAATTCTATGGCTCGAATCTTTAGTATTTTCTTATTTATTACCTGTGTCTACTATTTAGGCAGAATACCGTCATCCATGGTT---------CTCAAAGAAACCTCAGTAACGGAAGAAAGGGGGGAAAGCAGAGAAGAAACAGATGTAGAAATAGAAAAAACTTCCGAAACGAAGTGGACT---------------------AAA------GAGGAACAAGAGGGATCCACC---------------------------GAAGAAGATCCTTCTCCTTCCCTTTTTTCG------GAAGAAAAGGAGGATCCGGACAAAATC------GATGAAACGGAAGAGATCCGAGTGAACGGAAAAGAA------AAAACAAAGGATGAATTCCACTTTCACTTTAAAGAGACATGCTATCAAAATAGCCCTGTTTATGAAACTTCTTATCTGTATGGGAATCAA------GAAACTTCGAAGTTA------------GAAATACTAAAA---------------------AAAAAAGAAAAGATATTAGTAAAT---------ACA------------------------------ATTGTGGTTCTTCTTTTCGACTATAAACGATGGAGACGTCCGTTTCGATATTTAAAAAACAATAAATTTGAAAATAGTATAATAAATGAAATGTCACAATATTTTTTTTTTTCGTGTCAAGAT---------AATGAAAAAAAAAGAATTTCTTTTACCTACCCACCCAGTTTAAAAACTTTTTTTGAAATGCTAGAAAGAAAGATGCATTTTTTCAGA---------TCGGTAGAATCTATAGATTCAATCTCTGATGAACTAGAAAATACATGGGTTTATAAAACTGAGCAAAACAAAACGAAACTAAGAAATGAATTTCTAAGTAGACTAGAGGCTCTACAAAAAAGATATCTTTGTCTAGATTTAGTAACTAGATTTCGTATTCATGAAACAAAAAAAGAATATTTGCTAAAAAAAAAGGATCCCGTCTTAAATGGTCCCTACCGCGAATCAACAAAAATCATATTGTCACCACCACTCTTTAGTGAAAGTTCCATA------AAAAAAAGGCCAGAGACTCCT------------TTGATAAATAAAATACACGGTCTTATTCTTTCTAATAATTTTATAGAATTTGAAGAGATAATGAATATGTATGATAAAAAACTAAAAACA------TTATCAGTGGGA------ATAAAGGGAATTAATAAAAAAATACCTCGACGGTCATACAAATTAATTGACGAGTTTGAACGGCAAGAAGGAGAATACGAAGCAGCCGTATTAGAGGACCCTGGAATGCGGTCAAGAAAAGCAAGATTTTCAGTGGTTTTTACTATAAATGAGCCT------------------ACTTATACTAATTACGAAGCAGAACCAGAGGAGTTTTATTTGATGCAGTATGCAGAAGAATCGGATTTTCGTCGAAATATAATCATGGGCTCTATACGAGCTCAAAGGCGTAAAATACCGATTTTAAAACTGTCTCAAGCAAATGTACATTCCCCACTTTTTTTGTACAGACTCGAGAAATCAATCCTTTCTTATTTTGATATCTCTGGCCTG------ATTAAACTCAGTTTCCGAAATTGGATGAAAAAAACTAAAGAATTTGAACTT------------------------TCAGAAAAA------------AAAGAAAAAAATGAGAAGTATAAAAGAGAAGCAACAATAGGGATCGAAATAGCGGAGGAACCTCCGGATGGTATTCTAACTCCTCAAGTAACAAGGAGTTGTATATTAATAATAAAATCAATTCTTAGGAAATATATTATATTACCCTCATTGATAATAGCTAAAAATATTGGCCGTATCTTATTATTTCAATTTCCCGAATGGTCCGAGGATTTCGAAAATTGGAATAAGGAAACGCATGTTAAATGCACTTATAGTGGTGTTGAACTATCCGAAAAAGACTTGCCGAAAAACTGGTTAAGTGAAGGTATTCAGATAAAGATCCTATTTCCTTTCTATCTGAAACCTTGGCATAGATCGAAACCTGAATTCCCT---------CAAATGGGTCGATTGAAA------------------ATAAAAAAAAAAATTCGTTTTTTAACTGTGTGGGGGAGGACAACCAAACAGCCTTTTGGTTCGCCCCAAAAAGAGCCTTCCTTTTTTGTACCCATT---------------------TTTAAAGAACTCATAAAA------------AAAATGAGAAAATTAAAAACAATTTTT---------------------------------------------TTTTTTATT---------------------TTCAAAATGTTA------AAAGAACTAAAAAACTGGATTAACAAAAGTGGTCTAGTTCTAAACAGACTAATAAAC------AACCCCTCA---------------AAAAAAAGCAGAATTTTTTTATTTGGG------TTGAGCGAGCTAGATGAAGGGGGT------GAAACTAAAAATGACAAAGATTTGATAAAAAAT------------------------AATCAAATAATTCACGAATCGCCCATTCCAACTCGATCGAAAAATTGGACAAAACATTCGCTAACAGAAAAAAAAATGCAAGAT---------ATGACTATTAGAGCAAGTACAATCAGAAATCAACTAGAAAAAATAATAAAAGACAAGAAAAAAAAATTTAGAACTCCTGAGATAAATAACAGGTTTAACAAAAAGCGGCATGGCATAAAAAGATTAGAATTAAAAAAAATACAAATTATTTGTCAAATAGTAAAAAACCGACTGACTCGATTAATCTTTAACTCACAGTATTTTATAAAATTTTTT------ATTGAAAGAATATACATTGCTATCGTCCTA---GTTATTAATATAATAAGGATCAAGGGACAACTTTTTTTTTATTTTGAATCAAAA------------------------------------------------AAAAAAAAAATGGATAAGTACACGTGCAATAATGAAGTA------AATAAAAAAGAA---------ACCAAAATTGACTTTAGAAACTTTAGACAGTCCTCT---------------TTTTAT---------------ATTAGTAATAAAAATTCAAAATTGTTT---------------------TTTGACTTATCCTCTTTATCACAAGCCTTTGTAGGGTATAAATTATCACAAAGCCGCATTTTTAACTTATACAACTTAAGATTAAGATCTGCACGTCAATATCATGAAACAGCTCTTTTTCTT---------AAAGATAAAATAACGGAT------GATTTTGGAGTACAAGGAATATTTGATTCGGAATTAACAGATAATAAACTTCTTACTTAT------GGAATAAATGAATGGAAAAGCTGGTTACAGAATCATTATCAATATAATATATCTCATATTAGATGGTCTGGATTGGTACCAAAAAAATGGAAAAAGAACAAAAATAGCCCC------TCTATAAGCCAAAATGAAAATAAGGATTTA---TCAAAAGGGGATTTATATGAAAACGATGGGTTAATTCGTTACAAAAAGGAA---ATTAATGATTATGGATTAAACTCATTATCAAATCACAAAGGGAATTTTAAAAAAAATTCTCGATATGATCTCTTATCATATAAATCTATTAATTCT------------------------GAAAATAAGAAGAACTCATCTATTTTTTTTTTACCATCACAGGTAAACAATAACAAAAAAATATCCTATAATTACAACACAAATAAAAGAAAACTTTTTACGCTAGGAGAT------------AACACTTCTTTAGGCGAAAAAGCTATTACAGATATGGATAAA------------TCTGTT------TTTTATTACAGAATTATCCAGTTGTGTCTTAGAAAAAGGGTCAATATTGAAGCCTGGATCCAGACTAATACCAAGAATACTAAG------ATAAGTAATTATCAACTAATTGAACAAATCGATAAGAGG---GGTCTTTTTGATTTGACGACTCGCCAAACTGAGCAAACCCACCCAAGGATTCAAAGCTTTTTCGATTGGCTGGGAATGAACGAAGAATTT---------CCTATTTTGAATAAAGAACTTTGGTTCTTACCAGAATTGATACTGCTTTATAATGTATATAAATTAAAACTGTGGAGCATACCAATCCAATCACTTCTTTTAAATTTTAATGAAAAGAAAAGTTTGAGTGAAAAAAAGAATATCACTCTAAAGCAAAAA---------------------------------------------------------------------------------------------------TGGAATCTTGGATCTGTTCTCTTAAACCAAGAAAAAGATGTTTCAGACTATGGTGATTTTTTAGACTATAGT---------------GTGGAATCAGACATAAAAAAACGTATAAACGAA------------------------AGCAAT------ACAGAGGAAGACCTCGATTTTGTACTAACAAGTCATTTGCTTGTTCAATTGAGATGG---TCTTTTTTTTTCAATATAACAATAATGAAAAATAGCAAAGTATATTGTCTCCTGCTTAGCTTGCGAAATCCACGAGAAAGCGCTCTATCCGCTATTCAAAGAGGAACAATAAATCTAGATATA------ATGCCGAGTCATAAGTAT------GTTACAGAATGGATGCAAAGGGGGGTATTTTTT------ATTGAACCAGTTCGTATGTCTATAAATAATCCTGGACAATTTCTTATGTATCAAACCATACGGATTTCATTATTTCAGAAGACTAATTATCAACCTAATCCAAGGTATCGAGAAAAAAAGGAT---------------TTTTCAAAATCCATTGCAAAAGAGCAAAAAATT------CTTGGAAATAGAGACATA------AAAAATTCCAGTTTACTTGTTCTTGAAACTATTTTATCGCCAAGCCGTCGCAAAGAGTTAAGAATTCTAATTTCTTTTAATTCAAAAAAAACCAAAGGTATAGATCTAAATATGGTATTTGGCAACGGAAACAATGTAAAAATTTATGGTCCATTTTTGGTTGAAAGCAAC------CGTCTTAATAGATTAAAGTTTTTTCTTTGGTCGACTTGTCAATTAGAAGATTTAGTTTCTATGAATCGTTATTGGTTTAATACTAATACTGGGAGTTCTTTCAGTATGTTAAGAATACCTATGTATTCACAATTC
>Rhodiola_sacra
ATGATTTTAACATCTTTTCTACTAGGTAATCTAGTAGCCTTATGCATGAAGATAATCAATTCGGTCGTTGTGGTCGGACTCTATTATGGATTTCTGACCACATTCTCCATAGGGCCCTCTTATCTCTTCCTTCTCCGAGCTCAGGTTATGGAAGAAGGAACCGAGAAGAAGGTATCAGCAACAACAGGTTTTATTACGGGACAGCTCATGATGCTCATATCGATCTATTATGCGCCTCTGCATCTAGCATTGGGTAGACCTCATACAATAACTGTCCTAGCTCTCCCCCATCTTTTGTTTCATTTCTTCTGGAACAACCAAAAACACTTTTTTGATTCTAGA---------TCTACTAACAGAAATTCAATGCGTAATCTCAGCATTCAATGTGTATTCCTGAATAATCTCATTTTTCAATTATTCCACTATTTTCTTTTACCAAGTTCAATGTTAGCCAGATTAGTCAACATTTATATGTTTCGATGCAACAACAAGATGTTATTTGTAACAAGTAGTTTTGTTGGTTGGTTAATTGGTCACGTTTTATTCATGAAATGGGTTGGGTTGGTATTAGTCTGGATACGGCAAAATCACTCTATTAGATCTAATCTACTTATTCGATCTAATAAGTACCTTGTGTCAGAAGTGAGAAATTCTATGGCTCGAATCTTTAGTATTTTCTTATTTATTACCTGTGTCTACTATTTAGGCAGAATACCGTCATCCATGGTT---------CTCAAAGAAACCTCAGTAACGGAAGAAAGGGGGGAAAGCAGAGAAGAAACAGATGTAGAAATAGAAAAAACTTCCGAAACGAAGTGGACT---------------------AAA------GAGGAACAAGAGGGATCCACC---------------------------GAAGAAGATCCTTCTCCTTCCCTTTTTTCG------GAAGAAAAGGAGGATCCGGACAAAATC------GATGAAACGGAAGAGATCCGAGTGAATGGAAAAGAA------AAAACAAAGGATGAATTCCACTTTCACTTTAAAGAGACATGCTATCAAAATAGCCCTGTTTATGAAACTTCTTATCTGTATGGGAATCAA------GAAACTTCGAAGTTA------------GAAATACTTAAA---------------------AAAAAAGAAAAGATATTAGTAAAT---------ACA------------------------------ATTGTGGTTCTTCTTTTCGACTATAAACGATGGAGACGTCCGTTTCGATATTTAAAAAACAATAAATTTGAAAATAGTATAATAAATGAAATGTCACAATATTTTTTTTTTTCGTGTCAAGAT---------AATGAAAAAAAAAGCATTTCTTTTACCTACCCACCCAGTTTAAAAACTTTTTTTGAAATGCTAGAAAGAAAGATGCATTTTTTCAGA---------TCGGTAGAATCGATAGATTCAATCTCTGATGAACTAGAAAATACATGGGTTTATAAAACTGAGCAAAACAAAACGAAACTAAGAAATGAATTTCTAAGTAGACTAGAGGCTCTACAAAAAAGATATCTTTGTCTAGATTTATTAACTAGATTTCGTATTCATGAAACAAAAAAAGAATATTTGCTAAAAAAAAATGATCCCGTCTTAAATGGTCCCTACCGCGGACCAACAAAAAGCATATTGTCACCGCCACTCTTTAGTGAAAGTTCCATA------AAAAAAAGGCCAGAGACTCCT------------TTAATAAATAAAATACACGGTCTTATTCTTTCTAATAATTTTATAGAATTTGAAAAGATAATGAATATGTATGATAAAAAACTAAAAACA------TTATCAGTGGGA------ATAAAGGGAATTAATAAAAAAATACCTCGACGGTCATACAAATTAATTGACGAGTTTGAACGGCAAGAAGGAGAATACGAAGCAGCCGTATTAGAGGACCCTGGAATGCGGTCAAGAAAAGCAAGATTTTCAGTGGTTTTTACTATAAATGAGCCT------------------ACTTATACTAATTACGAAGCAGAACCGGAGGAATTTTATTTGATGCAGTATGCAGAAGAATCGGATTTTCGTCGAAATATAATCATGGGCTCTATACGAGCTCAAAGGCGTAAAATACCGATTTTAAAACTGTCTCAAGCAAATGTACATTCCCCACTTTTTTTGTACAGACTCGAGAAATCAATCTTTTCTTATTTTGATATCTCTGGCCTG------ATTAAACTCAGTTTCCGAAATTGGATGAAAAAAACTAAAGAATTTGAACTT------------------------TCAGAAAAA------------AAAGAAAAAAATGAGAAGTATAAAAGAGAAGCAACAATAGGGATTGAAATAGCGGAGGAACCTCCAGATGGTATTCTAACTCCTCAAGTAACAAGGAGTTGTATATTAATAATAAAATCAATTCTTAGGAAATATATTATATTACCCTCATTGATAATAGCTAAAAATATTGGCCTTATCTTATTATTTCAATTTCCCGAATGGTCCGAGGATTTCGAAAATTGGAATAAGGAAACGCATGTTAAATGCACTTATAGTGGTGTTGAACTATCCGAAAAAGACTTGCCGAAAAACTGGTTAAGTGAAGGTATTCAGATAAAGATCCTATTTCCTTTCTATCTGAAACCTTGGCATAGATCGAAACCTGAATTCCCT---------CAAATGGGTCGATTGAAA------------------AATAAAAAAAAAATTTGTTTTTTAACTGTGTGGGGGAGGACAACCAAACAGCCTTTTGGTTCACCCCAAAAAGAGCCTTCCTTTTTTGTACCCATT---------------------TTTAAAGAACTCATAAAA------------AAAATGAGAAAATTAAAAACAATTTTT---------------------------------------------TTTTTTATT---------------------TTAAAAATGTTA------AAAGAACTAAAAAACTGGATTAACAAAAGTGGTCTAGTTCTAAACAGACTAATAAAC------AACCCCTCA---------------AAAAAAAGCAGAATTTTTTTATTTGGG------TTGAGCGAGCTAGATGAAGGGGGT------GAAACTAAAAATGACAAAGATTTGATAAAAAAT------------------------AATCAAATAATTCACGAATCGCCCATTCCAACTCGATCGAAAAATTGGACAAAACATTTGCTAACAGAAAAAAAAATGCAAGAT---------ATGACTATTAGAACAAGTACAATCAGAAATCAACTAGAAAAAATAATAAAAGACAAGAAAAAAAAATTTAGAACTCCTGAGATAAATAACAGGTTTAACAAAAAGCGGCATGGCATAAAAAGATTAGAATTAAAAAAAATACAAATTATTTGTCAAATAGTAAAAAACCGACTGACTCGATTAATCTTTAACTCGCAGTATTTTATAATTTTTTTT------TTTGAAAGAATATACATTGCTATCGTCCTA---GTTATTAATATAATAAGGATCAAGGGACAACTTTTTTTTGATTTTGAATCAAAA------------------------------------------------AAAAAAAAAATGGATAAGTACACGTGCAATAATGAAGTA------AATAAAAAAGAA---------ACAAAAATGGACTTTAGAAACTTTAGACAGTCCTCT---------------TTTTAT---------------ATTAGTAATAAAAATTCAAAATTGTTT---------------------TTTGACTTATCCTCTTTATCACAAGCCTTTGTAGGGTATAAATTATCACAAAGCCGCATTTTTAACTTATACAACTTAAGATTAAGATCTGCACGTCAATATCATGAAACAGCTCTTTTTCTT---------AAAGATAAAATAACGGAT------GATTTTGGAGTACAAGGAATATTTGATTCGGAATTAACAGATAAGAAACTTCTTACTTAT------GGAATAAATGAATGGAAAAGCTGGTTACAGAATCATTATCAATATAATATATCTCATATTAGATGGTCTGGATTGGTACCAAAAAAATGGAAAAAGAACAAAAATAGCCCC------TCTATAAACCAAAATGAAAATAAGGATTTA---TCAAAAAGGGATTTATATGAAAACGATGGGTTAATTCGTTACGAAAAGGAA---ATTCATGATTATGGATTAAACTCATTATCAAATCACAAAGGGAATTTTAAAAAAAATTCTCGATATGATCTCTTATCATATAAATCCATTAATTCT------------------------GAAAAAAAGAATAACTCATCTATTTTTTTTTTACCATCACAGGTAAACAATAACCAAAAAATATCCTATAATTACAACACAAATAAAAGAAAACTTTTTACGCTAGGAGAT------------AACACTTCTTTAGGCGAAAAAGCTATTACAGATATGGATAAA------------TCCGTT------TTTTATTACAGAATTATCCAGTTGTGTCTTAGAAAAAGGGTCAATATTGAAGCCTGGATCCAGACTAATACCAAGAATACTAAG------ATAAGTAATTATCAACTAATTGAACAAATCGATAAGAGG---GGTCTTTTTGATTTGACGACTCGCCAAACTGAGCAAACCCACCCAAGGATTCAAAGCTTTTTCGATTGGCTGGGAATGAGCGAAGAATTT---------CCTATTTTGAATAAAGAACTTTGGTTCTTACCAGAATTGATACTGCTTTATAATGTATATAAATTAAAACTGTGGAGCATACCAATCCAATCACTTCTTTTAAATTTTAATGAAAAGAAAAGTTTGAGTGAAAAAAAGAATATCACTCTAAAGCAAAAA---------------------------------------------------------------------------------------------------TGGAATCTTGGATCTGTTCTCTTAAACCAAGAAAAAGATGTTTCAGACTATGGTGATTTTTTAGACTATAGT---------------GTGGAATCAGACATAAAAAAACGTATAAACGAA------------------------AGCAAT------ACAGAGGAAGACCTCGATTTTGTACTAACAAGTCATTTGCTTGTTCAATTGAGATGG---TCTTTTTTTTTCAATATAACAATAATGAAAAATATCAAAGTATATTGTCTCCTGCTTAGCTTGCGAAATCCACGAGAAAGCGCTCTATCCGCTATTCAAAGAGGAACAATAAATCTAGATATA------ATGCCGAGTCATAAGTAT------GTTACAGAATGGATGCAAAGGGGGATATTTTTT------ATTGAACCAGTTCGTATGTCTATAAATAATCCTGGACAATTTCTTATGTATCAAACCATACGGATTTCATTATTTCAGAAGACTAATTATCAACCTAATCTAAGGTATCGAGAAAAAAAGGAT---------------TTTGAAAAATCCATTGCAAAAGAGAAAAAAATT------CTTGGAAATAGAGACATA------AAAAATTCCAGTTTACTTGTTCTTGAAACTATTTTATCGCCAAGCCGTCGCAAAGAGTTAAGAATTTTAATTTCTTTTAATTCAAAAAAAACCAAAGGTATAGATCTAAATATGGTATTTGGCAACGGAAACAATGTAAAAATTTATGGTCCATTTTTGGTTGAAAGCAAC------CGTCTTAATAGATTAAAGTTTTTTCTTTGGCCGACTTGTCAATTAGAAGATTTAGTTTCTATGAATCGTTATTGGTTTAATACTAATACTGGGAGTTCTTTCAGTATGTTAAGAATACCTATGTATTCACAATTC
>Rhodiola_yunnanensis
ATGATTTTAACATCTTTTCTACTAGGTAATCTAGTAGCCTTATGCATGAAGATAATCAATTCGGTCGTTGTGGTCGGACTCTATTATGGATTTCTGACCACATTCTCCATAGGGCCCTCTTATCTCTTCCTTCTCCGAGCTCAGGTTATGGAAGAAGGAACCGAGAAGAAGGTATCAGCAACAACAGGTTTTATTACGGGACAGCTCATGATGCTCATATCGATCTATTATGCGCCTCTGCATCTAGCATTGGGTAGACCTCATACAATAACTGTCCTAGCTCTCCCCCATCTTTTGTTTCATTTCTTCTGGAACAACCAAAAACACTTTTTTGATTCTAGA---------TCTACTAACAGAAATTCAATGCGTAATCTCAGCATTCAATGTGTATTCCTGAATAATCTCATTTTTCAATTATTCAACTATTTTCTTTTACCAAGTTCAATGTTAGCCAGATTAGTCAACATTTATATGTTTCGATGCAACAACAAGATGTTATTTGTAACAAGTAGTTTTGTTGGTTGGTTAATTGGTCACGTTTTATTCATGAAATGGGTTGGGTTGGTATTAGTCTGGATACGGCAAAATCACTCTATTAGATCTAATCTACTTATTCGATCTAATAAGTACCTTGTGTCAGAAGTGAGAAATTCTATGGCTCGAATCTTTAGTATTTTCTTATTTATTACCTGTGTCTACTATTTAGGCAGAATACCGTCATCCATGGTT---------CTCAAAGAAACCTCAGTAACGGAAGAAAGGGGGGAAAGCAGAGAAGAAACAGATGTAGAAATAGAAAAAACTTCCGAAACGAAGTGGACT---------------------AAA------GAGGAACAAGAGGGATCCACC---------------------------GAAGAAGATCCTTCTCCTTCCCTTTTTTCG------GAAGAAAAGGAGGATCCGGACAAAATC------GATGAAACGGAAGAGATCCGAGTGAACGGAAAAGAA------AAAACAAAGGATGAATTCCACTTTCACTTTAAAGAGACATGCTATCAAAATAGCCCTGTTTATGAAACTTCTTATCTGTATGGGAATCAA------GAAACTTCGAAGTTA------------GAAATACTTAAA---------------------AAAAAAGAAAAGATATTAGTAAAT---------ACA------------------------------ATTGTGGTTCTTCTTTTCGACTATAAACGATGGAGACGTCCGTTTCGATATTTAAAAAACAATAAATTTGAAAATAGTATAATAAATGAAATGTCACAATATTTTTTTTTTTCGTGTCAAGAT---------AATGAAAAAAAAAGAATTTCTTTTACCCACCCACCCAGTTTAAAAACTTTTTTTGAAATGCTAGAAAGAAAGATGTATTTTTTCAGA---------TCGGTAGAATCGATAGATTCAATCTCTGATGAACTAGAAAATGCATGGGTTTATAAAACTGAGCAAAACAAAACGAAACTAAGAAATGAATTTCTAAGTAGACTAGAGGCTCTACAAAAAAAATATCTTTGTCTAGATTTATTAACTAGATTTCGTATTCATGAAACAAAAAAAGAATATTTGCTAAAAAAAAATGATCCCGTCTTAAATGGTCCCTACCGCGGACCAACAAAAAGCATATTGTCACCACTACTCTTTAGTGAAAGTTCTATA------AAAAAAAGGCTAGAGACTCCT------------TTGATAAATAAAATACACGGTCTTATTCTTTCTAAAAATTTTATAGAATTTGAAGAGATACTGAATATGTATGATAAAAAACTAAAAACA------TTATCAGTGGGA------ATAAAGGGAATTAATAAAAAAATACCTCGACGGTCATACAAATTAATTGACGAGTTTGAACGGCAAGAAGGAGAATACGAAGCAGCCGTATTAGAGGACCCTGGAATGCGGTCAAGAAAAGCAAGATTTTCAGTGGTTTTTACTATAAATGAGCCT------------------ACTTATACTAATTACGAAGCAGAACCAGAGGAATTTTATTTGATGCAGTATGCAGAAGAATCGGATTTTCGTCGAAATATAATCATGGGCTCTATACGAGCTCAAAGGCGTAAAATACCGATTTTAAAACTGTCTCAAGCAAATGTACATTCCCCACTTTTTTTGTACAGACTCGAGAAATCAATCCTTTCTTATTTTGATATCTCTGGCTTG------ATTAAACTCAGTTTCCGGAATTGGATGAAAAAAACTAAAGAATTTGAACTT------------------------TCAGAAAAA------------AAAGAAAAAAATGAGAAGTATAAAAGAGAAGCAACAATAGGGATCGAAATAGCGGAGGAACCTCCGGATGGTATTCTAACTCCTCAAGTAACAAGGAGTTGTATATTAATAATAAAATCAATTCTTAGGAAATATATTATATTACCCTCATTGATAATAGCTAAAAATATTGGCCGTATCTTATTATTTCAATTTCCCGAATGGTCCGAGGATTTCGAAAATTGGAATAAGGAAACGCATGTTAAATGCACTTATAGTGGTGTTGAACTATCCGAAAAAGACTTGCCGAAAAACTGGTTAAGTGAAGGTATTCAGATAAAGATCCTATTTCCTTTCTATCTGAAACCTTGGCATAGATCGAAACCTGAATTCCCT---------CAAATGGGTCGATTGAAA------------------AAAAAAAAAAAAATGCGTTTTTTAACTGTGTGGGGGAGGACAACCAAACAGCCTTTTGGTTCACCCCAAAAAGAGCCTTCCTTTTTTGTACCCATT---------------------TTTAAAGAACTCATAAAA------------AAAATGAGAAAATTAAAAACAATTTTT---------------------------------------------TTTTTTTTT---------------------TTCCAAATGTTA------AAAGAACTAAAAAACTGGATTAACAAAAGTGGTCTAGTTCTAAACAGACTAATAAAC------AACCCCTCA---------------AAAAAAAGCAGAATTTTTTTATTTGGG------TTGAGCGAGCTAGATGAAGGGGGT------GAAACTAAAAATGACAAAGATTTGATAAAAAAT------------------------AATCAAATAATTCACGAATCGCCCATTCCAACTCGATCGAAAAATTGGACAAAACATTCGCTAACAGAAAAAAAAATGCAAGAT---------ATGACTATTAGAGCAAGTACAATCAGAAATCAACTAGAAAAAATAATAAAAGACAAGAAAAAAAGATTTAGAACTCCTGAGATAAATAACAGGTTTAACAAAAAGCGGCATGGCATAAAAAGATTAGAATTAAAAAAAATACAAATTATTTGTCAAATAGTAAAAAACCGACTGACTCGATTAATCTTTAACTCACAGTATTTTATAAAATTTTTT------ATTGAAAGAATATACATTGCTATCGTCCTA---GTTATTAATATAATAAGGATCAAGGGACAACTTTTTTTTGATTTTGAATCAAAA------------------------------------------------AAAAAAAAAATGGATAAGTACACGTGCAATAATGAAGTA------AATAAAAAAGAA---------ACAAAAATGGACTTTAGAAACTTTAGACAGTCCTCT---------------TTTTAT---------------ATTAGTAATAAAAATTCAAAATTGTTT---------------------TTTGACTTATCCTCTTTATCACAAGCCTTTGTAGGGTATAAATTATCACAAAGCCGCATTTTGAACTTATACAACTTAAGATTAAGATCTGCACGTCAATATCATGAAACAGCTCTTTTTCTT---------AAAGATAAAATAACGGAT------GATTTTGGAGTACAAGGAATATTTGATTCGGAATTAACAGATAAGAAACTTCTTACTTAT------GGAATAAATGAATGGAAAAGCTGGTTACAGAATCATTATCAATATAATATATCTCATATTAGATGGTCTGGATTGGTACCAAAAAAATGGAAAAAGAACAAAAATAGCCCC------TCTATAAGCCAAAATGAAAATAAGGATTTA---TCAAAAGGGGATTTATATGAAAACGATGGGTTAATTCGTTACGAAAAGGAA---ATTAATGATTATGGATTAAACTCATTATCAAATCACAAAGGGAATTTTAAAAAAAATTCTCGATATGATCTCTTATCATATAAATCTATTAATTCT------------------------GAAAATAAGAAGAACTCATCTATTTTTTTTTTACCATCACAGGTAAACAATAACCAAAAAATATCCTATAATTACAACACAAATAAAAGAAAACTTTTTACGCTAGGAGAT------------AACACTTCTTTAGTCGAAAAAGCTATTACAGATATGGATAAA------------TCTGTT------TTTTATTACAGAATTCTCCAGTTGTGTCTTAGAAAAAGGGTCAATATTGAAGCCTGGATCCAGACTAATACCAAGAATACTAAG------ATAAGTAATTATCAACTAATTGAACAAATCGATAAGAGG---GGTCTTTTTGATTTGACGACTCGCCAAACTGAGCAAACCCACCCAAGGATTCAAAGCTTTTTCGATTGGCCGGGAATGAACGAAGAATTT---------CCTATTTTGAATAAAGAACTTTGGTTCTTACCAGAATTGATACTGCTTTATAATGTATATAAATTAAAACTGTGGAGCATACCAATCCAATCACTTCTTTTAAATTTTAATGAAAAGAAAAGTTTGAGTGAAAAAAAGAATATCACTCTAAAGCAAAAA---------------------------------------------------------------------------------------------------TGGAATCTTGGATCTGTTCTCTTAAACCAAGAAAAAGATGTTTCAGACTATGGTGATTTTTTAGACTATAGT---------------GTGGAATCAGACATAAAAAAACGTATAAACGAA------------------------AGCAAT------ACAGAGGAAGATCTCGATTTTGTACTAACAAGTCATTTGCTTGTTCAATTGAGATGG---TCTTTTTTTTTCAATATAACAATAATGAAAAATATCAAAGTATATTGTCTCCTGCTTAGCTTGCGAAATCCACGAGAAAGCGCTTTATCCGCTATTCAAAGAGGAACAATAAATCTAGATATA------ATGCCGAGTCATAAGTAT------GTTACAGAATGGATGCAAAGGGGGGTATTTTTT------ATTGAACCAGTTCGTATGTCTATAAATAATCCTGGACAATTTCTTATGTATCAAACCATACGGATTTCATTATTTCAGAAGACTAATTATCAACCTAATCCAAGGTATCGAGAAAAAAAGGAT---------------TTTTCAAAATCCATTGCAAAAGAGCAAAAAATT------CTTGGAAATAGAGACATA------AAAAATTCCAGTTTACTTGTTCTTGAAACTATTTTATCGCCAAGCCGTCGCAAAGAGTTAAGAATTCTAATTTCTTTTAATTCAAAAAAAACCAAAGGTATAGATCTAAATATGGTATTTGGCAACGGAAACAATGTAAAAATTTATGGTCCATTTTTGGTTGAAAGCAAC------CGTCTTAATAGATTAAAGTTTTTTCTTTGGCCGACTTGTCAATTAGAAGATTTAGTTTCTATGAATCGTTATTGGTTTAATACTAATACTGGGAGTTCTTTCAGTATGTTAAGAATACCTATGTATTCACAATTC
>Rhodiola_dumulosa
ATGATTTTAACATCTTTTCTACTAGGTAATCTAGTAGCCTTATGCATGAAGATAATCAATTCGGTCGTTGTGGTCGGACTCTATTATGGATTTCTGACCACATTCTCCATAGGGCCCTCTTATCTCTTCCTTCTCCGAGCTCAGGTTATGGAAGAAGGAACCGAGAAGAAGGTATCAGCAACAACAGGTTTTATTACGGGACAGCTCATGATGCTCATATCGATCTATTATGCGCCTCTGCATCTAGCATTGGGTAGACCTCATACAATAACTGTCCTAGCTCTCCCCCATCTTTTGTTTCATTTCTTCTGGAACAACCAAAAACACTTTTTTGATTCTAGA---------TCTACTAACAGAAATTCAATGCGTAATCTCAGCATTCAATGTGTATTCCTGAATAATCTCATTTTTCAATTATTCCACTATTTTCTTTTACCAAGTTCAATGTTAGCCAGATTAGTCAACATTTATATGTTTCGATGCAACAACAAGATGTTATTTGTAACAAGTAGTTTTGTTGGTTGGTTAATTGGTCACGTTTTATTCATGAAATGGGTTGGGTTGGTATTAGTCTGGATACGGCAAAATCACTCTATTAGATCTAATCTACTTATTCGATCTAATAAGTACCTTGTGTCAGAAGTGAGAAATTCTATGGCTCGAATCTTTAGTATTTTCTTATTTATTACCTGTGTCTACTATTTAGGCAGAATACCGTCATCCATGGTT---------CTCAAAGAAACCTCAGTAACGGAAGAAAGGGGGGAAAGCAGAGAAGAAACAGATGTAGAAATAGAAAAAACTTCCGAAACGAAGTGGACT---------------------AAA------GAGGAACAAGAGGGATCCACC---------------------------GAAGAAGATCCTTCTCCTTCCCTTTTTTCG------GAAGAAAAGGAGGATCCGGACAAAATC------GATGAAACGGAAGAGATCCGAGTGAACGGAAAAGAA------AAAACAAAGGATGAATTCCACTTTCACTTTAAAGAGACATGCTATCAAAATAGCCCTGTTTATGAAACTTCTTATCTGTATGGGAATCAA------GAAACTTCGAAGTTA------------GAAATACTAAAA---------------------AAAAAAGAAAAGATATTAGTAAAT---------ACA------------------------------ATTGTGGTTCTTCTTTTCGACTATAAACGATGGAGACGTCCGTTTCGATATTTAAAAAACAATAAATTTGAAAATAGTATAATAAATGAAATGTCACAATATTTTTTTTTTTCGTGTCAAGAT---------AATGAAAAAAAAAGAATTTCTTTTACCTACCCACCCAGTTTAAAAACTTTTTTTGAAATGCTAGAAAGAAAGATGAATTTTTTCAGA---------TCGGTAGAATCGATAGATTCAATCTCTGATGAACTAGAAAATACATGGGTTTATAAAACTGAGCAAAACAAAACGAAACTAAGAAATGAATTTCTAAGTAGACTAGAGGCTCTACAAAAAAGATATCTTTGTCTAGATTTATTAACTAGATTTCGTATTCATGAAGCAAAAAAAGAATATTTGCTAAAAAAAAATGATCCCGTCTTAAATGGTCCCTACCGCGGACCAACAAAAAGCATATTGTCACCGCCACTCTTTAGTGAAAGTTCCATA------AAAAAAAGGCTAGAGACTCCT------------TTAATAAATAAAATACACGGTCTTATTCTTTCTAATAATTTTATAGAATTTGAAAAGATAATGAATATGTATGATAAAAAACTAAAAACA------TTATCAGTGGGA------ATAAAGGGAATTAATCAAAAAATACCTCGACGGTCATACAAATTAATTGACGAGTTTGAACGGCAAGAAGGAGAATACGAAGCAGCCGTATTAGAGGACCCTGGAATGCGGTCAAGAAAAGCAAGATTTTCAGTGGTTTTTACTATAAATGAGCCT------------------ACTTATACTAATTACGAAGCAGAACCAGAGGAATTTTATTTGATGCAGTATGCAGAAGAATCGGATTTTCGTCGAAATATAATCATGGGCTCTATACGAGCTCAAAGGCGTAAAATACCGATTTTAAAACTGTCTCAAGCAAATGTACATTCCCCACTTTTTTTGTACAGACTCGAGAAATCAATCTTTTCTTATTTTGATATCTATGGCCTG------ATTAAACTCAGTTTCCGAAATTGGATGAAAAAAACTAAAGAATTTGAACTT------------------------TCAGAAAAA------------AAAGAAAAAAATGAGAAGTATAAAAGAGAAGCAACAATAGGGATTGAAATAGCGGAGGAACCTCCAGATGGTATTCTAACTCCTCAAGTAACAAGGAGTTGTATATTAATAATAAAATCAATTCTTAGGAAATATATTATATTACCCTCATTGATAATAGCTAAAAATATTGGCCGTATCTTATTATTTCAATTTCCCGAATGGTCCGAGGATTTCGAAAATTGGAATAAGGAAACGCATGTTAAATGCACTTATAGTGGTGTTGAACTATCCGAAAAAGACTTGCCGAAAAACTGGTTAAGTGAAGGTATTCAGATAAAGATCCTATTTCCTTTCTATCTGAAACCTTGGCATAGATCGAAACCTGAATTCCCT---------CAAATGGGTCGATTGAAA------------------AATAAAAAAAAAATTAGTTTTTTAACTGTGTGGGGGAGGACAACCAAACAGCCTTTTGGTTCACCCCAAAAAGAGCCTTCCTTTTTTGTACCCATT---------------------TTTAAAGAACTCATAAAA------------AAAATGAGAAAATTAAAAACAATTTTT---------------------------------------------TTTTTTATT---------------------TTAAAAATGTTA------AAAGAACTAAAAAACTGGATTAACAAAAGTGGTCTAGTTCTAAACAGAGTAATAAAC------AACCCCTCA---------------AAAAAAAGCAGAATTTTTTTATTTGGG------TTGAGCGAGCTAGATGAAGGGGGT------GAAACTAAAAATGACAAAGATTTGATAAAAAAT------------------------AATCAAATAATTCACGAATCGCCCATTCCAACTCGATCGAAAAATTGGACAAAACATTTGCTAACAGAAAAAAAAATGCAAGAT---------ATGACTATTAGAACAAGTACAATCAGAAATCAACTAGAAAAAATAATAAAAGACAAGAAAAAAAAATTTAGAACTCCTGAGATAAATAACAGGTTTAACAAAAAGCGGCATGGCATAAAAAGATTAGAATTAAAAAAAATACAAATTATTTGTCAAATAGTAAAAAACCGACTGACTCGATTAATCTTTAACTCACAGTATTTTATAATTTTTTTT------TTTGAAAGAATATACATTGCTATCGTCCTA---GTTATTAATATAATAAGGATCAAGGGACAACTTTTTTTTGATTTTGAATCAAAA------------------------------------------------AAAAAAAAAATGGATAAGTACACGTGCAATAATGAAGTA------AATAAAAAAGAA---------ACAAAAATTGACTTTAGAAACTTTAGACAGTCCTCT---------------TTTTAT---------------ATTAGTAATAAAAATTCAAAATTGTTT---------------------TTTGACTTATCCTCTTTATCACAAGCCTTTGTAGGGTATAAATTATCACAAAGCCGCATTTTTAACTTATACAACTTAAGATTAAGATCTGCACGTCAATATCATGAAACAGCTCTTTTTCTT---------AAAGATAAAATAACGGAT------GATTTTGGAATACAAGGAATATTTGATTCGGAATTAACAGATAAGAAACTTCTTATTTAT------GGAATAAATGAATGGAAAAGCTGGTTACAGAATCATTATCAATATAATATATCTCATATTAGATGGTCTGGATTGGTACCAAAAAAATGGAAAAAGAACAAAAATAGCCCC------TCTATAAACCAAAATGAAAATAAGGATTTA---TCAAAAGGGGATTTATATGAAAACGATGGGTTAATTCGTTACGAAAAGGAA---ATTCATGATTATGGATTAAACTCATTATCAAATCACAAAGGGAATTTAAAAAAAAATTCTCGATATGATCTCTTATCATATAAATCTATTAATTCT------------------------GAAAATAAGAAGAACTCATCTATTTTTTTTTTACCATCACAGGTAAACAATAACCAAAAAATATCCTATAATTACAACACAAATAAAAGAAAACTTTTTACGCTAGGAGAT------------AACACTTCTTTAGGCGAAAAAGCTATTACAGATATGGATAAA------------TCCGTT------TTTTATTACAGAATTATCCAGTTGTGTCTTAGAAAAAGGGTCAATATTGAAGCCTGGATCCAGACTAATACCAAGAATACTAAG------ATAAGTAATTATCAACTAATTGAACAAATCGATAAGAGG---GGTCTTTTTGATTTGACGACTCGCCAAACTGAGCAAACCCACCCAAGGATTCAAAGCTTTTTCGATTGGCTGGGAATGAACGAAGAATTT---------CCTATTTTGAATAAAGAACTTTGGTTCTTACCAGAATTGATACTGCTTTATAATGTATATAAATTAAAACTGTGGAGCATACCAATCCAATCACTTCTTTTAAATTTTAATGAAAAGAAAAGTTTGAGTGAAAAAAAGAATATCACTCTAAAGCAAAAA---------------------------------------------------------------------------------------------------TGGAATCTTGGATCTGTTCTCTTAAACCAAGAAAAAGATGTTTCAGACTATGGTGATTTTTTAGACTATAGT---------------GTGGAATCAGACATAAAAAAACGTATAAACGAA------------------------AGCAAT------ACAGAGGAAGACCTCGATTTTGTACTAACAAGTCATTTGCTTGTTCAATTGAGATGG---TCTTTTTTTTTCAATATAACAATAATGAAAAATATCAAAGTATATTGTCTCCTGCTTAGCTTGCGAAATCCACGAGAAAGCGCTCTATCCGCTATTCAAAGAGGAACAATAAATCTAGATATA------ATGCCGAGTCATAAGTAT------GTTACAGAATGGATGCAAAGGGGGATATTTTTT------ATTGAACCCGTTCGTATGTCTATAAATAATCCTGGACAATTTCTTATGTATCAAACCATACGGATTTCATTATTTCAGAAGACTAATTATCAACCTAATCTAAGGTATCGAGAAAAAAAGGAT---------------TTTGAAAAATCCATTGCAAAAGAGCAAAAAATT------CTTGGAAATAGAGACATA------AAAAATTCCAGTTTACTTGTTCTTGAAACTATTTTATCGCCAAGCCGTCGCAAAGAGTTAAGAATTTTAATTTCTTTTAATTCAAAAAAAACCAAAGGTATAGATCTAAATATGGTATTTGGCAACGGAAACAATGTAAAAATTTATGGTCCATTTTTGGTTGAAAGCAAC------CGTCTTAATAGATTAAAGTTTTTTCTTTGGCCGACTTGTCAATTAGAAGATTTAGTTTCTATGAATCGTTATTGGTTTAATACTAATACTGGGAGTTCTTTCAGTATGTTAAGAATACCTATGTATTCACAATTC
>Rhodiola_fastigiata
ATGATTTTAACATCTTTTCTACTAGGTAATCTAGTAGCCTTATGCATGAAGATAATCAATTCGGTCGTTGTGGTCGGACTCTATTATGGATTTCTGACCACATTCTCCATAGGGCCCTCTTATCTCTTCCTTCTCCGAGCTCAGGTTATGGAAGAAGGAACCGAGAAGAAGGTATCAGCAACAACAGGTTTTATTACGGGACAGCTCATGATGCTCATATCGATCTATTATGCGCCTCTGCATCTAGCATTGGGTAGACCTCATACAATAACTGTCCTAGCTCTCCCCCATCTTTTGTTTCATTTCTTCTGGAACAACCAAAAACACTTTTTTGATTCTAGA---------TCTACTAACAGAAATTCAATGCGTAATCTCAGCATTCAATGTGTATTCCTGAATAATCTCATTTTTCAATTATTCAACTATTTTCTTTTACCAAGTTCAATGTTAGCCAGATTAGTCAACATTTATATGTTTCGATGCAACAACAAGATGTTATTTGTAACAAGTAGTTTTGTTGGTTGGTTAATTGGTCACGTTTTATTCATGAAATGGGTTGGGTTGGTATTAGTCTGGATACGGCAAAATCACTCTATTAGATCTAATCTACTTATTCGATCTAATAAGTACCTTGTGTCAGAAGTGAGAAATTCTATGGCTCGAATCTTTAGTATTTTCTTATTTATTACCTGTGTCTACTATTTAGGCAGAATACCGTCATCCATGGTT---------CTCAAAGAAACCTCAGTAACGGAAGAAAGGGGGGAAAGCAGAGAAGAAACAGATGTAGAAATAGAAAAAACTTCCGAAACGAAGTGGACT---------------------AAA------GAGGAACAAGAGGGATCCACC---------------------------GAAGAAGATCCTTCTCCTTCCCTTTTTTCG------GAAGAAAAGGAGGATCCGGACAAAATC------GATGAAACGGAAGAGATCCGAGTGAACGGAAAAGAA------AAAACAAAGGATGAATTCCACTTTCACTTTAAAGAGACATGCTATCAAAATAGCCCTGTTTATGAAACTTCTTATCTGTATGGGAATCAA------GAAACTTCGAAGTTA------------GAAATACTTAAA---------------------AAAAAAGAAAAGATATTAGTAAAT---------ACA------------------------------ATTGTGGTTCTTCTTTTCGACTATAAACGATGGAGACGTCCGTTTCGATATTTAAAAAACAATAAATTTGAAAATAGTATAATAAATGAAATGTCACAATATTTTTTTTTTTCGTGTCAAGAT---------ACTGAAAAAAAAAGGATTTCTTTTACCTACCCACCCAGTTTAAAAACTTTTTTTGAAATGCTAGAAAGAAAGATGCATTTTTTCAGA---------TCGGTAGAATCGATAGATTCAATCTCTGATGAACTAGAAAATACATGGGTTTATAAAACTGAGCAAAACAAAACGAAACTAAGAAATGAATTTCTAAGTAGACTAGAGGCTCTACAAAAAAGATATCTTTGTCTAGATTTATTAACTAGATTTCGTATTCATGAAACAAAAAAAGAATATTTGCTAAAAAAAAATGATCCCGTTTTAAATGGTCCCTACCGCGGACCAACAAAAAGCATATTGTCACCACCACTCTTTAGTGAAAGTTCCATA------AAAAAAAGGCCAGAGACTCCT------------TTGATAAATAAAATACACGGTCTTATTCTTTCTAATAATTTTATAGAATTTGAAGAGATAATGAATATGTATGATAAAAAACTAAAAACA------TTATCAGTGGGA------ATAAAGGGAATTAATAAAAAAATACCTCGACGGTCATACAAATTAATTGACGAGTTTGAACGGCAAGAAGGAGAATACGAAGCAGCCGTATTAGAGGACCCTGGAATGCGGTCAAGAAAAGCAAGATTTTCAGTGGTTTTTACTATAAATGAGCCT------------------ACTTATACTAATTACGAAGCAGAACCAGAGGAATTTTATTTGATGCAGTATGCAGAAGAATCGGATTTTCGTCGAAATATAATCATGGGCTCTATACGAGCTCAAAGGCGTAAAATACCGATTTTAAAACTGTCTCAAGCAAATGTACATTCCCCACTTTTTTTGTACAGACTCGAGAAATCAATCCTTTCTTATTTTGATATCTCTGGCCTG------ATTAAACTCAGTTTCCGAAATTGGATGAAAAAAACTAAAGAATTTGAACTT------------------------TCAGAAAAA------------AAAGAAAAAAATGAGAAGTATAAAAGAGAAGCAACAATAGGGATCGAAATAGCGGAGGAACCTCCGGATGGTATTCTAACTCCTCAAGTAACAAGGAGTTGTATATTAATAATAAAATCAATTCTTAGGAAATATATTATATTACCCTCATTGATAATAGCTAAAAATATTGGCCGTATCTTATTATTTCAATTTCCCGAATGGTCCGAGGATTTCGAAAATTGGAATAAGGAAACGCATGTTAAATGCACTTATAGTGGTGTTGAACTATCCGAAAAAGACTTGCCGAAAAACTGGTTAAGTGAAGGTATTCAGATAAAGATCCTATTTCCTTTCTATCTGAAACCTTGGCATAGATCGAAACCTGAATTCCCT---------CAAATGGGTCGATTGAAA------------------AATAAAAAAAAAATGCGTTTTTTAACTGTGTGGGGGAGGACAACCAAACAGCCTTTTGGTTCACCCCAAAAAGAGCCTTCCTTTTTTGTACCCATT---------------------TTTAAAGAACTCATAAAA------------AAAATGAGAAAATTAAAAACAATTTTT---------------------------------------------TTTTTTATT---------------------TTCAAAATGTTA------AAAGAACTAAAAAACTGGATTAACAAAAGTGGTCTAGTTCTAAACAGACTAATAAAC------AACCCCTCA---------------AAAAAAAGCAGAATTTTTTTATTTGGG------TTGAGCGAGCTAGATGAAGGGGGT------GAAACTAAAAATGACAAAGATTTGATAAAAAAT------------------------AATCAAATAATTCACGAATCGCCCATTCCAACTCGATCGAAAAATTGGACAAAACATTCGCTAACAGAAAAAAAAATGCAAGAT---------ATGACTATTAGAGCAAGTACAATCAGAAATCAACTAGAAAAAATAATAAAAGACAAGAAAAAAAATTTTAGAACTCCTGAGATAAATAACAGGTTTAACAAAAAGCGGCATGGCATAAAAAGATTAGAATTAAAAAAAATACAAATTATTTGTCAAATAGTAAAAAACCGACTGACTCGATTAATCTTTAACTCGCAGTATTTTATAAAATTTTTT------ATTGAAAGAATATACATTGCTATCGTCCTA---GTTATTAATATAATAAGGATCAAGGGACAACTTTTTTTTGATTTTGAATCAAAA------------------------------------------------AAAAAAAAAATGGATAAGTACACGTGCAATAATGAAGTA------AATAAAAAAGAA---------ACAAAAATTGACTTTAGAAACTTTAGACAGTCCTCT---------------TTTTAT---------------ATTAGTAATAAAAATTCAAAATTGTTT---------------------TTTGACTTATCCTCTTTATCACAAGCCTTTGTAGGGTATAAATTATCACAAAGCCGCATTTTTAACTTATACAACTTAAGATTAAGATCTGCACGTCAATATCATGAAACAGCTCTTTTTCTT---------AAAGATAAAATAACGGAG------GATTTTGGAGTACAAGGAATATTTGATTCGGAATTAACAGATAAGAAACTTCTTACTTAT------GGAATAAATGAATGGAAAAGCTGGTTACAGAATCATTATCAATATAATATATCTCATATTAGATGGTCTGGATTGGTACCAAAAAAATGGAAAAAGAACAAAAATAGCCCC------TCTATAAGCCAAAATGAAAATAAGGATTTA---TCAAAAGGGGATTTATATGAAAACGATGGGTTAATTCGTTACGAAAAGGAA---ATTAATGATTATGGATTAAACTCATTATCAAATCACAAAGGGAATTTAAAAAAAAATTCTCGATATGATCTCTTATCATATAAATCTATTAATTCT------------------------GAAAATAAGAAGAACTCATCTATTTTTTTTTTACCATCACAGGTAAACAATAACCAAAAAATATCCTATAATTACAACACAAATAAAAGAAAACTTTTTACGCTAGGAGAT------------AACACTTCTTTAGGCGAAAAAGCTATTACAGATATGGATAAA------------TCTGTT------TTTTATTACAGAATTATCCAGTTGTGTCTTAGAAAAAGGGTCAATATTGAAGCCTGGATCCAGACTAATACCAAGAATACTAAG------ATAAGTAATTATCAACTAATTGAACAAATCGATAAGAGG---GGTCTTTTTGATTTGACGACTCGCCAAACTGAGCAAACCCACCCAAGGATTCAAAGCTTTTTCGATTGGCTGGGAATGAATGAAGAATTT---------CCTATTTTGAATAAAGAACTTTGGTTCTTACCAGAATTGATACTGCTTTATAATGTATATAAATTAAAACTGTGGAGCATACCAATCCAATCACTTCTTTTAAATTTTAATGAAAAGAAAAGTTTGAGTGAAAAAAAGAATATCACTCTAAAGCAAAAA---------------------------------------------------------------------------------------------------TGGAATCTTGGATCTGTTCTCTTAAACCAAGAAAAAGATGTTTCAGACTATGGTGATTTTTTAGACTATAGT---------------GTGGAATCAGACATAAAAAAACGTATAAACGAA------------------------AGCAAT------ACAGAGGAAGACCTCGATTTTGTACTAACAAGTCATTTGCTTGTTCAATTGAGATGG---TCTTTTTTTTTCAATATAACAATAATGAAAAATATCAAAGTATATTGTCTCCTGCTTAGCTTGCGAAATCCACGAGAAAGCGCTCTATCCGCTATTCAAAGAGGAACAATAAATCTAGATATA------ATGCCGAGTCATAAGTAT------GTTACAGAATGGATGCAAAGGGGGGTATTTTTT------ATTGAACCAGTTCGTATGTCTATAAATAATCCTGGACAATTTCTTATGTATCAAACCATACGGATTTCATTATTTCAGAAGACTAATTATCAACCTAATTCAAGGTATCGAGAAAAAAAGGAT---------------TTTTCAAAATCCATTGCAAAAGAGCAAAAAATT------CTTGGAAATAGAGACATC------CAAAATTCCAGTTTACTTGTTCTTGAAACTATTTTATCGCCAAGCCGTCGCAAAGAGTTAAGAATTCTAATTTCTTTTAATTCAAAAAAAACCAAAGGTATAGATCTAAATATGGTATTTGGCAACGGAAACAATGTAAAAATTTATGGTCCATTTTTGGTTGAAAGCAAC------CGTTTTAATAGATTAAAGTTTTTTCTTTGGCCGACTTGTCAATTAGAGGATTTAGTTTCTATGAATCGTTATTGGTTTAATACTAATACTGGGAGTTCTTTCAGTATGTTAAGAATACCTATGTATTCACAATTC
>Rhodiola_gelida
ATGATTTTAACATCTTTTCTACTAGGTAATCTAGTAGCCTTATGCATGAAGATAATCAATTCGGTCGTTGTGGTCGGACTCTATTATGGATTTCTGACCACATTATCCATAGGGCCCTCTTATCTCTTCCTTCTCCGAGCTCAGGTTATGGAAGAAGGAACCGAGAAGAAGGTATCAGCAACAACAGGTTTTATTACGGGACAGCTCATGATGCTCATATCGATCTATTATGCGCCTCTGCATCTAGCATTGGGTAGACCTCATACAATAACTGTCCTAGCTCTCCCCCATCTTTTGTTTCATTTCTTCTGGAACAACCAAAAACACTTTTTTGATTCTAGA---------TCTACTAACAGAAATTCAATGCGTAATCTCAGCATTCAATGTGTATTCCTGAATAATCTCATTTTTCAATTATTCAACTATTTTCTTTTACCAAGTTCAATGTTAGCCAGATTAGTCAACATTTATATGTTTCGATGCAACAACAAGATGTTATTTGTAACAAGTAGTTTTGTTGGTTGGTTAATTGGTCACGTTTTATTCATGAAATGGGTTGGGTTGGTATTAGTCTGGATACGGCAAAATCACTCTATTAGATCTAATCTACTTATTCGATCTAATAAGTACCTTGTGTCAGAAGTGAGAAATTCTATGGCTCGAATCTTTAGTATTTTCTTATTTATTACCTGTGTCTACTATTTAGGCAGAATACCGTCATCCATGGTT---------CTCAAAGAAACCTCAGTAACGGAAGAAAGGGGGGAAAGCAGAGAAGAAACAGATGTAGAAATAGAAAAAACTTCCGAAACGAAGTGGACT---------------------AAA------GAGGAACAAGAGGGATCCACC---------------------------GAAGAAGATCCTTCTCCTTCCCTTTTTTCG------GAAGAAAAGGAGGATCCGGACAAAATC------GATGAAACGGAAGAGATCCGAGTGAACGGAAAAGAA------AAAACAAAGGATGAATTCCACTTTCACTTTAAAGAGACATGCTATCAAAATAGCCCTGTTTATGAAACTTCTTATCTGTATGGGAATCAA------GAAACTTCGAAGTTA------------GAAATACTTAAA---------------------AAAAAAGAAAAGATAAGAGGAAAT---------ACA------------------------------ATTGTGGTTCTTCTTTTCGACTATAAACGATGGAGACGTCCGTTTCGATATTTAAAAAACAATAAATTTGAAAATAGTATAATAAATGAAATGTCACAATATTTTTTTTTTTCGTGTCAAGAT---------AATAAAAAAAAAAGAATTTCTTTTACCTACCCACCCAGTTTAAAAACTTTTTTTGAAATGCTAGAAAGAAAGATGCATTTTTTCAGA---------TCGGTAGAATCGATAGATTCAATCTCTGATGAACTAGAAAATACATGGGTTTATAAAACTGAGCAAAACAAAACGAAACTAAGAAATGAATTTCTAAGTAGACTAGAGGCTCTACAAAAAAGATATCTTTGTCTAGATTTATTAACTAGATTTCGTATTCATGAAACAAAAAAGGAATATTTGCTAAAAAAAAAGGATCCCGTCTTAAATGGTCCCTACCGCGAACCAACAAAAAGCATATTGTCACCACCACTCTTTAGTGAAAGTTCCATA------AAAAAAAGGCCAGAGACTCCT------------TTGATAAATAAAATACACGGTCTTATTCTTTCTAATAATTTTATAGAATTTGAAGAGATAATGAATATGTATGATAAAAAACTAAAAACA------TTATCAGTGGGA------ATAAAGGGAATTAATAAAAAAATACCTCGACGGTCATACAAATTAATTGACGAGTTTGAACGGCAAGAAGGAGAATACGAAGCAGCCGTATTAGAGGACCCTGGAATGCGGTCAAGAAAAGCAAGATTTTCAGTGGTTTTTACTATAAATGAGCCT------------------ACTTATACTAATTACGAAGCAGAACCAGAGGAATTTTATTTGATGCAGTATGCAGAAGAATCGGATTTTCGTCGAAATATAATCATGGGCTCTATACGAGCTCAAAGGCGTAAAATACCGATTTTAAAACTGTCTCAAGCAAATGTACATTCCCCACTTTTTTTGTACAGACTCGAGAAATCAATCCTTTCTTATTTTGATATCTCTGGCCTG------ATTAAACTCAGTTTCCGAAATTGGATGAAAAAAACTAAAGAATTTGAACTT------------------------TCAGAAAAA------------AAAGAAAAAAATGAGAAGTATAAAAGAGAAGCAACAATAGGGATCGAAATAGCGGAGGAACCTCCGGATGGTATTCTAACTCCTCAAGTAACAAGGAGTTGTATATTAATAATAAAATCAATTCTTAGGAAATATATTATATTACCCTCATTGATAATAGCTAAAAATATTGGCCGTATCTTATTATTTCAATTTCCCGAATGGTCCGAGGATTTCGAAAATTGGAATAAGGAAACGCATGTTAAATGCACTTATAGTGGTGTTGAACTATCCGAAAAAGACTTGCCGAAAAACTGGTTAAGTGAAGGTATTCAGATAAAGATCCTATTTCCTTTCTATCTGAAACCTTGGCATAGATCGAAACCTGAATTCCCT---------CAAATGGGTCGATTGAAA------------------ATAAAAAAAAAAATGCGTTTTTTAACTGTGTGGGGGAGGACAACCAAACAGCCTTTTGGTTCACCCCAAAAAGAGCCTTCCTTTTTTGTACCCATT---------------------TTTAAAGAACTCATAAAA------------AAAATGAGAAAATTAAAAACAATTTTT---------------------------------------------TTTTTATTT---------------------TTCAAAATGTTA------AAAGAACTAAAAAACTGGATTAACAAAAGTGGTCTAGTTCTAAACAGACTAATAAAC------AACCCCTCA---------------AAAAAAAGCAGAATTTTTTTATTTGGG------TTGAGCGAGCTAGATGAAGGGGGT------GAAACTAAAAATGACAAAGATTTGATAAAAAAT------------------------AATCAAATAATTCACGAATCGCCCATTCCAACTCGATCGAAAAATTGGACAAAACATTCGCTAACAGAAAAAAAAATGCAAGAT---------ATGACTATTAGAGCAAGTACAATCAGAAATCAACTAGAAAAAATAATAAAAGACAAGAAACAAATTTTTCGAACTCCTGAGATAAATAACAGGTTTAACAAAAAGCGGCATGGCATAAAAAGATTAGAATTCAAAAAAATACAAATTATTTGTCAAATAGTAAAAAACCGACTGACTCGATTAATCTTTAACTCGCAGTATTTTATAAAATTTTTT------ATTGAAAGAATATACATTGCTATCGTCCTA---GTTATTAATATAATAAGGATCAAGGGACAACTTTTTTTTGATTTTGAATCAAAA------------------------------------------------AAAAAAAAAATGGATAAGTACACGTGCAATAATGAAGTA------AATAAAAAAGAA---------ACAAAAATTGACTTTAGAAACTTTAGACAGTCCTCT---------------TTTTAT---------------ATTAGTAATAAAAATTCAAAATTGTTT---------------------TTTGACTTATCCTCTTTATCACAAGCCTTTGTAGGGTATAAATTATCACAAAGCCGCATTTTTAACTTATACAACTTAAGATTAAGATCTGCACGTCAATATCATGAAACAGCTCTTTTTCTTAAAGATAAAAAAGATAAAATAACGGAT------GATTTTGGAGTACAAGGAATATTTGATTCGGAATTAACAGATAAGAAACTTCTTACTTAT------GGAATAAATGAATGGAAAAGCTGGTTACAGAATCATTATCAATATAATATATCTCATATTAGATGGTCTGGATTGGTACCAAAAAAATGGAAAAAGAACAAAAATAGTCCC------TCTATAAGCCAAAATGAAAATAAGGATTTA---TCAAAAGAGGATTTATATGAAAACGATGGGTTAATTCGTTACGAAAAGGAA---ATTAATGATTATGGATTAAACTCATTATCAAATCACAAAGGGAATTTAAAAAAAAATTCTCGATATGATCTCTTATCATATAAATCTATTAATTCT------------------------GAAAATAAGAAGAACTCATCTATTTTTTTTTTACCATCACAGGTAAACAATAACCAAAAAATATCCTATAATTACAACACAAATAAAAGAAAACTTTTTACGCTAGGAGAT------------AACACTTCTTTAGGCGAAAAAACTATTACAGATATGGATAAA------------TCTTTT------TTTTATTACAGAATTATCCAGTTGTGTCTTAGAAAAAGGGTCAATATTGAAGCCTGGATCCAGACTAATACCAAGAATACTAAG------ATAAGTAATTATCAACTAATTGAACAAATCGATAAGAGG---GGTCTTTTTGATTTGACGACTCGCCAAACTGAGCAAACCCACCCAAGGATTCAAAGCTTTTTCGATTGGCTGGGAATGAACGAAGAATTT---------CCTATTTTGAATAAAGAACTTTGGTTCTTACCAGAATTGATACTGCTTTATAATGTATATAAATTAAAACTGTGGAGCATACCAATCCAATCACTTCTTTTAAATTTTAATGAAAAGAAAAGTTTGAGTGAAAAAAAGAATATCACTCTAAAGCAAAAA---------------------------------------------------------------------------------------------------TGGAATCTTGGATCTGTTCTCTTAAACCAAGAAAAAGATGTTTCAGACTATGGTGATTTTTTAGACTATAGT---------------GTGGAATCAGACATAAAAAAACGTATAAACGAA------------------------AGCAAT------ACAGAGGAAGACCTCGATTTTGTACTAACAAGTCATTTGCTTGTTCAATTGAGATGG---TCTTTTTTTTTCAATATAACAATAATGAAAAATATCAAAGTATATTGTCTCCTGCTTAGCTTGCGAAATCCACGAGAAAGTGCTCTATCCGCTATTCAAAGAGGAACAATAAATCTAGATATA------ATGCCGAGTCATAAGTAT------GTTACAGAATGGATGCAAAGGGGGGTATTTTTT------ATTGAACCAGTTCGTATGTCTATAAATAATCCTGGACAATTTCTTATGTATCAAACCATACGGATTTCATTATTTCAGAAGACTAATTATCAACCTAATCCAAGGTATCGAGAAAAAAAGGAT---------------TTTTCAAAATCCATTGCAAAAGAGCAAAAAATT------CTTGGAAATAGAGACATA------AAAAATTCCAGTTTACTTGTTCTTGAAACTATTTTATCGCCGAGCCGTCGCAAAGAGTTAAGAATTCTAATTTCTTTTAATTCAAAAAAAACCAAAGGTATAGATCTAAATATGGTATTTGGCAACGGAAACAATGTAAAAATTTATGGTCCATTTTTGGTTGAAAGCAAC------CGTCTTAATAGATTAAAGTTTTTTCTTTGGCCGACTTGTCAATTAGAAGATTTAGTTTCTATGAATCGTTATTGGTTTAATACTAATACTGGGAGTTCTTTCAGTATGTTAAGAATACCTATGTATTCACAATTC
>Rhodiola_hobsonii
ATGATTTTAACATCTTTTCTCCTAGGTAATCTAGTAGCCTTATGCATGAAGATAATCAATTCGGTCGTTGTGGTCGGACTCTATTATGGATTTCTGACCACATTCTCCATAGGGCCCTCTTATCTCTTCCTTCTCCGAGCTCAGGTTATGGAAGAAGGAACCGAGAAGAAGGTATCAGCAACAACAGGTTTTATTACGGGACAGCTCATGATGCTCATATCGATCTATTATGCGCCTCTGCATCTAGCATTGGGTAGACCTCATACAATAACTGTCCTAGCTCTCCCCCATCTTTTGTTTCATTTCTTCTGGAACAACCAAAAACACTTTTTTGATTCTAGA---------TCTACTAACAGAAATTCAATGCGTAATCTCAGCATTCAATGTGTATTCCTGAATAATCTCATTTTTCAATTATTCAACTATTTTCTTTTACCAAGTTCAATGTTAGCCAGATTAGTCAACATTTATATGTTTCGATGCAACAACAAGATGTTATTTGTAACAAGTAGTTTTGTTGGTTGGTTAATTGGTCACGTTTTATTCATGAAATGGGTTGGGTTGGTATTAGTCTGGATACGGCAAAATCACTCTATTAGATCTAATCTACTTATTCGATCTAATAAGTACCTTGTGTCAGAAGTGAGAAATTCTATGGCTCGAATCTTTAGTATTTTCTTATTTATTACCTGTGTCTACTATTTAGGCAGAATACCGCCATCCATGGTT---------CTCAAAGAAACCTCAGTAACGGAAGAAAGGGGGGAAAGCAGAGAAGAAACAGATGTAGAAATAGAAAAAACTTCCGAAACGAAGTGGACT---------------------AAA------GAGGAACAAGAGGGATCCACC---------------------------GAAGAAGATCCTTCTCCTTCCCTTTTTTCG------GAAGAAAAGGAGGATCCGGACAAAATC------GATGAAACGGAAGAGATCCGAGTGAACGGAAAAGAA------AAAACAAAGGATGAATTCCACTTTCACTTTAAAGAGACATGCTATCAAAATAGCCCTGTTTATGAAACTTCTTATCTGTATGGGAATCAA------GAAACTTCGAAGTTA------------GAAATACTTAAA---------------------AAAAAAGAAAAGATATTAATAAAT---------ACA------------------------------ATTGTGGTTCTTCTTTTCGACTATAAACGATGGAGACGTCCGTTTCGATATTTAAAAAACAATAAATTTGAAAATAGTATAATAAATGAAATGTCACAATATTTTTTTTTTTCGTGTCAAGAT---------AATGAAAAAAAAAGAATTTCTTTTACCTACCCACCCAGTTTAAAAACTTTTTTTGAAATGCTAGAAAGAAAGATGCATTTTTTCAGA---------TCGGTAGAATCGATAGATTCAATCTCTGATGAACTAGAAAATACATGGGTTTATAAAACTGAGCAAAACAAAACGAAACTAAGAAATGAATTTATAAGTAGACTAGAGGCTCTACAAAAAAGATCTCTTTGTCTAGATTTATTAACTAGATTTCGTATTCATGAAACAAAAAAAGAATATTTGCAAAAAAAAAATGATCCCGTCTTAAATGGTCCCTACCGCGGACCAACAAAAAGCATATTGTCACCACCACTCTTTAGTGAAAATTCCATA------AAAAAAAGGCCAGAGACTCCT------------TTGATAAATAAAATACACGGTCTTATTCTTTCTAATAATTTTATAGAATTTGAAGAGATAATGACTATGTATGATAAAAAACTAAAAACG------TTATCAGTGGGA------ATAAAGGGAATTAATAAAAAAATACCTCGACGGGCATACAAATTAATTGACGAGTTTGAACGGCAAGAAGGCGAATACGAAGCAGCCGTATTAGAGGACCCTGGAATGCGGTCAAGAAAAGCAAGATTTTCAGTAGTTTTTACTATAAATGAGCCT------------------ACTTATACTAATTACGAAGCAGAACCAGAGGCATTTTATTTGATGCAGTATGCAGAAGAATCAGATTTTCGTCGAAATATAATCATGGGCTCTATACGAGCTCAAAGGCGTAAAATACCAATTTTAAAACTGTCTCAAGCAAATGTACATTCCCCACTTTTTTTGTACAGACTCGAGAAATCAATCCTTTCTTATTTTGATATCTCTGGCCTG------ATTAAACTAAGTTTCCGAAATTGGATGAAAAAAACTAAAGAATTTGAACTT------------------------TCAGAAAAA------------AAAGAAAAAAATGAGAAGTATAAAAGAGAAACAACAATAGGGATCGAAATAGCAGAGGAACCTCCGGATGGTATTCTAACTCCTCAAGTAACAAGGAGTTGTATATTAATAATAAAATCAATTCTTAGGAAATATATTATATTACCCTCATTGATAATAGCTAAAAATATTGGCCGTATCTTATTATTTCAATTTCCCGAATGGTCCGAGGATTTCGAAAATTGGAATAAGGAAACGCATGTTAAATGCACTTATAGTGGTGTTGAACTATCCGAAAAAGACTTGCCGAAAAACTGGTTAAGTGAAGGTATTCAGATAAAGATCCTATTTCCTTTCTATCTGAAACCTTGGCATAGATCGAAACCTGAATTCCCT---------CAAATGGGTCGATTGAAA---------------------AAAAAAAATTTTCGTTTTTTAACTGTGTGGGGGAGGACAACCAAACAGCCTTTTGGTTCACCCCAAAAAGAGCCTTCCTTTTTTGTACCCATT---------------------TTTAAAGAACTCATAAAA------------AAAATGAGAAAATTAAAAACAATTTTT---------------------------------------------TTTTTTATT---------------------TTAAAAATGTTA------AAAGAACTAAAAAACTGGATTAACAAAAGTGGTCTAGTTCTAAACAGACTAATAAAC------AACCCCTCA---------------AAAAAAAGCAGAATTTTGTTAGTTGGG------TTGAGCGAGCTAGATGAAGGGGGT------GAAACTAAAAACGACAAAGATTTGATAAAAAAT------------------------AATCAAATAATTAACGAATCGCCCATTCCAACTCGATCGAAAAATTGGACAAAACATTCGCTAACAGAAAAAAAAATGCAAGAT---------ATGACTATTAGAGCAAGTACAATCAGAAATCAACTAGAAAAAATCATAAAAGACAAGAAAAAAAATTTAAGAACTCCTGAGATAAATAACAGGTTTAACAAAAAGCGGCATGGCATAAAAAGATTAGAATTAAAAAAAATACAAATTATTTGTCAAATAGTAAAAAACCGACTGACTCGATTAATCTTTAATTCGCAGTATTTTATAAAATTTTTT------ATTGAAAGAATATACATTGCTATCGTCCTA---GTTATTAATATAATAAGGATCAAGGGACAACTTTTTTTTGATTTTGAATCAAAA------------------------------------------------AAAAAAAAAATGGATAAGTACACGTACAATAATGAAGTA------AATAAAAAATCA---------AAAAAAATTGACTTTAGAAACTTTAGACAGTCCTCT---------------TTTTAT---------------ATTAGTAATAAAAATTCAAAATTGTTT---------------------TTTGACTTATCCTCTTTATCACAAGCCTTTGTAGGGTATAAATTATCACAAAGCCGCATTTTTAACTTATACAACTTAAGATTAAGATCTGCACGTCAATATCATGAAACAGCTCTTTTTCTT---------AAAGATAAAATAACGGAT------CATTTTGGAGTACAAGGAATATTTGATTCGGAATTAACAGATAATAAACTTCTTACTTAT------GGAATAAATGAATGGAAAAGCTGGTTACAGAATCATTATCAATATAATATATCTCATATTAGATGGTCTGGATTGGTACCAAAAAAATGGAAAAAGAAGAAAAATAGCCCC------TCTATAAGCCAAAATGCAAATAAGGATTTA---TCAAAATGGGATTTATATGAAAACGATGAGTTAATTCGTTACGAAAAGGAA---ATTAATGATTATGGATTAAACTCATTATCAAATCACAAAGGGAATTTCAAAAAAAATTCTCGATATGATCTCTTATCATATAAATCTATTAATTCTGAAAAT------------------GAAAATAAGAAGAACTCATCTATTTTTCTTTTACCATCACAGGGAAATAATAACCAAAAAATATCCTATAATTACAATACAAATAAAAGAAAACTTTTTACGCTAGGAGAT------------AACACTTCTTTAGGCGAAAAAGCTATTACAGATATGGATAAA------------TCTGTT------TTTTATTACAGAATTATCCAGTTGTGTCTTAGAAAAAGGGTCAATATTGAAGCCTGGATCCAGACTAATACCAAGAATACTAAG------ATAAGTAATTATCAACTAATTGAACAAATCGATAAGAGG---GGTCTTTTTGATTTGACGACTCGCCAAACTGAGCAAACCCACCCAAGGATTCAAAGCTTTTTCGATTGGCTGGGAATGAACGAAGAATTT---------CCTATTTTGAATAAAGAACTTTGGTTCTTACCAGAATTGATACTGCTTTATAATGTATATAAACTAAAACTGTGGAGCATACCAATCCAATCACTTCTTTTAAATTTTAATGAAAAGAAAAGTTTGAGTGAAAAAAAGAATATCACTCTAAAGCAAAAA---------------------------------------------------------------------------------------------------TGGAATCTTGGATCTGTTCTCTTAAACCACGAAAAAGATGTTTCAGACTACGGTGATTTTTTAGACTATAGT---------------GTGGAATCAGACATAAAAAAACGTATAAACGAA------------------------AGCAAT------ACAGAGGAAGACCTCGATTTTGTACTAACAAGTCATTTGCTTGTTCAATTGAGATGG---TCTTTTTTTTTCAATATAACAATAATGAAAAATATCAAAGTATATTGTCTCCTGCTTAGCTTGCGAAATCCACGAGAAAGCGCTCTATCCGCTATTCAAAGAGGAACAATAAATCTAGATATA------ATGCCGAGT---------------GTTACAGAATGGATGCAAAGGGGGGTATTTTTT------ATTGAACCAGTTCGTATGTCTATAAATAATCCTGGACAATTTCTTATGTATCAAACCATACGGATTTCATTATTTCAGAAGACTAATTATCAACCTAATCCAAGGTATCGAGAAAAAATGGAT---------------TTTTCAAAATCCATTGCAAAAAAGCAAAAAATT------CTTGGAAATAGAGACATA------AAAAATTCCAGTTTACTTGTTCTTGAAACTATTTTATCGCCAAGCCGTCGCAAAGAGTTAAGAATTCTAATTTCTTTTAATTCAAAAAAAACCAAAGATATAGATCTAAATATGGTATTTGGCAACGGAAACAATGGAAAAATTTATGGTCCATTTTTGGTTGAAAGCAAC------CGTCTTAATAGATTAAAGTTTTTTCTTTGGCCGACTTGTCAATTAGAAGATTTCGTTTCTATGAATCGTTATTGGTTTAATACTAATACTGGGAGTTCTTTCAGTATGTTAAGAATACCTATGTATCCACAATTC
>Rhodiola_humilis
ATGATTTTAACATCTTTTCTCCTAGGTAATCTAGTAGCCTTATGCATGAAGATAATCAATTCGGTCGTTGTGGTCGGACTCTATTATGGATTTCTGACCACATTCTCCATAGGGCCCTCTTATCTCTTCCTTCTCCGAGCTCAGGTTATGGAAGAAGGAACCGAGAAGAAGGTATCAGCAACAACAGGTTTTATTACGGGACAGCTCATGATGCTCATATCGATCTATTATGCGCCTCTGCATCTAGCATTGGGTAGACCTCATACAATAACTGTCCTAGCTCTCCCCCATCTTTTGTTTCATTTCTTCTGGAACAACCAAAAACACTTTTTTGATTCTAGA---------TCTACTAACAGAAATTCAATGCGTAATCTCAGCATTCAATGTGTATTCCTGAATAATCTCATTTTTCAATTATTCAACTATTTTCTTTTACCAAGTTCAATGTTAGCCAGATTAGTCAACATTTATATGTTTCGATGCAACAACAAGATGTTATTTGTAACAAGTAGTTTTGTTGGTTGGTTAATTGGTCACGTTTTATTCATGAAATGGGTTGGGTTGGTATTAGTCTGGATACGGCAAAATCACTCTATTAGATCTAATCTACTTATTCGATCTAATAAGTACCTTGTGTCAGAAGTGAGAAATTCTATGGCTCGAATCTTTAGTATTTTCTTATTTATTACCTGTGTCTACTATTTAGGCAGAATACCGTCATCCATGGTT---------CTCAAAGAAACCTCAGTAACGGAAGAAAGGGGGGAAAGCAGAGAAGAAACAGATGTAGAAATAGAAAAAACTTCCGAAACGAAGTGGACT---------------------AAA------GAGGAACAAGAGGGATCCACC---------------------------GAAGAAGATCCTTCTCCTTCCCTTTTTTCG------GAAGAAAAGGAGGATCCGGACAAAATC------GATGAAACGGAAGAGATCCGAGTGAACGGAAAAGAA------AAAACAAAGGATGAATTCCACTTTCACTTTAAAGAGACATGCTATCAAAATAGCCCTGTTTATGAAACTTCTTATCTGTATGGGAATCAA------GAAACTTCGAAGTTA------------GAAATACTTAAA---------------------AAAAAAGAAAAGATATTAATAAAT---------ACA------------------------------ATTGTGGTTCTTCTTTTCGACTATAAACGATGGAGACGTCCGTTTCGATATTTAAAAAACAATAAATTTGAAAATAGTATAATAAATGAAATGTCACAATATTTTTTTTTTTCGTGTCAAGAT---------AATGAAAAAAAAAGAATTTCTTTTACCTACCCACCCAGTTTAAAAACTTTTTTTGAAATGCTAGAAAGAAAGATGCATTTTTTCAGA---------TCGGTAGAATCGATAGATTCAATCTCTGATGAACTAGAAAATACATGGGTTTATAAAACTGAGCAAAACAAAACAAAACTAAGAAATGAATTTCTAAGTAGACTAGAGGCTCTACAAAAAAGATCTCTTTGTCTAGATTTATTAACTAGATTTCGTATTCATGAAACAAAAAAAGAATATTTGCAAAAAAAAAATGATCCCACCTTAAATGGTCCCTACCGCGGACCAACAAAAAGCATATTGTCACCACCACTCTTTAGTGAAAATTCCATA------AAAAAAAGGCCAGAGACTCCT------------TTGATAAATAAAATACACGGTCTTATTCTTTCTAATAATTTTATAGAATTTGAAGAGATAATGACTATGTATGATAAAAAACTAAAAACG------TTATCAGTGGGA------ATAAAGGGAATTAATAAAAAAATACCTCGACGGGCATACAAATTAATTGACGAGTTTGAAAGGCAAGAAGGAGAATACGAAGCAGCCGTATTAGAGGACCCTGGAATGCGGTCAAGAAAAGCAAGATTTTCAGTAGTTTTTACTATAAATAAGCCT------------------ACTTATACTAATTACGAAGCAGAACCAGAGGCATTTTATTTGATGCAGTATGCAGAAGAATCAGATTTTCGTCGAAATATAATCATGGGCTCTATACGAGCTCAAAGGCGTAAAATACCAATTTTAAAACTGTCTCAAGCAAATGTACATTCCCCACTTTTTTTGTACAGACTCGAGAAATCAATCCTTTCTTATTTTGATATCTCTGGCCTG------ATTAAACTAAGTTTCCGAAATTGGATGAAAAAAACTAAAGAATTTGAACTT------------------------TCAGAAAAA------------AAAGAAAAAAATGAGAAGTATAAAAGAGAAGCAACAATAGGGATCGAAATAGCAGAGGAACCTCCGGATGGTATTCTAACTCCTCAAGTAACAAGGAGTTGTATATTAATAATAAAATCAATTCTTAGGAAATATATTATATTACCCTCATTGATAATAGCTAAAAATATTGGCCGTATCTTATTATTTCAATTTCCCGAATGGTCCGAGGATTTCGAAAATTGGAATAAGGAAACGCATGTTAAATGCACTTATAGTGGTGTTGAACTATCCGAAAAAGACTTGCCGAAAAACTGGTTAAGTGAAGGTATTCAGATAAAGATCCTATTTCCTTTCTATCTGAAACCTTGGCATAGATCGAAACCTGAATTCCCT---------CAAATGGGTCGATTGAAA---------------------AAAAAAAAATTTCGTTTTTTAACTGTGTGGGGGAGGACAACCAAACAGCCTTTTGGTTCACCCCAAAAAGAGCCTTCCTTTTTTGTACCCATT---------------------TTTAAAGAACTCATAAAA------------AAAATGAGAAAATTAAAAACAATTTTT---------------------------------------------TTTTTT---------------------------AAAATGTTA------AAAGAACTAAAAAACTGGATTAACAAAAGTGGTCTAGTTCTAAACAGACTAATAAAC------AACCCCTCA---------------AAAAAAAGCAGAATTTTTTTAGTTGGG------TTGAGCGAGCTAGATGAAGGGGGT------GAAACTAAAAACGACAAAGATTTGATAAAAAAT------------------------AATCAAATAATTAACGAATCGCCCATTCCAACTCGATCGAAAAATTGGACAAAACATTCGCTAACAGAAAAAAAAATGCAAGAT---------ATGACTATTAGAGCAAGTACAATCAGAAATCAACTAGAAAAAATCATAAAAGACAAGAAAAAAAATTTAAGAACTCCTGAGATAAATAACAGGTTTAACAAAAAGCGGCATGGCATAAAAAGATTAGAATTAAAAAAAATACAAATTATTTGTCAAATAGTAAAAAACCGACTGACTCGATTAATCTTTAATTCGCAGTATTTTATAAAATTTTTT------ATTGAAAGAATATACATTGCTATCGTCCTA---GTTATTAATATAATAAGGATCAAGGGACAACTTTTTTTTGATTTTGAATCAAAA------------------------------------------------AAAAAAAAAATGGATAAGTACACGTACAATAATGAAGTA------AATAAAAAAGAA---------AAAAAAATTGACTTTAGAAACTTTAGACAGTCCTCT---------------TTTTAT---------------ATTAGTAATAAAAATTCAAAATTGTTT---------------------TTTGACTTATCCTCTTTATCACAAGCCTTTGTAGGGTATAAATTATCACAAAGCCGCATTTTTAACTTATACAACTTAAGATTAAGATCTGCACGTCAATATCATGAAACAGCTCTTTTTCTT---------AAAGATAAAATAAGGGAT------CATTTTGGAGTACAAGGAATATTTGATTCGGAATTAACAGATAAGAAACTTCTTACTTAT------GGAATAAATGAATGGAAAAGCTGGTTACAGAATCATTATCAATATAATATATCTCATATTAGATGGTCTGGATTGGTACCAAAAAAATGGAAAAAGAAGAAAAATAGCCCC------TCTATAAGCCAAAATGCAAATAAGGATTTA---TCAAAATGGGATTTATATGAAAACGATGAGTTAATTCGTTACGAAAAGGAA---ATTAATGATTATGGATTAAACTCATTATCAAATCACAAAGGGAATTTCAAAAAAAATTCTCGATATGATCTCTTATCATATAAATCTATTAATTCT------------------------GAAAATAAGAAGAACTCATCTATTTTTCTTTTACCATCACAGGGAAATAATAACCAAAAAATATCCTATAATTACAATACAAATAAAAGAAAACTTTTTACGCTAGGAGAT------------AACACTTCTTTAGGCGAAAAAGCTATTACAGATATGGATAAA------------TCTGTT------TTTTATTACAGAATTATCCAGTTGTGTCTTAGAAAAAGGGTCAATATTGAAGCCTGGATCCAGACTAATACCAAGAATACTAAG------ATAAGTAATTATCAACTAATTGAACAAATCGATAAGAGG---GGTCTTTTTGATTTGACGACTCGCCAAACTGAGCAAACCCACCCAAGGATTCAAAGCTTTTTCGATTGGCTGGGAATGAACGAAGAATTT---------CCTATTTTGAATAAAGAACTTTGGTTCTTACCAGAATTGATACTGCTTTATAATGTATATAAACTAAAACTGTGGAGCATACCAATCCAATCACTTCTTTTAAATTTTAATGAAAAGAAAAGTTTGAGTGAAAAAAAGAATATCACTCTAAAGCAAAAA---------------------------------------------------------------------------------------------------TGGAATCTTGGATCTGTTCTCTTAAACCACGAAAAAGATGTTTCAGACTATGGTGATTTTTTAGACTATAGT---------------GTGGAATCAGACATAAAAAAACGTATAAACGAA------------------------AGCAAT------ACAGAGGAAGACCTCGATTTTGTACTAACAAGTCATTTGCTTGTTCAATTGAGATGG---TCTTTTTTTTTCAATATAACAATAATGAAAAATATCAAAGTATATTGTCTCCTGCTTAGCTTGCGAAATCCACGAGAAAGCGCTCTATCCGCTATTCAAAGAGGAACAATAAATCTAGATATA------ATGCCGAGT---------------GTTACAGAATGGATGCAAAGGGGGGTATTTTTT------ATTGAACCAGTTCGTATGTCTATAAATAATCCTGGACAATTTCTTATGTATCAAACCATACAGATTTCATTATTTCAGAAGACTAATTATCAACCTAATCTAAGGTATCGAGAAAAAATGGAT---------------TTTGAAAAATCCATTGCAAAAAAGCAAAAAATT------CTTGGAAATAGAGACATA------AAAAATTCCAGTTTACTTGTTCTTGAAACTATTTTATCGCCAAGCCGTCGCAAAGAGTTAAGAATTCTAATTTCTTTTAATTCAAAAAAAACCAAAGGTATAGATCTAAATATGGTATTTGGCAACGGAAACAATGTAAAAATTTATGGTCCATTTTTGGTTGAAAGCAAC------CGTCTTAATAGATTAAAGTTTTTTCTTTGGCCGACTTGTCAATTAGAAGATTTAGTTTCTATGAATCGTTATTGGTTTAATACTAATACTGGGAGTTCTTTCAGTATGTTAAGAATACCTATGTATCCACAATTC
>Rhodiola_integrifolia
ATGATTTTAACATCTTTTCTCCTAGGTAATCTAGTAGCCTTATGCATGAAGATAATCAATTCGGTCGTTGTGGTCGGACTCTATTATGGATTTCTGACCACATTCTCCATAGGGCCCTCTTATCTCTTCCTTCTCCGAGCTCAGGTTATGGAAGAAGGAACCGAGAAGAAGGTATCAGCAACAACAGGTTTTATTACGGGACAGCTCATGATGCTCATATCGATCTATTATGCGCCTCTGCATCTAGCATTGGGTAGACCTCATACAATAACTGTCCTAGCTCTCCCCCATCTTTTGTTTCATTTCTTCTGGAACAACCAAAAACACTTTTTTGATTCTAGA---------TCTACTAACAGAAATTCAATGCGTAATCTCAGCATTCAATGTGTATTCCTGAATAATCTCATTTTTCAATTATTCAACTATTTTCTTTTACCAAGTTCAATGTTAGCCAGATTAGTCAACATTTATATGTTTCGATGCAACAACAAGATGTTATTTGTAACAAGTAGTTTTGTTGGTTGGTTAATTGGTCACGTTTTATTCATGAAATGGGTTGGGTTGGTATTAGTCTGGATACGGCAAAATCACTCTATTAGATCTAATCTACTTATTCGATCTAATAAGTACCTTGTGTCAGAAGTGAGAAATTCTATGGCTCGAATCTTTAGTATTTTCTTATTTATTACCTGTGTCTACTATTTAGGCAGAATACCGTCATCCATGGTT---------CTCAAAGAAACCTCAGTAACGGAAGAAAGGGGGGAAAGCAGAGAAGAAACAGATGTAGAAATAGAAAAAACTTCCGAAACGAAGTGGACT---------------------AAA------GAGGAACAAGAGGGATCCACC---------------------------GAAGAAGATCCTTCTCCTTCCCTTTTTTCG------GAAGAAAAGGAGGATCCGGACAAAATC------GATGAAACGGAAGAGATCCGAGTGAACGGAAAAGAA------AAAACAAAGGATGAATTCCACTTTCACTTTAAAGAGACATGCTATCAAAATAGCCCTGTTTATGAAACTTCTTATCTGTATGGGAATCAA------GAAACTTCGAAGTTA------------GAAATACTTAAA---------------------AAAAAAGAAAAGATATTAATAAAT---------ACA------------------------------ATTGTGGTTCTTCTTTTCGACTATAAACGATGGAGACGTCCGTTTCGATATTTAAAAAACAATAAATTTGAAAATAGTATAATAAATGAAATGTCACAATATTTTTTTTTTTCGTGTCAAGAT---------AATGAAAAAAAAAGAATTTCTTTTACCTACCCACCCAGTTTAAAAACTTTTTTTGAAATGCTAGAAAGAAGGATGCATTTTTTCAGA---------TCGGTAGAATCGATAGATTCAATCTCTGATGAACTAGAAAATACATGGGTTTATAAAACTAAGCAAAACAAAACAAAACTAAGAAATGAATTTCTAAGTAGACTAGAGGCTCTACAAAAAGGATCTCTTTGTCTAGATTTATTAACTAGATTTCGTATTCATGAAACAAAAAAAGAATATTTGCAAAAAAAAAATGATCCCGTCTTAAATGGTCCCTACCGCGGACCAACAAAAAGCATATTGTCACCACCACTCTTTAGTGAAAATTCCATA------AAAAAAAGGCCAGAGACTCCT------------TTGATAAATAAAATACATGGTCTTATTCTTTCTAATAATTTTATAGAATTTGAAGAGATAATGAATATGTATGATAAAAAACTAAAAACG------TTATCAGTGGGA------ATAAAGGGAATTAATAAAAAAATACCTCGACGGTCATACAAATTAATTGACGAGTTTGAACGGCAAGAAGGAGACTACGAAGCAGCCGTATTAGAGGACCCTGGAATGCGGTCAAGAAAAGCAAGATTTTCAGTAGTTTTTACTATAAATGAGTCT------------------ACTTATACTAATTACGAAGCAGAACCAGAGGCATTTTATTTGATGCAGTATGCAGAAGAATCAGATTTTCGTCGAAATATAATCATGGGCTCTATACGAGCTCAAAGGCGTAAAATACCGATTTTAAAACTGTCTCAAGCAAATGTACATTCCCCACTTTTTTTGTACAGACTCGATAAATCAATCCTTTCTTATTTTGATATCTCTGGCCTG------ATTAAACTAAGTTTCCGAAATTGGATGAAAAAAACGAAAGAATTTGAACTT------------------------TCAGAAAAA------------AAAGAAAAAAATGAAAAGTATAAAAGAGAAGCAACAATAGGGATCGAAATAGCGGAGGAACCTCCGGATGGTATTCTAACTCCTCAAGTAACAAGGAGTTGTATATTAATAATAAAATCAATTCTTAGGAAATATATTATATTACCCTCATTGATAATAGCTAAAAATATTGGCCGTATCTTATTATTTCAATTTCCCGAATGGTCCGAGGATTTCGAAAATTGGAATAAGGAAACGCATGTTAAATGCACTTATAGTGGTGTTGAACTATCCGAAAAAGACTTGCCGAAAAACTGGTTAAGTGAAGGTATTCAGATAAAGATCCTATTTCCTTTCTATCTGAAACCTTGGCATAGATCGAAACCTGAATTCCCT---------CAAATGGGTCGATTGAAA---------------------AAAAAAAAAATGCGTTTTTTAACTGTGTGGGGGAGGACAACCAAACAGCCTTTTGGTTCACCCCCAAAAGAGCCTTCCTTTTTTGTACCCATT---------------------TTTAAAGAACTCATAAAA------------AAAATGAGAAAATTAAAAACAATTTTT---------------------------------------------TTTTTTTTT---------------------TTTAAAATGTTA------AAAGAACTAAAAAACTGGATTAACAAAAGTGGTCTAGTTCTAAACAGACTAATAAAC------AACCCCTCA---------------CAAAAAAGAAGAATTTTGTTATTTGGG------TTGAGCGAGCTAGATGAAGGGGGT------GAAACTAAAAACGACAAAGATTTGATAAAAAAT------------------------AATCAAATAATTAACGAATCGCCCATTCCAACTCGATCGAAAAATTGGACAAAACATTCGCTAACAGAAAAAAAAATGCAAGAT---------ATGACTATTAGAGCAAGTACAATCAGAAATCAACTAGAAAAAATCATAAAAGAAAAAAAAAAATTTTTGAGAACTCCTGAGATAAATAACAGGTTTAACAAAAAGCGGCATGGCATAAAAAGATTAGAATTAAAAAAAATACAAATTATTTGTCAAATAGTAAAAAACCGACTGACTCGATTAATCTTTAACTCGCAGTATTTTATAAAATTTTTT------ATTGAAAGAATATACATTGCTATCGTCCTA---GTTATTAATATAATAAGGATCAAGGGACAACTTTTTTTTATTTTTGAATCAAAA------------------------------------------------ATAAAAAAAATGGATAAGTACACGTACAATAATGAAGTA------AATAAAAAAGAA---------ACAAAAATGGACTTTAGAAACTTTAGACAGTCCTCT---------------TTTTAT---------------ATTAGTAATAAAAATTCAAAATTGTTT---------------------TTTGACTTATCCTCTTTATCACAAGCCTTTGTAGGGTATAAATTATCACAAAGCCGCATTTTTAACTTATACAACTTAAGATTAAGATCTGCACGTCAATATCATGAAACAGCTCTTTTTCTT---------AAAGATAAAATAACGGAT------CATTTTGGAGTACAAGGAATATTTGATTCGGAATTAACAGATAAGAAACTTCGTACTTAT------GGAATAAATGAATGGAAAAGCTGGTTACAGAATCATTATCAATATAATATATCTCATATTAGATGGTCTGGATTGGTACCAAAAAAATGGAAAAAGAACAAAAATAGCCCC------TCTATAAGCCAAAATGAAAATAAGGATTTA---TCAAAATGGGATTTATATGAAAATGATGAGTTAATTCGTTACGAAAAGGAA---ATTAATGATTATGGATTAAACTCATTATCAAATCACAAAGGGAATTTTAAAAAAAATTCTCGATATGATCTCTTATCATATAAATCTATTAATTCT------------------------GAAAATAAGAAGAACTCATCTATTTTTCTTTTACCATCACAGGGAAATAATAACCAAAAAATATCCTATAATTACAACACAAATAAAAGAAAA---------CTAGGAGAT------------AACACTTCTTTAGGCGAAAAAGCTATTACAGATATGGATAAA------------TCTTTT------TTTTATTACAGAATTATCCAGTTGTGTCTTAGAAAAAGGGTCAATATTGAAGCCTGGATACAGACTAATACCAAGAATACTAAG------ATAAGTAATTATCAACTAATTGAACAAATCGATAAGAGG---GGTCTTTTTGATTTGACGACTCGCCAAACTGAGCAAACCCACCCAAGGATTCAAAGCTTTTTCGATTGGCTGGGAATGAACGAAGAATTT---------CCTATTTTGAATAAAGAACTTTGGTTCTTACCAGAATTGATACTGCTTTATAATGTATATAAACTAAAACTGTGGAGCATACCAATCCAATCACTTCTTTTAAATTTTAATGAAAAGAAAAGTTTGAGTGAAAAAAAGAATATCACTCTAAAGCAAAAA---------------------------------------------------------------------------------------------------TGGAATCTTGGATCTGTTCTCTTAAACCACGAAAAAGATGTTTCAGACTATGGTGATTTTTTAGACTATAGT---------------GTGGAATCAGACATAAAAAAACGTATAAACGAAAGCAATACAGAGGAAGACCTCGATAGCAAT------ACAGAGGAAGACCTCGATTTTGTACTAACAAGTAATTTGCTTGTTCAATTGAGATGG---TCTTTTTTTTTCAAAAGAACAATAATGAAAAATATCAAAGTATATTGTCTCCTGCTTAGCTTGCGAAATCCACGAGAAAGCGCTCTATCCGCTATTCAAAGAGGAACAATAAATCTAGATATA------ATGCCGAGT---------------GTTACAGAATGGATGCAAAGGGGGGTATTTTTT------ATTGAACCAGTTCGTATGTCTATAAATAATCCTGGACAATTTCTTATGTATCAAACCATACGGATTTCATTTTTTCAGAAGACTAATTATCAACCTAATCCAAGGTATCGAGAAAAAAAGGAT---------------TTTTCAAAATCCATTGCAAAAGAGCAAAAAATT------CTTGGAAATAGAGACATA------AAAAATTCCAGTTTACTTATTCTTGAAACTATTTTATCGCCAAGCCGTCGTAAAGAGTTAAGAATTCTAATTTCTTTTAATTCAAAAAAAACCAAAGGTATAGATCTAAATATGGTATTTGGCAACGAAAACAATGTAAAATTTTATGGTCCATTTTTGGTTGAAAGCAAC------TGTCTTAATAGATTAAAGTTTTTTCTTTGGCCGACTTGTCAATTAGAAGATTTAGTTTCTATGAATCGTTATTGGTTTAATACTAATACTGGGAGTTCTTTCAGTATGTTAAGAATACCTATGTATCCACAATTC
>Rhodiola_liciae
ATGATTTTAACATCTTTTCTCCTAGGTAATCTAGTAGCCTTATGCATGAAGATAATCAATTCGGTCGTTGTGGTCGGACTCTATTATGGATTTCTGACCACATTCTCCATAGGGCCCTCTTATCTCTTCCTTCTCCGAGCTCAGGTTATGGAAGAAGGAACCGAGAAGAAGGTATCAGCAACAACAGGTTTTATTACGGGACAGCTCATGATGCTCATATCGATCTATTATGCGCCTCTGCATCTAGCATTGGGTAGACCTCATACAATAACTGTCCTAGCTCTCCCCCATCTTTTGTTTCATTTCTTCTGGAACAACCAAAAACACTTTTTTGATTCTAGA---------TCTACTAACAGAAATTCAATGCGTAATCTCAGCATTCAATGTGTATTCCTGAATAATCTCATTTTTCAATTATTCAACTATTTTCTTTTACCAAGTTCAATGTTAGCCAGATTAGTCAACATTTATATGTTTCGATGCAACAACAAGATGTTATTTGTAACAAGTAGTTTTGTTGGTTGGTTAATTGGTCACGTTTTATTCATGAAATGGGTTGGGTTGGTATTAGTCTGGATACGGCAAAATCACTCTATTAGATCTAATCTACTTATTCGATCTAATAAGTACCTTGTGTCAGAAGTGAGAAATTCTATGGCTCGAATCTTTAGTATTTTCTTATTTATTACCTGTGTCTACTATTTAGGCAGAATACCGTCATCCATGGTT---------CTCAAAGAAACCTCAGTAACGGAAGAAAGGGGGGAAAGCAGAGAAGAAACAGATGTAGAAATAGAAAAAACTTCCGAAACGAAGTGGACT---------------------AAA------GAGGAACAAGAGGGATCCACC---------------------------GAAGAAGATCCTTCTCCTTCCCTTTTTTCG------GAAGAAAAGGAGGATCCGGACAAAATC------GATGAAACGGAAGAGATCCGAGTGAACGGAAAAGAA------AAAACAAAGGATGAATTCCACTTTCACTTTAAAGAGACATGCTATCAAAATAGCCCTGTTTATGAAACTTCTTATCTGTATGGGAATCAA------GAAACTTCGAAGTTA------------GAAATACTTAAA---------------------AAAAAAGAAAAGATATTAATAAAT---------ACA------------------------------ATTGTAGTTCTTCTTTTCGACTATAAACGATGGAGACGTCCGTTTCGATATTTAAAAAACAATAAATTTGAAAATAGTATAATAAATGAAATGTCACAATATTTTTTTTTTTCGTGTCAAGAT---------AATGAAAAAAAAAGAATTTCTTTTACCTACCCACCCAGTTTAAAAACTTTTTTTGAAGTGCTAGAAAGAAAGATGCATTTTTTCAGA---------TCGGTAGAATCGATAGATTCAATCTCTGATGAACTAGAAAATACATGGGTTTATAAAACTGAGCAAAACAAAAAGAAACTAAGAAATGAATTTCTAAGTAGACTAGAGGTTCTACAAAAAAGATCTCTTTGTCTAGATTTATTAACTAGATTTCGTATTCATGAAACAAAAAAAGAATATTTGCAAAAAAAAAATGATCCCGTCTTAAATGGTCCCTACCGCGGACCAACAAAAAGCATATTGTCACCACCACTCTTTAGTGAAAATTCCATA------AAAAAAAGGCCAGAGACTCCT------------TTGATAAATAAAATACACGGTCTTATTCTTTCTAATAATTTTATAGAATTTGAAGAGATAATGAATATGTATGATAAAAAACTAAAAACG------TTATCAGTGGGA------ATAAAGGGAATTAATAAAAAAATACCTCGACGGTCATACAAATTAATTGACGAGTTTGAACGGCAAGAAGGAGAATACGAAGCAGCCGTATTAGAGGACCCTGGAATGCGGTCAAGAAAAGCAAGATTTTCAGTAGTTTTTACTATAAATGAGCCT------------------ACTTATACTAATTACGAAGCAGAACCAGAGGAATTTTATTTGATGCAGTATGCAGAAGAATCAGATTTTCGTCGAAATATAATCATGGGCTCTATACGAGCTCAAAGGCGTAAAATACCGATTTTAAAACTGTCTCAAGCAAATGTACATTCCCCACTTTTTTTGTACATACTCGAGAAATCAATCCTTTCTTATTTTGATATCTCTGGCCTG------ATTAAACTAAGTTTCCGAAATTGGATGAAAAAAACTAAAGAATTTGAACTT------------------------TCAGAAAAA------------AAAGAAAAAAATGAGAAGTATAAAAGAGAAGCAACAATAGGGATCGAAATAGCAGAGGAACCTCCGGATGGTATTCTAACTCCTCAAGTAACAAGGAGTTGTATATTAATAATAAAATCAATTCTTAGGAAATATATTATATTACCCTCATTGATAATAGCTAAAAATATTGGCCGTATCTTATTATTTCAATTTCCCGAATGGTCCGAGGATTTTGAAAATTGGAATAAGGAAACGCATGTTAAATGCACTTATAGTGGTGTTGAACTATCCGAAAAAGACTTGCCGAAAAACTGGTTAAGTGAAGGTATTCAGATAAAGATCCTATTTCCTTTCTATCTGAAACCTTGGCATAGATCGAAACCTGAATTCCCT---------CAAATGGGTCGATTAAAA------------------ATAAAAAAAAAAATGCGTTTTTTAACTGTGTGGGGGAGGACAACCAAACAGCCTTTTGGTTCACCCCAAAAAGAGCCTTCCTTTTTTGTACCCATT---------------------TTTAAAGAACTCATAAAA------------AAAATGAGAAAATTAAAAACAATTTTT---------------------------------------------TTTTTTTTT---------------------TTTAAAATGTTA------AAAGAACTAAAAAACTGGATTAACAAAAGTGGTCTAGTTCTAAACAGACTAATAAAC------AACCCCTCA---------------AAAAAAAGCAGAATTTTGTTAGTTGGG------TTGAGCGAGCTAGATGAAGGGGGT------GAAACTAAAAACGACAAAGATTTGATAAAAAAT------------------------AATCAAATAATTAACGAATCGCCCATTCCAACTCGATCGAAAAATTGGACAAAACATTCGCTAACAGAAAAAAAAATGCAAGAT---------ATGACTATTAGAGCAAGTACAATCAGAAATCAACTAGAAAAAATCATAAAAGACAAGAAAAAAAATTTTAGAACTCCTGAGATAAATAACAGGTTTAACAAAAAGCGGCATGGCATAAAAAGATTAGAATTAAAAAAAATACAAATTTTTTGTCAAATAGTAAAAAACCGACTGACTCGATTAATCTTTAACTCACAGTATTTTATAAAATTTTTT------ATTGAAAGAATATACATTGCTATCGTCCTA---GTTATTAATATAATAAGGATCAAGGGACAACTTTTTTTTGATTTTGAATCAAAA------------------------------------------------AAAAAAAAAATGGATAAGTACACGTACAATAATGAAGTA------AATAAAAAAGAA---------ACAAAAATGGACTTTAGAAACTTTAGACAGTCCTCT---------------TTTTAT---------------ATTAGTAATAAAAATTCAAAATTGTCT---------------------TTTGACTTATCCTCTTTATCACAAGCCTTTGTAGGGTATAAATTATCACAAAGCCGCATTTTTAACTTATACAACTTAAGATTAAGATCTGCACGTCAATATCATGAAACAGCTCTTTTTCTT---------AAAGATAAAATAACGGAT------CATTTTGGAGTACAAGGAATATTTGATTCGGAATTAACAGATAATAAACTTCTTACTTAT------GGAATAAATGAATGGAAAAGTTGGTTACAGAATCATTATCAATATAATATATCTCATATTAGATGGTCTGGATTGGTACCAAAAAAATGGAAAAAGAACAAAAATAGCCCC------TCTATAAGCCAAAATGAAAATAAGGATTTA---TCAAAATGGGATTTATATGAAAACGATGAGTTAATTCGTTACGAAAAGGAA---ATTAATGATTATGGATTAAACTCATTATCAAATCACAAAGGGAATTTAAAAAAAAATTCTCGATATGATCTCTTATCATATAAATCTATTAATTCT------------------------GAAAATAAGAAGAACTCATCTATTTTTCTTTTACCATCACAGGGAAATAATAACCAAAAAATATCCTATAATTACAATACAAATAAAAGAAAACTTTTTACGCTAGGAGAT------------AACACTTCTTTAGGCGAAAAAGCTATTACAGATATGGATAAA------------TCTTTT------TTTTATTACAGAATTATCCAGTTGTGTCTTAGAAAAAGGGTCAATATTGAAGCCTGGATCCAGACTAATACCAAGAATACTAAG------ATAAGTAATTATCAACTAATTGAACAAATCAATAAGAGG---GGTCTTTTTGATTTGACGACTCGCCAAACTGAGCAAACCCACCCAAGGATTCAAAGCTTTTTCGATTGGCTGGGAATGAACGAAGAATTT---------CCTATTTTGAATAAAGAACTTTGGTTCTTACCAGAATTGATACTGCTTTATAATGTATATAAACTAAAACTGTGGAGCATACCAATCCAATCACTTCTTTTAAATTTTAATGAAAAGAAAAGTTTGAGTGAAAAAAAGAATATCACTCTAAAGCAAAAA---------------------------------------------------------------------------------------------------TGGAATCTTGGATCTGTTCTCTTAAACCACGAAAAAGATGTTTCAGACTATGGTGATTTTTTAGACTATAGT---------------GTGGAATCAGACATAAAAAAACGTATAAACGAA------------------------AGCAAT------ACAGAGGAAGACCTCGATTTTGTACTAACAAGTCATTTGCTTGTTCAATTGAGATGG---TCTTTTTTTTTCAATATAACAATAATGAAAAATATCAAAGTATATTGTCTCCTGCTTAGCTTGCAAAATCCACGAGAAAGCGCTCTATCCGCTATTCAAAGAGGAACAATAAATCTAGATATA------ATGCCGAGT---------------GTTACAGAATGGATACAAAGGGGGGTATTTTTT------ATTGAACCAGTTCGTATGTCTATAAATAATCCTGGACAATTTCTTATGTATCAAACCATTCGGATTTCATTATTTCAGAAGACTAATTATCAACCTAATCCAAGGTATCGAGAAAAAAAGGAT---------------TTTTCAAAATCCATTGCAAAAGAGCAAAAAATT------CTTGGAAATAGAGACATA------AAAAATTCCAGTTTACTTGTTCTTGAAACTATTTTATCACCAAGCCGTCGCAAAGAGTTAAGAATTCTAATTTCTTTTAATTCAAAAAAAACCAAAGGTATAGATCTAAATATGGTATTTGGCAACGGAAACAATGTAAAAATTTATGGTCCATTTTTGGTTGAAAGCAAC------CGTCTTAATAGATTAAAGTTTTTTCTTTGGCCGACTTGTCAATTAGAAGATTTAGTTTCTATGAATCGTTATTGGTTTAATACTAATACTGGGAGTTCTTTCAGTATGTTAAGAATACCTATGTATCCACAATTC
>Rhodiola_macrocarpa
ATGATTTTAACATCTTTTCTACTAGGTAATCTAGTAGCCTTATGCATGAAGATAATCAATTCGGTCGTTGTGGTCGGACTCTATTATGGATTTCTGACCACATTCTCCATAGGGCCCTCTTATCTCTTCCTTCTCCGAGCTCAGGTTATGGAAGAAGGAACCGAGAAGAAGGTATCAGCAACAACAGGTTTTATTACGGGACAGCTCATGATGCTCATATCGATCTATTATGCGCCTCTGCATCTAGCATTGGGTAGACCTCATACAATAACTGTCCTAGCTCTCCCCCATCTTTTGTTTCATTTCTTCTGGAACAACCAAAAACACTTTTTTGATTCTAGA---------TCTACTAACAGAAATTCAATGCGTAATCTCAGCATTCAATGTGTATTCCTGAATAATCTCATTTTTCAATTATTCAACTATTTTCTTTTACCAAGTTCAATGTTAGCCAGATTAGTCAACATTTATATGTTTCGATGCAACAACAAGATGTTATTTGTAACAAGTAGTTTTGTTGGTTGGTTAATTGGTCACGTTTTATTCATGAAATGGGTTGGGTTGGTATTAGTCTGGATACGGCAAAATCACTCTATTAGATCTAATCTACTTATTCGATCTAATAAGTACCTTGTGTCAGAAGTGAGAAATTCTATGGCTCGAATCTTTAGTATTTTCTTATTTATTACCTGTGTCTACTATTTAGGCAGAATACCGTCATCCATGGTT---------CTCAAAGAAACCTCAGTAACGGAAGAAAGGGGGGAAAGCAGAGAAGAAACAGATGTAGAAATAGAAAAAACTTCCGAAACGAAGTGGACT---------------------AAA------GAGGAACAAGAGGGATCCACC---------------------------GAAGAAGATCCTTCTCCTTCCCTTTTTTCG------GAAGAAAAGGAGGATCCGGACAAAATC------GATGAAACGGAAGAGATCCGAGTGAACGGAAAAGAA------AAAACAAAGGATGAATTCCACTTTCACTTTAAAGAGACATGCTATCAAAATAGCCCTGTTTATGAAACTTCTTATCTGTATGGGAATCAA------GAAACTTCGAAGTTA------------GAAATACTTAAA---------------------AAAAAAGAAAAGATATTAGTAAAT---------ATA------------------------------ATAAGGGTTCTTCTTTTCGACTATAAACGATGGAGACGTCCGTTTCGATATTTAAAAAACAATAAATTTGAAAATAGTATAATAAATGAAATGTCACAATATTTTTTTTTTTCGTGTCAAGAT---------AATAAAAAAAAAAGAATTTCTTTTACCTACCCACCCAGTTTAAAAACTTTTTTTGAAATGCTAGAAAGAAAGATGCATTTTTTCAGA---------TCGGTAGAATCGATAGATTCAATCTCTGATGAACTAAAAAATACATGGGTTTATAAAACTGAGCAAAACAAAACGAAACTAAGAAATGAATTTCTAAGTAGACTAGAGGCTCTACAAAAAAGATATCTTTGTCTAGATTTATTAACTAGATTTCGTATTCATGAAACAAAAAAGGAATATTTGCTAAAAAAAAAGGATCCCGTCTTAAATGGTCCCTACCGCGAACCAACAAAAAGCATATTGTCACCACCACTCTTTAGTGAAAGTTCCATA------AAAAAAAGGCCAGAGACTCCT------------TTGATAAATAAAATACACGGTCTTATTCTTTCTAATAATTTTATAGAATTTGAAGAGATAATGAATATGTATGATAAAAAACTAAAAACA------TTATCAGTGGGA------ATAAAGGGAATTAATAAAAAAATACCTCGACGGTCATACAAATTAATTGACGAGTTTGAACGGCAAGAAGGAGAATACGAAGCAGCCGTATTAGAGGACCCTGGAATGCGGTCAAGAAAAGCAAGATTTTCAGTGGTTTTTACTATAAATGAGCCT------------------ACTTATACTAATTACGAAGCAGAACCAGAGGAATTTTATTTGATGCAGTATGCAGAAGAATCGGATTTTCGTCGAAATATAATCATGGGCTCTATACGAGCTCAAAGGCGTAAAATACCGATTTTAAAACTGTCTCAAGCAAATGTACATTCCCCACTTTTTTTGTACAGACTCGAGAAATCAATCCTTTCTTATTTTGATATCTCTGGCCTG------ATTAAACTCAGTTTCCGAAATTGGATGAAAAAAACTAAAGAATTTGAACTT------------------------TCAGAAAAA------------AAAGAAAAAAATGAGAAGTATAAAAGAGAAGCAACAATAGGGATCGAAATAGCGGAGGAACCTCCGGATGGTATTCTAACTCCTCAAGTAACAAGGAGTTGTATATTAATAATAAAATCAATTCTTAGGAAATATATTATATTACCCTCATTGATAATAGCTAAAAATATTGGCCGTATCTTATTATTTCAATTTCCCGAATGGTCCGAGGATTTCGAAAATTGGAATAAGGAAACGCATGTTAAATGCACTTATAGTGGTGTTGAACTATCCGAAAAAGACTTGCCGAAAAACTGGTTAAGTGAAGGTATTCAGATAAAGATCCTATTTCCTTTCTATCTGAAACCTTGGCATAGATCGAAACCTGAATTCCCT---------CAAATGGGTCGATTGAAA------------------ATAAAAAAAAAAATGCGTTTTTTAACTGTGTGGGGGAGGACAACTAAACAGCCTTTTGGTTCACCCCAAAAAGAGCCTTCCTTTTTTGTACCCATT---------------------TTTAAAGAACTCATAAAA------------AAAATGAGAAAATTAAAAACAATTTTT---------------------------------------------TTTTTATTT---------------------TTCAAAATGTTA------AAAGAACTAAAAAACTGGATTAACAAAAGTGGTCTAGTTCTAAACAGACTAATAAAC------AACCCCTCA---------------AAAAAAAGCAGAATTTTTTTATTTGGG------TTGAGCGAGCTAGATGAAGGGGAT------GAAACTAAAAATGACAAAGATTTGATAAAAAAT------------------------AATCAAATAATTCACGAATCGCCCATTCCAACTCGATCGAAAAATTGGACAAAACATTCGCTAACAGAAAAAAAAATGCAAGAT---------ATGACTATTAGAGCAAGTACAATCAGAAATCAACTAGAAAAAATAATAAAAGACAAGAAAAAAAATTTTCGAACTCCTGAGATAAATAACAGGTTTAACAAAAAGCGGCATGGCATAAAAAGATTAGAATTAAAAAAAATACAAATTATTTGTCAAATAGTAAAAAACCGACTGACTCGATTAATCTTTAACTCGCAGTATTTTATAAAATTTTTT------ATTGAAAGAATATACATTGCTATCGTCCTA---GTTATTAATATAATAAGGATCAAGGGACAACTTTTTTTTGATTCAAAATCAAAA------------------------------------------------AAAAAAAAAATGGATAAGTACACGTGCAATAATGAAGTA------AATAAAAAAGAA---------ACAAAAATTGACTTTAGAAACTTTAGACAGTCCTCT---------------TTTTAT---------------ATTAGTAATAAAAATTCAAAATTGTTT---------------------TTTGACTTATCCTCTTTATCACAAGCCTTTGTAGGGTATAAATTATCACAAAGCCGCATTTTTAACTTATACAACTTAAGATTAAGATCTGCACGTCAATATCATGAAACAGCTCTTTTTCTTAAAGATAAAAAAGATAAAATAACGGAT------GATTTTGGAGTACAAGGAATATTTGATTCGGAATTAACAGATAAGAAACTTCTTACTTAT------GGAATAAATGAATGGAAAAGCTGGTTACAGAATCATTATCAATATAATATATCTCATATTAGATGGTCTGGATTGGTACCAAAAAAATGGAAAAAGAACAAAAATAGTCCC------TCTATAAGCCAAAATGAAAATAAGGATTTA---TCAAAAGAGGATTTATATGAAAACGATGGGTTAATTCGTTACGAAAAGGAA---ATTAATGATTATGGATTAAACTCATTATCAAATCACAAAGGGAATTTAAAAAAAAATTCTCGATATGATCTCTTATCATATAAATCTATTAATTCT------------------------GAAAATAAGAAGAACTCATCTATTTTTTTTTTACCATCACAGGTAAACAATAACCAAAAAATATCCTATAATTACAACACAAATAAAAGAAAACTTTTTACGCTAGGAGAT------------AACACTTCTTTAGGCGAAAAAACTATTACAGATATGGATAAA------------TCTGTT------TTTTATTACAGAATTATCCAGTTGTGTCTTAGAAAAAGGGTCAATATTGAAGCCTGGATCCAGACTAATACCAAGAATACTAAG------ATAAGTAATTATCAACTAATTGAACAAATCGATAAGAGG---GGTCTTTTTGATTTGACGACTCGCCAAACTGAGCAAACCCACCCAAGGATTCAAAGCTTTTTCGATTGGCTGGGAATGAACGAAGAATTT---------CCTATTTTGAATAAAGAACTTTGGTTCTTACCAGAATTGATACTGCTTTATAATGTATATAAATTAAAACTGTGGAGCATACCAATCCAATCACTTCTTTTAAATTTTAATGAAAAGAAAAGTTTGAGTGAAAAAAAGAATATCACTCTAAAGCAAAAA---------------------------------------------------------------------------------------------------TGGAATCTTGGATCTGTTCTCTTAAACCAAGAAAAAGATGTTTCAGACTATGGTGATTTTTTAGACTATAGT---------------GTGGAATCAGACATAAAAAAACGTATAAACGAA------------------------AGCAAT------ACAGAGGAAGACCTCGATTTTGTACTAACAAGTCATTTGCTTGTTCAATTGAGATGG---TCTTTTTTTTTCAATATAACAATAATGAAAAATATCAAAGTATATTGTCTCCTGCTTAGCTTGCGAAATCCACGAGAAAGCGCTCTATCCGCTATTCAAAGAGGAACAATAAATCTAGATATA------ATGCCGAGTCATAAGTAT------GTTACAGAATGGATGCAAAGGGGGGTATTTTTT------ATTGAACCAGTTCGTATGTCTATAAATAATCCTGGACAATTTCTTATGTATCAAACCATACGGATTTCATTATTTCAGAAGACTAATTATCAACCTAATCCAAGGTATCGAGAAAAAAAGGAT---------------TTTTCAAAATCCATTGCAAAAGAGCAAAAAATT------CTTGGAAATAGAGACATA------AAAAATTCCAGTTTACTTGTTCTTGAAACTATTTTATCGCCAAGCCGTCGCAAAGAGTTAAGAATTCTAATTTCTTTTAATTCAAAAAAAACCAAAGGTATAGATCTAAATATGGTATTTGGCAACGGAAACAATGTAAAAATTTATGGTCCATTTTTGGTTGAAAGCAAC------CGTCTTAATAGATTCAAGTTTTTTCTTTGGCCGACTTGTCAATTAGAAGATTTAGTTTCTATGAATCGTTATTGGTTTAATACTAATACTGGGAGTTCTTTCAGTATGTTAAGAATACCTATGTATTCACAATTC
>Rhodiola_ovatisepala
[truncated: 188,669 more chars]
