# Supplementary material for: Exploring Plastomic Resources in Sempervivum (Crassulaceae): Implications for Phylogenetics
Source: Genes (Basel). 2024 Mar 30;15(4):441. doi: 10.3390/genes15040441 (PMC11049882; doi:10.3390/genes15040441)
Supplement: Supplementary file 1 [file genes-15-00441-s001.zip › (revised)supplementary files_Junhu Kan/Data S1/ycf2.fasta]

>Crassula_alstonii
ATGAAAGGACATCAATTCAAATCCTGGATTTTCGAA------------TTGAGAGAGATCAAGAATTCT---CGCTCTTTCTTAGATTCATGGACCCAATTCAATTCAGTGGGATCTTTCATTCACATTTTTTTCCACCAAGAACGTTTTCTAAAACTCTTTGACCCCCGAATTTTGAGTATCCTACTTTCACGCAATTCACAGGGT------TCAACAAGCAATCGATATTTCACGATCAAGGGTGCAGTACTATTTGTAGTAGCGGTCCTTATATATCGTATTAACAATCGAAATATGGTCGAAAGAAAAAATATCTATTTGACAGGGCTTATTCCTATACCTATGAATTCCATTGGACCCAGAAATGATACATTGGAAGAATCTTTTGGGTCTTCCAATATCCATAGGTTGATTGTTTCGCTACTGTATCTTCCAAAAGGAAAAAAGATCTCTGAGAGTTTTTTACTGGATCCGAAAGAGAGTACTTGGGTTCTCCCAATAACTAAAAAGTGTATCATGCCTGAATCTAACTGGGGTTGGCGGTGGTGGAGGAACTGGATCGGAAAAAAGAGGGATTCTAGTTGTAAGATATCTAATGAAACCGTCGCTGGAATTGAGATCTCATTCAAAGAGAAAGATATCAAATATCTGGAGTTTCTT---------------------------------------------------------------------------------------------------------------------------------------------------------------------------------------------------------------------------------------------------------------------------------------------------------------------------------------------------------------------------------------------------------------------------------------------------------------------------------------------------------------------------------------------------------------TCTAGAAATCATTTCGATTCCATTAGTAATGAGGATTCGGAATATCACACATTGATCAATCAAAGAGAGATTCACCAACTAAAAGAAAGCTCGATTCTTGGGGATCCTTCCTTTCTTCAAACGGAACGAACAGAGATAGAATCAGACCGATTCCCGAAATGCCTTTCTGGATATTCTTCAATGTCCCGGCTATTCACGGAACGTGAGAAGCAGATGACTAATCATCTGATTCCG---------GAAGAAGTTCTTGGGAATCCTACAAGATCCATTCGTTCTTTTTTCTCTGACAGATGGTCAGAACTTCATCTGGGTTCGAATCCTACTGAGAGGTCCACTAGAGATCAGAAATTGTTGAAG------AAAGAGCAAGATCCTTCTTTTGTCCCTTCCAGGCGATTGGAAAATAAAGAAAAAGAAATGGTTAATATATTCAAGATAATTACGTATTTACAAAATACTGTCTCAATTCATCTTATTTCATCAGATCCGGGATGTGATATGGTTCCGAAGGACGAACCAGATATGGAC---------AAGATTTCAATCTTGAACAAAAATCCATTTTTTGATTTATTTCATCTATTCCATGCCCGGAACAGGGGGGGATACGCGTTATGCCATGATTTTGAATCAGAAGAGAGATTTCAAGAAAAGGCAGATCTATTCACTTTATCAATAACCGAGCCAGATCTGGTGTATCATAAGGGATTTGCCTTTTCTATTGATTCCTACGGATTGGATCAAAACCAATTCTTGAGTGAG---------GCCGGGGATGAATCGAAAAAGAAATCTTTATTGGTTCTACCTCCTCTTTTTTATGAAGAGAATGAATCTTTTTACCGAAGGATGAGAAAAAAATGGGTCCGT------------------------------------------------------------------ATGGAGGCATTCAATCAATCGGGATTGATCCGAAATCTGATTCAAATCCAATATAGCACCCATGGGTACATAAGAAATGTATTGAATCAATTCTTTTTAATGAATAGATCTGATCGCAACTTCGAATATGGAATTCAAAGGGATCCAATAGGAAATGATACTCTGAATCATAGAACTCTAATGAAATATACGATCAACCAACATTTATCGAATTTGAAAAAGAGTCAGAAGAAATGGTTCGACCCTCTTCTTTGGATTTCTCGAACCGAGAGATCCATGAATCGGGATCCTAATGCAGATAGATACAAAGGGTCCAATGGGAGCAAAAATTTCCAG---------GAACATTTTGTTTCTGAGCAGAAGAGCCATTTT------CAAGTAGTGTTCGATCGATTACTACGTAATCAATATTCGATTGATTGGTCTGAAGTTATCGACAAAAAAGAT---------------------------------------------TTGTCCAAGTTGCTTCTCTTTTTGTCTAACTCACTTCCTTTTTTCTTTGTGAGTTTCGGGAATATCCCGATTCATAGGTCCGAGATCCACATCTATGAATTGAAAGGTCCGAATGATCAACTCTGCAATCCGTTGTTAGAATCAATAGGTCTTCAAATCGTTCATTTGAAAAAATGGAAACCCTTC------TTATTGGATGATCATGATACT---------TCGAAATTCTTGATCAATGGAGGACCAATATCACCATTTTTGTTCAATAAGATACCAAAGTGGATGATTGACTCATTCCATACTCAAAATAATCGCAGGAAATCCTTTGATAACACGGATTCCTATTTATCAACGATATCCCACGATGAAGACAATTGGCTGAATCCCGTGAAACCATTTCATGGAAGTTCATTGATATCTTCTTTTTATAAAGCAAATCGACTTCGATTCTTTAATAATCCACATCAGTTCTGCTTCTATTGT------AACAAAAGATTCCCCTTTTATGTGGAAAAGGCCCGTATCAATAATTCTGATTTTACGTATGGACAATTCCTCAATATCTTGTTCATTCGCAACAAAATCTTTGATTTGTGCGGCGGTAAAAAAAAACATGCTTTTTTGGAGAGAGAGACTCTT------TCACCAATCGAGTCACAGGTATCTAACATATTCATACCTAACGATTTTCCACAAAGTGTTGACGAAACGTATAACTTTTACAAATCTTTCCATTTTCCAATTCGATCCGATCCATTC------GTTCGTAGAGCT------ATTTATTCGATCGCAGACATTTCTGCAACACCTCTAACAGAGGGACAAATAGTCCATTGTGAAAGACCTTATTGTCAACCTCTTTCAGATCTTAATCTATCTGATTCAGAAGGGAAGAACTTGCACCAGTATCTCCATTTCAATTCAAACATGAGTTTGATTCACACTCCATGTTCTGAGAAAGATTTCCCATCCGAAAATAGGAAAAAACGGAGTCTTTGTCTAAAGAAATGCGTTGAGAAAGGGCAGATGTATAGAACCTTTCAACGAGATAGGGCTTTTTCAACGCTTTCAAAATGGAATCTATTCCAAACATATATGCCATGGTTCCTTACTTCGACAGGGTACAAATATCTAAATTTTTTATTTTTAGATACTTTTTCAGACCTATTGCCGATACTAAGTAACAGTCACAAATTTGTATCCATTTTTCATGATATTATGTATGGATCAGATATATCATGGCGAATTCTTCAGAAAAAAGGGTGTCTTCCACAATGGAATCTGATAAGCGAGATTTCGAGAAAGTGTTTACATAATTTTCTTATGTTCGAAGAAATGATTCATAGAAATAATGAGTCCCCGTTGATATCGACACATCTGAGATTGCCAAATGTTCATGAGTTCCTCTATTCAATCCTTTTCCTTCTTCTTGTTGTTGGATATCTCGTTCGTACACATCTTCTCTTTGTTTCCCGCGCCTCTAGTAAGTTACAGACAGAGTTCGAAAAGGTCAAATCTTTGATGATTCAACCATACATGATTGAGTTGCGAAAACTTCTGGATAGGTATCCTACATCTGAACTGAATTCTTTCTGGTTAAAGAATCTCTTTCTAGTTGCTCTGGAACAATTAGGAGATTCTCTAGAAGAAATACGGGGTTCTGTTTCTGGCGGCAACATGCTATTG---GGTGGTGATCCCGCTTATGGGGTCAAATCAATCCGT------TCTAAGAAGAAATATTTGAATATCAATCTCATCGATCTCGTAAGTATCATACCAAATCCCATCAATCGAATCACTTTTTCGAGAAATACTAGACATCTAAGTCATACAAGTAAAGAGATCTATTCATTGATAAGAAAAAGAAAAAACGTGAACAGTGATTGGATTGATGATAAAATAGAATCCTGGGTCGCGACCAGTGATTCGATTGATGATGAAGAAAGAGAATTTTTGGTTCAATTCTCCACCTTAACGACAGAAAAAGGGATTGATCAAATTCTATTGAGTCTGACTCATAGTGATTATTTATCTAGTGATCATTTATCAAAGAACGACTCTGGTTATCAAATGATTGAACACCCAGGATCAATTTACTTACGATATTTAGTTGACATTCATAAAAAGTGTCTAATGAATTATGAGTTCAATACATCCTGTTTAGCAGAAAGACGGATATTCCTTGCTCATTATCAGACAATCACTTATTCACAAACCTCGTGGGGGGCTAATAGTTTTCATTTCCCGTCTCATGAAAAACCCTTTTCGCTCCGCTTAGCCCTATCCCCCTCTAGGGGTATTTTAGTGATAGGTTCTATAGGAACTGGACGCTCCTATTTGGTCAAATACCTAGCGACAAACTCCTATGTTCCTTTG------GTATTTCTGAACAAGTTCCTGGATAACAAGCCTAAAGGTTTTCTTATTGATGATATCGAT------------------ATTGATGATAGTGACAATATTGATGATAGTGACGAGATT------------------GATGCTAGTGACGATATTGATCGTGACCTTGATACGGAGCTGGAGCTGCTAACTATGATGAATGCGCTAACTATGGATATGATGCCGGAAATAGACCGATTTTCTATCACCCTGCAATTCGAATTAGCAAAAGCAATGTCTCCTTGCATAATATGGATTCCAAACATTCATGATCTGGATGTGAATGAGTCGAATTACTTATCCCTCGGTCTATTAGTGAACTATCTATCCAGGGATTGTGAAAGATGTTTCACTAGAAATATTCTTGTTATTGCTTCGACTCATATTCCCCAAAAAGTGGATCCCGCTCTAATAGTTCCGAATAAATTAAACACATGCATTAAGATACGAAGGCTTCTTATTCCACAACAACGAAAGCACTTTTTCAATCTTTCATATACTAGGGGATTTCACTTGGAAAATAAAATGTTCCAT------ACTAATGAATTCGGGTACATAACCATGGGTTCCAATGTACGAGATCTTGTAGCACTTACCAACGAGGCCTTATCTATTAGTATTACACAGAAGAAATCAATTATAGACACTAATACAATTAGATCCGCTCTTCATAGACAAACTTGGGATTTGCGATCCCAGGTAAGATCGGTTCAGGATCATGGGATCCTTTTCTATCAGATAGGAAGGGCTGTTGCACAAAATGTACTTCTAAGTAATTGCCCCATAGATCCTATATCTATCTATATGAAGAAGAAATCATGTAACGAAGGGGATTCTTATTTGTACAAATGGTACTTCGAACTTGGAACGAGCATGAAGCAATTAATGATACTTCTTTATCTTTTGAGTTGTTCTGCCGGATCGATCGCCCAAGACCTTTGGTCTCTACCCGGACCCGATGAAAAAAATGGTATCACTTCTTTTGGACTCGTTGAGAATGATTCTGATCTAGTTCATGGCCTATTAGAAGTAGAAGGCGCTCTGGGGGGATCCTCACGGACAGAAAAAGATTGCAGTCAGTTTGATAATGATCGAGTTACATTGCTTCTTCGGCCCGAACCAAGGAATCCTTTAGATATGATGAAAAATGGATCTTGTTCTATCGTTGATCAGAGATTTCTCTATGAAAAATACGAATCGGAGTTTGAAGAAGGGGAAGTAGAAGGAGCCCTCGACCCGCAACAGATAGAAGAGGATTTATTCAATCACATAGTTTGGGCTCCTAGAATATGGCGCCCTTGGGGCTTTCTATTTGATTGTATCGAAAGGCCCAATGAATTGGGATTTCCCTATTGGGCCAGGTCATTTCGAGGCAAGCGGATCATTTATGATGAAGAGAATGAGCTTCAAGAGAATGATTCGGAGTTCTTGCAGAGTGGAACCATGCAGTACCAGACACGAGATAGATCTTTCAAAGAACAAGGTTTTTTTCGAATAAGCCAATTCATTTGGGACCCTGCAGATCCACTCTTTTTCCTATTCAAAGATCAGCCCTCTGTCTCTGTGTTTTCACATCGAGAATTCTTTGCAGATGAAGAGATGTCAAAGGGGCTTCTTACTTCCCAAACAGATCCTCCTACATCTATATATAAACGCTGGTTTCTCAAGAATACGCAAGAAAAGCACTTCGAATTGTTGATTCATCACCAGAGATGGCTTAGAACCAAGAGTTCATTATCTAATGGATCTTTCCGTTCTAATACCCTATCCGAGAGTTATCAGTATTTATCAAATCTGTTCCTATCTAACGGAAGGTTATTGGATCAAATGACAAAGACATTGTTGAGAAAAAGATGGCTTTTTCCGGATGAAATGAAAATTGGATTCATG------------------------------
>Crassula_columella
ATGAAAGGACATCAATTCAAATCCTGGATTTTCGAA------------TTGAGAGAGATCAAGAATTCT---CGCTCTTTCTTAGATTCATGGACCCAATTCAATTCAGTGGGATCTTTCATTCACATTTTTTTCCACCAAGAACGTTTTCTAAAACTCTTTGACCCCCGAATTTTGAGTATCCTACTTTCACGCAATTCACAGGGT------TCAACAAGCAATCGATATTTCACGATCAAGGGTGCAGTACTATTTGTAGTAGCGGTCCTTATATATCGTATTAACAATCGAAATATGGTCGAAAGAAAAAATATCTATTTGACAGGGCTTATTCCTATACCTATGAATTCCATTGGACCCAGAAATGATACATTGGAAGAATCTTTTGGGTCTTCCAATATCCATAGGTTGATTGTTTCGCTACTGTATCTTCCAAAAGGAAAAAAGATCTCTGAGAGTTTTTTACTGGATCCGAAAGAGAGTACTTGGGTTCTCCCAATAACTAAAAAGTGTATCATGCCTGAATCTAACTGGGGTTGGCGGTGGTGGAGGAACTGGATCGGAAAAAAGAGGGATTCTAGTTGTAAGATATCTAATGAAACCGTCGCTGGAATTGAGATCTCATTCAAAGAGAAAGATATCAAATATCTGGAGTTTCTT---------------------------------------------------------------------------------------------------------------------------------------------------------------------------------------------------------------------------------------------------------------------------------------------------------------------------------------------------------------------------------------------------------------------------------------------------------------------------------------------------------------------------------------------------------------TCTAGAAATCATTTCGATTCCATTAGTAATGAGGATTCGGAATATCACACATTGATCAATCAAAGAGAGATTCACCAACTAAAAGAAAGCTCGATTCTTGGGGATCCTTCCTTTCTTCAAACGGAACGAACAGAGATAGAATCAGACCGATTCCCGAAATGCCTTTCTGGATATTCTTCAATGTCCCGGCTATTCACGGAACGTGAGAAGCAGATGACTAATCATCTGATTCCGGAAGAAGTCGAAGAAGTTCTTGGGAATCCTACAAGATCCATTCGTTCTTTTTTCTCTGACAGATGGTCAGAACTTCATCTGGGTTCGAATCCTACTGAGAGGTCCACTAGAGATCAGAAATTGTTGAAG------AAAGAGCAAGATCCTTCTTTTGTCCCTTCCAGGCGATTGGAAAATAAAGAAAAAGAAATGGTTAATATATTCAAGATAATTACGTATTTACAAAATACTGTCTCAATTCATCTTATTTCATCAGATCCGGGATGTGATATGGTTCCGAAGGACGAACCAGATATGGAC---------AAGATTTCAATCTTGAACAAAAATCCATTTTTTGATTTATTTCATCTATTCCATGCCCGGAACAGGGGGGGATACGCGTTATGCCATGATTTTGAATCAGAAGAGAGATTTCAAGAAAAGGCAGATCTATTCACTTTATCAATAACCGAGCCAGATCTGGTGTATCATAAGGGATTTGCCTTTTCTATTGATTCCTACGGATTGGATCAAAACCAATTCTTGAGTGAG---------GCCGGGGATGAATCGAAAAAGAAATCTTTATTGGTTCTACCTCCTCTTTTTTATGAAGAGAATGAATCTTTTTACCGAAGGATGAGAAAAAAATGGGTCCGT------------------------------------------------------------------ATGGAGGCATTCAATCAATCGGGATTGATCCGAAATCTGATTCAAATCCAATATAGCACCCATGGGTACATAAGAAATGTATTGAATCAATTCTTTTTAATGAATAGATCTGATCGCAACTTCGAATATGGAATTCAAAGGGATCCAATAGGAAATGATACTCTGAATCATAGAACTCTAATGAAATATACGATCAACCAACATTTATCGAATTTGAAAAAGAGTCAGAAGAAATGGTTCGACCCTCTTCTTTGGATTTCTCGAACCGAGAGATCCATGAATCGGGATCCTAATGCAGATAGATACAAAGGGTCCAATGGGAGCAAAAATTTCCAG---------GAACATTTAGTTTCTGAGCAGAAGAGCCATTTT------CAAGTAGTGTTCGATCGATTACTACGTAATCAATATTCGATTGATTGGTCTGAAGTTATCGACAAAAAAGAT---------------------------------------------TTGTCCAAGTTGCTTCTCTTTTTGTCTAACTCACTTCCTTTTTTCTTTGTGAGTTTCGGGAATATCCCGATTCATAGGTCCGAGATCCACATCTATGAATTGAAAGGTCCGAATGATCAACTCTGCAATCCGTTGTTAGAATCAATAGGTCTTCAAATCGTTCATTTGAAAAAATGGAAACCCTTC------TTATTGGATGATCATGATACT---------TCGAAATTCTTGATCAATGGAGGACCAATATCACCATTTTTGTTCAATAAGATACCAAAGTGGATGATTGACTCATTCCATACTCAAAATAATCGCAGGAAATCCTTTGATAACACGGATTCCTATTTATCAACGATATCCCACGATGAAGACAATTGGCTGAATCCCGTGAAACCATTTCATGGAAGTTCATTGATATCTTCTTTTTATAAAGCAAATCGACTTCGATTCTTTAATAATCCACATCAGTTCTGCTTCTATTGT------AACAAAAGATTCCCCTTTTATGTGGAAAAGGCCCGTATCAATAATTCTGATTTTACGTATGGACAATTCCTCAATATCTTGTTCATTCGCAACAAAATCTTTGATTTGTGCGGCGGTAAAAAAAAACATGCTTTTTTGGAGAGAGAGACTCTT------TCACCAATCGAGTCACAGGTATCTAACATATTCATACCTAACGATTTTCCACAAAGTGTTGACGAAACGTATAACTTTTACAAATCTTTCCATTTTCCAATTCGATCCGATCCATTC------GTTCGTAGAGCT------ATTTATTCGATCGCAGACATTTCTGCAACACCTCTAACAGAGGGACAAATAGTCCATTGTGAAAGACCTTATTGTCAACCTCTTTCAGATCTTAATCTATCTGATTCAGAAGGGAAGAACTTGCACCAGTATCTCCATTTCAATTCAAACATGAGTTTGATTCACACTCCATGTTCTGAGAAAGATTTCCCATCCGAAAATAGGAAAAAACGGAGTCTTTGTCTAAAGAAATGCGTTGAGAAAGGGCAGATGTATAGAACCTTTCAACGAGATAGGGCTTTTTCAACGCTTTCAAAATGGAATCTATTCCAAACATATATGCCATGGTTCCTTACTTCGACAGGGTACAAATATCTACATTTTTTATTTTTAGATACTTTTTCAGACCTATTGCCGATACTAAGTAACAGTCACAAATTTGTATCCATTTTTCATGATATTATGTATGGATCAGATATATCATGGCGAATTCTTCAGAAAAAAGGGTGTCTTCCACAATGGAATCTGATAAGCGAGATTTCGAGAAAGTGTTTACATAATTTTCTTATGTTCGAAGAAATGATTCATAGAAATAATGAGTCCCCGTTGATATCGACACATCTGAGATTGCCAAATGTTCATGAGTTCCTCTATTCAATCCTTTTCCTTCTTCTTGTTGTTGGATATCTCGTTCGTACACATCTTCTCTTTGTTTCCCGCGCCTCTAGTAAGTTACAGACAGAGTTCGAAAAGGTCAAATCTTTGATGATTCAACCATACATGATTGAGTTGCGAAAACTTCTGGATAGGTATCCTACATCTGAACTGAATTCTTTCTGGTTAAAGAATCTCTTTCTAGTTGCTCTGGAACAATTAGGAGATTCTCTAGAAGAAATACGGGGTTCTGTTTCTGGCGGCAACATGCTATTG---GGTGGTGATCCCGCTTATGGGGTCAAATCAATCCGT------TCTAAGAAGAAATATTTGAATATCAATCTCATCGATCTCGTAAGTATCATACCAAATCCCATCAATCGAATCACTTTTTCGAGAAATACTAGACATCTAAGTCATACAAGTAAAGAGATCTATTCATTGATAAGAAAAAGAAAAAACGTGAACAGTGATTGGATTGATGATAAAATAGAATCCTGGGTCGCGACCAGTGATTCGATTGATGATGAAGAAAGAGAATTTTTGGTTCAATTCTCCACCTTAACGACAGAAAAAGGGATTGATCAAATTCTATTGAGTCTGACTCATAGTGATTATTTATCTAGTGATCATTTATCAAAGAACGACTCTGGTTATCAAATGATTGAACACCCAGGATCAATTTACTTACGATATTTAGTTGACATTCATAAAAAGTGTCTAATGAATTATGAGTTCAATACATCCTGTTTAGCAGAAAGACGGATATTCCTTGCTCATTATCAGACAATCACTTATTCACAAACCTCGTGGGGGGCTAATAGTTTTCATTTCCCGTCTCATGAAAAACCCTTTTCGCTCCGCTTAGCCCTATCCCCCTCTAGGGGTATTTTAGTGATAGGTTCTATAGGAACTGGACGCTCCTATTTGGTCAAATACCTAGCGACAAACTCCTATGTTCCTTTG------GTATTTCTGAACAAGTTCCTGGATAACAAGCCTAAAGGTTTTCTTATTGATGATATCGAT------------------ATTGATGATAGTGACAATATTGATGATAGTGACGAGATT------------------GATGCTAGTGACGATATTGATCGTGACCTTGATACGGAGCTGGAGCTGCTAACTATGATGAATGCGCTAACTATGGATATGATGCCGGAAATAGACCGATTTTCTATCACCCTGCAATTCGAATTAGCAAAAGCAATGTCTCCTTGCATAATATGGATTCCAAACATTCATGATCTGGATGTGAATGAGTCGAATTACTTATCCCTCGGTCTATTAGTGAACTATCTATCCAGGGATTGTGAAAGATGTTTCACTAGAAATATTCTTGTTATTGCTTCGACTCATATTCCCCAAAAAGTGGATCCCGCTCTAATAGTTCCGAATAAATTAAACACATGCATTAAGATACGAAGGCTTCTTATTCCACAACAACGAAAGCACTTTTTCAATCTTTCATATACTAGGGGATTTCACTTGGAAAATAAAATGTTCCAT------ACTAATGAATTCGGGTACATAACCATGGGTTCCAATGTACGAGATCTTGTAGCACTTACCAACGAGGCCTTATCTATTAGTATTACACAGAAGAAATCAATTATAGACACTAATACAATTAGATCCGCTCTTCATAGACAAACTTGGGATTTGCGATCCCAGGTAAGATCGGTTCAGGATCATGGGATCCTTTTCTATCAGATAGGAAGGGCTGTTGCACAAAATGTACTTCTAAGTAATTGCCCCATAGATCCTATATCTATCTATATGAAGAAGAAATCATGTAACGAAGGGGATTCTTATTTGTACAAATGGTACTTCGAACTTGGAACGAGCATGAAGCAATTAATGATACTTCTTTATCTTTTGAGTTGTTCTGCCGGATCGATCGCCCAAGACCTTTGGTCTCTACCCGGACCCGATGAAAAAAATGGTATCACTTCTTTTGGACTCGTTGAGAATGATTCTGATCTAGTTCATGGCCTATTAGAAGTAGAAGGCGCTCTGGGGGGATCCTCACGGACAGAAAAAGATTGCAGTCAGTTTGATAATGATCGAGTTACATTGCTTCTTCGGCCCGAACCAAGGAATCCTTTAGATATGATGAAAAATGGATCTTGTTCTATCGTTGATCAGAGATTTCTCTATGAAAAATACGAATCGGAGTTTGAAGAAGGGGAAGTAGAAGGAGCCCTCGACCCGCAACAGATAGAAGAGGATTTATTCAATCACATAGTTTGGGCTCCTAGAATATGGCGCCCTTGGGGCTTTCTATTTGATTGTATCGAAAGGCCCAATGAATTGGGATTTCCCTATTGGGCCAGGTCATTTCGAGGCAAGCGGATCATTTATGATGAAGAGAATGAGCTTCAAGAGAATGATTCGGAGTTCTTGCAGAGTGGAACCATGCAGTACCAGACACGAGATAGATCTTTCAAAGAACAAGGTTTTTTTCGAATAAGCCAATTCATTTGGGACCCTGCAGATCCACTCTTTTTCCTATTCAAAGATCAGCCCTCTGTCTCTGTGTTTTCACATCGAGAATTCTTTGCAGATGAAGAGATGTCAAAGGGGCTTCTTACTTCCCAAACAGATCCTCCTACATCTATATATAAACGCTGGTTTCTCAAGAATACGCAAGAAAAGCACTTCGAATTGTTGATTCATCACCAGAGATGGCTTAGAACCAAGAGTTCATTATCTAATGGATCTTTCCGTTCTAATACCCTATCCGAGAGTTATCAGTATTTATCAAATCTGTTCCTATCTAACGGAAGGTTATTGGATCAAATGACAAAGACATTGTTGAGAAAAAGATGGCTTTTTCCGGATGAAATGAAAATTGGATTCATG------------------------------
>Crassula_dejecta
ATGAAAGGACATCAATTCAAATCCTGGATTTTCGAA------------TTGAGAGAGATCAAGAATTCT---CGCTCTTTCTTAGATTCATGGACCCAATTCAATTCAGTGGGATCTTTCATTCACATTTTTTTCCACCAAGAACGTTTTCTAAAACTCTTTGACCCCCGAATTTTGAGTATCCTACTTTCACGCAATTCACAGGGT------TCAACAAGCAATCGATATTTCACGATCAAGGGTGCAGTACTATTTGTAGTAGCGGTCCTTATATATCGTATTAACAATCGAAATATGGTCGAAAGAAAAAATATCTATTTGACAGGGCTTATTCCTATACCTATGAATTCCATTGGACCCAGAAATGATACATTGGAAGAATCTTTTGGGTCTTCCAATATCCATAGGTTGATTGTTTCGCTACTGTATCTTCCAAAAGGAAAAAAGATCTCTGAGAGTTTTTTACTGGATCCGAAAGAGAGTACTTGGGTTCTCCCAATAACTAAAAAGTGTATCATGCCTGAATCTAACTGGGGTTGGCGGTGGTGGAGGAACTGGATCGGAAAAAAGAGGGATTCTAGTTGTAAGATATCTAATGAAACCGTCGCTGGAATTGAGATCTCATTCAAAGAGAAAGATATCAAATATCTGGAGTTTCTT---------------------------------------------------------------------------------------------------------------------------------------------------------------------------------------------------------------------------------------------------------------------------------------------------------------------------------------------------------------------------------------------------------------------------------------------------------------------------------------------------------------------------------------------------------------TCTAGAAATCATTTCGATTCCATTAGTAATGAGGATTCGGAATATCACACATTGATCAATCAAAGAGAGATTCACCAACTAAAAGAAAGCTCGATTCTTGGGGATCCTTCCTTTCTTCAAACGGAACGAACAGAGATAGAATCAGACCGATTCCCGAAATGCCTTTCTGGATATTCCTCAATGTCCCGGCTATTCACGGAACGTGAGAAGCAGATGACTAATCATCTGATTCCGGAAGAAGTCGAAGAAGTTCTTGGGAATCCTACAAGATCCATTCGTTCTTTTTTCTCTGACAGATGGTCAGAACTTCATCTGGGTTCGAATCCTACTGAGAGGTCCACTAGAGATCAGAAATTGTTGAAG------AAAGAGCAAGATCCTTCTTTTGTCCCTTCCAGGCGATTGGAAAATAAAGAAAAAGAAATGGTTAATATATTCAAGATAATTACGTATTTACAAAATACTGTCTCAATTCATCTTATTTCATCAGATCCGGGATGTGATATGGTTCCGAAGGACGAACCAGATATGGAC---------AAGATTTCAATCTTGAACAAAAATCCATTTTTTGATTTATTTCATCTATTCCATGCCCGGAACAGGGGGGGATACGCGTTATGCCATGATTTTGAATCAGAAGAGAGATTTCAAGAAAAGGCAGATCTATTCACTTTATCAATAACCGAGCCAGATCTGGTGTATCATAAGGGATTTGCCTTTTCTATTGATTCCTACGGATTGGATCAAAACCAATTCTTGAGTGAG---------GCCGGGGATGAATCGAAAAAGAAATCTTTATTGGTTCTACCTCCTCTTTTTTATGAAGAGAATGAATCTTTTTACCGAAGGATGAGAAAAAAATGGGTCCGT------------------------------------------------------------------ATGGAGGCATTCAATCAATCGGGATTGATCCGAAATCTGATTCAAATCCAATATAGCACCCATGGGTACATAAGAAATGTATTGAATCAATTCTTTTTAATGAATAGATCTGATCGCAACTTCGAATATGGAATTCAAAGGGATCCAATAGGAAATGATACTCTGAATCATAGAACTCTAATGAAATATACGATCAACCAACATTTATCGAATTTGAAAAAGAGTCAGAAGAAATGGTTCGACCCTCTTCTTTGGATTTCTCGAACCGAGAGATCCATGAATCGGGATCCTAATGCAGATAGATACAAAGGGTCCAATGGGAGCAAAAATTTCCAG---------GAACATTTAGTTTCTGAGCAGAAGAGCCATTTT------CAAGTAGTGTTCGATCGATTACTACGTAATCAATATTCGATTGATTGGTCTGAAGTTATCGACAAAAAAGAT---------------------------------------------TTGTCCAAGTTGCTTCTCTTTTTGTCTAACTCACTTCCTTTTTTCTTTGTGAGTTTCGGGAATATCCCGATTCATAGGTCCGAGATCCACATCTATGAATTGAAAGGTCCGAATGATCAACTCTGCAATCCGTTGTTAGAATCAATAGGTCTTCAAATCGTTCATTTGAAAAAATGGAAACCCTTC------TTATTGGATGATCATGATACT---------TCGAAATTCTTGATCAATGGAGGACCAATATCACCATTTTTGTTCAATAAGATACCAAAGTGGATGATTGACTCATTCCATACTCAAAATAATCGCAGGAAATCCTTTGATAACACGGATTCCTATTTATCAACGATATCCCACGATGAAGACAATTGGCTGAATCCCGTGAAACCATTTCATGGAAGTTCATTGATATCTTCTTTTTATAAAGCAAATCGACTTCGATTCTTTAATAATCCACATCAGTTCTGCTTCTATTGT------AACAAAAGATTCCCCTTTTATGTGGAAAAGGCCCGTATCAATAATTCTGATTTTACGTATGGACAATTCCTCAATATCTTGTTCATTCGCAACAAAATCTTTGATTTGTGCGGCGGTAAAAAAAAACATGCTTTTTTGGAGAGAGAGACTCTT------TCACCAATCGAGTCACAGGTATCTAACATATTCATACCTAACGATTTTCCACAAAGTGTTGACGAAACGTATAACTTGTACAAATCTTTCCATTTTCCAATTCGATCCGATCCATTC------GTTCGTAGAGCT------ATTTATTCGATCGCAGACATTTCTGCAACACCTCTAACAGAGGGACAAATAGTCCATTGTGAAAGACCTTATTGTCAACCTCTTTCAGATCTGAATCTATCTGATTCAGAAGGGAAGAACTTGCACCAGTATCTCCATTTCAATTCAAACATGAGTTTGATTCACACTCCATGTTCTGAGAAAGATTTACCATCCGAAAATAGGAAAAAACGGAGTCTTTGTCTAAAGAAATGCGTTGAGAAAGGGCAGATGTATAGAACCTTTCAACGAGATAGGGCTTTTTCAACGCTTTCAAAATGGAATCTATTCCAAACATATATGCCATGGTTCCTTACTTCGACAGGGTACAAATATCTAAATTTTTTATTTTTAGATACTTTTTCAGACCTATTGTCGATACTAAGTAACAGTCACAAATTTGTATCCATTTTTCATGATATTATGTATGGATCAGATATATCATGGCGAATTCTTCAGAAAAAAGGGTGTCTTCCACAATGGAATCTGATAAGCGAGATTTCAAGAAAGTGTTTACATAATTTTCTTATGTTCGAAGAAATGATTCATCGAAATAATGAGTCCCCGTTGATATCGACACATCTGAGATTGCCAAATGTTCATGAGTTCCTCTATTCAATCCTTTTCCTTCTTCTTGTTGTTGGATATCTCGTTCGTACACATCTTCTCTTTGTTTCCCGCGCCTCTAGTAAGTTACAGACAGAGTTCGAAAAGGTCAAATCTTTGATGATTCAACCATACATGATTGAGTTGCGAAAACTTCTGGATAGGTATCCTACATCTGAACTGAATTCTTTCTGGTTAAAGAATCTCTTTCTAGTTGCTCTGGAACAATTAGGAGATTCTCTAGAAGAAATACGGGATTCTGTTTCTGGCGGCAACATGCTATTG---GGTGGTGATCCCGCTTATGGGGTCAAATCAATCCGT------TCTAAGAAGAAATATTTGAATATCAATCTCATCGATCTCGTAAGTATCATACCAAATCCCATCAATCGAATCACTTTTTCGAGAAATACTAGACATCTAAGTCATACAAGTAAAGAGATCTATTCATTGATAAGAAAAAGAAAAAACGTGAACAGTGATTGGATTGATGATAAAATAGAATCCTGGGTCGCGACCAGTGATTCGATTGATGATGAAGAAAGAGAATTTTTGGTTCAATTCTCCACCTTAACGACAGAAAAAGGGATTGATCAAATTCTATTGAGTCTGACTCATAGTGATTATTTATCTAGTGATCATTTATCAAAGAACGACTCTGGTTATCAAATGATTGAACACCCAGGATCAATTTACTTACGATATTTAGTTGACATTCATAAAAAGTGTCTAATGAATTATGAGTTCAATACATCCTGTTTAGCAGAAAGACGGATATTCCTTGCTCATTATCAGACAATCACTTATTCACAAACCTCGTGGGGGGCTAATAGTTTTCATTTCCCGTCTCATGAAAAACCCTTTTCGCTCCGCTTAGCCCTATCCCCCTCTAGGGGTATTTTAGTGATAGGTTCTATAGGAACTGGACGCTCCTATTTGGTCAAATACCTAGCGACAAACTCCTATGTTCCTTTG------GTATTTCTGAACAAGTTCCTGGATAACAAGCCTAAAGGTTTTCTTATTGATGATATCGAT------------------ATTGATGATAGTGACAATATTGATGATAGTGACGAGATT------------------GATGCTAGTGACGATATTGATCGTGACCTTGATACGGAGCTGGAGCTGCTAACTATGATGAATGCGCTAACTATGGATATGATGCCGGAAATAGACCGATTTTCTATCACCCTTCAATTCGAATTAGCAAAAGCAATGTCTCCTTGCATAATATGGATTCCAAACATTCATGATCTGGATGTGAATGAGTCGAATTACTTATCCCTCGGTCTATTAGTGAACTATCTATCCAGGGATTGTGAAAGATGTTTCACTAGAAATATTCTTGTTATTGCTTCGACTCATATTCCCCAAAAAGTGGATCCCGCTCTAATAGTTCCGAATAAATTAAACACATGCATTAAGATACGAAGGCTTCTTATTCCACAACAACGAAAGCACTTTTTCAATCTTTCATATACTAGGGGATTTCACTTGGAAAATAAAATGTTCCAT------ACTAATGAATTCGGGTACATAACCATGGGTTCCAATGTACGAGATCTTGTAGCACTTACCAACGAGGCCTTATCTATTAGTATTACACAGAAGAAATCAATTATAGACACTAATACAATTAGATCCGCTCTTCATAGACAAACTTGGGATTTGCGATCCCAGGTAAGATCGGTTCAGGATCATGGGATCCTTTTCTATCAGATAGGAAGGGCTGTTGCACAAAATGTACTTCTAAGTAATTGCCCCATAGATCCTATATCTATCTATATGAAGAAGAAATCATGTAACGAAGGGGATTCTTATTTGTACAAATGGTACTTCGAACTTGGAACGAGCATGAAGCAATTAATGATACTTCTTTATCTTTTGAGTTGTTCTGCCGGATCGATCGCCCAAGACCTTTGGTCTCTACCCGGACCCGATGAAAAAAATGGGATCACTTCTTATGGACTCGTTGAGAATGATTCTGATCTAGTTCATGGCCTATTAGAAGTAGAAGGCGCTCTGGGGGGATCCTCACGGACAGAAAAAGATTGCAGTCAGTTTGATAATGATCGAGTTACATTGCTTCTTCGGCCCGAACCAAGGAATCCTTTAGATATGATGAAAAATGGATCTTGTTCTATCGTTGATCAGAGATTTCTCTATGAAAAATACGAATCGGAGTTTGAAGAAGGGGAAGTAGAAGGAGCCCTCGACCCGCAACAGATAGAAGAGGATTTATTCAATCACATAGTTTGGGCTCCTAGAATATGGCGCCCTTGGGGCTTTCTATTTGATTGTATCGAAAGGCCCAATGAATTGGGATTTCCCTATTGGGCCAGGTCATTTCGAGGCAAGCGGATCATTTATGATGAAGAGAATGAGCTTCAAGAGAATGATTCGGAGTTCTTGCAGAGTGGAACCATGCAGTACCAGACACGAGATAGATCTTTCAAAGAACAAGGTTTTTTTCGAATAAGCCAATTCATTTGGGACCCTGCAGATCCACTCTTTTTCCTATTCAAAGATCAGCCCTCTGTCTCTGTGTTTTCACATCGAGAATTCTTTGCAGATGAAGAGATGTCAAAGGGGCTTCTTACTTCCCAAACAGATCCTCCTACATCTATATATAAACGCTGGTTTCTCAAGAATACGCAAGAAAAGCACTTCGAATTGTTGATTCATCACCAGAGATGGCTTAGAACCAAGAGTTCATTATCTAATGGATCTTTCCGTTCTAATACCCTATCCGAGAGTTATCAGTATTTATCAAATCTGTTCCTATCTAACGGAAGGTTATTGGATCAAATGACAAAGACATTGTTGAGAAAAAGATGGCTTTTTCCGGATGAAATGAAAATTGGATTCATG------------------------------
>Crassula_mesembryanthoides
ATGAAAGGACATCAATTCAAATCCTGGATTTTCGAA------------TTGAGAGAGATCAAGAATTCT---CGCTCTTTCTTAGATTCATGGACCCAATTCAATTCAGTGGGATCTTTCATTCACATTTTTTTCCACCAAGAACGTTTTCTAAAACTCTTTGACCCCCGAATTTTGAGTATCCTACTTTCACGCAATTCACAGGGT------TCAACAAGCAATCGATATTTCACGATCAAGGGTGCAGTACTATTTGTAGTAGCGGTCCTTATATATCGTATTAACAATCGAAATATGGTCGAAAGAAAAAATATCTATTTGACAGGGCTTATTCCTATACCTATGAATTCCATTGGACCCAGAAATGATACATTGGAAGAATCTTTTGGGTCTTCCAATATCCATAGGTTGATTGTTTCGCTACTGTATCTTCCAAAAGGAAAAAAGATCTCTGAGAGTTTTTTACTGGATCCGAAAGAGAGTACTTGGGTTCTCCCAATAACTAAAAAGTGTATCATGCCTGAATCTAACTGGGGTTGGCGGTGGTGGAGGAACTGGATCGGAAAAAAGAGGGATTCTAGTTGTAAGATATCTAATGAAACCGTCGCTGGAATTGAGATCTCATTCAAAGAGAAAGATATCAAATATCTGGAGTTTCTT---------------------------------------------------------------------------------------------------------------------------------------------------------------------------------------------------------------------------------------------------------------------------------------------------------------------------------------------------------------------------------------------------------------------------------------------------------------------------------------------------------------------------------------------------------------TCTAGAAATCATTTCGATTCCATTAGTAATGAGGATTCGGAATATCACACATTGATCAATCAAAGAGAGATTCACCAACTAAAAGAAAGCTCGATTCTTGGGGATCCTTCCTTTCTTCAAACGGAACGAACAGAGATAGAATCAGACCGATTCCCGAAATGCCTTTCTGGATATTCCTCAATGTCCCGGCTATTCACGGAACGTGAGAAGCAGATGACTAATCATCTGATTCCGGAAGAAGTCGAAGAAGTTCTTGGGAATCCTACAAGATCCATTCGTTCTTTTTTCTCTGACAGATGGTCAGAACTTCATCTGGGTTCGAATCCTACTGAGAGGTCCACTAGAGATCAGAAATTGTTGAAG------AAAGAGCAAGATCCTTCTTTTGTCCCTTCCAGGCGATTGGAAAATAAAGAAAAAGAAATGGTTAATATATTCAAGATAATTACGTATTTACAAAATACTGTCTCAATTCATCTTATTTCATCAGATCCGGGATGTGATATGGTTCCGAAGGACGAACCAGATATGGAC---------AAGATTGAAATCTTGAACAAAAATCCATTTTTTGATTTATTTCATCTATTCCATGCCCGGAACAGGGGGGGATACGCGTTATGCCATGATTTTGAATCAGAAGAGAGATTTCAAGAAAAGGCAGATCTATTCACTTTATCAATAACCGAGCCAGATCTGGTGTATCATAAGGGATTTGCCTTTTCTATTGATTCCTACGGATTGGATCAAAACCAATTCTTGAGTGAG---------GCCGGGGATGAATCGAAAAAGAAATCTTTATTGGTTCTACCTCCTCTTTTTTATGAAGAGAATGAATCTTTTTACCGAAGGATGAGAAAAAAATGGGTCCGT------------------------------------------------------------------ATGGAGGCATTCAATCAATCGGGATTGATCCGAAATCTGATTCAAATCCAATATAGCACCCATGGGTACATAAGAAATGTATTGAATCAATTCTTTTTAATGAATAGATCTGATCGCAACTTCGAATATGGAATTCAAAGGGATCCAATAGGAAATGATACTCTGAATCATAGAACTCTAATGAAATATACGATCAACCAACATTTATCGAATTTGAAAAAGAGTCAGAAGAAATGGTTCGACCCTCTTCTTTGGATTTCTCGAACCGAGAGATCCATGAATCGGGATCCTAATGCAGATAGATACAAAGGGTCCAATGGGAGCAAAAATTTCCAG---------GAACATTTAGTTTCTGAGCAGAAGAGCCATTTT------CAAGTAGTGTTCGATCGATTACTACGTAATCAATATTCGATTGATTGGTCTGAAGTTATCGACAAAAAAGAT---------------------------------------------TTGTCCAAGTTGCTTCTCTTTTTGTCTAACTCACTTCCTTTTTTCTTTGTGAGTTTCGGGAATATCCCGATTCATAGGTCCGAGATCCACATCTATGAATTGAAAGGTCCGAATGATCAACTCTGCAATCCGTTGTTAGAATCAATAGGTCTTCAAATCGTTCATTTGAAAAAATGGAAACCCTTC------TTATTGGATGATCGTGATACT---------TCGAAATTCTTGATCAATGGAGGACCAATATCACCATTTTTGTTCAATAAGATACCAAAGTGGATGATTGACTCATTCCATACTCAAAATAATCGCAGGAAATCCTTTGATAACACGGATTCCTATTTATCAACGATATCCCACGATGAAGACAATTGGCTGAATCCCGTGAAACCATTTCATGGAAGTTCATTGATATCTTCTTTTTATAAAGCAAATCGACTTCGATTCTTTAATAATCCACATCAGTTCTGCTTCTATTGT------AACAAAAGATTCCCCTTTTATGTGGAAAAGGCCCGTATCAATAATTCTGATTTTACGTATGGACAATTCCTCAATATCTTGTTCATTCGCAACAAAATCTTTGATTTGTGCGGCGGTAAAAAAAAACATGCTTTTTTGGAGAGAGAGACTCTT------TCACCAATCGAGTCACAGGTATCTAACATATTCATACCTAACGATTTTCCACAAAGTGTTGACGAAACGTATAACTTGTACAAATCTTTCCATTTTCCAATTCGATCCGATCCATTC------GTTCGTAGAGCT------ATTTATTCGATCGCAGACATTTCTGCAACACCTCTAACAGAGGGACAAATAGTCCATTGTGAAAGACCTTATTGTCAACCTCTTTCAGATCTGAATCTATCTGATTCAGAAGGGAAGAACTTGCACCAGTATCTCCATTTCAATTCAAACATGAGTTTGATTCACACTCCATGTTCTGAGAAAGATTTCCCATCCGAAAATAGGAAAAAACGGAGTCTTTGTCTAAAGAAATGCGTTGAGAAAGGGCAGATGTATAGAACCTTTCAACGAGATAGGGCTTTTTCAACGCTTTCAAAATGGAATCTATTCCAAACATATATGCCATGGTTCCTTACTTCGACAGGGTACAAATATCTAAATTTTTTATTTTTAGATACTTTTTCAGACCTATTGTCGATACTAAGTAACAGTCACAAATTTGTATCCATTTTTCATGATATTATGTATGGATCAGATATATCATGGCGAATTCTTCAGAAAAAAGGGTGTCTTCCACAATGGAATCTGATAAGCGAGATTTCGAGAAAGTGTTTACATAATTTTCTTATGTTCGAAGAAATGATTCATCGAAATAATGAGTCCCCGTTGATATCGACACATCTGAGATTGCCAAATGTTCATGAGTTCCTCTATTCAATCCTTTTCCTTCTTCTTGTTGTTGGATATCTCGTTCGTACACATCTTCTCTTTGTTTCCCGCGCCTCTAGTAAGTTACAGACAGAGTTCGAAAAGGTCAAATCTTTGATGATTCAACCATACATGATTGAGTTGCGAAAACTTCTGGATAGGTATCCTACATCTGAACTGAATTCTTTCTGGTTAAAGAATCTCTTTCTAGTTGCTCTGGAACAATTAGGAGATTCTCTAGAAGAAATACGGGGTTCTGTTTCTGGCGGCAACATGCTATTG---GGTGGTGATCCCGCTTATGGGGTCAAATCAATCCGT------TCTAAGAAGAAATATTTGAATATCAATCTCATCGATCTCGTAAGTATCATACCAAATCCCATCAATCGAATCACTTTTTCGAGAAATACTAGACATCTAAGTCATACAAGTAAAGAGATCTATTCATTGATAAGAAAAAGAAAAAACGTGAACAGTGATTGGATTGATGATAAAATAGAATCCTGGGTCGCGACCAGTGATTCGATTGATGATGAAGAAAGAGAATTTTTGGTTCAATTCTCCACCTTAACGACAGAAAAAGGGATTGATCAAATTCTATTGAGTCTGACTCATAGTGATTATTTATCTAGTGATCATTTATCAAAGAACGACTCTGGTTATCAAATGATTGAACACCCAGGATCAATTTACTTACGATATTTAGTTGACATTCATAAAAAGTGTCTGATGAATTATGAGTTCAATACATCCTGTTTAGCAGAAAGACGGATATTCCTTGCTCATTATCAGACAATCACTTATTCACAAACCTCGTGGGGGGCTAATAGTTTTCATTTCCCGTCTCATGAAAAACCCTTTTCGCTCCGCTTAGCCCTATCCCCCTCTAGGGGTATTTTAGTGATAGGTTCTATAGGAACTGGACGCTCCTATTTGGTCAAATACCTAGCGATAAACTCCTATGTTCCTTTG------GTATTTCTGAACAAGTTCCTGGATAACAAGCCTAAAGGTTTTCTTATTGATGATATCGAT------------------ATTGATGATAGTGACAATATTGATGATAGTGACGAGATT------------------GATGCTAGTGACGATATTGATCGTGACCTTGATACGGAGCTGGAGCTGCTAACTATGATGAATGCGCTAACTATGGATATGATGCCGGAAATAGACCGATTTTCTATCACCCTTCAATTCGAATTAGCAAAAGCAATGTCTCCTTGCATAATATGGATTCCAAACATTCATGATCTGGATGTGAATGAGTCGAATTACTTATCCCTCGGTCTATTAGTGAACTATCTATCCAGGGATTGTGAAAGATGTTTCACTAGAAATATTCTTGTTATTGCTTCGACTCATATTCCCCAAAAAGTGGATCCCGCTCTAATAGTTCCGAATAAATTAAACACATGCATTAAGATACGAAGGCTTCTTATTCCACAACAACGAAAGCACTTTTTCAATCTTTCATATACTAGGGGATTTCACTTGGAAAATAAAATGTTCCAT------ACTAATGAATTCGGGTACATAACCATGGGTTCCAATGTACGAGATCTTGTAGCACTTACCAACGAGGCCTTATCTATTAGTATTACACAGAAGAAATCAATTATAGACACTAATACAATTAGATCCGCTCTTCATAGACAAACTTGGGATTTGCGATCCCAGGTAAGATCGGTTCAGGATCATGGGATCCTTTTCTATCAGATAGGAAGGGCTGTTGCACAAAATGTACTTCTAAGTAATTGCCCCATAGATCCTATATCTATCTATATGAAGAAGAAATCATGTAACGAAGGGGATTCTTATTTGTACAAATGGTACTTCGAACTTGGAACGAGCATGAAGCAATTAATGATACTTCTTTATCTTTTGAGTTGTTCTGCCGGATCGATCGCCCAAGACCTTTGGTCTCTACCCGGACCCGATGAAAAAAATGGGATCACTTCTTATGGACTCGTTGAGAATGATTCTGATCTAGTTCATGGCCTATTAGAAGTAGAAGGCGCTCTGGGGGGATCCTCACGGACAGAAAAAGATTGCAGTCAGTTTGATAATGATCGAGTTACATTGCTTCTTCGGCCCGAACCAAGGAATCCTTTAGATATGATGAAAAATGGATCTTGTTCTATCGTTGATCAGAGATTTCTCTATGAAAAATACGAATCGGAGTTTGAAGAAGGGGAAGTAGAAGGAGCCCTCGACCCGCAACAGATAGAAGAGGATTTATTCAATCACATAGTTTGGGCTCCTAGAATATGGCGCCCTTGGGGCTTTCTATTTGATTGTATCGAAAGGCCCAATGAATTGGGATTTCCCTATTGGGCCAGGTCATTTCGAGGCAAGCGGATCATTTATGATGAAGAGAATGAGCTTCAAGAGAATGATTCGGAGTTCTTGCAGAGTGGAACCATGCAGTACCAGACACGAGATAGATCTTTCAAAGAACAAGGTTTTTTTCGAATAAGCCAATTCATTTGGGACCCTGCAGATCCACTCTTTTTCCTATTCAAAGATCAGCCCTCTGTCTCTGTGTTTTCACATCGAGAATTCTTTGCAGATGAAGAGATGTCAAAGGGGCTTCTTACTTCCCAAACAGATCCTCCTACATCTATATATAAACGCTGGTTTCTCAAGAATACGCAAGAAAAGCACTTCGAATTGTTGATTCATCACCAGAGATGGCTTAGAACCAAGAGTTCATTATCTAATGGATCTTTCCGTTCTAATACCCTATCCGAGAGTTATCAGTATTTATCAAATCTGTTCCTATCTAACGGAAGGTTATTGGATCAAATGACAAAGACATTGTTGAGAAAAAGATGGCTTTTTCCGGATGAAATGAAAATTGGATTCATG------------------------------
>Crassula_perforata
ATGAAAGGACATCAATTCAAATCCTGGATTTTCGAA------------TTGAGAGAGATCAAGAATTCT---CGCTCTTTCTTAGATTCATGGACCCAATTCAATTCAGTGGGATCTTTCATTCACATTTTTTTCCACCAAGAACGTTTTCTAAAACTCTTTGACCCCCGAATTTTGAGTATCCTACTTTCACGCAATTCACAGGGT------TCAACAAGCAATCGATATTTCACGATCAAGGGTGCAGTACTATTTGTAGTAGCGGTCCTTATATATCGTATTAACAATCGAAATATGGTCGAAAGAAAAAATATCTATTTGACAGGGCTTATTCCTATACCTATGAATTCCATTGGACCCAGAAATGATACATTGGAAGAATCTTTTGGGTCTTCCAATATCCATAGGTTGATTGTTTCGCTACTGTATCTTCCAAAAGGAAAAAAGATCTCTGAGAGTTTTTTACTGGATCCGAAAGAGAGTACTTGGGTTCTCCCAATAACTAAAAAGTGTATCATGCCTGAATCTAACTGGGGTTGGCGGTGGTGGAGGAACTGGATCGGAAAAAAGAGGGATTCTAGTTGTAAGATATCTAATGAAACCGTCGCTGGAATTGAGATCTCATTCAAAGAGAAAGATATCAAATATCTGGAGTTTCTT---------------------------------------------------------------------------------------------------------------------------------------------------------------------------------------------------------------------------------------------------------------------------------------------------------------------------------------------------------------------------------------------------------------------------------------------------------------------------------------------------------------------------------------------------------------TCTAGAAATCATTTCGATTCCATTAGTAATGAGGATTCGGAATATCACACATTGATCAATCAAAGAGAGATTCACCAACTAAAAGAAAGCTCGATTCTTGGGGATCCTTCCTTTCTTCAAACGGAACGAACAGAGATAGAATCAGACCGATTCCCGAAATGCCTTTCTGGATATTCCTCAATGTCCCGGCTATTCACGGAACGTGAGAAGCAGATGACTAATCATCTGATTCCGGAAGAAGTCGAAGAAGTTCTTGGGAATCCTACAAGATCCATTCGTTCTTTTTTCTCTGACAGATGGTCAGAACTTCATCTGGGTTCGAATCCTACTGAGAGGTCCACTAGAGATCAGAAATTGTTGAAG------AAAGAGCAAGATCCTTCTTTTGTCCCTTCCAGGCGATTGGAAAATAAAGAAAAAGAAAGGGTTAATATATTCAAGATAATTACGTATTTACAAAATACTGTCTCAATTCATCTTATTTCATCAGATCCGGGATGTGATATGGTTCCGAAGGACGAACCAGATATGGAC---------AAGATTTCAATCTTGAACAAAAATCCATTTTTTGATTTATTTCATCTATTCCATGCCCGGAACAGGGGGGGATACGCGTTATGCCATGATTTTGAATCAGAAGAGAGATTTCAAGAAAAGGCAGATCTATTCACTTTATCAATAACCGAGCCAGATCTGGTGTATCATAAGGGATTTGCCTTTTCTATTGATTCCTACGGATTGGATCAAAACCAATTCTTGAGTGAG---------GCCGGGGATGAATCGAAAAAGAAATCTTTATTGGTTCTACCTCCTCTTTTTTATGAAGAGAATGAATCTTTTTACCGAAGGATGAGAAAAAAATGGGTCCGT------------------------------------------------------------------ATGGAGGCATTCAATCAATCGGGATTGATCCGAAATCTGATTCAAATCCAATATAGCACCCATGGGTACATAAGAAATGTATTGAATCAATTCTTTTTAATGAATAGATCTGATCGCAACTTCGAATATGGAATTCAAAGGGATCCAATAGGAAATGATACTCTGAATCATAGAACTCTAATGAAATATACGATCAACCAACATTTATCGAATTTGAAAAAGAGTCAGAAGAAATGGTTCGACCCTCTTCTTTGGATTTCTCGAACCGAGAGATCCATGAATCGGGATCCTAATGCAGATAGATACAAAGGGTCCAATGGGAGCAAAAATTTCCAG---------GAACATTTAGTTTCTGAGCAGAAGAGCCATTTT------CAAGTAGTGTTCGATCGATTACGTAGTAATCAATATTCGATTGATTGGTCTGAAGTTATCGACAAAAAAGAT---------------------------------------------TTGTCCAAGTTGCTTCTCTTTTTGTCTAACTCACTTCCTTTTTTCTTTGTGAGTTTCGGGAATATCCCGATTCATAGGTCCGAGATCCACATCTATGAATTGAAAGGTCCGAATGATCAACTCTGCAATCCGTTGTTAGAATCAATAGGTCTTCAAATCGTTCATTTGAAAAAATGGAAACCCTTC------TTATTGGATGATCATGATACT---------TCGAAATTCTTGATCAATGGAGGACCAATATCACCATTTTTGTTCAATAAGATACCAAAGTGGATGATTGACTCATTCCATACTCAAAATAATCGCAGGAAATCCTTTGATAACACGGATTCCTATTTATCAACGATATCCCACGATGAAGACAATTGGCTGAATCCCGTGAAACCATTTCATGGAAGTTCATTGATATCTTCTTTTTATAAAGCAAATCGACTTCGATTCTTTAATAATCCACATCAGTTCTGCTTCTATTGT------AACAAAAGATTCCCCTTTTATGTGGAAAAGGCCCGTATCAATAATTCTGATTTTACGTATGGACAATTCCTCAATATCTTGTTCATTCGCAACAAAATCTTTGATTTGTGCGGCGGTAAAAAAAAACATGCTTTTTTGGAGAGAGAGACTCTT------TCACCAATCGAGTCACAGGTATCTAAGATATTCATACCTAACGATTTTCCACAAAGTGTTGACGAAACGTATAACTTGTACAAATCTTTCCATTTTCCAATTCGATCCGATCCATTC------GTTCGTAGAGCT------ATTTATTCGATCGCAGACATTTCTGCAACACCTCTAACAGAGGGACAAATAGTCCATTGTGAAAGACCTTATTGTCAACCTCTTTCAGATCTGAATCTATCTGATTCAGAAGGGAAGAACTTGCACCAGTATCTCCATTTCAATTCAAACATGAGTTTGATTCACACTCCATGTTCTGAGAAAGATTTACCATCCGAAAATAGGAAAAAACGGAGTCTTTGTCTAAAGAAATGCGTTGAGAAAGGGCAGATGTATAGAACCTTTCAACGAGATAGGGCTTTTTCAACGCTTTCAAAATGGAATCTATTCCAAACATATATGCCATGGTTCCTTACTTCGGCAGGGTACAAATATCTAAATTTTTTATTTTTAGATACTTTTTCAGACCTATTGTCGATACTAAGTAACAGTCACAAATTTGTATCCATTTTTCATGATATTATGTATGGATCAGATATATCATGGCGAATTCTTCAGAAAAAAGGGTGTCTTCCACAATGGAATCTGATAAGCGAGATTTCGAGAAAGTGTTTACATAATTTTCTTATGTTCGAAGAAATGATTCATCGAAATAATGAGTCCCCGTTGATATCGACACATCTGAGATTGCCAAATGTTCATGAGTTCCTCTATTCAATCCTTTTCCTTCTTCTTGTTGTTGGATATCTCGTTCGTACACATCTTCTCTTTGTTTCCCGCGCCTCTAGTAAGTTACAGACAGAGTTCGAAAAGGTCAAATCTTTGATGATTCAACCATACACGATTGAGTTGCGAAAACTTCTGGATAGGTATCCTACATCTGAACTGAATTCTTTCTGGTTAAAGAATCTCTTTCTAGTTGCTCTGGAACAATTAGGAGATTCTCTAGAAGAAATACGGGGTTCTGTTTCTGGCGGCAACATGCTATTG---GGTGGTGATCCCGCTTATGGGGTCAAATCAATCCGT------TCTAAGAAGAAATATTTGAATATCAATCTCATCGATCTCGTAAGTATCATACCAAATCCCATCAATCGAATCACTTTTTCGAGAAATACTAGACATCTAAGTCATACAAGTAAAGAGATCTATTCATTGATAAGAAAAAGAAAAAACGTGAACAGTGATTGGATTGATGATAAAATAGAATCCTGGGTCGCGACCAGTGATTCGATTGATGATGAAGAAAGAGAATTTTTGGTTCAATTCTCCACCTTAACGACAGAAAAAGGGATTGATCAAATTCTATTGAGTCTGACTCATAGTGATTATTTATCTAGTGATCATTTATCAAAGAACGACTCTGGTTATCAAATGATTGAACACCCAGGATCAATTTACTTACGATATTTAGTTGACATTCATAAAAAGTGTCTAATGAATTATGAGTTCAATACATCCTGTTTAGCAGAAAGACGGATATTCCTTGCTCATTATCAGACAATCACTTATTCACAAACCTCGTGGGGGGCTAATAGTTTTCATTTCCCGTCTCATGAAAAACCCTTTTCGCTCCGCTTAGCCCTATCCCCCTCTAGGGGTATTTTAGTGATAGGTTCTATAGGAACTGGACGCTCCTATTTGGTCAAATACCTAGCGACAAACTCCTATGTTCCTTTG------GTATTTCTGAACAAGTTCCTGGATAACAAGCCTAAAGGTTTTCTTATTGATGATATCGAT------------------ATTGATGATAGTGACAATATTGATGATAGTGACGAGATT------------------GATGCTAGTGACGATATTGATCGTGACCTTGATACGGAGCTGGAGCTGCTAACTATGATGAATGCGCTAACTATGGATATGATGCCGGAAATAGACCGATTTTCTATCACCCTTCAATTCGAATTAGCAAAAGCAATGTCTCCTTGCATAATATGGATTCCAAACATTCATGATCTGGATGTGAATGAGTCGAATTACTTATCCCTCGGTCTATTAGTGAACTATCTATCCAGGGATTGTGAAAGATGTTTCACTAGAAATATTCTTGTTATTGCTTCGACTCATATTCCCCAAAAAGTGGATCCCGCTCTAATAGTTCCGAATAAATTAAACACATGCATTAAGATACGAAGGCTTCTTATTCCACAACAACGAAAGCACTTTTTCAATCTTTCATATACTAGGGGATTTCACTTGGAAAATAAAATGTTCCAT------ACTAATGAATTCGGGTACATAACCATGGGTTCCAATGTACGAGATCTTGTAGCACTTACCAACGAGGCCTTATCTATTAGTATTACACAGAAGAAATCAATTATAGACACTAATACAATTAGATCCGCTCTTCATAGACAAACTTGGGATTTGCGATCCCAGGTAAGATCGGTTCAGGATCATGGGATCCTTTTCTATCAGATAGGAAGGGCTGTTGCACAAAATGTACTTCTAAGTAATTGCCCCATAGATCCTATATCTATCTATATGAAGAAGAAATCATGTAACGAAGGGGATTCTTATTTGTACAAATGGTACTTCGAACTTGGAACGAGCATGAAGCAATTAATGATACTTCTTTATCTTTTGAGTTGTTCTGCCGGATCGATCGCCCAAGACCTTTGGTCTCTACCCGGACCCGATGAAAAAAATGGGATCACTTCTTATGGACTCGTTGAGAATGATTCTGATCTAGTTCATGGCCTATTAGAAGTAGAAGGCGCTCTGGGGGGATCCTCACGGACAGAAAAAGATTGCAGTCAGTTTGATAATGATCGAGTTACATTGCTTCTTCGGCCCGAACCAAGGAATCCTTTAGATATGATGAAAAATGGATCTTGTTCTATCGTTGATCAGAGATTTCTCTATGAAAAATACGAATCGGAGTTTGAAGAAGGGGAAGTAGAAGGAGCCCTCGACTCGCAACAGATAGAAGAGGATTTATTCAATCACATAGTTTGGGCTCCTAGAATATGGCGCCCTTGGGGCTTTCTATTTGATTGTATCGAAAGGCCCAATGAATTGGGATTTCCCTATTGGGCCAGGTCATTTCGAGGCAAGCGGATCATTTATGATGAAGAGAATGAGCTTCAAGAGAATGATTCGGAGTTCTTGCAGAGTGGAACCATGCAGTACCAGACACGAGATAGATCTTTCAAAGAACAAGGTTTTTTTCGAATAAGCCAATTCATTTGGGACCCTGCAGATCCACTCTTTTTCCTATTCAAAGATCAGCCCTCTGTCTCTGTGTTTTCACATCGAGAATTCTTTGCAGATGAAGAGATGTCAAAGGGGCTTCTTACTTCCCAAACAGATCCTCCTACATCTATATATAAACGCTGGTTTCTCAAGAATACGCAAGAAAAGCACTTCGAATTGTTGATTCATCACCAGAGATGGCTTAGAACCAAGAGTTCATTATCTAATGGATCTTTCCGTTCTAATACCCTATCCGAGAGTTATCAGTATTTATCAAATCTGTTCCTATCTAACGGAAGGTTATTGGATCAAATGACAAAGACATTGTTGAGAAAAAGATGGCTTTTTCCGGATGAAATGAAAATTGGATTCATG------------------------------
>Crassula_socialis
ATGAAAGGACATCAATTCAAATCCTGGATTTTCGAA------------TTGAGAGAGATCAAGAATTCT---CGCTCTTTCTTAGATTCATGGACCCAATTCAATTCAGTGGGATCTTTCATTCACATTTTTTTCCACCAAGAACGTTTTCTAAAACTCTTTGACCCCCGAATTTTGAGTATCCTACTTTCACGCAATTCACAGGGT------TCAACAAGCAATCGATATTTCACGATCAAGGGTGCAGTACTATTTGTAGTAGCGGTCCTTATATATCGTATTAACAATCGAAATATGGTCGAAAGAAAAAATATCTATTTGACAGGGCTTATTCCTATACCTATGAATTCCATTGGACCCAGAAATGATACATTGGAAGAATCTTTTGGGTCTTCCAATATCCATAGGTTGATTGTTTCGCTACTGTATCTTCCAAAAGGAAAAAAGATCTCTGAGAGTTTTTTACTGGATCCGAAAGAGAGTACTTGGGTTCTCCCAATAACTAAAAAGTGTATCATGCCTGAATCTAACTGGGGTTGGCGGTGGTGGAGGAACTGGATCGGAAAAAAGAGGGATTCTAGTTGTAAGATATCTAATGAAACCGTCGCTGGAATTGAGATCTCATTCAAAGAGAAAGATATCAAATATCTGGAGTTTCTT---------------------------------------------------------------------------------------------------------------------------------------------------------------------------------------------------------------------------------------------------------------------------------------------------------------------------------------------------------------------------------------------------------------------------------------------------------------------------------------------------------------------------------------------------------------TCTAGAAATCATTTCGATTCCATTAGTAATGAGGATTCGGAATATCACACATTGATCAATCAAAGAGAGATTCACCAACTAAAAGAAAGCTCGATTCTTGGGGATCCTTCCTTTCTTCAAACGGAACGAACAGAGATAGAATCAGACCGATTCCCGAAATGCCTTTCTGGATATTCCTCAATGTCCCGGCTATTCACGGAACGTGAGAAGCAGATGACTAATCATCTGATTCCGGAAGAAGTCGAAGAAGTTCTTGGGAATCCTACAAGATCCATTCGTTCTTTTTTCTCTGACAGATGGTCAGAACTTCATCTGGGTTCGAATCCTACTGAGAGGTCCACTAGAGATCAGAAATTGTTGAAG------AAAGAGCAAGATCCTTCTTTTGTCCCTTCCAGGCGATTGGAAAATAAAGAAAAAGAAATGGTTAATATATTCAAGATAATTACGTATTTACAAAATACTGTCTCAATTCATCTTATTTCATCAGATCCGGGATGTGATATGGTTCCGAAGGACGAACCAGATATGGAC---------AAGATTTCAATCTTGAACAAAAATCCATTTTTTGATTTATTTCATCTATTCCATGCCCGGAACAGGGGGGGATACGCGTTATGCCATGATTTTGAATCAGAAGAGAGATTTCAAGAAAAGGCAGATCTATTCACTTTATCAATAACCGAGCCAGATCTGGTGTATCATAAGGGATTTGCCTTTTCTATTGATTCCTACGGATTGGATCAAAACCAATTCTTGAGTGAG---------GCCGGGGATGAATCGAAAAAGAAATCTTTATTGGTTCTACCTCCTCTTTTTTATGAAGAGAATGAATCTTTTTACCGAAGGATGAGAAAAAAATGGGTCCGT------------------------------------------------------------------ATGGAGGCATTCAATCAATCGGGATTGATCCGAAATCTGATTCAAATCCAATATAGCACCCATGGGTACATAAGAAATGTATTGAATCAATTCTTTTTAATGAATAGATCTGATCGCAACTTCGAATATGGAATTCAAAGGGATCCAATAGGAAATGATACTCTGAATCATAGAACTCTAATGAAATATACGATCAACCAACATTTATCGAATTTGAAAAAGAGTCAGAAGAAATGGTTCGACCCTCTTCTTTGGATTTCTCGAACCGAGAGATCCATGAATCGGGATCCTAATGCAGATAGATACAAAGGGTCCAATGGGAGCAAAAATTTCCAG---------GAACATTTAGTTTCTGAGCAGAAGAGCCATTTT------CAAGTAGTGTTCGATCGATTACTACGTAATCAATATTCGATTGATTGGTCTGAAGTTATCGACAAAAAAGAT---------------------------------------------TTGTCCAAGTTGCTTCTCTTTTTGTCTAACTCACTTCCTTTTTTCTTTGTGAGTTTCGGGAATATCCCGATTCATAGGTCCGAGATCCACATCTATGAATTGAAAGGTCCGAATGATCAACTCTGCAATCCGTTGTTAGAATCAATAGGTCTTCAAATCGTTCATTTGAAAAAATGGAAACCCTTC------TTATTGGATGATCATGATACT---------TCGAAATTCTTGATCAATGGAGGACCAATATCACCATTTTTGTTCAATAAGATACCAAAGTGGATGATTGACTCATTCCATACTCAAAATAATCGCAGGAAATCCTTTGATAACACGGATTCCTATTTATCAACGATATCCCACGATGAAGACAATTGGCTGAATCCCGTGAAACCATTTCATGGAAGTTCATTGATATCTTCTTTTTATAAAGCAAATCGACTTCGATTCTTTAATAATCCACATCAGTTCTGCTTCTATTGT------AACAAAAGATTCCCCTTTTATGTGGAAAAGGCCCGTATCAATAATTCTGATTTTACGTATGGACAATTCCTCAATATCTTGTTCATTCGCAACAAAATCTTTGATTTGTGCGGTGGTAAAAAAAAACATGCTTTTTTGGAGAGAGAGACTCTT------TCACCAATCGAGTCACAGGTATCTAACATATTCATACCTAACGATTTTCCACAAAGTGTTGACGAAACGTATAACTTGTACAAATCTTTCCATTTTCCAATTCGATCCGATCCATTC------GTTCGTAGAGCT------ATTTATTCGATCGCAGACATTTCTGCAACACCTCTAACAGAGGGACAAATAGTCCATTGTGAAAGACCTTATTGTCAACCTCTTTCAGATCTGAATCTATCTGATTCAGAAGGGAAGAACTTGCACCAGTATCTCCATTTCAATTCAAACATGAGTTTGATTCACACTCCATGTTCTGAGAAAGATTTACCATCCGAAAATAGGAAAAAACGGAGTCTTTGTCTAAAGAAATGCGTTGAGAAAGGGCAGATGTATAGAACCTTTCAACGAGATAGGGCTTTTTCAACGCTTTCAAAATGGAATCTATTCCAAACATATATGCCATGGTTCCTTACTTCGACAGGGTACAAATATCTAAATTTTTTATTTTTAGATACTTTTTCAGACCTATTGTCGATACTAAGTAACAGTCACAAATTTGTATCCATTTTTCATGATATTATGTATGGATCAGATATATCATGGCGAATTCTTCAGAAAAAAGGGTGTCTTCCACAATGGAATCTGATAAGCGAGATTTCGAGAAAGTGTTTACATAATTTTCTTATGTTCGAAGAAATGATTCATCGAAATAATGAGTCCCCGTTGATATCGACACATCTGAGATTGCCAAATGTTCATGAGTTCCTCTATTCAATCCTTTTCCTTCTTCTTGTTGTTGGATATCTCGTTCGTACACATCTTCTCTTTGTTTCCCGCGCCTCTAGTAAGTTACAGACAGAGTTCGAAAAGGTCAAATCTTTGATGATTCAACCATACATGATTGAGTTGCGAAAACTTCTGGATAGGTATCCTACATCTGAACTGAATTCTTTCTGGTTAAAGAATCTCTTTCTAGTTGCTCTGGAACAATTAGGAGATTCTCTAGAAGAAATACGGGGTTCTGTTTCTGGCGGCAACATGCTATTG---GGTGGTGATCCCGCTTATGGGGTCAAATCAATCCGT------TCTAAGAAGAAATATTTGAATATCAATCTCATCGATCTCGTAAGTATCATACCAAATCCCATCAATCGAATCACTTTTTCGAGAAATACTAGACATCTAAGTCATACAAGTAAAGAGATCTATTCATTGATAAGAAAAAGAAAAAACGTGAACAGTGATTGGATTGATGATAAAATAGAATCCTGGGTCGCGACCAGTGATTCGATTGATGATGAAGAAAGAGAATTTTTGGTTCAATTCTCCACCTTAACGACAGAAAAAGGGATTGATCAAATTCTATTGAGTCTGACTCATAGTGATTATTTATCTAGTGATCATTTATCAAAGAACGACTCTGGTTATCAAATGATTGAACACCCAGGATCAATTTACTTACGATATTTAGTTGACATTCATAAAAAGTGTCTAATGAATTATGAGTTCAATACATCCTGTTTAGCAGAAAGACGGATATTCCTTGCTCATTATCAGACAATCACTTATTCACAAACCTCGTGGGGGGCTAATAGTTTTCATTTCCCGTCTCATGAAAAACCCTTTTCGCTCCGCTTAGCCCTATCCCCCTCTAGGGGTATTTTAGTGATAGGTTCTATAGGAACTGGACGCTCCTATTTGGTCAAATACCTAGCGACAAACTCCTATGTTCCTTTG------GTATTTCTGAACAAGTTCCTGGATAACAAGCCTAAAGGTTTTCTTATTGATGATATCGAT------------------ATTGATGATAGTGACAATATTGATGCTAGTGACGAGATT------------------GATGCTAGTGACGAGATTGATCGTGACCTTGATACGGAGCTGGAGCTGCTAACTATGATGAATGCGCTAACTATGGATATGATGCCGGAAATAGACCGATTTTCTATCACCCTTCAATTCGAATTAGCAAAAGCAATGTCTCCTTGCATAATATGGATTCCAAACATTCATGATCTGGATGTGAATGAGTCGAATTACTTATCCCTCGGTCTATTAGTGAACTATCTATCCAGGGATTGTGAAAGATGTTTCACTAGAAATATTCTTGTTATTGCTTCGACTCATATTCCCCAAAAAGTGGATCCCGCTCTAATAGTTCCGAATAAATTAAACACATGCATTAAGATACGAAGGCTTCTTATTCCACAACAACGAAAGCACTTTTTCAATCTTTCATATACTAGGGGATTTCACTTGGAAAATAAAATGTTCCAT------ACTAATGAATTCGGGTACATAACCATGGGTTCCAATGTACGAGATCTTGTAGCACTTACCAACGAGGCCTTATCTATTAGTATTACACAGAAGAAATCAATTATAGACACTAATACAATTAGATCCGCTCTTCATAGACAAACTTGGGATTTGCGATCCCAGGTAAGATCGGTTCAGGATCATGGGATCCTTTTCTATCAGATAGGAAGGGCTGTTGCACAAAATGTACTTCTAAGTAATTGCCCCATAGATCCTATATCTATCTATATGAAGAAGAAATCATGTAACGAAGGGGATTCTTATTTGTACAAATGGTACTTCGAACTTGGAACGAGCATGAAGCAATTAATGATACTTCTTTATCTTTTGAGTTGTTCTGCCGGATCGATCGCCCAAGACCTTTGGTCTCTACCCGGACCCGATGAAAAAAATGGGATCACTTCTTATGGACTCGTTGAGAATGATTCTGATCTAGTTCATGGCCTATTAGAAGTAGAAGGCGCTCTGGGGGGATCCTCACGGACAGAAAAAGATTGCAGTCAGTTTGATAATGATCGAGTTACATTGCTTCTTCGGCCCGAACCAAGGAATCCTTTAGATATGATGAAAAATGGATCTTGTTCTATCGTTGATCAGAGATTTCTCTATGAAAAATACGAATCGGAGTTTGAAGAAGGGGAAGTAGAAGGAGCCCTCGACCCGCAACAGATAGAAGAGGATTTATTCAATCACATAGTTTGGGCTCCTAGAATATGGCGCCCTTGGGGCTTTCTATTTGATTGTATCGAAAGGCCCAATGAATTGGGATTTCCCTATTGGGCCAGGTCATTTCGAGGCAAGCGGATCATTTATGATGAAGAGAATGAGCTTCAAGAGAATGATTCGGAGTTCTTGCAGAGTGGAACCATGCAGTACCAGACACGAGATAGATCTTTCAAAGAACAAGGTTTTTTTCGAATAAGCCAATTCATTTGGGACCCTGCAGATCCACTCTTTTTCCTATTCAAAGATCAGCCCTCTGTCTCTGTGTTTTCACATCGAGAATTCTTTGCAGATGAAGAGATGTCAAAGGGGCTTCTTACTTCCCAAACAGATCCTCCTACATCTATATATAAACGCTGGTTTCTCAAGAATACGCAAGAAAAGCACTTCGAATTGTTGATTCATCACCAGAGATGGCTTAGAACCAAGAGTTCATTATCTAATGGATCTTTCCGTTCTAATACCCTATCCGAGAGTTATCAGTATTTATCAAATCTGTTCCTATCTAACGGAAGGTTATTGGATCAAATGACAAAGACATTGTTGAGAAAAAGATGGCTTTTTCCGGATGAAATGAAAATTGGATTCATG------------------------------
>Crassula_tecta
ATGAAAGGACATCAATTCAAATCCTGGATTTTCGAA------------TTGAGAGAGATCAAGAATTCT---CGCTCTTTCTTAGATTCATGGACCCAATTCAATTCAGTGGGATCTTTCATTCACATTTTTTTCCACCAAGAACGTTTTCTAAAACTCTTTGACCCCCGAATTTTGAGTATCCTACTTTCACGCAATTCACAGGGT------TCAACAAGCAATCGATATTTCACGATCAAGGGTGCAGTACTATTTGTAGTAGCGGTCCTTATATATCGTATTAACAATCGAAATATGGTCGAAAGAAAAAATATCTATTTGACAGGGCTTATTCCTATACCTATGAATTCCATTGGACCCAGAAATGATACATTGGAAGAATCTTTTGGGTCTTCCAATATCCATAGGTTGATTGTTTCGCTACTGTATCTTCCAAAAGGAAAAAAGATCTCTGAGAGTTTTTTACTGGATCCGAAAGAGAGTACTTGGGTTCTCCCAATAACTAAAAAGTGTATCATGCCTGAATCTAACTGGGGTTGGCGGTGGTGGAGGAACTGGATCGGAAAAAAGAGGGATTCTAGTTGTAAGATATCTAATGAAACCGTCGCTGGAATTGAGATCTCATTCAAAGAGAAAGATATCAAATATCTGGAGTTTCTT---------------------------------------------------------------------------------------------------------------------------------------------------------------------------------------------------------------------------------------------------------------------------------------------------------------------------------------------------------------------------------------------------------------------------------------------------------------------------------------------------------------------------------------------------------------TCTAGAAATCATTTCGATTCCATTAGTAATGAGGATTCGGAATATCACACATTGATCAATCAAAGAGAGATTCACCAACTAAAAGAAAGCTCGATTCTTGGGGATCCTTCCTTTCTTCAAACGGAACGAACAGAGATAGAATCAGACCGATTCCCGAAATGCCTTTCTGGATATTCCTCAATGTCCCGGCTATTCACGGAACGTGAGAAGCAGATGACTAATCATCTGATTCCGGAAGAAGTCGAAGAAGTTCTTGGGAATCCTACAAGATCCATTCGTTCTTTTTTCTCTGACAGATGGTCAGAACTTCATCTGGGTTCGAATCCTACTGAGAGGTCCACTAGAGATCAGAAATTGTTGAAG------AAAGAGCAAGATCCTTCTTTTGTCCCTTCCAGGCGATTGGAAAATAAAGAAAAAGAAATGGTTAATATATTCAAGATAATTACGTATTTACAAAATACTGTCTCAATTCATCTTATTTCATCAGATCCGGGATGTGATATGGTTCCGAAGGACGAACCAGATATGGAC---------AAGATTTCAATCTTGAACAAAAATCCATTTTTTGATTTATTTCATCTATTCCATGCCCGGAACAGGGGGGGATACGCGTTATGCCATGATTTTGAATCAGAAGAGAGATTTCAAGAAAAGGCAGATCTATTCACTTTATCAATAACCGAGCCAGATCTGGTGTATCATAAGGGATTTGCCTTTTCTATTGATTCCTACGGATTGGATCAAAACCAATTCTTGAGTGAG---------GCCGGGGATGAATCGAAAAAGAAATCTTTATTGGTTCTACCTCCTCTTTTTTATGAAGAGAATGAATCTTTTTACCGAAGGATGAGAAAAAAATGGGTCCGT------------------------------------------------------------------ATGGAGGCATTCAATCAATCGGGATTGATCCGAAATCTGATTCAAATCCAATATAGCACCCATGGGTACATAAGAAATGTATTGAATCAATTCTTTTTAATGAATAGATCTGATCGCAACTTCGAATATGGAATTCAAAGGGATCCAATAGGAAATGATACTCTGAATCATAGAACTCTAATGAAATATACGATCAACCAACATTTATCGAATTTGAAAAAGAGTCAGAAGAAATGGTTCGACCCTCTTCTTTGGATTTCTCGAACCGAGAGATCCATGAATCGGGATCCTAATGCAGATAGATACAAAGGGTCCAATGGGAGCAAAAATTTCCAG---------GAACATTTAGTTTCTGAGCAGAAGAGCCATTTT------CAAGTAGTGTTCGATCGATTACTACGTAATCAATATTCGATTGATTGGTCTGAAGTTATCGACAAAAAAGAT---------------------------------------------TTGTCCAAGTTGCTTCTCTTTTTGTCTAACTCACTTCCTTTTTTCTTTGTGAGTTTCGGGAATATCCCGATTCATAGGTCCGAGATCCACATCTATGAATTGAAAGGTCCGAATGATCAACTCTGCAATCCGTTGTTAGAATCAATAGGTCTTCAAATCGTTCATTTGAAAAAATGGAAACCCTTC------TTATTGGATGATCATGATACT---------TCGAAATTCTTGATCAATGGAGGACCAATATCACCATTTTTGTTCAATAAGATACCAAAGTGGATGATTGACTCATTCCATACTCAAAATAATCGCAGGAAATCCTTTGATAACACGGATTCCTATTTATCAACGATATCCCACGATGAAGACAATTGGCTGAATCCCGTGAAACCATTTCATGGAAGTTCATTGATATCTTCTTTTTATAAAGCAAATCGACTTCGATTCTTTAATAATCCACATCAGTTCTGCTTCTATTGT------AACAAAAGATTCCCCTTTTATGTGGAAAAGGCCCGTATCAATAATTCGGATTTTACGTATGGACAATTCCTCAATATCTTGTTCATTCGCAACAAAATCTTTGATTTGTGCGGCGGTAAAAAAAAACATGCTTTTTTGGAGAGAGAGACTCTT------TCACCAATCGAGTCACAGGTATCTAACATATTCATACCTAACGATTTTCCACAAAGTGTTGACGAAACGTATAACTTGTACAAATCTTTCCATTTTCCAATTCGATCCGATCCATTC------GTTCGTAGAGCT------ATTTATTCGATCGCAGACATTTCTGCAACACCTCTAACAGAGGGACAAATAGTCCATTGTGAAAGACCTTATTGTCAACCTCTTTCAGATCTGAATCTATCTGATTCAGAAGGGAAGAACTTGCACCAGTATCTCCATTTCAATTCAAACATGAGTTTGATTCACACTCCATGTTCTGAGAAAGATTTACCATCCGAAAATAGGAAAAAACGGAGTCTTTGTCTAAAGAAATGCGTTGAGAAAGGGCAGATGTATAGAACCTTTCAACGAGATAGGGCTTTTTCAACGCTTTCAAAATGGAATCTATTCCAAACATATATGCCATGGTTCCTTACTTCGACAGGGTACAAATATCTAAATTTTTTATTTTTAGATACTTTTTCAGACCTATTGTCGATACTAAGTAACAGTCACAAATTTGTATCCATTTTTCATGATATTATGTATGGATCAGATATATCATGGCGAATTCTTCAGAAAAAAGGGTGTCTTCCACAATGGAATCTGATAAGCGAGATTTCGAGAAAGTGTTTACATAATTTTCTTATGTTCGAAGAAATGATTCATCGAAATAATGAGTCCCCGTTGATATCGACACATCTGAGATTGCCAAATGTTCATGAGTTCCTCTATTCAATCCTTTTCCTTCTTCTTGTTGTTGGATATCTCGTTCGTACACATCTTCTCTTTGTTTCCCGCGCCTCTAGTAAGTTACAGACAGAGTTCGAAAAGGTCAAATCTTTGATGATTCAACCATACATGATTGAGTTGCGAAAACTTCTGGATAGGTATCCTACATCTGAACTGAATTCTTTCTGGTTAAAGAATCTCTTTCTAGTTGCTCTGGAACAATTAGGAGATTCTCTAGAAGAAATACGGGGTTCTGTTTCTGGCGGCAACATGCTATTG---GGTGGTGATCCCGCTTATGGGGTCAAATCAATCCGT------TCTAAGAAGAAATATTTGAATATCAATCTCATCGATCTCGTAAGTATCATACCAAATCCCATCAATCGAATCACTTTTTCGAGAAATACTAGACATCTAAGTCATACAAGTAAAGAGATCTATTCATTGATAAGAAAAAGAAAAAACGTGAACAGTGATTGGATTGATGATAAAATAGAATCCTGGGTCGCGACCAGTGATTCGATTGATGATGAAGAAAGAGAATTTTTGGTTCAATTCTCCACCTTAACGACAGAAAAAGGGATTGATCAAATTCTATTGAGTCTGACTCATAGTGATTATTTATCTAGTGATCATTTATCAAAGAACGACTCTGGTTATCAAATGATTGAACACCCAGGATCAATTTACTTACGATATTTAGTTGACATTCATAAAAAGTGTCTAATGAATTATGAGTTCAATACATCCTGTTTAGCAGAAAGACGGATATTCCTTGCTCATTATCAGACAATCACTTATTCACAAACCTCGTGGGGGGCTAATAGTTTTCATTTCCCGTCTCATGAAAAACCCTTTTCGCTCCGCTTAGCCCTATCCCCCTCTAGGGGTATTTTAGTGATAGGTTCTATAGGAACTGGACGCTCCTATTTGGTCAAATACCTAGCGACAAACTCCTATGTTCCTTTG------GTATTTCTGAACAAGTTCCTGGATAACAAGCCTAAAGGTTTTCTTATTGATGATATCGAT------------------ATTGATGATAGTGACAATATTGATGATAGTGACGAGATT------------------GATGCTAGTGACGATATTGATCGTGACCTTGATACGGAGCTGGAGCTGCTAACTATGATGAATGCGCTAACTATGGATATGATGCCGGAAATAGACCGATTTTCTATCACCCTTCAATTCGAATTAGCAAAAGCAATGTCTCCTTGCATAATATGGATTCCAAACATTCATGATCTGGATGTGAATGAGTCGAATTACTTATCCCTCGGTCTATTAGTGAACTATCTATCCAGGGATTGTGAAAGATGTTTCACTAGAAATATTCTTGTTATTGCTTCGACTCATATTCCCCAAAAAGTGGATCCCGCTCTAATAGTTCCGAATAAATTAAACACATGCATTAAGATACGAAGGCTTCTTATTCCACAACAACGAAAGCACTTTTTCAATCTTTCATATACTAGGGGATTTCACTTGGAAAATAAAATGTTCCAT------ACTAATGAATTCGGGTACATAACCATGGGTTCCAATGTACGAGATCTTGTAGCACTTACCAACGAGGCCTTATCTATTAGTATTACACAGAAGAAATCAATTATAGACACTAATACAATTAGATCCGCTCTTCATAGACAAACTTGGGATTTGCGATCCCAGGTAAGATCGGTTCAGGATCATGGGATCCTTTTCTATCAGATAGGAAGGGCTGTTGCACAAAATGTACTTCTAAGTAATTGCCCCATAGATCCTATATCTATCTATATGAAGAAGAAATCATGTAACGAAGGGGATTCTTATTTGTACAAATGGTACTTCGAACTTGGAACGAGCATGAAGCAATTAATGATACTTCTTTATCTTTTGAGTTGTTCTGCCGGATCGATCGCCCAAGACCTTTGGTCTCTACCCGGACCCGATGAAAAAAATGGGATCACTTCTTATGGACTCGTTGAGAATGATTCTGATCTAGTTCATGGCCTATTAGAAGTAGAAGGCGCTCTGGGGGGATCCTCACGGACAGAAAAAGATTGCAGTCAGTTTGATAATGATCGAGTTACATTGCTTCTTCGGCCCGAACCAAGGAATCCTTTAGATATGATGAAAAATGGATCTTGTTCTATCGTTGATCAGAGATTTCTCTATGAAAAATACGAATCGGAGTTTGAAGAAGGGGAAGTAGAAGGAGCCCTCGACCCGCAACAGATAGAAGAGGATTTATTCAATCACATAGTTTGGGCTCCTAGAATATGGCGCCCTTGGGGCTTTCTATTTGATTGTATCGAAAGGCCCAATGAATTGGGATTTCCCTATTGGGCCAGGTCATTTCGAGGCAAGCGGATCATTTATGATGAAGAGAATGAGCTTCAAGAGAATGATTCGGAGTTCTTGCAGAGTGGAACCATGCAGTACCAGACACGAGATAGATCTTTCAAAGAACAAGGTTTTTTTCGAATAAGCCAATTCATTTGGGACCCTGCAGATCCACTCTTTTTCCTATTCAAAGATCAGCCCTCTGTCTCTGTGTTTTCACATCGAGAATTCTTTGCAGATGAAGAGATGTCAAAGGGGCTTCTTACTTCCCAAACAGATCCTCCTACATCTATATATAAACGCTGGTTTCTCAAGAATACGCAAGAAAAGCACTTCGAATTGTTGATTCATCACCAGAGATGGCTTAGAACCAAGAGTTCATTATCTAATGGATCTTTCCGTTCTAATACCCTATCCGAGAGTTATCAGTATTTATCAAATCTGTTCCTATCTAACGGAAGGTTATTGGATCAAATGACAAAGACATTGTTGAGAAAAAGATGGCTTTTTCCGGATGAAATGAAAATTGGATTCATG------------------------------
>Crassula_mesembrianthemopsis
ATGAAAGGACATCAATTCAAATCCTGGATTTTCGAA------------TTGAGAGAGATCAAGAATTCT---CGCTCTTTCTTAGATTCATGGACCCAATTCAATTCAGTGGGATCTTTCATTCACATTTTTTTCCACCAAGAACGTTTTCTAAAACTCTTTGACCCCCGAATTTTGAGTATCCTACTTTCACGCAATTCACAGGGT------TCAACAAGCAATCGATATTTCACGATCAAGGGTGCAGTACTATTTGTAGTAGCGGTCCTTATATATCGTATTAACAATCGAAATATGGTCGAAAGAAAAAATATCTATTTGACAGGGCTTATTCCTATACCTATGAATTCCATTGGACCCAGAAATGATACATTGGAAGAATCTTTTGGGTCTTCCAATATCCATAGGTTGATTGTTTCGCTACTGTATCTTCCAAAAGGAAAAAAGATCTCTGAGAGTTTTTTACTGGATCCGAAAGAGAGTACTTGGGTTCTCCCAATAACTAAAAAGTGTATCATGCCTGAATCTAACTGGGGTTGGCGGTGGTGGAGGAACTGGATCGGAAAAAAGAGGGATTCTAGTTGTAAGATATCTAATGAAACCGTCGCTGGAATTGAGATCTCATTCAAAGAGAAAGATATCAAATATCTGGAGTTTCTT---------------------------------------------------------------------------------------------------------------------------------------------------------------------------------------------------------------------------------------------------------------------------------------------------------------------------------------------------------------------------------------------------------------------------------------------------------------------------------------------------------------------------------------------------------------TCTAGAAATCATTTCGATTCCATTAGTAATGAGGATTCGGAATATCACACATTGATCAATCAAAGAGAGATTCACCAACTAAAAGAAAGCTCGATTCTTGGGGATCCTTCCTTTCTTCAAACGGAACGAACAGAGATAGAATCAGACCGATTCCCGAAATGCCTTTCTGGATATTCCTCAATGTCCCGGCTATTCACGGAACGTGAGAAGCAGATGACTAATCATCTGATTCCGGAAGAAGTCGAAGAAGTTCTTGGGAATCCTACAAGATCCATTCGTTCTTTTTTCTCTGACAGATGGTCAGAACTTCATCTGGGTTCGAATCCTACTGAGAGGTCCACTAGAGATCAGAAATTGTTGAAG------AAAGAGCAAGATCCTTCTTTTGTCCCTTCCAGGCGATTGGAAAATAAAGAAAAAGAAATGGTTAATATATTCAAGATAATTACGTATTTACAAAATACTGTCTCAATTCATCTTATTTCATCAGATCCGGGATGTGATATGGTTCCGAAGGACGAACCAGATATGGAC---------AAGATTTCAATCTTGAACAAAAATCCATTTTTTGATTTATTTCATCTATTCCATGCCCGGAACAGGGGGGGATACGCGTTATGCCATGATTTTGAATCAGAAGAGAGATTTCAAGAAAAGGCAGATCTATTCACTTTATCAATAACCGAGCCAGATCTGGTGTATCATAAGGGATTTGCCTTTTCTATTGATTCCTACGGATTGGATCAAAACCAATTCTTGAGTGAG---------GCCGGGGATGAATCGAAAAAGAAATCTTTATTGGTTCTACCTCCTCTTTTTTATGAAGAGAATGAATCTTTTTACCGAAGGATGAGAAAAAAATGGGTCCGT------------------------------------------------------------------ATGGAGGCATTCAATCAATCGGGATTGATCCGAAATCTGATTCAAATCCAATATAGCACCCATGGGTACATAAGAAATGTATTGAATCAATTCTTTTTAATGAATAGATCTGATCGCAACTTCGAATATGGAATTCAAAGGGATCCAATAGGAAATGATACTCTGAATCATAGAACTCTAATGAAATATACGATCAACCAACATTTATCGAATTTGAAAAAGAGTCAGAAGAAATGGTTCGACCCTCTTCTTTGGATTTCTCGAACCGAGAGATCCATGAATCGGGATCCTAATGCAGATAGATACAAAGGGTCCAATGGGAGCAAAAATTTCCAG---------GAACATTTAGTTTCTGAGCAGAAGAGCCATTTT------CAAGTAGTGTTCGATCGATTACTACGTAATCAATATTCGATTGATTGGTCTGAAGTTATCGACAAAAAAGAT---------------------------------------------TTGTCCAAGTTGCTTCTCTTTTTGTCTAACTCACTTCCTTTTTTCTTTGTGAGTTTCGGGAATATCCCGATTCATAGGTCCGAGATCCACATCTATGAATTGAAAGGTCCGAATGATCAACTCTGCAATCCGTTGTTAGAATCAATAGGTCTTCAAATCGTTCATTTGAAAAAATGGAAACCCTTC------TTATTGGATGATCATGATACT---------TCGAAATTCTTGATCAATGGAGGACCAATATCACCATTTTTGTTCAATAAGATACCAAAGTGGATGATTGACTCATTCCATACTCAAAATAATCGCAGGAAATCCTTTGATAACACGGATTCCTATTTATCAACGATATCCCACGATGAAGACAATTGGCTGAATCCCGTGAAACCATTTCATGGAAGTTCATTGATATCTTCTTTTTATAAAGCAAATCGACTTCGATTCTTTAATAATCCACATCAGTTCTGCTTCTATTGT------AACAAAAGATTCCCCTTTTATGTGGAAAAGGCCCGTATCAATAATTCGGATTTTACGTATGGACAATTCCTCAATATCTTGTTCATTCGCAACAAAATCTTTGATTTGTGCGGCGGTAAAAAAAAACATGCTTTTTTGGAGAGAGAGACTCTT------TCACCAATCGAGTCACAGGTATCTAACATATTCATACCTAACGATTTTCCACAAAGTGTTGACGAAACGTATAACTTGTACAAATCTTTCCATTTTCCAATTCGATCCGATCCATTC------GTTCGTAGAGCT------ATTTATTCGATCGCAGACATTTCTGCAACACCTCTAACAGAGGGACAAATAGTCCATTGTGAAAGACCTTATTGTCAACCTCTTTCAGATCTGAATCTATCTGATTCAGAAGGGAAGAACTTGCACCAGTATCTCCATTTCAATTCAAACATGAGTTTGATTCACACTCCATGTTCTGAGAAAGATTTACCATCCGAAAATAGGAAAAAACGGAGTCTTTGTCTAAAGAAATGCGTTGAGAAAGGGCAGATGTATAGAACCTTTCAACGAGATAGGGCTTTTTCAACGCTTTCAAAATGGAATCTATTCCAAACATATATGCCATGGTTCCTTACTTCGACAGGGTACAAATATCTAAATTTTTTATTTTTAGATACTTTTTCAGACCTATTGTCGATACTAAGTAACAGTCACAAATTTGTATCCATTTTTCATGATATTATGTATGGATCAGATATATCATGGCGAATTCTTCAGAAAAAAGGGTGTCTTCCACAATGGAATCTGATAAGCGAGATTTCGAGAAAGTGTTTACATAATTTTCTTATGTTCGAAGAAATGATTCATCGAAATAATGAGTCCCCGTTGATATCGACACATCTGAGATTGCCAAATGTTCATGAGTTCCTCTATTCAATCCTTTTCCTTCTTCTTGTTGTTGGATATCTCGTTCGTACACATCTTCTCTTTGTTTCCCGCGCCTCTAGTAAGTTACAGACAGAGTTCGAAAAGGTCAAATCTTTGATGATTCAACCATACATGATTGAGTTGCGAAAACTTCTGGATAGGTATCCTACATCTGAACTGAATTCTTTCTGGTTAAAGAATCTCTTTCTAGTTGCTCTGGAACAATTAGGAGATTCTCTAGAAGAAATACGGGGTTCTGTTTCTGGCGGCAACATGCTATTG---GGTGGTGATCCCGCTTATGGGGTCAAATCAATCCGT------TCTAAGAAGAAATATTTGAATATCAATCTCATCGATCTCGTAAGTATCATACCAAATCCCATCAATCGAATCACTTTTTCGAGAAATACTAGACATCTAAGTCATACAAGTAAAGAGATCTATTCATTGATAAGAAAAAGAAAAAACGTGAACAGTGATTGGATTGATGATAAAATAGAATCCTGGGTCGCGACCAGTGATTCGATTGATGATGAAGAAAGAGAATTTTTGGTTCAATTCTCCACCTTAACGACAGAAAAAGGGATTGATCAAATTCTATTGAGTCTGACTCATAGTGATTATTTATCTAGTGATCATTTATCAAAGAACGACTCTGGTTATCAAATGATTGAACACCCAGGATCAATTTACTTACGATATTTAGTTGACATTCATAAAAAGTGTCTAATGAATTATGAGTTCAATACATCCTGTTTAGCAGAAAGACGGATATTCCTTGCTCATTATCAGACAATCACTTATTCACAAACCTCGTGGGGGGCTAATAGTTTTCATTTCCCGTCTCATGAAAAACCCTTTTCGCTCCGCTTAGCCCTATCCCCCTCTAGGGGTATTTTAGTGATAGGTTCTATAGGAACTGGACGCTCCTATTTGGTCAAATACCTAGCGACAAACTCCTATGTTCCTTTG------GTATTTCTGAACAAGTTCCTGGATAACAAGCCTAAAGGTTTTCTTATTGATGATATCGAT------------------ATTGATGATAGTGACAATATTGATGATAGTGACGAGATT------------------GATGCTAGTGACGATATTGATCGTGACCTTGATACGGAGCTGGAGCTGCTAACTATGATGAATGCGCTAACTATGGATATGATGCCGGAAATAGACCGATTTTCTATCACCCTTCAATTCGAATTAGCAAAAGCAATGTCTCCTTGCATAATATGGATTCCAAACATTCATGATCTGGATGTGAATGAGTCGAATTACTTATCCCTCGGTCTATTAGTGAACTATCTATCCAGGGATTGTGAAAGATGTTTCACTAGAAATATTCTTGTTATTGCTTCGACTCATATTCCCCAAAAAGTGGATCCCGCTCTAATAGTTCCGAATAAATTAAACACATGCATTAAGATACGAAGGCTTCTTATTCCACAACAACGAAAGCACTTTTTCAATCTTTCATATACTAGGGGATTTCACTTGGAAAATAAAATGTTCCAT------ACTAATGAATTCGGGTACATAACCATGGGTTCCAATGTACGAGATCTTGTAGCACTTACCAACGAGGCCTTATCTATTAGTATTACACAGAAGAAATCAATTATAGACACTAATACAATTAGATCCGCTCTTCATAGACAAACTTGGGATTTGCGATCCCAGGTAAGATCGGTTCAGGATCATGGGATCCTTTTCTATCAGATAGGAAGGGCTGTTGCACAAAATGTACTTCTAAGTAATTGCCCCATAGATCCTATATCTATCTATATGAAGAAGAAATCATGTAACGAAGGGGATTCTTATTTGTACAAATGGTACTTCGAACTTGGAACGAGCATGAAGCAATTAATGATACTTCTTTATCTTTTGAGTTGTTCTGCCGGATCGATCGCCCAAGACCTTTGGTCTCTACCCGGACCCGATGAAAAAAATGGGATCACTTCTTATGGACTCGTTGAGAATGATTCTGATCTAGTTCATGGCCTATTAGAAGTAGAAGGCGCTCTGGGGGGATCCTCACGGACAGAAAAAGATTGCAGTCAGTTTGATAATGATCGAGTTACATTGCTTCTTCGGCCCGAACCAAGGAATCCTTTAGATATGATGAAAAATGGATCTTGTTCTATCGTTGATCAGAGATTTCTCTATGAAAAATACGAATCGGAGTTTGAAGAAGGGGAAGTAGAAGGAGCCCTCGACCCGCAACAGATAGAAGAGGATTTATTCAATCACATAGTTTGGGCTCCTAGAATATGGCGCCCTTGGGGCTTTCTATTTGATTGTATCGAAAGGCCCAATGAATTGGGATTTCCCTATTGGGCCAGGTCATTTCGAGGCAAGCGGATCATTTATGATGAAGAGAATGAGCTTCAAGAGAATGATTCGGAGTTCTTGCAGAGTGGAACCATGCAGTACCAGACACGAGATAGATCTTTCAAAGAACAAGGTTTTTTTCGAATAAGCCAATTCATTTGGGACCCTGCAGATCCACTCTTTTTCCTATTCAAAGATCAGCCCTCTGTCTCTGTGTTTTCACATCGAGAATTCTTTGCAGATGAAGAGATGTCAAAGGGGCTTCTTACTTCCCAAACAGATCCTCCTACATCTATATATAAACGCTGGTTTCTCAAGAATACGCAAGAAAAGCACTTCGAATTGTTGATTCATCACCAGAGATGGCTTAGAACCAAGAGTTCATTATCTAATGGATCTTTCCGTTCTAATACCCTATCCGAGAGTTATCAGTATTTATCAAATCTGTTCCTATCTAACGGAAGGTTATTGGATCAAATGACAAAGACATTGTTGAGAAAAAGATGGCTTTTTCCGGATGAAATGAAAATTGGATTCATG------------------------------
>Crassula_deltoidea
ATGAAAGGACATCAATTCAAATCCTGGATTTTCGAA------------TTGAGAGAGATCAAGAATTCT---CACTCTTTCTTAGATTCATGGACCCAATTCAATTCAGTGGGATCTTTCATTCACATTTTTTTCCAACAAGAACGTTTTCTAAAACTCTTTGACCCCCGAATTTTAAGTATCCTACTTTCACGCAATTCACAGGGT------TCAACAAGCAATCGATATTTCACGATCAAGGGTGCAGTACTCTTTGTAGTAGCGGTCCTTATATATCGTATTAACAATCGAAATATGGTCGAAAGAAAAAATATCTATTTGACAGGGCTTCTTCCTATACCTATGAATTCCATTGGACCCAGAAATGATACATTGGAAGAATCTGTTGGGTCTTCCAATATCCATAGGTTGATTGTTTCGCTCCTGTATCTTCCAAAAGGAAAAAAGATCTCTGAGAGTTGTTTCCTGGATCCGAAAGAGAGTACTTGGGTTCTCCCAATAACTAAAAAGTGTATCATGCCTGAATCTAACTGGGGTTGGCGGTGGTGGAGGAACTGGATCAGAAAAAAGAGGGAT---------------------------------------------------------------------------------------------------------------------------------------------------------------------------------------------------------------------------------------------------------------------------------------------------------------------------------------------------------------------------------------------------------------------------------------------------------------------------------------------------------------------------------------------------------------------------------------------------------------------TCTAGCCAATTGAAAGGATCTTCTGATCAATCTAGAAATCATTTCTATTCCATTAGTAATGAGGATTCGGAATATCACACATTGATCAATCAAAGAGAGATTCACCAACTAAAAGAAAGCTCGATTCTTTGGGATCCTTCCTTTCTTCAAACGGAACGAACAGAGATAGAATCAGACCGATTTCCGAAATGCCTTTCTGGATATTCCTCAATGCCCCGGCTATTCACGGAATGTGAGAAGCACAGGAAGAATCATCTGCTTCCGGAAGAAGCCGAAGAAGTTCTTGGGAATCCTACAAGATCCATTTGTTCTTTTTTCTCTGACAGATGGTCAGAACTTCATCTGGGTTCGAATCCTACTGAGAGGTCCACTAGAGATCAGAAATTGTTGACG------AAACAACAAGATCCTTCTTTTGTCCCTTCCAGGCGATTGGAAAATACAGAAAAAGAAAGGGTTAATATATTCAAGATAATTACGTATTTACAAAATACTGTCTCAATTCATCTTATTTCATCAGATCCGGGGTGTGATATGGTTCCGAAGGACGAACCAGATATGGAC---------AAGATTTCAGTCTTGAACAAAAATCCATTTTTTTATCTATTTCATCTATCCCATGACCGGAACAGGGGGGGATACGCGTTACGCCATGGTTTTGAATCAGAACAGAGATTTCAAGAAAAGGCAGATCTATTCACTCTATCAATAACCGAGCCAGATCTAGTGTATCATAAGGGATTTGCCTTTTATCTTGATTCCTACGGATTGGATCAAAACCAATTCTTGAATGAG---------GCCAGGGATGAATCGAAAAGGAAATCTTTATTGGTTCTACCTCCTATTTTTTATGAAGAGAATGAATCTTTTTATCGAAGGATGAGAAAAAAATGGGTCCGTATCTCCCGCGGGAACGATTTGGAGGATCCAAAACCAAAAAGAGTGGTATTTGCTAGCAACAACATAATTCAGGCATTCAATCAATCGAGATTGATCCGAAATCTGATTCAAATCCAATATAGCACCCATGGGTACATAAGAAATGTATTGAATCAATTCTTTTTAATGAATAGATCCGATCGCAACGTCGAATATGGAATTCAAAGGGATCCAATAGGCAATGATACTCTGAATCATAGAACTCTAATGAAATATACGATCAACCAACATTTATCGAATTTTAAAAAGAGTCAGAACAAATGGTGCGACCCTCTTATTTGGATTTCTCGAACCGAGAGATCCATGAATCGGGATCCTAATGCAGATAGATACAAAGGGTCCAATGAGAGCAAAAATTTCCAG---------GAACATTTCGTTTCTGAGCAGAAGAGCCATTTT------CAAGTAGTGCTCGATCGATTACTACGTAATCAATCGAAGATTGATTGGTCTGAAGTTATCGACAAAAAAGAT---------------------------------------------TTGTCCAAGTTGCTTCTCTTTTTGTCTAACTCACTTCCTTTTTTCTTTCTGAGTTTCGGGAATATCCGCATTAATAGGTCCGAGATCTACATCTATGAATTGAAAGGTCCGAATGATCAACTCTGCAATCAGTTGTTAGAATCAATAGGTCTTCAAATCGTTCATTTGAAAAAATGGAAACCCTTC------GTATTGGATGATCATGATACT---------TCGAAATTCTTGATCAATGGAGGAACAATATCACCCTTTTTGTTCAATAAGATACCAAAGTGGATGATTGACTCATTCCATACTCGAAAGAATCGCAGGAAATCCTTTGATAACACGGATTCCTATTTCTCAATGATATCCCACGATGAAGACAATTGGCTGAATCCCGTGAAACCATTTCATGGAAGTTCATTAATATCTTCTTTTTATAAAACAAATCGACTTCGATTCTTGAATAATCCACATCACTTCTGCTTCTATTGT------AACAAAAGATTCCCCTTTTATATGGAAAAGGCCCGTATCAATAATTATGATTTTACGTATGGACAATTCCTCAATATCTTGTTCATTCGCAACAAAATATTTGATTTGTGCGGCGGTAAAAAAAAACATGCTTTTTTGCAGAGAGATACTATT------TCACCAATCGAGTCACAGGTATCTAACATATTCCTACCTAACAATGTTCCACAAAGTGGTGACGAAACGTATAACTTGTACAAATCTTTCCATTTTCCAATTCGATCCGATCCATTC------GTTCGTAGAGCT------ATTTATTCGATCGCAGACATTTCTGGAACACCTCTAACAGAGGGACAAAGAGTCCATTTTGAAAGAACTTGTTGTCAACCTCTTTCAGATCTAAATCTATCTGATTCAGAAGGGAAGAACTTGCACCAGTATCTCAATTTCAATTCAAACATAAGGTTGATTCACACTCCATGTTCTGAGAAAGATTTACCATCCGAAAATAGGAAAAAACGGAGTCTTTGTCTAAAGAAATGCGTTGAGAAAGGGCAGATGTATAGAACCTTTCAACGAGATAGTGCTTTTTCCGCGCTTTCAAAATGGAATCTATTCCAAACATATATGCCATGGTTACTTACTTCGACAGGGTACAAATATCTACATTTTTTATTTTTAGATACTTTTTCAGACCTATTGCCGATACTAAGTAAAAGTCAAAAGTTTGTATCCATTTTTCATGATATTATGTATGGATCAGATATATCATGGAGAATTCTTCAGAAAAAAGGGTGTCTTCCACAATGGAATATGATAAGCGAGATTTCGAGAAAGTCTTTACATCATTTTCTTATGTTCGAAGAAAGGATTCATCGAAATAATGAGTCACCATTGGTATCGACACATCTGAGATTGCCAAATGTTCATGAGTTCCTCTATTCAATCCTTTTCCTTCTTTTTGTTGTTGGATATCTTGTTCGTACACATCTTCTCTTGGTTTACCGAGCCTCTAGTGAGTTACAGACAGAGTTCGAAAGGGTCAAATCTTTGATGATTCCACCATACATGATTGAGTTGCGAAAACTTCTGGCTAGGTATCCTACATCTGAACTGAATTCTTTCTGGTTAAAGAATCTCTTTCTAGTTGCTCTGGAACAATTAGGAGATTCTCTAGAAGAAATACGGGGTTCTGTTTATGGCGGCAACATGCTATTT---GGTGGTGATCCCGCTTATGGGGTCAAATCAATCCGTTCTAATTCTAAGAAGAAAGATTGGAATATCAATCTCATGGATCTCATAAGTATCATACCAAATCCCATCAATCGAATCACTTTTTCGAGAAATACGAGACATCTAAGTCATACAAGTAAAGAGATCTATTCATTGATAAGAAAAAGAAAAAACGTGAACAGTGATTGGATTGATGATAAAATCGAATCCTGGGTCGCGAACAGTTATTCGATTGATGATGAAGAAAGAGAATTTTTGGTTCAATTCTCCACCTTAACGACAGAAAAAGGGATTGATCAAATTCTATTGAGTCTGACTCATAGTGATTATTTATCTAGTGATCATTTATCAAAGAACGACGCTGGTTATCAAATGATTGAACACCCAGGATCAATTTACTTACGATATTTAGTTGACATTCATAAAAAGCGTCTAATGAATTATGAGTTCAATACATTCTGTTTAGCAGAAAGACGGATATTCCTTGCTCATTATCAGACAATCACTTATTCACAAACCTCGTGTGGGGCTAATCGTTTTCATTTCCCGTATCATGAAAAACCCTTTTCGCTCCGCTTAGCCCTATCCCCCTCTAGGGGTATTTTAGTGATAGGTTCTATAGGAACTGGACGCTCCTATTTGGTCAAATACCTAGCGACAAACTCCTATGTTCCTTTG------GTATTTCTGAACAAGTTCCTGGATAACAAGCCTAAAGGTTTTCTTATTGATGATATCGAG------------------------------------ATTGATGCGAGTGACGAGATT------------------GATGCTAGTGACGATATCGATCGTGACCTTGATACGGAGCTGGAACTGCTAACTATGATGAATGCGCTAACTATGGATATGATGCTGGAAATAGATCGATTTTCTATAACCCTTCAATTCGAATTAGCAAAAGCAATGTCTCCTTGCATAATATGGATTCCAAACATTCATGATCTGGATGTGAATGAGTCGAATTACTTATCCCTCGGTCTATTAGTGAACTATCTATCCAGGGATTGTGAAAGATGTTTCACTAGAAATATTCTTGTTATTGCTTCGACTCATATTCCCCAAAAAGTGGATCCCGCTCTAATAGTTCCGAATAAATTAAATACATGCATTAAGATACGAAGGCTTCTTATTCCACAACAACGAAAGCACTTTTTCAATCTTTCATATACTAGGGGATTTCACTTGGAAAATAAAATGTTCCAT------ACTAATGAATTTGGGGCCATAACCATGGGTTCCAATGCACGAGATCTTGTAGCACTTACCAATGAGGCCTTATCGATTAGTATTACACAGAAAAAATCAATTATAGACACTAATACAATTAGATCCGCTCTTCATAGACAAACTTGGGATTTGCGATCCCAGGTAAGATCGGTTCAGGATCATGGGATCCTTTTCTATCAGATAGGAAGGGCTGTTGCACAAAATGTACTTATAAGTAATTGCCCCGTAGATCCTATATCGATCTATATGAAGAAGAAATCATGTAACGAGGGGGATTCTTATTTGTACAAATGGTACTTCGAACTTGGAACGAGCATGAAGAAATTAATGATACTTCTTTATCTTTTGAGTTGTTCTGCCGGATCGGTCGCCCAAGACCTTTGGTCTCTACCTGGACCCGATGAAAAAAATGGGATCACTTCTTATGGACTCGTTGAGAATGATTCTGATCTAGTTCATGGCCTATTAGAAGTAGAAGGCGCTCTGGGGGGATCCTCACGGACAGAAAAAAATTGCAGTCAGTTTGATAATGATCGAGTGACATTGCTTCTTCGGCCCGAACCAAGGAATCCTTTAGATATGATGCAAAATGGATCTTGTTCTATCGTTGATCAGAGATTTCTCTATGAAAAAGATGAATCGGAGTTTGAAGAAGGGGAAGTAGAAGGAGCCCTCGACCCGCAACAGATAGAAGAGGATTTATTCAATCACATAGTTTGGGCTCCTAGAATATGGCGCCCTTGGGGCTTTCTATTTTATTGTATCGAAAGGCCCAATGAATTGGGATTTCCCTATTGGGCCAGGTCATTTCGGGGCAAGCGGATTATTTATGATGAAGAGAATGAGCTTCAAGAGAATGATTCGGAGTTCTTGCAGAGTGGAACCATGCAGTACCAGACACGAGATAGATCTTCCAAAGAACAAGGCTTTTTTCGAATAAGCCAATTCATTTGGGACCCTGCAGATCCACTATTTTTCCTATTCAAAGATCAGCCCCCTGTCTCTGTGTTTTCACATCGAGACTTCTTTGCCGATGAAGAGATGTCAAAGGGTCTTCTTACTTCCCAAACAGATCCTCCTACATCGATATATAAACGCTGGTTTATGAAGACTACGCAAGAAAAGCACTTCGAATTGTTGATTCATCACCAGAGATGGCTTAGAACCAAGAGTTCATTATCTAATGGATCTTTCCGTTCGAATACTCTATCCGAGAGTTATCAGTATTTATCAAATCTGTTCCTATCTAACGGAAGGCTCTTGGATCAAATGACAAAGACATTGTTGAGAAAAAGATGGCTTTTTCCGGATGAAATGAAAATTGGATTCATG------------------------------
>Crassula_expansa_subsp_fragilis
ATGAAAGGACATCAATTCAAATCCTGGATTTTCGAA------------TTGAGAGAGATCAAGAATTCT---CACTCTTTCTTAGATTCATGGACCCAATTCAATTCAGTGGGATCTTTCATTCACATTTTTTTCCACCAAGAACGTTTTCTAAAACTCTTTGACCCCCGAATTTTAAGTATCCTACTTTCACGCAATTCACAGGGT------TCAACAAGCAATCGATATTTCACGATCAAGGGTGCAGTACTCTTTGTAGTAGCGGTCCTTATATATCGTATTAACAATCGAAATATGGTCGAAAGAAAAAATATCTATTTGACAGGGCTTCTTCCTATACCTATGAATTCCATTGGACCCAGAAATGATACATTGGAAGAATCTGTTGGGTCTTCCAATATCCATAGGTTGATTGTTTCGCTCCTGTATCTTCCAAAAGGAAAAAAGATCTCTGAGAGTTGTTTCCTGGATCCGAAAGAGAGTACTTGGGTTTTCCCAATAACTAAAAAGTGTACCATGCCTGAATCTAACTGGGGTTGGCGGTGGTGGAGGAACTGGATCGGAAAAAAGAGGGAT---------------------------------------------------------------------------------------------------------------------------------------------------------------------------------------------------------------------------------------------------------------------------------------------------------------------------------------------------------------------------------------------------------------------------------------------------------------------------------------------------------------------------------------------------------------------------------------------------------------------TCTAGCCAATTGAAAGGATCTTCTGATCAATCTAGAAATCATTTCGATTCCATTAGTAATGAGGATTCGGAATATCACACATTGATCAATCAAAGAGAGATTCACCAACTAAAAGAAAGCTCGATTCTTTGGGATCCTTCCTTTCTTCAAACGGAACGAACAGAGATAGAATCAGACCGATTTCCGAAATGCCCTTCTGGATATTCCTCAATGTCCCGGCTATTCACGGAATGTGAGAAGCACATGAAGAATCATCTGCTTCCGGAAGAAGCCGAAGAAGTTCTTGGGAATCCTACAAGATCCATTCGTTCTTTTTTCTCTGACAGATGGTCAGAACTTCATCTGGGTTCGAATCCTACTGAGAGGTTCACTAGAGATCAGAAATTGTTGACG------AAACAACAAGATCCTTCTTTTGTCCCTTCCAGGCGATTGGAAAATACAGAAAAAGAAAGGGTTAATATATTCAAGATAATTACGTATTTACAAAATACTGTCTCAATTCATCTTATTTCATCAGATCCGGGATGTGATATGGTTCCGAAGGACGAACCAGATATGGAC---------AAGATTTCGGTCTTGAACAAAAATCCATTTTTTTATTTATTTCATCTATCCCATGGCCGGGACAGGGGGGGATACGCGTTACGCCATGGTTTTGAATCAGAACAGAGATTTCAAGAAAAGGCAGATCTATTCACTCTATCAATAACCGAGCCAGATCTGGTGTATCATAAGGGATTTGCCTTTTCTCTTGATTCCTACGGATTGGATCAAAACCAATTCTTGAATGAC---------GCTAGGGATGAATCGAAAAACAAATCTTTATTGGTTCTACCTCCTATTTTTTATGAAGAGAATGAATCTTTTTATCGAAGGATGAGAAAAAAATGGGTCCGTATCTCCTGCGGGAACGATTTGGAGGATCCAAAACCAAAAAGAGTGGTATTTGCTAGCAACAACATAATTCAGGCATTCAATCAATCTAGATTGATCCGAAATCTGATTCAAATCCAATATAGCACCCATGGGTCCATAAGAAATGTATTGAATCAATTCTTTTTAATGAATAGATCCGATCGCAACGTTGAATATGGAATTCAAAGGGATCCAATAGGCAATGATACTCTGAATCATAGAACTCTAATGAAATATACGATCAACCAACATTTATCGAATTTGAAAAAGAGTCAGAAGAAATGGTGCGACCCTCTTATTTGGATTTCTCGAACCGAGAGATCCATGACTCGGGATCCTAATGCAGATAGATACAAAGGGTCCAATGAGAGCAAAAATTTCCAG---------GAACATTTCGTTTCTGAGCAGAAGAGCCATTTT------CAAGTAGTGCTCGATCGATTACTACGTAATCAATCTTCGATTGATTGGTCTGAAGTTATCGACAAAAAAGAT---------------------------------------------TTGTCCAAGTTGCTTCTCTTTTTGTCTAACTCACTTCCTTTTTTCTTTCTGAGTTTCGGGAATATCCGCATTAATAGGTCCGAGATCCACATCTATGAATTGAAAGGTCCGAATGATCAACTCTGCAATCAGTTGTTAGAATCAATAGGTCTTCAAATCGTTCATTTGAAAAAATGGAAACCCTTC------GTAGTGGATGATCATGATACT---------TCGAAATTCTTGATCAATGGAGGAACAGTATCACCCTTTTTGTTCAATAAGATACCAAAGTGGATGATTGACTCATTCTATACTCGAAAGAATCGCAGGAAATTCTTTGATAACATGGATTCCTATTTCTCAATGATATCCCACGATGAAGACAATTGGCTGAATCCCGTGAAACCATTTCATGGAAGTTCATTGATATCTTCTTTTTATAAAACAAATCGACTTCGATTCTTGAATAATCCACATCACTTCTGCTTCTATTGT------AACAAAAGATTCCCCTTTTATATGGAAAAGGCCCGTATCAATAATTATGATTTTACGTATGGACAATTCCTCAATATCTTGTTCATTCGCAACAAAATATTTGATTTGTGCGGCGGTAAAAAAAAACATGTTTTTTTGCAGAGAGATACTATT------TCACCAATCGAGTCACAGGTATCTAACATATTCCTACCTAACAATGTTCCACAAAGTGGTGACGAAACGTATAACTTGTACAAATCTTTCCATTTTCCAATTCGATCCGATCCATTC------GTTCGTAGAGCT------ATTTATTCGATCGCAGACATTTCTGGAACACCTCTAACAGAGGGAGAAAGAGTCCATTTTGAAAGAACCTGTTGTCAACCTCTTTCAGATCTGAATCTATCTGATTCAGAAGGGAAGAACTTGCACCAGTATCTCAATTTCAATTCAAACATAAGGTTGATTCACACTCCATGTTCTGAGAAAGATTTACCATCCGAAAATAGGAAAAAACGGAGTCTTTGTCTAAAGAAATGCGTTGAGAAAGGGCAGATGTATAGAACCTTTCAACGAGATAGTGCTTTTTCCACGCTTTCAAAATGGAATCGATTCCAAACATATATGCCATGGTTACTTACTTCGACAGGGTACAAATATCTACATTTTTTATTTTTAGATACTTTTTCAGACCTATTGCCGATACTAAGTAAAAGTCAAAAGTTTGTATCCATTTTTCATGATATTATGTATGGATCAGATATATCATGGAGAATTCTTCAGAAAAAAGGGTGTCTTCCACAATGGAATATGATAAGCGAGATTTCGAGAAAGTCTTTACATCATTTTCTTATGTTCGAAGAAAGGATTCATCGAAATAATGAGTCACCATTGATATCGACCCATCTGAGATTGCCAAATGTTCATGAGTTCCTCTATTCAATCCTTTTCCTTCTTTTTGTTGTTGGATATCTCGTTCGTACACATCTTCTCTTGGTTTACCGAGCCTCTAGTGAGTTACAGACAGAGTTCGAAAGGGTCAAATCTTTGATGATTCCACCATACATGATTGAGTTGCGAAAACTTCTGGCTAGGTATCCTACATCTGAACTGAATTCTTTCTGGTTAAAGAGTCTCTTTCTAGTTGCTCTGGAACAATTAGGAGATTCTCTAGAAGAAATACGGGGTTCCGTTTCTGGCGGCAACATGCTATTT---GGTGGTGATCCCGCTTATGGGGTCAAATCAATCCGTTCTAATTCTAAGAAGAAAGATTGGAATATCAATCTCATGAATCTCATAAGTATCATACCAAATCCCATCAATCGAATCACTTTTTCGAGAAATACGAGACATCTAAGTCATACAAGTAAAGAGATCTATTCATTGATAAGAAAAAGAAAAAACGTGAACAGTGATTGGATTGATGATAAAATCGAATCCTGGGTCGCGAACAGTTATTCGATTGATGATGAAGAAAGAGAATTTTTGGTTCAATTCTCCACCTTAACGACAGAAAAAGGGATTGATCAAATTCTATTGAGTCTGACTCATAGTGATTATTTATCTAGTGATCATTTATCAAAGAACGACGCTGGTTATCAAATGATTGAACACCCAGGATCAATTTACTTACGATATTTAGTTGACATTCATAAAAAGCGTCTAATGAATTATGAGTTCAATACATTCTGTTTAGCAGAAAGACGGATATTCCTTGCTCATTATCAGACAATCACTTATTCACAAACCTCGTGTGGGGCTAATAGTTTTCATTTCCCGTATCATGAAAAACCCTTTTCGCTCCGCTTAGCCCTATCCCCCTCTAGGGGTATTTTAGTGATAGGTTCTATAGGAACTGGACGCTCCTATTTGGTCAAATACCTAGCGACAAACTCCTATGTTCCTTTG------GTATTTCTGAACAAGTTCCTGGATAACAAGCCTAAAGGGTTTCTTATTGATGATATCGAG------------------------------------ATTGATGCTAGTGACGAGATT------------------GATGCTAGTGACGATATCGATCGTGACCTTGATACGGAGCTGGAACTGCTAACTATGATGAATGCGCTAACTATGGATATGATGCCGGAAATAGACCGATTTTCTATAACCCTTCAATTCGAATTAGCAAAAGCAATGTCTCCTTGCATAATATGGATTCCAAACATTCATGATCTGGATGTGAATGAGTCGAATTACTTATCCCTCGGTCTATTAGTGAACTATCTATCCAGGGATTGTGAAAGATGTTTCACTAGAAATATTCTTGTTATTGCTTCGACTCATATTCCCCAAAAAGTGGATCCCGCTCTAATAGTTCCGAATAAATTAAATACATGCATTAAGATACGAAGGCTTCTTATTCCACAACAACGAAAGTTCTTTTTCAATCTTTCATATACTAGAGGATTTCACTTGGAAAATAAAATGTTCCAT------ACTAATGAATTTGGGGCCATAACCATGGGTTCCAATGCACGAGATCTTGTAGCACTTACCAATGAGGCCTTATCAATTAGTATTACACAGAAAAAATCAATTATAGACACTAATACAATTAGATCCGCTCTTCATAGACAAACTTGGGATTTGCGATCCCAGGTAAGATCGGTTCAGGATCATGGGATCCTTTTCTATCAGATAGGAAGGGCTGTTGCACAAAATGTACTTATAAGTAATTGCCCCGTAGATCCTATATCAATCTATATGAAGAAGCAATCTTGTAACGAGGGGGATTCTTATTTATACAAATGGTACTTCGAACTTGGAACGAGCATGAAGAAATTAATGATACTTCTTTATCTTTTGAGTTGTTCTGCCGGATCGGTCGCCCAAGACCTTTGGTCTCTACCTGGACCCGATGAAAAAAATGGGATCACTTCTTATGGACTCGTTGAGAATGATTCTGATCTAGTTCATGGCCTATTAGAAGTAGAGGGCGCTCTGGGGGGATCCTCACGGACAGAAAAAGATTGCAGTCAGTTTGATAATGATCGAGTGACATTGCTTCTTCGGCCCGAACCAAGGAATCCTTTAGATATGATGCAAAATGGATCTTGTTCTATCGTTGATCAGAGATTTCTCTATGAAAAAGATGAATCGGAGTTTGAAGAAGGGGAAGTAGAAGGAGCCCTCGACCCGCAACAGATAGAAGAGGATTTATTCAATCACATAGTTTGGGCTCCTAGAATATGGCGCCCTTGGGGCTTTCTATTTTATTGTATCGAAAGGCCCAATAAATTGGGATTTCCCTATTGGGCCAGGTCATTTCGGGGCAAGCGGATCATTTATGATGAAGAGAATGAGCTTCAAGAGAATGATTCGGAGTTCTTGCAGAGTGGAACCATGCAGTACCAGACACGAGATAGATCTTCCAAAGAACAAGGCTTTTTTCGAATAAGCCAATTCATTTGGGACCCTGCCGATCCACTATTTTTCCTATTCAAAGATCAGCCCCCTGTCTCTGTGTTTTCACATCGAGACTTCTTTGCAGATGAAGAGATGTCAAAGGGGCTTCTTACTTCCCAAACAGATCCTCCTACATCGATATATAAACGCTGGTTTATCAAGACTACGCAAGAAAACCACTTCGAATTGTTGATTCATCACCAGAGATGGCTTAGAACCAAGAGTTCATTATCTAATGGATCTTTCCGTTCTAATACTCTATCCGAGAGTTATCAGTATTTATCAAATCTGTTCCTATCTAACGGAAGGCTCTTGGATCAAATGACAAAGACATTGTTGAGAAAAAGATGGCTTTTTCCGGATGAAATGAAAATTGGATTCATG------------------------------
>Crassula_volkensii
ATGAAAGGACATCAATTCAAATCCTGGATTTTCGAA------------TTGAGAGAGATCAAGAATTCT---CACTCTTTCTTAGATTCATGGACCCAATTCAATTCAGTGGGATCTTTCATTCACATTTTTTTCCACCAAGAACGTTTTCTAAAACTCTTTGACCCCCGAATTTTAAGTATCCTACTTTCACGCAATTCACAGGGT------TCAACAAGCAATCGATATTTCACGATCAAGGGTGCAGTACTCTTTGTAGTAGCGGTCCTTATATATCGTATTAACAATCGAAATATGGTCGAAAGAAAAAATATCTATTTGACAGGGCTTCTTCCTATACCTATGAATTCCATTGGACCCAGAAATGATACATTGGAAGAATCTGTTGGGTCTTCCAATATCCATAGGTTGATTGTTTCGCTCCTGTATCTTCCAAAAGGAAAAAAGATCTCTGAGAGTTGTTTCCTGGATCCGAAAGAGAGTACTTGGGTTCTCCCAATAACTAAAAAGTGTACCCTGCCTGAATCTAACTGGGGTTGGCGGTGGTGGAGGAACTGGATCGGAAAAAACAGGGAT---------------------------------------------------------------------------------------------------------------------------------------------------------------------------------------------------------------------------------------------------------------------------------------------------------------------------------------------------------------------------------------------------------------------------------------------------------------------------------------------------------------------------------------------------------------------------------------------------------------------TCTAGCCAATTGAAAGGATCTTCTGATCAATCTAGAAATCATTTCGATTCCATTAGTAATGAGGATTCGGAATATCACACATTGATCAATCAAAGAGAGATTCACCAACTAAAAGAAAGCTCGATTCTTTGGGATCCTTCCTTTCTTCAAACGGAACGAACAGAGATAGAATCAGACCGATTTCCGAAATGCCCTTCTGGATATTCCTCAATGTCCCGGCTATTCACGGAATGTGAGAAGCACATGAAGAATCATCTGCTTCCGGAAGAAGCCGAAGAAGTTCTTGGGAATCCTACAAGATCCATTCGTTCTTTTTTCTCTGACAGATGGTCAGAACTTCATCTGGGTTCGAATCCTACTGAGAGGTTCACTAGAGATCAGAAATTGTTGACG------AAACAACAAGATCCTTCTTTTGTCCCTTCCAGGCGATTGGAAAATACAGAAAAAGAAAGGGTTAATATATTCAAGATAATTACGTATTTACAAAATACTGTCTCAATTCATCTTATTTCATCAGATCCGGGATGTGATATGGTTCCGAAGGACGAACCAGATATGGAC---------AAGATTTCGGTCTTGAACAAAAATCCATTTTTTTATTTATTTCATCTATCCCATGACCGGGACAGGGGGGGATACGCGTTACGCCATGGTTTTGAATCAGAACAGAGATTTCAAGAAAAGGCAGATCTATTCACTCTATCAATAACCGAGCCAGATCTGGTGTATCATAAGGGATTTGCCTTTTCTCTTGATTCCTACGGATTGGATCAAAACCAATTCTTGAATGAC---------GCTAGGGATGAATCGAAAAACAAATCTTTATTGGTTCTACCTCCTATTTTTTATGAAGAGAATGAATCTTTTTATCGAAGGATGAGAAAAAAATGGGTCCGTATCTCCTGCGGGAACGATTTGGAGGATCCAAAACCAAAAAGAGTGGTATTTGCTAGCAACAACATAATTCAGGCATTCAATCAATCTAGATTGATCCGAAATCTGATTCAAATCCAATATAGCACCCATGGGTCCATAAGAAATGTATTGAATCAATTCTTTTTAATGAATAGATCCGATCGCAACGTTGAATATGGAATTCAAAGGGATCCAATAGGCAATGATACTCTGAATCATAGAACTCGAATGAAATATACGATCAACCAACATTTATCGAATTTGAAAAAGAGTCAGAAGAAATGGTGCGACCCTCTTATTTGGATTTCTCGAACCGAGAGATCCATGACTCGGGATCCTAATGCAGATAGATACAAAGGGTCCAATGAGAGCAAAAATTTCCAG---------GAACATTTCGTTTCTGAGCAGAAGAGCCATTTT------CAAGTAGTGCTCGATCGATTACTACGTAATCAATCTTCGATTGATTGGTCTGAAGTTATCGACAAAAAAGAT---------------------------------------------TTGTCCAAGTTGCTTCTCTTTTTGTCTAACTCACTTCCTTTTTTCTTTCTGAGTTTCGGGAATATCCGCATTAATAGGTCCGAGATCCACATCTATGAATTGAAAGGTCCGAATGATCAACTCTGCAATCAGTTGTTAGAATCAATAGGTCTTCAAATCGTTCATTTGAAAAAATGGAAACCCTTC------GTAGTGGATGATCATGATACT---------TCGAAATTCTTGATCAATGGAGGAACAGTATCACCCTTTTTGTTCAATAAGATACCAAAGTGGATGATTGACTCATTCTATACTCGAAAGAATCGCAGGAAATTCTTTGATAACATGGATTCCTATTTCTCAATGATATCCCACGATGAAGACAATTGGCTGAATCCCGTGAAACCATTTCATGGAAGTTCATTGATATCTTCTTTTTATAAAACAAATCGACTTCGATTCTTGAATAATCCACATCACTTCTGCTTCTATTGT------AACAAAAGATTCCCCTTTTATATGGAAAAGGCCCGTATCAATAATTATGATTTTACGTATGGACAATTCCTCAATATCTTGTTCATTCGCAACAAAATATTTGATTTGTGCGGCGGTAAAAAAAAACATGCTTTTTTGCAGAGAGATACTATT------TCACCAATCGAGTCACAGGTATCTAACATATTCCTACCTAACAATGTTCCACAAAGTGGTGACGAAACGTATAACTTGTACAAATCTTTCCATTTTCCAATTCGATCCGATCCATTC------GTTCGTAGAGCT------ATTTATTCGATCGCAGACATTTCTGGAACACCTCTAACAGAGGGACAAAGAGTCCATTTTGAAAGAACCTGTTGTCAACCTCTTTCAGATCTGAATCTATCTGATTCAGAAGGGAAGAACTTGCACCAGTATCTCAATTTCAATTCAAACATAAGGTTGATTCACACTCCATGTTCTGAGAAAGATTTACCATCCGAAAATAGGAAAAAACGGAGTCTTTGTCTAAAGAAATGCGTTGAGAAAGGGCAGATGTATAGAACCTTTCAACGAGATAGTGCTTTTTCCACGCTTTCAAAATGGAATCTATTCCAAACATATATGCCATGGTTACTTACTTCGACAGGGTACAAATATCTACATTTTTTATTTTTAGATACTTTTTCAGACCTATTGCCGATACTAAGTAAAAGTCAAAAGTTTGTATCCATTTTTCATGATATTATGTATGGATCAGATATATCATGGAGAATTCTTCAGAAAAAAGGGTGTCTTCCACAATGGAATATGATAAGCGAGATTTCGAGAAAGTCTTTACATCATTTTCTTATGTTCGAAGAAAGGATTCATCGAAATAATGAGTCACCATTGATATCGACCCATCTGAGATTGCCAAATGTTCATGAGTTCCTCTATTCAATCCTTTTCCTTCTTTTTGTTGTTGGATATCTCGTTCGTACACATCTTCTCTTGGTTTACCGAGCCTCTAGTGAGTTACAGACAGAGTTCGAAAGGGTCAAATCTTTGATGATTCCACCATACATGATTGAGTTGCGAAAACTTCTGGCTAGGTATCCTACATCTGAACTGAATTCTTTCTGGTTAAAGAGTCTCTTTCTAGTTGCTCTGGAACAATTAGGAGATTCTCTAGAAGAAATACGGGGTTCCGTTTCTGGCGGCAACATGCTATTT---GGTGGTGATCCCGCTTATGGGGTCAAATCAATCCGTTCTAATTCTAAGAAGAAAGATTGGAATATCAATCTCATGAATCTCATAAGTATCATACCAAATCCCATCAATCGAATCACTTTTTCGAGAAATACGAGACATCTAAGTCATACAAGTAAAGAGATCTATTCATTGATAAGAAAAAGAAAAAACGTGAACAGTGATTGGATTGATGATAAAATCGAATCCTGGGTCGCGAACAGTTATTCGATTGATGATGAAGAAAGAGAATTTTTGGTTCAATTCTCCACCTTAACGACAGAAAAAGGGATTGATCAAATTCTATTGAGTCTGACTCATAGTGATTATTTATCTAGTGATCATTTATCAAAGAACGACGCTGGTTATCAAATGATTGAACACCCAGGATCAATTTACTTACGATATTTAGTTGACATTCATAAAAAGCGTCTAATGAATTATGAGTTGAATACATTCTGTTTAGCAGAAAGACGTATATTCCTTGCTCATTATCAGACAATCACTTATTCACAAACCTCGTGTGGGGCTAATAGTTTTCATTTCCCGTATCATGAAAAACCCTTTTCGCTCCGCTTAGCCCTATCCCCCTCTAGGGGTATTTTAGTGATAGGTTCTATAGGAACTGGACGCTCCTATTTGGTCAAATACCTAGCGACAAACTCCTATGTTCCTTTG------GTATTTCTGAACAAGTTCCTGGATAACAAGCCTAAAGGTTTTCTTATTGATGATATCGAG------------------------------------ATTGATGCTAGTGACGAGATT------------------GATGCTAGTGACGATATCGATCGTGACCTTGATACGGAGCTGGAACTGCTAACTATGATGAATGCACTAACTATGGATATGATGCCGGAAATAGACCGATTTTCTATAACCCTTCAATTCGAATTAGCAAAAGCAATGTCTCCTTGCATAATATGGATTCCAAACATTCATGATCTGGATGTGAATGAGTCGAATTACTTATCCCTCGGTCTATTAGTGAACTATCTATCCAGGGATTGTGAAAGATGTTTCACTAGAAATATTCTTGTTATTGCTTCGACTCATATTCCCCAAAAAGTGGATCCCGCTCTAATAGTTCCGAATAAATTAAATACATGCATTAAGATACGAAGGCTTCTTATTCCACAACAACGAAAGTTCTTTTTCAATCTTTCATATACTAGAGGATTTCACTTGGAAAATAAAATGTTCCAT------ACTAATGAATTTGGGGCCATAACCATGGGTTCCAATGCACGAGATCTTGTAGCACTTACCAATGAGGCCTTATCAATTAGTATTACACAGAAAAAATCAATTATAGACACTAATACAATTAGATCCGCTCTTCATAGACAAACTTGGGATTTGCGATCCCAGGTAAGATCGGTTCAGGATCATGGAATCCTTTTCTATCAGATAGGAAGGGCTGTTGCACAAAATGTACTTATAAGTAATTGCCCCGTAGATCCTATATCAATCTATATGAAGAAGAAATCTTGTAACGAGGGGGATTCTTATTTATACAAATGGTACTTCGAACTTGGAACGAGCATGAAGAAATTAATGATACTTCTTTATCTTTTGAGTTGTTCTGCCGGATCGGCCGCCCAAGACCTTTGGTCTCTACCTGGACCCGATGAAAAAAATGGGATCACTTCTTATGGACTCGTTGAGAATGATTCTGATCTAGTTCATGGCCTATTAGAAGTAGAGGGCGCTCTGGGGGGATCCTCACGGACAGAAAAAGATTGCAGTCAGTTTGATAATGATCGAGTGACATTGCTTCTTCGGCCCGAACCAAGGAATCCTTTAGATATGATGCAAAATGGATCTTGTTCTATCGTTGATCAGAGATTTCTCTATGAAAAAGATGAATCGGAGTTTGAAGAAGGGGAAGTAGAAGGAGCCCTCGACCCGCAACAGATAGAAGAGGATTTATTCAATCACATAGTTTGGGCTCCTAGAATATGGCGCCCTTGGGGCTTTCTATTTTATTGTATCGAAAGGCCCAATAAATTGGGATTTCCCTATTGGGCCAGGTCATTTCGGGGCAAGCGGATCATTTATGATGAAGAGAATGAGCTTCAAGAGAATGATTCGGAGTTCTTGCAGAGTGGAACCATGCAGTACCAGACACGAGATAGATCTTCCAAAGAACAAGGCTTTTTTCGAATAAGCCAATTCATTTGGGACCCTGCCGATCCACTATTTTTCCTATTCAAAGATCAGCCCCCTGTCTCTGTGTTTTCACATCGAGACTTCTTTGCAGATGAAGAGATGTCAAAGGGGCTTCTTACTTCCCAAACAGATCCTCCTACATCGATATATAAACGCTGGTTTATCAAGACTACGCAAGAAAACCACTTCGAATTGTTGATTCATCACCAGAGATGGCTTAGAACCAAGAGTTCATTATCTAATGGATCTTTCCGTTCTAATACTCTATCCGAGAGTTATCAGTATTTATCAAATCTGTTCCTATCTAACGGAAGGCTCTTGGATCAAATGACAAAGACATTGTTGAGAAAAAGATGGCTTTTTCCGGATGAAATGAAAATTGGATTCATG------------------------------
>Cotyledon_tomentosa
GTGAAGGGACATCAATTCAAATCCTGGATTTTCGAA------------TTGAGAGAGATCAAGAATTCT---CACTCTTTCTTAGATTCATGGACCCAATTCAATTCAGTGGGATCTTTCATTCACATTTTTTTCCACCAAGAGCGTTTTCTAAAACTCTTTGACCCCCGAATTTGGAGTATCCTACTTTCACGCAATTCACAGGGT------TCAACAAGCAATCGATATTTCACGATCAAGGGTGTAGTACTATTTGTAGTAGCGGTCCTTATATATCGTATTAACAATCGAAATATGGTTGAAAGAAAAAATATCTATTTGACAGGGCTTCTTCCTATACCTATGAATTCCATTGGACCCAGAAATGATACATTGGAAGAATCTTTTGGGTCTTCCAATATCAATAGGTTGATTGTTTCGCTCCTGTATCTTCCAAAAGGAAAAAAGATCTCTGAGAGTTGTTTCCTGGATCCGAAAGAGAGTACTTGGGTTCTCCCAATAACTAAAAAGTGTATCATGCCTGAATCGAACTGGGGTTGGCGGTGGTGGAGGAACTGGATCGGAAAAAAGAGGGATTCCAGTTGTAAGATATCTAATGAAACCGTCGCTGGAATTGAGATCTCATTCAAAGAGAAAGATATCAAATATCTGGGGTTTCTTTTTGTATATTCTATGGATGATCCGATCCGCAAGGACCATGATTGGGAATTGTTTGATCGTCTTTCTCCGAGGAAGAGGCGAAACATAATCAACTTGAATTCGGGACAGCTATTCGAAATCTTAGTGAAACACTGGATTTGTTATCTCATGTCTGCTTTTCATGAAAAAAAACCAATTGAAGTGGAGGGTTTCTTCAAACAACAAGGAGCTGGGTCAACTATTCAATCAAATGATATTGAGCACGTTTCCCATCTCTTCTCGAGAAACAAGTGGGCTATTTCTTTGCAAAATTGTGCTCAATTTCATATGTGGCAATTCCGCCAAGATCTCTTCGTTAGTTGGGGGAAGAATCCGCACGAATCGGATTTTTTGAGGAACGTATCGAGAGAGAATTGGATTTGGTTAGACAATGTGTGGTTGGTAAACAAGGATCGGTTTTTTAGCAAGGTACAGAATGTCTCATCAAATATTCAATATGATTCCACAAGATCTAGTTTCGTTCAAGTAACGAATTCTAGCCAATTGAAAGGATCTTCTGATCAATCTAGAGATCATTTCGATTCCATTAGTAATGAGGATTCGGAATATCACACATTGATCAATCAAAGAGAGATTCACCAACTAAAAGAAAGATCGATTCTTTGGGATCCTTCCTTTCTTCAAACGGAACGCACAGAGATAGAATCAGACCGATTCCCGAAATGCCTTTCTGGGTATTCCTCAATGTCCCGGCTATTCACGGAACGTGAGAAGCAGATGAATAATCATCTGCTTCCGGAAGAAATCGAAGAAGTTCTTGGGAATCCTACAAGATCCATTCGTTCTTTTTTCTCTGACAGGTGGTCAGAACTTCATCTGGGTTCGAATCCTACTGAGAGGTCCACTAGAGATCATAAATGGTTGAAG------AAAGAACAAGATCCTTCTTTTGTCCCTTCCAGGCGATCGGAAAAT------AAAGAAATGGTTAATATATTCAAGATAATTACGTATTTACAAAATACTGTCTCAATTCATCTTATTTCATCAGATCCGGGATGTGATATGGTTCCGAAGGACGAACCGGATATGGACAGTTCCAATAAGATTTCAGTCTTGAACCAAAATCCATTTTTGGATTTCTTTCATCTATTCCATGACCGGAACAGGGGGGGATACGCGTTACGCCACGATTTGGAATCAGAAGAGAGATTTCAAGAAAAGGCAGATCTATTCACTCTATCAATAACCGAGCCAGATCTGGTGTATCATAAGGGATTTGCCTTTTCTATTGATTCCTACGGATTGGATCAAAACCAATTCTTGAATGAG---------GCCAGGGATGAATCGAAAAAGAAATCTTTATTGGTTCTACCTCCTATTTTTTATGAAGAGAATGAATCTTTTTATCGAAGGATGAGAAAAAAATGGGTCCGTATCTCCTGCGGGAATGATTTGGAAGATCCAAAACCAAAAAGAGTGGTATTTGCTAGCAACAACATAATGGAGGCATTCAATCAATCTAGATTGATCCGAAATCTGATTCAAATCCAATCTAGCACCTATGGGTACATAATCAATGTATTGAATCCATTCTTTTTAATGAATAGATCCGATCGCAACTTCGAATATGGAATTCAAAGGGATCAAATAGGAAATGAGACTCTGAATCATAGAACTCTAATGAAATATACGATCAACCAACATTTATCGAATTTGAAAAAGAGTCAGAAGAAATGGTTCGACCCTCTTATTTGGATTTCTCGAACCGAGAGATCCATGAATCGGGATCCTAATGCAGATAGATACAAAGGGTCCAATGGGAGCCAAAATTTCCAGGAACATTTGGAACATTTCGTTTCTGAGCAGAAGAGCCATTTT------CAAGTAGTGTTCGATCGATTACTACGTAATCAATATTCGATTGATTGGTCTGAAGTTATCGACAAAAAAGAT---------------------------------------------TTGTCCAAGTTGCTTCTCTTTTTGTCTAACTCACTTCCTTTTTTCTTTGTGAGTTTCGGGAAGATCCCCGTTCATAGGTCCGAGATCCACATCTATGAATTGAAAGGTCCGAATTATCAACTCGGCAATCAGTTGTTAGAATCAATAGGTCTTCAAATCGTTCATTTGAAAAAATGGAAACCCTTC------TTATTGGATGATCATGATACTTCTCCAAAATCGAAATTCTTGATCAATGGAGGAAGAATATCACCATTTTTGTTCAATAAGATACCAAAGTGGATGATTGACTCATTCCATACTAGAAAGAATCGCAGGAAATCCTTTGATAACACGGATTCCTATTTTTCAATGATATCCCACGATCAAGACAATTGGCTGAATCCCGTGAAACCATTTCATGGAAGTTCATTGATATCTTCTTTTTATAAAGCAAATCGACTTCGATTCTTGAATAATCCACACCACTTCTGCTTCTATTGT------AACAAAAGATTCCCCTTTTATGTG---------CGTATCAATCATTCTGATTTTACGTATGGACAATGCCTCAATATCTTGTTCATTCGCAACAAAATATTTGATTTGTGCGGCGGTAAAAAAAAACATGCTTTTTTGGAGAGAGAGACTATT------TCACCAATCGAGTCACAGGTATCTAACATATTCATACCTAAGGATTTTCCACAAAGTGGTGACGAAACGTATAACTTGTACAAATATTTCCAGTTTCCAATTCGATCCGATCCATTC------GTTCGTAGAGCT------ATTTATTCGATCGCAGACATTTCTGGAACACCTCTAACAGAGGGAGAAAGAGTCCATTTGGAAAGAACTTATTGTCAACCTCTTTCAGATCTGAATCTATCTGATTCAGAAGGGAAGAACTTGCATCAGTATCTCAATTTCAATTCAAACATGAGTTTGATTCACACTCCATGTTCTGAGAAAGATTTACCATCCGAAAATAGGAAAAAACGGAGTCTTTGTCTAAAGAAATGCGTTGAGAAAGGGCAGATGTATAGAACCTTTCAACGAGATAGTGCTTTTTCAACTCTCTCAAAATGGAATCTATTCCAAACATATATGCCATGGTTCCTTACTTCGGCAGGGTACAAATATCTAAATTTTTTCTTTTTAGATACTTTTTCAGACCTATTGCCGATACTAAGTAACAGTCCAAAATTTGTATCCATTTTTCATGATATTATGTATGGATCAGATATATCATGGCGAATTCTTCAGAAAAAAGGGTGTCTTCCACAATGGAATCTGATAAGCGAGATTTCGAGAAAGTGTTTACATAATTTTCTTATGTTCGAAGAAATGATTCATCGAAATAATGAGTCACCATTGATATCAACACATCTGAGATTGCCAAATGTTCATGAGTTCCTCTATTCAATCCTTTTCCTTCTTCTTGTTGTTGGATATCTCGTTCGTACACATCTTCTCTTTGTTTCCCGAGCCTCTAGTGAGTTACAGACAGAGTTCGAAAAGGTCAAATCTTTGATGATTCCACCATACATGATTGAGTTGCGAAAACTTCTGGATAGGTATCCTACATCTGAACTGAATTCTTTCTGGTTAAAGAATCTCTTTCTAGTTGCTCTGGAACAATTAGGAGATTCTCTAGAAGAAATCCGGGGTTCTGTTTCTGGCGGCAACATGCTATTG---GGTGGTGATCCCGCTTATGGGGTCAAATCAATCCGT------TCTAAGAAGAAATATTTGAATATCAATCTCATCGATCTCATAAGTCTCATACCAAATCCCACCAATCGAATCACTTTTTCGAGAAATACGAGACATCTAAGCCATACAAGTAAAGAGATCTATTCATTGATAAGAAAAAGAAAAAACGTGAACAGTGATTGGATTGATGATAAAATTGAATCCTGGGTCACGAACAGTGATTCGATTGATGATGAAGAAAGAGAATTTTTGGTTCAGTTCTCCACCTTAACGACAGAAAAAGGGATTGATCAAATTCTATTGAGTCTGACTCATAGTGATTATTTATCTAGTGATCATTTATCAAAGAACGACTCTGGTTATCAAATGATTGAACACCCGGGAGCAATTTACTTACGATATTTAGTTGACATTCATAAAAAGTGTCTAATGAATTATGAGTTCAATACATCCTGTTTAGCAGAAAGACGGATATTCCTTGCTCATTATCAGACAATCACTTATTCACAAACCTCGTGTGGGGCTACTAGTTTTCATTTCCCGTCTCATAAAAAACCCTTTTCGCTCCGCTTAGCCCTATCCCCCTCTAGGGGTATTTTAGTGATAGGTTCTATAGGAACTGGACGCTCCTATTTGGTCAAATACCTAGCGACAAACTCCTATGTTCCTTTG------GTATTTCTGAACAAGTTCCTGGATAACAAGCCTAAAGGTTTTTTTATTGAGGATATCGAT------------------ATTGATGATAGTGACAATATTGATGATAGTGACGCGATT------------------GATGCTAGTGACGAGATGGATCGTGACCTCGATACGGAGCTGGAGCTGCTAACTCTGATGAATGCGCTAACTATGGATATGATGCCGGAAATAGACCGATTTTCTATCACCCTTCAATTCGAATTAGCAAAAGCAATGTCTCCTTGCATAATATGGATTCCAAACATTCATAATCTGGATGTGAATGAGTCGAATTACTTATCCCTCAGTCTATTAGTGAACTATCTATCCAGGGATTGTGAAAGATGTTCCACTAGAAATATTCTTGTTATTGCTTCGACTCATATTCCCCAAAAAGTGGATCCCGCTCTAATAGTTCCGAATAAATTAAATACATGCATTAAGATACGAAGGCTTCTTATTCCACAACAACGAAAGCACTTTTTCAATCTTTCATATACTAGGGGATTTCACTTGGAAAAGAAAATGTTCCAT------ACTAATGAATTCGGGTCCATAACCATGGGTTCCAATGCACGAGATCTTGTAGCACTTACCAATGAGGCCTTAGCGATTAGTATTACACAGAAGAAATCCATTATAGACACTAATACAATTCGATCCGCTCTTCATAGACAAACTTGGGATTTGCGATCCCAGGTAAGATCGGTTCAGGATCATGGGATCCTTTTCTATCAGATAGGAAGGGCTGTTGCACAAAATGTACTTCTAAGTAATTGCCCCATAGATCCTATATCTATCTATATGAAGAAGAAATCATGTAACGAAAGGGATTCTTATTTGTACAAATGGTACTTCGAACTTGGAACGAGCATGAAGAAATTAACGATACTTCTTTATCTTTTGAGTTGTTCTGCCGGATCGGTCGCCCAAGACCTTTGGTCTCTACCCGGACCCGATGAAAAAAATGGGATCACTTCTTATGGACTCGTTGAGAATGCTTCTGATCTAGTTCATGGCCTATTAGAAGTAGAAGGCGCTCTGGGGGGATCCTCACGGACAGAAAAAGATTGCAGTCAGTTTGATAATGATCGAGTGACATTGCTTCTTCGGCCCGAACCAAGGAATCCTTTAGATATGATGCAAAATGGATCTTGTTCTATCGTTGATCAGAGATTTCTCTATGAAAAATACGAATCGGAGTTTGAAGAAGGGGAAGTAGAAGGAGCCCTCGACCCGCAACAGATAGAAGAGGATTTATTCAATCACATAGTTTGGGCTCCTAGAATATGGCGCCCTTGGGGCTTTCTATTTTATTGTATCGAAAGGCCCAATGAATTGGGATTTCCCTATTGGGCCAGGTCATTTCGGGGCAAGCGGATCATTTATGATGAAGAGAATGAGCTTCAAGAGAATGATTCGGAGTTCTTGCAGAGTGAAACCATGCAGTACCAGACACGAGATAGATCTTCCAAAGAACAAGGCTTTTTTCGAATAAGCCAATTCATTTGGGACCCTGCAGATCCACTCTTTTTCCTATTGAAAGATCAGCCCCCTGTCTCTGTGTTTTCACATCGAGAATTCTTTGTAGATGAAGAGATGTCAAAAGGGCTTCTTACTTCCCAAACAGATCCTCCTACATCTATATATAAACGCTGGTTTATCAAGAATACGCAAGAAAAGCACTTCGAATTGTTGATTCATTACCAGAGATGGATTCGAACCAATAGTTCATTATCTAATGGATCTTTCCGTTCTAATACTCTATCCGAGAGTTATCAGTATTTATCAAATCTGTTCCTATCTAACGGAAGGCTATTGGATCAAATGACAAAGACATTGTTGAGAAAAAGATGGCTTTTCCCGGATGAAATGAAAATGGGATTCATG------------------------------
>Kalanchoe_daigremontiana
GTGAAGGGACATCAATTCAAATCCTGGATTTTCGAATTGAGAGAGATATTGAGAGAGATCAAGAATTCT---CACTCTTTCTTAGATTCATGGACCCAATTCAATTCAGTGGGATCTTTCATTCACATTTTTTTCCACCAAGAGCGTTTTCTAAAACTCTTTGACCCCCGAATTTTGAGTATCCTACTTTCACGCAATTCACAGGGT------TCAACAAGCAATCGATATTTCACGATCAAGGGTGTAGTACTATTTGTAGTAGCGGTCCTTATATATCGTATTAACAATCAAAATATGGTCGAAAGAAAAAATATCTATTTGACAGGGCTTCTTCCTATACCTATGAATTCCATTGGACCCAGAAATGATACATTGGAAGAATCTTTTGGGTCTTCCAATATCAATAGGTTGATTGTTTCGCTCCTGTATCTTCCAAAGGGAAAAAAGATCTCTGAGAGTTGTTTCCTGGATCCGAAAGAGAGTACTTGGGTTCTCCCAATAACTAAAAAGTGTATCATCCCTGAATCTAACTGGGGTTGGCGGTGGTGGAGGAACTGGATCGGAAAAAAGAGGGATTCCAGTTGTAAGATATCTAATGAAACCGTCGCTGGAATTGAGATCTCATTCAAAGAGAAAGATATCAAATATCTGGGGTTTCTTTTTGTATATTCTATGGATGATCCGATCCGCAAGGACCATGATTGGGAATTGTTTGATCGTCTTTCTCCGAGGAAGAGGCGAAACATAATCAACTTGAATTCGGGACAGCTATTCGAAATCTTAGTGAAACACTGGATTTGTTATCTCATGTCTGCTTTTCGTGAAAAAAAACCAATTGAAGTGGAGGGTTTCTTCAAAGAACAAGGAGCTGGATCAACTATTCAATCAAATGATATTGAGCACGTTTCCCATCTCTTCTCGAGAAACAAGTGGGCTATTTCTTTGCAAAATTGTGCTCAATTTCATATGTGGCAATTCCACCAAGATCTCTTCGTTAGTTGGGGGAAGAATCCGCACGAATCGGATTTTTTGAGGAACGTATCGAGAGAGAATTGGATTTGGTTAGACAATGTGTGGTTGGTAAACAGGGATCGGTTTTTTAGCAAGGTACAGAATGTCTCATCAAATATTCAATATGATTCCACAAGATCTAGTTTCGTTCAAGTAACGAATTCTAGCCAATTGAAAGGATCTTCTGATCAATCTAGAGATCATTTCGATTCCATTAGTAATGAGGATTCGGAATATCACACATTGATCAATCAAAGAGAGATTCACCAACTAAAAGAAAGATCGATTCTTTGGGATCCTTCCTTTCTTCAAACGGAACGAACAGAGATAGAATCAGACCGATTCCCGAAATGCCTTTCTGGGTATTCCTCAATGTCCCGGCTATTCACGGAAGGTGAGAAGCAGATGAATAATCATCTGCTTCCGGAAGAAATCGAAGAAGTTCTTGGGAATCCTACAAGATCCATTCGTTCTTTTTTCTCTGACAGATGGTCAGAACTTCATCTGGGTTCGAATCCTACTGAGAGGTCCACTAGAGATCATAAATTGTTGAAG------AAAGAACAAGATCCTTCTTTTGTCCCTTCCAGGCGATCGGAAAAT------AAAGAAATGGTTAATATATTCAAGATAATTACGTATTTACAAAATACTGTCTCAATTCATCTTATTTCATCAGATCCGGGATGTTATATGGTTCCGAAGGACGAACCGGATATGGACAGTTCCAATAAGATTTCAGTCTTGAACAAAAATCCATTTTTTGATTTCTTTCATCTATTCCATGACCGGAACAGGGGGGGATACGCGTTACGCCACGATTTTGAATCAGAAGAGAGATTTCAAGAAAAGGCAGATCTATTCACTCTATCAATAACCGAGCCAGATCTGGTGTATCATAAGGGATTTGCCTTTTCTATTGATTCCTACGGATTGGATCAAAACCAATTCTTGAATGAG---------GCCAGGGATGAATCGAAAAAGAAATCTTTATTGGTTCTACCTCCTATTTTTTATGAAGAGAATGAATCTTTTTATCGAAGGATGAGAAAAAAATGGGTCCGTATCTCCTGCGGGAATGATTTGGAAGATCCAAAACCAAAAAGAGTGGTATTTGCTAGCAACAACATAATGAAGGCATTCAATCAATCTAGATTGATCCGAAATCTGATTCAAATCCAATCTAGCACCTATGGGTACATAAGAAATGTATTGAATCCATTCTTTTTAATGAATAGATCCGATCGCAACTTCGAATATGGAATTCAAAGGGATCAAATAGGAAATGATACTCTGAATCATAGAACTCTAATGAAATATACGATCAACCAACATTTATCGAATTTGAAAAAGAGTCAGAAGAAATGGTTCGACCCTCTTATTTTTATTTCTCGAACCGAGAGATCCATGAATCGGGATCCTAATGCAGATAGATACAAAGGGTCCAATGGGAGCAAAAATTTCCAGGAACATTTGGAACATTTCGTTTCTGAGCAGAAGAGCCATTTT------CAAGTAGTGTTCGATCGATTACTACGTAATCAATATTCGATTGATTGGTCTGAAGTTATCGACAAAAAAGAT---------------------------------------------TTGTCCAAGTTGCTTCTCTTTTTGTCTAACTCACTTCCTTTTTTCTTTGTGAGTTTCGGGAAGATCCCCGTTCATAGGTCCGAGATCCACATCTATGAATTGAAAGGTCCGAATTATCAACTCTGCAATCAGTTGTTAGAATCAATAGGTCTTCAAATCGTTCATTTGAAAAAATGGAAACCCTTC------TTATTGGATGATCATGATACTTCTCAAAAATCGAAATTCTTGATCAATGGAGGAAGAATATCACCCTTTTTGTTCAATAAGATACCAAAGTGGATGATTGACTCATTCCATACTAGAAATAATCGCAGGAAATCCTTTGATAACACGGATTCCTATTTTTCAATGATATCCCACGATCAAGACAATTGGCTGAATCCCGTGAAACCATTTCATGGAAGTTCATTGATATCTTCTTTTTATAAAGCAAATCGACTTCGATTCTTGAATAATCCACATCACTTCTGCTTCTATTGT------AACAAAAGATTCCCCTTTTATGTG---------CGTATCAATAATTCTGATTTTACGTATGGACAATTCCTCAATATCTTGTTCATTCGCAACAAAATATTTGATTTGTGCGGCGGTAAAAAAAAACATGCTTTTTTGGAGAGAGATACTATT------TCACCAATCGAGTCACAGGTATCTAACATATTCATACCTAAGGATTTTCCACAAAGTGGTGACGAAACGTATAACTTGTACAAATATTTCCAGTTTCCAATTCGATCCGATCCATTC------GTTCGTAGAGCT------ATTTATTCGATCGCAGACATTTCTGGAACACCTCTAACAGAGGGAGAAATAGTCCATTTGGAAAGAACTTATTGTCAACCTCTTTCAGATCTGAATCTATCTGATTCAGAAGGGAAGAACTTGCATCAGTATCTCAATTTCAATTCAAACATGAGTTTGATTCACACTCCATGTTCTGAGAAAGATTTACCATCCGAAAATAGGAAAAAACGGAGTCTTTGTCTAAAGAAATGCGTTGAGAAAGGGCAGATGTATAGAACCTTTCAACGAGATAGTGCTTTTTCAACTCTCTCAAAAAGGAATCTATTCCAAACATATATGCCATGGTTCCTTACTTCGGCAGGGTACAAATATCTAAATTTTTTATTTTTAGATACTTTTTCAGACCTATTGCCGATACTAAGTAACAGTCAAAAATTTGTATCCATTTTTCATGATATTATGTATGGATCAGATATATCATGGCGAATTCTTCAGAAAAAAGGGTGTCTTCCACAATGGAATCTGATAAGCGAGATTTCGAGAAAGTGTTTACATAATTTTCTTATGTTCGAAGAAATGATTCATCGAAATAATGAGTCACCATTGATATCGACACATCTGAGATTGCCAAATGTTCATGAGTTCCTCTATTCAATCCTTTTCCTTCTTCTTGTTGTTGGATATCTCGTTCGTACACATCTTCTCTTTGTTTCCCGAGCCTCTAGTGAGTTACAGACAGAGTTCGAAAAGGTCAAATCTTTGATGATTCCACCATACATGATTGAGTTGCGAAAACTTCTGGATAGGTATCCTACATCTGAACTGAATTCTTTCTGGTTAAAGAATCTCTTTCTAGTTGCTCTGGAACAATTAGGAGATTCTCTAGAAGAAATCCGGGGTTCTGTTTCTGGCGGCAACATGCTATTG---GGTGGTGATCCCGCTTATGGGGTCAAATCAATCCGT------TCTAAGAAGAAATATTTGAATATCAATCTCATCGATCTCATAAGTATCATACCAAATCCCACCAATCGAATCACTTTTTCGAGAAATACGAGACATCTAAGTCATACAAGTAAAGAGATCTATTCATTGATAAGAAAAAGAAAAAACGTGAACAGTGATTGGATTGATGATAAAATTGAATCCTGGGTCGCGAACAGTGATTCGATTGATGATGAAGAAAGAGAATTTTTGGTTCAGTTCTCCACCTTAACGACAGAAAAAGGGATTGATCAAATTCTATTGAGTCTGACTCATAGTGATTATTTATCTAGTGATCATTTATCAAAGAACGACTCTGGTTATCAAATGATTGAACACCCGGGAGCAATTTACTTACGATATTTAGTTGACATTCATAAAAAGTGTCTAATGAATTATGAGTTCAATACATCCTGTTTAGCAGAAAGACGGATATTCCTTGCTCATTATCAGACAATCACTTATTCACAAACCTCGTGTGGGGCTAATAGTTTTCATTTACCGTCTCATGAAAAACCCTTTTCGCTCCGCTTAGCCCTATCCCCCTCTAGGGGTATTTTAGTGATAGGTTCTATAGGAACTGGACGCTCCTATTTGGTCAAATACCTAGCGACAAACTCCTATGTTCCTTTG------GTATTTCTGAACAAGTTCCTGGATAACAAGTTTCAAGGTTTTCTTATTGATGATATCGAT------------------ATTGATGATAGTGACAATATTGATGATAGTGACGAGATT------------------GATGCTAGTGACGATATCGATCGTGACCTCGATACGGAGCTGGAGCTGCTAACTCTGATGAATGCGCTAACTATGGATATTATGCCGGAAATAGACCGATTTTATATCACCCTTCAATTCGAATTAGCAAAAGCAATGTCTCCTTGCATAATATGGATTCCAAACATTCATGATCTGGATGTGAATGAGTCGAATTACTTATCCCTCGGTCTATTAGCGAACTATCTATCCAGGGATTGTGAAAGATGTTCCACTAGAAATATTCTTGTTATTGCTTCGACTCATATTCCCCAAAAAGTGGATCCCGCTCTAATAGTTCCGAATAAATTAAATACATGCATTAAGATACGAAGGCTTCTTATTCCACAACAACGAAAGCACTTTTTCAATCTTTCATATACTAGGGGATTTCACTTGGAAAAGAAAATGTTCCAT------ACTAATGAATTCGGGTCCATAACCATGGGTTCCAATGCACGAGATCTTGTAGCACTTACCAATGAGGCCTTAGCGATTAGTATTACACAGAAGAAATCCATTATAGACACTAATACAATTAGATCCGCTCTTCATAGACAAACTTGGGATTTGCGATCCCAGGTAAGATCGGTTCAGGATCATGGGATCCTTTTCTATCAGATAGGAAGGGCTGTTGCACAAAATGTACTTCTAAGTAATTGCCCCATAGATCCTATATCTATCTATATGAAGAAGAAATCATGTAACGAAAGGTATTCTTATTTGTACAAATGGTACTTCGAACTTGGAACGAGCATGAAGAAATTAACGATACTTCTTTATCTTTTGAGTTGTTCTGCCGGATCGGTCGCCCAAGACCTTTGGTCTCTACCCGGACCCGATGAAAAAAATGGGATCACTTCTTATGGACTCGTTGAGAATGCTTATGATCTAGTTCATGGCCTATTAGAAGTAGAAGGCGCTCTGGGGGGATCCTCACGGACAGAAAAGGATTGCAGTCAGTTTGATAATGATCGAGTGACATTGCTTCTTCGGCCCGAACCAAGGAATCCTTTAGATATGATGCAAAATGGATCTTGTTCTATCGTTGATCAGAGATTTCTCTATGAAAAATACGAATCGGAGTTTGAAGAAGGGGAAGTAGAAGGAGCCCTCGACCCGCAACAGATAGAAGAGGATTTATTCAATCACATAGTTTGGGCTCCTAGAATGTGGCACCCTTGGGGCTTTCTATTTTATTGTATCGAAAGGCTCAATGAATTGGGATTTCCCTATTGGGCCAGGTCATTTCGGGGCAAGCGGATCATTTATGATGAAGAGAAGGAGCTTCAAGAGAATGATTCGGAGTTCTTGCAGAGTGGAACCATGCAGTACCAGACACGAGATAGATCTTCCAAAGAACAAGGCTTTTTTCGAATAAGCCAATTCATTTGGGACCCTGCAGATCCACTCTTTTTCCTATTTAAAGATCAGCCCCCTGTCTCTGTGTTTTCACATCGAGAATTCTTTGCAGATGAAGAGATGTCAAAAGGGCTTCTTACTTCCCAAACAGATCCTCCTACATCTATATATAAACGCTGGTTTATCAAGAATACGCAAGAAAAGCACTTCGAATTGTTGATTCATCACCAGAGATGGATTAGAACCAATAGTTCATTATCTAATGGATCTTTCCGTTCTAATACTCTATCCGAGAGTTATCAGTATTTATCAAATCTGTTCCTATCTAACGGAAGGCTATTGGATCAAATGACAAAGACATTGTTGAGAAAAAGATGGCTTTTCCCGGATGAAATGAAAATTGAATTCATG------------------------------
>Kalanchoe_delagoensis
GTGAAGGGACATCAATTCAAATCCTGGATTTTCGAATTGAGAGAGATATTGAGAGAGATCAAGAATTCT---CACTCTTTCTTAGATTCATGGACCCAATTCAATTCAGTGGGATCTTTCATTCACATTTTTTTCCACCAAGAGCGTTTTCTAAAACTCTTTGACCCCCGAATTTTGAGTATCCTACTTTCACGCAATTCACAGGGT------TCAACAAGCAATCGATATTTCACGATCAAGGGTGTAGTACTATTTGTAGTAGCGGTCCTTATATATCGTATTAACAATCAAAATATGGTCGAAAGAAAAAATATCTATTTGACAGGGCTTCTTCCTATACCTATGAATTCCATTGGACCCAGAAATGATACATTGGAAGAATCTTTTGGGTCTTCCAATATCAATAGGTTGATTGTTTCGCTCCTGTATCTTCCAAAGGGAAAAAAGATCTCTGAGAGTTGTTTCCTGGATCCGAAAGAGAGTACTTGGGTTCTCCCAATAACTAAAAAGTGTATCATCCCTGAATCTAACTGGGGTTGGCGGTGGTGGAGGAACTGGATCGGAAAAAAGAGGGATTCCAGTTGTAAGATATCTAATGAAACCGTCGCTGGAATTGAGATCTCATTCAAAGAGAAAGATATCAAATATCTGGGGTTTCTTTTTGTATATTCTATGGATGATCCGATCCGCAAGGACCATGATTGGGAATTGTTTGATCGTCTTTCTCCGAGGAAGAGGCGAAACATAATCAACTTGAATTCGGGACAGCTATTCGAAATCTTAGTGAAACACTGGATTTGTTATCTCATGTCTGCTTTTCGTGAAAAAAAACCAATTGAAGTGGAGGGTTTCTTCAAAGAACAAGGAGCTGGATCAACTATTCAATCAAATGATATTGAGCACGTTTCCCATCTCTTCTCGAGAAACAAGTGGGCTATTTCTTTGCAAAATTGTGCTCAATTTCATATGTGGCAATTCCACCAAGATCTCTTCGTTAGTTGGGGGAAGAATCCGCACGAATCGGATTTTTTGAGGAACGTATCGAGAGAGAATTGGATTTGGTTAGACAATGTGTGGTTGGTAAACAGGGATCGGTTTTTTAGCAAGGTACAGAATGTCTCATCAAATATTCAATATGATTCCACAAGATCTAGTTTCGTTCAAGTAACGAATTCTAGCCAATTGAAAGGATCTTCTGATCAATCTAGAGATCATTTCGATTCCATTAGTAATGAGGATTCGGAATATCACACATTGATCAATCAAAGAGAGATTCACCAACTAAAAGAAAGATCGATTCTTTGGGATCCTTCCTTTCTTCAAACGGAACGAACAGAGATAGAATCAGACCGATTCCCGAAATGCCTTTCTGGGTATTCCTCAATGTCCCGGCTATTCACGGAAGGTGAGAAGCAGATGAATAATCATCTGCTTCCGGAAGAAATCGAAGAAGTTCTTGGGAATCCTACAAGATCCATTCGTTCTTTTTTCTCTGACAGATGGTCAGAACTTCATCTGGGTTCGAATCCTACTGAGAGGTCCACTAGAGATCATAAATTGTTGAAG------AAAGAACAAGATCCTTCTTTTGTCCCTTCCAGGCGATCGGAAAAT------AAAGAAATGGTTAATATATTCAAGATAATTACGTATTTACAAAATACTGTCTCAATTCATCTTATTTCATCAGATCCGGGATGTTATATGGTTCCGAAGGACGAACCGGATATGGACAGTTCCAATAAGATTTCAGTCTTGAACAAAAATCCATTTTTTGATTTCTTTCATCTATTCCATGACCGGAACAGGGGGGGATACGCGTTACGCCACGATTTTGAATCAGAAGAGAGATTTCAAGAAAAGGCAGATCTATTCACTCTATCAATAACCGAGCCAGATCTGGTGTATCATAAGGGATTTGCCTTTTCTATTGATTCCTACGGATTGGATCAAAACCAATTCTTGAATGAG---------GCCAGGGATGAATCGAAAAAGAAATCTTTATTGGTTCTACCTCCTATTTTTTATGAAGAGAATGAATCTTTTTATCGAAGGATGAGAAAAAAATGGGTCCGTATCTCCTGCGGGAATGATTTGGAAGATCCAAAACCAAAAAGAGTGGTATTTGCTAGCAACAACATAATGAAGGCATTCAATCAATCTAGATTGATCCGAAATCTGATTCAAATCCAATCTAGCACCTATGGGTACATAAGAAATGTATTGAATCCATTCTTTTTAATGAATAGATCCGATCGCAACTTCGAATATGGAATTCAAAGGGATCAAATAGGAAATGATACTCTGAATCATAGAACTCTAATGAAATATACGATCAACCAACATTTATCGAATTTGAAAAAGAGTCAGAAGAAATGGTTCGACCCTCTTATTTTTATTTCTCGAACCGAGAGATCCATGAATCGGGATCCTAATGCAGATAGATACAAAGGGTCCAATGGGAGCAAAAATTTCCAGGAACATTTGGAACATTTCGTTTCTGAGCAGAAGAGCCATTTT------CAAGTAGTGTTCGATCGATTACTACGTAATCAATATTCGATTGATTGGTCTGAAGTTATCGACAAAAAAGAT---------------------------------------------TTGTCCAAGTTGCTTCTCTTTTTGTCTAACTCACTTCCTTTTTTCTTTGTGAGTTTCGGGAAGATCCCCGTTCATAGGTCCGAGATCCACATCTATGAATTGAAAGGTCCGAATTATCAACTCTGCAATCAGTTGTTAGAATCAATAGGTCTTCAAATCGTTCATTTGAAAAAATGGAAACCCTTC------TTATTGGATGATCATGATACTTCTCAAAAATCGAAATTCTTGATCAATGGAGGAAGAATATCACCATTTTTGTTCAATAAGATACCAAAGTGGATGATTGACTCATTCCATACTAGAAATAATCGCAGGAAATCCTTTGATAACACGGATTCCTATTTTTCAATGATATCCCACGATCAAGACAATTGGCTGAATCCCGTGAAACCATTTCATGGAAGTTCATTGATATCTTCTTTTTATAAAGCAAATCGACTTCGATTCTTGAATAATCCACATCACTTCTGCTTCTATTGT------AACAAAAGATTCCCCTTTTATGTG---------CGTATCAATAATTCTGATTTTACGTATGGACAATTCCTCAATATCTTGTTCATTCGCAACAAAATATTTGATTTGTGCGGCGGTAAAAAAAAACATGCTTTTTTGGAGAGAGATACTATT------TCACCAATCGAGTCACAGGTATCTAACATATTCATACCTAAGGATTTTCCACAAAGTGGTGACGAAACGTATAACTTGTACAAATATTTCCAGTTTCCAATTCGATCCGATCCATTC------GTTCGTAGAGCT------ATTTATTCGATCGCAGACATTTCTGGAACACCTCTAACAGAGGGAGAAATAGTCCATTTGGAAAGAACTTATTGTCAACCTCTTTCAGATCTGAATCTATCTGATTCAGAAGGGAAGAACTTGCATCAGTATCTCAATTTCAATTCAAACATGAGTTTGATTCACACTCCATGTTCTGAGAAAGATTTACCATCCGAAAATAGGAAAAAACGGAGTCTTTGTCTAAAGAAATGCGTTGAGAAAGGGCAGATGTATAGAACCTTTCAACGAGATAGTGCTTTTTCAACTCTCTCAAAAAGGAATCTATTCCAAACATATATGCCATGGTTCCTTACTTCGGCAGGGTACAAATATCTAAATTTTTTATTTTTAGATACTTTTTCAGACCTATTGCCGATACTAAGTAACAGTCAAAAATTTGTATCCATTTTTCATGATATTATGTATGGATCAGATATATCATGGCGAATTCTTCAGAAAAAAGGGTGTCTTCCACAATGGAATCTGATAAGCGAGATTTCGAGAAAGTGTTTACATAATTTTCTTATGTTCGAAGAAATGATTCATCGAAATAATGAGTCACCATTGATATCGACACATCTGAGATTGCCAAATGTTCATGAGTTCCTCTATTCAATCCTTTTCCTTCTTCTTGTTGTTGGATATCTCGTTCGTACACATCTTCTCTTTGTTTCCCGAGCCTCTAGTGAGTTACAGACAGAGTTCGAAAAGGTCAAATCTTTGATGATTCCACCATACATGATTGAGTTGCGAAAACTTCTGGATAGGTATCCTACATCTGAACTGAATTCTTTCTGGTTAAAGAATCTCTTTCTAGTTGCTCTGGAACAATTAGGAGATTCTCTAGAAGAAATCCGGGGTTCTGTTTCTGGCGGCAACATGCTATTG---GGTGGTGATCCCGCTTATGGGGTCAAATCAATCCGT------TCTAAGAAGAAATATTTGAATATCAATCTCATCGATCTCATAAGTATCATACCAAATCCCACCAATCGAATCACTTTTTCGAGAAATACGAGACATCTAAGTCATACAAGTAAAGAGATCTATTCATTGATAAGAAAAAGAAAAAACGTGAACAGTGATTGGATTGATGATAAAATTGAATCCTGGGTCGCGAACAGTGATTCGATTGATGATGAAGAAAGAGAATTTTTGGTTCAGTTCTCCACCTTAACGACAGAAAAAGGGATTGATCAAATTCTATTGAGTCTGACTCATAGTGATTATTTATCTAGTGATCATTTATCAAAGAACGACTCTGGTTATCAAATGATTGAACACCCGGGAGCAATTTACTTACGATATTTAGTTGACATTCATAAAAAGTGTCTAATGAATTATGAGTTCAATACATCCTGTTTAGCAGAAAGACGGATATTCCTTGCTCATTATCAGACAATCACTTATTCACAAACCTCGTGTGGGGCTAATAGTTTTCATTTACCGTCTCATGAAAAACCCTTTTCGCTCCGCTTAGCCCTATCCCCCTCTAGGGGTATTTTAGTGATAGGTTCTATAGGAACTGGACGCTCCTATTTGGTCAAATACCTAGCGACAAACTCCTATGTTCCTTTG------GTATTTCTGAACAAGTTCCTGGATAACAAGTTTCAAGGTTTTCTTATTGATGATATCGAT------------------ATTGATGATAGTGACAATATTGATGATAGTGACGAGATT------------------GATGCTAGTGACGATATCGATCGTGACCTCGATACGGAGCTGGAGCTGCTAACTCTGATGAATGCGCTAACTATGGATATTATGCCGGAAATAGACCGATTTTATATCACCCTTCAATTCGAATTAGCAAAAGCAATGTCTCCTTGCATAATATGGATTCCAAACATTCATGATCTGGATGTGAATGAGTCGAATTACTTATCCCTCGGTCTATTAGCGAACTATCTATCCAGGGATTGTGAAAGATGTTCCACTAGAAATATTCTTGTTATTGCTTCGACTCATATTCCCCAAAAAGTGGATCCCGCTCTAATAGTTCCGAATAAATTAAATACATGCATTAAGATACGAAGGCTTCTTATTCCACAACAACGAAAGCACTTTTTCAATCTTTCATATACTAGGGGATTTCACTTGGAAAAGAAAATGTTCCAT------ACTAATGAATTCGGGTCCATAACCATGGGTTCCAATGCACGAGATCTTGTAGCACTTACCAATGAGGCCTTAGCGATTAGTATTACACAGAAGAAATCCATTATAGACACTAATACAATTAGATCCGCTCTTCATAGACAAACTTGGGATTTGCGATCCCAGGTAAGATCGGTTCAGGATCATGGGATCCTTTTCTATCAGATAGGAAGGGCTGTTGCACAAAATGTACTTCTAAGTAATTGCCCCATAGATCCTATATCTATCTATATGAAGAAGAAATCATGTAACGAAAGGTATTCTTATTTGTACAAATGGTACTTCGAACTTGGAACGAGCATGAAGAAATTAACGATACTTCTTTATCTTTTGAGTTGTTCTGCCGGATCGGTCGCCCAAGACCTTTGGTCTCTACCCGGACCCGATGAAAAAAATGGGATCACTTCTTATGGACTCGTTGAGAATGCTTATGATCTAGTTCATGGCCTATTAGAAGTAGAAGGCGCTCTGGGGGGATCCTCACGGACAGAAAAGGATTGCAGTCAGTTTGATAATGATCGAGTGACATTGCTTCTTCGGCCCGAACCAAGGAATCCTTTAGATATGATGCAAAATGGATCTTGTTCTATCGTTGATCAGAGATTTCTCTATGAAAAATACGAATCGGAGTTTGAAGAAGGGGAAGTAGAAGGAGCCCTCGACCCGCAACAGATAGAAGAGGATTTATTCAATCACATAGTTTGGGCTCCTAGAATGTGGCACCCTTGGGGCTTTCTATTTTATTGTATCGAAAGGCTCAATGAATTGGGATTTCCCTATTGGGCCAGGTCATTTCGGGGCAAGCGGATCATTTATGATGAAGAGAAGGAGCTTCAAGAGAATGATTCGGAGTTCTTGCAGAGTGGAACCATGCAGTACCAGACACGAGATAGATCTTCCAAAGAACAAGGCTTTTTTCGAATAAGCCAATTCATTTGGGACCCTGCAGATCCACTCTTTTTCCTATTTAAAGATCAGCCCCCTGTCTCTGTGTTTTCACATCGAGAATTCTTTGCAGATGAAGAGATGTCAAAAGGGCTTCTTACTTCCCAAACAGATCCTCCTACATCTATATATAAACGCTGGTTTATCAAGAATACGCAAGAAAAGCACTTCGAATTGTTGATTCATCACCAGAGATGGATTAGAACCAATAGTTCATTATCTAATGGATCTTTCCGTTCTAATACTCTATCCGAGAGTTATCAGTATTTATCAAATCTGTTCCTATCTAACGGAAGGCTATTGGATCAAATGACAAAGACATTGTTGAGAAAAAGATGGCTTTTCCCGGATGAAATGAAAATTGAATTCATG------------------------------
>Kalanchoe_fedtschenkoi
GTGAAGGGACATCAATTCAAATCCTGGATTTTCGAATTGAGAGAGATATTGAGAGAGATCAAGAATTCT---CACTCTTTCTTAGATTCATGGACCCAATTCAATTCAGTGGGATCTTTCATTCACATTTTTTTCCACCAAGAGCGTTTTCTAAAACTCTTTGACCCCCGAATTTTGAGTATCCTACTTTCACGCAATTCACAGGGT------TCAACAAGCAATCGATATTTCACGATCAAGGGTGTAGTACTATTTGTAGTAGCGGTCCTTATATATCGTATTAACAATCAAAATATGGTCGAAAGAAAAAATATCTATTTGACAGGGCTTCTTCCTATACCTATGAATTCCATTGGACCCAGAAATGATACATTGGAAGAATCTTTTGGGTCTTCCAATATCAATAGGTTGATTGTTTCGCTCCTGTATCTTCCAAAGGGAAAAAAGATCTCTGAGAGTTGTTTCCTGGATCCGAAAGAGAGTACTTGGGTTCTCCCAATAACTAAAAAGTGTATCATCCCTGAATCTAACTGGGGTTGGCGGTGGTGGAGGAACTGGATCGGAAAAAAGAGGGATTCCAGTTGTAAGATATCTAATGAAACCGTCGCTGGAATTGAGATCTCATTCAAAGAGAAAGATATCAAATATCTGGGGTTTCTTTTTGTATATTCTATGGATGATCCGATCCGCAAGGACCATGATTGGGAATTGTTTGATCGTCTTTCTCCGAGGAAGAGGCGAAACATAATCAACTTGAATTCGGGACAGCTATTCGAAATCTTAGTGAAACACTGGATTTGTTATCTCATGTCTGCTTTTCGTGAAAAAAAACCAATTGAAGTGGAGGGTTTCTTCAAAGAACAAGGAGCTGGATCAACTATTCAATCAAATGATATTGAGCACGTTTCCCATCTCTTCTCGAGAAACAAGTGGGCTATTTCTTTGCAAAATTGTGCTCAATTTCATATGTGGCAATTCCACCAAGATCTCTTCGTTAGTTGGGGGAAGAATCCGCACGAATCGGATTTTTTGAGGAACGTATCGAGAGAGAATTGGATTTGGTTAGACAATGTGTGGTTGGTAAACAGGGATCGGTTTTTTAGCAAGGTACAGAATGTCTCATCAAATATTCAATATGATTCCACAAGATCTAGTTTCGTTCAAGTAACGAATTCTAGCCAATTGAAAGGATCTTCTGATCAATCTAGAGATCATTTCGATTCCATTAGTAATGAGGATTCGGAATATCACACATTGATCAATCAAAGAGAGATTCACCAACTAAAAGAAAGATCGATTCTTTGGGATCCTTCCTTTCTTCAAACGGAACGAACAGAGATAGAATCAGACCGATTCCCGAAATGCCTTTCTGGGTATTCCTCAATGTCCCGGCTATTCACGGAAGGTGAGAAGCAGATGAATAATCATCTGCTTCCGGAAGAAATCGAAGAAGTTCTTGGGAATCCTACAAGATCCATTCGTTCTTTTTTCTCTGACAGATGGTCAGAACTTCATCTGGGTTCGAATCCTACTGAGAGGTCCACTAGAGATCATAAATTGTTGAAG------AAAGAACAAGATCCTTCTTTTGTCCCTTCCAGGCGATCGGAAAAT------AAAGAAATGGTTAATATATTCAAGATAATTACGTATTTACAAAATACTGTCTCAATTCATCTTATTTCATCAGATCCGGGATGTTATATGGTTCCGAAGGACGAACCGGATATGGACAGTTCCAATAAGATTTCAGTCTTGAACAAAAATCCATTTTTTGATTTCTTTCATCTATTCCATGACCGGAACAGGGGGGGATACGCGTTACGCCACGATTTTGAATCAGAAGAGAGATTTCAAGAAAAGGCAGATCTATTCACTCTATCAATAACCGAGCCAGATCTGGTGTATCATAAGGGATTTGCCTTTTCTATTGATTCCTACGGATTGGATCAAAACCAATTCTTGAATGAG---------GCCAGGGATGAATCGAAAAAGAAATCTTTATTGGTTCTACCTCCTATTTTTTATGAAGAGAATGAATCTTTTTATCGAAGGATGAGAAAAAAATGGGTCCGTATCTCCTGCGGGAATGATTTGGAAGATCCAAAACCAAAAAGAGTGGTATTTGCTAGCAACAACATAATGAAGGCATTCAATCAATCTAGATTGATCCGAAATCTGATTCAAATCCAATCTAGCACCTATGGGTACATAAGAAATGTATTGAATCCATTCTTTTTAATGAATAGATCCGATCGCAACTTCGAATATGGAATTCAAAGGGATCAAATAGGAAATGATACTCTGAATCATAGAACTCTAATGAAATATACGATCAACCAACATTTATCGAATTTGAAAAAGAGTCAGAAGAAATGGTTCGACCCTCTTATTTTTATTTCTCGAACCGAGAGATCCATGAATCGGGATCCTAATGCAGATAGATACAAAGGGTCCAATGGGAGCAAAAATTTCCAGGAACATTTGGAACATTTCGTTTCTGAGCAGAAGAGCCATTTT------CAAGTAGTGTTCGATCGATTACTACGTAATCAATATTCGATTGATTGGTCTGAAGTTATCGACAAAAAAGAT---------------------------------------------TTGTCCAAGTTGCTTCTCTTTTTGTCTAACTCACTTCCTTTTTTCTTTGTGAGTTTCGGGAAGATCCCCGTTCATAGGTCCGAGATCCACATCTATGAATTGAAAGGTCCGAATTATCAACTCTGCAATCAGTTGTTAGAATCAATAGGTCTTCAAATCGTTCATTTGAAAAAATGGAAACCCTTC------TTATTGGATGATCATGATACTTCTCAAAAATCGAAATTCTTGATCAATGGAGGAAGAATATCACCATTTTTGTTCAATAAGATACCAAAGTGGATGATTGACTCATTCCATACTAGAAATAATCGCAGGAAATCCTTTGATAACACGGATTCCTATTTTTCAATGATATCCCACGATCAAGACAATTGGCTGAATCCCGTGAAACCATTTCATGGAAGTTCATTGATATCTTCTTTTTATAAAGCAAATCGACTTCGATTCTTGAATAATCCACATCACTTCTGCTTCTATTGT------AACAAAAGATTCCCCTTTTATGTG---------CGTATCAATAATTCTGATTTTACGTATGGACAATTCCTCAATATCTTGTTCATTCGCAACAAAATATTTGATTTGTGCGGCGGTAAAAAAAAACATGCTTTTTTGGAGAGAGATACTATT------TCACCAATCGAGTCACAGGTATCTAACATATTCATACCTAAGGATTTTCCACAAAGTGGTGACGAAACGTATAACTTGTACAAATATTTCCAGTTTCCAATTCGATCCGATCCATTC------GTTCGTAGAGCT------ATTTATTCGATCGCAGACATTTCTGGAACACCTCTAACAGAGGGAGAAATAGTCCATTTGGAAAGAACTTATTGTCAACCTCTTTCAGATCTGAATCTATCTGATTCAGAAGGGAAGAACTTGCATCAGTATCTCAATTTCAATTCAAACATGAGTTTGATTCACACTCCATGTTCTGAGAAAGATTTACCATCCGAAAATAGGAAAAAACGGAGTCTTTGTCTAAAGAAATGCGTTGAGAAAGGGCAGATGTATAGAACCTTTCAACGAGATAGTGCTTTTTCAACTCTCTCAAAAAGGAATCTATTCCAAACATATATGCCATGGTTCCTTACTTCGGCAGGGTACAAATATCTAAATTTTTTATTTTTAGAGACTTTTTCAGACCTATTGCCGATACTAAGTAACAGTCAAAAATTTGTATCCATTTTTCATGATATTATGTATGGATCAGATATATCATGGCGAATTCTTCAGAAAAAAGGGTGTCTTCCACAATGGAATCTGATAAGCGAGATTTCGAGAAAGTGTTTACATAATTTTCTTATGTTCGAAGAAATGATTCATCGAAATAATGAGTCACCATTGATATCGACACATCTGAGATTGCCAAATGTTCATGAGTTCCTCTATTCAATCCTTTTCCTTCTTCTTGTTGTTGGATATCTCGTTCGTACACATCTTCTCTTTGTTTCCCGAGCCTCTAGTGAGTTACAGACAGAGTTCGAAAAGGTCAAATCTTTGATGATTCCACCATACATGATTGAGTTGCGAAAACTTCTGGATAGGTATCCTACATCTGAACTGAATTCTTTCTGGTTAAAGAATCTCTTTCTAGTTGCTCTGGAACAATTAGGAGATTCTCTAGAAGAAATCCGGGGTTCTGTTTCTGGCGGCAACATGCTATTG---GGTGGTGATCCCGCTTATGGGGTCAAATCAATCCGT------TCTAAGAAGAAATATTTGAATATCAATCTCATCGATCTCATAAGTATCATACCAAATCCCACCAATCGAATCACTTTTTCGAGAAATACGAGACATCTAAGTCATACAAGTAAAGAGATCTATTCATTGATAAGAAAAAGAAAAAACGTGAACAGTGATTGGATTGATGATAAAATTGAATCCTGGGTCGCGAACAGTGATTCGATTGATGATGAAGAAAGAGAATTTTTGGTTCAGTTCTCCACCTTAACGACAGAAAAAGGGATTGATCAAATTCTATTGAGTCTGACTCATAGTGATTATTTATCTAGTGATCATTTATCAAAGAACGACTCTGGTTATCAAATGATTGAACACCCGGGAGCAATTTACTTACGATATTTAGTTGACATTCATAAAAAGTGTCTAATGAATTATGAGTTCAATACATCCTGTTTAGCAGAAAGACGGATATTCCTTGCTCATTATCAGACAATCACTTATTCACAAACCTCGTGTGGGGCTAATAGTTTTCATTTACCGTCTCATGAAAAACCCTTTTCGCTCCGCTTAGCCCTATCCCCCTCTAGGGGTATTTTAGTGATAGGTTCTATAGGAACTGGACGCTCCTATTTGGTCAAATACCTAGCGACAAACTCCTATGTTCCTTTG------GTATTTCTGAACAAGTTCCTGGATAACAAGTTTCAAGGTTTTCTTATTGATGATATCGATATTGATGATAGTGACAATATTGATGATAGTGACAATATTGATGATAGTGACGAGATT------------------GATGCTAGTGACGATATCGATCGTGACCTCGATACGGAGCTGGAGCTGCTAACTCTGATGAATGCGCTAACTATGGATATTATGCCGGAAATAGACCGATTTTATATCACCCTTCAATTCGAATTAGCAAAAGCAATGTCTCCTTGCATAATATGGATTCCAAACATTCATGATCTGGATGTGAATGAGTCGAATTACTTATCCCTCGGTCTATTAGCGAACTATCTATCCAGGGATTGTGAAAGATGTTCCACTAGAAATATTCTTGTTATTGCTTCGACTCATATTCCCCAAAAAGTGGATCCCGCTCTAATAGTTCCGAATAAATTAAATACATGCATTAAGATACGAAGGCTTCTTATTCCACAACAACGAAAGCACTTTTTCAATCTTTCATATACTAGGGGATTTCACTTGGAAAAGAAAATGTTCCAT------ACTAATGAATTCGGGTCCATAACCATGGGTTCCAATGCACGAGATCTTGTAGCACTTACCAATGAGGCCTTAGCGATTAGTATTACACAGAAGAAATCCATTATAGACACTAATACAATTAGATCCGCTCTTCATAGACAAACTTGGGATTTGCGATCCCAGGTAAGATCGGTTCAGGATCATGGGATCCTTTTCTATCAGATAGGAAGGGCTGTTGCACAAAATGTACTTCTAAGTAATTGCCCCATAGATCCTATATCTATCTATATGAAGAAGAAATCATGTAACGAAAGGTATTCTTATTTGTACAAATGGTACTTCGAACTTGGAACGAGCATGAAGAAATTAACGATACTTCTTTATCTTTTGAGTTGTTCTGCCGGATCGGTCGCCCAAGACCTTTGGTCTCTACCCGGACCCGATGAAAAAAATGGGATCACTTCTTATGGACTCGTTGAGAATGCTTATGATCTAGTTCATGGCCTATTAGAAGTAGAAGGCGCTCTGGGGGGATCCTCACGGACAGAAAAGGATTGCAGTCAGTTTGATAATGATCGAGTGACATTGCTTCTTCGGCCCGAACCAAGGAATCCTTTAGATATGATGCAAAATGGATCTTGTTCTATCGTTGATCAGAGATTTCTCTATGAAAAATACGAATCGGAGTTTGAAGAAGGGGAAGTAGAAGGAGCCCTCGACCCGCAACAGATAGAAGAGGATTTATTCAATCACATAGTTTGGGCTCCTAGAATGTGGCACCCTTGGGGCTTTCTATTTTATTGTATCGAAAGGCTCAATGAATTGGGATTTCCCTATTGGGCCAGGTCATTTCGGGGCAAGCGGATCATTTATGATGAAGAGAAGGAGCTTCAAGAGAATGATTCGGAGTTCTTGCAGAGTGGAACCATGCAGTACCAGACACGAGATAGATCTTCCAAAGAACAAGGCTTTTTTCGAATAAGCCAATTCATTTGGGACCCTGCAGATCCACTCTTTTTCCTATTTAAAGATCAGCCCCCTGTCTCTGTGTTTTCACATCGAGAATTCTTTGCAGATGAAGAGATGTCAAAAGGGCTTCTTACTTCCCAAACAGATCCTCCTACATCTATATATAAACGCTGGTTTATCAAGAATACGCAAGAAAAGCACTTCGAATTGTTGATTCATCACCAGAGATGGATTAGAACCAATAGTTCATTATCTAATGGATCTTTCCGTTCTAATACTCTATCCGAGAGTTATCAGTATTTATCAAATCTGTTCCTATCTAACGGAAGGCTATTGGATCAAATGACAAAGACATTGTTGAGAAAAAGATGGCTTTTCCCGGATGAAATGAAAATTGAATTCATG------------------------------
>Kalanchoe_longiflora
GTGAAGGGACATCAATTCAAATCCTGGATTTTCGAATTGAGAGAGATATTGAGAGAGATCAAGAATTCT---CACTCTTTCTTAGATTCATGGACCCAATTCAATTCAGTGGGATCTTTCATTCACATTTTTTTCCACCAAGAGCGTTTTCTAAAACTCTTTGACCCCCGAATTTTGAGTATCCTACTTTCACGCAATTCACAGGGT------TCAACAAGCAATCGATATTTCACGATCAAGGGTGTAGTACTATTTGTAGTAGCGGTCCTTATATATCGTATTAACAATCAAAATATGGTCGAAAGAAAAAATATCTATTTGACAGGGCTTCTTCCTATACCTATGAATTCCATTGGACCCAGAAATGATACATTGGAAGAATCTTTTGGGTCTTCCAATATCAATAGGTTGATTGTTTCGCTCCTGTATCTTCCAAAGGGAAAAAAGATCTCTGAGAGTTGTTTCCTGGATCCGAAAGAGAGTACTTGGGTTCTCCCAATAACTAAAAAGTGTATCATGCCTGAATCTAACTGGGGTTGGCGGTGGTGGAGGAACTGGATCGGAAAAAAGAGGGATTCCAGTTGTAAGATATCTAATGAAACCGTCGCTGGAATTGAGATCTCATTCAAAGAGAAAGATATCAAATATCTGGGGTTTCTTTTTGTATATTCTATGGATGATCCGATCCGCAAGGACCATGATTGGGAATTGTTTGATCGTCTTTCTCCGAGGAAGAGGCGAAACATAATCAACTTGAATTCGGGACAGCTATTCGAAATCTTAGTGAAACACTGGATTTGTTATCTCATGTCTGCTTTTCGTGAAAAAAAACCAATTGAAGTGGAGGGTTTCTTCAAAGAACAAGGAGCTGGATCAACTATTCAATCAAATGATATTGAGCACGTTTCCCATCTCTTCTCGAGAAACAAGTGGGCTATTTCTTTGCAAAATTGTGCTCAATTTCATATGTGGCAATTCCACCAAGATCTCTTCGTTAGTTGGGGGAAGAATCCGCACGAATCGGATTTTTTGAGGAACGTATCGAGAGAGAATTGGATTTGGTTAGACAATGTGTGGTTGGTAAACAGGGATCGGTTTTTTAGCAAGGTACAGAATGTCTCATCAAATATTCAATATGATTCCACAAGATCTAGTTTCGTTCAAGTAACGAATTCTAGCCAATTGAAAGGATCTTCTGATCAATCTAGAGATCATTTCGATTCCATTAGTAATGAGGATTCGGAATATCACACATTGATCAATCAAAGAGAGATTCACCAACTAAAAGAAAGATCGATTCTTTGGGATCCTTCCTTTCTTCAAACGGAACGAACAGAGATAGAATCAGACCGATTCCCGAAATGCCTTTCTGGGTATTCCTCAATGTCCCGGCTATTCACGGAAGGTGAGAAGCAGATGAATAATCATCTGCTTCCGGAAGAAATCGAAGAAGTTCTTGGGAATCCTACAAGATCCATTCGTTCTTTTTTCTCTGACAGATGGTCAGAACTTCATCTGAGTTCGAATCCTACTGAGAGGTCCACTAGAGATCATAAATTGTTGAAG------AAAGAACAAGATCCTTCTTTTGTCCCTTCCAGGCGATCGGAAAAT------AAAGAAATGGTTAATATATTCAAGATAATTACGTATTTACAAAATACTGTCTCAATTCATCTTATTTCATCAGATCCGGGATGTTATATGGTTCCGAAGGACGAACCGGATATGGACAGTTCCAATAAGATTTCAGTCTTGAACAAAAATCCATTTTTTGATTTCTTTCATCTATTCCATGACCGGAACAGGGGGGGATACGCGTTACGCCACGATTTTGAATCAGAAGAGAGATTTCAAGAAAAGGCAGATCTATTCACTCTATCAATAACCGAGCCAGATCTGGTGTATCATAAGGGATTTGCCTTTTCTATTGATTCCTACGGATTGGATCAAAACCAATTCTTGAATGAG---------GCCAGGGATGAATCGAAAAAGAAATCTTTATTGGTTCTACCTCCTATTTTTTATGAAGAGAATGAATCTTTTTATCGAAGGATGAGAAAAAAATGGGTCCGTATCTCCTGCGGGAATGATTTGGAAGATCCAAAACCAAAAAGAGTGGTATTTGCTAGCAACAACATAATGGAGGCATTCAATCAATCTAGATTGATCCGAAATCTGATTCAAATCCAATCTAGCACCTATGGGTACATAAGAAATGTATTGAATCCATTCTTTTTAATGAATAGATCCGATCGCAACTTCGAATATGGAATTCAAAGGGATCAAATAGGAAATGATACTCTGAATCATAGAACTCTAATGAAATATACGATCAACCAACATTTATCGAATTTGAAAAAGAGTCAGAAGAAATGGTTCGACCCTCTTATTTTGATTTCTCGAACCGAGAGATCCATGAATCGGGATCCTAATGCAGATAGATACAAAGGGTCCAATGGGAGCAAAAATTTCCAGGAACATTTGGAACATTTCGTTTCTGAGCAGAAGAGCCATTTT------CAAGTAGTGTTCGATCGATTACTACGTAATCAATATTCGATTGATTGGTCTGAAGTTATCGACAAAAAAGAT---------------------------------------------TTGTCCAAGTTGCTTCTCTTTTTGTCTAACTCACTTCCTTTTTTCTTTGTGAGTTTCGGGAAGATCCCCGTTCATAGGTCCGAGATCCACATCTATGAATTGAAAGGTCCGAATTATCAACTCTGCAATCAGTTGTTAGAATCAATAGGTCTTCAAATCGTTCATTTGAAAAAATGGAAACCCTTC------TTATTGGATGATCATGATACTTCTCAAAAATCGAAATTCTTGATCAATGGAGGAAGAATATCACCATTTTTGTTCAATAAGATACCAAAGTGGATGATTGACTCATTCCATACTAGAAATAATCGCAGGAAATCCTTTGATAACACGGATTCCTATTTTTCAATGATATCCCACGATCAAGACAATTGGCTGAATCCCGTGAAACCATTTCATGGAAGTTCATTGATATCTTCTTTTTATAAAGCAAATCGACTTCGATTCTTGAATAATCCACATCACTTCTGCTTCTATTGT------AACAAAAGATTCCCCTTTTATGTG---------CGTATCAATAATTCTGATTTTACGTATGGACAATTCCTCAATATCTTGTTCATTCGCAACAAAATATTTGATTTGTGCGGCGGTAAAAAAAAACATGCTTTTTTGGAGAGAGATACTATT------TCACCAATCGAGTCACAGGTATCTAACATATTCATACCTAAGGATTTTCCACAAAGTGGTGACGAAACGTATAACTTGTACAAATATTTCCAGTTTCCAATTCGATCCGATCCATTC------GTTCGTAGAGCT------ATTTATTCGATCGCAGACATTTCTGGAACACCTCTAACAGAGGGAGAAATAGTCCATTTGGAAAGAACTTATTGTCAACCTCTTTCAGATCTGAATCTATCTGATTCAGAAGGGAAGAACTTGCATCAGTATCTCAATTTCAATTCAAACATGAGTTTGATTCACACTCCATGTTCTGAGAAAGATTTACCATCCGAAAATAGGAAAAAACGGAGTCTTTGTCTAAAGAAATGCGTTGAGAAAGGGCAGATGTATAGAACCTTTCAACGAGATAGTGCTTTTTCAACTCTCTCAAAATGGAATCTATTCCAAACATATATGCCATGGTTCCTTACTTCGGCAGGGTACAAATATCTAAATTTTTTATTTTTAGATACTTTTTCAGACCTATTGCCGATACTAAGTAACAGTCAAAAATTTGTATCCATTTTTCATGATATTATGTATGGATCAGATATATCATGGCGAATTCTTCAGAAAAAAGGGTGTCTTCCACAATGGAATCTGATAAGCGAGATTTCGAGAAAGTGTTTACATAATTTTCTTATGTTCGAAGAAATGATTCATCGAAATAATGAGTCACCATTGATATCGACACATCTGAGATTGCCAAATGTTCATGAGTTCCTCTATTCAATCCTTTTCCTTCTTCTTGTTGTTGGATATCTCGTTCGTACACATCTTCTCTTTATTTCCCGAGCCTCTAGTGAGTTACAGACAGAGTTCGAAAAGGTCAAATCTTTGATGATTCCACCATACATGATTGAGTTGCGAAAACTTCTGGATAGGTATCCTACATCTGAACTGAATTCTTTCTGGTTAAAGAATCTCTTTCTAGTTGCTCTGGAACAATTAGGAGATTCTCTAGAAGAAATCCGGGGTTCTGTTTCTGGCGGCAACATGCTATTG---GGTGGTGATCCCGCTTATGGGGTCAAATCAATCCGT------TCTAAGAAGAAATATTTGAATATCAATCTCATCGATCTCATAAGTATCATACCAAATCCCACCAATCGAATCACTTTTTCGAGAAATACGAGACATCTAAGTCATACAAGTAAAGAGATCTATTCATTGATAAGAAAAAGAAAAAACGTGAACAGTGATTGGATTGATGATAAAATTGAATCCTGGGTCGCGAACAGTGATTCGATTGATGATGAAGAAAGAGAATTTTTGGTTCAGTTCTCCACCTTAACGACAGAAAAAGGGATTGATCAAATTCTATTGAGTCTGACTCATAGTGATTATTTATCTAGTGATCATTTATCAAAGAACGACTCTGGTTATCAAATGATTGAACACCCGGGAGCAATTTACTTACGATATTTAGTTGACATTCATAAAAAGTGTCTAATGAATTATGAGTTCAATACATCCTGTTTAGCAGAAAGACGGATATTCCTTGCTCATTATCAGACAATCACTTATTCACAAACCTCGTGTGGGGCTAATAGTTTTCATTTCCCGTCTCATGAAAAACCCTTTTCGCTCCGCTTAGCCCTATCCCCCTCTAGGGGTATTTTAGTGATAGGTTCTATAGGAACTGGACGCTCCTATTTGGTCAAATACCTAGCGACAAACTCCTATGTTCCTTTG------GTATTTCTGAACAAGTTCCTGGATAACAAGTTTCAAGGTTTTCTTATTGATGATATCGAT------------------ATTGATGATAGTGACAATATTGATGATAGTGACGAGATT------------------GATGCTAGTGACGATATCGATCGTGACCTCGATACGGAGCTGGAGCTGCTAACTCTGATGAATGCGCTAACTATGGATATTATGCCGGAAATAGACCGATTTTATATCACCCTTCAATTCGAATTAGCAAAAGCAATGTCTCCTTGCATAATATGGATTCCAAACATTCATGATCTGGATGTGAATGAGTCGAATTACTTATCCCTCGGTCTATTAGCGAACTATCTATCCAGGGATTGTGAAAGATGTTCCACTAGAAATATTCTTGTTATTGCTTCGACTCATATTCCCCAAAAAGTGGATCCCGCTCTAATAGTTCCGAATAAATTAAATACATGCATTAAGATACGAAGGCTTCTTATTCCACAACAACGAAAGCACTTTTTCAATCTTTCATATACTAGGGGATTTCACTTGGAAAAGAAAATGTTCCAT------ACTAATGAATTCGGGTCCATAACCATGGGTTCCAATGCACGAGATCTTGTAGCACTTACCAATGAGGCCTTAGCGATTAGTATTACACAGAAGAAATCCATTATAGACACTAATACAATTAGATCCGCTCTTCATAGACAAACTTGGGATTTGCGATCCCAGGTAAGATCGGTTCAGGATCATGGGATCCTTTTCTATCAGATAGGAAGGGCTGTTGCACAAAATGTACTTCTAAGTAATTGCCCCATAGATCCTATATCTATCTATATGAAGAAGAAATCATGTAACGAAAGGGATTCTTATTTGTACAAATGGTACTTCGAACTTGGAACGAGCATGAAGAAATTAACGATACTTCTTTATCTTTTGAGTTGTTCTGCCGGATCGGTCGCCCAAGACCTTTGGTCTCTACCCGGACCCGATGAAAAAAATGGGATCACTTCTTATGGACTCGTTGAGAATGCTTATGATCTAGTTCATGGCCTATTAGAAGTAGAAGGCGCTCTGGGGGGATCCTCACGGACAGAAAAGGATTGCAGTCAGTTTGATAATGATCGAGTGACATTGCTTCTTCGGCCCGAACCAAGGAATCCTTTAGATATGATGCAAAATGGATCTTGTTCTATCGTTGATCAGAGATTTCTCTATGAAAAATACGAATCGGAGTTTGAAGAAGGGGAAGTAGAAGGAGCCCTCGACCCGCAACAGATAGAAGAGGATTTATTCAATCACATAGTTTGGGCTCCTAGAATGTGGCGCCCTTGGGGCTTTCTATTTTATTGTATCGAAAGGCTCAATGAATTGGGATTTCCCTATTGGGCCAGGTCATTTCGGGGCAAGCGGATCATTTATGATGAAGAGAAGGAGCTTCAAGAGAATGATTCGGAGTTCTTGCAGAGTGGAACCATGCAGTACCAGACACGAGATAGATCTTCCAAAGAACAAGGCTTTTTTCGAATAAGCCAATTCATTTGGGACCCTGCAGATCCACTCTTTTTCCTATTTAAAGATCAGCCCCCTGTCTCTGTGTTTTCACATCGAGAATTCTTTGCAGATGAAGAGATGTCAAAAGGGCTTCTTACTTCCCAAACAGATCCTCCTACATCTATATATAAACGCTGGTTTATCAAGAATACGCAAGAAAAGCACTTCGAATTGTTGATTCATCACCAGAGATGGATTAGAACCAATAGTTCATTATCTAATGGATCTTTCCGTTCTAATACTCTATCCGAGAGTTATCAGTATTTATCAAATCTGTTCCTATCTAACGGAAGGCTATTGGATCAAATGACAAAGACATTGTTGAGAAAAAGATGGCTTTTCCCGGATGAAATGAAAATTGGATTCATG------------------------------
>Kalanchoe_tomentosa
GTGAAGGGACATCAATTCAAATCCTGGATTTTCGAATTGAGAGAGATATTGAGAGAGATCAAGAATTCT---CACTCTTTATTAGATTCATGGACCCAATTCAATTCAGTGGGATCTTTCATTCACATTTTTTTCCACCAAGAGCGTTTTCTAAAACTCTTTGACCCCCGAATTTTGAGTATCCTACTTTCACGCAATTCACAGGGT------TCAACAAGCAATCGATATTTCACGATCAAGGGTGTAGTACTATTTGTAGTAGCGGTCCTTATATATCGTATTAACAATCGAAATATGGTCGAAAGAAAAAATATCTATTTGACAGGGCTTCTTCCTATACCTATGAATTCCATTGGACCCAGAAATGATACATTGGAAGAATCTTTTGGGTCTTCCAATATCAATAGGTTGATTGTTTCGCTCCTGTATCTTCCAAAAGGAAAAAAGATCTCTGAGAGTTGTTTCCTGGATCCGAAAGAGAGTACTTGGGTTCTCCCAATAACTAAAAAGTGTATCATGCCTGAATCTAACTGGGGTTGGCGGTGGTGGAGGAACTGGATCGGAAAAAAGAGGGATTCCAGTTGTAAGATATCTAATGAAACCGTCGCTGGAATTGAGATCTCATTCAAAGAGAAAGATATCAAATATCTGGGGTTTCTTTTTGTATATTCTATGGATGATCCGATCCGCAAGGACCATGATTGGGAATTGTTTGATCGTCTTTATCCGAGGAAGAGGCGAAACATAATCAACTTGAATTCGGGACAGCTATTCGAAATCTTAGTGAAACACTGGATTTGTTATCTCATGTCTGCTTTTCGTGAAAAAAAACCAATTGAAGTGGAGGGTTTCTTCAAACAACAAGGAGCTGGATCAACTATTCAATCAAATGATATTGAGCACGTTTCCCATCTCTTCTCGAGAAACAAGTGGGCTATTTCTTTGCAAAATTGTGCTCAATTTCATATGTGGCAATTCCGCCAAGATCTCTTCGTTAGTTGGGGGAAGAATCCGCACGAATCGGATTTTTTGAGGAACGTATCGAGAGAGAATTGGATTTGGTTAGACAATGTGTGGTTGGTAAACAAGGATCGGTTTTTTAGCAAGGTACAGAATGTCTCATCAAATATTCAATATGATTCCACAAGATCTAGTTTCGTTCAAGTAACGAATTCTAGCCAATTGAAAGGATCTTCTGATCAATCTAGAGATCATTTCGATTCCATTAGTAATGAGGATTCGGAATATCACACATTGATCAATCAAAGAGAGATTCACCAACTAAAAGAAAGATCGATTCTTTGGGATCCTTCCTTTCTTCAAACGGAACGAACAGAGATAGAATCAGACCGATTCCCGAAATGCCTTTCTGGGTATTCCTCAATGTCCCGGCTATTCACGGAAGGTGAGAAGCAGATGAATAATCATCTGCTTCCGGAAGAAATCGAAGAAGTTCTTGGGAATCCTACAAGATCCATTCGTTCTTTTTTCTCTGACAGATGGTCAGAACTTCATCTGGGTTCGAATCCTACTGAGAGGTCCACTAGAGATCATAAATTGTTGAAG------AAAGAACAAGATCCTTCTTTTGTCCCTTCCAGGCGATCGGAAAAT------AAAGAAATGGTTAATATATTCAAGATAATTACGTATTTACAAAATACTGTCTCAATTCATCTTATTTCATCAGATCCGGGATGTGATATGGTTCCGAAGGACGAACCGGATATGGACAGTTCCAATAAGATTTCAGTCTTGAACAAAAATCCATTTTTTGATTTCTTTCATCTATTCCATGACCGGAACAGGGGGGGATACGCGTTACGCCACGATTTTGAATCAGAAGAGAGATTTCAAGAAAAGGCAGATCTATTCACTCTATCAATAACCGAGCCAGATCTGGTGTATCATAAGGGATTTGCCTTTTCTATTGATTCCTACGGATTGGATCAAAACCAATTCTTGAATGAG---------GCCAGGGATGAATCGAAAAAGAAATCTTTATTGGTTCTACCTCCTATTTTTTATGAAGAGAATGAATCTTTTTATCGAAGGATGAGAAAAAAATGGGTCCGTATCTCCTGCGGGAATGATTTGGAAGATCCAAAACCAAAAAGAGTGGTATTTGCTAGCAACAACATAATGGAGGCATTCAATCAATCTAGATTGATCCGAAATCTGATTCAAATCCAATCTAGCACCTATGGGTACATAAGAAATGTATTGAATCCATTCTTTTTAATGAATAGATCCGATCGCAACTTCGAATATGGAATTCAAAGGGATCAAATAGGAAATGATACTCTGAATCATAGAACTCTAATGAAATATACGATCAACCAACATTTATCGAATTTGAAAAAGAGTCAGAAGAAATGGTTCGACCCTCTTATTTTGATTTCTCGAACCGAGAGATCCATGAATCGGGATCCTAATGCAGATAGATACAAAGGGTCCAATGGGAGCAAAAATTTCCAGGAACATTTGGAACATTTCGTTTCTGAGCAGAAGAGCCATTTT------CAAGTAGTGTTCGATCGATTACTACGTAATCAATATTCGATTGATTGGTCTGAAGTTATCGACAAAAAAGAT---------------------------------------------TTGTCCAAGTTGCTTCTCTTTTTGTCTAACTCACTTCCTTTTTTCTTTGTGAGTTTCGGGAAGATCCCCGTTCATAGGTCCGAGATCCACATCTATGAATTGAAAGGTCCGAATTATCAACTCTGCAATCAGTTGTTAGAATCAATAGGTCTTCAAATCGTTCATTTGAAAAAATGGAAACCCTTC------TTATTGGAGGATCATGATACTTCTCAAAAATCGAAATTCTTGATCAATGGAGGAAGAATATCACCATTTTTGTTCAATAAGATACCAAAGTGGATGATTGACTCATTCCATACTAGAAATAATCGCAGGAAATCCTTTGATAACACGGATTCCTATTTTTCAATGATATCCCACGATCAAGACAATTGGCTGAATCCCGTGAAACCATTTCATGGAAGTTCATTGATATCTTCTTTTTATAAAGCAAATCGACTTCGATTCTTGAATAATCCACATCACTTCTGCTTCTATTGT------AACAAAAGATTCCCCTTTTATGTG---------CGTATCAATAATTCTGATTTTACGTATGGACAATTCCTCAATATCTTGTTCATTCGCAACAAAATATTTGATTTGTGCGGCGGTAAAAAAAAACATGCTTTTTTGGAGAGAGATACTATT------TCACCAATCGAGTCACAGGTATCTAACATATTCATACCTAAGGATTTTCCACAAAGTGGTGACGAAACGTATAACTTGTACAAATATTTCCAGTTTCCAATTCGATCCGATCCATTC------GTTCGTAGAGCT------ATTTATTCGATCGCAGACATTTCTGGAACACCTCTAACAGAGGGAGAAATAGTCCATTTGGAAAGAACTTATTGTCAACCTCTTTCAGATATGAATCTATCTGATTCAGAAGGGAAGAACTTGCATCAGTATCTCAATTTCCATTCAAACATGAGTTTGATTCACACTCCATGTTCTGAGAAAGATTTACCATCCGAAAATAGGAAAAAACGGAGTCTTTGTCTAAAGAAATGCGTTGAGAAAGGGCAGATGTATAGAACCTTTCAACGAGATAGTGCTTTTTCAACTCTCTCAAAATGGAATCTATTCCAAACATATATGCCATGGTTCCTTACTTCGGCAGGGTACAAATATCTAAATTTTTTATTTTTAGATACTTTTTCAGACCTATTGCCGATACTAAGTAACAGTCAAAAATTTGTATCCATTTGTCATGATATTATGTATGGATCAGATATATCATGGCGAATTCTTCAGAAAAAAGGGTGTCTTCCACAATGGAATCTGATAAGCGAGATTTCGAGAAAGTGTTTACATAATTTTCTTATGTTCGAAGAAATGATTCATCGAAATAATGAGTCACCATTGATATCGACACATCTGAGATTGCCAAATGTTCATGAGTTCCTCTATTCAATCCTTTTCCTTCTTCTTGTTGTTGGATATCTCGTTCGTACACATCTTCTCTTTGTTTCCCGAGCCTCTAGTGAGTTACAGACAGAGTTCGAAAAGGTCAAATCTTTGATGATTCCACCATACATGATTGAGTTGCGAAAACTTCTGGATAGGTATCCTACATCTGAACTGAATTCTTTCTGGTTAAAGAATCTCTTTCTAGTTGCTCTGGAACAATTAGGAGATTCTCTAGAAGAAATCCGGGGTTCTGTTTCTGGCGGCAACATGCTATTG---GGTGGTGATCCCGCTTATGGGGTCAAATCAATCCGT------TCTAAGAAGAAATATTTGAATATCAATCTCATCGATCTCATAAGTATCATACCAAATCCCACCAATCGAATCCCTTTTTCGAGAAATACGAGACATCTAAGTCATACAAGTAAAGAGATCTATTCATTGATAAGAAAAAGAAAAAACGTGAACAGTGATTGGATTGATGATAAAATTGAATCCTGGGTCGCGAACAGTGATTCGATTGATGATGAAGAAAGAGAATTTTTGGTTCAGTTCTCCACCTTAACGACAGAAAAAGGGATTGATCAAATTCTATTGAGTCTGACTCATAGTGATTATTTATCTAGTGATCATTTATCAAAGAACGACTCTGGTTATCAAATGATTGAACACCCGGGAGCAATTTACTTACGATATTTAGTTGACATTCATAAAAAGTGTCTAATGAATTATGAGTTCAATACATCCTGTTTAGCAGAAAGACGGATATTCCTTGCTCATTATCAGACAGTCACTTATTCACAAACCTCGTGTGGGGCTAATAGTTTTCATTTCCCGTCTCATGAAAAACCCTTTTCGCTCCGCTTAGCCCTATCCCCCTCTAGGGGTATTTTAGTGATAGGTTCTATAGGAACTGGACGCTCCTATTTGGTCAAATACCTAGCGACAAACTCCTATGTTCCTTTG------GTATTTCTGAACAAGTTCCTGGATAACAAGCCTAAAGGTTTTCTTATTGATGATATCGAT------------------ATTGATGATAGTGACAATATTGATGATAGTGACGAGATT------------------GATGCTAGTGACGATATCGATCGTGACCTCGATACGGAGCTGGAGCTGCTAACTCTGATGAATGCGCTAACTATGGATATGATTCCGGAAATAGACCGATTTTCGATCACCCTTCAATTCGAATTAGCAAAAGCAATGTCTCCTTGCATAATATGGATTCCAAACATTCATGATCTGGATGTGAATGAGTCGAATTACTTATCCCTCGGTCTATTAGCGAACTATCTATCCAGGGATTGTGAAAGATGTTCCACTAGAAATATTCTTGTTATTGCTTCGACTCATATTCCCCAAAAAGTGGATCCCGCTCTAATAGTTCCGAATAAATTAAATACATGCATTAAGATACGAAGGCTTCTTATTCCACAACAACGAAAGCACTTTTTCAATCTTTCATATACTAGGGGATTTCACTTGGAAAAGAAAATGTTCCAT------ACTAATGAATTCGGGTCCATAACCATGGGTTCCAATGCACGAGATCTTGTAGCACTTACCAATGAGGCCTTAGCGATTAGTATTACACAGAAGAAATCCATTATAGACACTAATACAATTAGATCCGCTCTTCATAGACAAACTTGGGATTTGCGATCCCAGGTAAGATCGGTTCAGGATCATGGGATCCTTTTCTATCAGATAGGAAGGGCTGTTGCACAAAATGTACTTCTAAGTAATTGCCCCATAGATCCTATATCTATCTATATGAAGAAGAAATCATGTAACGAAAGGGATTCTTATTTGTACAAATGGTACTTCGAACTTGGAACGAGCATGAAGAAATTAACGAGACTTCTTTATCTTTTGAGTTGTTCTGCCGGATCGGTCGCCCAAGACCTTTGGTCTCTACCCGGACCCGATGAAAAAAATGGGATCACTTCTTATGGACTCGTTGAGAATGCTTATGATCTAGTTCATGGCCTATTAGAAGTAGAAGGCGCTCTGGGGGGATCCTCACGGACAGAAAAAGATTGCAGTCAGTTTGATAATGATCGAGTGACATTGCTTCTTCGGCCCGAACCAAGGAATCCTTTAGATATGATGCAAAATGGATCTTGTTCTATCGTTGATCAGAGATTTCTCTATGAAAAATACGAATCGGAGTTTGAAGAAGGGGAAGTAGAAGGAGCCCTCGACCCGCAACAGATAGAAGAGGATTTATTCAATCACATAGTTTGGGCTCCTAGAATATGGCGCCCTTGGGGCTTTCTATTTTATTGTATCGAAAGGCCCAATGAATTTGGATTTCCCTATTGGGCCAGGTCATTTCGGGGCAAGCGGATCATTTATGATGAAGAGAATGAGCTTCAAGAGAATGATTCGGAGTTCTTGCAGAGTGGAACCATGCAGTACCAGACACGAGATAGATCTTCCAAAGAACAAGGCTTTTTTCGAATAAGCCAATTCATTTGGGACCCTGCAGATCCACTCTTTTTCCTATTTAAAGATCAGCCCCCTGTCTCTGTGTTTTCACATCGAGAATTCTTTGCAGATGAAGAGATGTCAAAAGGGCTTCTTACTTCCCAAACAGATCCTCCTACATCTATATATAAACGCTGGTTTATCAAGAATACGCAAGAAAAGCACTTCGAATTGTTGATTCATCACCAGAGATGGATTAGAACCAATAGTTCATTATCTAATGGATCTTTCCGTTCTAATACTCTATCCGAGAGTTATCAGTATTTATCAAATCTGTTCCTATCTAACGGAAGGCTATTGGATCAAATGACAAAGACATTGTTGAGAAAAAGATGGCTTTTCCCGGATGAAATGAAAATTGGATTCATG------------------------------
>Echeveria_lilacina
GTGAAGGGACATCAATTCAAATCCTGGATTTTCGAATTGAGAGAGATATTGAGAGAGATCAAGAATTCT---CACTCTTTCTTAGATTCATGGACCCAATTCAATTCAGTGGGATCTTTCATTCACATTTTTTTCCACCAAGAGCGTTTTCTAAAACTCTTTGACCCCCGAATTTGGAGTATCCTACTTTCACGCAATTCACAGGGT------TCAACAAGCAATCGATATTTCACGATCAAGGGTGTAGTACTATTTGTAGTAGCGGTCCTTATATATCGTATTAACAATCGAAATCTGGTCGAAAGAAAAAATATCTATTTGACAGGGCTTCTTCCTATACCTATGAATTCCATTGGACCCAGAAATGATACATTGGAAGAATCTTTTGGGTCTTCCAATATCAATAGGTTGATTGTTTCGCTCCTGTATCTTCCAAAAGGAAAAAAGATCTCTGAGAGTTGTTTCCTGGATCCGAAAGAGAGTACTTGGGTTCTCCCAATAACTAAAAAGTGTATCATACCTGAATCTAACTGGGGTTGGCGGTGGTGGAGGAACTGGATCGGAAAAAAGAGGGATTCTAGTTGTAAGATATCTAATGAAACCGTCGCTGGAATTGAGATCTCATTCAAAGAGAAAGATATCAAATATCTGGGGTTTCTTTTTGTCTATTCTATGGATGATCCGATCCGCAAGGACCATGATTGGGAATTGTTTGATCGTCTTTCTCCGAGGAAGAGGCGAAACATAATCAACTTGAATTCGGGACAGCTATTCGAAATCTTAGTGAAACACTGGATTTGTTATCTCATGTCTGCTTTTCGTGAAAAAAAACCAATTGAAGTGGAGGGTTTCTTCAAACAACAAGGAGCTGGGTCAACTATTCAATCAAATGATATTGAGCACGTTTCCCATCTCTTCTCGAGAAACAAGTGGGCTATTTCTTTGCAAAATTGTGCTCGATTTCATATGTGGCAATTCCGACAAGATCTCTTCGTTAGTTGGGGGAAGAATCCGCACGAATCGGATTTTTTGAGGAACGTATCGAGAGAGAATTGGATTTGGTTAGACAATGTGTGGTTGGTAAACAAGGATCGGTTTTTTAGCAAGGTACAGAATGTCTCATCAAATATTCAATATGATTCCACAAGATCTAGTTTCGTTCAAGTAACGAATTCTAGCCAATTGAAAGGATCTTCTGATCAATCTAGAGATCATTTCGATTCTATTAGTAATGAGGATTCGGAATATCACACATTGATCAATCAAAGAGAGATTCACCAACTAAAAGAAAGATCGATTCTTTGGGATCCTTCCTTTCTTCAAACGGAACGAACAGAGATAGAATCAGACCGATTCCCGAAATGCCTTTCTGGATATTCCTCAATGTCCCGGCTATTCACGGAACGTGAGAAGCAGATGAATAATCATCTGCTTCCGGAAGAAATCGAAGAAGTTCTTGGGAATCCTACAAGATCCATTCGTTCTTTTTTCTCTGACAGATGGTCAGAACTTCATCTGGGTTCGAATCCTACTGAGAGGTCCACTAAAGATCAGAAATTGTTGAAG------AAAGAACAAGATCCTTCTTTTGTCCCTTCCAGGCGATCGGAAAAT------AAAGAAATGGTTAATATATTCAAGATAATTACGTATTTACAAAATACTGTCTCAATTCATCTTATTTCATCAGATCCGGGATGTGATATGGTTCCGAAGGACGAACCGGATATGGACAGTTCCAATAAGATTTCAGTCTTGAACAAAAATCCATTTTTTGATTTATTTCATCTATTCCATGACCGGAACAGGGGGGGATACGCGTTACGCCACGATTTTGAATCAGAAGAGAGATTTCACGAAAAGGCAGATCTATTCACTCTATCAATAACCGAGCCAGATCTGGTGTATCATAAGGGATTTGCCTTTTCTATTGATTCCTACGGATTGGATCAAAACCAATTCTTGAATGAG---------GCCAGGGATGAATCGAAAAAGAAATCTTTATTGGTTCTACCTCCTATTTTTTATGAAGAGAATGAATCTTTTTATCGAAGGATGATAAAAAAATGGGTGCGTATCTCCTGCGGGAATGATTTGGAAGATCCAAAACCAAAAAGAGTGGTATTTGCTAGCAACAACATAATGGAGGCATTCAATCAATCTAGATTGATCCGAAATCTGATTCAAATCCAATATAGCACCTATGGGTACATAAGAAATGTATTGAATCGATTCTTTTTAATGAATAGATCCGATCGCAACTTCGAATATGGAATTCAAAGGGATCAAATAGGAAATGATACTCTGAATCATAGAACTCTAATGAAATATACGATCAACCAACATTTATCGAATTTGAAAAAGAGTCAGAAGAAATGGTTCGACCCTCTTATTTGGATTTCTCGAACCGAGAGATCCATGAATCGGGATCCTAATGCAGATAGATACAAAGGGTCCAATGGGAGCAAAAATTTCCAG---------GAACATTTCGTTTCTGAGCAGAAGAGCCATTTT------CAAGTAGTGTTCGACCGATTACTACGTAATCAATATTCGATTGATTGGTCTGAAGTTATCGACAAAAAAGATTTGTCTAAGTCA---------------------CTT---CTTTTTTTGTCCAAGTTGCTTCTCTTTTTGTCTAAGTCACTTCCTTTTTTCTTTGTGAGTTTCGGGAATATCCCCGTTCATAGGTCCGAGATCCACATCTATGAATTGAAAGGTCCGAATTATCAACTCTGCAATCATTTGTTAGAATCAATAGGTCTTCAAATCGTTCATTTGAAAAAATGGAAACCCTTC------TTATTGGATGATCATGATACTTCTCAAAAATCGAAATTCTTGATCAATGGAGGAACAATATCACCATTTTTGTTCAATAAGATACCAAAGTGGATGATTGACTCATTCCATACTAGAAATAATCGCAGGAAATCCTTTGATAACACGGATTCCTATTTTTCAATGATATCCCACGATCAAGACAATTGGCTGAATCCCGTGAAACCATTTCATGGAAGTTCATTGATATCTTCTTTTTATAAAGCAAATCGACTTCGATTCTTGAATAATTTACATAATTTCTGCTTCTATTGT------AATAAAAGATTCCCCTTTTATGTGGAAAAGGCCCGTATCAATAATTCTGATTTTACGTATGGACAATTCCTCAATATCTTGTTCATTCGCAACAAAATATTTGATTTGTGCGGCGGTAAAAAAAAACATGCTTTTTTGGAGAGAGATACTCTT------TCACCAATCGAGTCACAGGTATCTAACATATTCATACCTAAGGATTCTCCACAAAGTGGTGACGAAACGTATAACTTGTACAAATATTTCCATTTTCCAATTCGATCCGATCCATTC------GTTCCTAGAGCT------TTTTATTCGATCGCAGACATTTCTGGAACACCTCTAACAGAGGGAGAAATAGTCCATTTTGAAAGAACTTATTGTCAACCTCTTTCAGATCTGAATATATCTGATTCAGAAGGGAAGAACTTGCATCAGTATCTCAATTTCAATTCAAACATGAGTTTGATTCACACTCCATGTTCTGAGAAAGATTTACCATCCGAAAATAGGAAAAAACGGAGTCTTTGTCTAAAGAAATGCGTTGAGAAAGGGCAGATGTATAGAACCTTTCAACGAGATAGTGCTTTTTCAACTCTCTCAAAATGGAATCTATTCCAAACATATATGCCATGGTTCCTTACTTCGGCAGGGTACAAATATCTAAATTTTTTATTTTTAGATACTTTTTCAGACCTATTGTCGATACTAAGTAACAGTCCAAAATTTGTATCCATTTTTCATGATATTATGTATGGATCAGATATATCATGGCGAATTCTTCAGAAAAAAGGGTGTCTTCGACAATGGAATCTGATAAGCGAAATTTCGAGAAAGTGTTTACATAATTTTCTTATGTTCGAAGAAATGATTCATCGAAATAATGAGTCACCATTGATATCGACACATCTGAGATTGCCAAATGTTCATGAGTTCCTCTATTCAAGCCTTTTCCTTCTTCTTCTTGTTGGATATCTCGTTCGTACACATCTTCTCTTTGTTTGCCGAGCCTCTAGTGAGTTACAGACAGAGTTCGAAAAGGTCAAATCTTTGATGATTTCACCATACATGATTGAGTTGCGAAAACTTCTGGATAGGTATCCTACATCTGAACTGAATTCTTTCTGGTTAAAGAATCTGTTTCTAGTTGCTCTGGAACAATTAGGAGATTCTCTAGAAGAAATCCGGGGTTCTGTTTCTGGCGGCAACATGCTATTG---GGTGGTGATCCCGCTTATGGGGTCAAATCAATCCGT------TCTAAGAAGAAATATTTGAATATCAATTTCATCGATCTCATAAGTATCATACCAAATCCCACCAATCGAATCACTTTTTCGAGAAATACGAGACATCTAAGTCATACAAGTAAAGAGATCTATTCATTGATAAGAAAAAGAAAAAACGTGAACAGTGATTGGATTGATGATAAAATGGAATCCTGGGTTGCGAACAGTGATTCGATTGATGATGAAGAACGAGAATTTTTGGTTCAGTTCTCCACCTTAACGACAGAAAAAGGGATTGATCAAATTCTATTGAGTCTGACTCATAGTGATTATTTATCTAGTGATCATTTATCAAAGAACGACTCTGGTTATCAAATGATTGAACACCCGGGAGCAATTTACTTACGATATTTAGTTGACATTCATAAAAAGTGTCTAATGAATTATGAGTTCAATACATCCTGTTTAGCAGAAAGACGGATATTCCTTGCTCATTATCAGACAATCACTTATTCACAAACCTCGTGTGGGGCTAATAGTTTTCATTTCCCGTCTCATGAAAAACCCTTTTCGCTCCGCTTAGCCCTATCCCCCTCTAGGGGTATTTTAGTGATAGGTTCTATAGGAACTGGACGCTCCTATTTGGTCAAATACCTAGTGACAAACTCCTATGTTCCTTTG------GTATTTCTGAACAAGTTCCTGGATAACAAGCCTAAAGGGTTTCTTATGGATGATATCGAT------------------ATTGATGATAGTGACAATATTGATGATAGTGACGAGATT------------------GATGCTAGTGACGATATCGATCTTGACCTCGATACG------GAGCTGCTAACTCTGATGAATGCGCTAACTATGGATATGATGCCGGAAATAGACCGATTTTCTATCACCCTTCAATTCGAATTAGCAAAAGCAATGTCTCCTTGCATAATATGGATTCCAAACATTCATGATCTGGATGTGAATGAGTCGAATTACTTATCCCTCGGTCTATTAGTGAACTATCTATCCAGGGATTGTGAAAGATGTTCCACTAGAAATATTCTTGTTATTGCTTCGACTCATATTCCCCCAAAAGTGGATCCCGCTCTAATAGTTCCGAATAAATTAAATACATGCATTAAGATACGAAGGCTTCTTATTCCACAACAACGAAAGCACTTTTTCAATCTTTCATATACTAAGGGATTTCACTTGGAAAAGAAAATGTTCCAT------ACTAATGAATTCGGGTCCATAACGATGGGTTCCAATGCACGAGATCTTGTAGCACTTACCAATGAGGCCTTAGCGATTAGTATTACACAGAAGAAATCAATTATAGACACTAATACAATTAGATCCGCTCTTCATAGACAAACTTGGGATTTGCGATCTCAGGTAAGATCGGTTCAGGATCATGAGATCCTTTTCTATCAGATAGGAAGGGCTGTTGCACAAAATGTACTTCTAAGTAATTGCCCCATAGATCCTATATCTATCTATATGAAGAAGAAATCATGTAACGAAAGGGATTCTTATTTGTACAAATGGTACTTCGAACTTGGAACGAGCATGAAGAAATTAACGATACTTCTTTATCTTTTGAGTTGTTCTGCCGGATCGGTCGCCCAAGACCTTTGGTCTCTACCCGGACCCGATGAAAAAAATGGGATCACTTCTTATGGACTCGTTGAGAATGCTTCTGATCTAGTTCATGGCCTATTAGAAGTAGAAGGTGCTCTGGGGGGATCCTCACGGACAGAAAAAGATTGCAGTCAGTTTGATAATGATCGAGTGACATTGCTTCTTCGGCCCGAACCAAGGAATCCTTTAGATATGATGCAAAATGGATCTTGTTCTATCGTTGATCATAGATTTATCTATGAAAAATACGAATCGGAGTTTGAAGAAGGGGAAGTAGAAGGAGCCCTCGACCCGCAACAGATAGAAGAGGATTTATTCAATCACATAGTTTGGGCTCCTAGAATATGGCGCCCTTGGGGCTTTCTATTTTATTGTATCGAAAGGCCCAATGAATTGGGATTTCCCTATTGGGCCAGGTCATTTCGGGGCAAGCGGATCATTTATGATGAA---------------GAGAATGATTCGGAGTTCTTGCAGAGTGGAACCATGCAGTACCAGACACGAGATAGATCTTCCAAAGAACAAGGCTTTTTTCGAATAAGCCAATTCATTTGGGACCCTGCAGATCCACTCTTTTTCCTATTCAAAGATCAGCCCCCTGTCTCTGTGTTTTCACATCGAGAATTCTTTGCAGATGAAGAGATGTCAAAAGGGCTTCTTACTTCCCAAACAGATCCTCCTACATCTATATATAAACGCTGGTTTATCAAGAATACGCAAGAAAAGCACTTCGAATTGTTGATTCATCACCAGAGATGGATTAGAACCAATAGTTCATTATCTAATGGATCTTTCCGTTCTAATACTCTATCCGAGAGTTATCAGTATTTATCAAATCTGTTCCTATCTAACGGAAGGCTATTGGATCAAATGACAAAGACATTGTTGAGAAAACGATGGCTTTTCCCGGATGAAATGAAAATTGGATTCATG------------------------------
>Graptopetalum_amethystinum
GTGAAGGGACATCAATTCAAATCCTGGATTTTCGAATTGAGAGAGATATTGAGAGAGATCAAGAATTCT---CACTCTTTCTTAGATTCATGGACCCAATTCAATTCAGTGGGATCTTTCATTCACATTTTTTTCCACCAAGAGCGTTTTCTAAAACTCTTTGACCCCCGAATTTGGAGTATCCTACTTTCACGCAATTCACAGGGT------TCAACAAGCAATCGATATTTCACGATCAAGGGTGTAGTACTATTTGTAGTAGCGGTCCTTATATATCGTATTAACAATCGAAATCTGGTCGAAAGAAAAAATATCTATTTGACAGGGCTTCTTCCTATACCTATGAATTCCATTGGACCCAGAAATGATACATTGGAAGAATCTTTTGGGTCTTCCAATATCAATAGGTTGATTGTTTCGCTCCTGTATCTTCCAAAAGGAAAAAAGATCTCTGAGAGTTGTTTCCTGGATCCGAAAGAGAGTACTTGGGTTCTCCCAATAACTAAAAAGTGTATCATACCTGAATCTAACTGGGGTTGGCGGTGGTGGAGGAACTGGATCGGAAAAAAGAGGGATTCTAGTTGTAAGATATCTAATGAAACCGTCGCTGGAATTGAGATCTCATTCAAAGAGAAAGATATCAAATATCTGGGGTTTCTTTTTGTCTATTCTATGGATGATCCGATCCGCAAGGACCATGATTGGGAATTGTTTGATCGTCTTTCTCCGAGGAAGAGGCGAAACATA------TTGAATTCGGGACAGCTATTCGAAATCTTAGTGAAACACTGGATTTGTTATCTCATGTCTGCTTTTCGTGAAAAAAAACCAATTGAAGTGGAGGGTTTCTTCAAACAACAAGGAGCTGGGTCAACTATTCAATCAAATGATATTGAGCACGTTTCCCATCTCTTCTCGAGAAACAAGTGGGCTATTTCTTTGCAAAATTGTGCTCGATTTCATATGTGGCAATTCCGACAAGATCTCTTCGTTAGTTGGGGGAAGAATCCGCACGAATCGGATTTTTTGAGGAACGTATCGAGAGAGAATTGGATTTGGTTAGACAATGTGTGGTTGGTAAACAAGGATCGGTTTTTTAGCAAGGTACAGAATGTCTCATCAAATATTCAATATGATTCCACAAGATCTAGTTTCGTTCAAGTAACGAATTCTAGCCAATTGAAAGGATCTTCTGATCAATCTAGAGATCATTTCGATTCTATTAGTAATGAGGATTCGGAATATCACACATTGATCAATCAAAGAGAGATTCACCAACTAAAAGAAAGATCGATTCTTTGGGATCCTTCCTTTCTTCAAACGGAACGAACAGAGATAGAATCAGACCGATTCCCGAAATGCCTTTCTGGATATTCCTCAATGTCCCGGCTATTCACGGAACGTGAGAAGCAGATGAATAATCATCTGCTTCCGGAAGAAATCGAAGAAGTTCTTGGGAATCCTACAAGATCCATTCGTTCTTTTTTCTCTGACAGATGGTCAGAACTTCATCTGGGTTCGAATCCTACTGAGAGGTCCACTAAAGATCAGAAATTGTTGAAG------AAAGAACAAGATCCTTCTTTTGTCCCTTCCAGGCGATCGGAAAAT------AAAGAAATGGTTAATATATTCAAGATAATTACGTATTTACAAAATACTGTCTCAATTCATCTTATTTCATCAGATCCGGGATGTGATATGGTTCCGAAGGACGAACCGGATATGGACAGTTCCAATAAGATTTCAGTCTTGAACAAAAATCCATTTTTTGATTTATTTCATCTATTCCATGACCGGAACAGGGGGGGATACGCGTTACGCCACGATTTTGAATCAGAAGAGAGATTTCACGAAAAGGCAGATCTATTCACTCTATCAATAACCGAGCCAGATCTGGTGTATCATAAGGGATTTGCCTTTTCTATTGATTCCTACGGATTGGATCAAAACCAATTCTTGAATGAG---------GCCAGGGATGAATCGAAAAAGAAATCTTTATTGGTTCTACCTCCTATTTTTTATGAAGAGAATGAATCTTTTTATCGAAGGATGAGAAAAAAATGGGTGCGTATCTCCTGCGGGAATGATTTGGAAGATCCAAAACCAAAAAGAGTGGTATTTGCTAGCAACAACATAATGGAGGCATTCAATCAATCTAGATTGATCCGAAATCTGATTCAAATCCAATATAGCACCTATGGGTACATAAGAAATGTATTGAATCGATTCTTTTTAATGAATAGATCCGATCGCAACTTCGAATATGGAATTCAAAGGGATCAAATAGGAAATGATACTCTGAATCATAGAACTCTAATGAAATATACGATCAACCAACATTTATCGAATTTGAAAAAGAGTCAGAAGAAATGGTTCGACCCTCTTATTTGGATTTCTCGAACCGAGAGATCCATGAATCGGGATCCTAATGCAGATAGATACAAAGGGTCCAATGGGAGCAAAAATTTCCAG---------GAACATTTCGTTTCTGAGCAGAAGAGCCATTTT------CAAGTAGTGTTCGATCGATTACTACGTAATCAATATTCGATTGATTGGTCTGAAGTTATCGACAAAGAAGATTTGTCTAAGTCA---------------------CTT---CTTTTTTTGTCCAAGTTGCTTCTCTTTTTGTCTAAGTCACTTCCTTTTTTCTTTGTGAGTTTCGGGAATATCCCCGTTCATAGGTCCGAGATCCACATCTATGAATTGAAAGGTCCGAATTATCAACTCTGCAATCATTTGTTAGAATCAATAGGTCTTCAAATCGTTCATTTGAAAAAATGGAAACCCTTC------TTATTGGATGATCATGATACTTCTCAAAAATCGAAATTCTTGATCAATGGAGGAACAATATCACCATTTTTGTTCAATAAGATACCAAAGTGGATGATTGACTCATTCCATACTAGAAATAATCGCAGGAAATCCTTTGATAACACGGATTCCTATTTTTCAATGATATCCCACGATCAAGACAATTGGCTGAATCCCGTGAAACCATTTCATGGAAGTTCATTGATATCTTCTTTTTATAAAGCAAATCGACTTCGATTCTTGAATAATTTACATAATTTCTGCTTCTATTGTAATAGTAATAAAAGATTCCCCTTTTATGTGGAAAAGGCCCGTATCAATAATTATGATTTTACGTATGGACAATTCCTCAATATCTTGTTCATTCGCAACAAAATATTTGATTTGTGCGGCGGTAAAAAAAAACATGCTTTTTTGGAGAGAGATACTCTT------TCACCAATCGAGTCACAGGTATCTAACATATTCATACCTAAGGATTCTCCACAAAGTGGTGACGAAACGTATAACTTGTACAAATATTTCCATTTTCCAATTCGATCCGATCCATTC------GTTCCTAGAGCT------TTTTATTCGATCGCAGACATTTCTGGAACACCTCTAACAGAGGGAGAAATAGTCCATTTTGAAAGAACTTATTGTCAACCTCTTTCAGATCTGAATATATCTGATTCAGAAGGGAAGAACTTGCATCAGTATCTCAATTTCAATTCAAACATGAGTTTGATTCACACTCCATGTTCTGAGAAAGATTTACCATCCGAAAATAGGAAAAAACGGAGTCTTTGTCTAAAGAAATGCGTTGAGAAAGGGCAGATGTATAGAACCTTTCAACGAGATAGTGCTTTTTCAACTCTCTCAAAATGGAATCTATTCCAAACATATATGCCATGGTTCCTTACTTCGGCAGGGTACAAATATCTAAATTTTTTATTTTTAGATACTTTTTCAGACCTATTGTCGATACTAAGTAACAGTCCAAAATTTGTATCCATTTTTCATGATATTATGTATGGATCAGATATATCATGGCGAATTCTTCAGAAAAAAGGGTGTCTTCGACAATGGAATCTGATAAGCGAAATTTCGAGAAAGTGTTTACATAATTTTCTTATGTTCGAAGAAATGATTCATCGAAATAATGAGTCACCATTGATATCGACACATCTGAGATTGCCAAATGTTCATGAGTTCCTCTATTCAAGCCTTTTCCTTCTTCTTCTTGTTGGATATCTCGTTCGTACACATCTTCTCTTTGTTTGCCGAGCCTCTAGTGAGTTACAGACAGAGTTCGAAAAGGTCAAATCTTTGATGATTTCACCATACATGATTGAGTTGCGAAAACTTCTGGATAGGTATCCTACATCTGAACTGAATTCTTTCTGGTTAAAGAATCTGTTTCTAGTTGCTCTGGAACAATTAGGAGATTCTCTAGAAGAAATCCGGGGTTCTGTTTCTGGCGGCAACATGCTATTG---GGTGGTGATCCCGCTTATGGGGTCAAATCAATCCGT------TCTAAGAAGAAATATTTGAATATCAATTTCATCGATCTCATAAGTATCATACCAAATCCCACCAATCGAATCACTTTTTCGAGAAATACGAGACATCTAAGTCATACAAGTAAAGAGATCTATTCATTGATAAGAAAAAGAAAAAACGTGAACAGTGATTGGATTGATGATAAAATGGAATCCTGGGTTGCGAACAGTGATTCGATTGATGATGAAGAACGAGAATTTTTGGTTCAGTTCTCCACCTTAACGACAGAAAAAGGGATTGATCAAATTCTATTGAGTCTGACTCATAGTGATTATTTATCTAGTGATCATTTATCAAAGAACGACTCTGGTTATCAAATGATTGAACACCCGGGAGCAATTTACTTACGATATTTAGTTGACATTCATAAAAAGTGTCTAATGAATTATGAGTTCAATACATCCTGTTTAGCAGAAAGACGGATATTCCTTGCTCATTATCAGACAATCACTTATTCACAAACCTCGTGTGGGGCTAATAGTTTTCATTTCCCGTCTCATGAAAAACCCTTTTCGCTCCGCTTAGCCCTATCCCCCTCTAGGGGTATTTTAGTGATAGGTTCTATAGGAACTGGACGCTCCTATTTGGTCAAATACCTAGTGACAAACTCCTATGTTCCTTTG------GTATTTCTGAACAAGTTCCTGGATAACAAGCCTAAAGGGTTTCTTATGGATGATATCGAT------------------ATTGATGATAGTGACAATATTGATGATAGTGACGAGATT------------------GATGCTAGTGACGATATCGATCTTGACCTCGATACG------GAGCTGCTAACTCTGATGAATGCGCTAACTATGGATATGATGCCGGAAATAGACCGATTTTCTATCACCCTTCAATTCGAATTAGCAAAAGCAATGTCTCCTTGCATAATATGGATTCCAAACATTCATGATCTGGATGTGAATGAGTCGAATTACTTATCCCTCGGTCTATTAGTGAACTATCTATCCAGGGATTGTGAAAGATGTTCCACTAGAAATATTCTTGTTATTGCTTCGACTCATATTCCCCCAAAAGTGGATCCCGCTCTAATAGTTCCGAATAAATTAAATACATGCATTAAGATACGAAGGCTTCTTATTCCACAACAACGAAAGCACTTTTTCAATCTTTCATATACTAAGGGATTTCACTTGGAAAAGAAAATGTTCCAT------ACTAATGAATTCGGGTCCATAACGATGGGTTCCAATGCACGAGATCTTGTAGCACTTACCAATGAGGCCTTAGCGATTAGTATTACACAGAAGAAATCAATTATAGACACTAATACAATTAGATCCGCTCTTCATAGACAAACTTGGGATTTGCGATCTCAGGTAAGATCGGTTCAGGATCATGAGATCCTTTTCTATCAGATAGGAAGGGCTGTTGCACAAAATGTACTTCTAAGTAATTGCCCCATAGATCCTATATCTATCTATATGAAGAAGAAATCATGTAACGAAAGGGATTCTTATTTGTACAAATGGTACTTCGAACTTGGAACGAGCATGAAGAAATTAACGATACTTCTTTATCTTTTGAGTTGTTCTGCCGGATCGGTCGCCCAAGACCTTTGGTCTCTACCCGGACCCGATGAAAAAAATGGGATCACTTCTTATGGACTCGTTGAGAATGCTTCTGATCTAGTTCATGGCCTATTAGAAGTAGAAGGTGCTCTGGGGGGATCCTCACGGACAGAAAAAGATTGCAGTCAGTTTGATAATGATCGAGTGACATTGCTTCTTCGGCCCGAACCAAGGAATCCTTTAGATATGATGCAAAATGGATCTTGTTCTATCGTTGATCATAGATTTATCTATGAAAAATACGAATCGGAGTTTGAAGAAGGGGAAGTAGAAGGAGCCCTCGACCCGCAACAGATAGAAGAGGATTTATTCAATCACATAGTTTGGGCTCCTAGAATATGGCGCCCTTGGGGCTTTCTATTTTATTGTATCGAAAGGCCCAATGAATTGGGATTTCCCTATTGGGCCAGGTCATTTCGGGGCAAGCGGATCATTTATGATGAA---------------GAGAATGATTCGGAGTTCTTGCAGAGTGGAACCATGCAGTACCAGACACGAGATAGATCTTCCAAAGAACAAGGCTTTTTTCGAATAAGCCAATTCATTTGGGACCCTGCAGATCCACTCTTTTTCCTATTCAAAGATCAGCCCCCTGTCTCTGTGTTTTCACATCGAGAATTCTTTGCAGATGAAGAGATGTCAAAAGGGCTTCTTACTTCCCAAACAGATCCTCCTACATCTATATATAAACGCTGGTTTATCAAGAATACGCAAGAAAAGCACTTCGAATTGTTGATTCATCACCAGAGATGGATTAGAACCAATAGTTCATTATCTAATGGATCTTTCCGTTCTAATACTCTATCCGAGAGTTATCAGTATTTATCAAATCTGTTCCTATCTAACGGAAGGCTATTGGATCAAATGACAAAGACATTGTTGAGAAAACGATGGCTTTTCCCGGATGAAATGAAAATTGGATTCATG------------------------------
>Pachyphytum_compactum
GTGAAGGGACATCAATTCAAATCCTGGATTTTCGAATTGAGAGAGATATTGAGAGAGATCAAGAATTCT---CACTCTTTCTTAGATTCATGGACCCAATTCAATTCAGTGGGATCTTTCATTCACATTTTTTTCCACCAAGAGCGTTTTCTAAAACTCTTTGACCCCCGAATTTGGAGTATCCTACTTTCACGCAATTCACAGGGT------TCAACAAGCAATCGATATTTCACGATCAAGGGTGTAGTACTATTTGTAGTAGCGGTCCTTATATATCGTATTAACAATCGAAATCTGGTCGAAAGAAAAAATATCTATTTGACAGGGCTTCTTCCTATACCTATGAATTCCATTGGACCCAGAAATGATACATTGGAAGAATCTTTTGGGTCTTCCAATATCAATAGGTTGATTGTTTCGCTCCTGTATCTTCCAAAAGGAAAAAAGATCTCTGAGAGTTGTTTCCTGGATCCGAAAGAGAGTACTTGGGTTCTCCCAATAACTAAAAAGTGTATCATACCTGAATCTAACTGGGGTTGGCGGTGGTGGAGGAACTGGATCGGAAAAAAGAGGGATTCTAGTTGTAAGATATCTAATGAAACCGTCGCTGGAATTGAGATCTCATTCAAAGAGAAAGATATCAAATATCTGGGGTTTCTTTTTGTCTATTCTATGGATGATCCGATCCGCAAGGACCATGATTGGGAATTGTTTGATCGTCTTTCTCCGAGGAAGAGGCGAAACATAATCAACTTGAATTCGGGACAGCTATTCGAAATCTTAGTGAAACACTGGATTTGTTATCTCATGTCTGCTTTTCGTGAAAAAAAACCAATTGAAGTGGAGGGTTTCTTCAAACAACAAGGAGCTGGGTCAACTATTCAATCAAATGATATTGAGCACGTTTCCCATCTCTTCTCGAGAAACAAGTGGGCTATTTCTTTGCAAAATTGTGCTCGATTTCATATGTGGCAATTCCGACAAGATCTCTTCGTTAGTTGGGGGAAGAATCCGCACGAATCGGATTTTTTGAGGAACGTATCGAGAGAGAATTGGATTTGGTTAGACAATGTGTGGTTGGTAAACAAGGATCGGTTTTTTAGCAAGGTACAGAATGTCTCATCAAATATTCAATATGATTCCACAAGATCTAGTTTCGTTCAAGTAACGAATTCTAGCCAATTGAAAGGATCTTCTGATCAATCTAGAGATCATTTCGATTCTATTAGTAATGAGGATTCGGAATATCACACATTGATCAATCAAAGAGAGATTCACCAACTAAAAGAAAGATCGATTCTTTGGGATCCTTCCTTTCTTCAAACGGAACGAACAGAGATAGAATCAGACCGATTCCCGAAATGCCTTTCTGGATATTCCTCAATGTCCCGGCTATTCACGGAACGTGAGAAGCAGATGAATAATCATCTGCTTCCGGAAGAAATCGAAGAAGTTCTTGGGAATCCTACAAGATCCATTCGTTCTTTTTTCTCTGACAGATGGTCAGAACTTCATCTGGGTTCGAATCCTACTGAGAGGTCCACTAAAGATCAGAAATTGTTGAAG------AAAGAACAAGATCCTTCTTTTGTCCCTTCCAGGCGATCGGAAAAT------AAAGAAATGGTTAATATATTCAAGATAATTACGTATTTACAAAATACTGTCTCAATTCATCTTATTTCATCAGATCCGGGATGTGATATGGTTCCGAAGGACGAACCGGATATGGACAGTTCCAATAAGATTTCAGTCTTGAACAAAAATCCATTTTTTGATTTATTTCATCTATTCCATGACCGGAACAGGGGGGGATACGCGTTACGCCACGATTTTGAATCAGAAGAGAGATTTCACGAAAAGGCAGATCTATTCACTCTATCAATAACCGAGCCAGATCTGGTGTATCATAAGGGATTTGCCTTTTCTATTGATTCCTACGGATTGGATCAAAACCAATTCTTGAATGAG---------GCCAGGGATGAATCGAAAAAGAAATCTTTATTGGTTCTACCTCCTATTTTTTATGAAGAGAATGAATCTTTTTATCGAAGGATGAGAAAAAAATGGGTGCGTATCTCCTGCGGGAATGATTTGGAAGATCCAAAACCAAAAAGAGTGGTATTTGCTAGCAACAACATAATGGAGGCATTCAATCAATCTAGATTGATCCGAAATCTGATTCAAATCCAATATAGCACCTATGGGTACATAAGAAATGTATTGAATCGATTCTTTTTAATGAATAGATCCGATCGCAACTTCGAATATGGAATTCAAAGGGATCAAATAGGAAATGATACTCTGAATCATAGAACTCTAATGAAATATACGATCAACCAACATTTATCGAATTTGAAAAAGAGTCAGAAGAAATGGTTCGACCCTCTTATTTGGATTTCTCGAACCGAGAGATCCATGAATCGGGATCCTAATGCAGATAGATACAAAGGGTCCAATGGGAGCAAAAATTTCCAGGAACATTTGGAACATTTCGTTTCTGAGCAGAAGAGCCATTTT------CAAGTAGTGTTCGATCGATTACTACGTAATCAATATTCGATTGATTGGTCTGAAGTTATCGACAAAAAAGATTTGTCTAAGTCA---------------------CTT---CTTTTTTTGTCCAAGTTGCTTCTCTTTTTGTCTAAGTCACTTCCTTTTTTCTTTGTGAGTTTCGGGAATATCCCCGTTCATAGGTCCGAGATCCACATCTATGAATTGAAAGGTCCGAATTATCAACTCTGCAATCATTTGTTAGAATCAATAGGTCTTCAAATCGTTCATTTGAAAAAATGGAAACCCTTC------TTATTGGATGATCATGATACTTCTCAAAAATCGAAATTCTTGATCAATGGAGGAACAATATCACCATTTTTGTTCAATAAGATACCAAAGTGGATGATTGACTCATTCCATACTAGAAATAATCGCAGGAAATCCTTTGATAACACGGATTCCTATTTTTCAATGATATCCCACGATCAAGACAATTGGCTGAATCCCGTGAAACCATTTCATGGAAGTTCATTGATATCTTCTTTTTATAAAGCAAATCGACTTCGATTCTTGAATAATTTACATAATTTCTGCTTCTATTGT------AATAAAAGATTCCCCTTTTATGTGGAAAAGGCCCGTATCAATAATTATGATTTTACGTATGGACAATTCCTCAATATCTTGTTCATTCGCAACAAAATATTTGATTTGTGCGGCGGTAAAAAAAAACATGCTTTTTTGGAGAGAGATACTCTT------TCACCAATCGAGTCACAGGTATCTAACATATTCATACCTAAGGATTCTCCACAAAGTGGTGACGAAACGTATAACTTGTACAAATATTTCCATTTTCCAATTCGATCCGATCCATTC------GTTCCTAGAGCT------TTTTATTCGATCGCAGACATTTCTGGAACACCTCTAACAGAGGGAGAAATAGTCCATTTTGAAAGAACTTATTGTCAACCTCTTTCAGATCTGAATATATCTGATTCAGAAGGGAAGAACTTGCATCAGTATCTCAATTTCAATTCAAACATGAGTTTGATTCACACTCCATGTTCTGAGAAAGATTTACCATCCGAAAATAGGAAAAAACGGAGTCTTTGTCTAAAGAAATGCGTTGAGAAAGGGCAGATGTATAGAACCTTTCAACGAGATAGTGCTTTTTCAACTCTCTCAAAATGGAATCTATTCCAAACATATATGCCATGGTTCCTTACTTCGGCAGGGTACAAATATCTAAATTTTTTATTTTTAGATACTTTTTCAGACCTATTGTCGATACTAAGTAACAGTCCAAAATTTGTATCCATTTTTCATGATATTATGTATGGATCAGATATATCATGGCGAATTCTTCAGAAAAAAGGGTGTCTTCGACAATGGAATCTGATAAGCGAAATTTCGAGAAAGTGTTTACATAATTTTCTTATGTTCGAAGAAATGATTCATCGAAATAATGAGTCACCATTGATATCGACACATCTGAGATTGCCAAATGTTCATGAGTTCCTCTATTCAAGCCTTTTCCTTCTTCTTCTTGTTGGATATCTCGTTCGTACACATCTTCTCTTTGTTTGCCGAGCCTCTAGTGAGTTACAGACAGAGTTCGAAAAGGTCAAATCTTTGATGATTCCACCATACATGATTGAGTTGCGAAAACTTCTGGATAGGTATCCTACATCTGAACTGAATTCTTTCTGGTTAAAGAATCTGTTTCTAGTTGCTCTGGAACAATTAGGAGATTCTCTAGAAGAAATCCGGGGTTCTGTTTCTGGCGGCAACATGCTATTG---GGTGGTGATCCCGCTTATGGGGTCAAATCAATCCGT------TCTAAGAAGAAATATTTGAATATCAATTTCATCGATCTCATAAGTATCATACCAAATCCCACCAATCGAATCACTTTTTCGAGAAATACGAGACATCTAAGTCATACAAGTAAAGAGATCTATTCATTGATAAGAAAAAGAAAAAACGTGAACAGTGATTGGATTGATGATAAAATGGAATCCTGGGTTGCGAACAGTGATTCGATTGATGATGAAGAACGAGAATTTTTGGTTCAGTTCTCCACCTTAACGACAGAAAAAGGGATTGATCAAATTCTATTGAGTCTGACTCATAGTGATTATTTATCTAGTGATCATTTATCAAAGAACGACTCTGGTTATCAAATGATTGAACACCCGGGAGCAATTTACTTACGATATTTAGTTGACATTCATAAAAAGTGTCTAATGAATTATGAGTTCAATACATCCTGTTTAGCAGAAAGACGGATATTCCTTGCTCATTATCAGACAATCACTTATTCACAAACCTCGTGTGGGGCTAATAGTTTTCATTTCCCGTCTCATGAAAAACCCTTTTCGCTCCGCTTAGCCCTATCCCCCTCTAGGGGTATTTTAGTGATAGGTTCTATAGGAACTGGACGCTCCTATTTGGTCAAATACCTAGTGACAAACTCCTATGTTCCTTTG------GTATTTCTGAACAAGTTCCTGGATAACAAGCCTAAAGGGTTTCTTATGGATGATATCGAT------------------ATTGATGATAGTGACAATATTGATGATAGTGACGAGATT------------------GATGCTAGTGACGATATCGATCTTGACCTCGATACG------GAGCTGCTAACTCTGATGAATGCGCTAACTATGGATATGATGCCGGAAATAGACCGATTTTCTATCACCCTTCAATTCGAATTAGCAAAAGCAATGTCTCCTTGCATAATATGGATTCCAAACATTCATGATCTGGATGTGAATGAGTCGAATTACTTATCCCTCGGTCTATTAGTGAACTATCTATCCAGGGATTGTGAAAGATGTTCCACTAGAAATATTCTTGTTATTGCTTCGACTCATATTCCCCCAAAAGTGGATCCCGCTCTAATAGTTCCGAATAAATTAAATACATGCATTAAGATACGAAGGCTTCTTATTCCACAACAACGAAAGCACTTTTTCAATCTTTCATATACTAAGGGATTTCACTTGGAAAAGAAAATGTTCCAT------ACTAATGAATTCGGGTCCATAACGATGGGTTCCAATGCACGAGATCTTGTAGCACTTACCAATGAGGCCTTAGCGATTAGTATTACACAGAAGAAATCAATTATAGACACTAATACAATTAGATCCGCTCTTCATAGACAAACTTGGGATTTGCGATCTCAGGTAAGATCGGTTCAGGATCATGAGATCCTTTTCTATCAGATAGGAAGGGCTGTTGCACAAAATGTACTTCTAAGTAATTGCCCCATAGATCCTATATCTATCTATATGAAGAAGAAATCATGTAACGAAAGGGATTCTTATTTGTACAAATGGTACTTCGAACTTGGAACGAGCATGAAGAAATTAACGATACTTCTTTATCTTTTGAGTTGTTCTGCCGGATCGGTCGCCCAAGACCTTTGGTCTCTACCCGGACCCGATGAAAAAAATGGGATCACTTCTTATGGACTCGTTGAGAATGCTTCTGATCTAGTTCATGGCCTATTAGAAGTAGAAGGTGCTCTGGGGGGATCCTCACGGACAGAAAAAGATTGCAGTCAGTTTGATAATGATCGAGTGACATTGCTTCTTCGGCCCGAACCGAGGAATCCTTTAGATATGATGCAAAATGGATCTTGTTCTATCGTTGATCATAGATTTATCTATGAAAAATACGAATCGGAGTTTGAAGAAGGGGAAGTAGAAGGAGCCCTCGACCCGCAACAGATAGAAGAGGATTTATTCAATCACATAGTTTGGGCTCCTAGAATATGGCGCCCTTGGGGCTTTCTATTTTATTGTATCGAAAGGCCCAATGAATTGGGATTTCCCTATTGGGCCAGGTCATTTCGGGGCAAGCGGATCATTTATGATGAA---------------GAGAATGATTCGGAGTTCTTGCAGAGTGGAACCATGCAGTACCAGACACGAGATAGATCTTCCAAAGAACAAGGCTTTTTTCGAATAAGCCAATTCATTTGGGACCCTGCAGATCCACTCTTTTTCCTATTCAAAGATCAGCCCCCTGTCTCTGTGTTTTCACATCGAGAATTCTTTGCAGATGAAGAGATGTCAAAAGGGCTTCTTACTTCCCAAACAGATCCTCCTACATCTATATATAAACGCTGGTTTATCAAGAATACGCAAGAAAAGCACTTCGAATTGTTGATTCATCACCAGAGATGGATTAGAACCAATAGTTCATTATCTAATGGATCTTTCCGTTCTAATACTCTATCCGAGAGTTATCAGTATTTATCAAATCTGTTCCTATCTAACGGAAGGCTATTGGATCAAATGACAAAGACATTGTTGAGAAAACGATGGCTTTTCCCGGATGAAATGAAAATTGGATTCATG------------------------------
>Sedum_alfredii
GTGAAGGGACATCAATTCAAATCCTGGATTTTCGAATTGAGAGAGATATTAAGAGAGATCAAGAATTCT---CACTCTTTCTTAGATTCATGGACCCAATTCAATTCAGTGGGATCTTTCATTCACATTTTTTTCCACCAAGAGCGTTTTCTAAAACTCTTTGACCCCCGAATTTGGAGTATCCTACTTTCACGCAATTCACAGGGT------TCAACAAGCAATCGATATTTCACGATCAAGGGTGTAGTACTATTTGTAGTAGCGGTCCTTATATATCGTATTAACAATCGAAATCTGGTCGAAAGAAAAAATATCTATTTGACAGGGCTTCTTCCTATACCTATGAATTCCATTGGACCCAGAAATGATACATTGGAAGAATCTTTTGGGTCTTCCAATATCAATAGGTTGATTGTTTCGCTCCTGTATCTTCCAAAAGGAAAAAAGATCTCTGAGAGTTGTTTCCTGGATCCGAAAGAGAGTACTTGGGTTCTCCCAATAACTAAAAAGTGTATCATGCCTGAATCTAACTGGGGTTGGCGGTGGTGGAGGAACTGGATCGGAAAAAAGAAGGATTCTAGTTGTAAGATATCTAATGAAACCGTCGCTGGAATTGAGATCTCATTCAAAGAGAAAGATATCAAATATCTGGGGTTTCTTTTTGTCTATTCTATGGATGATCCGATCCGCAAGGACCATGATTGGGAATTGTTTGATCGTCTTTCTCCGAGGAAGAGGCGAAACATAATCAACTTGAATTCGGGACAGCTATTCGAAATCTTAGTGAAACAC---------------------------------------------------------------------------------------------------------------------------------------------------------------------------------------------------------------------------------------------------------------------TGGATTTGGTTAGACAATGTGTGGTTGGTAAACAAGGATCGGTTTTTTAGCAAGGTACAGAATGTCTCATCAAATATTCAATATGATTCCACAAGATCTAGTTTCGTTCAAGTAACGAATTCTAGCCAATTGAAAGGATCTTCTGATCAATCTAGAGATCATTTCGATTCTATTAGTAATGAGGATTCGGAATATCATACATTGATCAATCAAAGAGAGATTCACCAACTAAAAGAAAGATCGATTCTTTGGGATCCTTCCTTTCTGCAAACGGAACGAACAGAGATAGAATCAGACCGATTCCCGAAATGCCTTTCTGGATATTCCTCAATGTCCCGGCTATTCACGGAACGTGAGAGGCAGATGAATAATCATCTGCTTACGGAAGAAATCGAAGAAGTTCTTGGGAATCCTACAAGATCCATTCGTTCTTTTTTCTCTGACAGATGGTCAGAACTTCATCTGGGTTCGAATCCTACTGAGAGGTCCACTAAAGATCAGAAATTGTTGAAG------AAAGAACAAGATCCTTCTTTTGTCCCTTCCAGGCGATCGGAAAAT------AAAGAAATGGTTAATATATTCAAGATAATTACGTATTTACAAAATACTGTCTCAATTCATCTTATTTCATCAGATCCGGGATGTGATATAGTTCCGAAGGACGAACCGGATATGGACAGTTCCAATAAGATTTCAGTCTTGAACAAAAATCCATTTTTTGATTTATTTCATCTATTCCATGACCGGAACAGGGGGGGATACGCGTTACGCCACGATTTTGAATCAGAAGAGAGATTTCACGAAAAGGCAGATCTATTCACTCTATCAATAACCGAGCCAGATCTGGTGTATCATAAGGGATTTGCCTTTTCTATTGATTCCTACGGATTGGATCAAAACCAATTCTTGAATGAG---------GCCAGGGATGAATCGAAAAAGAAATCTTTATTGGTTCTACCTCCTATTTTTTATGAAGAGAATGAATCTTTTTATCGAAGGATGAGAAAAAAATGGGTGCGTATCTCCTGCGGGAATGATTTGGAAGATCCAAAACCAAAAAGAGTGGTATTTGCTAGCAAGAATCTAATGGGGGCATTCAATCAATCTAGATTGATCCGAAATCTGATTCAAATCCAATATAGCACCTATGGGTACATAAAAAATGTATTGAATCGATTCTTTTTAATGAATAGATCCGATCGCAACTTCGACTATGGAATTCAAAGGGATCAAATAGGAAATGATACTCTGAATCATAGAACTCTAATGAAATATACGATCAACCAACATTTATCGAATTTGAAAAAGAGTCAGAAGAAATGGTTCGACCCTCTTATTTGGATTTCTCGAACCGAGAGATCCATGAATCGGGATCCTAATGCAGATAGATACAAAGGGTCCAATGGGAGCAAAAATTTCCAG---------GAACATTTCGTTTCTGAGCAGAAGAGCCATTTT------CAAGTAGTGTTCGATCGATTACGTAGTAATCAATATTCGATTGATTGGTCTGAAGTTATCGACAAAAAAGATTTGTCTAAGTCA---------------------CTT---CTTTTTTTGTCCAAGTTGCTTCTCTTTTTGTCTAAGTCACTTCCTTTTTTCTTTGTGAGTTTCGGGAATATCCCCGTTCATAGGTCCGAGATCCACATCTCTGAATTGAAAGGTCCGAATTATCAACTCTGCAATCAGTTGTTAGAATCAATAGGTCTTCAAATCGTTCATTTGAAAAAATGGAAACCCTTC------TTATTGGATGATCATGATACTTCTCAAAAATCGAAATTCTTGATCAATGGAGGAACAATATCACCATTTTTGTTCAATAAGATACCAAAGTGGATGATTGACTCATTCCATACTAGAAATAATCGCAGGAAATCCTTTGATAACACGGATTCCTATTTTTCAATGATATCCCACGATCAAGACAATTGGCTGAATCCCGTGAAACCATTTCATGGAAGTTCATTGATATCTTCTTTTTATAAAGCAAATCGACTTCGATTCTTGAATAATCTACATAACTTCTGCTTCTATTGT------AATAAAAGATTCCCCTTTTATGTGGAAAAGGCCCGTATCAATAATTCTGATTTTACGTATGGACAATTCCTCAATATCTTGTTAATTCGCAACAAAATATTTGATTTGTGCGGCGGTAAAAAAAAACATGCTTTTTTGGAGAGAGATACTATT------TCACCAATCGAGTCACAGGTATCTAACATATTCATACCTAAGGATTCTCCACAAAGTGGTGACGAAACGTATAACTTGTACAAATATTTCCATTTTCCAATTCGATCCGATCCATTC------GTTCGTAGAGCT------TTTTATTCGATCGCAGACATTTCTGGAACACCTCTAACAGAGGGAGAAATAGTCCATTTTGAAAGAACTTATTGTCAACCTCTTTCAGATCTGAATCTATCTGATTCAGAAGGGACGAACTTGCATCAGTATCTCAATTTCAATTCAAACATGAGTTTGATTCACACTCCATGTTCTGAGAAAGATTTACCATCCGAAAATAGGAAAAAACGGAGTCTTTGTCTAAAGAAATGCGTTGAGAAAGGGCAGATGTATAGAACCTTTCAACGAGATAGTGCTTTTTCAACTCTCTCAAAATGGAATCTATTCCAAACATATATGCCATGGTTCCTTACTTCGGCAGGGTACAAATATCTAAATTTTTTATTTTTAGATACTTTTTCAGACCTATTGTCGATACTAAGTAACAGTCCAAAATTTGTATCCATTTTTCATGATATTATGTATGGATCAGATATATCATGGCGAATTCTTCAGAAAAAGGGGTGTCTTCGACAATGGAATCTGATAAGCGAAATTTCGAGAAAGTGTTTGCATAATTTTCTTATGTTCGAAGAAATTATTCATCGAAATAATGAGTCACCATTGATATCGACACATCTGAGATTGCCAAATGTTCATGAGTTCCTCTATTCAAGCCTTTTTCTTCTTCTTCTTGTTGGATATCTCGTTCGTACACATCTTCTCTTTGTTTGCCGAGCCTCTAGTGAGTTACAGACAGAGTTCGAAAAGGTCAAATCTTTGATGATTCCACCATACATGATTGAGTTGCGAAAACTTCTGGATAGGTATCCTACATCTGAACTGAATTCTTTCTGGTTAAAGAATCTGTTTCTAGTTGCTCTGGAACAATTAGGAGATTCTCTAGAAGAAATCCGGGGTTCTGTTTCTGGCGGCAACATGCTATTG---GGTGGTGATCCCGCTTATGGGGTCAAATCAATCCGT------TCTAAGAAGAAATATTTGAATATCAATTTCATCGATCTCATAAGTATCATGCCAAATCCCACCAATCGAATCACTTTTTCGAGAAATACGAGACATCTAAGTCATACAAGTAAAGAGATCTATTCATTGATAAGAAAAAGAAAAAACGTGAACAGTGATTGGATTGATGATAAAATGGAATCCTGGGTTGCGAACAGTGATTCGATTGATGATGAAGAACGAGAATTTTTGGTTCAGTTCTCCACCTTAACGACAGAAAAAGGGATTGATCAAATTCTATTGAGTCTGACTCATAGTGATTATTTATCTAGTGATCATTTATCAAAGAACGACTCTGGTTATCAAATGATTGAACACCCGGGAGCAATTTACTTACGATATTTAGTTGACATTCATAAAAAGTGTCTAATGAATTATGAGTTCAATACATCCTGTTTAGCAGAAAGACGGATATTCCTTGCTCATTATCAGACAATCACTTATTCACAAACCTCGTGTGGGGCTAATAGTTTTCATTTCCCGTCTCATGAAAAACCCTTTTCGCTCCGCTTAGCCCTATCCCCCTCTAGGGGTATTTTAGTGATAGGTTCTATAGGAACTGGACGCTCCTATTTGGTCAAATACCTAGTGACAAACTCCTATGTTCTTTTG------GTATTTCTGAACAAGTTCCTGGATAACAAGCCTAAAGGGTTTCTTATTGATGATATCGAT------------------ATTGATGATAGTGACAATATTGATGATAGTGACGAGATT------------------GATGCTAGTGACGATATCGATCTTGACCTCGATACG------GAGCTGCTAACTCTGATGAATGCGCTAACTATGGATATGATGCCGGAAATAGACCGATTTTCTATCACCCTTCAATTCGAATTAGCAAAAGCAATGTCTCCTTGCATAATATGGATTCCAAACATTCATGATCTGGATGTGAATGAGTCGAATTACTTATCCCTCGGTCTATTAGTGAACTATCTATCCCGGGATTGTGAAAGATGTTCCACTAGAAATATTCTTGTTATTGCTTCGACTCATATTCCCCCAAAAGTGGATCCCGCTCTAATAGTTCCGAATAAATTAAATACATGCATTAAGATACGAAGGTTTCTTATTCCACAACAACGAAAGCACTTTTTCAATCTTTCATATACTAAGGGATTTCACTTGGAAAAGAAAATGTTCCAT------ACTAATGAATTCGGGTCCATAACCATGGGTTCCAATGCACGAGATCTTGTAGCACTTACCAATGAGGCCTTAGCGATTAGTATTACACAGAAGAAATCAATTATAGACACTAATACAATTAGATCCGCTCTTCATAGACAAACTTGGGATTTGCGATCCCAGGTAAGATCGGTTCAGGATCATGAGATCCTTTTCTATCAGATAGGAAGGGCTGTTGCACAAAATGTACTTCTAAGTAATTGCCCCATAGATCCTATATCTATCTATATGAAGAAGAAATCATGTAACGAAAGGGATTCTTATTTGTACAAATGGTACTTCGAACTTGGAACGAGCATGAAGAAATTAACGATACTTCTTTATCTTTTGAGTTGTTCTGCCGGATCGGTCGCCCAAGACCTTTGGTCTCTACCCGGACCCGATGAAAAAAATGGGATCACTTCTTATGGACTCGTTGAGAATGCTTCTGATCTAGTTCATGGCCTATTAGAAGTAGAAGGTGCTCTGGGGGGATCCTCACGGACAGAAAAAGATTGCAGTCAGTTTGATAATGATCGAGTGACATTGCTTCTTCGGCCCGAACCAAGGAATCCTTTAGATATGATGCAAAATGGATCTTGTTCTATCGTTGATCATAGATTTATCTATGAAAAATACGAATCGGAGTTTGAAGAAGGGGAAGTAGAAGGAGCCCTCGACCCGCAACAGATAGAAGAGGATTTATTCAATCACATAGTTTGGGCTCCTAGAATATGGCGCCCTTGGGGCTTTCTATTTTATTGTATCGAAAGGCCCAATGAATTGGGATTTCCCTATTGGGCCAGGTCATTTCGGGGCAAGCGGATCATTTATGATGAAGAGAATGAGCTTCAAGAGAATGATTCGGAGTTCTTGCAGAGTGGAACCATGCAGTACCAGACACGAGATAGATCTTCCAAAGAACAAGGCTTTTTTCGAATAAGCCAATTCATTTGGGACCCTGCAGATCCACTCTTTTTCCTATTCAAAGATCAGCCCCCTGTCTCTGTGTTTTCACATCGAGAATTCTTTGCAGATGAAGAGATGTCAAAAGGGCTTCTTACTTCCCAAACAGATCCTCCTACATCTATATATAAACGCTGGTTTATCAAGAATACGCAAGAAAAGCACTTCGAATTGTTGATTCATCACCAGAGATGGATTAGAACCAATAGTTCATTATCTAATGGATCTTTCCGTTCTAATACTCTATCCGAGAGTTCTCAGTATTTATCAAATCTGTTCCTATCTAACGGAAGGCTATTGGATCAAATGACAAAGACATTGTTGAGAAAACGATGGCTTTTCCCGGATGAAATGAAAATTGGATTCATG------------------------------
>Sedum_emarginatum
GTGAAGGGACATCAATTCAAATCCTGGATTTTCGAATTGAGAGAGATATTAAGAGAGATCAAGAATTCT---CACTCTTTCTTAGATTCATGGACCCAATTCAATTCAGTGGGATCTTTCATTCACATTTTTTTACACCAAGAGCGTTTTCTAAAACTCTTTGACCCCCGAATTTGGAGTATCCTACTTTCACGCAATTCACAGGGT------TCAACAAGCAATCGATATTTCACGATCAAGGGTGTAGTACTATTTGTAGTAGCGGTCCTTATATATCGTATTAACAATAGAAATCTGGTCGAAAGAAAAAATATCTATTTGACAGGGCTTCTTCCTATACCTATGAATTCCATTGGACCCAGAAATGATACATTGGAAGAATCTTTTGGGTCTTCCAATATCAATAGGTTGATTGTTTCGCTCCTGTATCTTCCAAAAGGAAAAAAGATCTCTGAGAGTTGTTTCCTGGATCCGAAAGAGAGTACTTGGGTTCTCCCAATAACTAAAAAGTGTATCATGCCTGAATCTAACTGGGGTTGGCGGTGGTGGAGGAACTGGATCGGAAAAAAGAGGGATTCTAGTTGTAAGATATCTAATGAAACCGTCGCTGGAATTGAGATCTCATTCAAAGAGAAAGATATCAAATATCTGGGGTTTCTTTTTGTCTATTCTATGGATGATCCGATCCGCAAGGACCATGATTGGGAATTGTTTGATCGTCTTTCTCCGAGGAAGAGGCGAAACATAATCAACTTGAATTCGGGACAGCTATTCGAAATCTTAGTGAAACAC---------------------------------------------------------------------------------------------------------------------------------------------------------------------------------------------------------------------------------------------------------------------TGGATTTGGTTAGACAATGTGTGGTTGGTAAACAAGGATCGGTTTTTTAGCAAGGTACAGAATGTCTCATCAAATATTCAATATGATTCCACAAGATCTAGTTTCGTTCAAGTAACGAATTCTAGCCAATTGAAAGGATCTTCTGATCAATCTAGAGATCATTTCGATTCTATTAGTAATGAGGATTCGGAATATCACGCATTGATCAATCAAAGAGAGATTCACCAACTAAAAGAAAGATCGATTCTTTGGGATCCTTCCTTTCTGCAAACGGAACGAACAGAGATAGAATCAGACCGATTCCCGAAATGCCTTTCTGGATATTCCTCAATGTCCCGGCTATTCACGGAACGTGAGAAGCAGATTAATAATCATCTGCTTACGGAAGAAATCGAAGAAGTTCTTGGGAATCCTACAAGATCCATTCGTTCTTTTTTCTCTGACAGATGGTCAGAACTTCATCTGGGTTCGAATCCTACTGAGAGGTCCACTAAAGATCAGAAATTGTTGAAG------AAAGAACAAGATCCTTCTTTTGTCCCTTCCAGGCGATCGGAAAAT------AAAGAAATGGTTAATATATTCAAGATAATTACGTATTTACAAAATACTGTCTCAATTCATCTTATTTCATCAGATCCGGGATGTGATATAGTTCCGAAGGACGAACCGGATATGGACAGTTCCAATAAGATTTCAGTCTTGAACAAAAATCCATTTTTTGATTTATTTCATCTATTCCATGACCGGAACAGGGGGGGATACGCGTTACGCCACGATTTTGAATCAGAAGAGAGATTTCACGAAAAGGCAGATCTATTCACTCTATCAATAACCGAGCCAGATCTGGTGTATCATAAGGGATTTGCCTTTTCTATTGATTCCTACGGATTGGATCAAAACCAATTCTTGAATGAG---------GCCAGGGATGAATCGAAAAAGAAATCTTTATTGGTTCTACCTCCTATTTTTTATGAAGAGAATGAATCTTTTTATCGAAGGATGAGAAAAAAATGGGTGCGTATCTCCTGCGGGAATGATTTGGAAGATCCAAAACCAAAAAGAGTGGTATTTGCTAGCAAGAACATAATGGAGGCATTCAATCAATCTAGATTGATCCGAAATCTGATTCAAATCCAATATAGCACCTATGGGTACATAAGAAATGTATTGAATCGATTCTTTTTAATGAATAGATCCGATCGCAACTTCGACTATGGAATTCAAAGGGATCAAATAGGAAATGATACTCTGAATCATAGAACTCTAATGAAATATACGATCAACCAACATTTATCGAATTTGAAAAAGAGTCAGAAGAAATGGTTCGACCCTCTTATTTGGATTTCTCGAACCGAGAGATTCATGAATCGGGATCCTAATGCAGATAGATACAAAGGGTCCAATGGGAGCAAAAATTTCCAG---------GAACATTTCGTTTCTGAGCAGAAGAGCCATTTT------CAAGTAGTGTTCGATCGATTACTACGTAATCAATATTCGATTGATTGGTCTGAAGTTATCGACAAAAAAGATTTGTCTAAGTCA---------------------CTT---CTTTTTTTGTCCAAGTTGCTTCTCTTTTTGTCTAAGTCACTTCCTTTTTTCTTTGTGAGTTTCGGGAATATCCCCGTTCATAGGTCCGAGATCCACATCTCTGAATTGAAAGGTCCGAATTATCAACTCTGCAATCAGTTGTTAGAATCAATAGGTCTTCAAATCGTTCATTTGAAAAAATGGAAACCCTTC------TTATTGGATGATCATGATACTTCTCAAAAATCGAAATTCTTGATCAATGGAGGAACAATATCACCATTTTTGTTCAATAAGATACCAAAGTGGATGATTGACTCATTCCATACTAGAAATAATCGCAGGAAATCCTTTGATAACACGGATTCCTATTTTTCAATGATATCCCACGATCAAGACAATTGGCTGAATCCCGTGAAACCATTTCATGGAAGTTCATTGATATCTTCTTTTTATAAAGCAAATCGACTTCGATTCTTGAATAATCTACATAACTTCTGCTTCTATTGT------AATAAAAGATTCCCTTTTTATGTGGAAAAGGCCCGTATCAATAATTATGATTTTACGTATGGACAATTCCTCAATATCTTGTTCATTCGCAACAAAATATTTGATTTGTGCGGCGGTAAAAAAAAACATGCTTTTTTGGAGAGAGATACTATT------TCACCAATCGAGTCACAGGTATCTAACATATTCATACCTAAGGATTCTCCACAAAGTGGTGACGAAACGTATAACTTGTACAAATATTTCCATTTTCCAATTCGATCCGATCCATTC------GTTCGTAGAGCTTTTTATTTTTATTCGATCGCAGACATTTCTGGAACACCTCTAACAGAGGGAGAAATAGTCCATTTTGAAAGAACTTATTGTCAACCTCTTTCAGATCTGAATCTATCTGATTCAGAAGGGAAGAACTTGCATCAGTATCTCAATTTCAATTCAAACATGAGTTTGATTTACACTCCATGTTCTGAGAAAGATTTACCATCCGAAAATAGGAAAAAACGGAGTCTTTGTCTAAAGAAATGCGTTGAGAAAGGGCAGATGTATAGAACCTTTCAACGAGATAGTGCTTTTTCAACTCTCTCAAAATGGAATCTATTCCAAACATATATGCCATGGTTCCTTACTTCGGCAGGGTACAAATATCTAAATTTTTTATTTTTAGATACTTTTTCAGACCTATTGTCGATACTAAGTAACAGTCCAAAATTTGTATCCATTTTTCATGATATTATGTATGGATCAGATATATCATGGCGAATTCTTCAGAAAAAGGGGTGTCTTCGACAATGGAATCTGATAAGCGAAATTTCGAGAAAGTGTTTACATAATTTTCTTATGTTCGAAGAAATTATTCATCGAAATAATGAGTCACCATTGATATCGACACATCTGAGATTGCCAAATGTTCATGAGTTCCTCTATTCAAGCCTTTTTCTTCTTCTTCTTGTTGGATATCTCGTTCGTACACATCTTCTCTTTGTTTGCCGAGCCTCTAGTGAGTTACAGACAGAGTTCGAAAAGGTCAAATCTTTGATGATTCCACCATACATGATTGAGTTGCGAAAACTTCTGGATAGGTATCCTACATCTGAACTGAATTCTTTCTGGTTAAAGAATCTGTTTCTAGTTGCTCTGGAACAATTAGGAGATTCTCTAGAAGAAATCCGGGGTTCTGTTTCTGGCGGCAACATGCTATTG---GGTGGTGATCCCGCTTATGGGGTCAAATCAATCCGT------TCTAAGAAGAAATATTTGAATATCAATTTCATCGATCTCATAAGTATCATACCAAATCCCACCAATCGAATCACTTTTTCGAGAAATACGAGACATCTAAGTCATACAAGTAAAGAGATCTATTCATTGATAAGAAAAAGAAAAAACGTGAACAGTGATTGGATTGATGATAAAATGGAATCCTGGGTTGCGAACAGTGATTCGATTGATGATGAAGAACGAGAATTTTTGGTTCAGTTCTCCACCTTAACGACAGAAAAAGGGATTGATCAAATTCTATTGAGTCTGACTCATAGTGATTATTTATCTAGTGATCATTTATCAAAGAACGACTCTGGTTATCAAATGATCGAACACCCGGGAGCAATTTACTTACGATATTTAGTTGACATTCATAAAAAGTGTCTAATGAATTATGAGTTCAATACATCCTGTTTAGCAGAAAGACGGATATTCCTTGCTCATTATCAGACAATCACTTATTCACAAACCTCGTGTGGGGCTAATAGT---------TCGTCTCATGAAAAACCCTTTTCGCTCCGCTTAGCCCTATCCCCCTCTAGGGGTATTTTAGTGATAGGTTCTATAGGAACTGGACGCTCCTATTTGGTCAAATACCTAGTGACAAACTCCTATGTTCCTTTG------GTATTTCTGAACAAGTTCCTGGATAACAAGCCTAAAGGGTTTCTTATTGATGATATCGAT------------------ATTGATGATAGTGACAATATTGATCATAGTGACGAGATT------------------GATGCTAGTGACGATATCGATCTTGACCTCGATACG------GAGCTGCTAACTCTGATGAATGCGCTAACTATGGATATGATGCCGGAAATAGACCGATTTTCTATCACCCTTCAATTCGAATTAGCAAAAGCAATGTCTCCTTGCATAATATGGATTCCAAACATTCATGATCTGGATGTGAATGAGTCGAATTACTTATCCCTCGGTCTATTAGTGAACTATCTATCCAGGGATTGTGAAAGATGTTCCACTAGAAATATTCTTGTTATTGCTTCGACTCATATTCCCCCAAAAGTGGATCCCGCTCTAATAGTTCCGAATAAATTAAATACATGCATTAAGATACGAAGGCTTCTTATTCCACAACAACGAAAGCACTTTTTCAATCTTTCATATACTAAGGGATTTCACTTGGAAAAGAAAATGTTCCAT------ACTAATGAATTCGGGTCCATAACCATGGGTTCCAATGCACGAGATCTTGTAGCACTTACCAATGAAGCCTTAGCGATTAGTATTACACAGAAGAAATCAATTATAGACACTAATACAATTAGATCCGCTCTTCATAGACAAACTTGGGATTTGCGATCCCAGGTAATATCGGTTCAGGATCATGAGATCCTTTTCTATCAGATAGGAAGGTCTGTTGCCCAAAATGTACTTCTAAGTAATTGCCCCATAGATCCTATATCTATCTATATGAAGAAGAAATCATGTAACGAAAGGGATTCTTATTTGTACAAATGGTACTTCGAACTTGGAACGAGCATGAAGAAATTAACGATACTTCTTTATCTTTTGAGTTGTTCTGCCGGATCGGTCGCCCAAGACCTTTGGTCTCTACCCGGACCCGATGAAAAAAATGGGATCACTTCTTATGGACTCGTTGAGAATGCTTCTGATCTAGTTCATGGCCTATTAGAAGTAGAAGGTGCTCTGGGGGGATCCTCACGGACAGAAAAAGATTGCAGTCAGTTTGATAATGATCGAGTGACATTGCTTCTTCGGCCCGAACCAAGGAATCCTTTAGATATGATGCAAAATGGATCTTGTTCTATCGTTGATCATAGATTTATCTATGAAAAATACGAATCGGAGTTTGAAGAAGGGGAAGTAGAAGGAGCCCTCGACCCGCAACAGATAGAAGAGGATTTATTCAATCACATAGTTTGGGCTCCTAGAATATGGCGCCCTTGGGCCTTTCTATTTTATTGTATCGAAAGGCCCAATGAATTGGGATTTCCCTATTGGGCCAGGTCATTTCGGGGCAAGCGGATCATTTATGATGAAGAGAATGAGCTTCAAGAGAATGATTCGGAGTTCTTGCAGAGTGGAACCATGCAGTACCAGACACGAGATAGATCTTCCAAAGAACAAGGCTTTTTTCGAATAAGCCAATTCATTTGGGACCCTGCAGATCCACTCTTTTTCCTATTCAAAGATCAGCCCCCTGTCTCTGTGTTTTCACATCGAGAATTCTTTGCAGATGAAGAGATGTCAAAAGGGCTTCTTACTTCCCAAACAGATCCTCCTACATCTATATATAAACGCTGGTTTATCAAGAATACGCAAGAAAAGCACTTCGAATTGTTGATTCATCACCAGAGATGGATTAGAACCAATAGTTCATTATCTAATGGATCTTTCCGTTCTAATACTCTATCCGAGAGTTCTCAGTATTTATCAAATCTGTTCCTATCTAACGGAAGGCTATTGGATCAAATGACAAAGACATTGTTGAGAAAACGATGGCTTTTCCCGGATGAAATGAAAATTGGATTCATG------------------------------
>Sedum_lineare
GTGAAGGGACATCAATTCAAATCCTGGATTTTCGAATTGAGAGAGATATTGAGAGAGATCAAGAATTCT---CACTCTTTCTTAGATTCATGGACCCAATTCAATTCAGTGGGATCTTTCATTCACATTTTTTTCCACCAAGAGCGTTTTCTAAAACTCTTTGACCCCCGAATTTGGAGTATCCTACTTTCACGCAATTCACAGGGT------TCAACAAGCAATCGATATTTCACGATCAAGGGTGTAGTACTATTTGTAGTAGCGGTCCTTATATATCGTATTAACAATCGAAATCTGGTCGAAAGAAAAAATATCTATTTGACAGGGCTTCTTCCTATACCTATGAATTCCATTGGACCCAGAAATGATACATTGGAAGAATCTTTTTGGTCTTCCAATATCAATAGGTTGATTGTTTCGCTCCTGTATCTTCCAAAAGGAAAAAAGATCTCTGAGAGTTGTTTCCTGGATCCGAAAGAGAGTACTTGGGTTCTCCCAATAACTAAAAAGTGTATCATGCCTGAATCTAACTGGGGTTGGCGGTGGTGGAGGAACTGGATCGGAAAAAAGAGGGATTCTAGTTGTAAGATATCTAATGAAACCGTCGCTGGAATTGAGATCTCATTCAAAGAGAAAGATATCAAATATCTGGGGTTTCTTTTTGTCTATTCTATGGATGAGCCGATTCGCAAGGACCATGATTGGGAATTGTTTGATCGTCTTTCTCCGAGGAAGAGGCGAAACATAATCAACTTGAATTCGGGACAGCTATTCGAAATCTTAGTGAAACACTGGATTTGTTATCTCATGTCTGCTTTTCGTGAAAAAAAACCAATTGAAGTGGAGGGTTTCTTCAAACAACAAGGAGCTGGGTCAACTATTCAATCAAATGATATTGAGCACGTTTCCCATCTCTTCTCGAGAAACAAGTGGGCTTTTTCTTTGCAAAATTGTGCTCGATTTCATATGTGGCAATTCCGACAAGATCTCTTCGTTAGTTGGGGGAAGAATCCGCACGAATCGGATTTTTTGAGGAACGTATCGAGAGAGAATTGGATTTGGTTAGACAATGTGTGGTTGGTAAACAAGGATCGGTTTTTTAGCAAGGTACAGAATGTCTCATCAAATATTCAATATGATTCCACAAGATCTAGTTTCGTTCAAGTAACGAATTCTAGCCAATTGAAAGGATCTTCGGATCAATCTAGAGATCATTTCGATTCTATTAGTAATGAGGATTCGGAATATCACACATTGATCAATCAAAGAGAGATTCACCAACTAAAAGAAAGATCGATTCTTTGGGATCCTTCCTTTCTTCAAACGGAACGAACAGAGATAGAATCAGACCGATTCCCGAAATGCCTTTCTGGATATTCCTCAATGTCCCGGCTATTCACGGAACGTGAGAAGCAGATGAATAATCATCTGCTTCCGGAAGAAATCGAAGAAGTTCTTGGGAATCCTACAAGATCCATTCGTTCTTTTTTCTCTGACAGATGGTCAGAACTTCATCTGGGTTCGAATCCTACTGAGAGGTCCACTAAAGATCAGAAATTGTTGAAG------AAAGAACAAGATCCTTCTTTTGTCCCTTCCAGGCGATCGGAAAAT------AAAGAAATGGTTAATATATTCAAGATAATTACGTATTTACAAAATACTGTCTCAATTCATCTTATTTCATCAGATCCGGGATGTGATATGGTTCCGAAGGACGAACCGGATATGGACAGTTCCAATAAGATTTCAGTCTTGAACAAAAATCCATTTTTTGATTTATTTCATCTATTCCATGACCGGAACAGGGGGGGATACGCGTTACGCCACGATTTTGAATCAGAAGAGAGATTTCACGAAAAGGCAGATCTATTCACTCTATCAATAACCGAGCCAGATCTGGTGTATCATAAGGGATTTGCCTTTTCTATTGATTCCTACGGATTGGATCAAAACCAATTCTTGAATGAG---------GCCAGGGATGAATCGAAAAAGAAATCTTTATTGGTTCTACCTCCTATTTTTTATGAAGAGAATGAATCTTTTTATCGAAGGGTGAGAAAAAAATGGGTGCGTATCTCCTGCGGGAATGCTTTGGAAGATCCAAAACCAAAAAGAGTGGTATTTGCTAGCAACAACATAATGGAGGCATTCAATCAATCTAGATTGATCCGAAATCTCATTCAAATCCAATATAGCACCTATGGGTACATAAGAAATGTATTGAATCGATTCTTTTTAATGAATAGATCCGATCGCAACTTCGAATATGGAATTCAAAGGGATCAAATAGGAAATGATACTCTGAATCATAGAACTCTAATGAAATATACGATCAACCAACATTTATCGAATTTGAAAAAGAGTCAGAAGAAATGGTTCGACCCTCTTATTTGGATTTCTCGAACCGAGAGATCCATGAATCGGGATCCTAATGCAGATAGATACAAAGGGTCCAATGGGAGCAAAAATTTCCAG---------GAACATTTCGTTTCTGAGCAGAAGAGCCATTTT------CAAGTAGTGTTCGATCGATTACTACGTAATCAATATTCGATTGATTGGTCTGAAGTTATCGACAAAAAAGATTTGTCTAAGTCACTTCTTTTTTTGTCCAAGTTGCTT---CTCTTTTTGTCCAAGTTGCTTCTCTTTTTGTCTAAGTCACTTCCTTTTTTCTTTGTGAGTTTCGGGAATATCCCCGTTCATAGGTCCGAGATCCACATCTATGAATTGAAAGGTCCGAATTATCAACTCTGCAATCAGTTGTTAGAATCAATAGGTCTTCAAATCGTTCATTTGAAAAAATGGAAACCCTTC------TTATTGGATGATCATGATACTTCTCAAAAATCGAAATTCTTGATCAATGGAGGAACAATATCACCATTTTTGTTCAATAAGATACCAAAGTGGATGATTGACTCATTCCATACTAGAAATAATCGCAGGAAATCCTTTGATAACGCGGATTCCTATTTTTCAATGATATCCCACGATCAAGACAATTGGCTGAATCCCGTGAAACCATTTCATGGAAGTTCATTGATATCTTCTTTTTATAAAGCAAATCGACTGCTATTCTTGAATAATCTACATAACTTCTGCTTCTATTGT------AATAAAAGATTCCCCTTTTATGTGGAAAAGGCCCGTATCAATAATTATGATTTTACGTATGGACAATTCCTCAATATCTTGTTCATTCGCAACAAAATATTTGATTTGTGCGGCGGTAAAAAAAAACATGCTTTTTTGGAGAGAGATACTATT------TCACCAATCGAGTCACAGGTATCTAACATATTCATACCTAAGGATTCTCCACAAAGTGGTGACGAAACGTATAACTTGTACAAATATTTCCATTTTCCAATTCGATCCGATCCATTC------GTTCGTAGAGCT------TTTTATTCGCTCGCAGACATTTATGGAACACCTCTAACAGAGGGAGAAATAGTCCATTTTGAAAGAACTTATTGTCAACCTCTTTCAGATCTGAATCTATCTGATTCAGAAGGGAAGAACTTGCATCAGTATCTCAATTTCAATTCAAACATGAGTTTGATTCACACTCCATGTTCTGAGAAAGATTTACCATCCGAAAATAGGAAAAAACGGAGTCTTTGTCTAAAGAAATGCGTTGAGAAAGGGCAGATGTATAGAACCTTTCAACGAGATAGTGCTTTTTCAACTCTCTCAAAATGGAATCTATTCCAAACATATATGCCATGGTTCCTTACTTCGGCAGGGTACAAATATCTAAATTTTTTATTTTTAGATACTTTTTCAGACCTATTGTCGATACTAAGTAACAGTCCAAAATTTGTATCCATTTTTCATGATATTATGTATGGATCAGATATATCATGGCGAATTCTTCAGAAAAAAGGGTGTCTTCGACAATGGAATCTGATAAGCGAAATTTCGCGAAAGTGTTTACATAATTTTCTTATGTTCGAAGAAATGATTCATCGAAATAATGAGTCACCATTGATATCGACACATCTGAGATTGCCAAATGTTCATGAGTTCCTCTATTCAAGCCTTTTCCTTCTTCTTCTTGTTGGATATCTCGTTCGTACACATCTTCTCTTTGTTTGCCGAGCCTCTAGTGAGTTACAGACAGAGTTCGAAAAGGTCAAATCTTTGATGATTCCACCATACATGATTGAGTTGCGAAAACTTCTGGATAGGTATCCTACATCTGAACTGAATTCTTTCTGGTTAAAGAATCTGTTTCTAGTTGCTCTGGAACAATTAGGAGATTCTCTAGAAGAAATCCGGGGTTCTGTTTCTGGCGGCAACATGCTATTG---GGTGGTGATCCCGCTTATGGGGTCAAATCAATCCGT------TCTAAGAAGAAATATTTGAATATCAATTTCATCGATCTCATAAGTATCATACCAAATCCCACCAATCGAATCACTTTTTCGAGAAATACGAGACATCTAAGTCATACAAGTAAAGAGATCTATTCATTGATAAGAAAAAGAAAAAACGTGAACAGTGATTGGATTGATGATAAAATGGAATCCTGGGTTGCGAACAGTGATTCAATTGATGATGAAGAACGAGAATTTTTGGTTCAGTTCTCCACCTTAACGACAGAAAAAGGGATTGATCAAATTCTATTGAGTCTGACTCATAGTGATTATTTATCTAGTGATCATTTATCAAAGAACGACTCGGGTTATCAAATGATTGAACACCCGGGAGCAATTTACTTACGATATTTAGTTGACATTCATAAAAAGTGTCTAATAAATTATGAGTTCAATATATCCTGTTTAGCAGAAAGACGGATATTCCTTGCTCATTATCAGACAATCACTTATTCACAAACCTCGTGTGGGGCTAATAGTTTTCATTTCCCGTCTCATGAAAAACCCTTTTCGCTCCGCTTAGCCCTATCCCCCTCTAGGGGTATTTTAGTGATAGGTTCTATAGGAACTGGACGCTCCTATTTGGTCAAATACCTAGTGACAAACTCCTATGTTCCTTTG------GTATTTCTGAACAAGTTCCTGGATAACAAGCCTAAAGGGTTTCTTATTGATGATATCGAT------------------ATTGATGATAGTGACAATATTGATGATATTGACGAGATT------------------GATGCTAGTGACGATATCGATCTTGACCTCGATACG------GAGCTGCTAACTCTGATGAATGCGCTAACTATGGATATGATGCCGGAAATAGACCGATTTTCTATCACTCTTCAATTCGAATTAGCAAAAGCAATGTCTCCTTGCATAATATGGATTCCAAACATTCATGATCGGGATGTGAATGAGTCGAATTACTTATCCCTCGGTCTATTAGTGAACTATCTATCCAGGGATTGTGAAAGATGTTCCACTAGAAATATTCTTGTTATTGCTTCGACTCATATTCCCCCAAAAGTGGATCCCGCTCTAATAGTTCCGAATAAATTAAATACATGCATTAAGATACGAAGGCTTCTTATTCCACAACAACGAAAGCACTTTTTCAATCTTTCATATACTAAGGGATTTCACTTGGAAAAGAAAATGTTCCAT------ACTAATGAATTCGGGTCCATAACCATGGGTTCCAATGCACGAGATCTTGTAGCACTTACCAATGAGGCCTTAGCGATTAGTATTACACAGAAGAAATCAATTATAGACACTAATACAATTAGATCCGCTCTTCATAGACAAACTTGGGATTTGCGATCCCAGGTAAGATCGGTTCAGGATCATGAGATCCTTTTCTATCAGATAGGAAGGGCTGTTGCACAAAATGTACTTCTAAGTAATTGCCCCATAGATCCTATATCTATCTATATGAAGAAGAAATCATGTAACGAAAGGGATTCTTATTTGTACAAATGGTACTTCGAACTTGGAACGAGCATGAAGAAATTAACGATACTTCTTTATCTTTTGAGTTGTTCTGCCGGATCGGTCGCCCAAGACCTCTGGTCTCTACCCGGACCCGATGAAAAAAATGGGATCACTTCTTATGGACTCGTTGAGAATGCTTCTGATCTAGTTCAGGGCCTATTAGAAGTAGAAGGTGCTCTGGGGGGATCCTCACGGACAGAAAAAGATTGCAGTCAGTTTGATAATGATCGAGTGACATTGCTTCTTCGGCCCGAACCAAGGAATCCTTTAGATATGATGCAAAATGGATCTTGTTCTATCGTTGATCATAGATTTATCTATGAAAAATACGAATCGGAGTTTGAAGAAGGGGAAGTAGAAGGAGCCCTCGACCCGCAACAGATAGAAGAGGATTTATTCAATCACATAGTTTGGGCTCCTAGAATATGGCGCCCTTGGGGCTTTCTATTTTATTGTATCGAAAGGCCCAATGAATTGGGATTTCCCTATTGGGCCAGGTCATTTCGGGGCAAGCGGATCATTTATGATGAAGAGAATGAGCTTCAAGAGAATGATTCGGAGTTCTTGCAGAGTGGAACCATGCAGTACCAGACACGAGATAGATCTTCCAAAGAACAAGGCTTTTTTCGAATAAGCCAATTCATTTGGGACCCTGCAGATCCACTCTTTTTCCTATTCAAAGATCAGCCCCCTGTCTCTGTGTTTTCACATCGAGAATTCTTTGCAGATGAAGAGATGTCAAAAGGGCTTCTTACTTCCCAAACGGATCCTCCTACATCTATATATAAACGCTGGTTTATCAAGAATACGCAAGAAAAGCACTTCGAATTGTTGATTCATCACCAGAGATGGATTAGAACCAATAGTTCATTATCTAATGGATCTTTCCGTTCTAATACTCTATCCGAGAGTTATCAGTATTTATCAAATCTGTTCCTATCTAACGGAAGGCTATTGGATCAAATGACAAAGACATTGTTGAGAAAACGATGGCTTTTCCCGGATGAAATGAAAATTGGATTCATG------------------------------
>Sedum_oryzifolium
GTGAAGGGACATCAATTCAAATCCTGGATTTTCGAATTGAGAGAGATATTGAGAGAGATCAAGAATTCT---CACTCTTTCTTAGATTCATGGACCCAATTCAATTCAGTGGGATCTTTCATTCACATTGTTTTCCACCAAGAACGTTTTCTAAAACTCTTTGACCCCCGAATTTGGAGTATCCTACTTTCACGCAATTCACAGGGTTCAAGTTCAACAAGTAATCGATATTTCACGATCAAGGGTGTAGTACTATTTGTAGTAGCGGTCCTTATATATCGTATTAACAATCGAAATCTGGTCGAAAGAAAAAATATCTATTTGACAGGGCTTCTTCCTATACCTATGAATTCCATTGGACCCAGAAATGATACATTGGAAGAATCTTTTGGGTCTTCCAATATCAATAGGTTGATTGTTTCGCTCCTGTATCTTCCAAAAGGAAAAAAGATCTCTGAGAGTTGTTTCCTGGATCCGAAAGAGAGTACTTGGGTTCTCCCAATAACTAAAAAGTGTATCATGCCTGAATCTAACTGGGGTTGGCGGTGGTGGAGGAACTGGATCGGAAAAAAGAGGGATTCTAGTTGTAAGATATCTAATGAAACCGTCGCTGGAATTGAGATCTCATTCAAAGAGAAAGATATCAAATATCTGGGGTTTCTTTTTGTCTATTCTATGGATGAGCCGATCCGCAAGGACCATGATTGGGAATTGTTTGATCGTCTTTCTCCGAGGAAGAGGCGAAACATAATCAACTTGAATTCGGGACAGCTATTCGAAATCTTAGTGAAACACTGGATTTGTTATCTCATGTCTGCTTTTCGTGAAAAAAAACCAATTGAAGTGGAGGGTTTCTTCAAACAACAAGGAGCTGGGTCAACTATTCAATCAAATGATATTGAGCACGTTTCCCATCTCTTCTCGAGAAACAAGTGGGCTTTTTCTTTGCAAAATTGTGCTCGATTTCATATGTGGCAATTCCGACAAGATCTCTGCGTTAGTTGGGGGAAGAATCCGCACGAATCGGATTTTTTGAGGAACGTATCGAGAGAGAATTGGATTTGGTTAGACAATGTGTGGTTGGTAAACAAGGATCGGTTTTTTAGCAAGGTACAGAATGTCTCATCAAATATTCAATATGATTCCACAAGATCTAGTTTCGTTCAAGTAACGAATTCTAGCCAATTGAAAGGATCTTCTGATCAATCTAGAGATCATTTCGATTCTATTAGTAATGAGGATTCGGAATATCACACATTGATCAATCAAAGAGAGATTCACCAACTAAAAGAAAGATCGATTCTTTGGGATCCTTCCTTTCTTCAAACGGAACGAACAGAGATAGAATCAGACCGATTCCCGAAATGCCTTTCTGGATATTCCTCAATGTCCCGGCTATTCACGGAACGTGAGAAGCAGATGAATAATCATCTGCTTCCGGAAGAAATCGAAGAAGTTCTTGGGAATCCTACAAGATCCATTCGTTCTTTTTTCTCTGACAGATGGTCAGAACTTCATCTGGGTTCGAATCCTACTGAGAGGTCCACTAAAGATCAGAAATTGTTGAAG------AAAGAACAAGATCCTTCTTTTGTCCCTTCCAGGCGATCGGAAAAA------AAAGAAATGGTTAATATATTCAAGATAATTACGTATTTACAAAATACTGTCTCAATTCATCTTATTTCATCAGATCCGGGATGTGATATGGTTCCGAAGGACGAACCGGATATGGACAGTTCCAATAAGATTTCAGTCTTGAACAAAAATCCATTTTTTGATTTATTTCATCTATTCCATGACCGGAACAGGGGGGGATACGCGTTACGCCACGATTTTGAATCAGAAGAGAGATTTCACGAAAAGGCAGATCTATTCACTCTATCAATAACCGAGCCAGATCTGGTGTATCATAAGGGATTTGCCTTTTCTATTGATTCCTACGGATTGGATCAAAACCAATTCTTGAATGAG---------GCCAGGGATGAATCGAAAAAGAAATCTTTATTGGTTCTACCTCCTATTTTTTATGAAGAGAATGAATCTTTTTATCGAAGGGTGAGAAAAAAATGGGTGCGTATCTCCTGCGGGAATGCTTTTGAAGATCCAAAACCAAAAAGAGTG------GCTAGCAACAACATAATGGAGGCATTCAATCAATCTAGATTGATCCGAAATCTGATTCAAATACAATATAGCACCTATGGGTACATAAGAAATGTATTGAATCGATTCTTTTTAATGAATAGATCCGATCGCAACTTCGAATATGGAATTCAAAGGGATCAAATAGGAAATGATACTCTGAATCATAGAACTCTAATGAAATATATGATCAACCAACATTTATCGAATTTGAAAAAGAGTCAGAAGAAATGGTTCGACCCTCTTATTTGGATTTATCGAACCGAGAGATCCATCAATCGGGATCCTAATGCAGATAGATACAAAGGGTCCAATGGGAGCAAAAATTTCCAGGAACATTTGGAACATTTCGTTTCTGAGCAGAAGAGCCATTTT------CAAGTAGTGTTCGATCGATTACTACGTAATCAATATTCGATTGATTGGTCTGAAGTTATCGACAAAAAAGATTTGTCTAAGTCA---------------------CTT---CTTTTTTTGTCTAAGTCACTTCTTTTTTTGTCTAAGTCACTTCCTTTTTTCTTTGTGAGTTTCGGGAATATCCCCGTTCATAGGTCCGAGATCCACATCTATGAATTGAAAGGTCCGAATTATCAACTCTGCAATCAGTTGTTAGAATCAATAGGTCTTCAAATCGTTCATTTGAAAAAATGGAAACCCTTC------TTATTGGATGATCATGATACTTCTCAAAAATCGAAATTATTGATCAATGGAGGAACAATATCACCATTTTTGTTCAATAAGATACCAAAGTGGATGATTGACTCATTCCATACTAGAAATAATCGCAGGAAATCCTTTGATAACACGGATTCCTATTTTTCAATGATATCCCACGATCAAGACAATTGGCTGAATCCCGTGAAACCATTTCATGGAAGTTCATTGATATCTTCTTTTTATAAAGTAAATCGACTTCGATTCTTGAATAATCTACATAACTTCTGCTTCTATTGT------AATAAAAGATTCCCCTTTTATGTGGAAAAGGCCCGTATCAATAATTATGATTTTACGTATGGACAATTCCTCAATATCTTGTTCATTCGCAACAAAATATTTGATTTGTGCGGCGGTAAAAAAAAACATGCTTTTTTGGAGAGAGATACTATT------TCACCAATCGAGTCACAGGTATCTAACATATTCATACCTAAGGATTCTCCACAAAGTGGTGACGAAACGTATAACTTGTACAAATATTTCCATTTTCCAATTCGATCCGATCCATTC------GTTCGTAGAGCT------TTTTATTCGATCGCAGACATTTCTGGAACACCTCTAACAGAGGGAGAAATAGTCCATTTTGAAAGAACTTATTGTCAACCTCTTTCAGATCTGAATCTATCTGATTCAGAAGGGAAGAACTTGCATCAGTATCTCAATTTCAATTCAAACATGAGTTTGATTCACACTCCATGTTCTGAGAAAGATTTACCATCCGAAAATAGGAAAAAACGGAGTCTTTGTCTAAAGAAATGCGTTGAGAAAGGGCAGATGTATAGAACCTTTCAACGAGATAGTGCTTTTTCAACTCTCTCAAAATGGAATCTATTCCAAACATATATGCCATGGTTCCTTACTTCGGCAGGGTACAAATATCTAAATTTTTTATTTTTAGATACTTTTTCAGACCTATTGTCGATACTAAGTAACAGTCCAAAATTTGTATCCATTTTTCATGATATTATGTATGGATCAGATATATCATGGCGAATTCTTCAGAAAAAAGGGTGTCTTCGACAATGGAATCTGATAAGCGAAATTTCGAGAAAGTGTTTACATAATTTTCTTATGTTCGAAGAAATGATTCATCGAAATAATGAGTCACCATTGATATCGACACATCTGAGATTGCCAAATGTTCATGAGTTCCTCTATTCAAGCCTTTTCCTTCTTCTTCTTGTTGGATATCTCGTTCGTACACATCTTCTCTTTGTTTGCCGAGCCTCTAGTGAGTTACAGACAGAGTTCGAAAAGGTCAAATCTTTGATGATTCCACCATACATGATTGAGTTGCGAAAACTTCTGGATAGGTATCCTACATCTGAACTGAATTCTTTCTGGTTAAAGAATCTGTTTCTAGTTGCTCTGGAACAATTAGGAGATTCTCTAGAAGAAATCCGGGGTTCTGTTTCTGGCGGCAACATGCTATTG---GGTGGTGATCCCGCTTATGGGGTCAAATCAATCCGT------TCTAAGAAGAAATATTTGAATATCAATTTCATCGATCTCATAAGTATCATACCAAATCCCACCAATCGAATCACTTTTTCGAGAAATACGAGACATCTAAGTCATACAAGTAAAGAGATCTATTCATTGATAAGAAAAAGAAAAAACGTGAACAGTGATTGGATTGATGATAAAATGGAATCCTGGGTTGCGAACAGTGATTCGATTGATGATGAAGAACGAGAATTTTTGGTTCAGTTCTCCACCTTAACGACAGAAAAAGGGATTGATCAAATTCTATTGAGTCTGACTCATAGTGATTATTTATCTAGTGATCATTTATCAAAGAACGACTCGGGTTATCAAATGATTGAACACCCGGGAGCAATTTACTTACGATATTTAGTTGACATTCATAAAAAGTGTCTAATAAATTATGAGTTCAATACATCCTGTTTAGCAGAAAGACGGATATTCCTTGCTCATTATCAGACAATCACTTATTCACAAACCCCGTGTGGGGCTAATAGTTTTCATTTCCCGTCTCATGAAAAACCCTTTTCGCTCCGCTTAGCCCTATCCCCCTCTAGGGGTATTTTAGTGATAGGTTCTATAGGAACTGGACGCTCCTATTTGGTCAAATACCTAGTGACAAACTCCTATGTTCCTTTG------GTATTTCTGAACAAGTTCCTGGATAACAAGCCTAAAGGGTTTCTTATTGATGATATCGAT------------------ATTGATGATAGTGACAATATTGATGATATTGACGAGATT------------------GATGCTAGTGACGATATCGATCTTGACCTCGATACG------GAGCTGCTAACTCTGATGAATGCGCTAACTACGGATATGATGCCGGAAATAGACCGATTTTCTATCACTCTTCAATTCGAATTAGCAAAAGCAATGTCTCCTTGCATAATATGGATTCCAAACATTCATGATCTGGATGTGAATGAGTCGAATTACTTATCCCTCGGTCTATTAGTGAACTATCTATCCAGGGATTGTGAAAGATGTTCCACTAGAAATATTCTTGTTATTGCTTCGACTCATATTCCCCCAAAAGTGGATCCCGCTCTAATAGTTCCGAATAAATTAAATACATGCATTAAGATACGAAGGCTTCTTATTCCACAACAACGAAAGCACTTTTTCAATCTTTCATATACTAAGGGATTTCACTTGGAAAAGAAAATGTTCCAT------ACTAATGAATTCGGGTCCATAACCATGGGTTCCAATGCACGAGATCTTGTAGCACTTACCAATGAGGCCTTAGCGATTAGTATTACACAGAATAAATCAATTATAGACACTAATACAATTAGATCCGCTCTTCATAGACAAACTTGGGATTTGCGATCCCAGGTAAGATCGGTTCAGGATCATGAGATCCTTTTCTATCAGATAGGAAGGGCTGTTGCACAAAATGTACTTCTAAGTAATTGCCCCATAGATCCTATATCTATCTATATGAAGAAGAAATCATGTAACGAAAGGGATTCTTATTTGTACAAATGGTACTTCGAACTTGGAATGAGCATGAAGAAATTAACGATACTTCTTTATCTTTTGAGTTGTTCTGCCGGATCGGTCGCCCAAGACCTTTGGTCTCTACCCGGACCCGATGAAAAAAATGGGATCACTTCTTATGGACTCGTTGAGAATGCTTCTGATCTAGTTCAGGGCCTATTAGAAGTAGAAGGTGCTCTGGGGGGATCCTCATGGACAGAAAAAGATTGCAGTCAGTTTGATAATGATCGAGTAACATTGCTTCTTCGGCCCGAACCAAGGAATCCTTTAGATATGATGCAAAATGGATCTTGTTCTATCGTTGATCATAGATTTATCTATGAAAAATACGAATCGGAGTTTGAAGAAGGGGAAGTAGAAGGAGCCCTCGACCCGCAACAGATAGAAGAGGATTTATTCAATCACATAGTTTGGGCTCCTAGAATATGGCGCCCTTGGGGCTTTCTATTTTATTGTATCGAAAGGCCCAATGAATTGGGATTTCCCTATTGGGCCAGGTCATTTCGGGGCAAGCGGATCATTTATGATGAAGAGAATGAGCTTCAAGAGAATGATTCGGAGTTCTTGCAGAGTGGAACCATGCAGTACCAGACACGAGATAGATCTTCCAAAGAACAAGGCTTTTTTCGAATAAGCCAATTCATTTGGGACCCTGCAGATCCACTCTTTTTCCTATTCAAAGATCAGCCCCCTGTCTCTGTGTTTTCACATCGAGAATTCTTTGCAGATGAAGAGATGTCAAAAGGGCTTCTTACTTCCCAAACAGATCCTCCTACATCTATATATAAACGCTGGTTTATCAAGAATACGCAAGAAAAGCACTTCGAATTGTTGATTCATCACCAGAGATGGATTAGAACCAATAGTTCATTATCTAATGGATCTTTCCGTTCTAATACTCTATCCGAGAGTTATCAGTATTTATCAAATCTGTTCCTATCTAACGGAAGGCTATTGGATCAAATGACAAAGACATTGTTGAGAAAACGATGGCTTTTCCCGGATGAAATGAAAATTGGATTCATG------------------------------
>Sedum_plumbizincicola
GTGAAGGGACATCAATTCAAATCCTGGATTTTCGAATTGAGAGAGATATTAAGAGAGATCAAGAATTCT---CGCTCTTTCTTAGATTCATGGACCCAATTCAATTCAGTGGGATCTTTCATTCACATTTTTTTCCACCAAGAGCGTTTTCTAAAACTCTTTGACCCCCGAATTTGGAGTATCCTACTTTCACGCAATTCACAGGGT------TCAACAAGCAATCGATATTTCACGATCAAGGGTGTAGTACTATTTGTAGTATCGGTCCTTATATATCGTATTAACAATCGAAATCTGGTCGAAAGAAAAAATATCTATTTGACAGGGCTTCTTCCTATACCTATGAATTCCATTGGACCCAGAAATGATACATTGGAAGAATCTTTTGGGTCTTCCAATATCAATAGGTTGATTGTTTCGCTCCTGTATCTTCCAAAAGGAAAAAAGATCTCTGAGAGTTGTTTCCTGGATCCGAAAGAGAGTACTTGGGTTCTCCCAATAACTAAAAAGTGTATCATGCCTGAATCTAACTGGGGTTGGCGGTGGTGGAGGAACTGGATCGGAAAAAAGAGGGATTCTAGTTGTAAGATATCTAATGAAACCGTCGCTGGAATTGAGATCTCATTCAAAGAGAAAGATATCAAATATCTGGGGTTTCTTTTTGTCTATTCTATGGATGATCCGATCCGCAAGGACCATGATTGGGAATTGTTTGATCGTCTTTCTCCGAGGAAGAGGCGAAACATAATCAACTTGAATTCGGGACAGCTATTCGAAATCTTAGTGAAACAC---------------------------------------------------------------------------------------------------------------------------------------------------------------------------------------------------------------------------------------------------------------------TGGATTTGGTTAGACAATGTGTGGTTGGTAAACAAGGATCGGTTTTTTAGCAAGCTACAGAATGTCTCATCAAATATTCAATATGATTCCACAAGATCTAGTTTCGTTCAAGTAACGAATTCTAGCCAATTGAAAGGATCTTCTGATCAATCTAGAGATCATTTCGATTCTATTAGTAATGAGGATTCGGAATATCACACATTGATCAATCAAAGAGAGATTCACCAACTAAAAGAAAGATCGATTCTTTGGGATCCTTCCTTTCTGCAAACGGAACGAACAGAGATAGAATCAGACCGATTCCCGAAATGCCTTTCTGGATATTCCTCAATGTCCCGGCTATTCACGGAACGTGAGAGGCAGATGAATAATCATCTGCTTACGGAAGAAATCGAAGAAGTTCTTGGGAATCCTACAAGATCCATTCGTTCTTTTTTCTCTGACAGATGGTCAGAACTTCATCTGGGTTCGAATCCTACTGAGAGGTCCACTAAAGATCAGAAATTGTTGAAG------AAAGAACAAAATCCTTCTTTTGTCCCTTCCAGGCGATCGGAAAAT------AAAGAAATGGTTAATATATTCAAGATAATTACGTATTTACAAAATACTGTCTCAATTCATCTTATTTCATCAGATCCGGGATGTTATATAGTTCCGAAGGACGAACCGGATATGGACAGTTCCAATAAGATTTCAGTCTTGAACAAAAATCCATTTTTTGATTTATTTCATCTATTCCATGACCGGAACAGGGGGGGATACGCGTTACGCCACGATTTTGAATCAGAAGAGAGATTTCACGAAAAGGCAGATCTATTCACTCTATCAATAACCGAGCCAGATCTGGTGTATCATAAGGGATTTGCCTTTTCTATTGATTCCTACGGATTGGATCAAAACCAATTCTTGAATGAG---------GCCAGGGATGAATCGAAAAAGAAATCTTTATTGGTTCTACCTCCTATTTTTTATGAAGAGAATGAATCTTTTTATCGAAGGATGAGAAAAAAATGGGTGCGTATCTCCTGCGGGAATGATTTGGAAGATCCAAAACCAAAAAGAGTGGTATTTGCTAGCAAGAATATAATGGGGGCATTCAATCAATCTAGATTGATCCGAAATCTGATTCAAATCCAATATAGCACCTATGGGTACATAAAAAATGTATTGAATCGATTCTTTTTAATGAATAGATCCGATCGCAACTTCGACTATGGAATTCAAAGGGATCAAATAGGAAATGATACTCTGAATCATAGAACTCTAATGAAATATACGATCAACCAACATTTATCGAATTTGAAAAAGAGTCAGAAGAAATGGTTCGACCCTCTTATTTGGATTTCTCGAACCGAGAGATCCATGAATCGGGATCCTAATGCAGATAGATACAAAGGGTCCAATGGGAGCAAAAATTTCCAG---------GAACATTTCGTTTCTGAGCAGAAGAGCCATTTT------CAAGTAGTGTTCGATCGATTACTACGTAATCAATATTCGATTGATTGGTCTGAAGTTATCGACAAAAAAGATTTGTCTAAGTCA---------------------CTT---CTTTTTTTGTCCAAGTTGCTTCTCTTTTTGTCTAAGTCACTTCCTTTTTTCTTTGTGAGTTTCGGGAATATCCCCGTTCATAGGTCCGAGATCCACATCTCTGAATTGAAAGGTCCGAATTATCAACTCTGCAATCAGTTGTTAGAATCAATAGGTCTTCAAATCGTTCATTTGAAAAAATGGAAACCCTTC------TTATTGGATGATCATGATACTTCTCAAAAATCGAAATTCTTGATCAATGGAGGAACAATATCACCATTTTTGTTCAATAAGATACCAAAGTGGATGATTGACTCATTCCATACTAGAAATAATCGCAGGAAATCCTTTGATAACACGGATTCCTATTTTTCAATGATATCCCACGATCAAGACAATTGGCTGAATCCCGTGAAACCATTTCATGGAAGTTCATTGATATCTTCTTTTTATAAAGCAAATCGACTTCGATTCTTGAATAATCTACATAACTTCTGCTTCTATTGT------AATAAAAGATTCCCCTTTTATGTGGAAAAGGCCCGTATCAATAATTCTGATTTTACGTATGGACAATTCCTCAATATCTTGTTAATTCGCAACAAAATATTTGATTTGTGCGGCGGTAAAAAAAAACATGCTTTTTTGGAGAGAGATACTATT------TCACCAATCGAGTCACAGGTATCTAACATATTCATACCTAAGGATTCTCCACAAAGTGGTGACGAAACGTATAACTTGTACAAATATTTCCATTTTCCAATTCGATCCGATCCATTC------GTTCGTAGAGCT------TTTTATTCGATCGCAGACATTTCTGGAACACCTCTAACAGAGGGAGAAATAGTCCATTTTGAAAGAACTTATTGTCAACCTCTTTCAGATCTGAATCTATCTGATTCAGAAGGGAAGAACTTGCATCAGTATCTCAATTTCAATTCAAACATGAGTTTGATTCACACTCCATGTTCTGAGAAAGATTTACCATCCGAAAATAGGAAAAAACGGAGTCTTTGTCTAAAGAAATGCGTTGAGAAAGGGCAGATGTATAGAACCTTTCAACGAGATAGTGCTTTTTCAACTCTCTCAAAATGGAATCTATTCCAAACATATATGCCATGGTTCCTTACTTCGGCAGGGTACAAATATCTAAATTTTTTATTTTTAGATACTTTTTCAGACCTATTGTCGATACTAAGTAACAGTCCAAAATTTGTATCCATTTTTCATGATATTATGTATGGATCAGATATATCATGGCGAATTCTTCAGAAAAAGGGGTGTCTTCGACAATGGAATCTGATAAGCGAAATTTCGAGAAAGTGTTTGCATAATTTTCTTATGTTCGAAGAAATTATTCATCGAAATAATGAGTCACCATTGATATCGACACATCTGAGATTGCCAAATGTTCATGAGTTCCTCTATTCAAGCCTTTTTCTTCTTCTTCTTGTTGGATATCTCGTTCGTACACATCTTCTCTTTGTTTGCCGAGCCTCTAGTGAGTTACAGACAGAGTTCGAAAAGGTCAAATCTTTGATGATTCCACCATACATGATTGAGTTGCGAAAACTTCTGGATAGGTATCCTACATCTGAACTGAATTCTTTCTGGTTAAAGAATCTGTTTCTAGTTGCTCTGGAACAATTAGGAGATTCTCTAGAAGAAATCCGGGGTTCTGTTTCTGGCGGCAACATGCTATTG---GGTGGTGATCCCGCTTATGGGGTCAAATCAATCCGT------TCTAAGAAGAAATATTTGAATATCAATTTCATCGATCTCATAAGTATCATGCCAAATCCCACCAATCGAATCACTTTTTCGAGAAATACGAGACATCTAAGTCATACAAGTAAAGAGATCTATTCATTGATAAGAAAAAGAAAAAACGTGAACAGTGATTGGATTGATGATAAAATGGAATCCTGGGTTGCGAACAGTGATTCGATTGATGATGAAGAACGAGAATTTTTGGTTCAGTTCTCCACCTTAACGACAGAAAAAGGGATTGATCAAATTCTATTGAGTCTGACTCATAGTGATTATTTATCTAGTGATCATTTATCAAAGAACGACTCTGGTTATCAAATGATTGAACACCCGGGAGCAATTTACTTACGATATTTAGTTGACATTCATAAAAAGTGTCTAATGAATTATGAGTTCAATACATCCTGTTTAGCAGAAAGACGGATATTCCTTGCTCATTATCAGACAATCACTTATTCACAAACCTCGTGTGGGGCTAATAGTTTTCATTTCCCGTCTCATGAAAAACCCTTTTCGCTCCGCTTAGCCCTATCCCCCTCTAGGGGTATTTTAGTGATAGGTTCTATAGGAACTGGACGCTCCTATTTGGTCAAATACCTAGTGACAAACTCCTATGTTCCTTTG------GTATTTCTGAACAAGTTCTTGGATAACAAGCCTAAAGGGTTTCTTATTGATGATATCGAT------------------ATTGATGATAGTGACAATATTGAT------------ATT------------------GATGCTAGTGACGATATCGATCTTGACCTCGATACG------GAGCTGCTAACTCTGATGAATGCGCTAACTATGGATATGATGCCGGAAATAGACCGATTTTCTATCACCCTTCAATTCGAATTAGCAAAAGCAATGTCTCCTTGCATAATATGGATTCCAAACATTCATGATCTGGATGTGAATGAGTCGAATTACTTATCCCTCGGTCTATTAGTGAACTATCTATCCAGGGATTGTGAAAGATGTTCCACTAGAAATATTCTTGTTATTGCTTCGACTCATATTCCCCCAAAAGTGGATCCCGCTCTAATAGTTCCGAATAAATTAAATACATGCATTAAGATACGAAGGTTTCTTATTCCACAACAACGAAAGCACTTTTTCAATCTTTCATATACTAAGGGATTTCACTTGGAAAAGAAAATGTTCCAT------ACTAATGAATTCGGGTCCATAACCATGGGTTCCAATGCACGAGATCTTGTAGCACTTACCAATGAGGCCTTAGCGATTAGTATTACACAGAAGAAATCAATTATAGACACTAATACAATTAGATCCGCTCTTCATAGACAAACTTGGGATTTGCGATCCCAGGTAAGATCGGTTCAGGATCATGAGATCCTTTTCTATCAGATAGGAAGGGCTGTTGCACAAAATGTACTTCTAAGTAATTGCCCCATAGATCCTATATCTATCTATATGAAGAAGAAATCATGTAACGAAAGGGATTCTTATTTGTACAAATGGTACTTCGAACTTGGAACGAGCATGAAGAAATTAACGATACTTCTTTATCTTTTGAGTTGTTCTGCCGGATCGGTCGCCCAAGACCTTTGGTCTCTACCCGGACCCGATGAAAAAAATGGGATCACTTCTTATGGACTCGTTGAGAATGCTTCTGATCTAGTTCATGGCCTATTAGAAGTAGAAGGTGCTCTGGGGGGATCCTCACGGACAGAAAAAGATTGCAGTCAGTTTGATAATGATCGAGTGACATTGCTTCTTCGGCCCGAACCAAGGAATCCTTTAGATATGATGCAAAATGGATCTTGTTCTATCGTTGATCATAGATTTATCTATGAAAAATACGAATCGGAGTTTGAAGAAGGGGAAGTAGAAGGAGCCCTCGACCCGCAACAGATAGAAGAGGATTTATTCAATCACATAGTTTGGGCTCCTAGAATATGGCGCCCTTGGGGCTTTCTATTTTATTGTATCGAAAGGCCCAATGAATTGGGATTTCCCTATTGGGCCAGGTCATTTCGGGGCAAGCGGATCATTTATGATGAAGAGAATGAGCTTCAAGAGAATGATTCGGAGTTCTTGCAGAGTGGAACCATGCAGTACCAGACACGAGATAGATCTTCCAAAGAACAAGGCTTTTTTCGAATAAGCCAATTCATTTGGGACCCTGCAGATCCACTCTTTTTCCTATTCAAAGATCAGCCCCCTGTCTCTGTGTTTTCACATCGAGAATTCTTTGCAGATGAAGAGATGTCAAAAGGGCTTCTTACTTCCCAAACAGATCCTCCTACATCTATATATAAACGCTGGTTTATCAAGAATACGCAAGAAAAGCACTTCGAATTGTTGATTCATCACCAGAGATGGATTAGAACCAATAGTTCATTATCTAATGGATCTTTCCGTTCTAATACTCTATCCGAGAGTTCTCAGTATTTATCAAATCTGTTCCTATCTAACGGAAGGCTATTGGATCAAATGACAAAGACATTGTTGAGAAAACGATGGCTTTTCCCGGATGAAATGCAAATTGGATTCATG------------------------------
>Sedum_sarmentosum
GTGAAGGGACATCAATTAAAATCCTGGATTTTCGAATTGAGAGAGATATTGAGAGAGATCAAGAATTCT---CACTCTTTCTTAGATTCATGGACCCAATTCAATTCAGTGGGATCTTTCATTCACATTTTTTTCCACCAAGAGCGCTTTCTAAAACTCTTTGACCCCCGAATTTGGAGTATCCTACTTTCACGCAATTCACAGGGT------TCAACAAGCAATCGATATTTCACGATCAAGGGTGTAGTACTATTTGTAGTAGCGGTCCTTATATATCGTATTAACAATCGAAATCTGGTCGAAAGAAAAAATATCTATTTGACAGGGCTTCTTCCTATACCTATGAATTCCATTGGACCCAGAAATGATACATTGGAAGAATCTTTTGGGTCTTCCAATATCAATAGGTTGATTGTTTCGCTCCTGTATCTTCCAAAAGGAAAAAAGATCTCTGAGAGTTGTTTCCTGGATCCGAAAGAGAGTACTTGGGTTCTCCCAATAACTAAAAAGTGTATCATGCCTGAATCTAACTGGGGTTGGCGGTGGTGGAGGAACTGGATCGGAAAAAAGAGGGATTCTAGTTGTAAGATATCTAATGAAACCGTCGCTGGAATTGAGATCTCATTCAAAGAGAAAGATATCAAATATCTGGGGTTTCTTTTTGTCTATTCTATGGATGATCCGATCCGCAAGGACCATGATTGGGAATTGTTTGATCGTCTTTCTCCGAGGAAGAGGCGAAACATAATCAACTTGAATTCGGGACAGCTATTCGAAATCTTAGTGAAACACTGGATTTGTTATCTCCTGTCTGCTTTTCGTGAAAAAAAACCAATTGAAGTGGAGGGTTTCTTCAAACAACAAGGAGCTGGGTCAACTATTCAATCAAATGATATTGAGCACGTTTCCCATCTCTTCTCGAGAAACAAGTGGGCTATTTCTTTGCAAAATTGTGCTCGATTTCATATGTGGGAATTCCGACAAGATCTCTTCGTTAGTTGGGGGAAGAATCCGCACGAATCGGATTTTTTGAGGAACGTATCGAGAGAGAATTGGATTTGGTTAGACAATGTGTGGTTGGTAAACAAGGATCGGTTTTTTAGCAAGGTACAGAATGTCTCATCAAATATTCAATATGATTCCACAAGATCTAGTTTCGTTCAAGTAACGAATTCTAGCCAATTGAAAGGATCTTCTGATCAATCTAGAGATCATTTCGATTCTATTAGTAATGAGGATTCGGAATATCACACATTGATCAATCAAAGAGAGATTCACCAACTAAAAGAAAGATCGATTCTTTGGGATCCTTCCTTTCTGCAAACGGAACGAACAGAGATAGAATCAGACCGATTCCCGAAATGCCTTTCTGGATATTCCTCAATGTCCCGGCTATTCACGGAACGTGAGAAGCAGATGAATAATCATCTGCTTACGGAAGAAATCGAAGAAGTTCTTGGGAATCCTACAAGATCCATTCGTTCTTTTTTCTCTGACAGATGGTCAGAACTTCATCTGGGTTCGAATCCTACTGAGAGGTCCACTAAAGATCAGAAATTGTTGAAG------AAAGAACAAGATCCTTCTTTTGTCCCTTCCAGGCGATCGGAAAAT------AAAGAAATGGTTAATATATTCAAGATAATTACGTATTTACAAAATACTGTCTCAATTCATCTTATTTCATCAGATCCGGGATGTGATATAGTTCCGAAGGACGAACCGGATATGGACAGTTCCAATAAGATTTCAGTCTTGAACAAAAATCCATTTTTTGATTTATTTCATCTATTCCATGACCGGAACAGGGGGGGATACGCGTTACGCCACGATTTTGAATCAGAAGAGAGATTTCACGAAAAGGCAGATCTATTCACTCTATCAATAACCGAGCCAGATCTGGTGTATCATAAGGGATTTGCCTTTTCTATTGATTCCTACGGATTGGATCAAAACCAATTCTTGAATGAG---------GCCAGGGATGAATCGAAAAAGAAATCTTTATTGGTTCTACCTCCTATTTTTTATGAAGAGAATGAATCTTTTTATCGAAGGATGAGAAAAAAATGGGTGCGTATCTCCTGCGGGAATGATTTGGAAGATCCAAAACCAAAAAGAGTGGTATTTGCTAGCAAGAACATAATGGAGGCATTCAATCAATATAGATTGATCCGAAATCTGATTCAAATCCAATATAGCACCTATGGGTACATAAGAAATGTATTGAATCGATTCTTTTTAATGAATAGATCCGATCGCAACTTCGACTATGGAATTCAAAGGGATCAAATAGGAAATGATACTCTGAATCATAGAACTCTAATGAAATATACGATCAACCAACATTTATCGAATTTGAAAAAGAGTCAGAAGAAATGGTTCGACCCTCTTATTTGGATTTCTCGAACCAAGAGATCCATGAATCGGGATCCTAATGCAGATAGATACAAAGGGTCCAATGGGAGCAAAAATTTCCAG---------GAACATTGCGTTTCTGAGCAGAAGAGCCATTTT------CAAGTAGTGTTCGATCGATTACTACGTAATCAATATTCGATTGATTGGTCTGAAGTTATCGACAAAAAAGATTTGTCTAAGTCA---------------------CTT---CTTTTTTTGTCCAAGTTGCTTCTCTTTTTGTCTAAGTCACTTCCTTTTTTCTTTGTGAGTTTCGGGAATATCCCCGTTCATAGGTCTGAGATCCACATCTATGAATTGAAAGGTCCGAATTATCAACTCTGCAATCAGTTGTTAGAATCAATAGGTCTTCAAATCGTTCATTTGAAAAAATGGAAACCCTTC------TTATTGGATGATCATGATACTTCTCAAAAATCGAAATTCTTGATCAATGGAGGAACAATATCACCATTTTTGTTCAATAAGATACCAAAGTGGATGATTGACTCATTCCATACTAGAAATAATCGCAGGAAATCCTTTGATAACACGGATTCCTATTTTTCAATGATATCCCACGATCAAGACAATTGGCTGAATCCCGTGAAACCATTTCATGGAAGTTCATTGATATCTTCTTTTTATAAAGCAAATCTACTTCGATTCTTGAATAATCTACATAACTTCTGCTTCTATTGT------AATAAAAGATTCCCCTTTTATGTGGAAAAGGCCCGTATCAATAATTATGATTTTACGTATGGACAATTCCTCAATATCTTGTTCATTCGCAACAAAATATTTGATTTGTGCGGCGGTAAAAAAAAACATGCTTTTTTGGAGAGAGATACTATT------TCACCAATCGAGTCACAGGTATCTAACATATTCATACCTAAGGATTCTCCACAAAGTGGTGACGAAACGTATAACTTGTACAAATATTTCCATTTTCCAATTCGATCCGATCCATTC------GTTCGTAGAGCT------TTTTATTCGATCGCAGACATTTCTGGAACACCTCTAACAGAGGGAGAAATAGTCCATTTTGAAAGAACTTATTATCAACCTCTTTCAGATCTGAATCTATCTGATTCAGAAGGGAAGAACTTGCATCAGTATCTCAATTTCAATTCAAACATGAGTTTGATTCACACTCCATGTTCTGAGAAAGATTTACCATCCGAAAATAGGAAAAAACGGAGTCTTTGTCTAAAGAAATGCGTTGAGAAAGGGCAGATGTCTAAAACCTTTCAACGAGATAGTGCTTTTTCAACTCTCTCAAAATGGAATCTATTCCAAACATATATGCCATGGTTCCTTACTTCGGCAGGGTACAAATATCTAAATTTTTTATTTTTAGATACTTTTTCAGACCTATTGTCGATACTAAGTAACAGTCCAAAATTTGTATCTATTTTTCATGATATTATGTATGGATCAGATATATCATGGCGAATTCTTCAGAAAAAGGGGTGTCTTCGACAATGGAATCTGATAAGCGAAATTTCGAGAAAGTGTTTACATAATTTTCTTATGTTCGAAGAAATGATTCATCGAAATAATGAGTCACCATTGATATCGACACATCTGAGATTGCCAAATGTTCATGAGTTCCTCTATTCAAGCCTTTTTCTTCTTCTTCTTGTTGGATATCTCGTTCGTACACATCTTCTCTTTGTTTGCCGAGCCTCTAGTGAGTTACAGACAGAGTTCGAAAAGGTCAAATCTTTGATGATTCCACCATACATAATTGAGTTGCGAAAACTTCTGGATAGGTATCCTACATCTGAACTGAATTCTTTCTGGTTAAAGAATCTGTTTCTAGTTGCTCTGGAACAATTAGGAGATTCTCTAGAAGAAATCCGGGGTTCTGTTTCTGGCGGCAACATGCTATTG---GGTGGTGATCCCGCTTATGGGGTCAAATCAATCCGT------TCTAAGAAGAAATATTTGAATATCAATTTCATCGATCTCATAAGTATCATACCAAATCCCACCAATCGAATCACTTTTTCGAGAAATACGAGACATCTAAGTCATACAAGTAAAGAGATCTATTCATTGATAAGAAAAAGAAAAAACGTGAACAGTGATTGGATTGATGATAAAATGGAATCCTGGGTTGCGAACAGTGATTCGATTGATGATGAAGAACGAGAATTTTTGGTTCAGTTCTCCACCTTAACGACAGAAAAAGGGATTGATCAAATTCTATTGAGTCTGACTCATAGTGATTATTTATCTAGTGATCATTTATCAAAGAACGACTCTGGTTATCAAATGATTGAACACCCGGGAGCAATTTACTTACGATATTTAGTTGACATTCATAAAAAGTGTCTAATGAATTATGAGTTCAATACATCCTGTTTAGCAGAAAGACGGATATTCCTTGCTCATTATCAGACAATCACTTATTCACAAACCTCGTGTGGGGCTAATAGTTTTCATTTCCCGTCTCATGAAAAACCCTTTTCGCTCCGCTTAGCCCTATCCCCCTCTAGGGGTATTTTAGTGATAGGTTCTATAGGAACTGGCCGCTCCTATTTGGTCAAATACCTAGTGACAAACTCCTATGTTCCTTTG------GTATTTCTGAACAAGTTCCTGGATAACAAGCCTAAAGGGTTTCTTATTGATGATATCGAT------------------ATTGATGATAGTGACAGTATTGATGATAGTGACGAGATT------------------GATGCTAGTGACGATATCGATCTTGACCTCGATACG------GAGCTGCTAACTCTGATGAATGCGCTAACTATGGATATGATGCCGAAAATAGACCTATTTTCTATCACCCTTCAATTCGAATTAGCAAAAGCAATGTCTCCTTGCATAATATGGATTCCAAACATTCATGATCTGGATGTGAATGAGTCGAATTACTTATCCCTCGGTCTATTAGTGAACTATCTATCCAGGGATTGTGAAAGATGTTCCACTAGAAATATTCTTGTTATTGCTTCGACTCATATTCCCCCAAAAGTGGATCCCGCTCTAATAGTTCCGAATAAATTAAATACATGCATTAAGATACGAAGGCTTCTTATTCCACAACAACGAAAGCACTTTTTCAATCTTTCATATACTAAGGGATTTCACTTGGAAAAGAAAATGTTCCAT------ACTAATGAATTCGGGTCCATAACCATGGGTTCCAATGCACGAGATCTTGTAGCACTTACCAATGAGGCCTTAGCGATTAGTATTACACAGAAGAAATCAATTATAGACACTAATACAATTAGATCCGCTCTTCATAGACAAACTTGGGATTTGCGATCCCAGGTAAGATCGGTTCAGGATCATGAGATCCTTTTCTATCAGATAGGAAGGGCTGTTGCACAAAATGTACTTCTAAGTAATTGCCCCATAGATCCTATATCTATCTATATGAAGAAGAAATCATGTAACGAAAGGGATTCTTATTTGTACAAATGGTACTTCGAACTTGGAACGAGCATGAAGAAATTAACGATACTTCTTTATCTTTTGAGTTGTTCTGCCGGATCGGTCGCCCAAGACCTTTGGTCTCTACCCGGACCCGATGAAAAAAACGGGATCACTTCTTATGGACTCGTTGAGAATGCTTCTGATCTAGTTCATGGCCTATTAGAAGTAGAAGGTGCTCTGGGGGGATCCTCACGGACAGAAAAAGATTGCAGTCAGTTTGATAATGATCGAGTGACATTGCTTCTTCGGCCCGAACCAAGGAATCCTTTAGATATGATGCAAAATGGATCTTGTTCTATCGTTGATCATAGATTTATCTATGAAAAATACGAATCGGAGTTTGAAGAAGGGGAAGTAGAAGGAGCCCTCGACCCGCAACAGATAGAAGAGGATTTATTCAATCACATAGTTTGGGCTCCTAGAATATGGCGCCCTTGGGGCTTTCTATTTTATTGTATCGAAAGGCCCAATGAATTGGGATTTCCCTATTGGGCCAGGTCATTTCGGGGCAAGCGGATCATTTATGATGAAGAGAATGAGCTTCAAGAGAATGATTCGGAGTTCTTGCAGAGTGGAACCATGCAGTACCAGACACGAGATAGATCTTCCAAAGAACAAGGCTTTTTTCGAATAAGCCAATTCATTTGGGACCCTGCAGATCCACTCTTTTTCCTATTCAAAGATCAGCCCCCTGTCTCTGTGTTTTCACATCGAGAATTCTTTGCAGATGAAGAGATGTCAAAAGGGCTTCTTACTTCCCAAACAGATCCTCCTACATCTATATATAAACGCTGGTTTATCAAGAGTACGCAAGAAAAGCACTTCGAATTGTTGATTCATCACCAGAGATGGATTAGAACCAATAGTTCATTATCTAATGGATCTTTCCGTTCTAATACTCTATCCGAGAGTTATCAGTATTTATCAAATCTGTTCCTATCTAACGGAAGGCTATTGGATCAAATGACAAAGACATTGTTGAGAAAACGATGGCTTTTCCCGGATGAAATGAAAATTGGATTCATG------------------------------
>Sedum_tricarpum
GTGAAGGGACATCAATTCAAATCCTGGATTTTCGAATTGAGAGAGATATTAAGAGAGATCAAGAATTCT---CACTCTTTCTTAGATTCATGGACCCAATTCAATTCAGTGGGATCTTTCATTCACATTTTTTTCCACCAAGAGCGTTTTCTAAAACTCTTTGACCCCCGAATTTGGAGTATCCTACTTTCACGCAATTCACAGGGT------TCAACAAGCAATCGATATTTCACGATCAAGGGTGTAGTACTATTTGTAGTAGCGGTCCTTATATATCGTATTAACAATCGAAATCTGGTCGAAAGAAAAAATATCTATTTGACAGGGCTTCTTCCTATACCTATGAATTCCATTGGACCCAGAAATGATACATTGGAAGAATCTTTTGGGTCTTCCAATATCAATAGGTTGATTGTTTCGCTCCTGTATCTTCCAAAAGGAAAAAAGATCTCTGAGAGTTGTTTCCTGGATCCGAAAGAGAGTACTTGGGTTCTCCCAATAACTAAAAAGTGTATCATGCCTGAATCTAACTGGGGTTGGCGGTGGTGGAGGAACTGGATCGGAAAAAAGAAGGATTCTAGTTGTAAGATATCTAATGAAACCGTCGCTGGAATTGAGATCTCATTCAAAGAGAAAGATATCAAATATCTGGGGTTTCTTTTTGTCTATTCTATGGATGATCCGATCCGCAAGGACCATGATTGGGAATTGTTTGATCGTCTTTCTCCGAGGAAGAGGCGAAACATAATCAACTTGAATTCGGGACAGCTATTCGAAATCTTAGTGAAACAC---------------------------------------------------------------------------------------------------------------------------------------------------------------------------------------------------------------------------------------------------------------------TGGATTTGGTTAGACAATGTGTGGTTGGTAAACAAGGATCGGTTTTTTAGCAAGGTACAGAATGTCTCATCAAATATTCAATATGATTCCACAAGATCTAGTTTCGTTCAAGTAACGAATTCTAGCCAATTGAAAGGATCTTCTGATCAATCTAGAGATCATTTCGATTCTATTAGTAATGAGGATTCGGAATATCATACATTGATCAATCAAAGAGAGATTCACCAACTAAAAGAAAGATCAATTCTTTGGGATCCTTCCTTTCTGCAAACGGAACGAACAGAGATAGAATCAGACCGATTCCCGAAATGCCTTTCTGGATATTCCTCAATGTCCCGGCTATTCACGGAACGTGAGAGGCAGATGAATAATCATCTGCTTACGGAAGAAATCGAAGAAGTTCTTGGGAATCCTACAAGATCCATTCGTTCTTTTTTCTCTGACAGATGGTCAGAACTTCATCTGGGTTCGAATCCTACTGAGAGGTCCACTAAAGATCAGAAATTGTTGAAG------AAAGAACAAGATCCTTCTTTTGTCCCTTCCAGGCGATCGGAAAAT------AAAGAAATGGTTAATATATTCAAGATAATTACGTATTTACAAAATACTGTCTCAATTCATCTTATTTCATCAGATCCGGGATGTGATATAGTTCCGAAGGACGAACCGGATATGGACAGTTCCAATAAGATTTCAGTCTTGAACAAAAATCCATTTTTTGATTTATTTCATCTATTCCATGACCGGAACAGGGGGGGATACGCGTTACGCCACGATTTTGAATCAGAAGAGAGATTTCACGAAAAGGCAGATCTATTCACTCTATCAATAACCGAGCCAGATCTGGTGTATCATAAGGGATTTGCCTTTTCTATTGATTCCTACGGATTGGATCAAAACCAATTCTTGAATGAG---------GCCAGGGATGAATCGAAAAAGAAATCTTTATTGGTTCTACCTCCTATTTTTTATGAAGAGAATGAATCTTTTTATCGAAGGATGAGAAAAAAATGGGTGCGTATCTCCTGCGGGAATGATTTGGAAGATCCAAAACCAAAAAGAGTGGTATTTGCTAGCAAGAATCTAATGGGGGCATTCAATCAATCTAGATTGATCCGAAATCTGATTCAAATCCAATATAGCACCTATGGGTACATAAAAAATGTATTGAATCGATTCTTTTTAATGAATAGATCCGATCGCAACTTCGACTATGGAATTCAAAGGGATCAAATAGGAAATGATACTCTGAATCATAGAACTCTAATGAAATATACGATCAACCAACATTTATCGAATTTGAAAAAGAGTCAGAAGAAATGGTTCGACCCTCTTATTTGGATTTCTCGAACCGAGAGATCCATGAATCGGGATCCTAATGCAGATAGATACAAAGGGTCCAATGGGAGCAAAAATTTCCAG---------GAACATTTCGTTTCTGAGCAGAAGAGCCATTTT------CAAGTAGTGTTCGATCGATTACGTAGTAATCAATATTCGATTGATTGGTCTGAAGTTATCGACAAAAAAGATTTGTCTAAGTCA---------------------CTT---CTTTTTTTGTCCAAGTTGCTTCTCTTTTTGTCTAAGTCACTTCCTTTTTTCTTTGTGAGTTTCGGGAATATCCCCGTTCATAGGTCCGAGATCCACATCTCTGAATTGAAAGGTCCGAATTATCAACTCTGCAATCAGTTGTTAGAATCAATAGGTCTTCAAATCGTTCATTTGAAAAAATGGAAACCCTTC------TTATTGGATGATCATGATACTTCTCAAAAATCGAAATTCTTGATCAATGGAGGAACAATATCACCATTTTTGTTCAATAAGATACCAAAGTGGATGATTGACTCATTCCATACTAGAAATAATCGCAGGAAATCCTTTGATAACACGGATTCCTATTTTTCAATGATATCCCACGATCAAGACAATTGGCTGAATCCCGTGAAACCATTTCATGGAAGTTCATTGATATCTTCTTTTTATAAAGCAAATCGACTTCGATTCTTGAATAATCTACATAACTTCTGCTTCTATTGT------AATAAAAGATTCCCCTTTTATGTGGAAAAGGCCCGTATCAATAATTCTGATTTTACGTATGGACAATTCCTCAATATCTTGTTAATTCGCAACAAAATATTTGATTTGTGCGGCGGTAAAAAAAAACATGCTTTTTTGGAGAGAGATACTATT------TCACCAATCGAGTCACAGGTATCTAACATATTCATACCTAAGGATTCTCCACAAAGTGGTGACGAAACGTATAACTTGTACAAATATTTCCATTTTCCAATTCGATCCGATCCACTC------GTTCGTAGAGCT------TTTTATTCGATCGCAGACATTTCTGGAACACCTCTAACAGAGGGAGAAATAGTCCATTTTGAAAGAACTTATTGTCAACCTCTTTCAGATCTGAATCTATCTGATTCAGAAGGGACGAACTTGCATCAGTATCTCAATTTCAATTCAAACATGAGTTTGATTCACACTCCATGTTCTGAGAAAGATTTACCATCCGAAAATAGGAAAAAACGGAGTCTTTGTCTAAAGAAATGCGTTGAGAAAGGGCAGATGTATAGAACCTTTCAACGAGATAGTGCTTTTTCAACTCTCTCAAAATGGAATCTATTCCAAACATATATGCCATGGTTCCTTACTTCGGCAGGGTACAAATATCTAAATTTTTTATTTTTAGATACTTTTTCAGACCTATTGTCGATACTAAGTAACAGTCCAAAATTTGTATCCATTTTTCATGATATTATGTATGGATCAGATATATCATGGCGAATTCTTCAGAAAAAGGGGTGTCTTCGACAATGGAATCTGATAAGCGAAATTTCGAGAAAGTGTTTGCATAATTTTCTTATGTTCGAAGAAATTATTCATCGAAATAATGAGTCACCATTGATATCGACACATCTGAGATTGCCAAATGTTCATGAGTTCCTCTATTCAAGCCTTTTTCTTCTTCTTCTTGTTGGATATCTCGTTCGTACACATCTTCTCTTTGTTTGCCGAGCCTCTAGTGAGTTACAGACAGAGTTCGAAAAGGTCAAATCTTTGATGATTCCACCATACATGATTGAGTTGCGAAAACTTCTGGATAGGTATCCTACATCTGAACTGAATTCTTTCTGGTTAAAGAATCTGTTTCTAGTTGCTCTGGAACAATTAGGAGATTCTCTAGAAGAAATCCGGGGTTCTGTTTCTGGCGGCAACATGCTATTG---GGTGGTGATCCCGCTTATGGGGTCAAATCAATCCGT------TCTAAGAAGAAATATTTGAATATCAATTTCATCGATCTCATAAGTATCATGCCAAATCCCACCAATCGAATCACTTTTTCGAGAAATACGAGACATCTAAGTCATACAAGTAAAGAGATCTATTCATTGATAAGAAAAAGAAAAAACGTGAACAGTGATTGGATTGATGATAAAATGGAATCCTGGGTTGCGAACAGTGATTCGATTGATGATGAAGAACGAGAATTTTTGGTTCAGTTCTCCACCTTAACGACAGAAAAAGGGATTGATCAAATTCTATTGAGTCTGACTCATAGTGATTATTTATCTAGTGATCATTTATCAAAGAACGACTCTGGTTATCAAATGATTGAACACCCGGGAGCAATTTACTTACGATATTTAGTTGACATTCATAAAAAGTGTCTAATGAATTATGAGTTCAATACATCCTGTTTAGCAGAAAGACGGATATTCCTTGCTCATTATCAGACAATCACTTATTCACAAACCTCGTGTGGGGCTAATAGTTTTCATTTCCCGTCTCATGAAAAACCCTTTTCGCTCCGCTTAGCCCTATCCCCCTCTAGGGGTATTTTAGTGATAGGTTCTATAGGAACTGGACGCTCCTATTTGGTCAAATACCTAGTGACAAACTCCTATGTTCTTTTG------GTATTTCTGAACAAGTTCCTGGATAACAAGCCTAAAGGGTTTCTTATTGATGATATCGAT------------------ATTGATGATAGTGACAATATTGATGATAGTGACGAGATT------------------GATGCTAGTGACGATATCGATCTTGACCTCGATACG------GAGCTGCTAACTCTGATGAATGCGCTAACTATGGATATGATGCCGGAAATAGACCGATTTTCTATCACCCTTCAATTCGAATTAGCAAAAGCAATGTCTCCTTGCATAATATGGATTCCAAACATTCATGATCTGGATGTGAATGAGTCGAATTACTTATCCCTCGGTCTATTAGTGAACTATCTATCCCGGGATTGTGAAAGATGTTCCACTAGAAATATTCTTGTTATTGCTTCGACTCATATTCCCCCAAAAGTGGATCCCGCTCTAATAGTTCCGAATAAATTAAATACATGCATTAAGATACGAAGGTTTCTTATTCCACAACAACGAAAGCACTTTTTCAATCTTTCATATACTAAGGGATTTCACTTGGAAAAGAAAATGTTCCAT------ACTAATGAATTCGGGTCCATAACCATGGGTTCCAATGCACGAGATCTTGTAGCACTTACCAATGAGGCCTTAGCGATTAGTATTACACAGAAGAAATCAATTATAGACACTAATACAATTAGATCCGCTCTTCATAGACAAACTTGGGATTTGCGATCCCAGGTAAGATCGGTTCAGGATCATGAGATCCTTTTCTATCAGATAGGAAGGGCTGTTGCACAAAATGTACTTCTAAGTAATTGCCCCATAGATCCTATATCTATCTATATGAAGAAGAAATCATGTAACGAAAGGGATTCTTATTTGTACAAATGGTACTTCGAACTTGGAACGAGCATGAAGAAATTAACGATACTTCTTTATCTTTTGAGTTGTTCTGCCGGATCGGTCGCCCAAGACCTTTGGTCTCTACCCGGACCCGATGAAAAAAATGGGATCACTTCTTATGGACTCGTTGAGAATGCTTCTGATCTAGTTCATGGCCTATTAGAAGTAGAAGGTGCTCTGGGGGGATCCTCACGGACAGAAAAAGATTGCAGTCAGTTTGATAATGATCGAGTGACATTGCTTCTTCGGCCCGAACCAAGGAATCCTTTAGATATGATGCAAAATGGATCTTGTTCTATCGTTGATCATAGATTTATCTATGAAAAATACGAATCGGAGTTTGAAGAAGGGGAAGTAGAAGGAGCCCTCGACCCGCAACAGATAGAAGAGGATTTATTCAATCACATAGTTTGGGCTCCTAGAATATGGCGCCCTTGGGGCTTTCTATTTTATTGTATCGAAAGGCCCAATGAATTGGGATTTCCCTATTGGGCCAGGTCATTTCGGGGCAAGCGGATCATTTATGATGAAGAGAATGAGCTTCAAGAGAATGATTCGGAGTTCTTGCAGAGTGGAACCATGCAGTACCAGACACGAGATAGATCTTCCAAAGAACAAGGCTTTTTTCGAATAAGCCAATTCATTTGGGACCCTGCAGATCCACTCTTTTTCCTATTCAAAGATCAGCCCCCTGTCTCTGTGTTTTCACATCGAGAATTCTTTGCAGATGAAGAGATGTCAAAAGGGCTTCTTACTTCCCAAACAGATCCTCCTACATCTATATATAAACGCTGGTTTATCAAGAATACGCAAGAAAAGCACTTCGAATTGTTGATTCATCACCAGAGATGGATTAGAACCAATAGTTCATTATCTAATGGATCTTTCCGTTCTAATACTCTATCCGAGAGTTCTCAGTATTTATCAAATCTGTTCCTATCTAACGGAAGGCTATTGGATCAAATGACAAAGACATTGTTGAGAAAACGATGGCTTTTCCCGGATGAAATGAAAATTGGATTCATG------------------------------
>Aeonium_arboreum
GTGAGGGGACATCAATTCAAATCCTGGATTTTCGAATTGAGAGAGATATTGAGAGAGATCAAGAATTCTCATCACTCTTTCTTAGATTCATGGACCCAATTCAATTCAGTGGGATCTTTCATTCACATTTTTTTCCACCAAGAGCGTTTTCTAAAACTCTTTGACCCCCGAATTTGGAGTATCCTACTTTCACGCAATTCACAGGGT------TCAACAAGCAATCGATATTTCACGATCAAGGGTGTAGTACTATTTGTAGTAGCGGTCCTTATATATCGTATTAACAATCGAAATATGGTCGAAAGAAAAAATATCTATTTGACAGGGCTTCTTCCTATACCTATGAATTCCATTGGACCCAGAAATGATACATTGGAAGAATCTTTTGGGTTTTCCAATATAAATAGGTTGATTGTTTCACTCCTGTATCTTCCAAAAGGAAAAAAGATCTCTGAGAGTTGTTTCCTGGATCCGAAAGAGAGTACTTGGGTTCTCCCAATAACTAAAAAGTGTATCATGCCTGAATCTAACTGGGGTTGGCGGTGGTGGAGGAACTGGATCGGAAAAAAGAGGGATTCTAGTTGTAAGATATCTAATGAAACCGTCGCTGGAATTGAGATCTCATTCAAAGAGAAAGATATCAAATATCTGGGGTTTCTTTTTGTATATTCTATGGATGATCCGATCCGCAAGGACCATGATTGGGAATTGTTTGATCGTCTTTGTCCGAGGAAGAGTCGAAACATAATCAACTTGAATTCGGGACAGCTATTCGAAATCTTAGTGAAACACTGGATTTGTTATCTCATGTCTGCTTTTCGTGAAAAAAAACCAATTGAAGTGGAGGGTTTCTTCAAACAACAAGGAGCTGGGTCAACTATTCAATCAAATGATATTGAGCACGTTTCCCATCTCTTCTCGAGAAACAAGTGGGCTATTTCTTTGCAAAATTGTGCTCGATTTCATATGTGGCAATTCCGACAAGATCTCTTCGTTAGTTGGGGGAAGAATCCGCACGAATCGGATTTTTTGAGGAACGTATCGAGAGAGAATTGGATTTGGTTAGACAATGTGTGGTTGGTAAACAAAGATCGGTTTTTTAGCAAGGTACAGAATGTCTCATCAAATATTCAATATGATTCCACAAGATCTAGTTTCGTTCAAGTAACGAATTCTAGCCAATTGAAAGGATCTGCTGATCAATCTAGAGATCATTTCGATTCCATTAGTAATGAGGATTCGGAATATCACACATTGATCAATCAAAGAGAGATTCACCAACTAAAAGAAAGATCGATTCTTTGGGATCCTTCCTTTCTTCAAACGGAACGAACAGAGATAGAATCAGACCGATTCCCGAAATGCCTTTCTGGATATTCCTCAATGTCCCGGCTATTCACGGAACGTGAGAAGCAGATGAATAATCATCTGCTTCCGGAAGAAATCGAAGAAGTTCTTAGGAATCCTACAAGATCCATTCGTTCTTTTTTCTCTGACAGATGGTCAGAACTTCATCTGGGTTCGAATCCTACTGAGAGGTCCACTAAAGATCAGAAATTGTTGAAG------AAAGAACAAGATCCTTCTTTTGTCCCTTCCAGGCGATCGGAAAAT------AAAGAAATGGTTAATATATTCAAGATAATTACGTATTTACAAAATACTGTCTCAATTCATCTTATTTCATCAGATCCGGGATGTGATATGGTTCCGAAGGACGAACCGGATATGGACAGTTCCAATAAGATTTCAGTCTTGAACAAAAACGCATTTTTTGATTTATTTCATCTATTCCATGACCGGGACAGGGGGGGATACGCGTTACGCCACGATTTTGAATCAGAAGAGAGATTTCACGAAAAGGCAGATCTATTCACTCTATCAATAACCGAGCCAGATCTGGTGTATTATAAGGGATTTTCCTTTTCTATTGATTCCTACGGATTGGATCAAAACCAATTCTTGAATGAG---------GCCAGGGATGAATCGAAAAAGAAATCTTTATTGGTTCTACCTCCTATTTTTTATGAAGAGAATGAATCTTTTTATCGAAGGATGAGAAAAAAAGGGGTCCGTATCTCCTGCGGGAATGATTTGGAAGATCCAAAACCAAAAAGAGTGGTATTTACTAGCAACAACATAATGGGGGCATTCAATCAATCTAGATTGATCCGAAATCTGATTCAAACCCAATATAGCACCTATGGGTACATAAGAAATGTATTGAATCCATTCTTTTTAATGAATAGATCCGATCGCAACTTCGAATATGGAATGCAAAGGGATCAAATAGGAAATGATACTCTGAATCATAGCACTCTAATGAAATATACGATCAACCAACATTTATCGAATTTGAAAAAGAGTCAGAAGAAATGGTTCGACCCTCTTATTTGGATTTATCGAACCGAGAGATCCATGAATCGGGATCCTAATGCAGATAGATACAAAGGTTCCAATGGGAGCAAAAATTTCCAGGAACATTTGGAACATTTCGTTTCTGAGCAGAAGAGCCATTTT------CAAGTAGTGTTCGATCGATTACTACGTAATCAATATTCGATTGATTGGTCTGAAGTTAGCGACAAAAAAGATTTGTCTAAGTCA---------------------CTT---CTTTTTTTGTCCAAGTTGCTTCTCTTTTTGTCTAACTCACTTCCTTTTTTCTTTGTGAGTTTTGGGAATATCCCCGTCCATAGGTCCGAGATCCACATCTATGAATTGAAAGGTCCGAATTATCAACTCTGCAATCAGTTGTTAGAATCAATAGGTCTTCAAATCGTTCATTTGAAAAAATGGAAACCCTTC------TTATTGGATGATCATGATACTTCTCAAAAATCGAAATTCTTGATCAATGGAGGAACAATATCACCGTTTTTGTTCAATAAGATACCAAAGTGGATGATTGACTCATTCCATACTAGAAATAATCGCAGGAAATCCTTTGATAACACGGATTCCTATTTTTCAATGATATCCCACGATCAAGACAATTGGCTGAATCCCGTGAAACCATTTCATGTAAGTTCATTGATATCTTCTTTTTATAAAGCAAATCGACTTCGATTCTTGAATAATCTACATCACTTCTGCTTCTATTGT------AACAAAAGATTCCCCTTTTATGTGGAAAAGGCTCGTATCAATAATTATGATTTTACGTATGGACAATTCCTCAATATCTTGTTCATTCGCAACCAAATATTTGATTTGTGCGGCGGTAAAAAAAAACATGCTTTTTTGGAGAGAGATACTATT------TCACCAATCGAGTCACAGGTATCTAACATATTCATACCTAAGGATTCTTCACAAAGTGGTGACGAAACGTATAACTTGTACAAATATTTCCATTTTCCAATTCGATCTGATCCATTC------GTTCGTAGAGCT------TTTTATTCGATCGCAGACATTTCTGGAACACCTCTAACAGAGGGAGAAATAGTCCATTTTGAAAGAACTTATTGTCAACCTCTTTCAGATCTGAATCTATCTGATTCAGAAGGGAAGAACTTGCATCAGTATCTCAATTTCAATTCAAACATGAGTTTGATTCACACTCCATGTTCTGAGAAAGATTTACCATCCGAAAAGAGGAAAAAACGGAGTCTTTGTCTAAAGAAATGCGTTGAGAAAGGGCAGATGTATAGAACCTTTCAACGAGATAGTGCTTTTTCAACTCTCTCAAAATGGAATCTATTCCAAACATATATGCCATGGTTCCTTACTTCGGCAGGGTACAAATATCTAAATTTTTTATTTTTAGATACTTTTTCAGACCTATTGTCGATACTAAGTAACAGTCCAAAATTTGTATCCATTTTTCATGATATTATGTATGGATCAGATATATCATGGCGAATTCTTCAGAAAAAAGGGTGTCTTCCACAATGGAATCTGATAAGCGAAATTTCGAGAAAGTGTTTACATAATTTTCTTATGTTCGAAGAAATGATTCATAGAAATAATGAGTCACCATTGATATCGACACATCTGAGATTGCCAAATGTTCATGAGTTCCTCTATTCAAGCCTTTTCCTTCTTCTTGTTGTTGGATATCTCGTTCGTACACATCTTCTCTTTGTTTCCCGAGCCTCTAGTGAGTTACAGACAGAGTTCGAAAAGGTAAAATCTTTGATGATTCCACCATACATGATTGAGTTGCGAAAACTTCTGGATAGGTATCCTACATCTGAACTGAATTCTTTCTGGTTAAAGAATCTCTTTCTAGTTGCTCTGGAACAATTAGGAGATTCTCTAGAAGAAATCCGGGGTTCTGTTTCTGGCGGCAACATGCTATTG---GGTGGGGATCCCGCTTATGGGGTCAAATCAATCCGT------TCTAAGAAGAAATATTTGAATATCAATCTCATCGATCTCATAAGTATCATACCAAATCCCACCAATCGAATCACTTTTTCGAGAAATACGAGACATCTAAGTCATACAAGTAAAGAGATCTATTCATTGATAAGAAAAAGAAAAAACGTGAACAGTGATTGGATTGATGATAAAATGGAATCCTGGGTTGCGAACAGTGATTCGATTGATGATGAAGAAAGAGAATTTTTGGTTCAGTTCGCCACCTTAACGACAGAAAAAGGGATTGATCAAATTCTATTGAGTCTGACTCATAGTGATTATTTATCTAGTGATCATTTATCAAAGAACGACTCTGGTTATCAAATGATTGAACACCCGGGAGCAATTTACTTACGATATTTAGTTGACATTCATAAAAAGTGTCTAATGAATTATGAGTTCAATACATCCTGTTTAGCAGAAAGACGGATATTCCTTGCTCATTATCAGACAATCACTTATTCACAAACCTCGTGTGGGGCTAATAGTTTTCATTTCCCGTCTCATGAAAAACCCTTTTCGCTCCGCTTAGCCCTATCCCCCTCTAGGGGTATTTTAGCGATAGGTTCTATAGGAACTGGACGCTCCTATTTGGTCAAATACCTAGTGACAAACTCCTATGTTCCTTTG------GTATTTCTGAACAAGTTCTTGGATAACAAGCCTAAAGGTTTTCTTATTGATGATATCGAT------------------------------------ATTGATGATAGTGACGAGATT------------------GATGCTAGTGACGATATCGATCTTGACCTCGATACG------GAGCTGCTAACTCTGATGAATGCGCTAACTATGGATATGATGCCGGAAATAGACCGATTTTCTATCACCCTTCAATTCGAATTAGCAAAAGCAATGTCTCCTTGCATAATATGGATTCCAAACATTCATGATCTGGATGGGAATGAGTCGAATTACTTATCCCTCGGTCTATTAGTGAACTCTCTATCCAGGGATTGTGAAAGATGTTTCACTAGAAATATTCTTGTTATTGCTTCGACTCATATTCCCCCAAAAGTGGATCCCGCTCTAATAGTTCCGAATAAATTAAATACATGCATTAAGATACGAAGGCTTCTTATTCCACAACAACGAAAGCACTTTTTCAATCTTTCATATACTAAGGGATTTCACTTGGAAAAGAAAATGTTCCAT------ACTAATGAATTCGGGTCCATAACCATGGGTTCCAATGCACGAGATCTTGTAGCACTTACCAATGAGGCCTTAGCGATTAGTATTACACAGAAGAAATCAATTATAGACACTAATACAATTAGATCCGCTTTTCATAGACAAACTTGGGATTTGCGATCCCAGGTAAGATCGGTTCAGGATCATGAGATCCTTTTCTATCAGATAGGAAGGGCTGTTGCACAAAATGTACTTCTAAGTAATTGCCCCATAGATCCTATATCTATCTATATGAAGAAGAAATCATGTAACGAAAGGGATTCTTATTTGTACAAATGGTACTTCGAACTTGGAACGAGCATGAAGAAATTAACGATACTTCTTTATCTTTTGAGTTGTTCTGCCGGATCGGTCGCCCAAGACCTTTGGTCTCTACGCGGACCCGATGAAAAAAATGGGATCACTTCTTATGGACTCGTTGAGAATGCTTCTGATCTAGTTCATGGCCTATTAGAAGTAGAAGGTGCTCTGGGGAGATCCTCACGGACAGAAAAAGATTGCAGTCAGTTTGATAATGATCGAGTGACATTGCTTCTTCGGCCCGAACCAAGGAATCCTTTAGATATGATACAAAATGGATCTTGTTCTATCCTTGATCATAGATTTCTCTATGAAAAATACGAATCGGAGTTTGAAGAAGGGGAAGTAGAAGGAGCCCTCGACCCGCAACAGATAGAAGAGGATTTATTCAATCACATAGTTTGGGCTCCTAGAATATGGCGCCCTTGGGGCTTTCTATTTTATTGTATCGAAAGGCCCAATGAATTGGGATTTCCCTATTGGGCCAGGTCATTTGGGGGCAAGCGGATCATTTATGATGAAGAGGATGAGCTTCAAGAGAATGATTCGGAGTTCTTGCAGAGTGGAACCATGCAGTACCAGACACGAGATAGATCTTCCAAAGAACAAGGCTTTTTTCGAATAAGCCAATTCATTTGGGACCCTGCAGATCCACTCTTTTTCCTATTCAAAGATCAGCCCCCTGTCTCTGTGTTTTCACATCGAGAATTCTTTGCAGATGAAGAGATGTCAAAAGGGCTTCTTACTTCCCAAACAGATCCTCCTACATCTATATATAAACGCTGGTTTATCAAGACTACGCAAGAAAAGCACTTCGAATTGTTAATTCATCACCAGCGATGGATTAGAACCAATAGTTCATTATCTAATGGATCGTTCCGTTCTAATACTCTATCCGAGAGTTATCAGTATTTATCAAATCTGTTCCTATCTAACGGAAGGCTATTGGATCAAATGACAAAGACATTGTTGAGAAAACGATGGCTTTTCCCGGATGAAATGCAAATTGGATTCATG------------------------------
>Aeonium_balsamiferum
GTGAGGGGACATCAATTCAAATCCTGGATTTTCGAATTGAGAGAGATATTGAGAGAGATCAAGAATTCTCATCACTCTTTCTTAGATTCATGGACCCAATTCAATTCAGTGGGATCTTTCATTCACATTTTTTTCCACCAAGAGCGTTTTCTAAAACTCTTTGACCCCCGAATTTGGAGTATCCTACTTTCACGCAATTCACAGGGT------TCAACAAGCAATCGATATTTCACGATCAAGGGTGTAGTACTATTTGTAGTAGCGGTCCTTATATATCGTATTAACAATCGAAATATGGTCGAAAGAAAAAATATCTATTTGACAGGGCTTCTTCCTATACCTATGAATTCCATTGGACCCAGAAATGATACATTGGAAGAATCTTTTGGGTTTTCCAATATAAATAGGTTGATTGTTTCACTCCTGTATCTTCCAAAAGGAAAAAAGATCTCTGAGAGTTGTTTCCTGGATCCGAAAGAGAGTACTTGGGTTCTCCCAATAACTAAAAAGTGTATCATGCCTGAATCTAACTGGGGTTGGCGGTGGTGGAGGAACTGGATCGGAAAAAAGAGGGATTCTAGTTGTAAGATATCTAATGAAACCGTCGCTGGAATTGAGATCTCATTCAAAGAGAAAGATATCAAATATCTGGGGTTTCTTTTTGTATATTCTATGGATGATCCGATCCGCAAGGACCATGATTGGGAATTGTTTGATCGTCTTTGTCCGAGGAAGAGTCGAAACATAATCAACTTGAATTCGGGACAGCTATTCGAAATCTTAGTGAAACACTGGATTTGTTATCTCATGTCTGCTTTTCGTGAAAAAAAACCAATTGAAGTGGAGGGTTTCTTCAAACAACAAGGAGCTGGGTCAACTATTCAATCAAATGATATTGAGCACGTTTCCCATCTCTTCTCGAGAAACAAGTGGGCTATTTCTTTGCAAAATTGTGCTCGATTTCATATGTGGCAATTCCGACAAGATCTCTTCGTTAGTTGGGGGAAGAATCCGCACGAATCGGATTTTTTGAGGAACGTATCGAGAGAGAATTGGATTTGGTTAGACAATGTGTGGTTGGTAAACAAAGATCGGTTTTTTAGCAAGGTACAGAATGTCTCATCAAATATTCAATATGATTCCACAAGATCTAGTTTCGTTCAAGTAACGAATTCTAGCCAATTGAAAGGATCTGCTGATCAATCTAGAGATCATTTCGATTCCATTAGTAATGAGGATTCGGAATATCACACATTGATCAATCAAAGAGAGATTCACCAACTAAAAGAAAGATCGATTCTTTGGGATCCTTCCTTTCTTCAAACGGAACGAACAGAGATAGAATCAGACCGATTCCCGAAATGCCTTTCTGGATATTCCTCAATGTCCCGGCTATTCACGGAACGTGAGAAGCAGATGAATAATCATCTGCTTCCGGAAGAAATCGAAGAAGTTCTTAGGAATCCTACAAGATCCATTCGTTCTTTTTTCTCTGACAGATGGTCAGAACTTCATCTGGGTTCGAATCCTACTGAGAGGTCCACTAAAGATCAGAAATTGTTGAAG------AAAGAACAAGATCCTTCTTTTGTCCCTTCCAGGCGATCGGAAAAT------AAAGAAATGGTTAATATATTCAAGATAATTACGTATTTACAAAATACTGTCTCAATTCATCTTATTTCATCAGATCCGGGATGTGATATGGTTCCGAAGGACGAACCGGATATGGACAGTTCCAATAAGATTTCAGTCTTGAACAAAAACGCATTTTTTGATTTATTTCATCTATTCCATGACCGGGACAGGGGGGGATACGCGTTACGCCACGATTTTGAATCAGAAGAGAGATTTCACGAAAAGGCAGATCTATTCACTCTATCAATAACCGAGCCAGATCTGGTGTATTATAAGGGATTTTCCTTTTCTATTGATTCCTACGGATTGGATCAAAACCAATTCTTGAATGAG---------GCCAGGGATGAATCGAAAAAGAAATCTTTATTGGTTCTACCTCCTATTTTTTATGAAGAGAATGAATCTTTTTATCGAAGGATGAGAAAAAAAGGGGTCCGTATCTCCTGCGGGAATGATTTGGAAGATCCAAAACCAAAAAGAGTGGTATTTACTAGCAACAACATAATGGGGGCATTCAATCAATCTAGATTGATCCGAAATCTGATTCAAACCCAATATAGCACCTATGGGTACATAAGAAATGTATTGAATCCATTCTTTTTAATGAATAGATCCGATCGCAACTTCGAATATGGAATGCAAAGGGATCAAATAGGAAATGATACTCTGAATCATAGCACTCTAATGAAATATACGATCAACCAACATTTATCGAATTTGAAAAAGAGTCAGAAGAAATGGTTCGACCCTCTTATTTGGATTTATCGAACCGAGAGATCCATGAATCGGGATCCTAATGCAGATAGATACAAAGGTTCCAATGGGAGCAAAAATTTCCAGGAACATTTGGAACATTTCGTTTCTGAGCAGAAGAGCCATTTT------CAAGTAGTGTTCGATCGATTACTACGTAATCAATATTCGATTGATTGGTCTGAAGTTAGCGACAAAAAAGATTTGTCTAAGTCA---------------------CTT---CTTTTTTTGTCCAAGTTGCTTCTCTTTTTGTCTAACTCACTTCCTTTTTTCTTTGTGAGTTTTGGGAATATCCCCGTCCATAGGTCCGAGATCCACATCTATGAATTGAAAGGTCCGAATTATCAACTCTGCAATCAGTTGTTAGAATCAATAGGTCTTCAAATCGTTCATTTGAAAAAATGGAAACCCTTC------TTATTGGATGATCATGATACTTCTCAAAAATCGAAATTCTTGATCAATGGAGGAACAATATCACCGTTTTTGTTCAATAAGATACCAAAGTGGATGATTGACTCATTCCATACTAGAAATAATCGCAGGAAATCCTTTGATAACACGGATTCCTATTTTTCAATGATATCCCACGATCAAGACAATTGGCTGAATCCCGTGAAACCATTTCATGTAAGTTCATTGATATCTTCTTTTTATAAAGCAAATCGACTTCGATTCTTGAATAATCTACATCACTTCTGCTTCTATTGT------AACAAAAGATTCCCCTTTTATGTGGAAAAGGCTCGTATCAATAATTATGATTTTACGTATGGACAATTCCTCAATATCTTGTTCATTCGCAACCAAATATTTGATTTGTGCGGCGGTAAAAAAAAACATGCTTTTTTGGAGAGAGATACTATT------TCACCAATCGAGTCACAGGTATCTAACATATTCATACCTAAGGATTCTTCACAAAGTGGTGACGAAACGTATAACTTGTACAAATATTTCCATTTTCCAATTCGATCTGATCCATTC------GTTCGTAGAGCT------TTTTATTCGATCGCAGACATTTCTGGAACACCTCTAACAGAGGGAGAAATAGTCCATTTTGAAAGAACTTATTGTCAACCTCTTTCAGATCTGAATCTATCTGATTCAGAAGGGAAGAACTTGCATCAGTATCTCAATTTCAATTCAAACATGAGTTTGATTCACACTCCATGTTCTGAGAAAGATTTACCATCCGAAAAGAGGAAAAAACGGAGTCTTTGTCTAAAGAAATGCGTTGAGAAAGGGCAGATGTATAGAACCTTTCAACGAGATAGTGCTTTTTCAACTCTCTCAAAATGGAATCTATTCCAAACATATATGCCATGGTTCCTTACTTCGGCAGGGTACAAATATCTAAATTTTTTATTTTTAGATACTTTTTCAGACCTATTGTCGATACTAAGTAACAGTCCAAAATTTGTATCCATTTTTCATGATATTATGTATGGATCAGATATATCATGGCGAATTCTTCAGAAAAAAGGGTGTCTTCCACAATGGAATCTGATAAGCGAAATTTCGAGAAAGTGTTTACATAATTTTCTTATGTTCGAAGAAATGATTCATAGAAATAATGAGTCACCATTGATATCGACACATCTGAGATTGCCAAATGTTCATGAGTTCCTCTATTCAAGCCTTTTCCTTCTTCTTGTTGTTGGATATCTCGTTCGTACACATCTTCTCTTTGTTTCCCGAGCCTCTAGTGAGTTACAGACAGAGTTCGAAAAGGTAAAATCTTTGATGATTCCACCATACATGATTGAGTTGCGAAAACTTCTGGATAGGTATCCTACATCTGAACTGAATTCTTTCTGGTTAAAGAATCTCTTTCTAGTTGCTCTGGAACAATTAGGAGATTCTCTAGAAGAAATCCGGGGTTCTGTTTCTGGCGGCAACATGCTATTG---GGTGGGGATCCCGCTTATGGGGTCAAATCAATCCGT------TCTAAGAAGAAATATTTGAATATCAATCTCATCGATCTCATAAGTATCATACCAAATCCCACCAATCGAATCACTTTTTCGAGAAATACGAGACATCTAAGTCATACAAGTAAAGAGATCTATTCATTGATAAGAAAAAGAAAAAACGTGAACAGTGATTGGATTGATGATAAAATGGAATCCTGGGTTGCGAACAGTGATTCGATTGATGATGAAGAAAGAGAATTTTTGGTTCAGTTCGCCACCTTAACGACAGAAAAAGGGATTGATCAAATTCTATTGAGTCTGACTCATAGTGATTATTTATCTAGTGATCATTTATCAAAGAACGACTCTGGTTATCAAATGATTGAACACCCGGGAGCAATTTACTTACGATATTTAGTTGACATTCATAAAAAGTGTCTAATGAATTATGAGTTCAATACATCCTGTTTAGCAGAAAGACGGATATTCCTTGCTCATTATCAGACAATCACTTATTCACAAACCTCGTGTGGGGCTAATAGTTTTCATTTCCCGTCTCATGAAAAACCCTTTTCGCTCCGCTTAGCCCTATCCCCCTCTAGGGGTATTTTAGCGATAGGTTCTATAGGAACTGGACGCTCCTATTTGGTCAAATACCTAGTGACAAACTCCTATGTTCCTTTG------GTATTTCTGAACAAGTTCTTGGATAACAAGCCTAAAGGTTTTCTTATTGATGATATCGAT------------------------------------ATTGATGATAGTGACGAGATT------------------GATGCTAGTGACGATATCGATCTTGACCTCGATACG------GAGCTGCTAACTCTGATGAATGCGCTAACTATGGATATGATGCCGGAAATAGACCGATTTTCTATCACCCTTCAATTCGAATTAGCAAAAGCAATGTCTCCTTGCATAATATGGATTCCAAACATTCATGATCTGGATGGGAATGAGTCGAATTACTTATCCCTCGGTCTATTAGTGAACTCTCTATCCAGGGATTGTGAAAGATGTTTCACTAGAAATATTCTTGTTATTGCTTCGACTCATATTCCCCCAAAAGTGGATCCCGCTCTAATAGTTCCGAATAAATTAAATACATGCATTAAGATACGAAGGCTTCTTATTCCACAACAACGAAAGCACTTTTTCAATCTTTCATATACTAAGGGATTTCACTTGGAAAAGAAAATGTTCCAT------ACTAATGAATTCGGGTCCATAACCATGGGTTCCAATGCACGAGATCTTGTAGCACTTACCAATGAGGCCTTAGCGATTAGTATTACACAGAAGAAATCAATTATAGACACTAATACAATTAGATCCGCTTTTCATAGACAAACTTGGGATTTGCGATCCCAGGTAAGATCGGTTCAGGATCATGAGATCCTTTTCTATCAGATAGGAAGGGCTGTTGCACAAAATGTACTTCTAAGTAATTGCCCCATAGATCCTATATCTATCTATATGAAGAAGAAATCATGTAACGAAAGGGATTCTTATTTGTACAAATGGTACTTCGAACTTGGAACGAGCATGAAGAAATTAACGATACTTCTTTATCTTTTGAGTTGTTCTGCCGGATCGGTCGCCCAAGACCTTTGGTCTCTACGCGGACCCGATGAAAAAAATGGGATCACTTCTTATGGACTCGTTGAGAATGCTTCTGATCTAGTTCATGGCCTATTAGAAGTAGAAGGTGCTCTGGGGAGATCCTCACGGACAGAAAAAGATTGCAGTCAGTTTGATAATGATCGAGTGACATTGCTTCTTCGGCCCGAACCAAGGAATCCTTTAGATATGATACAAAATGGATCTTGTTCTATCCTTGATCATAGATTTCTCTATGAAAAATACGAATCGGAGTTTGAAGAAGGGGAAGTAGAAGGAGCCCTCGACCCGCAACAGATAGAAGAGGATTTATTCAATCACATAGTTTGGGCTCCTAGAATATGGCGCCCTTGGGGCTTTCTATTTTATTGTATCGAAAGGCCCAATGAATTGGGATTTCCCTATTGGGCCAGGTCATTTGGGGGCAAGCGGATCATTTATGATGAAGAGGATGAGCTTCAAGAGAATGATTCGGAGTTCTTGCAGAGTGGAACCATGCAGTACCAGACACGAGATAGATCTTCCAAAGAACAAGGCTTTTTTCGAATAAGCCAATTCATTTGGGACCCTGCAGATCCACTCTTTTTCCTATTCAAAGATCAGCCCCCTGTCTCTGTGTTTTCACATCGAGAATTCTTTGCAGATGAAGAGATGTCAAAAGGGCTTCTTACTTCCCAAACAGATCCTCCTACATCTATATATAAACGCTGGTTTATCAAGACTACGCAAGAAAAGCACTTCGAATTGTTAATTCATCACCAGCGATGGATTAGAACCAATAGTTCATTATCTAATGGATCGTTCCGTTCTAATACTCTATCCGAGAGTTATCAGTATTTATCAAATCTGTTCCTATCTAACGGAAGGCTATTGGATCAAATGACAAAGACATTGTTGAGAAAACGATGGCTTTTCCCGGATGAAATGCAAATTGGATTCATG------------------------------
>Aeonium_decorum
GTGAGGGGACATCAATTCAAATCCTGGATTTTCGAATTGAGAGAGATATTGAGAGAGATCAAGAATTCTCATCACTCTTTCTTAGATTCATGGACCCTATTCGATTCAGTGGGATCTTTCATTCACATTTTTTTCCACCAAGAGCGTTTTCTAAAACTCTTTGACCCCCGAATTTGGAGTATCCTACTTTCACGCAATTCACAGGGT------TCAACAAGCAATCGATATTTCACGATCAAGGGTGTAGTACTATTTGTAGTAGCGGTCCTTATATATCGTATTAACAATCGAAATATGGTCGAAAGAAAAAATATCTATTTGACAGGGCTTCTTCCTATACCTATGAATTCCATTGGACCCAGAAATGATACATTGGAAGAATCTTTTGGGTTTTCCAATATAAATAGGTTGATTGTTTCATTCCTGTATCTTCCAAAAGGAAAAAAGATCTCTGAGAGTTGTTTCCTGGATCCGAAAGAGAGTACTTGGGTTCTCCCAATAACTAAAAAGTGTATCATGCCTGAATCTAACTGGGGTTGGCGGTGGTGGAGGAACTGGATCGGAAAAAAGAGGGATTCTAGTTGTAAGATATCTAATGAAACCGTCGCTGGAATTGAGATCTCATTCAAAGAGAAAGATATCAAATATCTGGGGTTTCTTTTTGTATATTCTATGGATGATCCGATCCGCAAGGACCATGATTGGGAATTGTTTGATCGTCTTTGTCCGAGGAAGAGTCGAAACATAATCAACTTGAATTCGGGACAGCTATTCGAAATCTTAGTGAAACACTGGATTTGTTATCTCATGTCTGCTTTTCGTGAAAAAAAACCAATTGAAGTGGAGGGTTTCTTCAAACAACAAGGAGCTGGGTCAACTATTCAATCAAATGATATTGAGCACGTTTCCCATCTCTTCTCGAGAAACAAGTGGGCTATTTCTTTGCAAAATTGTGCTCGATTTCATATGTGGCAATTCCGACAAGATCTCTTCGTTAGTTGGGGGAAGAATCCGCACGAATCGGATTTTTTGAGGAACGTATCGAGAGAGAATTGGATTTGGTTAGACAATGTGTGGTTGGTAAACAAAGATCGGTTTTTTAGCAAGGTACAGAATGTCTCATCAAATATTCAATATGATTCCACAAGATCTAGTTTCGTTCAAGTAACGAATTCTAGCCAATTGAAAGGATCTGCTGATCAATCTAGAGATCATTTCGATTCCATTAGTAATGAGGATTCGGAATATCACACATTGATCAATCAAAGAGAGATTCACCAACTAAAAGAAAGATCGATTCTTTGGGATCCTTCCTTTCTTCAAACGGAACGAACAGAGATAGAATCAGACCGATTCCCGAAATGCCTTTCTGGATATTCCTCAATGTCCCGGCTATTCACGGAACGTGAGAAGCAGATGAATAATCATCTGCTTCCGGAAGAAATCGAAGAAGTTCTTAGGAATCCTACAAGATCCATTCGTTCTTTTTTCTCTGACAGATGGTCAGAACTTCATCTGGGTTCGAATCCTACTGAGAGGTCCACTAAAGATCAGAAATTGTTGAAG------AAAGAACAAGATCCTTCTTTTGTCCCTTCCAGGCGATCGGAAAAT------AAAGAAATGGTTAATATATTCAAGATAATTACGTATTTACAAAATACTGTCTCAATTCATCTTATTTCATCAGATCCGGGATGTGATATGGTTCCGAAGGACGAACCGGATATGGACAGTTCCAATAAGATTTCAGTCTTGAACAAAAACGCATTTTTTGATTTATTTCATCTATTCCATGACCGGGACAGGGGGGGATACGCGTTACGCCACGATTTTGAATCAGAAGAGAGATTTCACGAAAAGGCAGATCTATTCACTCTATCAATAACCGAGCCAGATCTGGTGTATTATAAGGGATTTTCCTTTTCTATTGATTCCTACGGATTGGATCAAAACCAATTCTTGAATGAG---------GCCAGGGATGAATCGAAAAAGAAATCTTTATTGGTTCTACCTCCTATTTTTTATGAAGAGAATGAATCTTTTTATCGAAGGATGAGAAAAAAAGGGGTCCGTATCTCCTGCGGGAATGATTTGGAAGATCCAAAACCAAAAAGAGTGGTATTTACTAGCAACAACATAATGGGGGCATTCAATCAATCTAGATTGATCCGAAATCTGATTCAAACCCAATATAGCACCTATGGGTACATAAGAAATGTATTGAATCCATTCTTTTTAATGAATAGATCCGATCGCAACTTCGAATATGGAATGCAAAGGGATCAAATAGGAAATGATACTCTGAATCATAGCACTCTAATGAAATATACGATCAACCAACATTTATCGAATTTGAAAAAGAGTCAGAAGAAATGGTTCGACCCTCTTATTTGGATTTATCGAACCGAGAGATCCATGAATCGGGATCCTAATGCAGATAGATACAAAGGTTCCAATGGGAGCAAAAATTTCCAGGAACATTTGGAACATTTCGTTTCTGAGCAGAAGAGCCATTTT------CAAGTAGTGTTCGATCGATTACTACGTAATCAATATTCGATTGATTGGTCTGAAGTTAGCGACAAAAAAGATTTGTCTAAGTCA---------------------CTT---CTTTTTTTGTCCAAGTTGCTTCTCTTTTTGTCTAACTCACTTCCTTTTTTCTTTGTGAGTTTTGGGAATATCCCCGTCCATAGGTCCGAGATCCACATCTATGAATTGAAAGGTCCGAATTATCAACTCTGCAATCAGTTGTTAGAATCAATAGGTCTTCAAATCGTTCATTTGAAAAAATGGAAACCCTTC------TTATTGGATGATCATGATACTTCTCAAAAATCGAAATTCTTGATCAATGGAGGAACAATATCACCGTTTTTGTTCAATAAGATACCAAAGTGGATGATTGACTCATTCCATACTAGAAATAATCGCAGGAAATCCTTTGATAACACGGATTCCTATTTTTCAATGATATCCCACGATCAAGACAATTGGCTGAATCCCGTGAAACCATTTCATGTAAGTTCATTGATATCTTCTTTTTATAAAGCAAATCGACTTCGATTCTTGAATAATCTACATCACTTCTGCTTCTATTGT------AACAAAAGATTCCCCTTTTATGTGGAAAAGGCTCGTATCAATAATTATGATTTTACGTATGGACAATTCCTCAATATCTTGTTCATTCGCAACCAAATATTTGATTTGTGCGGCGGTAAAAAAAAACATGCTTTTTTGGAGAGAGATACTATT------TCACCAATCGAGTCACAGGTATCTAACATATTCATACCTAAGGATTCTTCACAAAGTGGTGACGAAACGTATAACTTGTACAAATATTTCCATTTTCCAATTCGATCTGATCCATTC------GTTCGTAGAGCT------TTTTATTCGATCGCAGACATTTCTGGAACACCTCTAACAGAGGGAGAAATAGTCCATTTTGAAAGAACTTATTGTCAACCTCTTTCAGATCTGAATCTATCTGATTCAGAAGGGAAGAACTTGCATCAGTATCTCAATTTCAATTCAAACATGAGTTTGATTCACACTCCATGTTCTGAGAAAGATTTACCATCCGAAAAGAGGAAAAAACGGAGTCTTTGTCTAAAGAAATGCGTTGAGAAAGGGCAGATGTATAGAACCTTTCAACGAGATAGTGCTTTTTCAACTCTCTCAAAATGGAATCTATTCCAAACATATATGCCATGGTTCCTTACTTCGGCAGGGTACAAATATCTAAATTTTTTATTTTTAGATACTTTTTCAGACCTATTGTCGATACTAAGTAACAGTCCAAAATTTGTATCCATTTTTCATGATATTATGTATGGATCAGATATATCATGGCGAATTCTTCAGAAAAAAGGGTGTCTTCCACAATGGAATCTGATAAGCGAAATTTCGAGAAAGTGTTTACATAATTTTCTTATGTTCGAAGAAATGATTCATAGAAATAATGAGTCACCATTGATATCGACACATCTGAGATTGCCAAATGTTCATGAGTTCCTCTATTCAAGCCTTTTCCTTCTTCTTGTTGTTGGATATCTCGTTCGTACACATCTTCTCTTTGTTTCCCGAGCCTCTAGTGAGTTACAGACAGAGTTCGAAAAGGTAAAATCTTTGATGATTCCACCATACATGATTGAGTTGCGAAAACTTCTGGATAGGTATCCTACATCTGAACTGAATTCTTTCTGGTTAAAGAATCTCTTTCTAGTTGCTCTGGAACAATTAGGAGATTCTCTAGAAGAAATCCGGGGTTCTGTTTCTGGCGGCAACATGCTATTG---GGTGGGGATCCCGCTTATGGGGTCAAATCAATCCGT------TCTAAGAAGAAATATTTGAATATCAATCTCATCGATCTCATAAGTATCATACCAAATCCCACCAATCGAATCACTTTTTCGAGAAATACGAGACATCTAAGTCATACAAGTAAAGAGATCTATTCATTGATAAGAAAAAGAAAAAACGTGAACAGTGATTGGATTGATGATAAAATGGAATCCTGGGTTGCGAACAGTGATTCGATTGATGATGAAGAAAGAGAATTTTTGGTTCAGTTCGCCACCTTAACGACAGAAAAAGGGATTGATCAAATTCTATTGAGTCTGACTCATAGTGATTATTTATCTAGTGATCATTTATCAAAGAACGACTCTGGTTATCAAATGATTGAACACCCGGGAGCAATTTACTTACGATATTTAGTTGACATTCATAAAAAGTGTCTAATGAATTATGAGTTCAATACATCCTGTTTAGCAGAAAGACGGATATTCCTTGCTCATTATCAGACAATCACTTATTCACAAACCTCGTGTGGGGCTAATAGTTTTCATTTCCCGTCTCATGAAAAACCCTTTTCGCTCCGCTTAGCCCTATCCCCCTCTAGGGGTATTTTAGCGATAGGTTCTATAGGAACTGGACGCTCCTATTTGGTCAAATACCTAGTGACAAACTCCTATGTTCCTTTG------GTATTTCTGAACAAGTTCTTGGATAACAAGCCTAAAGGTTTTCTTATTGATGATATCGAT------------------------------------ATTGATGATAGTGACGAGATT------------------GATGCTAGTGACGATATCGATCTTGACCTCGATACG------GAGCTGCTAACTCTGATGAATGCGCTAACTATGGATATGATGCCGGAAATAGACCGATTTTCTATCACCCTTCAATTCGAATTAGCAAAAGCAATGTCTCCTTGCATAATATGGATTCCAAACATTCATGATCTGGATGGGAATGAGTCGAATTACTTATCCCTCGGTCTATTAGTGAACTCTCTATCCAGGGATTGTGAAAGATGTTTCACTAGAAATATTCTTGTTATTGCTTCGACTCATATTCCCCCAAAAGTGGATCCCGCTCTAATAGTTCCGAATAAATTAAATACATGCATTAAGATACGAAGGCTTCTTATTCCACAACAACGAAAGCACTTTTTCAATCTTTCATATACTAAGGGATTTCACTTGGAAAAGAAAATGTTCCAT------ACTAATGAATTCGGGTCCATAACCATGGGTTCCAATGCACGAGATCTTGTAGCACTTACCAATGAGGCCTTAGCGATTAGTATTACACAGAAGAAATCAATTATAGACACTAATACAATTAGATCCGCTTTTCATAGACAAACTTGGGATTTGCGATCCCAGGTAAGATCGGTTCAGGATCATGAGATCCTTTTCTATCAGATAGGAAGGGCTCTTGCACAAAATGTACTTCTAAGTAATTGCCCCATAGATCCTATATCTATCTATATGAAGAAGAAATCATGTAACGAAAGGGATTCTTATTTGTACAAATGGTACTTCGAACTTGGAACGAGCATGAAGAAATTAACGATACTTCTTTATCTTTTGAGTTGTTCTGCCGGATCGGTCGCCCAAGACCTTTGGTCTCTACGCGGACCCGATGAAAAAAATGGGATCACTTCTTATGGACTCGTTGAGAATGCTTCTGATCTAGTTCATGGCCTATTAGAAGTAGAAGGTGCTCTGGGGAGATCCTCACGGACAGAAAAAGATTGCAGTCAGTTTGATAATGATCGAGTGACATTGCTTCTTCGGCCCGAACCAAGGAATCCTTTAGATATGATACAAAATGGATCTTGTTCTATCCTTGATCATAGATTTCTCTATGAAAAATACGAATCGGAGTTTGAAGAAGGGGAAGTAGAAGGAGCCCTCGACCCGCAACAGATAGAAGAGGATTTATTCAATCACATAGTTTGGGCTCCTAGAATATGGCGCCCTTGGGGCTTTCTATTTTATTGTATCGAAAGGCCCAATGAATTGGGATTTCCCTATTGGGCCAGGTCATTTGGGGGCAAGCGGATCATTTATGATGAAGAGGATGAGCTTCAAGAGAATGATTCGGAGTTCTTGCAGAGTGGAACCATGCAGTACCAGACACGAGATAGATCTTCCAAAGAACAAGGCTTTTTTCGAATAAGCCAATTCATTTGGGACCCTGCAGATCCACTCTTTTTCCTATTCAAAGATCAGCCCCCTGTCTCTGTGTTTTCACATCGAGAATTCTTTGCAGATGAAGAGATGTCAAAAGGGCTTCTTACTTCCCAAACAGATCCTCCTACATCTATATATAAACGCTGGTTTATCAAGACTACGCAAGAAAAGCACTTCGAATTGTTAATTCATCACCAGCGATGGATTAGAACCAATAGTTCATTATCTAATGGATCGTTCCGTTCTAATACTCTATCCGAGAGTTATCAGTATTTATCAAATCTGTTCCTATCTAACGGAAGGCTATTGGATCAAATGACAAAGACATTGTTGAGAAAACGATGGCTTTTCCCGGATGAAATGCAAATTGGATTCATG------------------------------
>Aeonium_diplocyclum
GTGAGGGGACATCAATTCAAATCCTGGATTTTCGAATTGAGAGAGATATTGAGAGAGATCAATAATTCTCATCACTCTTTCTTAGATTCATGGACCCAATTCAATTCAGTGGGATCTTTCATTCACATTTTTTTCCACCAAGAGCGTTTTCTAAAACTCTTTGACCCCCGAATTTGGAGTATCCTACTTTCACGCAATTCACAGGGT------TCAACAAGCAATCGATATTTCACGATCAAGGGTGTAGTACTATTTGTAGTAGCGGTCCTTATATATCGTATTAACAATCGAAATAGGGTCGAAAGAAAAAATATCTATTTGACAGGGCTTCTTCCTATACCTATGAATTCCATTGGACCCAGAAATGATACATTGGAAGAATCTTTTGGGTTTTCCAATATAAATAGGTTGATTGTTTCACTCCTGTATCTTCCAAAAGGAAAAAAGATCTCTGAGAGTTGTTTCCTGGATCCGAAAGAGAGTACTTGGGTTCTCCCAATAACTAAAAAGTGTATCATGCCTGAATCTAACTGGGGTTGGCGGTGGTGGAGGAACTGGATCGGAAAAAAGAGGGATTCTAGTTGTAAGATATCTAATGAAACCGTCGCTGGAATTGAGATCTCATTCAAAGAGAAAGATATCAAATATCTGGGGTTTCTTTTTGTATATTCTATGGATGATCCGATCCGCAAGGACCATGATTGGGAATTGTTTGATCGTCTTTCTCCGAGGAAGAGTCGAAACATAATCAACTTGAATTCGGGACAGCTATTCGAAATCTTAGTGAAACACTGGATTTGTTATCTCATGTCTGCTTTTCGTGAAAAAAAACCAATTGAAGTGGAGGGTTTCTTCAAACAACAAGGAGCTGGGTCAACTATTCAATCAAATGATATTGAGCACGTTTCCCATCTCTTCTCGAGAAACAAGTGGGCTATTTCTTTGCAAAATTGTGCTCGATTTCATATGTGGCAATTCCGACAAGATCTCTTCGTTAGTTGGGGGAAGAATCCGCACGAATCGGATTTTTTGAGGAACGTATCGAGAGAGAATTGGATTTGGTTAGACAATGTGTGGTTGGTAAACAAAGATCGGTTTTTTAGCAAGGTACAGAATGTCTCATCAAATATTCAATATGATTCCACAAGATCTAGTTTCGTTCAAGTAACGAATTCTAGCCAATTGAAAGGATCTGCTGATCAATCTAGAGATCATTTCGATTCCATTAGTAATGAGGATTCGGAATATCACACATTGATCAATCAAAGAGAGATTCACCAACTAAAAGAAAGATCGATTCTTTGGGATCCTTCCTTTCTTCAAACGGAACGAACAGAGATAGAATCAGACCGATTCCCGAAATGCCTTTCTGGATATTCCTCAATGTCCCGGCTATTCACGGAACGTGAGAAGCAGATGAATAATCATCTGCTTCCGGAAGAAATCGAAGAAGTTCTTAGGAATCCTACAAGATCCATTCGTTCTTTTTTCTCTGACAGATGGTCAGAACTTCATCTGGGTTCGAATCCTACTGAGAGGTCCACTAAAGATCAGAAATTGTTGAAG------AAAGAACAGGATCCTTCTTTTGGCCCTTCCAGGCGATCGGAAAAT------AAAGAAATGGTTAATATATTCAAGATAATTACGTATTTACAAAATACTGTCTCAATTCATCTTATTTCATCAGATCCGGGATGTGATATGGTTCCGAAGGACGAACCGGATATGGACAGTTCCAATAAGATTTCAGTCTTGAACAAAAACGCATTTTTTGATTTATTTCATCTATTCCATGACCGGGACAGGGGGGGATACGCGTTACGCCACGATTTTGAATCAGAAGAGAGATTTCACGAAAAGGCAGATCTATTCACTCTATCAATAACCGAGCCAGATCTGGTGTATTATAAGGGATTTTCCTTTTCTATTGATTCCTACGGATTGGATCAAAACCAATTCTTGAATGAG---------GCCAGGGATGAATCGAAAAAGAAATCTTTATTGGTTCTACCTCCTATTTTTTATGAAGAGAATGAATCTTTTTATCGAAGGATGAGAAAAAAAGGGGTCCGTATCTCCTGCGGGAATGATTTGGAAGATCCAAAACCAAAAAGAGTGGTATTTACTAGCAACAACATAATGGGGGCATTCAATCAATCTAGATTGATCCGAAATCTGATTCAAACCCAATATAGCACCTATGGGTACATAAGAAATGTATTGAATCCATTCTTTTTAATGAATAGATCCGATCGCAACTTCGAATATGGAATGCAAAGGGATCAAATAGGAAATGATACTCTGAATCATAGCACTCTAATGAAATATACGATCAACCAACATTTATCGAATTTGAAAAAGAGTCAGAAGAAATGGTTCGACCCTCTTATTTGGATTTATCGAACCGAGAGATCCATGAATCGGGATCCTAATGCAGATAGATACAAAGGTTCCAATGGGAGCAAAAATTTCCAGGAACATTTGGAACATTTCGTTTCTGAGCAGAAGAGCCATTTT------CAAGTAGTGTTCGATCGATTACTACGTAATCAATATTCGATTGATTGGTCTGAAGTTAGCGACAAAAAAGATTTGTCTAAGTCA---------------------CTT---CTTTTTTTGTCCAAGTTGCTTCTCTTTTTGTCTAACTCACTTCCTTTTTTCTTTGTGAGTTTTGGGAATATCCCCGTCCATAGGTCCGAGATCCACATCTATGAATTGAAAGGTCCGAATTATCAACTCTGCAATCAGTTGTTAGAATCAATAGGTCTTCAAATCGTTCATTTGAAAAAATGGGAACCCTTC------TTATTGGATGATCATGATACTTCTCAAAAATCGAAATTCTTGATCAATGGAGGAACAATATCACCGTTTTTGTTCAATAAGATACCAAAGTGGATGATTGACTCATTCCATACTAGAAATAATCGCAGGAAATCCTTTGATAACACGGATTCCTATTTTTCAATGATATCCCACGATCAAGACAATTGGCTGAATCCCGTGAAACCATTTCATGTAAGTTCATTGATATCTTCTTTTTATAAAGCAAATCGACTTCGATTCTTGAATAATCTACATCACTTCTGCTTCTATTGT------AACAAAAGATTCCCCTTTTATGTGGAAAAGGCTCGTATCAATAATTATGATTTTACGTATGGACAATTCCTCAATATCTTGTTCATTCGCAACCAAATATTTGATTTGTGCGGCGGTAAAAAAAAACATGCTTTTTTGGAGAGAGATACTATT------TCACCAATCGAGTCACAGGTATCTAACATATTCATACCTAAGGATTCTTCACAAAGTGGTGACGAAACGTATAACTTGTACAAATATTTCCATTTTCCAATTCGATCTGATCCATTC------GTTCGTAGAGCT------TTTTATTCGATCGCAGACATTTCTGGAACACCTCTAACAGAGGGAGAAATAGTCCATTTTGAAAGAACTTATTGTCAACCTCTTTCAGATCTGAATCTATCTGATTCAGAAGGGAAGAACTTGCATCAGTATCTCAATTTCAATTCAAACATGAGTTTGATTCACACTCCATGTTCTGAGAAAGATTTACCATCCGAAAAGAGGAAAAAACGGAGTCTTTGTCTAAAGAAATGCGTTGAGAAAGGGCAGATGTATAGAACCTTTCAACGAGATAGTGCTTTTTCAACTCTCTCAAAATGGAATCTATTCCAAACATATATGCCATGGTTCCTTACTTCGGCAGGGTACAAATATCTAAATTTTTTATTTTTAGATACTTTTTCAGACCTATTGTCGATACTAAGTAACAGTCCAAAATTTGTATCCATTTTTCATGATATTATGTATGGATCAGATATATCATGGCGAATTCTTCAGAAAAAAGGGTGTCTTCCACAATGGAATCTGATAAGCGAAATTTCGAGAAAGTGTTTACATAATTTTCTTATGTTCGAAGAAATTATTCATAGAAATAATGAGTCACCATTGATATCGACACATCTGAGATTGCCAAATGTTCATGAGTTCCTCTATTCAAGCCTTTTCCTTCTTCTTGTTGTTGGATATCTCGTTCGTACACATCTTCTCTTTGTTTCCCGAGCCTCTAGTGAGTTACAGACAGAGTTCGAAAAGGTAAAATCTTTGATGATTCCACCATACATGATTGAGTTGCGAAAACTTCTGGATAGGTATCCTACATCTGAACTGAATTCTTTCTGGTTAAAGAATCTCTTTCTAGTTGCTCTGGAACAATTAGGAGATTCTCTAGAAGAAATCCGGGGTTCTGTTTCTGGCGGCAACATGCTATTG---GGTGGGGATCCCGCTTATGGGGTCAAATCAATCCGT------TCTAAGAAGAAATATTTGAATATCAATCTCATCGATCTCATAAGTATCATACCAAATCCCACCAATCGAATCACTTTTTCGAGAAATACGAGACATCTAAGTCATACAAGTAAAGAGATCTATTCATTGATAAGAAAAAGAAAAAACGTGAACAGTGATTGGATTGATGATAAAATGGAATCCTGGGTTGCGAACAGTGATTCGATTGATGATGAAGAAAGAGAATTTTTGGTTCAGTTCGCCACCTTAACGACAGAAAAAGGGATTGATCAAATTCTATTGAGTCTGACTCATAGTGATTATTTATCTAGTGATCATTTATCAAAGAACGACTCTGGTTATCAAATGATTGAACACCCGGGAGCAATTTACTTACGATATTTAGTTGACATTCATAAAAAGTGTCTAATGAATTATGAGTTCAATACATCCTGTTTAGCAGAAAGACGGATATTCCTTGCTCATTATCAGACAATCACTTATTCACAAACCTCGTGTGGGGCTAATAGTTCTCATTTCCCGTCTCATGAAAAACCCTTTTCGCTCCGCTTAGCCCTATCCCCCTCTAGGGGTATTTTAGCGATAGGTTCTATAGGAACTGGACGCTCCTATTTGGTCAAATACCTAGTGACAAACTCCTATGTTCCTTTG------GTATTTCTGAACAAGTTCTTGGATAACAAGCCTAAAGGTTTTCTTATTGATGATATCGAT------------------------------------ATTGATGATAGTGACGAGATT------------------GATGCTAGTGACGATATCGATCTTGACCTCGATACG------GAGCTGCTAACTCTGATGAATGCGCTAACTATGGATATGATGCCGGAAATAGACCGATTTTCTATCACCCTTCAATTCGAATTAGCAAAAGCAATGTCTCCTTGCATAATATGGATTCCAAACATTCATGATCTGGATGGGAATGAGTCGAATTACTTATCCCTCGGTCTATTAGTGAACTCTCTATCCAGGGATTGTGAAAGATGTTTCACTAGAAATATTCTTGTTATTGCTTCGACTCATATTCCCCCAAAAGTGGATCCCGCTCTAATAGTTCCGAATAAATTTAATACATGCATTAAGATACGAAGGCTTCTTATTCCACAACAACGAAAGCACTTTTTCAATCTTTCATATACTAAGGGATTTCACTTGGAAAAGAAAATGTTCCAT------ACTAATGAATTCGGGTCCATAACCATGGGTTCCAATGCACGAGATCTTGTAGCACTTACCAATGAGGCCTTAGCGATTAGTATTACACAGAAGAAATCAATTATAGACACTAATACAATTAGATCCGCTTTTCATAGACAAACTTCGGATTTGCGATCCCAGGTAAGATCGGTTCAGGATCATGAGATCCTTTTCTATCAGATAGGAAGGGCTGTTGCACAAAATGTACTTCTAAGTAATTGCCCCATAGATCCTATATCTATCTATATGAAGAAGAAATCATGTAACGAAAGGGATTCTTATTTGTACAAATGGTACTTCGAACTTGGAACGAGCATGAAGAAATTAACGATACTTCTTTATCTTTTGAGTTGTTCTGCCGGATCGGTCGCCCAAGACCTTTGGTCTCTACGCGGACCCGATGAAAAAAATGGGATCACTTCTTATGGACTCGTTGAGAATGCTTCTGATCTAGTTCATGGCCTATTAGAAGTAGAAGGTGCTCTGGGGAGATCCTCACGGACAGAAAAAGATTGCAGTCAGTTTGATAATGATCGAGTGACATTGCTTCTTCGGCCCGAACCAAGGAATCCTTTAGATATGATACAAAATGGGTCTTGTTCTATCCTTGATCATAGATTTCTCTATGAAAAATACGAATCGGAGTTTGAAGAAGGGGAAGTAGAAGGAGCCCTCGACCCGCAACAGATAGAAGAGGATTTATTCAATCACATAGTTTGGGCTCCTAGAATATGGCGCCCTTGGGGCTTTCTATTTTATTGTATCGAAAGGCCCAATGAATTGGGATTTCCCTATTGGGCCAGGTCATTTGGGGGCAAGCGGATCATTTATGATGAAGAGGATGAGCTTCAAGAGAATGATTCGGAGTTCTTGCAGAGTGGAACCATGCAGTACCAGACACGAGATAGATCTTCCAAAGAACAAGGCTTTTTTCGAATAAGCCAATTCATTTGGGACCCTGCAGATCCACTCTTTTTCCTATTCAAAGATCAGCCCCCTGTCTCTGTGTTTTCACATCGAGAATTCTTTGCAGATGAAGAGATGTCAAAAGGGCTTCTTACTTCCCAAACAGATCCTCCTACATCTATATATAAACGCTGGTTTATCAAGACTACGCAAGAAAAGCACTTCGAATTGTTAATTCATCACCAGCGATGGATTAGAACCAATAGTTCATTATCTAATGGATCGTTCCGTTCTAATACTCTATCCGAGAGTTATCAGTATTTATCAAATCTGTTCCTATCTAACGGAAGGCTATTGGATCAAATGACAAAGACATTGTTGAGAAAACGATGGCTTTTCCCGGATGAAATGCAAATTGGATTCATG------------------------------
>Aeonium_dodrantale
GTGAGGGGACATCAATTCAAATCCTGGATTTTCGAATTGAGAGAGATATTGAGAGAGATCAATAATTCTCATCACTCTTTCTTAGATTCATGGACCCAATTCAATTCAGTGGGATCTTTCATTCACATTTTTTTCCACCAAGAGCGTTTTCTAAAACTCTTTGACCCCCGAATTTGGAGTATCCTACTTTCACGCAATTCACAGGGT------TCAACAAGCAATCGATATTTCACGATCAAGGGTGTAGTACTATTTGTAGTAGCGGTCCTTATATATCGTATTAACAATCGAAATATGGTCGAAAGAAAAAATATCTATTTGACAGGGCTTCTTCCTATACCTATGAATTCCATTGGACCCAGAAATGATACATTGGAAGAATCTTTTGGGTTTTCCAATATAAATAGGTTGATTGTTTCACTCCTGTATCTTCCAAAAGGAAAAAAGATCTCTGAGAGTTGTTTCCTGGATCCGAAAGAGAGTACTTGGGTTCTCCCAATAACTAAAAAGTGTATCATGCCTGAATCTAACTGGGGTTGGCGGTGGTGGAGGAACTGGATCGGAAAAAAGAGGGATTCTAGTTGTAAGATATCTAATGAAACCGTCGCTGGAATTGAGATCTCATTCAAAGAGAAAGATATCAAATATCTGGGGTTTCTTTTTGTATATTCTATGGATGATCCGATCCGCAAGGACCATGATTGGGAATTGTTTGATCGTCTTTCTCCGAGGAAGAGTCGAAACATAATCAACTTGAATTCGGGACAGCTATTCGAAATCTTAGTGAAACACTGGATTTGTTATCTCATGTCTGCTTTTCGTGAAAAAAAACCAATTGAAGTGGAGGGTTTCTTCAAACAACAAGGAGCTGGGTCAACTATTCAATCAAATGATATTGAGCACGTTTCCCATCTCTTCTCGAGAAACAAGTGGGCTATTTCTTTGCAAAATTGTGCTCGATTTCATATGTGGCAATTCCGACAAGATCTCTTCGTTAGTTGGGGGAAGAATCCGCACGAATCGGATTTTTTGAGGAACGTATCGAGAGAGAATTGGATTTGGTTAGACAATGTGTGGTTGGTAAACAAAGATCGGTTTTTTAGCAAGGTACAGAATGTCTCATCAAATATTCAATATGATTCCACAAGATCTAGTTTCGTTCAAGTAACGAATTCTAGCCAATTGAAAGGATCTGCTGATCAATCTAGAGATCATTTCGATTCCATTAGTAATGAGGATTCGGAATATCACACATTGATCAATCAAAGAGAGATTCACCAACTAAAAGAAAGATCGATTCTTTGGGATCCTTCCTTTCTTCAAACGGAACGAACAGAGATAGAATCAGACCGATTCCCGAAATGCCTTTCTGGATATTCCTCAATGTCCCGGCTATTCACGGAACGTGAGAAGCAGATGAATAATCATCTGCTTCCGGAAGAAATCGAAGAAGTTCTTAGGAATCCTACAAGATCCATTCGTTCTTTTTTCTCTGACAGATGGTCAGAACTTCATCTGGGTTCGAATCCTACTGAGAGGTCCACTAAAGATCAGAAATTGTTGAAG------AAAGAACAGGATCCTTCTTTTGTCCCTTCCAGGCGATCGGAAAAT------AAAGAAATGGTTAATATATTCAAGATAATTACGTATTTACAAAATACTGTCTCAATTCATCTTATTTCATCAGATCCGGGATGTGATATGGTTCCGAAGGACGAACCGGATATGGACAGTTCCAATAAGATTTCAGTCTTGAACAAAAACGCATTTTTTGATTTATTTCATCTATTCCATGACCGGGACAGGGGGGGATACGCGTTACGCCACGATTTTGAATCAGAAGAGAGATTTCACGAAAAGGCAGATCTATTCACTCTATCAATAACCGAGCCAGATCTGGTGTATTATAAGGGATTTTCCTTTTCTATTGATTCCTACGGATTGGATCAAAACCCATTCTTGAATGAG---------GCCAGGGATGAATCGAAAAAGAAATCTTTATTGGTTCTACCTCCTATTTTTTATGAAGAGAATGAATCTTTTTATCGAAGGATGAGAAAAAAAGGGGTCCGTATCTCCTGCGGGAATGATTTGGAAGATCCAAAACCAAAAAGAGTGGTATTTACTAGCAACAACATAATGGGGGCATTCAATCAATCTAGATTGATCCGAAATCTGATTCAAACCCAATATAGCACCTATGGGTACATAAGAAATGTATTGAATCCATTCTTTTTAATGAATAGATCCGATCGCAACTTCGAATATGGAATGCAAAGGGATCAAATAGGAAATGATACTCTGAATCATAGCACTCTAATGAAATATACGATCAACCAACATTTATCGAATTTGAAAAAGAGTCAGAAGAAATGGTTCGACCCTCTTATTTGGATTTATCGAACCGAGAGATCCATGAATCGGGATCCTAATGCAGATAGATACAAAGGTTCCAATGGGAGCAAAAATTTCCAGGAACATTTGGAACATTTCGTTTCTGAGCAGAAGAGCCATTTT------CAAGTAGTGTTCGATCGATTACTACGTAATCAATATTCGATTGATTGGTCTGAAGTTAGCGACAAAAAAGATTTGTCTAAGTCA---------------------CTT---CTTTTTTTGTCCAAGTTGCTTCTCTTTTTGTCTAACTCACTTCCTTTTTTCTTTGTGAGTTTTGGGAATATCCCCGTCCATAGGTCCGAGATCCACATCTATGAATTGAAAGGTCCGAATTATCAACTCTGCAATCAGTTGTTAGAATCAATAGGTCTTCAAATCGTTCATTTGAAAAAATGGGAACCCTTC------TTATTGGATGATCATGATACTTCTCAAAAATCGAAATTCTTGATCAATGGAGGAACAATATCACCGTTTTTGTTCAATAAGATACCAAAGTGGATGATTGACTCATTCCATACTAGAAATAATCGCAGGAAATCCTTTGATAACACGGATTCCTATTTTTCAATGATATCCCACGATCAAGACAATTGGCTGAATCCCGTGAAACCATTTCATGTAAGTTCATTGATATCTTCTTTTTATAAAGCAAATCGACTTCGATTCTTGAATAATCTACATCACTTCTGCTTCTATTGT------AACAAAAGATTCCCCTTTTATGTGGAAAAGGCTCGTATCAATAATTATGATTTTACGTATGGACAATTCCTCAATATCTTGTTCATTCGCAACCAAATATTTGATTTGTGCGGCGGTAAAAAAAAACATGCTTTTTTGGAGAGAGATACTATT------TCACCAATCGAGTCACAGGTATCTAACATATTCATACCTAAGGATTCTTCACAAAGTGGTGACGAAACGTATAACTTGTACAAATATTTCCATTTTCCAATTCGATCTGATCCATTC------GTTCGTAGAGCT------TTTTATTCGATCGCAGACATTTCTGGAACACCTCTAACAGAGGGAGAAATAGTCCATTTTGAAAGAACTTATTGTCAACCTCTTTCAGATCTGAATCTATCTGATTCAGAAGGGAAGAACTTGCATCAGTATCTCAATTTCAATTCAAACATGAGTTTGATTCACACTCCATGTTCTGAGAAAGATTTACCATCCGAAAAGAGGAAAAAACGGAGTCTTTGTCTAAAGAAATGCGTTGAGAAAGGGCAGATGTATAGAACCTTTCAACGAGATAGTGCTTTTTCAACTCTCTCAAAATGGAATCTATTCCAAACATATATGCCATGGTTCCTTACTTCGGCAGGGTACAAATATCTAAATTTTTTATTTTTAGATACTTTTTCAGACCTATTGTCGATACTAAGTAACAGTCCAAAATTTGTATCCATTTTTCATGATATTATGTATGGATCAGATATATCATGGCGAATTCTTCAGAAAAAAGGGTGTCTTCCACAATGGAATCTGATAAGCGAAATTTCGAGAAAGTGTTTACATAATTTTCTTATGTTCGAAGAAATGATTCATAGAAATAATGAGTCACCATTGATATCGACACATCTGAGATTGCCAAATGTTCATGAGTTCCTCTATTCAAGCCTTTTCCTTCTTCTTGTTGTTGGATATCTCGTTCGTACACATCTTCTCTTTGTTTCCCGAGCCTCTAGTGAGTTACAGACAGAGTTCGAAAAGGTAAAATCTTTGATGATTCCACCATACATGATTGAGTTGCGAAAACTTCTGGATAGGTATCCTACATCTGAACTGAATTCTTTCTGGTTAAAGAATCTCTTTCTAGTTGCTCTGGAACAATTAGGAGATTCTCTAGAAGAAATCCGGGGTTCTGTTTCTGGCGGCAACATGCTATTG---GGTGGGGATCCCGCTTATGGGGTCAAATCAATCCGT------TCTAAGAAGAAATATTTGAATATCAATCTCATCGATCTCATAAGTATCATACCAAATCCCACCAATCGAATCACTTTTTCGAGAAATACGAGACATCTAAGTCATACAAGTAAAGAGATCTATTCATTGATAAGAAAAAGAAAAAACGTGAACAGTGATTGGATTGATGATAAAATGGAATCCTGGGTTGCGAACAGTGATTCGATTGATGATGAAGAAAGAGAATTTTTGGTTCAGTTCGCCACCTTAACGACAGAAAAAGGGATTGATCAAATTCTATTGAGTCTGACTCATAGTGATTATTTATCTAGTGATCATTTATCAAAGAACGACTCTGGTTATCAAATGATTGAACACCCGGGAGCAATTTACTTACGATATTTAGTTGACATTCATAAAAAGTGTCTAATGAATTATGAGTTCAATACATCCTGTTTAGCAGAAAGACGGATATTCCTTGCTCATTATCAGACAATCACTTATTCACAAACCTCGTGTGGGGCTAATAGTTTTCATTTCCCGTCTCATGAAAAACCCTTTTCGCTCCGCTTAGCCCTATCCCCCTCTAGGGGTATTTTAGCGATAGGTTCTATAGGAACTGGACGCTCCTATTTGGTCAAATACCTAGTGACAAACTCCTATGTTCCTTTG------GTATTTCTGAACAAGTTCTTGGATAACAAGCCTAAAGGTTTTCTTATTGATGATATCGAT------------------------------------ATTGATGATAGTGACGAGATT------------------GATGCTAGTGACGATATCGATCTTGACCTCGATACG------GAGCTGCTAACTCTGATGAATGCGCTAACTATGGATATGATGCCGGAAATAGACCGATTTTCTATCACCCTTCAATTCGAATTAGCAAAAGCAATGTCTCCTTGCATAATATGGATTCCAAACATTCATGATCTGGATGGGAATGAGTCGAATTACTTATCCCTCGGTCTATTAGTGAACTCTCTATCCAGGGATTGTGAAAGATGTTTCACTAGAAATATTCTTGTTATTGCTTCGACTCATATTCCCCCAAAAGTGGATCCCGCTCTAATAGTTCCGAATAAATTAAATACATGCATTAAGATACGAAGGCTTCTTATTCCACAACAACGAAAGCACTTTTTCAATCTTTCATATACTAAGGGATTTCACTTGGAAAAGAAAATGTTCCAT------ACTAATGAATTCGGGTCCATAACCATGGGTTCCAATGCACGAGATCTTGTAGCACTTACCAATGAGGCCTTAGCGATTAGTATTACACAGAAGAAATCAATTATAGACACTAATACAATTAGATCCGCTTTTCATAGACAAACTTGGGATTTGCGATCCCAGGTAAGATCGGTTCAGGATCATGAGATCCTTTTCTATCAGATAGGAAGGGCTGTTGCACAAAATGTACTTCTAAGTAATTGCCCCATAGATCCTATATCTATCTATATGAAGAAGAAATCATGTAACGAAAGGGATTCTTATTTGTACAAATGGTACTTCGAACTTGGAACGAGCATGAAGAAATTAACGATACTTCTTTATCTTTTGAGTTGTTCTGCCGGATCGGTCGCCCAAGACCTTTGGTCTCTACGCGGACCCGATGAAAAAAATGGGATCACTTCTTATGGACTCGTTGAGAATGCTTCTGATCTAGTTCATGGCCTATTAGAAGTAGAAGGTGCTCTGGGGAGATCCTCACGGACAGAAAAAGATTGCAGTCAGTTTGATAATGATCGAGTGACATTGCTTCTTCGGCCCGAACCAAGGAATCCTTTAGATATGATACAAAATGGATCTTGTTCTATCCTTGATCATAGATTTCTCTATGAAAAATACGAATCGGAGTTTGAAGAAGGGGAAGTAGAAGGAGCCCTCGACCCGCAACAGATAGAAGAGGATTTATTCAATCACATAGTTTGGGCTCCTAGAATATGGCGCCCTTGGGGCTTTCTATTTTATTGTATCGAAAGGCCCAATGAATTGGGATTTCCCTATTGGGCCAGGTCATTTGGGGGCAAGCGGATCATTTATGATGAAGAGGATGAGCTTCAAGAGAATGATTCGGAGTTCTTGCAGAGTGGAACCATGCAGTACCAGACACGAGATAGATCTTCCAAAGAACAAGGCTTTTTTCGAATAAGCCAATTCATTTGGGACCCTGCAGATCCACTCTTTTTCCTATTCAAAGATCAGCCCCCTGTCTCTGTGTTTTCACATCGAGAATTCTTTGCAGATGAAGAGATGTCAAAAGGGCTTCTTACTTCCCAAACAGATCCTCCTACATCTATATATAAACGCTGGTTTATCAAGACTACGCAAGAAAAGCACTTCGAATTGTTAATTCATCACCAGCGATGGATTAGAACCAATAGTTCATTATCTAATGGATCGTTCCGTTCTAATACTCTATCCGAGAGTTATCAGTATTTATCAAATCTGTTCCTATCTAACGGAAGGCTATTGGATCAAATGACAAAGACATTGTTGAGAAAACGATGGCTTTTCCCGGATGAAATGCAAATTGGATTCATG------------------------------
>Aeonium_nobile
GTGAGGGGACATCAATTCAAATCCTGGATTTTCGAATTGAGAGAGATATTGAGAGAGATCAAGAATTCTCATCACTCTTTCTTAGATTCATGGACCCAATTCGATTCAGTGGGATCTTTCATTCACATTTTTTTCCACCAAGAGCGTTTTCTAAAACTCTTTGACCCCCGAATTTGGAGTATCCTACTTTCACGCAATTCACAGGGT------TCAACAAGCAATCGATATTTCACGATCAAGGGTGTAGTACTATTTGTAGTAGCGGTCCTTATATATCGTATTAACAATCGAAATATGGTCGAAAGAAAAAATATCTATTTGACAGGGCTTCTTCCTATACCTATGAATTCCATTGGACCCAGAAATGATACATTGGAAGAATCTTTTGGGTTTTCCAATATAAATAGGTTGATTGTTTCATTCCTGTATCTTCCAAAAGGAAAAAAGATCTCTGAGAGTTGTTTCCTGGATCCGAAAGAGAGTACTTGGGTTCTCCCAATAACTAAAAAGTGTATCATGCCTGAATCTAACTGGGGTTGGCGGTGGTGGAGGAACTGGATCGGAAAAAAGAGGGATTCTAGTTGTAAGATATCTAATGAAACCGTCGCTGGAATTGAGATCTCATTCAAAGAGAAAGATATCAAATATCTGGGGTTTCTTTTTGTATATTCTATGGATGATCCGATCCGCAAGGACCATGATTGGGAATTGTTTGATCGTCTTTGTCCGAGGAAGAGTCGAAACATAATCAACTTGAATTCGGGACAGCTATTCGAAATCTTAGTGAAACACTGGATTTGTTATCTCATGTCTGCTTTTCGTGAAAAAAAACCAATTGAAGTGGAGGGTTTCTTCAAACAACAAGGAGCTGGGTCAACTATTCAATCAAATGATATTGAGCACGTTTCCCATCTCTTCTCGAGAAACAAGTGGGCTATTTCTTTGCAAAATTGTGCTCGATTTCATATGTGGCAATTCCGACAAGATCTCTTCGTTAGTTGGGGGAAGAATCCGCACGAATCGGATTTTTTGAGGAACGTATCGAGAGAGAATTGGATTTGGTTAGACAATGTGTGGTTGGTAAACAAAGATCGGTTTTTTAGCAAGGTACAGAATGTCTCATCAAATATTCAATATGATTCCACAAGATCTAGTTTCGTTCAAGTAACGAATTCTAGCCAATTGAAAGGATCTGCTGATCAATCTAGAGATCATTTCGATTCCATTAGTAATGAGGATTCGGAATATCACACATTGATCAATCAAAGAGAGATTCACCAACTAAAAGAAAGATCGATTCTTTGGGATCCTTCCTTTCTTCAAACGGAACGAACAGAGATAGAATCAGACCGATTCCCGAAATGCCTTTCTGGATATTCCTCAATGTCCCGGCTATTCACGGAACGTGAGAAGCAGATGAATAATCATCTGCTTCCGGAAGAAATCGAAGAAGTTCTTAGGAATCCTACAAGATCCATTCGTTCTTTTTTCTCTGACAGATGGTCAGAACTTCATCTGGGTTCGAATCCTACTGAGAGGTCCACTAAAGATCAGAAATTGTTGAAG------AAAGAACAAGATCCTTCTTTTGTCCCTTCCAGGCGATCGGAAAAT------AAAGAAATGGTTAATATATTCAAGATAATTACGTATTTACAAAATACTGTCTCAATTCATCTTATTTCATCAGATCCGGGATGTGATATGGTTCCGAAGGACGAACCGGATATGGACAGTTCCAATAAGATTTCAGTCTTGAACAAAAACGCATTTTTTGATTTATTTCATCTATTCCATGACCGGGACAGGGGGGGATACGCGTTACGCCACGATTTTGAATCAGAAGAGAGATTTCACGAAAAGGCAGATCTATTCACTCTATCAATAACCGAGCCAGATCTGGTGTATTATAAGGGATTTTCCTTTTCTATTGATTCCTACGGATTGGATCAAAACCAATTCTTGAATGAG---------GCCAGGGATGAATCGAAAAAGAAATCTTTATTGGTTCTACCTCCTATTTTTTATGAAGAGAATGAATCTTTTTATCGAAGGATGAGAAAAAAAGGGGTCCGTATCTCCTGCGGGAATGATTTGGAAGATCCAAAACCAAAAAGAGTGGTATTTACTAGCAACAACATAATGGGGGCATTCAATCAATCTAGATTGATCCGAAATCTGATTCAAACCCAATATAGCACCTATGGGTACATAAGAAATGTATTGAATCCATTCTTTTTAATGAATAGATCCGATCGCAACTTCGAATATGGAATGCAAAGGGATCAAATAGGAAATGATACTCTGAATCATAGCACTCTAATGAAATATACGATCAACCAACATTTATCGAATTTGAAAAAGAGTCAGAAGAAATGGTTCGACCCTCTTATTTGGATTTATCGAACCGAGAGATCCATGAATCGGGATCCTAATGCAGATAGATACAAAGGTTCCAATGGGAGCAAAAATTTCCAGGAACATTTGGAACATTTCGTTTCTGAGCAGAAGAGCCATTTT------CAAGTAGTGTTCGATCGATTACTACGTAATCAATATTCGATTGATTGGTCTGAAGTTAGCGACAAAAAAGATTTGTCTAAGTCA---------------------CTT---CTTTTTTTGTCCAAGTTGCTTCTCTTTTTGTCTAACTCACTTCCTTTTTTCTTTGTGAGTTTTGGGAATATCCCCGTCCATAGGTCCGAGATCCACATCTATGAATTGAAAGGTCCGAATTATCAACTCTGCAATCAGTTGTTAGAATCAATAGGTCTTCAAATCGTTCATTTGAAAAAATGGAAACCCTTC------TTATTGGATGATCATGATACTTCTCAAAAATCGAAATTCTTGATCAATGGAGGAACAATATCACCGTTTTTGTTCAATAAGATACCAAAGTGGATGATTGACTCATTCCATACTAGAAATAATCGCAGGAAATCCTTTGATAACACGGATTCCTATTTTTCAATGATATCCCACGATCAAGACAATTGGCTGAATCCCGTGAAACCATTTCATGTAAGTTCATTGATATCTTCTTTTTATAAAGCAAATCGACTTCGATTCTTGAATAATCTACATCACTTCTGCTTCTATTGT------AACAAAAGATTCCCCTTTTATGTGGAAAAGGCTCGTATCAATAATTATGATTTTACGTATGGACAATTCCTCAATATCTTGTTCATTCGCAACCAAATATTTGATTTGTGCGGCGGTAAAAAAAAACATGCTTTTTTGGAGAGAGATACTATT------TCACCAATCGAGTCACAGGTATCTAACATATTCATACCTAAGGATTCTTCACAAAGTGGTGACGAAACGTATAACTTGTACAAATATTTCCATTTTCCAATTCGATCTGATCCATTC------GTTCGTAGAGCT------TTTTATTCGATCGCAGACATTTCTGGAACACCTCTAACAGAGGGAGAAATAGTCCATTTTGAAAGAACTTATTGTCAACCTCTTTCAGATCTGAATCTATCTGATTCAGAAGGGAAGAACTTGCATCAGTATCTCAATTTCAATTCAAACATGAGTTTGATTCACACTCCATGTTCTGAGAAAGATTTACCATCCGAAAAGAGGAAAAAACGGAGTCTTTGTCTAAAGAAATGCGTTGAGAAAGGGCAGATGTATAGAACCTTTCAACGAGATAGTGCTTTTTCAACTCTCTCAAAATGGAATCTATTCCAAACATATATGCCATGGTTCCTTACTTCGGCAGGGTACAAATATCTAAATTTTTTATTTTTAGATACTTTTTCAGACCTATTGTCGATACTAAGTAACAGTCCAAAATTTGTATCCATTTTTCATGATATTATGTATGGATCAGATATATCATGGCGAATTCTTCAGAAAAAAGGGTGTCTTCCACAATGGAATCTGATAAGCGAAATTTCGAGAAAGTGTTTACATAATTTTCTTATGTTCGAAGAAATGATTCATAGAAATAATGAGTCACCATTGATATCGACACATCTGAGATTGCCAAATGTTCATGAGTTCCTCTATTCAAGCCTTTTCCTTCTTCTTGTTGTTGGATATCTCGTTCGTACACATCTTCTCTTTGTTTCCCGAGCCTCTAGTGAGTTACAGACAGAGTTCGAAAAGGTAAAATCTTTGATGATTCCACCATACATGATTGAGTTGCGAAAACTTCTGGATAGGTATCCTACATCTGAACTGAATTCTTTCTGGTTAAAGAATCTCTTTCTAGTTGCTCTGGAACAATTAGGAGATTCTCTAGAAGAAATCCGGGGTTCTGTTTCTGGCGGCAACATGCTATTG---GGTGGGGATCCCGCTTATGGGGTCAAATCAATCCGT------TCTAAGAAGAAATATTTGAATATCAATCTCATCGATCTCATAAGTATCATACCAAATCCCACCAATCGAATCACTTTTTCGAGAAATACGAGACATCTAAGTCATACAAGTAAAGAGATCTATTCATTGATAAGAAAAAGAAAAAACGTGAACAGTGATTGGATTGATGATAAAATGGAATCCTGGGTTGCGAACAGTGATTCGATTGATGATGAAGAAAGAGAATTTTTGGTTCAGTTCGCCACCTTAACGACAGAAAAAGGGATTGATCAAATTCTATTGAGTCTGACTCATAGTGATTATTTATCTAGTGATCATTTATCAAAGAACGACTCTGGTTATCAAATGATTGAACACCCGGGAGCAATTTACTTACGATATTTAGTTGACATTCATAAAAAGTGTCTAATGAATTATGAGTTCAATACATCCTGTTTAGCAGAAAGACGGATATTCCTTGCTCATTATCAGACAATCACTTATTCACAAACCTCGTGTGGGGCTAATAGTTTTCATTTCCCGTCTCATGAAAAACCCTTTTCGCTCCGCTTAGCCCTATCCCCCTCTAGGGGTATTTTAGCGATAGGTTCTATAGGAACTGGACGCTCCTATTTGGTCAAATACCTAGTGACAAACTCCTATGTTCCTTTG------GTATTTCTGAACAAGTTCTTGGATAACAAGCCTAAAGGTTTTCTTATTGATGATATCGAT------------------------------------ATTGATGATAGTGACGAGATT------------------GATGCTAGTGACGATATCGATCTTGACCTCGATACG------GAGCTGCTAACTCTGATGAATGCGCTAACTATGGATATGATGCCGGAAATAGACCGATTTTCTATCACCCTTCAATTCGAATTAGCAAAAGCAATGTCTCCTTGCATAATATGGATTCCAAACATTCATGATCTGGATGGGAATGAGTCGAATTACTTATCCCTCGGTCTATTAGTGAACTCTCTATCCAGGGATTGTGAAAGATGTTTCACTAGAAATATTCTTGTTATTGCTTCGACTCATATTCCCCCAAAAGTGGATCCCGCTCTAATAGTTCCGAATAAATTAAATACATGCATTAAGATACGAAGGCTTCTTATTCCACAACAACGAAAGCACTTTTTCAATCTTTCATATACTAAGGGATTTCACTTGGAAAAGAAAATGTTCCAT------ACTAATGAATTCGGGTCCATAACCATGGGTTCCAATGCACGAGATCTTGTAGCACTTACCAATGAGGCCTTAGCGATTAGTATTACACAGAAGAAATCAATTATAGACACTAATACAATTAGATCCGCTTTTCATAGACAAACTTGGGATTTGCGATCCCAGGTAAGATCGGTTCAGGATCATGAGATCCTTTTCTATCAGATAGGAAGGGCTCTTGCACAAAATGTACTTCTAAGTAATTGCCCCATAGATCCTATATCTATCTATATGAAGAAGAAATCATGTAACGAAAGGGATTCTTATTTGTACAAATGGTACTTCGAACTTGGAACGAGCATGAAGAAATTAACGATACTTCTTTATCTTTTGAGTTGTTCTGCCGGATCGGTCGCCCAAGACCTTTGGTCTCTACGCGGACCCGATGAAAAAAATGGGATCACTTCTTATGGACTCGTTGAGAATGCTTCTGATCTAGTTCATGGCCTATTAGAAGTAGAAGGTGCTCTGGGGAGATCCTCACGGACAGAAAAAGATTGCAGTCAGTTTGATAATGATCGAGTGACATTGCTTCTTCGGCCCGAACCAAGGAATCCTTTAGATATGATACAAAATGGATCTTGTTCTATCCTTGATCATAGATTTCTCTATGAAAAATACGAATCGGAGTTTGAAGAAGGGGAAGTAGAAGGAGCCCTCGACCCGCAACAGATAGAAGAGGATTTATTCAATCACATAGTTTGGGCTCCTAGAATATGGCGCCCTTGGGGCTTTCTATTTTATTGTATCGAAAGGCCCAATGAATTGGGATTTCCCTATTGGGCCAGGTCATTTGGGGGCAAGCGGATCATTTATGATGAAGAGGATGAGCTTCAAGAGAATGATTCGGAGTTCTTGCAGAGTGGAACCATGCAGTACCAGACACGAGATAGATCTTCCAAAGAACAAGGCTTTTTTCGAATAAGCCAATTCATTTGGGACCCTGCAGATCCACTCTTTTTCCTATTCAAAGATCAGCCCCCTGTCTCTGTGTTTTCACATCGAGAATTCTTTGCAGATGAAGAGATGTCAAAAGGGCTTCTTACTTCCCAAACAGATCCTCCTACATCTATATATAAACGCTGGTTTATCAAGACTACGCAAGAAAAGCACTTCGAATTGTTAATTCATCACCAGCGATGGATTAGAACCAATAGTTCATTATCTAATGGATCGTTCCGTTCTAATACTCTATCCGAGAGTTATCAGTATTTATCAAATCTGTTCCTATCTAACGGAAGGCTATTGGATCAAATGACAAAGACATTGTTGAGAAAACGATGGCTTTTCCCGGATGAAATGCAAATTGGATTCATG------------------------------
>Aeonium_saundersii
GTGAGGGGACATCAATTCAAATCCTGGATTTTCGAATTGAGAGAGATATTGAGAGAGATCAAGAATTCTCATCACTCTTTCTTAGATTCATGGACCCAATTCAATTCAGTGGGATCTTTCATTCACATTTTTTTCCACCAAGAGCGTTTTCTAAAACTCTTTGACCCCCGAATTTGGAGTATCCTACTTTCACGCAATTCACAGGGT------TCAACAAGCAATCGATATTTCACGATCAAGGGTGTAGTACTATTTGTAGTAGCGGTCCTTATATATCGTATTAACAATCGAAATATGGTCGAAAGAAAAAATATCTATTTGACAGGGCTTCTTCCTATACCTATGAATTCCATTGGACCCAGAAATGATACATTGGAAGAATCTTTTGGGTTTTCCAATATAAATAGGTTGATTGTTTCACTCCTGTATCTTCCAAAAGGAAAAAAGATCTCTGAGAGTTGTTTCCGGGATCCGAAAGAGAGTACTTGGGTTCTCCCAATAACTAAAAAGTGTATCATGCCTGAATCTAACTGGGGTTGGCGGTGGTGGAGGAACTGGATCGGAAAAAAGAGGGATTCTAGTTGTAAGATATCTAATGAAACCGTCGCTGGAATTGAGATCTCATTCAAAGAGAAAGATATCAAATATCTGGGGTTTCTTTTTGTATATTCTATGGATGATCCGATCCGCAAGGACCATGATTGGGAATTGTTTGATCGTCTTTCTCCGAGGAAGAGTCGAAACATAATCAACTTGAATTCGGGACAGCTATTCGAAATCTTAGTGAAACACTGGATTTGTTATCTCATGTCTGCTTTTCGTGAAAAAAAACCAATTGAAGTGGAGGGTTTCTTCAAACAACAAGGAGCTGGGTCAACTATTCAATCAAATGATATTGAGCACGTTTCCCATCTCTTCTCGAGAAACAAGTGGGCTATTTCTTTGCAAAATTGTGCTCGATTTCATATGTGGCAATTCCGACAAGATCTCTTCGTTAGTTGGGGGAAGAATCCGCACGAATCGGATTTTTTGAGGAACGTATCGAGAGAGAATTGGATTTGGTTAGACAATGTGTGGTTGGTAAACAAAGATCGGTTTTTTAGCAAGGTACAGAATGTCTCATCAAATATTCAATATGATTCCACAAGATCTAGTTTCGTTCAAGTAACGAATTCTAGCCAATTGAAAGGATCTGCTGATCAATCTAGAGATCATTTCGATTCCATTAGTAATGAGGATTCGGAATATCACACATTGATCAATCAAAGAGAGATTCACCAACTAAAAGAAAGATCGATTCTTTGGGATCCTTCCTTTCTTCAAACGGAACGAACAGAGATAGAATCAGACCGATTCCCGAAATGCCTTTCTGGATATTCCTCAATGTCCCGGCTATTCACGGAACGTGAGAAGCAGATGAATAATCATCTGCTTCCGGAAGAAATCGAAGAAGTTCTTAGGAATCCTACAAGATCCATTCGTTCGTTTTTCTCTGACAGATGGTCAGAACTTCATCTGGGTTCGAATCCTACTGAGAGGTCCACTAAAGATCAGAAATTGTTGAAG------AAAGAACAAGATCCTTCTTTTGTCCCTTCCAGGCGATCGGAAAAT------AAAGAAATGGTTAATATATTCAAGATAATTACGTATTTACAAAATACTGTCTCAATTCATCTTATTTCATCAGATCCGGGATGTGATATGGTTCCGAAGGACGAACCGGATATGGACAGTTCCAATAAGATTTCAGTCTTGAACAAAAACGCATTTTTTGATTTATTTCATCTATTCCATGACCGGGACAGGGGGGGATACGCGTTACGCCACGATTTTGAATCAGAAGAGAGATTTCACGAAAAGGCAGATCTATTCACTCTATCAATAACCGAGCCAGATCTGGTGTATTATAAGGGATTTTCCTTTTCTATTGATTCCTACGGATTGGATCAAAACCAATTCTTGAATGAG---------GCCAGGGATGAATCGAAAAAGAAATCTTTATTGGTTCTACCTCCTATTTTTTATGAAGAGAATGAATCTTTTTATCGAAGGATGAGAAAAAAAGGGGTCCGTATCTCCTGCGGGAATGATTTGGAAGATCCAAAACCAAAAAGAGTGGTATTTACTAGCAACAACATAATGGGGGCATTCAATCAATCTAGATTGATCCGAAATCTGATTCAAACCCAATATAGCACCTATGGGTACATAAGAAATGTATTGAATCCATTCTTTTTAATGAATAGATCCGATCGCAACTTCGAATATGGAATGCAAAGGGATCAAATAGGAAATGATACTCTGAATCATAGCACTCTAATGAAATATACGATCAACCAACATTTATCGAATTTGAAAAAGAGTCAGAAGAAATGGTTCGACCCTCTTATTTGGATTTATCGAACCGAGAGATCCATGAATCGGGATCCTAATGCAGATAGATACAAAGGTTCCAATGGGAGCAAAAATTTCCAGGAACATTTGGAACATTTCGTTTCTGAGCAGAAGAGCCATTTT------CAAGTAGTGTTCGATCGATTACTACGTAATCAATATTCGATTGATTGGTCTGAAGTTAGCGACAAAAAAGATTTGTCTAAGTCA---------------------CTT---CTTTTTTTGTCCAAGTTGCTTCTCTTTTTGTCTAACTCACTTCCTTTTTTCTTTGTGAGTTTTGGGAATATCCCCGTCCATAGGTCCGAGATCCACATCTATGAATTGAAAGGTCCGAATTATCAACTCTGCAATAAGTTGTTAGAATTAATAGGTCTTCAAATCGTTCATTTGAAAAAATGGAAACCCTTC------TTATTGGATGATCATGATACTTCTCAAAAATCGAAATTCTTGATCAATGGAGGAACAATATCACCGTTTTTGTTCAATAAGATACCAAAGTGGATGATTGACTCATTCCATACTAGAAATAATCGCAGGAAATCCTTTGATAACACGGATTCCTATTTTTCAATGATATCCCACGATCAAGACAATTGGCTGAATCCCGTGAAACCATTTCATGTAAGTTCATTGATATCTTCTTTTTATAAAGCAAATCGACTTCGATTCTTGAATAATCTACATCACTTCTGCTTCTATTGT------AACAAAAGATTCCCCTTTTATGTGGAAAAGGCTCGTATCAATAATTATGATTTTACGTATGGACAATTCCTCAATATCTTGTTCATTCGCAACCAAATATTTGATTTGTGCGGCGGTAAAAAAAAACATGCTTTTTTGGAGAGAGATACTATT------TCACCAATCGAGTCACAGGTATCTAACATATTCATACCTAAGGATTCTTCACAAAGTGGTGACGAAACGTATAACTTGTACAAATATTTCCATTTTCCAATTCGATCTGATCCATTC------GTTCGTAGAGCT------TTTTATTCGATCGCAGACATTTCTGGAACACCTCTAACAGAGGGAGAAATAGTCCATTTTGAAAGAACTTATTGTCAACCTCTTTCAGATCTGAATCTATCTGATTCAGAAGGGAAGAACTTGCATCAGTATCTCAATTTCAATTCAAACATGAGTTTGATTCACACTCCATGTTCTGAGAAAGATTTACCATCCGAAAAGAGGAAAAAACGGAGTCTTTGTCTAAAGAAATGCGTTGAGAAAGGGCAGATGTATAGAACCTTTCAACGAGATAGTGCTTTTTCAACTCTCTCAAAATGGAATCTATTCCAAACATATATGCCATGGTTCCTTACTTCGGCAGGGTACAAATATCTAAATTTTTTATTTTTAGATACTTTTTCAGACCTATTGTCGATACTAAGTAACAGTCCAAAATTTGTATCCATTTTTCATGATATTATGTATGGATCAGATATATCATGGCGAATTCTTCAGAAAAAAGGGTGTCTTCCACAATGGAATCTGATAAGCGAAATTTCGAGAAAGTGTTTACATAATTTTCTTATGTTCGAAGAAATGATTCATAGAAATAATGAGTCACCATTGATATCGACACATCTGAGATTGCCAAATGTTCATGAGTTCCTCTATTCAAGCCTTTTCCTTCTTCTTGTTGTTGGATATCTCGTTCGTACACATCTTCTCTTTGTTTCCCGAGCCTCTAGTGAGTTACAGACAGAGTTCGAAAAGGTAAAATCTTTGATGATTCCACCATACATGATTGAGTTGCGAAAACTTCTGGATAGGTATCCTACATCTGAACTGAATTCTTTCTGGTTAAAGAATCTCTTTCTAGTTGCTCTGGAACAATTAGGAGATTCTCTAGAAGAAATCCGGGGTTCTGTTTCTGGCGGCAACATGCTATTG---GGTGGGGATCCCGCTTATGGGGTCAAATCAATCCGT------TCTAAGAAGAAATATTTGAATATCAATCTCATCGATCTCATAAGTATCATACCAAATCCCACCAATCGAATCACTTTTTCGAGAAATACGAGACATCTAAGTCATACAAGTAAAGAGATCTATTCATTGATAAGAAAAAGAAAAAACGTGAACAGTGATTGGATTGATGATAAAATGGAATCCTGGGTTGCGAACAGTGATTCGATTGATGATGAAGAAAGAGAATTTTTGGTTCAGTTCGCCACCTTAACGACAGAAAAAGGGATTGATCAAATTCTATTGAGTCTGACTCATAGTGATTATTTATCTAGTGATCATTTATCAAAGAACGACTCTGGTTATCAAATGATTGAACACCCGGGAGCAATTTACTTACGATATTTAGTTGACATTCATAAAAAGTGTCTAATGAATTATGAGTTCAATACATCCTGTTTAGCAGAAAGACGGATATTCCTTGCTCATTATCAGACAATCACTTATTCACAAACCTCGTGTGGGGCTAATAGTTTTCATTTCCCGTCTCATGAAAAACCCTTTTCGCTCCGCTTAGCCCTATCCCCCTCTAGGGGTATTTTAGCGATAGGTTCTATAGGAACTGGACGCTCCTATTTGGTCAAATACCTAGTGACAAACTCCTATGTTCCTTTG------GTATTTCTGAACAAGTTCTTGGATAACAAGCCTAAAGGTTTTCTTATTGATGATATCGAT------------------------------------ATTGATGATAGTGACGAGATT------------------GATGCTAGTGACGATATCGATCTTGACCTCGATACG------GAGCTGCTAACTCTGATGAATGCGCTAACTATGGATATGATGCCGGAAATAGACCGATTTTCTATCACCCTTCAATTCGAATTAGCAAAAGCAATGTCTCCTTGCATAATATGGATTCCAAACATTCATGATCTGGATGGGAATGAGTCGAATTACTTATCCCTCGGTCTATTAGTGAACTCTCTATCCAGGGATTGTGAAAGATGTTTCACTAGAAATATTCTTGTTATTGCTTCGACTCATATTCCCCCAAAAGTGGATCCCGCTCTAATAGTTCCGAATAAATTAAATACATGCATTAAGATACGAAGGCTTCTTATTCCACAACAACGAAAGCACTTTTTCAATCTTTCATATACTAAGGGATTTCACTTGGAAAAGAAAATGTTCCAT------ACTAATGAATTCGGGTCCATAACCATGGGTTCCAATGCACGAGATCTTGTAGCACTTACCAATGAGGCCTTAGCGATTAGTATTACACAGAAGAAATCAATTATAGACACTAATACAATTAGATCCGCTTTTCATAGACAAACTTGGGATTTGCGATCCCAGGTAAGATCGGTTCAGGATCATGAGATCCTTTTCTATCAGATAGGAAGGGCTGTTGCACAAAATGTACTTCTAAGTAATTGCCCCATAGATCCTATATCTATCTATATGAAGAAGAAATCATGTAACGAAAGGGATTCTTATTTGTACAAATGGTACTTCGAACTTGGAACGAGCATGAAGAAATTAACGATACTTCTTTATCTTTTGAGTTGTTCTGCCGGATCGGTCGCCCAAGACCTTTGGTCTCTACGCGGACCCGATGAAAAAAATGGGATCACTTCTTATGGACTCGTTGAGAATGCTTCTGATCTAGTTCATGGCCTATTAGAAGTAGAAGGTGCTCTGGGGAGATCCTCACGGACAGAAAAAGATTGCAGTCAGTTTGATAATGATCGAGTGACATTGCTTCTTCGGCCCGAACCAAGGAATCCTTTAGATATGATACAAAATGGATCTTGTTCTATCCTTGATCATAGATTTCTCTATGAAAAATACGAATCGGAGTTTGAAGAAGGGGAAGTAGAAGGAGCCCTCGACCCGCAACAGATAGAAGAGGATTTATTCAATCACATAGTTTGGGCTCCTAGAATATGGCGCCCTTGGGGCTTTCTATTTTATTGTATCGAAAGGCCCAATGAATTGGGATTTCCCTATTGGGCCAGGTCATTTGGGGGCAAGCGGATCATTTATGATGAAGAGGATGAGCTTCAAGAGAATGATTCGGAGTTCTTGCAGAGTGGAACCATGCAGTACCAGACACGAGATAGATCTTCCAAAGAACAAGGCTTTTTTCGAATAAGCCAATTCATTTGGGACCCTGCAGATCCACTCTTTTTCCTATTCAAAGATCAGCCCCCTGTCTCTGTGTTTTCACATCGAGAATTCTTTGCAGATGAAGAGATGTCAAAAGGGCTTCTTACTTCCCAAACAGATCCTCCTACATCTATATATAAACGCTGGTTTATCAAGACTACGCAAGAAAAGCACTTCGAATTGTTAATTCATCACCAGCGATGGATTAGAACCAATAGTTCATTATCTAATGGATCGTTCCGTTCTAATACTCTATCCGAGAGTTATCAGTATTTATCAAATCTGTTCCTATCTAACGGAAGGCTATTGGATCAAATGACAAAGACATTGTTGAGAAAACGATGGCTTTTCCCGGATGAAATGCAAATTGGATTCATG------------------------------
>Aeonium_tabuliforme
GTGAGGGGACATCAATTCAAATCCTGGATTTTCGAATTGAGAGAGATATTGAGAGAGATCAAGAATTCTCATCACTCTTTCTTAGATTCATGGACCCAATTCGATTCAGTGGGATCTTTCATTCACATTTTTTTCCACCAAGAGCGTTTTCTAAAACTCTTTGACCCCCGAATTTGGAGTATCCTACTTTCACGCAATTCACAGGGT------TCAACAAGCAATCGATATTTCACGATCAAGGGTGTAGTACTATTTGTAGTAGCGGTCCTTATATATCGTATTAACAATCGAAATATGGTCGAAAGAAAAAATATCTATTTGACAGGGCTTCTTCCTATACCTATGAATTCCATTGGACCCAGAAATGATACATTGGAAGAATCTTTTGGGTTTTCCAATATAAATAGGTTGATTGTTTCACTCCTGTATCTTCCAAAAGGAAAAAAGATCTCTGAGAGTTGTTTCCTGGATCCGAAAGAGAGTACTTGGGTTCTCCCAATAACTAAAAAGTGTATCATGCCTGAATCTAACTGGGGTTGGCGGTGGTGGAGGAACTGGATCGGAAAAAAGAGGGATTCTAGTTGTAAGATATCTAATGAAACCGTCGCTGGAATTGAGATCTCATTCAAAGAGAAAGATATCAAATATCTGGGGTTTCTTTTTGTATATTCTATGGATGATCCGATCCGCAAGGACCATGATTGGGAATTGTTTGATCGTCTTTGTCCGAGGAAGAGTCGAAACATAATCAACTTGAATTCGGGACAGCTATTCGAAATCTTAGTGAAACACTGGATTTGTTATCTCATGTCTGCTTTTCGTGAAAAAAAACCAATTGAAGTGGAGGGTTTCTTCAAACAACAAGGAGCTGGGTCAACTATTCAATCAAATGATATTGAGCACGTTTCCCATCTCTTCTCGAGAAACAAGTGGGCTATTTCTTTGCAAAATTGTGCTCGATTTCATATGTGGCAATTCCGACAAGATCTCTTCGTTAGTTGGGGGAAGAATCCGCACGAATCGGATTTTTTGAGGAACGTATCGAGAGAGAATTGGATTTGGTTAGACAATGTGTGGTTGGTAAACAAAGATCGGTTTTTTAGCAAGGTACAGAATGTCTCATCAAATATTCAATATGATTCCACAAGATCTAGTTTCGTTCAAGTAACGAATTCTAGCCAATTGAAAGGATCTGCTGATCAATCTAGAGATCATTTCGATTCCATTAGTAATGAGGATTCGGAATATCACACATTGATCAATCAAAGAGAGATTCACCAACTAAAAGAAAGATCGATTCTTTGGGATCCTTCCTTTCTTCAAACGGAACGAACAGAGATAGAATCAGACCGATTCCCGAAATGCCTTTCTGGATATTCCTCAATGTCCCGGCTATTCACGGAACGTGAGAAGCAGATGAATAATCATCTGCTTCCGGAAGAAATCGAAGAAGTTCTTAGGAATCCTACAAGATCCATTCGTTCTTTTTTCTCTGACAGATGGTCAGAACTTCATCTGGGTTCGAATCCTACTGAGAGGTCCACTAAAGATCAGAAATTGTTGAAG------AAAGAACAAGATCCTTCTTTTGTCCCTTCCAGGCGATCGGAAAAT------AAAGAAATGGTTAATATATTCAAGATAATTACGTATTTACAAAATACTGTCTCAATTCATCTTATTTCATCAGATCCGGGATGTGATATGGTTCCGAAGGACGAACCGGATATGGACAGTTCCAATAAGATTTCAGTCTTGAACAAAAACGCATTTTTTGATTTATTTCATCTATTCCATGACCGGGACAGGGGGGGATACGCGTTACGCCACGATTTTGAATCAGAAGAGAGATTTCACGAAAAGGCAGATCTATTCACTCTATCAATAACCGAGCCAGATCTGGTGTATTATAAGGGATTTTCCTTTTCTATTGATTCCTACGGATTGGATCAAAACCAATTCTTGAATGAG---------GCCAGGGATGAATCGAAAAAGAAATCTTTATTGGTTCTACCTCCTATTTTTTATGAAGAGAATGAATCTTTTTATCGAAGGATGAGAAAAAAAGGGGTCCGTATCTCCTGCGGGAATGATTTGGAAGATCCAAAACCAAAAAGAGTGGTATTTACTAGCAACAACATAATGGGGGCATTCAATCAATCTAGATTGATCCGAAATCTGATTCAAACCCAATATAGCACCTATGGGTACATAAGAAATGTATTGAATCCATTCTTTTTAATGAATAGATCCGATCGCAACTTCGAATATGGAATGCAAAGGGATCAAATAGGAAATGATACTCTGAATCATAGCACTCTAATGAAATATACGATCAACCAACATTTATCGAATTTGAAAAAGAGTCAGAAGAAATGGTTCGACCCTCTTATTTGGATTTATCGAACCGAGAGATCCATGAATCGGGATCCTAATGCAGATAGATACAAAGGTTCCAATGGGAGCAAAAATTTCCAGGAACATTTGGAACATTTCGTTTCTGAGCAGAAGAGCCATTTT------CAAGTAGTGTTCGATCGATTACTACGTAATCAATATTCGATTGATTGGTCTGAAGTTAGCGACAAAAAAGATTTGTCTAAGTCA---------------------CTT---CTTTTTTTGTCCAAGTTGCTTCTCTTTTTGTCTAACTCACTTCCTTTTTTCTTTGTGAGTTTTGGGAATATCCCCGTCCATAGGTCCGAGATCCACATCTATGAATTGAAAGGTCCGAATTATCAACTCTGCAATCAGTTGTTAGAATCAATAGGTCTTCAAATCGTTCATTTGAAAAAATGGAAACCCTTC------TTATTGGATGATCATGATACTTCTCAAAAATCGAAATTCTTGATCAATGGAGGAACAATATCACCGTTTTTGTTCAATAAGATACCAAAGTGGATGATTGACTCATTCCATACTAGAAATAATCGCAGGAAATCCTTTGATAACACGGATTCCTATTTTTCAATGATATCCCACGATCAAGACAATTGGCTGAATCCCGTGAAACCATTTCATGTAAGTTCATTGATATCTTCTTTTTATAAAGCAAATCGACTTCGATTCTTGAATAATCTACATCACTTCTGCTTCTATTGT------AACAAAAGATTCCCCTTTTATGTGGAAAAGGCTCGTATCAATAATTCTGATTTTACGTATGGACAATTCCTCAATATCTTGTTCATTCGCAACCAAATATTTGATTTGTGCGGCGGTAAAAAAAAACATGCTTTTTTGGAGAGAGATACTATT------TCACCAATCGAGTCACAGGTATCTAACATATTCATACCTAAGGATTCTTCACAAAGTGGTGACGAAACGTATAACTTGTACAAATATTTCCATTTTCCAATTCGATCTGATCCATTC------GTTCGTAGAGCT------TTTTATTCGATCGCAGACATTTCTGGAACACCTCTAACAGAGGGAGAAATAGTCCATTTTGAAAGAACTTATTGTCAACCTCTTTCAGATCTGAATCTATCTGATTCAGAAGGGAAGAACTTGCATCAGTATCTCAATTTCAATTCAAACATGAGTTTGATTCACACTCCATGTTCTGAGAAAGATTTACCATCCGAAAAGAGGAAAAAACGGAGTCTTTGTCTAAAGAAATGCGTTGAGAAAGGGCAGATGTATAGAACCTTTCAACGAGATAGTGCTTTTTCAACTCTCTCAAAATGGAATCTATTCCAAACATATATGCCATGGTTCCTTACTTCGGCAGGGTACAAATATCTAAATTTTTTATTTTTAGATACTTTTTCAGACCTATTGTCGATACTAAGTAACAGTCCAAAATTTGTATCCATTTTTCATGATATTATGTATGGATCAGATATATCATGGCGAATTCTTCAGAAAAAAGGGTGTCTTCCACAATGGAATCTGATAAGCGAAATTTCGAGAAAGTGTTTACATAATTTTCTTATGTTCGAAGAAATGATTCATAGAAATAATGAGTCACCATTGATATCGACACATCTGAGATTGCCAAATGTTCATGAGTTCCTCTATTCAAGCCTTTTCCTTCTTCTTGTTGTTGGATATCTCGTTCGTACACATCTTCTCTTTGTTTCCCGAGCCTCTAGTGAGTTACAGACAGAGTTCGAAAAGGTAAAATCTTTGATGATTCCACCATACATGATTGAGTTGCGAAAACTTCTGGATAGGTATCCTACATCTGAACTGAATTCTTTCTGGTTAAAGAATCTCTTTCTAGTTGCTCTGGAACAATTAGGAGATTCTCTAGAAGAAATCCGGGGTTCTGTTTCTGGCGGCAACATGCTATTG---GGTGGGGATCCCGCTTATGGGGTCAAATCAATCCGT------TCTAAGAAGAAATATTTGAATATCAATCTCATCGATCTCATAAGTATCATACCAAATCCCACCAATCGAATCACTTTTTCGAGAAATACGAGACATCTAAGTCATACAAGTAAAGAGATCTATTCATTGATAAGAAAAAGAAAAAACGTGAACAGTGATTGGATTGATGATAAAATGGAATCCTGGGTTGCGAACAGTGATTCGATTGATGATGAAGAAAGAGAATTTTTGGTTCAGTTCGCCACCTTAACGACAGAAAAAGGGATTGATCAAATTCTATTGAGTCTGACTCATAGTGATTATTTATCTAGTGATCATTTATCAAAGAACGACTCTGGTTATCAAATGATTGAACACCCGGGAGCAATTTACTTACGATATTTAGTTGACATTCATAAAAAGTGTCTAATGAATTATGAGTTCAATACATCCTGTTTAGCAGAAAGACGGATATTCCTTGCTCATTATCAGACAATCACTTATTCACAAACCTCGTGTGGGGCTAATAGTTTTCATTTCCCGTCTCATGAAAAACCCTTTTCGCTCCGCTTAGCCCTATCCCCCTCTAGGGGTATTTTAGCGATAGGTTCTATAGGAACTGGACGCTCCTATTTGGTCAAATACCTAGTGACAAACTCCTATGTTCCTTTG------GTATTTCTGAACAAGTTCTTGGATAACAAGCCTAAAGGTTTTCTTATTGATGATATCGAT------------------------------------ATTGATGATAGTGACGAGATT------------------GATGCTAGTGACGATATCGATCTTGACCTCGATACG------GAGCTGCTAACTCTGATGAATGCGCTAACTATGGATATGATGCCGGAAATAGACCGATTTTCTATCACCCTTCAATTCGAATTAGCAAAAGCAATGTCTCCTTGCATAATATGGATTCCAAACATTCATGATCTGGATGGGAATGAGTCGAATTACTTATCCCTCGGTCTATTAGTGAACTCTCTATCCAGGGATTGTGAAAGATGTTTCACTAGAAATATTCTTGTTATTGCTTCGACTCATATTCCCCCAAAAGTGGATCCCGCTCTAATAGTTCCGAATAAATTAAATACATGCATTAAGATACGAAGGCTTCTTATTCCACAACAACGAAAGCACTTTTTCAATCTTTCATATACTAAGGGATTTCACTTGGAAAAGAAAATGTTCCAT------ACTAATGAATTCGGGTCCATAACCATGGGTTCCAATGCACGAGATCTTGTAGCACTTACCAATGAGGCCTTAGCGATTAGTATTACACAGAAGAAATCAATTATAGACACTAATACAATTAGATCCGCTTTTCATAGACAAACTTGGGATTTGCGATCCCAGGTAAGATCGGTTCAGGATCATGAGATCCTTTTCTATCAGATAGGAAGGGCTGTTGCACAAAATGTACTTCTAAGTAATTGCCCCATAGATCCTATATCTATCTATATGAAGAAGAAATCATGTAACGAAAGGGATTCTTATTTGTACAAATGGTACTTCGAACTTGGAACGAGCATGAAGAAATTAACGATACTTCTTTATCTTTTGAGTTGTTCTGCCGGATCGGTCGCCCAAGACCTTTGGTCTCTACGCGGACCCGATGAAAAAAATGGGATCACTTCTTATGGACTCGTTGAGAATGCTTCTGATCTAGTTCATGGCCTATTAGAAGTAGAAGGTGCTCTGGGGAGATCCTCACGGACAGAAAAAGATTGCAGTCAGTTTGATAATGATCGAGTGACATTGCTTCTTCGGCCCGAACCAAGGAATCCTTTAGATATGATACAAAATGGATCTTGTTCTATCCTTGATCATAGATTTCTCTATGAAAAATACGAATCGGAGTTTGAAGAAGGGGAAGTAGAAGGAGCCCTCGACCCGCAACAGATAGAAGAGGATTTATTCAATCACATAGTTTGGGCTCCTAGAATATGGCGCCCTTGGGGCTTTCTATTTTATTGTATCGAAAGGCCCAATGAATTGGGATTTCCCTATTGGGCCAGGTCATTTGGGGGCAAGCGGATCATTTATGATGAAGAGGATGAGCTTCAAGAGAATGATTCGGAGTTCTTGCAGAGTGGAACCATGCAGTACCAGACACGAGATAGATCTTCCAAAGAACAAGGCTTTTTTCGAATAAGCCAATTCATTTGGGACCCTGCAGATCCACTCTTTTTCCTATTCAAAGATCAGCCCCCTGTCTCTGTGTTTTCACATCGAGAATTCTTTGCAGATGAAGAGATGTCAAAAGGGCTTCTTACTTCCCAAACAGATCCTCCTACATCTATATATAAACGCTGGTTTATCAAGACTACGCAAGAAAAGCACTTCGAATTGTTAATTCATCACCAGCGATGGATTAGAACCAATAGTTCATTATCTAATGGATCGTTCCGTTCTAATACTCTATCCGAGAGTTATCAGTATTTATCAAATCTGTTCCTATCTAACGGAAGGCTATTGGATCAAATGACAAAGACATTGTTGAGAAAACGATGGCTTTTCCCGGATGAAATGCAAATTGGATTCATG------------------------------
>Aeonium_undulatum
GTGAGGGGACATCAATTCAAATCCTGGATTTTCGAATTGAGAGAGATATTGAGAGAGATCAAGAATTCTCATCACTCTTTCTTAGATTCATGGACCCAATTCAATTCAGTGGGATCTTTCATTCACATTTTTTTCCACCAAGAGCGTTTTCTAAAACTCTTTGACCCCCGAATTTGGAGTATCCTACTTTCACGCAATTCACAGGGT------TCAACAAGCAATCGATATTTCACGATCAAGGGTGTAGTACTATTTGTAGTAGCGGTCCTTATATATCGTATTAACAATCGAAATATGGTCGAAAGAAAAAATATCTATTTGACAGGGCTTCTTCCTATACCTATGAATTCCATTGGACCCAGAAATGATACATTGGAAGAATCTTTTGGGTTTTCCAATATAAATAGGTTGATTGTTTCACTCCTGTATCTTCCAAAAGGAAAAAAGATCTCTGAGAGTTGTTTCCTGGATCCGAAAGAGAGTACTTGGGTTCTCCCAATAACTAAAAAGTGTATCATGCCTGAATCTAACTGGGGTTGGCGGTGGTGGAGGAACTGGATCGGAAAAAAGAGGGATTCTAGTTGTAAGATATCTAATGAAACCGTCGCTGGAATTGAGATCTCATTCAAAGAGAAAGATATCAAATATCTGGGGTTTCTTTTTGTATATTCTATGGATGATCCGATCCGCAAGGACCATGATTGGGAATTGTTTGATCGTCTTTGTCCGAGGAAGAGTCGAAACATAATCAACTTGAATTCGGGACAGCTATTCGAAATCTTAGTGAAACACTGGATTTGTTATCTCATGTCTGCTTTTCGTGAAAAAAAACCAATTGAAGTGGAGGGTTTCTTCAAACAACAAGGAGCTGGGTCAACTATTCAATCAAATGATATTGAGCACGTTTCCCATCTCTTCTCGAGAAACAAGTGGGCTATTTCTTTGCAAAATTGTGCTCGATTTCATATGTGGCAATTCCGACAAGATCTCTTCGTTAGTTGGGGGAAGAATCCGCACGAATCGGATTTTTTGAGGAACGTATCGAGAGAGAATTGGATTTGGTTAGACAATGTGTGGTTGGTAAACAAAGATCGGTTTTTTAGCAAGGTACAGAATGTCTCATCAAATATTCAATATGATTCCACAAGATCTAGTTTCGTTCAAGTAACGAATTCTAGCCAATTGAAAGGATCTGCTGATCAATCTAGAGATCATTTCGATTCCATTAGTAATGAGGATTCGGAATATCACACATTGATCAATCAAAGAGAGATTCACCAACTAAAAGAAAGATCGATTCTTTGGGATCCTTCCTTTCTTCAAACGGAACGAACAGAGATAGAATCAGACCGATTCCCGAAATGCCTTTCTGGATATTCCTCAATGTCCCGGCTATTCACGGAACGTGAGAAGCAGATGAATAATCATCTGCTTCCGGAAGAAATCGAAGAAGTTCTTAGGAATCCTACAAGATCCATTCGTTCTTTTTTCTCTGACAGATGGTCAGAACTTCATCTGGGTTCGAATCCTACTGAGAGGTCCACTAAAGATCAGAAATTGTTGAAG------AAAGAACAAGATCCTTCTTTTGTCCCTTCCAGGCGATCGGAAAAT------AAAGAAATGGTTAATATATTCAAGATAATTACGTATTTACAAAATACTGTCTCAATTCATCTTATTTCATCAGATCCGGGATGTGATATGGTTCCGAAGGACGAACCGGATATGGACAGTTCCAATAAGATTTCAGTCTTGAACAAAAACGCATTTTTTGATTTATTTCATCTATTCCATGACCGGGACAGGGGGGGATACGCGTTACGCCACGATTTTGAATCAGAAGAGAGATTTCACGAAAAGGCAGATCTATTCACTCTATCAATAACCGAGCCAGATCTGGTGTATTATAAGGGATTTTCCTTTTCTATTGATTCCTACGGATTGGATCAAAACCAATTCTTGAATGAG---------GCCAGGGATGAATCGAAAAAGAAATCTTTATTGGTTCTACCTCCTATTTTTTATGAAGAGAATGAATCTTTTTATCGAAGGATGAGAAAAAAAGGGGTCCGTATCTCCTGCGGGAATGATTTGGAAGATCCAAAACCAAAAAGAGTGGTATTTACTAGCAACAACATAATGGGGGCATTCAATCAATCTAGATTGATCCGAAATCTGATTCAAACCCAATATAGCACCTATGGGTACATAAGAAATGTATTGAATCCATTCTTTTTAATGAATAGATCCGATCGCAACTTCGAATATGGAATGCAAAGGGATCAAATAGGAAATGATACTCTGAATCATAGCACTCTAATGAAATATACGATCAACCAACATTTATCGAATTTGAAAAAGAGTCAGAAGAAATGGTTCGACCCTCTTATTTGGATTTATCGAACCGAGAGATCCATGAATCGGGATCCTAATGCAGATAGATACAAAGGTTCCAATGGGAGCAAAAATTTCCAGGAACATTTGGAACATTTCGTTTCTGAGCAGAAGAGCCATTTT------CAAGTAGTGTTCGATCGATTACTACGTAATCAATATTCGATTGATTGGTCTGAAGTTAGCGACAAAAAAGATTTGTCTAAGTCA---------------------CTT---CTTTTTTTGTCCAAGTTGCTTCTCTTTTTGTCTAACTCACTTCCTTTTTTCTTTGTGAGTTTTGGGAATATCCCCGTCCATAGGTCCGAGATCCACATCTATGAATTGAAAGGTCCGAATTATCAACTCTGCAATCAGTTGTTAGAATCAATAGGTCTTCAAATCGTTCATTTGAAAAAATGGAAACCCTTC------TTATTGGATGATCATGATACTTCTCAAAAATCGAAATTCTTGATCAATGGAGGAACAATATCACCGTTTTTGTTCAATAAGATACCAAAGTGGATGATTGACTCATTCCATACTAGAAATAATCGCAGGAAATCCTTTGATAACACGGATTCCTATTTTTCAATGATATCCCACGATCAAGACAATTGGCTGAATCCCGTGAAACCATTTCATGTAAGTTCATTGATATCTTCTTTTTATAAAGCAAATCGACTTCGATTCTTGAATAATCTACATCACTTCTGCTTCTATTGT------AACAAAAGATTCCCCTTTTATGTGGAAAAGGCTCGTATCAATAATTATGATTTTACGTATGGACAATTCCTCAATATCTTGTTCATTCGCAACCAAATATTTGATTTGTGCGGCGGTAAAAAAAAACATGCTTTTTTGGAGAGAGATACTATT------TCACCAATCGAGTCACAGGTATCTAACATATTCATACCTAAGGATTCTTCACAAAGTGGTGACGAAACGTATAACTTGTACAAATATTTCCATTTTCCAATTCGATCTGATCCATTC------GTTCGTAGAGCT------TTTTATTCGATCGCAGACATTTCTGGAACACCTCTAACAGAGGGAGAAATAGTCCATTTTGAAAGAACTTATTGTCAACCTCTTTCAGATCTGAATCTATCTGATTCAGAAGGGAAGAACTTGCATCAGTATCTCAATTTCAATTCAAACATGAGTTTGATTCACACTCCATGTTCTGAGAAAGATTTACCATCCGAAAAGAGGAAAAAACGGAGTCTTTGTCTAAAGAAATGCGTTGAGAAAGGGCAGATGTATAGAACCTTTCAACGAGATAGTGCTTTTTCAACTCTCTCAAAATGGAATCTATTCCAAACATATATGCCATGGTTCCTTACTTCGGCAGGGTACAAATATCTAAATTTTTTATTTTTAGATACTTTTTCAGACCTATTGTCGATACTAAGTAACAGTCCAAAATTTGTATCCATTTTTCATGATATTATGTATGGATCAGATATATCATGGCGAATTCTTCAGAAAAAAGGGTGTCTTCCACAATGGAATCTGATAAGCGAAATTTCGAGAAAGTGTTTACATAATTTTCTTATGTTCGAAGAAATGATTCATAGAAATAATGAGTCACCATTGATATCGACACATCTGAGATTGCCAAATGTTCATGAGTTCCTCTATTCAAGCCTTTTCCTTCTTCTTGTTGTTGGATATCTCGTTCGTACACATCTTCTCTTTGTTTCCCGAGCCTCTAGTGAGTTACAGACAGAGTTCGAAAAGGTAAAATCTTTGATGATTCCACCATACATGATTGAGTTGCGAAAACTTCTGGATAGGTATCCTACATCTGAACTGAATTCTTTCTGGTTAAAGAATCTCTTTCTAGTTGCTCTGGAACAATTAGGAGATTCTCTAGAAGAAATCCGGGGTTCTGTTTCTGGCGGCAACATGCTATTG---GGTGGGGATCCCGCTTATGGGGTCAAATCAATCCGT------TCTAAGAAGAAATATTTGAATATCAATCTCATCGATCTCATAAGTATCATACCAAATCCCACCAATCGAATCACTTTTTCGAGAAATACGAGACATCTAAGTCATACAAGTAAAGAGATCTATTCATTGATAAGAAAAAGAAAAAACGTGAACAGTGATTGGATTGATGATAAAATGGAATCCTGGGTTGCGAACAGTGATTCGATTGATGATGAAGAAAGAGAATTTTTGGTTCAGTTCGCCACCTTAACGACAGAAAAAGGGATTGATCAAATTCTATTGAGTCTGACTCATAGTGATTATTTATCTAGTGATCATTTATCAAAGAACGACTCTGGTTATCAAATGATTGAACACCCGGGAGCAATTTACTTACGATATTTAGTTGACATTCATAAAAAGTGTCTAATGAATTATGAGTTCAATACATCCTGTTTAGCAGAAAGACGGATATTCCTTGCTCATTATCAGACAATCACTTATTCACAAACCTCGTGTGGGGCTAATAGTTTTCATTTCCCGTCTCATGAAAAACCCTTTTCGCTCCGCTTAGCCCTATCCCCCTCTAGGGGTATTTTAGCGATAGGTTCTATAGGAACTGGACGCTCCTATTTGGTCAAATACCTAGTGACAAACTCCTATGTTCCTTTG------GTATTTCTGAACAAGTTCTTGGATAACAAGCCTAAAGGTTTTCTTATTGATGATATCGAT------------------------------------ATTGATGATAGTGACGAGATT------------------GATGCTAGTGACGATATCGATCTTGACCTCGATACG------GAGCTGCTAACTCTGATGAATGCGCTAACTATGGATATGATGCCGGAAATAGACCGATTTTCTATCACCCTTCAATTCGAATTAGCAAAAGCAATGTCTCCTTGCATAATATGGATTCCAAACATTCATGATCTGGATGGGAATGAGTCGAATTACTTATCCCTCGGTCTATTAGTGAACTCTCTATCCAGGGATTGTGAAAGATGTTTCACTAGAAATATTCTTGTTATTGCTTCGACTCATATTCCCCCAAAAGTGGATCCCGCTCTAATAGTTCCGAATAAATTAAATACATGCATTAAGATACGAAGGCTTCTTATTCCACAACAACGAAAGCACTTTTTCAATCTTTCATATACTAAGGGATTTCACTTGGAAAAGAAAATGTTCCAT------ACTAATGAATTCGGGTCCATAACCATGGGTTCCAATGCACGAGATCTTGTAGCACTTACCAATGAGGCCTTAGCGATTAGTATTACACAGAAGAAATCAATTATAGACACTAATACAATTAGATCCGCTTTTCATAGACAAACTTGGGATTTGCGATCCCAGGTAAGATCGGTTCAGGATCATGAGATCCTTTTCTATCAGATAGGAAGGGCTGTTGCACAAAATGTACTTCTAAGTAATTGCCCCATAGATCCTATATCTATCTATATGAAGAAGAAATCATGTAACGAAAGGGATTCTTATTTGTACAAATGGTACTTCGAACTTGGAACGAGCATGAAGAAATTAACGATACTTCTTTATCTTTTGAGTTGTTCTGCCGGATCGGTCGCCCAAGACCTTTGGTCTCTACGCGGACCCGATGAAAAAAATGGGATCACTTCTTATGGACTCGTTGAGAATGCTTCTGATCTAGTTCATGGCCTATTAGAAGTAGAAGGTGCTCTGGGGAGATCCTCACGGACAGAAAAAGATTGCAGTCAGTTTGATAATGATCGAGTGACATTGCTTCTTCGGCCCGAACCAAGGAATCCTTTAGATATGATACAAAATGGATCTTGTTCTATCCTTGATCATAGATTTCTCTATGAAAAATACGAATCGGAGTTTGAAGAAGGGGAAGTAGAAGGAGCCCTCGACCCGCAACAGATAGAAGAGGATTTATTCAATCACATAGTTTGGGCTCCTAGAATATGGCGCCCTTGGGGCTTTCTATTTTATTGTATCGAAAGGCCCAATGAATTGGGATTTCCCTATTGGGCCAGGTCATTTGGGGGCAAGCGGATCATTTATGATGAAGAGGATGAGCTTCAAGAGAATGATTCGGAGTTCTTGCAGAGTGGAACCATGCAGTACCAGACACGAGATAGATCTTCCAAAGAACAAGGCTTTTTTCGAATAAGCCAATTCATTTGGGACCCTGCAGATCCACTCTTTTTCCTATTCAAAGATCAGCCCCCTGTCTCTGTGTTTTCACATCGAGAATTCTTTGCAGATGAAGAGATGTCAAAAGGGCTTCTTACTTCCCAAACAGATCCTCCTACATCTATATATAAACGCTGGTTTATCAAGACTACGCAAGAAAAGCACTTCGAATTGTTAATTCATCACCAGCGATGGATTAGAACCAATAGTTCATTATCTAATGGATCGTTCCGTTCTAATACTCTATCCGAGAGTTATCAGTATTTATCAAATCTGTTCCTATCTAACGGAAGGCTATTGGATCAAATGACAAAGACATTGTTGAGAAAACGATGGCTTTTCCCGGATGAAATGCAAATTGGATTCATG------------------------------
>Monanthes_anagensis
GTGAGGGGACATCAATTCAAATCCTGGATTTTCGAATTGAGAGAGATATTGAGAGAGATCAATAATTCTCATCACTCTTTCTTAGATTCATGGACCCAATTCAATTCAGTGGGATCTTTTATTCACATTTTTTTCCACCAAGAGCGTTTTCTAAAACTCTTTGACCCCCAAATTTGGAGTATCCTACTTTCACGCAATTCACAGGGT------TCAACAAGCAATCGATATTTCACGATCAAGGGTGTAGTACTATTTGTAGTAGCGGTCCTTATATATCGTATTAACAATCGAAATATGGTCGAAAGAAAAAATATCTATTTGACAGGGCTTCTTCCTATACCTATGAATTCCATTGGACCCAGAAATGATACATTGGAAGAATCTTTTGGGTCTTCCAATATAAATAGGTTGATTGTTTCACTCCTGTATCTTCCAAAAGGAAAAAAGATCTCTGAGAGTTGTTTCCTGGATCCGAAAGAGAGTACTTGGGTTCTCCCAATAACTAAAAAGTGTATCATGCCTGAATCTAACTGGGGTTGGCGGTGGTGGAGGAACTGGATCGGAAAAAAGAGGGATTCTAGTTGTAAGATATCTAATGAAACCGTCGCTGGAATTGAGATCTCATTCAAAGAGAAAGATATCAAATATCTGGGGTTTCTTTTTGTATATTCTATGGATGATCCGATCCGCGAGGACCATGATTGGGAATTGTTTGATCGTCTTTCTCCGAGGAAGAGTCGAAACATAATCAACTTGAATTCGGGACAGCTATTCGAAATCTTAGTGAAACACTGGATTTGTTATCTCATGTCTGCTTTTCGTGAAAAAAAACCAATTGAAGTGGAGGGTTTCTTCAAACAACAAGGAGCTGGGTCAACTATTCAATCAAATGATATTGAGCACGTTTCCCATCTCTTCTCGAGAAACAAGTGGGCTATTTCTTTGCAAAATTGTGCTCGATTTCATATGTGGCAATTCCGACAAGATCTCTTCGTTAGTTGGGGGAAGAATCCGCACGAATCGGATTTTTTGAGGAACGTATCGAGAGAGAATTGGATTTGGTTAGACAATGTGTGGTTGGTAAACAAAGATCGGTTTTTTAGCAAGGTACAGAATGTCTCATCAAATATTCAATATGATTCCACAAGATCTAGTTTCGTTCAAGTAACGAATTCTAGCCAATTGAAAGGATCTGCTGATCAATCTAGAGATCATTTCGATTCCATTAGTAATGAGGATTCGGAATATCACACATTGATCAATCAAAGAGAGATTCACCAACTAAAAGAAAGATCGATTCTGTGGGATCCTTCCTTTCTTCAAACGGAACGAACAGAGATAGAATCAGACCGATTCCCGAAATGCCTTTCTGGATATTCCTCAATGTCCCGGCTATTCACGGAACGTGAGAAGCAGATGAATAATCATCTGCTTCCGGAAGAAATCGAAGAGGTTCTTAGGAATCCTACAAGATCCATTCGTTCTTTTTTCTCTGACAGATGGTCAGAACTTCATCTGGGTTCGAATCCTACTGAGAGGTCCACTAAAGATCAGAAATTGTTGAAG------AAAGAACAAGATCCTTCTTTTGTCCCTTCCAGGCGATCGGAAAAT------AAAGAAATGGTTAATATATTCAAGATAATTACGTATTTACAAAATACTGTCTCAATTCATCTTATTTCATCAGATCCGGGATGTGATATGGTTCCGAAGGACGAACCGGATATGGACAGTTCCAATAAGATTTCAGTCTTGAACAAAAACGCATTTTTTTATTTATTTCATCTATTCCATGACCGGGACAGGGGGGGATACGCGTTACGCCACGATTTTGAATCAGAAGAGAGATTTCACGAAAAGGCAGATCTATTCACTCTATCAATAACCGAGCCAGATCTGGTGTATTATAAGGGATTTTCCTTTTCTATTGATTCCTACGGATTGGATCAAAACCAATTCTTGAATGAG---------GCCAGGGATGAATCGAAAAAGAAATCTTTATTGGTTCTACCTCCTATTTTTTATGAAGAGAATGAATCTTTTTATCGAAGGATGAGAAAAAAAGGGGTCCGTATCTCCTGCGGGAATGATTTGGAAGATCCAAAACCAAAAAGAGTGGTATTTACTAGCAACAACATAATGGAGGCATTCAATCAATCTAGATTGATCCGAAATCTGATTCAAACCCAATATAGCACCTATGGGTACATAAGAAATGTATTGAATCCATTCTTTTTAATGAATAGATCCGATCGCAACTTCGAATATGGAATGCAAAGGGATCAAATAGGAAATGATACTCTGAATCATAGCACTCTAATGAAATATACGATCAACCAACATTTATCGAATTTGAAAAAGAGTCAGAAGAAATGGTTCGACCCTCTTATTTGGATTTCTCGAACCGAGAGATCCATGAATCGGGATCCTAATGCAGATAGATACAAAGGTTCCAATGGGAGCAAAAATTTCCAGGAGCATTTGGAACATTTCGTTTCTGAGCAGAAGAGCCATTTT------CAAGTAGTGTTCGATCGATTACTACGTAATCAATATTCGATTGATTGGTCTGAAGTTAGCGACAAAAAAGATTTGTCTAAGTCA---------------------CTT---CTTTTTTTGTCCAAGTTGCTTCTCTTTTTGTCTAACTCACTTCCTTTTTTCTTTGTGAGTTTTGGGAATATCCCCGTCCATAGGTCCGAGATCCACATCTATGAATTGAAAGGTCCGAATTATCAACTCTGCAATCAGTTGTTAGAATCAATAGGTCTTCAAATCGTTCATTTGAAAAAATGGAAACCCTTC------TTATTGGATGATCATGATACTTCTCAAAAATCGAAATTCTTGATCAATGGAGGAACAATATCACCGTTTTTGTTCAATAAGATACCAAAGTGGATGATTGACTCATTCCATACTAGAAATAATCGCAGGGAATCCTTTGATAACACGGATTCCTATTTTTCAATGATATCCCACGATCAAGACAATTGGCTGAATCCCGTGAAACCATTTCATGTAAGTTCATTGATATCTTCTTTTTATAAAGCAAATCGACTTCGATTCTTGAATAATCTACATCACTTCTGCTTCTATTGT------AACAAAAGATTCCCCTTTTATGTGGAAAAGGCTCGTATCAATAATTATGATTTTACGTATGGACAATTCCTCAATATCTTGTTCATTCGCAACCAAATATTTGATTTGTGCGGCGGTAAAAAAAAACATGCTTTTTTGGAGAGAGATACTATT------TCACCAATCGAGTCACAGGTATCTAACATATTCATACCTAAGGATTCTTCACAAAGTGGTGACGAAACGTATAACTTGTACAAATATTTCCATTTTCCAATTCGATCTGATCCATTC------GTTCGTAGAGCT------TTTTATTCGATCGCAGACATTTCTGGAACACCTCTAACAGAGGGAGAAATAGTCCATTTTGAAAGAACTTATTGTCAACCTCTTTCAGATCTGAATCTATCTGATTCAGAAGGGAAGAACTTGCATCAGTATCTCAATTTCAATTCAAACATGAGTTTGATTCACACTCCATGTTCTGAGAAAGATTTACCATCCGAAAAGAGGAAAAAGCGGAGTCTTTGTCTAAAGAAATGCGTTGAGAAAGGGCAGATGTATAGAACCTTTCAACGAGATAGTGCTTTTTCAACTCTCTCAAAATGGAATCTATTCCAAACATATATGCCATGGTTCCTTACTTCGGCAGGGTACAAATATCTAAATTTTTTATTTTTAGATACTTTTTCAGACCTATTGTCGATACTAAGTAACAGTCCAAAATTTGTATCCATTTTTCATGATATTATGTATGGATCAGATATATCATGGCGAATTCTTCAGAAAAAAGGGTGTCTTCCACAATGGAATCTGATAAGCGAAATTTCGAGAAAGTGTTTACATAATTTTCTTATGTTCGAAGAAATGATTCATAGAAATAATGAGTCACCATTGATATCGACACATCTGAGATTGCCAAATGTTCATGAGTTCCTCTATTCAAGCCTTTTCCTTCTTCTTGTTGTTGGATATCTCGTTCGTACACATCTTCTCTTTGTTTCCCGAGCCTCTAGTGAGTTACAGACAGAGTTCGAAAAGGTAAAATCTTTGATGATTCCACCATACATGATTGAGTTGCGAAAACTTCTGGATAGGTATCCTACATCTGAACTGAATTCTTTCTGGTTAAAGAATCTCTTTCTAGTTGCTCTGGAACAATTAGGAGATTCTCTAGAAGAAATCCGGGGTTCTGTTTCTGGCGGCAACATGCTATTG---GGTGGGGATCCCGCTTATGGGGTCAAATCAATCCGT------TCTAAGAAGAAATATTTGAATATCAATCTCATCGATCTCATAAGTATCATACCAAATCCCACCAATCGAATCACTTTTTCGAGAAATACGAGACATCTAAGTCATACAAGTAAAGAGATCTATTCATTGATAAGAAAAAGAAAAAACGTGAACAGTGATTGGATTGATGATAAAATGGAATCCTGGGTTGCGAACAGTGATTCGATTGATGATGAAGAAAGAGAATTTTTGGTTCAGTTCGCCACCTTAACGACAGAAAAAGGGATTGATCAAATTCTATTGAGTCTGACTCATAGTGATTATTTATCTAGTGATCATTTATCAAAGAACGACTCTGGTTATCAAATGATTGAACACCCGGGAGCAATTTACTTACGATATTTAGTTGACATTCATAAAAAGTGTCTAATGAATTATGAGTTCAATACATCCTGTTTAGCAGAAAGACGGATATTCCTTGCTCATTATCAGACAATCACTTATTCACAAACCTCGTGTGGGGCTAATAGTTTGCATTTCCCGTCTCATGAAAAACCCTTTTCGCTCCGCTTAGCCCTATCCCCCTCTAGGGGTATTTTAGCGATAGGTTCTATAGGAACTGGACGCTCCTATTTGGTCAAATACCTAGTGACAAACTCCTATGTTCCTTTG------GTATTTCTGAACAAGTTCTTGGATAACAAGCCTAAAGGTTTTCTTATTGATGATATCGAT------------------------------------ATTGATGATAGTGACGAGATT------------------GATGCTAGTGACGATATCGATCTTGACCTCGATACG------GAGCTGCTAACTCTGATGAATGCGCTAACTATGGATATGATGCCGGAAATAGACCGATTTTCTATCACCCTTCAATTCGAGTTAGCAAAAGCAATGTCTCCTTGCATAATATGGATTCCAAACATTCATGATCTGGATGGGAATGAGTCGAATTACTTATCCCTCGGTCTATTAGTGAACTCTCTATCCAGGGATTGTGAAAGATGTTTCACTAGAAATATTCTTGTTATTGCTTCGACTCATATTCCCCCAAAAGTGGATCCCGCTCTAATAGTTCCGAATAAATTAAATACATGCATTAAGATACGAAGGCTTCTTATTCCACAACAACGAAAGCACTTTTTCAATCTTTCATATACTAAGGGATTTCACTTGGAAAAGAAAATGTTCCATACTAATACTAATGAATTCGGGTCCATAACCATGGGTTCCAATGCACGAGATCTTGTAGCACTTACCAATGAGGCCCTAGCGATTAGTATTACACAGAAGAAATCAATTATAGACACTAATACAATTAGATCCGCTTTTCATAGACAAACTTGGGATTTGCGATCCCAGGTAAGATCGGTTCAGGATCATGAGATCCTTTTCTATCAGATAGGAAGGGCTGTTGCACAAAATGTACTTCTAAGTAATTGCCCCATAGATCCTATATCCATCTATATGAAGAAGAAATCATGTAACGAAAGGGATTCTTATTTGTACAAATCGTACTTCGAACTTGGAACGAGCATGAAGAAATTAACGATACTTCTTTATCTTTTGAGTTGTTCTGCCGGATCGGTCGCCCAAGACCTTTGGTCTCTACGCGGACCCGATGAAAAAAATGGGATCACTTCTTATGGACTCGTTGAGAATGCTTCTGATCTAGTTCATGGCCTATTAGAAGTAGAAGGTGCTCTGGGGAGATCCTCACGGACAGAAAAAGATTGCAGTCAGTTTGATAATGATCGAGTGACATTGCTTCTTCGGCCCGAACCAAGGAATCCTTTAGATATGATACAAAATGGATCTTGTTCTATCCTTGATCATAGATTTCTCTATGAAAAATACGAATCGGAGTTTGAAGAAGGGGAAGTAGAAGGAGCCCTCGACCCGCAACAGATAGAAGAGGATTTATTCAATCACATAGTTTGGGCTCCTAGAATATGGCGCCCTTGGGGCTTTCTATTTTATTGTATCGAAAGGCCCAATGAATTGGGATTTCCCTATTGGGCCAGGTCATTTGGGGGCAAGCGGATCATTTATGATGAAGAGGATGAGCTTCAAGAGAATGATTCGGAGTTCTTGCAGAGTGGAACCATGCAGTACCAGACACGAGATAGATCTTCCAAAGAACAAGGCTTTTTTCGAATAAGCCAATTCATTTGGGACCCTGCAGATCCACTCTTTTTCCTATTCAAAGATCAGCCCCCTGTCTCTGTGTTTTCACATCGAGAATTCTTTGCAGATGAAGAGATGTCAAAAGGGCTTCTTACTTCCCAAACAGATCCTCCTACATCTATATATAAACGCTGGTTTATCAAGACTACGCAAGAAAAGCACTTCGAATTGTTGATTCATCACCAGCGATGGATTAGAACCAATAGTTCATTATCTAATGGATCGTTCCGTTCTAATACTCTATCCGAGAGTTATCAGTATTTATCAAATCTGTTCCTATCTAACGGAAGGCTATTGGATCAAATGACAAAGACATTGTTGAGAAAACGATGGCTTTTCCCGGATGAAATGCAAATTGGATTCATG------------------------------
>Monanthes_brachycaulos
GTGAGGGGACATCAATTCAAATCCTGGATTTTCGAATTGAGAGAGATATTGAGAGAGATCAATAATTCTCATCACTCTTTCTTAGATTCATGGACCCAATTCAATTCAGTGGGATCTTTTATTCACATTTTTTTCCACCAAGAGCGTTTTCTAAAACTCTTTGACCCCCAAATTTGGAGTATCCTACTTTCACGCAATTCACAGGGT------TCAACAAGCAATCGATATTTCACGATCAAGGGTGTAGTACTATTTGTAGTAGCGGTCCTTATATATCGTATTAACAATCGAAATATGGTCGAAAGAAAAAATATCTATTTGACAGGGCTTCTTCCTATACCTATGAATTCCATTGGACCCAGAAATGATACATTGGAAGAATCTTTTGGGTCTTCCAATATAAATAGGTTGATTGTTTCACTCCTGTATCTTCCAAAAGGAAAAAAGATCTCTGAGAGTTGTTTCCTGGATCCGAAAGAGAGTACTTGGGTTCTCCCAATAACTAAAAAGTGTATCATGCCTGAATCTAACTGGGGTTGGCGGTGGTGGAGGAACTGGATCGGAAAAAAGAGGGATTCTAGTTGTAAGATATCTAATGAAACCGTCGCTGGAATTGAGATCTCATTCAAAGAGAAAGATATCAAATATCTGGGGTTTCTTTTTGTATATTCTATGGATGATCCGATCCGCGAGGACCATGATTGGGAATTGTTTGATCGTCTTTCTCCGAGGAAGAGTCGAAACATAATCAACTTGAATTCGGGACAGCTATTCGAAATCTTAGTGAAACACTGGATTTGTTATCTCATGTCTGCTTTTCGTGAAAAAAAACCAATTGAAGTGGAGGGTTTCTTCAAACAACAAGGAGCTGGGTCAACTATTCAATCAAATGATATTGAGCACGTTTCCCATCTCTTCTCGAGAAACAAGTGGGCTATTTCTTTGCAAAATTGTGCTCGATTTCATATGTGGCAATTCCGACAAGATCTCTTCGTTAGTTGGGGGAAGAATCCGCACGAATCGGATTTTTTGAGGAACGTATCGAGAGAGAATTGGATTTGGTTAGACAATGTGTGGTTGGTAAACAAAGATCGGTTTTTTAGCAAGGTACAGAATGTCTCATCAAATATTCAATATGATTCCACAAGATCTAGTTTCGTTCAAGTAACGAATTCTAGCCAATTGAAAGGATCTGCTGATCAATCTAGAGATCATTTCGATTCCATTAGTAATGAGGATTCGGAATATCACACATTGATCAATCAAAGAGAGATTCACCAACTAAAAGAAAGATCGATTCTGTGGGATCCTTCCTTTCTTCAAACGGAACGAACAGAGATAGAATCAGACCGATTCCCGAAATGCCTTTCTGGATATTCCTCAATGTCCCGGCTATTCACGGAACGTGAGAAGCAGATGAATAATCATCTGCTTCCGGAAGAAATCGAAGAGGTTCTTAGGAATCCTACAAGATCCATTCGTTCTTTTTTCTCTGACAGATGGTCAGAACTTCATCTGGGTTCGAATCCTACTGAGAGGTCCACTAAAGATCAGAAATTGTTGAAG------AAAGAACAAGATCCTTCTTTTGTCCCTTCCAGGCGATCGGAAAAT------AAAGAAATGGTTAATATATTCAAGATAATTACGTATTTACAAAATACTGTCTCAATTCATCTTATTTCATCAGATCCGGGATGTGATATGGTTCCGAAGGACGAACCGGATATGGACAGTTCCAATAAGATTTCAGTCTTGAACAAAAACGCATTTTTTTATTTATTTCATCTATTCCATGACCGGGACAGGGGGGGATACGCGTTACGCCACGATTTTGAATCAGAAGAGAGATTTCACGAAAAGGCAGATCTATTCACTCTATCAATAACCGAGCCAGATCTGGTGTATTATAAGGGATTTTCCTTTTCTATTGATTCCTACGGATTGGATCAAAACCAATTCTTGAATGAG---------GCCAGGGATGAATCGAAAAAGAAATCTTTATTGGTTCTACCTCCTATTTTTTATGAAGAGAATGAATCTTTTTATCGAAGGATGAGAAAAAAAGGGGTCCGTATCTCCTGCGGGAATGATTTGGAAGATCCAAAACCAAAAAGAGTGGTATTTACTAGCAACAACATAATGGAGGCATTCAATCAATCTAGATTGATCCGAAATCTGATTCAAACCCAATATAGCACCTATGGGTACATAAGAAATGTATTGAATCCATTCTTTTTAATGAATAGATCCGATCGCAACTTCGAATATGGAATGCAAAGGGATCAAATAGGAAATGATACTCTGAATCATAGCACTCTAATGAAATATACGATCAACCAACATTTATCGAATTTGAAAAAGAGTCAGAAGAAATGGTTCGACCCTCTTATTTGGATTTCTCGAACCGAGAGATCCATGAATCGGGATCCTAATGCAGATAGATACAAAGGTTCCAATGGGAGCAAAAATTTCCAGGAGCATTTGGAACATTTCGTTTCTGAGCAGAAGAGCCATTTT------CAAGTAGTGTTCGATCGATTACTACGTAATCAATATTCGATTGATTGGTCTGAAGTTAGCGACAAAAAAGATTTGTCTAAGTCA---------------------CTT---CTTTTTTTGTCCAAGTTGCTTCTCTTTTTGTCTAACTCACTTCCTTTTTTCTTTGTGAGTTTTGGGAATATCCCCGTCCATAGGTCCGAGATCCACATCTATGAATTGAAAGGTCCGAATTATCAACTCTGCAATCAGTTGTTAGAATCAATAGGTCTTCAAATCGTTCATTTGAAAAAATGGAAACCCTTC------TTATTGGATGATCATGATACTTCTCAAAAATCGAAATTCTTGATCAATGGAGGAACAATATCACCGTTTTTGTTCAATAAGATACCAAAGTGGATGATTGACTCATTCCATACTAGAAATAATCGCAGGGAATCCTTTGATAACACGGATTCCTATTTTTCAATGATATCCCACGATCAAGACAATTGGCTGAATCCCGTGAAACCATTTCATGTAAGTTCATTGATATCTTCTTTTTATAAAGCAAATCGACTTCGATTCTTGAATAATCTACATCACTTCTGCTTCTATTGT------AACAAAAGATTCCCCTTTTATGTGGAAAAGGCTCGTATCAATAATTATGATTTTACGTATGGACAATTCCTCAATATCTTGTTCATTCGCAACCAAATATTTGATTTGTGCGGCGGTAAAAAAAAACATGCTTTTTTGGAGAGAGATACTATT------TCACCAATCGAGTCACAGGTATCTAACATATTCATACCTAAGGATTCTTCACAAAGTGGTGACGAAACGTATAACTTGTACAAATATTTCCATTTTCCAATTCGATCTGATCCATTC------GTTCGTAGAGCT------TTTTATTCGATCGCAGACATTTCTGGAACACCTCTAACAGAGGGAGAAATAGTCCATTTTGAAAGAACTTATTGTCAACCTCTTTCAGATCTGAATCTATCTGATTCAGAAGGGAAGAACTTGCATCAGTATCTCAATTTCAATTCAAACATGAGTTTGATTCACACTCCATGTTCTGAGAAAGATTTACCATCCGAAAAGAGGAAAAAGCGGAGTCTTTGTCTAAAGAAATGCGTTGAGAAAGGGCAGATGTATAGAACCTTTCAACGAGATAGTGCTTTTTCAACTCTCTCAAAATGGAATCTATTCCAAACATATATGCCATGGTTCCTTACTTCGGCAGGGTACAAATATCTAAATTTTTTATTTTTAGATACTTTTTCAGACCTATTGTCGATACTAAGTAACAGTCCAAAATTTGTATCCATTTTTCATGATATTATGTATGGATCAGATATATCATGGCGAATTCTTCAGAAAAAAGGGTGTCTTCCACAATGGAATCTGATAAGCGAAATTTCGAGAAAGTGTTTACATAATTTTCTTATGTTCGAAGAAATGATTCATAGAAATAATGAGTCACCATTGATATCGACACATCTGAGATTGCCAAATGTTCATGAGTTCCTCTATTCAAGCCTTTTCCTTCTTCTTGTTGTTGGATATCTCGTTCGTACACATCTTCTCTTTGTTTCCCGAGCCTCTAGTGAGTTACAGACAGAGTTCGAAAAGGTAAAATCTTTGATGATTCCACCATACATGATTGAGTTGCGAAAACTTCTGGATAGGTATCCTACATCTGAACTGAATTCTTTCTGGTTAAAGAATCTCTTTCTAGTTGCTCTGGAACAATTAGGAGATTCTCTAGAAGAAATCCGGGGTTCTGTTTCTGGCGGCAACATGCTATTG---GGTGGGGATCCCGCTTATGGGGTCAAATCAATCCGT------TCTAAGAAGAAATATTTGAATATCAATCTCATCGATCTCATAAGTATCATACCAAATCCCACCAATCGAATCACTTTTTCGAGAAATACGAGACATCTAAGTCATACAAGTAAAGAGATCTATTCATTGATAAGAAAAAGAAAAAACGTGAACAGTGATTGGATTGATGATAAAATGGAATCCTGGGTTGCGAACAGTGATTCGATTGATGATGAAGAAAGAGAATTTTTGGTTCAGTTCGCCACCTTAACGACAGAAAAAGGGATTGATCAAATTCTATTGAGTCTGACTCATAGTGATTATTTATCTAGTGATCATTTATCAAAGAACGACTCTGGTTATCAAATGATTGAACACCCGGGAGCAATTTACTTACGATATTTAGTTGACATTCATAAAAAGTGTCTAATGAATTATGAGTTCAATACATCCTGTTTAGCAGAAAGACGGATATTCCTTGCTCATTATCAGACAATCACTTATTCACAAACCTCGTGTGGGGCTAATAGTTTGCATTTCCCGTCTCATGAAAAACCCTTTTCGCTCCGCTTAGCCCTATCCCCCTCTAGGGGTATTTTAGCGATAGGTTCTATAGGAACTGGACGCTCCTATTTGGTCAAATACCTAGTGACAAACTCCTATGTTCCTTTG------GTATTTCTGAACAAGTTCTTGGATAACAAGCCTAAAGGTTTTCTTATTGATGATATCGAT------------------------------------ATTGATGATAGTGACGAGATT------------------GATGCTAGTGACGATATCGATCTTGACCTCGATACG------GAGCTGCTAACTCTGATGAATGCGCTAACTATGGATATGATGCCGGAAATAGACCGATTTTCTATCACCCTTCAATTCGAGTTAGCAAAAGCAATGTCTCCTTGCATAATATGGATTCCAAACATTCATGATCTGGATGGGAATGAGTCGAATTACTTATCCCTCGGTCTATTAGTGAACTCTCTATCCAGGGATTGTGAAAGATGTTTCACTAGAAATATTCTTGTTATTGCTTCGACTCATATTCCCCCAAAAGTGGATCCCGCTCTAATAGTTCCGAATAAATTAAATACATGCATTAAGATACGAAGGCTTCTTATTCCACAACAACGAAAGCACTTTTTCAATCTTTCATATACTAAGGGATTTCACTTGGAAAAGAAAATGTTCCATACTAATACTAATGAATTCGGGTCCATAACCATGGGTTCCAATGCACGAGATCTTGTAGCACTTACCAATGAGGCCTTAGCGATTAGTATTACACAGAAGAAATCAATTATAGACACTAATACAATTAGATCCGCTTTTCATAGACAAACTTGGGATTTGCGATCCCAGGTAAGATCGGTTCAGGATCATGAGATCCTTTTCTATCAGATAGGAAGGGCTGTTGCACAAAATGTACTTCTAAGTAATTGCCCCATAGATCCTATATCCATCTATATGAAGAAGAAATCATGTAACGAAAGGGATTCTTATTTGTACAAATCGTACTTCGAACTTGGAACGAGCATGAAGAAATTAACGATACTTCTTTATCTTTTGAGTTGTTCTGCCGGATCGGTCGCCCAAGACCTTTGGTCTCTACGCGGACCCGATGAAAAAAATGGGATCACTTCTTATGGACTCGTTGAGAATGCTTCTGATCTAGTTCATGGCCTATTAGAAGTAGAAGGTGCTCTGGGGAGATCCTCACGGACAGAAAAAGATTGCAGTCAGTTTGATAATGATCGAGTGACATTGCTTCTTCGGCCCGAACCAAGGAATCCTTTAGATATGATACAAAATGGATCTTGTTCTATCCTTGATCATAGATTTCTCTATGAAAAATACGAATCGGAGTTTGAAGAAGGGGAAGTAGAAGGAGCCCTCGACCCGCAACAGATAGAAGAGGATTTATTCAATCACATAGTTTGGGCTCCTAGAATATGGCGCCCTTGGGGCTTTCTATTTTATTGTATCGAAAGGCCCAATGAATTGGGATTTCCCTATTGGGCCAGGTCATTTGGGGGCAAGCGGATCATTTATGATGAAGAGGATGAGCTTCAAGAGAATGATTCGGAGTTCTTGCAGAGTGGAACCATGCAGTACCAGACACGAGATAGATCTTCCAAAGAACAAGGCTTTTTTCGAATAAGCCAATTCATTTGGGACCCTGCAGATCCACTCTTTTTCCTATTCAAAGATCAGCCCCCTGTCTCTGTGTTTTCACATCGAGAATTCTTTGCAGATGAAGAGATGTCAAAAGGGCTTCTTACTTCCCAAACAGATCCTCCTACATCTATATATAAACGCTGGTTTATCAAGACTACGCAAGAAAAGCACTTCGAATTGTTGATTCATCACCAGCGATGGATTAGAACCAATAGTTCATTATCTAATGGATCGTTCCGTTCTAATACTCTATCCGAGAGTTATCAGTATTTATCAAATCTGTTCCTATCTAACGGAAGGCTATTGGATCAAATGACAAAGACATTGTTGAGAAAACGATGGCTTTTCCCGGATGAAATGCAAATTGGATTCATG------------------------------
>Monanthes_muralis
GTGAGGGGACATCAATTCAAATCCTGGATTTTCGAATTGAGAGAGATATTGAGAGAGATCAATAATTCTCATCACTCTTTCTTAGATTCATGGACCCAATTCAATTCAGTGGGATCTTTTATTCACATTTTTTTCCACCAAGAGCGTTTTCTAAAACTCTTTGACCCCCAAATTTGGAGTATCCTACTTTCACGCAATTCACAGGGT------TCAACAAGCAATCGATATTTCACGATCAAGGGTGTAGTACTATTTGTAGTAGCGGTCCTTATATATCGTATTAACAATCGAAATATGGTCGAAAGAAAAAATATCTATTTGACAGGGCTTCTTCCTATACCTATGAATTCCATTGGACCCAGAAATGATACATTGGAAGAATCTTTTGGGTCTTCCAATATAAATAGGTTGATTGTTTCACTCCTGTATCTTCCAAAAGGAAAAAAGATCTCTGAGAGTTGTTTCCTGGATCCGAAAGAGAGTACTTGGGTTCTCCCAATAACTAAAAAGTGTATCATGCCTGAATCTAACTGGGGTTGGCGGTGGTGGAGGAACTGGATCGGAAAAAAGAGGGATTCTAGTTGTAAGATATCTAATGAAACCGTCGCTGGAATTGAGATCTCATTCAAAGAGAAAGATATCAAATATCTGGGGTTTCTTTTTGTATATTCTATGGATGATCCGATCCGCGAGGACCATGATTGGGAATTGTTTGATCGTCTTTCTCCGAGGAAGAGTCGAAACATAATCAACTTGAATTCGGGACAGCTATTCGAAATCTTAGTGAAACACTGGATTTGTTATCTCATGTCTGCTTTTCGTGAAAAAAAACCAATTGAAGTGGAGGGTTTCTTCAAACAACAAGGAGCTGGGTCAACTATTCAATCAAATGATATTGAGCACGTTTCCCATCTCTTCTCGAGAAACAAGTGGGCTATTTCTTTGCAAAATTGTGCTCGATTTCATATGTGGCAATTCCGACAAGATCTCTTCGTTAGTTGGGGGAAGAATCCGCACGAATCGGATTTTTTGAGGAACGTATCGAGAGAGAATTGGATTTGGTTAGACAATGTGTGGTTGGTAAACAAAGATCGGTTTTTTAGCAAGGTACAGAATGTCTCATCAAATATTCAATATGATTCCACAAGATCTAGTTTCGTTCAAGTAACGAATTCTAGCCAATTGAAAGGATCTGCTGATCAATCTAGAGATCATTTCGATTCCATTAGTAATGAGGATTCGGAATATCACACATTGATCAATCAAAGAGAGATTCACCAACTAAAAGAAAGATCGATTCTGTGGGATCCTTCCTTTCTTCAAACGGAACGAACAGAGATAGAATCAGACCGATTCCCGAAATGCCTTTCTGGATATTCCTCAATGTCCCGGCTATTCACGGAACGTGAGAAGCAGATGAATAATCATCTGCTTCCGGAAGAAATCGAAGAGGTTCTTAGGAATCCTACAAGATCCATTCGTTCTTTTTTCTCTGACAGATGGTCAGAACTTCATCTGGGTTCGAATCCTACTGAGAGGTCCACTAAAGATCAGAAATTGTTGAAG------AAAGAACAAGATCCTTCTTTTGTCCCTTCCAGGCGATCGGAAAAT------AAAGAAATGGTTAATATATTCAAGATAATTACGTATTTACAAAATACTGTCTCAATTCATCTTATTTCATCAGATCCGGGATGTGATATGGTTCCGAAGGACGAACCGGATATGGACAGTTCCAATAAGATTTCAGTCTTGAACAAAAACGCATTTTTTTATTTATTTCATCTATTCCATGACCGGGACAGGGGGGGATACGCGTTACGCCACGATTTTGAATCAGAAGAGAGATTTCACGAAAAGGCAGATCTATTCACTCTATCAATAACCGAGCCAGATCTGGTGTATTATAAGGGATTTTCCTTTTCTATTGATTCCTACGGATTGGATCAAAACCAATTCTTGAATGAG---------GCCAGGGATGAATCGAAAAAGAAATCTTTATTGGTTCTACCTCCTATTTTTTATGAAGAGAATGAATCTTTTTATCGAAGGATGAGAAAAAAAGGGGTCCGTATCTCCTGCGGGAATGATTTGGAAGATCCAAAACCAAAAAGAGTGGTATTTACTAGCAACAACATAATGGAGGCATTCAATCAATCTAGATTGATCCGAAATCTGATTCAAACCCAATATAGCACCTATGGGTACATAAGAAATGTATTGAATCCATTCTTTTTAATGAATAGATCCGATCGCAACTTCGAATATGGAATGCAAAGGGATCAAATAGGAAATGATACTCTGAATCATAGCACTCTAATGAAATATACGATCAACCAACATTTATCGAATTTGAAAAAGAGTCAGAAGAAATGGTTCGACCCTCTTATTTGGATTTCTCGAACCGAGAGATCCATGAATCGGGATCCTAATGCAGATAGATACAAAGGTTCCAATGGGAGCAAAAATTTCCAGGAGCATTTGGAACATTTCGTTTCTGAGCAGAAGAGCCATTTT------CAAGTAGTGTTCGATCGATTACTACGTAATCAATATTCGATTGATTGGTCTGAAGTTAGCGACAAAAAAGATTTGTCTAAGTCA---------------------CTT---CTTTTTTTGTCCAAGTTGCTTCTCTTTTTGTCTAACTCACTTCCTTTTTTCTTTGTGAGTTTTGGGAATATCCCCGTCCATAGGTCCGAGATCCACATCTATGAATTGAAAGGTCCGAATTATCAACTCTGCAATCAGTTGTTAGAATCAATAGGTCTTCAAATCGTTCATTTGAAAAAATGGAAACCCTTC------TTATTGGATGATCATGATACTTCTCAAAAATCGAAATTCTTGATCAATGGAGGAACAATATCACCGTTTTTGTTCAATAAGATACCAAAGTGGATGATTGACTCATTCCATACTAGAAATAATCGCAGGGAATCCTTTGATAACACGGATTCCTATTTTTCAATGATATCCCACGATCAAGACAATTGGCTGAATCCCGTGAAACCATTTCATGTAAGTTCATTGATATCTTCTTTTTATAAAGCAAATCGACTTCGATTCTTGAATAATCTACATCACTTCTGCTTCTATTGT------AACAAAAGATTCCCCTTTTATGTGGAAAAGGCTCGTATCAATAATTATGATTTTACGTATGGACAATTCCTCAATATCTTGTTCATTCGCAACCAAATATTTGATTTGTGCGGCGGTAAAAAAAAACATGCTTTTTTGGAGAGAGATACTATT------TCACCAATCGAGTCACAGGTATCTAACATATTCATACCTAAGGATTCTTCACAAAGTGGTGACGAAACGTATAACTTGTACAAATATTTCCATTTTCCAATTCGATCTGATCCATTC------GTTCGTAGAGCT------TTTTATTCGATCGCAGACATTTCTGGAACACCTCTAACAGAGGGAGAAATAGTCCATTTTGAAAGAACTTATTGTCAACCTCTTTCAGATCTGAATCTATCTGATTCAGAAGGGAAGAACTTGCATCAGTATCTCAATTTCAATTCAAACATGAGTTTGATTCACACTCCATGTTCTGAGAAAGATTTACCATCCGAAAAGAGGAAAAAGCGGAGTCTTTGTCTAAAGAAATGCGTTGAGAAAGGGCAGATGTATAGAACCTTTCAACGAGATAGTGCTTTTTCAACTCTCTCAAAATGGAATCTATTCCAAACATATATGCCATGGTTCCTTACTTCGGCAGGGTACAAATATCTAAATTTTTTATTTTTAGATACTTTTTCAGACCTATTGTCGATACTAAGTAACAGTCCAAAATTTGTATCCATTTTTCATGATATTATGTATGGATCAGATATATCATGGCGAATTCTTCAGAAAAAAGGGTGTCTTCCACAATGGAATCTGATAAGCGAAATTTCGAGAAAGTGTTTACATAATTTTCTTATGTTCGAAGAAATGATTCATAGAAATAATGAGTCACCATTGATATCGACACATCTGAGATTGCCAAATGTTCATGAGTTCCTCTATTCAAGCCTTTTCCTTCTTCTTGTTGTTGGATATCTCGTTCGTACACATCTTCTCTTTGTTTCCCGAGCCTCTAGTGAGTTACAGACAGAGTTCGAAAAGGTAAAATCTTTGATGATTCCACCATACATGATTGAGTTGCGAAAACTTCTGGATAGGTATCCTACATCTGAACTGAATTCTTTCTGGTTAAAGAATCTCTTTCTAGTTGCTCTGGAACAATTAGGAGATTCTCTAGAAGAAATCCGGGGTTCTGTTTCTGGCGGCAACATGCTATTG---GGTGGGGATCCCGCTTATGGGGTCAAATCAATCCGT------TCTAAGAAGAAATATTTGAATATCAATCTCATCGATCTCATAAGTATCATACCAAATCCCACCAATCGAATCACTTTTTCGAGAAATACGAGACATCTAAGTCATACAAGTAAAGAGATCTATTCATTGATAAGAAAAAGAAAAAACGTGAACAGTGATTGGATTGATGATAAAATGGAATCCTGGGTTGCGAACAGTGATTCGATTGATGATGAAGAAAGAGAATTTTTGGTTCAGTTCGCCACCTTAACGACAGAAAAAGGGATTGATCAAATTCTATTGAGTCTGACTCATAGTGATTATTTATCTAGTGATCATTTATCAAAGAACGACTCTGGTTATCAAATGATTGAACACCCGGGAGCAATTTACTTACGATATTTAGTTGACATTCATAAAAAGTGTCTAATGAATTATGAGTTCAATACATCCTGTTTAGCAGAAAGACGGATATTCCTTGCTCATTATCAGACAATCACTTATTCACAAACCTCGTGTGGGGCTAATAGTTTGCATTTCCCGTCTCATGAAAAACCCTTTTCGCTCCGCTTAGCCCTATCCCCCTCTAGGGGTATTTTAGCGATAGGTTCTATAGGAACTGGACGCTCCTATTTGGTCAAATACCTAGTGACAAACTCCTATGTTCCTTTG------GTATTTCTGAACAAGTTCTTGGATAACAAGCCTAAAGGTTTTCTTATTGATGATATCGAT------------------------------------ATTGATGATAGTGACGAGATT------------------GATGCTAGTGACGATATCGATCTTGACCTCGATACG------GAGCTGCTAACTCTGATGAATGCGCTAACTATGGATATGATGCCGGAAATAGACCGATTTTCTATCACCCTTCAATTCGAGTTAGCAAAAGCAATGTCTCCTTGCATAATATGGATTCCAAACATTCATGATCTGGATGGGAATGAGTCGAATTACTTATCCCTCGGTCTATTAGTGAACTCTCTATCCAGGGATTGTGAAAGATGTTTCACTAGAAATATTCTTGTTATTGCTTCGACTCATATTCCCCCAAAAGTGGATCCCGCTCTAATAGTTCCGAATAAATTAAATACATGCATTAAGATACGAAGGCTTCTTATTCCACAACAACGAAAGCACTTTTTCAATCTTTCATATACTAAGGGATTTCACTTGGAAAAGAAAATGTTCCATACTAATACTAATGAATTCGGGTCCATAACCATGGGTTCCAATGCACGAGATCTTGTAGCACTTACCAATGAGGCCTTAGCGATTAGTATTACACAGAAGAAATCAATTATAGACACTAATACAATTAGATCCGCTTTTCATAGACAAACTTGGGATTTGCGATCCCAGGTAAGATCGGTTCAGGATCATGAGATCCTTTTCTATCAGATAGGAAGGGCTGTTGCACAAAATGTACTTCTAAGTAATTGCCCCATAGATCCTATATCCATCTATATGAAGAAGAAATCATGTAACGAAAGGGATTCTTATTTGTACAAATCGTACTTCGAACTTGGAACGAGCATGAAGAAATTAACGATACTTCTTTATCTTTTGAGTTGTTCTGCCGGATCGGTCGCCCAAGACCTTTGGTCTCTACGCGGACCCGATGAAAAAAATGGGATCACTTCTTATGGACTCGTTGAGAATGCTTCTGATCTAGTTCATGGCCTATTAGAAGTAGAAGGTGCTCTGGGGAGATCCTCACGGACAGAAAAAGATTGCAGTCAGTTTGATAATGATCGAGTGACATTGCTTCTTCGGCCCGAACCAAGGAATCCTTTAGATATGATACAAAATGGATCTTGTTCTATCCTTGATCATAGATTTCTCTATGAAAAATACGAATCGGAGTTTGAAGAAGGGGAAGTAGAAGGAGCCCTCGACCCGCAACAGATAGAAGAGGATTTATTCAATCACATAGTTTGGGCTCCTAGAATATGGCGCCCTTGGGGCTTTCTATTTTATTGTATCGAAAGGCCTAATGAATTGGGATTTCCCTATTGGGCCAGGTCATTTGGGGGCAAGCGGATCATTTATGATGAAGAGGATGAGCTTCAAGAGAATGATTCGGAGTTCTTGCAGAGTGGAACCATGCAGTACCAGACACGAGATAGATCTTCCAAAGAACAAGGCTTTTTTCGAATAAGCCAATTCATTTGGGACCCTGCAGATCCACTCTTTTTCCTATTCAAAGATCAGCCCCCTGTCTCTGTGTTTTCACATCGAGAATTCTTTGCAGATGAAGAGATGTCAAAAGGGCTTCTTACTTCCCAAACAGATCCTCCTACATCTATATATAAACGCTGGTTTATCAAGACTACGCAAGAAAAGCACTTCGAATTGTTGATTCATCACCAGCGATGGATTAGAACCAATAGTTCATTATCTAATGGATCGTTCCGTTCTAATACTCTATCCGAGAGTTATCAGTATTTATCAAATCTGTTCCTATCTAACGGAAGGCTATTGGATCAAATGACAAAGACATTGTTGAGAAAACGATGGCTTTTCCCGGATGAAATGCAAATTGGATTCATG------------------------------
>Monanthes_polyphylla
GTGAGGGGACATCAATTCAAATCCTGGATTTTCGAATTGAGAGAGATATTGAGAGAGATCAATAATTCTCATCACTCTTTCTTAGATTCATGGACCCAATTCAATTCAGTGGGATCTTTCATTCACATTTTTTTCCACCAAGAGCGTTTTCTAAAACTCTTTGACCCCCAAATTGGGAGTATCCTACTTTCACGCAATTCACAGGGT------TCAACAAGCAATCGATATTTCACGATCAAGGGTGTAGTACTATTTGTAGTAGCGGTCCTTATATATCGTATTAACAATCGAAATATGGTCGAAAGAAAAAATATCTATTTGACAGGGCTTCTTCCTATACCTATGAATTCCATTGGACCCAGAAATGATACATTGGAAGAATCTTTTGGGTCTTCCAATATAAATAGGTTGATTGTTTCACTCCTGTATCTTCCAAAAGGAAAAAAGATCTCTGAGAGTTGTTTCCTGGATCCGAAAGAGAGTACTTGGGTTCTCCCAATAACTAAAAAGTGTATCATGCCTGAATCTAACTGGGGTTGGCGGTGGTGGAGGAACTGGATCGGAAAAAAGAGGGATTCTAGTTGTAAGATATCTAATGAAACCGTCGCTGGAATTGAGATCTCATTCAAAGAGAAAGATATCAAATATCTGGGGTTTCTTTTTGTATATTCTATGGATGATCCGATCCGCAAGGACCATGATTGGGAATTGTTTGATCGTCTTTCTCCGAGGAAGAGTCGAAACATAATCAACTTGAATTCGGGACAGCTATTCGAAATCTTAGTGAAACACTGGATTTGTTATCTCATGTCTGCTTTTCGTGAAAAAAAACCAATTGAAGTGGAGGGTTTCTTCAAACAACAAGGAGCTGGGTCAACTATTCAATCAAATGATATTGAGCACGTTTCCCATCTCTTCTCGAGAAACAAGTGGGCTATTTCTTTGCAAAATTGTGCTCGATTTCATATGTGGCAATTCCGACAAGATCTCTTCGTTAGTTGGGGGAAGAATCCGCACGAATCGGATTTTTTGAGGAACGTATCGAGAGAGAATTGGATTTGGTTAGACAATGTGTGGTTGGTAAACAAAGATCGGTTTTTTAGCAAGGTACAGAATGTCTCATCAAATATTCAATATGATTCCACAAGATCTAGTTTCGTTCAAGTAACGAATTCTAGCCAATTGAAAGGATCTGCTGATCAATCTAGAGATCATTTCGATTCCATTAGTAATGAGGATTCGGAATATCACACATTGATCAATCAAAGAGAGATTCACCAACTAAAAGAAAGATCGATTCTGTGGGATCCTTCCTTTCTTCAAACGGAACGAACAGAGATAGAATCAGACCGATTCCCGAAATGCCTTTCTGGATATTCCTCAATGTCCCGGCTATTCACGGAACGTGAGAAGCAGATGAATAATCATCTGCTTCCGGAAGAAATCGAAGAAGTTCTTAGGAATCCTACAAGATCCATTCGTTCTTTTTTCTCTGACAGATGGTCAGAACTTCATCTGGGTTCGAATCCTACTGAGAGGTCCACTAAAGATCAGAAATTGTTGAAG------AAAGAACAAGATCCTTCTTTTGTCCCTTCCAGGCGATCGGAAAAT------AAAGAAATGGTTAATATATTCAAGATAATTACGTATTTACAAAATACTGTCTCAATTCATCTTATTTCATCAGATCCGGGATGTGATATGGTTCCGAAGGACGAACCGGATATGGACAGTTCCAATAAGATTTCAGTCTTGAACAAAAACGCATTTTTTTATTTATTTCATCTATTCCATGACCGGGACAGGGGGGGATACGCGTTACGCCACGATTTTGAATCAGAAGAGAGATTTCACGAAAAGGCAGATCTATTCACTCTATCAATAACCGAGCCAGATCTGGTGTATTATAAGGGATTTTCCTTTTCTATTGATTCCTACGGATTGGATCAAAACCAATTCTTGAATGAG---------GCCAGGGATGAATCGAAAAAGAAATCTTTATTGGTTCTACCTCCTATTTTTTATGAAGAGAATGAATCTTTTTATCGAAGGATGAGAAAAAAAGGGGTCCGTATCTCCTGCGGGAATGATTTGGAAGATCCAAAACCAAAAAGAGTGGTATTTACTAGCAACAACATAATGGAGGCATTCAATCAATCTAGATTGATCCGAAATCTTATTCAAACCCAATATAGCACCTATGGGTACATAAGAAATGTATTGAATCCATTCTTTTTAATGAATAGATCCGATCGCAACTTCGAATATGGAATGCAAAGGGATCAAATAGGAAATGATACTCTGAATCATAGCACTCTAATGAAATATACGATCAACCAACATTTATCGAATTTGAAAAAGAGTCAGAAGAAATGGTTCGACCCTCTTATTTGGATTTCTCGAACCGAGAGATCCATGAATCGGGATCCTAATGCAGATAGATACAAAGGTTCCAATGGGAGCAAAAATTTCCAGGAGCATTTGGAACATTTCGTTTCTGAGCAGAAGAGCCATTTT------CAAGTAGTGTTCGATCGATTACTACGTAATCAATATTCGATTGATTGGTCTGAAGTTAGCGACAAAAAAGAT---------------------------------------------TTGTCCAAGTTGCTTCTCTTTTTGTCTAACTCACTTCCTTTTTTCTTTGTGAGTTTTGGGAATATCCCCGTCCATAGGTCCGAGATCCACATCTATGAATTGAAAGGTCCGAATTATCAACTCTGCAATCAGTTGTTAGAATCAATAGGTCTTCAAATCGTTCATTTGAAAAAATGGAAACCCTTC------TTATTGGATGATCATGATACTTCTCAAAAATCGAAATTCTTGATCAATGGAGGAACAATATCACCGTTTTTGTTCAATAAGATACCAAAGTGGATGATTGACTCATTCCATACTAGAAATAATCGCAGGGAATCCTTTGATAACACGGATTCCTATTTTTCAATGATATCCCACGATCAAGACAATTGGCTGAATCCCGTGAAACCATTTCATGTAAGTTCATTGATATCTTCTTTTTATAAAGCAAATCGACTTCGATTCTTGAATAATCTACATCACTTCTGCTTCTATTGT------AACAAAAGATTCCCCTTTTATGTGGAAAAGGCTCGTATCAATAATTATGATTTTACGTATGGACAATTCCTCAATATCTTGTTCATTCGCAACCAAATATTTGATTTGTGCGGCGGTAAAAAAAAACATGCTTTTTTGGAGAGAGATACTATT------TCACCAAGCGAGTCACAGGTATCTAACATATTCATACCTAAGGATTCTTCACAAAGTGGTGACGAAACGTATAACTTGTACAAATATTTCCATTTTCCAATTCGATCTGATCCATTC------GTTCGTAGAGCT------TTTTATTCGATCGCAGACATTTCTGGAACACCTCTAACAGAGGGAGAAATAGTCCATTTTGAAAGAACTTATTGTCAACCTCTTTCAGATCTGAATCTATCTGATTCAGAAGGGAAGAACTTGCATCAGTATCTCAATTTCAATTCAAACATGAGTTTGATTCACACTCCATGTTCTGAGAAAGATTTACCACCCGAAAAGAGGAAAAAGCGGAGTCTTTGTCTAAAGAAATGCGTTGAGAAAGGGCAGATGTATAGAACCTTTCAACGAGATAGTGCTTTTTCAACTCTCTCAAAATGGAATCTATTCCAAACATATATGCCATGGTTCCTTACTTCGGCAGGGTACAAATATCTAAATTTTTTATTTTTAGATACTTTTTCAGACCTATTGTCGATACTAAGTAACAGTCCAAAATTTGTATCCATTTTTCATGATATTATGTATGGATCAGATATATCATGGCGAATTCTTCAGAAAAAAGGGTGTCTTCCACAATGGAATCTGATAAGCGAAATTTCGAGAAAGTGTTTACATAATTTTCTTATGTTCGAAGAAATGATTCATAGAAATAATGAGTCACCATTGATATCGACACATCTGAGATTGCCAAATGTTCATGAGTTCCTCTATTCAAGCCTTTTCCTTCTTCTTGTTGTTGGATATCTCGTTCGTACACATCTTCTCTTTGTTTCCCGAGCCTCTAGTGAGTTACAGACAGAGTTCGAAAAGGTAAAATCTTTGATGATTCCACCATACATGATTGAGTTGCGAAAACTTCTGGATAGGTATCCTACATCTGAACTGAATTCTTTCTGGTTAAAGAATCTCTTTCTAGTTGCTCTGGAACAATTAGGAGATTCTCTAGAAGAAATCCGGGGTTCTGTTTCTGGCGGCAACATGCTATTG---GGTGGGGATCCCGCTTATGGGGTCAAATCAATCCGT------TCTAAGAAGAAATATTTGAATATCAATCTCATCGATCTCATAAGTATCATACCAAATCCCACCAATCGAATCACTTTTTCGAGAAATACGAGACATCTAAGTCATACAAGTAAAGAGATCTATTCATTGATAAGAAAAAGAAAAAACGTGAACAGTGATTGGATTGATGATAAAATGGAATCCTGGGTTGCGAACAGTGATTCGATTGATGATGAAGAAAGAGAATTTTTGGTTCAGTTCGCCACCTTAACGACAGAAAAAGGGATTGATCAAATTCTATTGAGTCTGACTCATAGTGATTATTTATCTAGTGATCATTTATCAAAGAACGACTCTGGTTATCAAATGATTGAACACCCGGGAGCAATTTACTTACGATATTTAGTTGACATTCATAAAAAGTGTCTAATGAATTATGAGTTCAATACATCCTGTTTAGCAGAAAGACGGATATTCCTTGCTCATTATCAGACAATCACTTATTCACAAACCTCGTGTGGGGCTAATAGTTTGCATTTCCCGTCTCATGAAAAACCCTTTTCGCTCCGCTTAGCCCTATCCCCCTCTAGGGGTATTTTAGCGATAGGTTCTATAGGAACTGGACGCTCCTATTTGGTCAAATACCTAGTGACAAACTCCTATGTTCCTTTG------GTATTTCTGAACAAGTTCTTGGATAACAAGCCTAAAGGTTTTCTTATTGATGATATCGAT------------------------------------ATTGATGATAGTGACGAGATT------------------GATGCTAGTGACGATATCGATCTTGACCTCGATACG------GAGCTGCTAACTCTGATGAATGTGCTAACTATGGATATGATGCCGGAAATAGACCGATTTTCTATCACCCTTCAATTCGAGTTAGCAAAAGCAATGTCTCCTTGCATAATATGGATTCCAAACATTCATGATCTGGATGGGAATGAGTCGAATTACTTATCCCTCGGTCTATTAGTGAACTCTCTATCCAGGGATTGTGAAAGATGTTTCACTAGAAATATTCTTGTTATTGCTTCGACTCATATTCCCCCAAAAGTGGATCCCGCTCTAATAGTTCCGAATAAATTAAATACATGCATTAAGATACGAAGGCTTCTTATTCCACAACAACGAAAGCACTTTTTCAATCTTTCATATACTAAGGGATTTCACTTGGAAAAGAAAATGTTCCATACTAATACTAATGAATTCGGGTCCATAACCATGGGTTCCAATGCACGAGATCTTGTAGCACTTACCAATGAGGCCTTAGCGATTAGTATTACACAGAAGAAATCAATTATAGACACTAATACAATTAGATCCGCTTTTCATAGACAAACTTGGGATTTGCGATCCCAGGTAAGATCGGTTCAGGATCATGAGATCCTTTTCTATCAGATAGGAAGGGCTGTTGCACAAAATGTACTTCTAAGTAATTGCCCCATAGATCCTATATCTATCTATATGAAGAAGAAATCATGTAACGAAAGGGATTCTTATTTGTACAAATCGTACTTCGAACTTGGAACGAGCATGAAGAAATTAACGATACTTCTTTATCTTTTGAGTTGTTCTGCCGGATCGGTCGCCCAAGACCTTTGGTCTCTACGCGGACCCGATGAAAAAAATGGGATCACTTCTTATGGACTCGTTGAGAATGCTTCTGATCTAGTTCATGGCCTATTAGAAGTAGAAGGTGCTCTGGGGAGATCCTCACGGACAGAAAAAGATTGCAGTCAGTTTGATAATGATCGAGTGACATTGCTTCTTCGGCCCGAACCAAGGAATCCTTTAGATATGATACAAAATGGATCTTGTTCTATCCTTGATCATAGATTTCTCTATGAAAAATACGAATCGGAGTTTGAAGAAGGGGAAGTAGAAGGAGCCCTCGACCCGCAACAGATAGAAGAGGATTTATTCAATCACATAGTTTGGGCTCCTAGAATATGGCGCCCTTGGGGCTTTCTATTTTATTGTATCGAAAGGCCCAATGAATTGGGATTTCCCTATTGGGCCAGGTCATTTGGGGGCAAGCGGATCATTTATGATGAAGAGGATGAGCTTCAAGAGAATGATTCGGAGTTCTTGCAGAGTGGAACCATGCAGTACCAGACACGAGATAGATCTTCCAAAGAACAAGGCTTTTTTCGAATAAGCCAATTCATTTGGGACCCTGCAGATCCACTCTTTTTCCTATTCAAAGATCAGCCCCCTGTCTCTGTGTTTTCACATCGAGAATTCTTTGCAGATGAAGAGATGTCAAAAGGGCTTCTTACTTCCCAAACAGATCCTCCTACATCTATATATAAACGCTGGTTTATCAAGACTACGCAAGAAAAGCACTTCGAATTGTTGATTCATCACCAGCGATGGATTAGAACCAATAGTTCATTATCTAATGGATCGTTCCGTTCTAATACTCTATCCGAGAGTTATCAGTATTTATCAAATCTGTTCCTATCTAACGGAAGGCTATTGGATCAAATGACAAAGACATTGTTGAGAAAACGATGGCTTTTCCCGGATGAAATGCAAATTGGATTCATG------------------------------
>Rosularia_alpestris
GTGAAGGGACATCAATTCAAATCCTGGATTTTCGAATTGAGAGAGATATTGAGAGAGATCAAGAATTCT---CACTCTTTCTTAGATTCATGGACCCAATTCAATTCAGTGGGATCTTTCATTCACATTTTTTTCCACCAAGAGCGTTTTCTAAAACTCTTTGACCCCCGAATTTGGAGTATCCTACTTTCACGCAATTCACAGGGT------TCAACAAGCAATCGATATTTCAGGATCAAGGGTGTAGTACTATTTGTAGTAGCGGTCCTTATATATCGTATTAACAATCGAAATATGGTCGAAAGAAAAAATATCTATTTGACAGGGCTTCTTCCTATACCTATGAATTCCATTGGACCCAGAAATGATACATTGGAAGAATCTTTTGGGTCTTCCAATATCAATAGGTTGATTGTTTCACTCCTGTATCTTCCAAAAGGAAAAAAGATCTCTGAGAGTTGTTTCCTGGATCCGAAAGAGAGCACTTGGGTTCTCCCAATAACTAAAAAGTGTATCATGCCTGAATCTAACTGGGGTTGGCGGTGGTGGAGGAACTGGATCGGAAAAAAGAGGGATTCTAGTTGTAAGATATCTAATGAAACCGTCGCTGGAATTGAGATCTCATTCAAAGAGAAAGATATCAAATATCTGGGGTTTCTTTTTGTATATTCTATGGATGATCCGATCCGCAAGGACCATGATTGGGAATTGTTTGATCGTCTTTCTCCGAGGAAGAGGCGAAACATAATCAACTTGAATTCGGGACAGCTATTCGAAATCTTAGTGAAACACTGGATTTGTTATCTCATGTCTGCTTTTCGTGAAAAAAAACCAATTGAAGTGGAGGGTTTCTTCAAACAACAAGGAGCTGGGTCAACTATTCAATCAAATGATATTGAACACGTTTCCCATCTCTTCTCGAGAAACAAGCGGGCTATTTCTTTGCAAAATTGTGCTCGATTTCATATGTGGCAATTCCGACAAGATCTCTTCGTTAGTTGGGGGAAGAATCCGCACGAATCGGATTTTTTGAGGAACGTATCGAGAGAGAATTGGATTTGGTTAGACAATGTGTGGTTGGTAAACAAGGATCGGTTTTTTAGCAAGGTACAGAATGTCTCATCAAATATTCAATATGATTCCACAAGATCTAGTTTCGTTCAAGTAACGAATTCTAGCCAATTGAAAGGATCTTCTGATCAATCTATAGATCATTTCGATTCCATTAGTAATGAGGATTCGGAATATCACACATTGATCAATCAAAGAGAGATTCACCAACGAAAAGAAAGATCAATTCTTTGGGATCCTTCCTTTCTTCAAACGGAACGAACAGAGATAGAATCAGACCGATTCCCGAAATGCCTTTCTGGATATTCCTCAATGTCCCGGCTATTCACGGAACGTGAGAAGCAGATGAATAATCATCTGCTTCCGGAAGAAATCGAAGAAGTTCTTGGGAATCCTACAAGATCCATTCGTTCTTTTTTCTCTGACAGATGGTCAGAACTTCATCTGGGTTCGAATCCTACTGAGAGGTCCACTAAAGATCAGAAATTGTTGAAG------AAAGAACAAGATCCTTCTTTTGTCCCTTCCAGGCGATCGGAAAAT------AAAGAAATGGTTAATATATTCAAGATAATTACGTATTTACAAAATACTGTCTCAATTCATCTTATTTCATCAGATCCGGGATGTGATATGGTTCCGAAGGACGAACCGGATATGGACAGTTCCAATAAGATTTCAGTCTTGAACAAAAATCCATTTTTTGATTTATTTCATCTATTCCATGACCGGAACAGGGGGGGATACGCGTTACGCCACGATTTTGAATCAGAAGAGAGATTTCACGAAAAGGCAGATCTATTCACTCTATCAATAACCGAGCCAGATCTGGTGTATCATAAGGGATTTGCCTTTTCTATTGATTCCTACGGATTGGATCAAAACCAATTCTTGAATGAG---------GCCAGGGATGAATCGAAAAAGAAATCTTTATTGGTTCTACCTCCTATTTTTTATGAAGAGAATGAATCTTTTTATCGAAGGATGAGAAAAAAATGGGTCCGTATCTCCTGCGGGAATGATTTGGAAGATCCAAAACCAAAAAGAGTGGTATTTGCTAGCAACAACATAATGGAGGCATTCAATCAATCTATATTGATTCGAAATCTGATTCAAATCCAATATAGCACCTATGGGTACATAAGAAATGTATTGAATCCATTCTTTTTAATGAATAGATCCGATCGCAACTTCGAATATGGAATTCAAAGGGATCAAATAGGAAATGATACTCTGAATCATAGAACTCTAATGAAATATACGATCAACCAGCATTTATCGAATTTGAAAAAGAGTCAGAAGAAATGGTTCGACCCTCTTATTTGGATTTCTCGAACCGAGAGATCCATGAATCGGGATCCTAATGCAGATAGATACAAAGGGTCCAATGGGAGCAAAAATTTCCAG---------GAACATTTCGTTTCTGAGCAGAAGAGCCATTTT------CAAGTAGTGTTCGATCGATTACTACGTAATCAATATTCGATTGATTGGTCTGAAGTTATCGACAAAAAAGATTTGTCTAAT------------------------------CTTTTTTTGTCCAAGTTGCTTCTCTTTTTGTCTAACTCACTTCCTTGTTTCTTTGTGAGTTTCGGGAATATCCCCGTTCATAGGTCCGAGATCCACATCTATGAATTGAAAGGTCCGAATTATCAACTCTGCAATCAGTTGTTAGAATCAATAGGTCTTCAAATCGTTCATTTGAAAAAATGGAAACCCTTC------TTATTGGATGATCATGATACTTCTCAAAAATCTAAATTCTTGATCAATGGAGGAACAATATCACCATTTTTGTTCAATAAGATACCAAAGTGGATGATTGACTCATTCCATACTAGAAATAATCGCAGGAAATCCTTTGATAACACGGATTCCTATTTTTCAATGATATCCCACGATCAAGACAATTGGCTGAATCCCGTGAAACCATTTCATGGAAGTTCATTGATATCTTCTTTTTATAAAGCAAATCGACTTCGATTCTTGAATAATCTACATCACTTCTGCTTCTATTGT------AACAAAAGATTCCCCTTTTATGTGGAAAAGGCCCGTCTCAATAATTATGATTTTACGTATGGACAATTCCTCAATATCTTGTTCATTCGCAACAAAATATTTGATTTGTGCGGCGGTAAAAAAAAACATGCTTTTTTGGAGAGAGATACTATT------TCACCAATCGAGTCACAGGTATCTAACATATTCATACCTAAGGATTCTCCACAAAGTGGTGACGAAACGTATAACTTGTACAAATATTTCCATTTTCCAATTCAATCCGATCCATTC------GTTCGTAGAGCT------TTTTATTCGATCGCAGACATTTCTGGAACACCTCTAACAGAGGGAGAAATAGTCCATTTTGAAAGAACTTATTGTCAACCTCTTTCAGATCTGAATCTATCTGATTCAGAAGGGAAGAACTTGCATCAGTATCTCAATTTCAATTCAAACATGAGTTTGATTCACACTCCATGTTCTGAGAAAGATTTACCATCCGAAAATAGGAAAAAACGGAGTCTTTGTCTAAAGAAATGCGTTGAGAAAGGGCAGATGTATAGAACCTTTCAACGAGATAGTGCTTTTTCAACTCTCTCAAAATGGAATCTATTCCAAACATATATGCCATGGTTCCTTACTTCGGCAGGGTACAAATATCTAAATTTTTTATTTTTAGATACTTTTTCAGACCTATTGTCGATACTAAGTAACAGTCCAAAATTTGTATCCATTTTTCATGATATTATGTATGGATCAGATATATCATGGCGAATTCTTCAGAAAAAAGGGTGTCTTCCACAATGGAATCTGATAAGCGAAATTTCGAGAAAGTGTTTACATAATTTTCTTATGTTCGAAGAAATGATTCATCGAAATAATGAGTCACCATTGATATCGACACATCTGAGATTGCCAAATGTTCATGAGTTCCTCTATTCAAGCCTTTTCCTTCTTCTTGTTGTTGGATATCTCGTTCGTACACATCTTCTCTTTGTTTCCCGAGCCTCTAGTGAGTTACAGACAGAGTTCGAAAAGGTCAAATCTTTGATGATTCCACCATACATGATTGAGTTGCGAAAACTTCTGGATAGGTATCCTACATCTGAACTGAATTCTTTCTGGTTAAAGAATCTCTTTCTAGTTGCTCTGGAACAATTAGGAGATTCTCTAGAAGAAATCCGGGGTTCTGTTTCTGGCGTCAACATGCTATTG---GGTGGTGATCCCGCTTATGGGGTCAAATCAATCCGT------TCTAAGAAGAAATATTTGAATATCAATCTCATCGATCTCATAAGTATCATACCAAATCCCACCAATCGAATCACTTTTTCGAGAAATACGAGACATCTAAGTCATACAAGTAAAGAGATCTATTCATTGATAAGAAAAAGAAAAAACGTGAACAGTGATTGGATTGATGATAAAATGGAATCCTGGGTTGCGAACAGTGATTGGATTGATGATGAAGAAAGAGAATTTTTGGTTCAGTTCTCCACCTTAACGACAGAAAAAGGGATTGATCAAATTCTATTGAGTCTGACTCATAGTGATTATTTATCTAGTGATCATTTATCAAAGAACGACTCTGGTTATCAAATGATTGAACACCCGGGAGCAATTTACTTACGATATTTAGTTGACATTCATAAAAAGTGTCTAATGAATTATGAGTTCAATACATCCTGTTTAGCAGAAAGACGGATATTCCTTGCTCATTATCAGACAATCACTTATTCACAAACCTCGTGTGGGGCTAATAGTTTTCATTTCCCGTCTCATGAAAAACCCTTTTCGCTCCGCTTAGCCCTATCCCCCTCTAGGGGTATTTTAGTGATAGGTTCTATAGGAACTGGACGCTCCTATTTGGTCAAATACCTAGTGACAAACTCCTACGTTCCTTTG------GTATTTCTGAACAAGTTCCTGGATAACAAGCCTAAAGGTTTTCTTATTGATGATATCGAT------------------ATTGATGATAGTGACAATATTGATGATAGTGACGGGATT------------------GATGCTAGTGACGATATCGATCTTGACCTCGATACG------GAGCTGCTAACTCTGATGAATGCGCTAACTATGGATATGATGCCGGAAATAGACCGATTTTCTATCACCCTTCAATTCGAATTAGCAAAAGCAATGTCTCCTTGCATAATATGGATTCCAAACATTCATGATCTGGATGTGAATGAGTCGAATTACTTATCCCTCGGTCTATTAGTGAACTATCTATCCAGGGATTGTGAAAGATGTTCCACTAGAAATATTCTTGTTATTGCTTCGACTCATATTCCCCAAAAAGTGGATCCCGCTCTAATAGTTCCGAATAAATTAAATACATGCATTAAGATACGAAGGCTTCTTATTCCACAACAACGAAAGCACTTTTTCAATCTTTCATATACTAAGGGATTTCACTTGGAAAAGAAAATGTTCCAT------ACTAATGAATTCGGGTCCATAACCATGGGTTCCAATGCACGAGATCTTGTAGCACTTACCAATGAGGCCTTAGCGATTAGTATTACACAGAAGAAATCAATTATAGACACTAATACAATTAGATCCGCTCTTCATAGACAAACTTGGGATTTGCGATCCCAGGTAAGATCGGTTCAGGATCATGAGATCCTTTTCTATCAGATAGGAAGGGCTGTTGCACAAAATGTACTTCTAAGTAATTGCCCCATAGATCCTATATCTATCTATATGAAGAAGAAATCATGTAACGAAAGGGATTCTTATTTGTACAAATGGTACTTCGAACTTGGAACGAGCATGAAGAAATTAACGATACTTCTTTATCTTTTGAGTTGTTCTGCCGGATCGGTCGCCCAAGACCTTTGGTCTCTACCCGGACCCGATGAAAAAAATGGGATT---TCTTATGGACTCGTTGAGAATGCTTCTGATCTAGTTCATGGCCTATTAGAAGTAGAAGGTGCTCTGGGGGGATCCTCACGGACAGAAAAAGATTGCAGTCAGTTTGATAATGATCGAGTGACATTGCTTCTTCGGCCCGAACCAAGGAATCCTTTAGATATGATGCAAAATGGATCTTGTTCTATCGTTGATCATAGATTTCTCTATGAAAAATACGAATCGGAGTTTGAAGAAGGGGAAGTAGAAGGAGCCCTCGACCCGCAACAGATAGAAGAGGGTTTATTCAATCACATAGTTTGGGCTCCTAGAATATGGCGCCCTTGGGGCTTTCTATTTTATTGTATCGAAAGGCCCAATGAATTGGGATTTCCCTATTGGGCCAGGTCATTTCGGGGCAAGCGGATCATTTATGATGAAGAGAATGAGCTTCAAGAGAATGATTCGGAGTTCTTGCAGAGTGGAACCATGCAGTACCAGACACGAGATAGATCTTCCAAAGAACAAGGCTTTTTTCGAATAAGCCAATTCATTTGGGACCCTGCAGATCCACTCTTTTTCCTATTCAAAGATCAGCCCCCTGTCTCTGTGTTTTCACATCGGGAATTCTTTGCAGATGAAGAGATGTCAAAAGGGCTTCTTACTTCCCAAATGGATCCTCCTACATCTATATATAAACGCTGGTTTATCAAGAATACGCAAGAAAAGCACTTCGAATTGTTGATTCATCACCAGAGATGGATTAGAACCAATAGTTCATTATCTAATGGATCTTTCCGTTCTAATACTCTATCCGAGAGTTATCAGTATTTATCAAATCTGTTCCTATCTAATGGAAGGCTATTGGATCAAATGACAAAGACATTGTTGAGAAAACGATGGCTTTTCCCGGATGAAATGAAAATTGGATTCATG------------------------------
>Sempervivum_tectorum
GTGAGGGGACATCAATTCAAATCCTGGATTTTCGAATTGAGAGAGATATTGAGAGAGATCAAGAATTCT---CACTCTTTCTTAGATTCATGGACCCAATTCAATTCAGTGGGATCTTTCATTCACATTTTTTTCCACCAAGAGCGTTTTCTAAAACTCTTTGACCCCCGAATTTGGAGTATCCTACTTTCACGCAATTCACAGGGT------TCAACAAGCAATCGATATTTCACGATCAAGGGTGTAGTACTATTTGTAGTAGCGGTCCTTATATATCGTATTAACAATCGAAATATGGTCGAAAGAAAAAATATCTATTTGACAGGGCTTCTTCCTATACCTATGAATTCCATTGGACCCAGAAATGATACATTGGAAGAATCTTTTGGGTCTTCCAATATCAATAGGTTGATTGTTTCGCTCCTGTATCTTCCAAAAGGAAAAAAGATCTCTGAGAGTTGTTTCCTGGATCCGAAAGAGAGTACTTGGGTTCTCCCAATAACTAAAAAGTGTATCATGCCTGAATCTAACTGGGGTTGGCGGTGGTGGAGGAACTGGATCGGAAAAAAGAGGGATTCTAGTTGTAAGATATCTAATGAAACCGTCGCTGGAATTGAGATCTCATTCAAAGAGAAAGATATCAAATATCTGGGGTTTCTTTTTGTATATTCTATGGATGATCCGATCCGCAAGGACCATGATTGGGAATTGTTTGATCGTCTTTCTCCGAGGAAGAGGCGAAACATAATCAACTTGAATTCGGGACAGCTATTCGAAATCTTAGTGAAACACTGGATTTGTTATCTCATGTCTGCTTTTCGTGAAAAAAAACCAATTGAAGTGGAGGGTTTCTTCAAACAACAAGGAGCTGGGTCAACTATTCAATCAAATGATATTGAGCACGTTTCCCATCTCTTCTCGAGAAACAAGTGGGCTATTTCTTTGCAAAATTGTGCTCGATTTCATATGTGGCAATTCCGACAAGATCTCTTCGTTAGTTGGGGGAAGAATCCGCACGAATCGGATTTTTTGAGGAACGTATCGAGAGAGAATTGGATTTGGTTAGACAATGTGTGGTTGGTAAACAAGGATCGGTTTTTTAGCAAGGTACAGAATGTCTCATCAAATATTCAATATGATTCCACAAGATCTAGTTTCGTTCAAGTAACGAATTCTAGCCAATTGAAAGGATCTTCTGATCAATCTAGAGATCATTTCGATTCCATTAGTAATGAGGATTCGGAATATCACACATTGATCAATCAAAGAGAGATTCACCAACTAAAAGAAAGATCGATTCTTTGGGATCCTTCCTTTCTTCAAACGGAACGAACAGAGATAGAATCAGACCGATTCCCAAAATGCCTTTCTGGATATTCCTCAATGTCCCGGCTATTCACGGAACGTGAGAAGCAGATGAATAATCATCTGCTTCCGGAAGAAATCGAAGAAGTTCTTGGGAATCCTACAAGATCCATTCGTTCTTTTTTCTCTGACAGATGGTCAGAACTTCATCTGGGTTCGAATCCTACTGAGAGGTCCACTAAAGATCAGAAATTGTTGAAG------AAAGAACAAGATCCTTCTTTTGTCCCTTCCAGGCGATCGGAAAAT------AAAGAAATGGTTAATATATTCAAGATAATTACGTATTTACAAAATACTGTCTCAATTCATCTTATTTCATCAGATCCGGGATGTGATATGGTTCCGAAGGACGAACCGGATATGGACAGTTCCAATAAGATTTCAGTCTTGAACAAAAATCCATTTTTTGATTTATTTCATCTATTCCATGACCGGAACAGGGGGGGATACGCGTTACGCCACGATTTTGAATCAGAAGAGAGATTTCACGAAAAGGCAGATCTATTCACTCTATCAATAACCGAGCCAGATCTGGTGTATCATAAGGGATTTGCCTTTTCTATTGATTCCTACGGATTGGATCAAAACCAATTCTTCAATGAG---------GCCAGGGATGAATCGAAAAAGAAATCTTTATTGGTTCTACCTCCTATTTTTTATGAAGAGAATGAATCTTTTTATCGAAGGATGAGAAAAAAATGGGTCCGTATCTCCTGCGGGAATGATTTGGAAGATCCAAAACCAAAAAGAGTGGGATTTGCTAGCAACAACATAATGGAGGCATTCAATCAATCTAGATTGATCCGAAATCTGATTCAAATCCAATATAGCACCTATGGGTACATAAGAAATGTATTGAATCCATTCTTTTTAATGAATAGATCCGATCGCAACTTCGAATATGGAATTCAAAGGGATCAAATAGGAAATGATACTCTGAATCATAGAACTCTAATGAAATATACGATCAACCAACATTTATCGAATTTGAAAAAGAGTCAGAAGAAATGGTTCGACCCTCTTATTTGGATTTCTCGAACCGAGAGATCCATGAATCGGGATCTTAATGCAGATAGATACAAAGGGTCCAATGGGAGCAAAAATTTCCAGGAACATTTGGAACATTTCGTTTCTGAGCAGAAGAGCCATTTT------CAAGTAGTGTTCGATCGATTACTACGTAATCAATATTCGATTGATTGGTCTGAAGTTATCGACAAAAAAGATTTGTCTAAGTCA---------------------CTT---CTTTTTTTGTCCAAGTTGCTTCTCTTTTTGTCTAAGTCACTTCCTTTTTTCTTTGTGAGTTTCGGGAATATCCCCGTTCATAGGTCCGAGATCCACATCTATGAATTGAAAGGTCCGAATTATCAACTCTGCAATCAGTTGTTAGAATCAATAGGTCTTCAAATCGTTCATTTGAAAAAATGGAAACCCTTC------TTATTGGATGATCATGATACTTCTCAAAAATCGAAATTCTTGATCAATGGAGGAACAATATCACCATTTTTGTTCAATAAGATACCAAAGTGGATGATTGACTCATTCCATACTAGAAATAATCGCAGGAAATCCTTTGATAACACGGATTCCTATTTTTCAATGATATCCCACGATCAAGACAATTGGCTGAATCCCGTGAAACCATTTCGTGGAAGTTCATTGATATCTTCTTTTTATAAAGCAAATCGACTTCGATTCTTGAATAATCTACATCACTTCTGCTTCTATTGT------AACAAAAGATTCCCCTTTTATGTGGAAAAGGCCCGTATCAATAATTATGATTTTACGTATGGACAATTCCTCAATATCTTGTTCATTCGCAACAAAATATTTGATTTGTGCGGCGGTAAAAAAAAACATGCTTTTTTGGAGAGAGATACTATT------TCACCAATCGAGTCACAGGTATCTAACATATTCATACCTAAGGATTCTCCACAAAGTGGTGACGAAACGTATAACTTGTACAAATATTTCCATTTTCCAATTCGATCCGATCCATTC------GTTCGTAGAGCT------TTTTATTCGATCGCAGACATTTCTGGAACACCTCTAACAGAGGGAGAAATAGTCCATTTTGAAAGAACTTATTGTCAACCTCTTTCAGATCTGAATCTATCTGATTCAGAAGGGAAGAACTTGCATCAGTATCTCAATTTCAATTCAAACATGAGGTTGATTCACACTCCATGTTCTGAGAAAGATTTACCATCCGAAAATAGGAAAAAACGGAATCTTTGTCTAAAGAAATGCGTTGAGAAAGGGCAGATGTATAGAACCTTTCAACGAGATAGTGCTTTTTCAACTCTCTCAAAATGGAATCTATTCCAAACATATATGCCATGGTTCCTTACTTCGGCAGGGTACAAATATCTAAATTTTTTATTTTTAGATACTTTTTCAGACCTATTGTCGATACTAAGTAACAGTCCAAAATTTGTATCCATTTTTCATGATATTATGTATGGATCAGATATATCATGGCGAATTCTTCAGAAAAAAGGGTGTCTTCCACAATGGAATCTGATAAGCGAAATTTCGAGAAAGTGTTTACATAATTTTCTTATGTTCGAAGAAATGATTCATCGAAATAATGAGTCACCATTGATATCGACACATCTGAGATTGCCAAATGTTCATGAGTTCCTCTATTCAAGCCTTTTCCTTCTTCTTGTTGTTGGATATCTCGTTCGTACACATCTTCTCTTTGTTTCCCGAGCCTCTAGTGAGTTACAGACAGAGTTCGAAAAGGTCAAATCTTTGATGATTCCACCATACATGATTGAGTTGCGAAAACTTCTGGATAGGTATCCTACATCTGAACTGAATTCTTTCTGGTTAAAGAATCTCTTTCTAGTTGCTCTGGAACAATTAGGAGATTCTCTAGAAGAAATCCGGGGTTCTGTTTCTGGCGGCAACATGCTATTG---GGTGGTGATCCCGCTTATGGGGTCAAATCAATCCGT------TCTAAGAAGAAATATTTGAATATCAATCTCATCGATCTCATAAGTATCATACCAAATCCCACCAATCGAATCACTTTTTCGAGAAATACGAGACATCTAAGTCATACAAGTAAAGAGATCTATTCATTGATAAGAAAAAGAAAAAACGTGAACAGTGATTGGATTGATGATAAAATGGAATCCTGGGTTGCGAACAGTGATTCGATTGATGATGAAGAAAGAGAATTTTTGGTTCAGTTCTCCACCTTAATGACAGAAAAAGGGATTGATCAAATTCTATTGAGTCTGACTCATAGTGATTATTTATCTAGTGATCATTTATCAAAGAACGACTCTGGTTATCAAATGATTGAACACCCGGGAGCAATTTACTTACGATATTTAGTTGACATTCATAAAAAGTGTCTAATGAATTATGAGTTCAATACATCCTGTTTAGCAGAAAGACGGATATTCCTTGCTCATTATCAGACAATCACTTATTCACAAACCTCGTGTGGGGCTAATAGTTTTCATTTCCCGTCTCATGAAAAACCCTTTTCGCTCCGCTTAGCCCTATCCCCCTCTAGGGGTATTTTAGTGATAGGTTCTATAGGAACTGGACGCTCCTATTTGGTCAAATACCTAGTGACAAACTCCTATGTTCCTTTG------GTATTTCTGAACAAGTTCCTGGATAACAAGCCTAAAGGTTTTCTTATTGATGATATCGAT------------------ATTGATGATAGTGACGAGATTGATGCTAGTGACGAGATT------------------GATGCTAGTGACGATATCGATCTTGACCTCGATACG------GAGCTGCTAACTCTGATGAATGCGCTAACTATGGATATGATGCCGGAAATAGACCGATTTTCTACCACCCTTCAATTCGAATTAGCAAAAGCAATGTCTCCTTGCATAATATGGATTCCAAACATTCATGATCTGGATATGAATGAGTCGAATTACTTATCCCTCGGTCTATTAGTGAACTATCTATCCAGGGATTGTGAAAGATGTTCCACTAGAAATATTCTTGTTATTGCTTCGACTCATATTCCCCAAAAAGTGGATCCCGCTCTAATAGTTCCGAATAAATTAAATACATGCATTAAGATACGAAGGCTTCTTATTCCACAACAACGAAAGCACTTTTTCAATCTTTCATATACTAAGGGATTTCACTTGGAAAAGAAAATGTTCCAT------ACTAATGAATTCGGGTCCATAACCATGGGTTCCAATGCACGAGATCTTGTAGTACTTACCAATGAGGCCTTAGCGATTAGTATTACACAGAAGAAATCAATTATAGACACTAATACAATTAGATCCGCTCTTCATAGACAAACTTGGGATTTGCGATCCCAGGTAAGATCGGTTCAGGATCATGAGATCCTTTTCTATCAGATAGGAAGGGCTGTTGCACAAAATGTACTTCTAAGTAATTGCCCCATAGATCCTATATCTATCTATATGAAGAAGAAATCATGTAACGAAAGGGATTCTTATTTGTACAAATGGTACTTCGAACTTGGAACGAGCATGAAGAAATTAACGATACTTCTTTATCTTTTGAGTTGTTCTGCCGGATCGGTCGCCCAAGACCTTTGGTCTCTACCCGGACCCGATGAAAAAAATGGGATCACTTCTTATGGACTCGTTGAGAATGCTTCTGATCTAGTTCATGGCCTATTAGAAGTAGAAGGTGCTCTGGGGGGATCCTCACGGACAGAAAAAGATTGCAGTCAGTTTGATAATGATCGAGTGACATTGCTTCTTCGGCCCGAACCAAGGAATCCTTTAGATATGATGCAAAATGGATCTTGTTCTATCGTTGATCATAGATTTATCTATGAAAAATACGAATCGGAGTTTGAAGAAGGGGAAGTAGAAGGAGCCCTCGACCCGCAACAGATAGAAGAGGATTTATTCAATCACATAGTTTGGGCTCCTAGAATATGGCGCCCTTGGGGCTTTCTATTTTATTGTATCGAAAGGCCCAATGAATTGGGATTTCCCTATTGGGCCAGGTCATTTCGGGGCAAGCGGATCATTTATGATGAAGAGAATGAGCTTCAAGAGAATGATTCGGAGTTCTTGCAGAGTGGAACCATGCAGTACCAGACACGAGATAGATCTTCCAAAGAACAAGGCTTTTTTCGAATAAGCCAATTCATTTGGGACCCTGCAGATCCACTCTTTTTCCTATTCAAAGATGAGCCCCCTGTCTCTGTGTTTTCACATCGAGAATTCTTTGCAGATGAAGAGATGTCAAAAGGGCTTCTTACTTCCCAAACAGATCCTCCTACATCTATATATAAACGCTGGTTTATCAAGAATACGCAAGAAAAGCACTTCGAATTGTTGATTCATCACCAGAGATGGATTAGAACCAATAGTTCATTATCTAATGGATCTTTCCGTTCTAATACTCTATCCGAGAGTTATCAGTATTTATCAAATCTGTTCCTATCTAACGGAAGGCTATTGGATCAAATGACAAAGACATTGTTGAGAAAACGATGGCTTTTCCCGGATGAAATGAAAATTGGATTCATG------------------------------
>Phedimus_spurius
GTGAGGGGCCATCAATTCAAATCCTGGATTTTCGAATTGAGAGAGATATTGAGAGAGATCAAGAATTCT---CACTCTTTCTTAGATTCCTGGACCCAATTCAATTCAGTGGGATCTTTGATTCACATTTTTTTCTACCAAGAGCGTTTTCTAAAACTCTTTGACCCCCGAATTTGGAGTATCCTACTTTCACGCAATTCACAGGGT------TCAACAAGCAATCGATATTTCACGATCAAGGGTGTAGTACTATTTGTAGTAGCGGTCCTTATATATCGTATTAACAATCGAAATAGGGTCGAAAGAAAAAATATCTATTTGACAGGGCTTCTTCCTATACCTATGAATTCCATTGGACCCAGAAATGATACATTGGAAGAATCTTTTGGGTCTTCCAATATCAATAGGTTGATTGTTTCGCTCCTGTATCTTCCAAAAGGAAAAAAGATCTCTGAGAGTTGTTTCCTGGATCCGAAAGAGAGTACTTGGGTTCTCCCAATAACTAAAAAGTGTATCATGCCTGAATCTAACTGGGGTTGGCGGTGGTGGAGGAACTGGATCGGAAAAAAGAGGGATTCTAGTTGTAAGATATCTAATGAAACCGTCGCTGGAATTGAGATCTCATTCAAAGAGAAAGATATCAAATATCTGGGGTTTCTTTTTGTATATTCTATGGATGATCCGATCCGCAAGGACCATGATTGGGAATTGTTTGATCGTCTTTCTCCGAGGAAGAGGCGAAACATAATCAACTTGAATTCGGGACAGCTATTCGAAATCTTAGTGAAACACTGGATTTGTTATCTCATGTCTGCTTTTCGTGAAAAAAAATCAATTGAAGTGGAGGGTTTCTTCAAACAACAAGGAGCTGGGTCAACTATTCAATCAAATGATATTGAGCACGTTTCCCATCTCTTCTCGAGAAACAAGTGGGCTATTTCTTTGCAAAATTGTGCTCAATTTCATATGTGGCAATTCCGACAAGATCTCTTCGTTAGTTGGGAGAAGAATCCGCACGAATCGGATTTTTTGAGGAACGTATCGAGAGAGAATTGGATTTGGTTAGACAATGTGTGGTTGGTAAACAAGGATCGGTTTTTTAGCAAGGTACAGAATGTCTCATCAAATATTCAATATGATTCCACAAGATCTAGTTTCGTTCAAGTAACGAATTCTAGCCAATTGAAAGGATCTTCTGATCAATCTAGAGATCATTTCGATTCCATTAGTAATGAGGATTCGGAATATCACGCATTGATCAATCAAAGAGAGATTCACCAACTAAAAGAAAGATCGATTCTTTGGGATCCTTCCTTTCTTCAAACGGAACGAACAGAGATAGAATCAGACCGATTCCCAAAATGCCTTTCTGGATATTCCTCAATGTCCCGGCTATTCACGGAACGTGAGAAGCAGATGAATAATCATCTGCTTCCGGAAGAAATCGAAGAAGTTCTTGGGAATCCTACAAGATCCATTCGTTCTTTTTTCTCTGACAGATGGTCAGAACTTCATCTGGGTTCGAATCCTACTGAGAGGTGCACTAGAGATCAGAAATTGTTGAAG------AAAGAACAAGATCCTTCTTTTGTCCCTTCCAGGCGATCGGAAAAT------AAAGAAATGGTTAATATATTCAAGATAATTACGTATTTACAAAATACTGTCTCAATTCATCTTATTTCATCAGATCCGGGATGTGATATGGTTCCGAAGGACGAACCGGATATGGACAGTTCCAATAAGATTTCAGTCTTGAACAAAAATCCATTTTTTGATTTATTTCATCTATTCCATGACCGGAACAGGGGGGGATACGCGTTACGCCACGATTTTGAATCAGAAGAGAGATTTCAAGAAAAGGCAGATCTATTCACTCTATCAATAACCGAGCCAGATCTGGTGTATCATAAGGGATTTGCCTTTTCTATTGATTCCTACGGATTGGATCAAAACCAATTCTTGAATGAG---------GCCAGGAATGAATCGAAAAAGAAATCTTTAGTGGTTCTACCTCCTATTTTTTATGAAGAGAATGAATCTTTTTATCGAAGGATGAGAAAAAAATGGGTCCGTATCTCCTGCGGGAATGATTTGGAAGATCCAAAACCAAAAAGAGTGGTATTTGCTAGCAACAACATAATGGAGGCATTCAATCAATCTAGATTGATCCGAAATCTGATTCAAATCCAATATAGCACCTATGGGTACATAAGAAATGTATTGAATCCATTCTTTTTAATGAATAGATCCGATCGCAACTTCGAATATGGAATTCAAAGGGATCAAATAGGAAATGATACTCTGAATCATAGAACTCTAATGAAATATACGATCAACCAACATTTATCGAATTTGAAAAAGAGTCAGAAGAAATGTTTCGACCCTCTTATTTGGATTTCTCGAACCGAGAGATCCATGAATCGGGATCCTAATGCAGATAGATACAAAGGGTCCAATGGGAGCAAAAATTTCCAG---------GAACATTTCGTTTCTGAGCAGAAGAGCCATTTT------CAAGTAGTGTTCGATCGATTACGTAGTAATCAATATTCGATTGATTGGTCTGAAGTTATCGACAAAAAAGATTTGTCTAAGTCA---------------------CTT---CTTTTTTTGTCCAAGTTGCTTCTCTTTTTGTCTAACTCACTTCCTTTTTTCTTTGTGAGTTTCGGGAATATCCCCGTTCATAGGTCCGAGATCCACATCTATGAATTGAAAGGTCCGAATTATCAACTCTGCAATCAGTTGTTAGAATCAATAGGTCTTCAAATCGTTCATTTGAAAAAATGGAAACCCTTC------TTATTGGATGATCATGATACTTCTCAAAAATCGAAATTCTTGATCAATGGAGGAACAATATCACCATTTTTGTTCAATAAGATACCAAAGTGGATGATTGACTCATTCCATACTAGAAATAATCGCAGGAAATCTTTTGATAACACGGATTCCTATTTTTCAATGATATCCCACGATCAAGACAATTGGCTGAATCCCGTGAAACCATTTCATGGAAGTTCATTGATATCTTCTTTTTATAAAGCAAATCGACTTCGATTCTTGAATAATCCACATCACTTCTGCTTCTATTGT------AACAAAAGATTCCCCTTTTATGTGGAAAAGGCCCGTATCAATAATTCTGATTTTACGTATGGACAATTCCTCAATATCTTGTTTATTCGCAACAAAATATTTGATTTGTGCGGCGGTAAAAAAAAACATGCTTTTTTGGAGAGAGATACTATT------TCACCAATCGAGTCACAGGTATCTAACATATTCATACCTAAGGATTTTCCACAAAGTGGTGACGAAACGTATAACTTGTACAAATATTTCCATTTTCCAATTCGATCCGATCCATTC------GTTCGTAGAGCT------TTTTATTCGATCGCAGACATTTCTGGAACACCTCTAACAGAGGGAGAAATAGTCCATTTTGAAAGAACTTATTGTCAACCTCTTTCAGATCTGAATCTATCTGATTCAGAAGGGAAGAACTTGCATCAGTATCTCAATTTCAATTCAAACATGAGTTTGATTCACACTCCATGTTCTGAGAAAGATTTACCATCCGAAAATAGGAAAAAACAGAGTCTTTGTCTAAAGAAATGTGTTGAGAAAGGGCAGATGTATAGAACCTTTCAACGAGATAGTGCTTTTTCAACTCTCTCAAAATGGAATCTATTCCAAACATATATGCCATGGTTCCTTACTTCGGCAGGGTACAAATATCTAAATTTTGTATTTTTAGATACTTTTTCAGACCTATTGTCGATACTAAGTAACAGTCAAAAATTTGTATCCATTTTTCATGATATTATGTATGGATCAGATATATCATGGCGAATTCTTCAGAAAAAAGGGTGTCTTCCACAATGGAATCTGATAAGCGAAATTTCGAGAAAGTGTTTACATAATTTTCTTATGTTCGAAGAAATGATTCATCGAAATAATGAGTCACCATTGATATCGACACATCTGAGATTGCCAAATGTTCATGAGTTCCTCTATTCAATCCTTTTCCTTCTTCTTGTTGTTGGATATCTCGTTCATACACATCTTCTCTTTGTTTCCCGAGCCTCTAGTGAGTTACAGACAGAGTTCGAAAAGGTCAAATCTTTGATGATTCCACCATACATGATTGAGTTGCGAAAACTTCTGGATAGGTATCCTACATCTGAACTGAATTCTTTCTGGTTAAAGAATCTCTTTCTAGTTGCTCTGGAACAATTAGGAGATTCTCTAGAAGAAATCCGGGGTTCTGTTTCTGGCGGCAACATGCTATTG---GGCGGTGATCCCGCTTATGGGGTCAAATCAATCCGT------TCTAAGAAGAAATATTTGAATATCAATCTCATCGATCTCATAAGTATCATACCAAATCCCACCAATCGAATCACTTTTTCAAGAAATACGAGACATCTAAGTCATACAAGTAAAGAGATCTATTCATTGATAAGAAAAAGAAAAAACGTGAACAGTGATTGGATTGATGATAAAATGGAATCCTGGGTTGCGAACAGTGATTCGATTGATGATGAAGAAAGAGAATTTTTGGTTCAGTTCTCCACCTTAACGACAGAAAAAGGGATTGATCAAATTCTATTGAGTCTGACTCATAGTGATTATTTATCTAGTGATCATTTATCAAAGAACGACTCTGGTTATCAAATGATTGAACACCCGGGAGCAATTTACTTACGATATTTAGTTGACATTCATAAAAAGTGTCTAATGAATTATGAGTTCAATACATCCTGTTTAGCAGAAAGACGGATATTCCTTGCTCATTATCAGACAATCACTTATTCACAAACCCCGTGTGGGGCTAATAGTTTTCATTTCCCGTCTCATGAAAAACCCTTTTCGCTCCGCTTAGCCCTATCCCCCTCTAGGGGTATTTTAGTGATAGGTTCTATAGGAACTGGACGCTCCTATTTGGTCAAATACCTAGCGACAAACTCCTATGTTCCTTTG------GTATTTCTGAACAAGTTCCTGGATAACAAGCCTAAAGGTTTTCTTATTGATGATATCGAT------------------ATTGATGATAGTGACAATATTGATGATAGTGACGAGATT------------------GATGCTAGTGACGATATCGATCTTGACCTCGATACG------GAGCTGCTAACTCTGATGAATGCGCTAAATATGGATATGATGCCGGAAATAGACCGATTTTCTATCACCCTTCAATTCGAATTAGCAAAAGCAATGTCTCCTTGCATAATATGGATTCCAAACATTCATGATCTGGATGTGAATGAGTCGAATTACTTATCCCTCGGTCTATTAGTGAACTATCTATCCAGGGATTGTGAAAGATGTTCCACTAGAAATATTCTTGTTATTGCTTCGACTCATATTCCCCAAAAAGTAGATCCCGTTCTAATAGTTCCGAATAAATTAAATACATGCATTAAGATACGAAGGCTTCTTATTCCACAACAACGAAAGCACTTTTTCAATCTTTCATATACTAAGGGATTTCACTTGGAAAAGAAAATGTTCCAT------ACTAATGAATTCGGGTCCATAACCGTGGGTTCCAATGCACGAGATCTTGTAGCACTTACCAATGAGGCCTTAGCGATTAGTATTACACAGAAGAAATTAATTATAGACACTAATACAATTAGATCCGCTCTTCATAGACAAACTTGGGATTTGCGATCCCAGGTAAGATCGGTTCAGGATCATGAGATCCTTTTCTATCAGATAGGAAGGGCTGTTGCACAAAATGTACTTCTAAGTAATTGCCCCATAGATCCTATATCTATCTATATGAAGAAGAAATCATGTAACGAAAGGGATTCTTATTTGTACAAATGGTACTTCGAACTTGGAACGAGCATGAAGAAATTAACGATACTTCTTTATCTTTTGAGTTGTTCTGCCGGATCGGCCGCCCAAGACCTTTGGTCTCTACCCGGACCCGATGAAAAAAATGGGATCACTTCTTATGGACTCGTTGAGAATGCTTCTGATCTAGTTCATGGCCTATTAGAAGTAGAAGGTGCTCTGGGGGGATCCTCACGGACAGAAAAAGATTGCAGTCAGTTTGATAATGATCGAGTGACATTGCTTCTTCGGCCCGAACCAAGGAATCCTTTAGATATGATGCAAAATGGATCTTGTTCTATCGTTGATCAGAGATTTCTCTATGAAAAATACGAATCGGAGTTTGAAGAAGGGGAAGTAGAAGGAGCCCTCGACCCGCAACAGATAGAAGAGGATTTATTCAATCACATAGTTTGGGCTCCTAGAATATGGCGCCCTTGGGGCTTTCTATTTTATTGTATCGAAAGGCCCAATGAATTGGGATTTCCCTATTGGGCCAGGTCATTTCGGGGCAAGCGGATCATTTATGATGAAGAGAATGAGCTTCAAGAGAATGATTCGGAGTTCTTGCAGAGTGGAACCATGCAGTACCAGACACGAGATAGATCTTCCAAAGAACAAGGCTTTTTTCGAATAAGCCAATTCATTTGGGACCCTGCAGATCCACTCTTTTTCCTATTCAAAGATCAGCCCCCTGTCTCTGTGTTTTCACATCGAGAATTCTTTGCAGATGAAGAGATGTCAAAAGGGCTTCTTACTTCCCAAACGGATCCTCCTACATCTATATATAAACGCTGGTTTATCAAGAATACGCAAGAAAAGCACTTCGAATTGTTGATTCATCACCAGAGATGGATTAGAACCAATAGTTCATTATCTAATGGATCTTTCCGTTCTAATACTCTATCCGAGAGTTATCAGTATTTATCAAATCTGTTCCTATCTAACGGAAGGCTATTGGATCAAATGACAAAGACATTGTTGAGAAAAAGATGGCTTTTCCCGGATGAAATGAAAATTGGAGTCATG------------------------------
>Phedimus_aizoon
GTGAGGGGCCATCAATTCAAATCCTGGATTTTCGAATTGAGAGAGATATTGAGAGAGATCAAGAATTCT---CACTCTTTCTTAGATTCATGGACCCAATTCAATTCAGTGGGATCTTTGATTCACATTTTTTTCCACCAAGAGCGTTTTCTAAAACTCTTTGACCCCCGAATTTGGAGTATCCTACTTTCACGCAATTCACAGGGT------TCAACAAGCAATCGATATTTCACGATCAAAGGTGTAGTACTATTTGTAGTAGTGGTCCTTATATATCGTATTAACAATCGAAATAGGGTCGAAAGAAAAAATATCTATTTGACAGGGCTTCTTCCTATACCTATGAATTCCATTGGACCCAGAAATGATACATTGGAAGAATCTTTTGGGTCTTCCAATATCAATAGGTTGATTGTTTCGCTCCTGTATCTTCCAAAAGGAAAAAAGATCTCTGAGAGTTGTTTCCTGGATCCGAAAGAGAGTACTTGGGTTCTCCCAATAACTAAAAAGTGTATCATGCCTGAATCTAACTGGGGTTGGCGGTGGTGGAGGAACTGGATCGGAAAAAAGAGGGATTCTAGTTGTAAGATATCTAATGAAACCGTCGCTGGAATTGAGATCTCATTCAAAGATAAAGATATCAAATATCTGGGGTTTCTTTTTGTATATTCTATGGATGATCCGATCCGCAAGGACCATGATTGGGAATTGTTTGATCGTCTTTCTCCGAGGAAGAGGCGAAACATAATCAACTTGAATTCGGGACAGCTATTCGAAATCTTAGTGAAACACTGGATTTGTTATCTCATGTCTGCTTTTCGTGAAAAAAAATCAACTGAAGTGGAGGGTTTCTTCAAACAACAAGGAGCTGGGTCAACTATTCAATCAAATGATATTGAGCACGTTTCCCATCTCTTCTCGAGAAACAAGTGGGCTATTTCTTTGCAAAATTGTGCTCAATTTCATATGTGGCAATTCCGACAAGATCTCTTCGTTAGTTGGGAGAAGAATCCGCACGAATCGGGTTTTTTGAGGAACGTATCGAGAGAGAATTGGATTTGGTTAGACAATGTGTGGTTGGTAAACAAGGATCGGTTTTTTAGCAAGGTACAGAATGTCTCATCAAATATTCAATATGATTCCACAAGATCTAGTTTCGTTCAAGTAACGAATTCTAGCCAATTGAAAGGATCTTCTGATCAATCTAGAGATCATTTCGATTCCATTAGTAATGAGGATTCGGAATATCACACATTGATCAATCAAAGAGAGATTCACCAACTAAAAGAAAGATCGATTCTTTGGGATCCTTCCTTTCTTCAAACGGAACGAACAGAGATAGAATCAGACCGATTCCCAAAATGCCTTTCTGGATATTCCTCAATGTCCCGGCTATTCACGGAACGTGAGAAGCAGATGAATAATCATCTGCTTCCGGAAGAAATCGAAGAAGTTCTTGGGAATCCTACAAGATCCATTCGTTCTTTTTTCTCTGACAGATGGTCAGAACTTCATCTGGGTTCGAATCCTACTGAGAGGTCCACTAGAGATCATAAATTGTTGAAG------AAAGAACAAGATCCTTCTTTTGTCCCTTCCAGGCGATCGGAAAAT------AAAGAAATGGTTAATATATTCAAGATAATTACGTATTTACAAAATACTGTCTCAATTCATCTTATTTCATCAGATCCGGGATGTGATATGGTTCCGAAGGACGAACCGGATATGGACAGTTCCAATAAGATTTCAGTCTTGAACAAAAATCCATTTTTTGATTTATTTCATCTATTCCATGACCGGAACAGGGGGGGATACGCGTTACGCCACGATTTTGAATCAGAAGAGAGATTTCAAGAAAAGGCAGATCTATTCACTCTATCAATAACCGAGCCAGATCTGGTGTATCATAAGGGATTTGCCTTTTCTATTGATTCCTACGGATTGGATCAAAACCAATTCTTGAATGAG---------GCCAGGGATGAATCGAAAAAGAAATCTTTATTGGTTCTACCTCCTATTTTTTATGAAGAGAATGAATCTTTTTATCGAAGGATGAGAAAAAAATGGGTCCGTATCTCCTGCGGGAATGATTTGGAAGATCCAAAACCAAAAAGAGTGGTATTTGCTAGCAACAACATAATGGAGGCATTCAATCAATCTAGATTGATCCGAAATCTGATTCAAATCCAATATAGCACCTATGGGTACATAAGAAATGTATTGAATCCATTCTTTTTAATGAATAGATCCGATCGCAACTTCGAATATGGAATTCAAAGGGATCAAATAGGAAATGATACTCTGAATCATAGAACTCGAATGAAATATACGATCAACCAACATTTATCGAATTTGAAAAAGAGTCAGAAGAAATGGTTCGACCCTCTTATTTGGATTTCTCGAACCGAGAGATCCATGAATCGGGATCCTAATGCAGATAGATACAAAGGGTCCAATGGGAGCAAAAATTTCCAG---------GAACATTTCGTTTCTGAGCAGAAGAGCCATTTT------CAAGTAGTGTTCGATCGATTACTACGTAATCAATATTCGATTGATTGGTCTGAAGTTATCGACAAAAAAGATTTGTCTAAGTCA---------------------CTT---CTTTTTTTGTCCAAGTTGCTTCTCTTTTTGTCTAACTCACTTCCTTTTTTCTTTGTGAGTTTCGGGAATATCCCCGTTCATAGGTCCGAGATCCACATCTATGAATTGAAAGGTCCGAATTATCAACTCTGCAATCAGTTGTTAGAATCAATAGGTCTTCAAATCGTTCATTTGAAAAAATGGAAACCCTTC------TTATTGGATGATCATGATACTTCTCAAAAATCGAAATTCTTGATCAATGGAGGAACAATATCACCATTTTTGTTCAATAAGATACCAAAGTGGATGATTGACTCATTCCATACTAGAAATAATCGCAGGAAATCTTTTGATAACACGGATTCCTATTTTTCAATGATATCCCACGATCAAGACAATTGGCTGAATCCCGTGAAACCATTTCATGGAAGTTCATTGATATCTTCTTTTTATAAAGCAAATAGACTTCGATTCTTGAATAATCCACATCACTTCTGCTTCTATTGT------AACAAAAGATTCCCCTTTTATGTGGAAAAGGCCCGTATCAATAATTATGATTTTACGTATGGACAATTCCTCAATATCTTGTTCATTCGCAACAAAATATTTGATTTGTGCGGCGGTAAAAAAAAACATGCTTTTTTGGAGAGAGATACTATT------TCACCAATCGAGTCACAGGTATCTAACATATTCATACCTAAGGATTTTCCACAAAGTGGTGACGAAACGTATAACTTGTACAAATATTTCCATTTTCCAATTCGATCCGATCCATTC------GTTCGTAGAGCT------TTTTATTCGATCGCAGACATTTCTGGAACACCTCTAACAGAGGGAGAAATAGTCCATTTTGAAAGAACTTATTGTCAACCTCTTTCAGATCTGAATCTATCTGATTCAGAAGGGAAGAACTTGCATCAGTATCTCAATTTCAATTCAAACATGAGTTTGATTCACACTCCATGTTCTGAGAAAGATTTACCATCCGAAAATAGGAAAAAACGGAGTCTTTGTCTAAAGAAATGCGTTGAGAAAGGGCAGATGTATAGAACCTTTCAACGAGATAGTGCTTTTTCAACTCTCTCAAAATGGAATCTATTCCAAACATATATGCCATGGTTCCTTACTTCGGCAGGGTACAAATATCTAAATTTTGTATTTTTAGATACTTTTTCAGACCTATTGTCGATACTAAGTAACAGTCAAAAATTTGTATCCATTTTTCATGATATTATGTATGGATCAGATATATCATGGCGAATTCTTCAGAAAAAAGGGTGTCTTCCACAATGGAATCTGATAAGCGAAATTTCGAGAAAGTGTTTACATAATTTTCTTATGTTCGAAGAAATGATTCATCGAAATAATGAGTCACCATTGATATCGACACATCTGAGATTGCCAAATGTTCATGAGTTCCTCTATTCAATCCTTTTCCTTCTTCTTGTTGTTGGATATCTCGTTCATACACATCTTCTCTTTGTTTCCCGAGCCTCTAGTGAGTTACAGACAGAGTTCGAAAAGGTCAAATCTTTGATGATTCCACCATACATGATTGAGTTGCGAAAACTTCTGGATAGGTATCCTACATCTGAACTGAATTCTTTCTGGTTAAAGAATCTCTTTCTAGTTGCTCTGGAACAATTAGGAGATTCTCTAGAAGAAATCCGGGGTTCTGTTTCTGGCGGCAACATGCTATTG---GGCGGTGATCCCACTTATGGGGTCAAATCAATCCGT------TCTAAGAAGAAATATTTGAATATCAATCTCATCGATCTCATAAGTATCATACCAAATCCCACCAATCGAATCACTTTTTCAAGAAATACGAGACATCTAAGTCATACAAGTAAAGAGATCTATTCATTGATAAGAAAAAGAAAAAACGTGAACAGTGATTGGATTGATGATAAAATGGAATCCTGGGTTGCGAACAGTGATTCGATTGATGATGAAGAAAGAGAATTTTTGGTTCAGTTCTCCACCTTAACGACAGAAAAAGGGATTGATCAAATTCTATTGAGTCTGACTCATAGTGATTATTTATCTAGTGATCATTTATCAAAGAACGACTCTGGTTATCAAATGATTGAACACCCGGGAGCAATTTACTTACGATATTTAGTTGACATTCATAAAAAGTGTCTAATGAATTATGAGTTCAATACATCCTGTTTAGCAGAAAGACGGATATTCCTTGCTCATTATCAGACAATCACTTATTCACAAACCCCGTGTGGGGCTAATAGTTTTCATTTCCCGTCTCATGAAAAACCCTTTTCGCTCCGCTTAGCCCTATCCCCCTCTAGGGGTATTTTAGTGATAGGTTCTATAGGAACTGGACGCTCCTATTTGGTCAAATACCTAGCGACAAACTCCTATGTTCCTTTG------GTATTTCTGAACAAGTTCCTGGATAACAAGCCTAAAGGTTTTCTTATTGATGATATCGAT------------------ATTGATGATAGTGACAATATTGATGATAGTGACGAGATT------------------GATGCTAGTGACGATATCGATCTTGACCTCGATACG------GAGCTGCTAACTCTGATGAATGCGCTAAATATGGATATGATGCCGGAAATAGACCGATTTTCTATCACCCTTCAATTCGAATTAGCAAAAGCAATGTCTCCTTGCATAATATGGATTCCAAACATTCATGATCTGGATGTGAATGAGTCGAATTACTTATCCCTCGGTCTATTAGTGAACTATCTATCCAGGGATTGTGAAAGATGTTCCACTAGAAATATTCTTGTTATTGCTTCGACTCATATTCCCCAAAAAGTGGATCCCGCTCTAATAGTTCCGAATAAATTAAATACATGCATTAAGATACGAAGGCTTCTTATTCCACAACAACGAAAGCACTTTTTCAATCTTTCATATACTAAGGGATTTCACTTGGAAAAGAAAATGTTCCAT------ACTAATGAATTCGGGTCCATAACCGTGGGTTCCAATGCACGAGATCTTGTAGCACTTACCAATGAGGCCTTAGCGATTAGTATTACACAGAAGAAATCAATTATAGACACTAATACAATTAGATCCGCTCTTCATAGACAAACTTGGGATTTGCGATCCCAGGTAAGATCGGTTCAGGATCATGAGATCCTTTTCTATCAGATAGGAAGGGCTGTTGCACAAAATGTACTTCTAAGTAATTGCCCCATAGATCCTATATCTATCTATATGAAGAAGAAATCATGTAACGAAAGGGATTCTTATTTGTACAAATGGTACTTCGAACTTGGAACGAGCATGAAGAAATTAACGATACTTCTTTATCTTTTGAGTTGTTCTGCCGGATCGGTCGCCCAAGACCTTTGGTCTCTACCCGGACCCGATGAAAAAAATGGGATCACTTCTTATGGACTCGTTGAGAATGCTTCTGATCTAGTTCATGGCCTATTAGAAGTAGAAGGTGCTCTGGGGGGATCCTCACGGACAGAAAAAGATTGCAGTCAGTTTGATAATGATCGAGTGACATTGCTTCTTCGGCCCGAACCAAGGAATCCTTTAGATATGATGCAAAATGGGTCTTATTCTATCGTTGATCAGAGATTTCTCTATGAAAAATACGAATCGGAGTTTGAAGAAGGGGAAGTAGAAGGAGCCCTCGACCCGCAACAGATAGAAGAGGATTTATTCAATCACATAGTTTGGGCTCCTAGAATATGGCGCCCTTGGGGCTTTCTATTTTATTGTATCGAAAGGCCCAATGAATTGGGATTTCCCTATTGGGCCAGGTCATTTCGGGGCAAGCGGATCATTTATGATGAAGAGAATGAGCTTCAAGAGAATGATTCGGAGTTCTTGCAGAGTGGAACCATGCAGTACCAGACACGAGATAGATCTTCCAAAGAACAAGGCTTTTTTCGAATAAGCCAATTCATTTGGGACCCTGCAGATCCACTCTTTTTCCTATTCAAAGATCAGCCCCCTGTCTCTGTGTTTTCACATCGAGAATTCTTTGCAGATGAAGAGATGTCAAAAGGGCTTCTTACTTCCCAAACAGATCCTCCTACATCTATATATAAACGCTGGTTTATCAAGAATACGCAAGAAAAGCACTTCGAATTGTTGATTCATCACCAGAGATGGATTAGAACCAATAGTTCATTATCTAATGGATCTTTCCGTTCTAATACTCTATCCGAGAGTTATCAGTATTTATCAAATCTGTTCCTATCTAACGGAAGGCTATTGGATCAAATGACAAAGACATTGTTGAGAAAAAGATGGCTTTTCCCGGATGAAATGAAAATTGGAGTCATG------------------------------
>Phedimus_kamtschaticus
GTGAGGGGCCATCAATTCAAATCCTGGATTTTCGAATTGAGAGAGATATTGAGAGAGATCAAGAATTCT---CACTCTTTCTTAGATTCATGGACCCAATTCAATTCAGTGGGATCTTTGATTCACATTTTTTTCCACCAAGAGCGTTTTCTAAAACTCTTTGACCCCCGAATTTGGAGTATCCTACTTTCACGCAATTCACAGGGT------TCAACAAGCAATCGATATTTCACGATCAAAGGTGTAGTACTATTTGTAGTAGTGGTCCTTATATATCGTATTAACAATCGAAATAGGGTCGAAAGAAAAAATATCTATTTGACAGGGCTTCTTCCTATACCTATGAATTCCATTGGACCCAGAAATGATACATTGGAAGAATCTTTTGGGTCTTCCAATATCAATAGGTTGATTGTTTCGCTCCTGTATCTTCCAAAAGGAAAAAAGATCTATGAGAGTTGTTTCCTGGATCCGAAAGAGAGTACTTGGGTTCTCCCAATAACTAAAAAGTGTATCATGCCTGAATCTAACTGGGGTTGGCGGTGGTGGAGGAACTGGATCGGAAAAAAGAGGGATTCTAGTTGTAAGATATCTAATGAAACCGTCGCTGGAATTGAGATCTCATTCAAAGATAAAGATATCAAATATCTGGGGTTTCTTTTTGTATATTCTATGGATGATCCGATCCGCAAGGACCATGATTGGGAATTGTTTGATCGTCTTTCTCCGAGGAAGAGGCGAAACATAATCAACTTGAATTCGGGACAGCTATTCGAAATCTTAGTGAAACACTGGATTTGTTATCTCATGTCTGCTTTTCGTGAAAAAAAATCAACTGAAGTGGAGGGTTTCTTCAAACAACAAGGAGCTGGGTCAACTATTCAATCAAATGATATTGAGCACGTTTCCCATCTCTTCTCGAGAAACAAGTGGGCTATTTCTTTGCAAAATTGTGCTCAATTTCATATGTGGCAATTCCGACAAGATCTCTTCGTTAGTTGGGAGAAGAATCCGCACGAATCGGGTTTTTTGAGGAACGTATCGAGAGAGAATTGGATTTGGTTAGACAATGTGTGGTTGGTAAACAAGGATCGGTTTTTTAGCAAGGTACAGAATGTCTCATCAAATATTCAATATGATTCCACAAGATCTAGTTTCGTTCAAGTAACGAATTCTAGCCAATTGAAAGGATCTTCTGATCAATCTAGAGATCATTTCGATTCCATTAGTAATGAGGATTCGGAATATCACACATTGATCAATCAAAGAGAGATTCACCAACTAAAAGAAAGATCGATTCTTTGGGATCCTTCCTTTCTTCAAACGGAACGAACAGAGATAGAATCAGACCGATTCCCAAAATGCCTTTCTGGATATTCCTCAATGTCCCGGCTATTCACGGAACGTGAGAAGCAGATGAATAATCATCTGCTTCCGGAAGAAATCGAAGAAGTTCTTGGGAATCCTACAAGATCCATTCGTTCTTTTTTCTCTGACAGATGGTCAGAACTTCATCTGGGTTCGAATCCTACTGAGAGGTCCACTAGAGATCATAAATTGTTGAAG------AAAGAACAAGATCCTTCTTTTGTCCCTTCCAGGCGATCGGAAAAT------AAAGAAATGGTTAATATATTCAAGATAATTACGTATTTACAAAATACTGTCTCAATTCATCTTATTTCATCAGATCCGGGATGTGATATGGTTCCGAAGGACGAACCGGATATGGACAGTTCCAATAAGATTTCAGTCTTGAACAAAAATCCATTTTTTGATTTATTTCATCTATTCCATGACCGGAACAGGGGGGGATACGCGTTACGCCACGATTTTGAATCAGAAGAGAGATTTCAAGAAAAGGCAGATCTATTCACTCTATCAATAACCGAGCCAGATCTGGTGTATCATAAGGGATTTGCCTTTTCTATTGATTCCTACGGATTGGATCAAAACCAATTCTTGAATGAG---------GCCAGGGATGAATCGAAAAAGAAATCTTTATTGGTTCTACCTCCTATTTTTTATGAAGAGAATGAATCTTTTTATCGAAGGATGAGAAAAAAATGGGTCCGTATCTCCTGCGGGAATGATTTGGAAGATCCAAAACCAAAAAGAGTGGTATTTGCTAGCAACAACATAATGGAGGCATTCAATCAATCTAGATTGATCCGAAATCTGATTCAAATCCAATATAGCACCTATGGGTACATAAGAAATGTATTGAATCCATTCTTTTTAATGAATAGATCCGATCGCAACTTCGAATATGGAATTCAAAGGGATCAAATAGGAAATGATACTCTGAATCATAGAACTCGAATGAAATATACGATCAACCAACATTTATCGAATTTGAAAAAGAGTCAGAAGAAATGGTTCGACCCTCTTATTTGGATTTCTCGAACCGAGAGATCCATGAATCGGGATCCTAATGCAGATAGATACAAAGGGTCCAATGGGAGCAAAAATTTCCAG---------GAACATTTCGTTTCTGAGCAGAAGAGCCATTTT------CAAGTAGTGTTCGATCGATTACTACGTAATCAATATTCGATTGATTGGTCTGAAGTTATCGACAAAAAAGATTTGTCTAAGTCA---------------------CTT---CTTTTTTTGTCCAAGTTGCTTCTCTTTTTGTCTAACTCACTTCCTTTTTTCTTTGTGAGTTTCGGGAATATCCCCGTTCATAGGTCCGAGATCCACATCTATGAATTGAAAGGTCCGAATTATCAACTCTGCAATCAGTTGTTAGAATCAATAGGTCTTCAAATCGTTCATTTGAAAAAATGGAAACCCTTC------TTATTGGATGATCATGATACTTCTCAAAAATCGAAATTCTTGATCAATGGAGGAACAATATCACCATTTTTGTTCAATAAGATACCAAAGTGGATGATTGACTCATTCCATACTAGAAATAATCGCAGGAAATCTTTTGATAACACGGATTCCTATTTTTCAATGATATCCCACGATCAAGACAATTGGCTGAATCCCGTGAAACCATTTCATGGAAGTTCATTGATATCTTCTTTTTATAAAGCAAATCGACTTCGATTCTTGAATAATCCACATCACTTCTGCTTCTATTGT------AACAAAAGATTCCCCTTTTATGTGGAAAAGGCCCGTATCAATAATTATGATTTTACGTATGGACAATTCCTCAATATCTTGTTCATTCGCAACAAAATATTTGATTTGTGCGGCGGTAAAAAAAAACATGCTTTTTTGGAGAGAGATACTATT------TCACCAATCGAGTCACAGGTATCTAACATATTCATACCTAAGGATTTTCCACAAAGTGGTGACGAAACGTATAACTTGTACAAATATTTCCATTTTCCAATTCGATCCGATCCATTC------GTTCGTAGAGCT------TTTTATTCGATCGCAGACATTTCTGGAACACCTCTAACAGAGGGAGAAATAGTCCATTTTGAAAGAACTTATTGTCAACCTCTTTCAGATCTGAATCTATCTGATTCAGAAGGGAAGAACTTGCATCAGTATCTCAATTTCAATTCAAACATGAGTTTGATTCACACTCCATGTTCTGAGAAAGATTTACCATCCGAAAATAGGAAAAAACGGAGTCTTTGTCTAAAGAAATGCGTTGAGAAAGGGCAGATGTATAGAACCTTTCAACGAGATAGTGCTTTTTCAACTCTCTCAAAATGGAATCTATTCCAAACATATATGCCATGGTTCCTTACTTCGGCAGGGTACAAATATCTAAATTTTGTATTTTTAGATACTTTTTCAGACCTATTGTCGATACTAAGTAACAGTCAAAAATTTGTATCCATTTTTCATGATATTATGTATGGATCAGATATATCATGGCGAATTCTTCAGAAAAAAGGGTGTCTTCCACAATGGAATCTGATAAGCGAAATTTCGAGAAAGTGTTTACATAATTTTCTTATGTTCGAAGAAATGATTCATCGAAATAATGAGTCACCATTGATATCGACACATCTGAGATTGCCAAATGTTCATGAGTTCCTCTATTCAATCCTTTTCCTTCTTCTTGTTGTTGGATATCTCGTTCATACACATCTTCTCTTTGTTTCCCGAGCCTCTAGTGAGTTACAGACAGAGTTCGAAAAGGTCAAATCTTTGATGATTCCACCATACATGATTGAGTTGCGAAAACTTCTGGATAGGTATCCTACATCTGAACTGAATTCTTTCTGGTTAAAGAATCTCTTTCTAGTTGCTCTGGAACAATTAGGAGATTCTCTAGAAGAAATCCGGGGTTCTGTTTCTGGCGGCAACATGCTATTG---GGCGGTGATCCCACTTATGGGGTCAAATCAATCCGT------TCTAAGAAGAAATATTTGAATATCAATCTCATCGATCTCATAAGTATCATACCAAATCCCACCAATCGAATCACTTTTTCAAGAAATACGAGACATCTAAGTCATACAAGTAAAGAGATCTATTCATTGATAAGAAAAAGAAAAAACGTGAACAGTGATTGGATTGATGATAAAATGGAATCCTGGGTTGCGAACAGTGATTCGATTGATGATGAAGAAAGAGAATTTTTGGTTCAGTTCTCCACCTTAACGACAGAAAAAGGGATTGATCAAATTCTATTGAGTCTGACTCATAGTGATTATTTATCTAGTGATCATTTATCAAAGAACGACTCTGGTTATCAAATGATTGAACACCCGGGAGCAATTTACTTACGATATTTAGTTGACATTCATAAAAAGTGTCTAATGAATTATGAGTTCAATACATCCTGTTTAGCAGAAAGACGGATATTCCTTGCTCATTATCAGACAATCACTTATTCACAAACCCCGTGTGGGGCTAATAGTTTTCATTTCCCGTCTCATGAAAAACCCTTTTCGCTCCGCTTAGCCCTATCCCCCTCTAGGGGTATTTTAGTGATAGGTTCTATAGGAACTGGACGCTCCTATTTGGTCAAATACCTAGCGACAAACTCCTATGTTCCTTTG------GTATTTCTGAACAAGTTCCTGGATAACAAGCCTAAAGGTTTTCTTATTGATGATATCGAT------------------ATTGATGATAGTGACAATATTGATGATAGTGACGAGATT------------------GATGCTAGTGACGATATCGATCTTGACCTCGATACG------GAGCTGCTAACTCTGATGAATGCGCTAAATATGGATAGGATGCCGGAAATAGACCGATTTTCTATCACCCTTCAATTCGAATTAGCAAAAGCAATGTCTCCTTGCATAATATGGATTCCAAACATTCATGATCTGGATGTGAATGAGTCGAATTACTTATCCCTCGGTCTATTAGTGAACTATCTATCCAGGGATTGTGAAAGATGTTCCACTAGAAATATTCTTGTTATTGCTTCGACTCATATTCCCCAAAAAGTGGATCCCGCTCTAATAGTTCCGAATAAATTAAATACATGCATTAAGATACGAAGGCTTCTTATTCCACAACAACGAAAGCACTTTTTCAATCTTTCATATACTAAGGGATTTCACTTGGAAAAGAAAATGTTCCAT------ACTAATGAATTCGGGTCCATAACCGTGGGTTCCAATGCACGAGATCTTGTAGCACTTACCAATGAGGCCTTAGCGATTAGTATTACACAGAAGAAATCAATTATAGACACTAATACAATTAGATCCGCTCTTCATAGACAAACTTGGGATTTGCGATCCCAGGTAAGATCGGTTCAGGATCATGAGATCCTTTTCTATCAGATAGGAAGGGCTGTTGCACAAAATGTACTTCTAAGTAATTGCCCCATAGATCCTATATCTATCTATATGAAGAAGAAATCATGTAACGAAAGGGATTCTTATTTGTACAAATGGTACTTCGAACTTGGAACGAGCATGAAGAAATTAACGATACTTCTTTATCTTTTGAGTTGTTCTGCCGGATCGGTCGCCCAAGACCTTTGGTCTCTACCCGGACCCGATGAAAAAAATGGGATCACTTCTTATGGACTCGTTGAGAATGCTTCTGATCTAGTTCATGGCCTATTAGAAGTAGAAGGTGCTCTGGGGGGATCCTCACGGACAGAAAAAGATTGCAGTCAGTTTGATAATGATCGAGTGACATTGCTTCTTCGGCCCGAACCAAGGAATCCTTTAGATATGATGCAAAATGGGTCTTATTCTATCGTTGATCAGAGATTTCTCTATGAAAAATACGAATCGGAGTTTGAAGAAGGGGAAGTAGAAGGAGCCCTCGACCCGCAACAGATAGAAGAGGATTTATTCAATCACATAGTTTGGGCTCCTAGAATATGGCGCCCTTGGGGCTTTCTATTTTATTGTATCGAAAGGCCCAATGAATTGGGATTTCCCTATTGGGCCAGGTCATTTCGGGGCAAGCGGATCATTTATGATGAAGAGAATGAGCTTCAAGAGAATGATTCGGAGTTCTTGCAGAGTGGAACCATGCAGTACCAGACACGAGATAGATCTTCCAAAGAACAAGGCTTTTTTCGAATAAGCCAATTCATTTGGGACCCTGCAGATCCACTCTTTTTCCTATTCAAAGATCAGCCCCCTGTCTCTGTGTTTTCACATCGAGAATTCTTTGCAGATGAAGAGATGTCAAAAGGGCTTCTTACTTCCCAAACAGATCCTCCTACATCTATATATAAACGCTGGTTTATCAAGAATACGCAAGAAAAGCACTTCGAATTGTTGATTCATCACCAGAGATGGATTAGAACCAATAGTTCATTATCTAATGGATCTTTCCGTTCTAATACTCTATCCGAGAGTTATCAGTATTTATCAAATCTGTTCCTATCTAACGGAAGGCTATTGGATCAAATGACAAAGACATTGTTGAGAAAAAGATGGATTTTCCCGGATGAAATGAAAATTGGAGTCATG------------------------------
>Phedimus_odontophyllus
GTGAGGGGCCATCAATTCAAATCCTGGATTTTCGAA------------TTGAGAGAGATCAAGAATTCT---CACTCTTTCTTAGATTCCTGGACCCAATTCAATTCAGTGGGATCTTTGATTCACATTTTTTTCTACCAAGAGCGTTTTCTAAAACTCTTTGACCCCCGAATTGGGAGTATCCTACTTTCACGCAATTCACAGGGT------TCAACAAGCAATCGATATTTCACGATCAAGGGTGGAGTACTATTTGTAGTAGCGGTCCTTATATATCGTATTAACAATCGAAATAGGGTCGAAAGAAAAAATATCTATTTGACAGGGCTTCTTCCTATACCTATGAATTCCATTGGACCCAGAAATGATACATTGGAAGAATCTTTTGGGTCTTCCAATATCAATAGGTTGATTGTTTCGCTCCTGTATCTTCCAAAAGGAAAAAAGATCTCTGAGAGTTGTTTCCTGGATCCGAAAGAGAGTACTTGGGTTCTCCCAATAACTAAAAAGTGTATCATGCCTGAATCTAACTGGGGTTGGCGGTGGTGGAGGAACTGGATCGGAAAAAAGAGGGATTCTAGTTGTAAGATATCTAATGAAACCGTCGCTGGAATTGAGATCTCATTCAAAGAGAAAGATATCAAATATCTGGGGTTTCTTTTTGTATATTCTATGGATGATCCGATCCGCAAGGACCATGATTGGGAATTGGTTGATCGTCTTTCTCCGAGGAAGAGGCGAAACATAATCAACTTGAATTCGGGACAGCTATTCGAAATCTTAGTGAAACACTGGATTTGTTATCTCATGTCTGCTTTTCGTGAAAAAAAATCAATTGAAGTGGAGGGTTTCTTCAAACAACAAGGAGCTGGGTCAACTATTCAATCAAATGATATTGAGCACGTTTCCCATCTCTTCTCGAGAAACAAGTGGGCTATTTCTTTGCAAAATTGTGCTCAATTTCATATGTGGCAATTCCGACAAGATCTCTTTGTTAGTTGGGAGAAGAATCCGCACGAATCGGATTTTTTGAGGAACGTATCGAGAGAGAATTGGATTTGGTTAGACAATGTGTGGTTGGTAAACAAGGATCGGTTTTTTAGCAAGGTACAGAATGTCTCATCAAATATTCAATATGATTCCACAAGATCTAGTTTCGTTCAAGTAACGAATTCTAGCCAATTGAAAGGATCTTCTGATCAATCTAGAGATCATTTCGATTCCATTAGTAATGAGGATTCGGAATATCACGCATTGATCAATCAAAGAGAGATTCACCAACTAAAAGAAAGATCGATTCTTTGGGATCCTTCCTTTCTTCAAACGGAACGAACAGAGATAGAATCAGACCGATTCCCAAAATGCCTTTCTGGATATTCCTCAATGTCCCGGCTATTCACGGAACGTGAGAAGCAGATGAATAATCATCTGCTTCCGGAAGAAATCGAAGAAGTTCTTGGGAATCCTACAAGATCCATTCGTTCTTTTTTCTCTGACAGATGGTCAGAACTTCATATGGGTTCGAATCCTACTGAGAGGTGCACTAGAGATCAGAAATTGTTGAAG------AAAGAACAAGATCCTTCTTTTGTCCCTTCCAGGCGATCGGAAAAT------AAAGAAATGGTTAATATATTCAAGATAATTACGTATTTACAAAATACTGTCTCAATTCATCTTATTTCATCAGATCCGGGATGTGATATGGTTCCGAAGGACGAACCGGATATGGACAGTTCCAATAAGATTTCAGTCTTGAACAAAAATCCATTTTTTGATTTATTTCATCTATTCCATGACCGGAACAGGGGGGGATACGCGTTACGCCACGATTTTGAATCAGAAGAGAGATTTCAAGAAAAGGCAGATCTATTCACTCTATCAATAACCGAGCCAGATCTGGTGTATCATAAGGGATTTGCCTTTTCTATTGATTCCTACGGATTGGATCAAAACCAATTCTTGAATGAG---------GCCAGGAATGAATCGAAAAAGAAATCTTTATTGGTTCTACCTCCTATTTTTTATGAAGAGAATGAATCTTTTTATCGAAGGATGAGAAAAAAATGGGTCCGTATCTCCTGCGGGAATGATTTGGAAGATCCAAAACCAAAAAGAGTGGTATTTGCTAGCAACAACATAATGGAGGCATTCAATCAATCTAGATTGATCCGAAATCTGATTCAAATCCAATATAGCACCTATGGGTACATAAGAAATGTATTGAATCCATTCTTTTTAATGAATAGATCCGATCGCAACTTCGAATATGGAATTCAAAGGGATCAAATAGGAAATGATACTCTGAATCATAGAACTCTAATGAAATATACGATCAACCAACATTTATCGAATTTGAAAAAGAGTCAGAAGAAATGGTTCGACCCTCTTATTTGGATTTCTCGAACCGAGAGATCCATGAATCGGGATCCTAATGCAGATAGATACAAAGGGTCCAATGGGAGCAAAAATTTCCAG---------GAACATTTCGTTTCTGAGCAGAAGAGCCATTTTCAAGTTCAAGTAGTGTTCGATCGATTACTACGTAATCAATATTCGATTGATTGGTCTGAAGTTATCGACAAAAAAGATTTGTCTAAGTCA---------------------CTT---CTTTTTTTGTCCAAGTTGCTTCTCTTTTTGTCTAACTCACTTCCTTTTTTCTTTGTGAGTTTCGGGAATATCCCCGTTCATAGGTCCGAGATCCACATCTATGAATTGAAAGGTCCGAATTATCAACTCTGCAATCAGTTGTTAGAATCAATAGGTCTTCAAATCGTTCATTTGAAAAAATGGAAACCCTTC------TTATTGGATGATCATGATACTTCTCAAAAATCGAAATTCTTGATCAATGGAGGAACAATATCACCATTTTTGTTCAATAAGATACCAAAGTGGATGATTGACTCATTCCATACTAGAAATAATCGCAGGAAATCTTTTGATAACACGGATTCCTATTTTTCAATGATATCCCACGATCAAGACAATTGGCTGAATCCCGTGAAACCATTTCATGGAAGTTCATTGATATCTTCTTTTTATAAAGCAAATCGACTTCGATTCTTGAATAATCCACATCACTTCTGCTTCTATTGT------AACAAAAGATTCCCCTTTTATGTGGAAAAGGCCCGTATCAATAATTATGATTTTACGTATGGACAATTCCTCAATATCTTGTTTATTCGCAACAAAATATTTGATTTGTGCGGCGGGAAAAAAAAACATGCTTTTTTGGAGAGAGATACTATT------TCACCAATCGAGTTACAGGTATCTAACATATTCATACCTAAGGATTTTCCACAAAGTGGTGACGAAACGTATAACTTGTACAAATATTTCCATTTTCCAATTCGATCCGATCCATTC------GTTCGTAGAGCT------TTTTATTCGATCGCAGACATTTCTGGAACACCTCTAACAGAGGGAGAAATAGTCCATTTTGAAAGAACTTATTGTCAACCTCTTTCAGATCTGAATCTATCTGATTCAGAAGGGAAGAACTTGCATCAGTATCTCAATTTCAATTCAAACATGAGTTTGATTCACACTCCATGTTCTGAGAAAGATTTACCATCCGAAAATAGGAAAAAACGGAGTCTTTGTCTAAAGAAATGCGTTGAGAAAGGGCAGATGTATAGAACCTTTCAACGAGATAGTGCTTTTTCAACTCTCTCAAAATGGAATCTATTCCAAACATATATGCCATGGTTCCTTACTTCGGCAGGGTACAAATATCTAAATTTTGTATTTTTAGATACTTTTTCAGACCTATTGTCGATACTAAGTAACAGTCCAAAATTTGTATCCATTTTTCATGATATTATGTATGGATCAGATATATCATGGCGAATTCTG---AAAAAAGGGTGTCTTCCACAATGGAATCTGATAAGCGAAATTTCGAGAAAGTGTTTACATAATTTTCTTATGTTCGAAGAAATGATTCATCGAAATAATGAGTCACCATTGATATCGACACATCTGAGATTGCCAAATGTTCATGAGTTCCTCTATTCAATCCTTTTCCTTCTTCTTGTTGTTGGATATCTCGTTCATACACATCTTCTCTTTGTTTCCCGAGCCTCTAGTGAGTTACAGACAGAGTTCGAAAAGGTCAAATCTTTGATGATTCCACCATACATGATTGAGTTGCGAAAACTTCTGGATAGGTATCCTACATCTGAACTGAATTCTTTCTGGTTAAAGAATCTCTTTCTAGTTGCTCTGGAACAATTAGGAGATTCTCTAGAAGAAATCCGGGGT------TCTGGCGGCAACATGCTATTG---GGCGGTGATCCCGCTTATGGGGTCAAATCAATCCGT------TCTAAGAAGAAATATTTGAATATCAATCTCATCGATCTCATAAGTATCATACCAAATCCCACCAATCGAATCACTTTTTCAAGAAATACGAGACATCTAAGTCATACAAGTAAAGAGATCTATTCATTGATAAGAAAAAGAAAAAACGTGAACAGTGATTGGATTGATGATAAAATGGAATCCTGGGTTGCGAACAGTGATTCGATTGATGATGAAGAAAGAGAATTTTTGGTTCAGTTCTCCACCTTAACGACAGAAAAAGGGATTGATCAAATTCTATTGAGTCTGACTCATAGTGATTATTTATCTAGTGATCATTTATCAAAGAACGACTCTGGTTATCAAATGATTGAACACCCGGGAGCAATTTACTTACGATATTTAGTTGACATTCATAAAAAGTGTCTAATGAATTATGAGTTCAATACATCCTGTTTAGCAGAAAGACGGATATTCCTTGCTCATTATCAGACAATCACTTATTCACAAACCCCGTGTGGGGTTAATAGTTTTCATTTCCCGTCTCATGAAAAACCCTTTTCGCTCCGCTTAGCCCTATCCCCCTCTAGGGGTATTTTAGTCATAGGTTCTATAGGAACTGGACGCTCCTATTTGGTCAAATACCTAGCGACAAATTCCTATGTTCCTTTG------GTATTTCTGAACAAGTTCCTGGATAACAAGCCTAAAGGTTTTCTTATTGATGATATCGAT------------------ATTGATGATAGTGACAATATTGATGATAGTGACGAGATT------------------GATGCTAGTGACGATATCGATCTTGACCTCGATACG------GAGCTGCTAACTCTGATGAATGCGCTAAATATGGATATGATGCCGGAAATAGACCGATTTTCTATCACCCTTCAATTCGAATTAGCAAAAGCAATGTCTCCTTGCATAATATGGATTCCAAACATTCATGATCTGGATGTGAATGAGTCGAATTACTTATCCCTCGGTCTATTAGTGAACTATCTATCCAGGGATTGTGAAAGATGTTCCACTAGAAATATTCTTGTTATTGCTTCGACTCATATTCCCCAAAAAGTGGATCCCGTTCTAATAGTTCCGAATAAATTAAATACATGCATTAAGATACGAAGGCTTCTTATTCCACAACAACGAAAGCACTTTTTCAATCTTTCATATACTAAGGGATTTCACTTGGAAAATAAAATGTTCCAT------ACTAATGAATTCGGGTCCATAACCGTGGGTTCCAATGCACGAGATCTTGTAGCACTTACCAATGAGGCCTTAGCGGTTAGTATTACACAGAAGAAATCAATTATAGACACTAATACAATTAGATCCGCTCTTCATAGACAAACTTGGGATTTGCGATCCCAGGTAAGATCGGTTCAGGATCATGAGATCCTTTTCTATCAGATAGGAAGGGCTGTTGCACAAAATGTACTTCTAAGTAATTGCCCCATAGATCCTATATCTATCTATATGAAGAAGAAATCATGTAACGAAAGGGATTCTTATTTGTACAAATGGTACTTCGAACTTGGAACGAGCATGAAGAAATTAACGATACTTCTTTATCTTTTGAGTTGTTCTGCCGGATCGGTCGCCCAAGACCTTTGGTCTCTACCCGGACTCGATGAAAAAAATGGGATCACTTCTTATGGACTCGTTGAGAATGCTTCTGATCTAGTTCATGGCCTATTAGAAGTAGAAGGTGCTCTGGGGGGATCCTCACGGACAGAAAAAGATTGCAGTCAGTTTGATAATGATCGAGTGACATTGCTTCTTCGGCCCGAACCAAGGAATCCTTTAGATATGATGCAAAATGGATCTTGTTCTATCGTTGATCAGAGATTTCTCTATGAAAAATACGAATCGGAGTTTGAAGAAGGGGAAGTAGAAGGAGCCCTCGACCCGCAACAGATAGAAGAGGATTTATTCAATCACATAGTTTGGGCTCCTAGAATATGGCGCCCTTGGGGCTTTCTATTTTATTGTATCGAAAGGCCCAATGAATTGGGATTTCCCTATTGGGCCAGGTCATTTCGGGGCAAGCGGATCATTTATGATGAAGAGAATGAGCTTCAAGAGAATGATTCGGAGTTCTTGCAGAGTGGAACCATGCAGTACCAGACACGAGATAGATCTTCCAAAGAACAAGGCTTTTTTCGAATAAGCCAATTCATTTGGGACCCTGCAGATCCACTCTTTTTCCTATTCAAAGATCAGCCCCCTGTCTCTGTGTTTTCACATCGAGAATTCTTTGCAGATGAAGAGATGTCAAAAGGGCTTCTTACTTCCCAAACGGATCCTCCTACATCTATATATAAACGCTGGTTTATCAAGAATACGCAAGAAAAGCACTTCGAATTGTTGATTCATCACCAGAGATGGATTAGAACCAATAGTTCATTATCTAATGGATCTTTCCGTTCTAATACTCTATCTGAGAGTTATCAGTATTTATCAAATCTGTTCCTATCTAACGGAAGGCTATTGGATCAAATGACAAAGACATTGTTGAGAAAAAGATGGCTTTTCCCGGATGAAATGAAAATTGGAGTCATG------------------------------
>Phedimus_takesimensis
GTGAGGGGCCATCAATTCAAATCCTGGATTTTCGAATTGAGAGAGATATTGAGAGAGATCAAGAATTCT---CACTCTTTCTTAGATTCATGGACCCAATTCAATTCAGTGGGATCTTTGATTCACATTTTTTTCCACCAAGAGCGTTTTCTAAAACTCTTTGACCCCCGAATTTGGAGTATCCTACTTTCACGCAATTCACAGGGT------TCAACAAGCAATCGATATTTCACGATCAAAGGTGTAGTACTATTTGTAGTAGTGGTCCTTATATATCGTATTAACAATCGAAATAGGGTCGAAAGAAAAAATATCTATTTGACAGGGCTTCTTCCTATACCTATGAATTCCATTGGACCCAGAAATGATACATTGGAAGAATCTTTTGGGTCTTCCAATATCAATAGGTTGATTGTTTCGCTCCTGTATCTTCCAAAAGGAAAAAAGATCTCTGAGAGTTGTTTCCTGGATCCGAAAGAGAGTACTTGGGTTCTCCCAATAACTAAAAAGTGTATCATGCCTGAATCTAACTGGGGTTGGCGGTGGTGGAGGAACTGGATCGGAAAAAAGAGGGATTCTAGTTGTAAGATATCTAATGAAACCGTCGCTGGAATTGAGATCTCATTCAAAGATAAAGATATCAAATATCTGGGGTTTCTTTTTGTATATTCTATGGATGATCCGATCCGCAAGGACCATGATTGGGAATTGTTTGATCGTCTTTCTCCGAGGAAGAGGCGAAACATAATCAACTTGAATTCGGGACAGCTATTCGAAATCTTAGTGAAACACTGGATTTGTTATCTCATGTCTGCTTTTCGTGAAAAAAAATCAACTGAAGTGGAGGGTTTCTTCAAACAACAAGGAGCTGGGTCAACTATTCAATCAAATGATATTGAGCACGTTTCCCATCTCTTCTCGAGAAACAAGTGGGCTATTTCTTTGCAAAATTGTGCTCAATTTCATATGTGGCAATTCCGACAAGATCTCTTCGTTAGTTGGGAGAAGAATCCGCACGAATCGGGTTTTTTGAGGAACGTATCGAGAGAGAATTGGATTTGGTTAGACAATGTGTGGTTGGTAAACAAGGATCGGTTTTTTAGCAAGGTACAGAATGTCTCATCAAATATTCAATATGATTCCACAAGATCTAGTTTCGTTCAAGTAACGAATTCTAGCCAATTGAAAGGATCTTCTGATCAATCTAGAGATCATTTCGATTCCATTAGTAATGAGGATTCGGAATATCACACATTGATCAATCAAAGAGAGATTCACCAACTAAAAGAAAGATCGATTCTTTGGGATCCTTCCTTTCTTCAAACGGAACGAACAGAGATAGAATCAGACCGATTCCCAAAATGCCTTTCTGGATATTCCTCAATGTCCCGGCTATTCACGGAACGTGAGAAGCAGATGAATAATCATCTGCTTCCGGAAGAAATCGAAGAAGTTCTTGGGAATCCTACAAGATCCATTCGTTCTTTTTTCTCTGACAGATGGTCAGAACTTCATCTGGGTTCGAATCCTACTGAGAGGTCCACTAGAGATCATAAATTGTTGAAG------AAAGAACAAGATCCTTCTTTTGTCCCTTCCAGGCGATCGGAAAAT------AAAGAAATGGTTAATATATTCAAGATAATTACGTATTTACAAAATACTGTCTCAATTCATCTTATTTCATCAGATCCGGGATGTGATATGGTTCCGAAGGACGAACCGGATATGGACAGTTCCAATAAGATTTCAGTCTTGAACAAAAATCCATTTTTTGATTTATTTCATCTATTCCATGACCGGAACAGGGGGGGATACGCGTTACGCCACGATTTTGAATCAGAAGAGAGATTTCAAGAAAAGGCAGATCTATTCACTCTATCAATAACCGAGCCAGATCTGGTGTATCATAAGGGATTTGCCTTTTCTATTGATTCCTACGGATTGGATCAAAACCAATTCTTGAATGAG---------GCCAGGGATGAATCGAAAAAGAAATCTTTATTGGTTCTACCTCCTATTTTTTATGAAGAGAATGAATCTTTTTATCGAAGGATGAGAAAAAAATGGGTCCGTATCTCCTGCGGGAATGATTTGGAAGATCCAAAACCAAAAAGAGTGGTATTTGCTAGCAACAACATAATGGAGGCATTCAATCAATCTAGATTGATCCGAAATCTGATTCAAATCCAATATAGCACCTATGGGTACATAAGAAATGTATTGAATCCATTCTTTTTAATGAATAGATCCGATCGCAACTTCGAATATGGAATTCAAAGGGATCAAATAGGAAATGATACTCTGAATCATAGAACTCGAATGAAATATACGATCAACCAACATTTATCGAATTTGAAAAAGAGTCAGAAGAAATGGTTCGACCCTCTTATTTGGATTTCTCGAACCGAGAGATCCATGAATCGGGATCCTAATGCAGATAGATACAAAGGGTCCAATGGGAGCAAAAATTTCCAG---------GAACATTTCGTTTCTGAGCAGAAGAGCCATTTT------CAAGTAGTGTTCGATCGATTACTACGTAATCAATATTCGATTGATTGGTCTGAAGTTATCGACAAAAAAGATTTGTCTAAGTCACTTCTTTTTTTGTCCAAG---CTT---CTTTTTTTGTCCAAGTTGCTTCTCTTTTTGTCTAACTCACTTCCTTTTTTCTTTGTGAGTTTCGGGAATATCCCCGTTCATAGGTCCGAGATCCACATCTATGAATTGAAAGGTCCGAATTATCAACTCTGCAATCAGTTGTTAGAATCAATAGGTCTTCAAATCGTTCATTTGAAAAAATGGAAACCCTTC------TTATTGGATGATCATGATACTTCTCAAAAATCGAAATTCTTGATCAATGGAGGAACAATATCACCATTTTTGTTCAATAAGATACCAAAGTGGATGATTGACTCATTCCATACTAGAAATAATCGCAGGAAATCTTTTGATAACACGGATTCCTATTTTTCAATGATATCCCACGATCAAGACAATTGGCTGAATCCCGTGAAACCATTTCATGGAAGTTCATTGATATCTTCTTTTTATAAAGCAAATCGACTTCGATTCTTGAATAATCCACATCACTTCTGCTTCTATTGT------AACAAAAGATTCCCCTTTTATGTGGAAAAGGCCCGTATCAATAATTATGATTTTACGTATGGACAATTCCTCAATATCTTGTTCATTCGCAACAAAATATTTGATTTGTGCGGCGGTAAAAAAAAACATGCTTTTTTGGAGAGAGATACTATT------TCACCAATCGAGTCACAGGTATCTAACATATTCATACCTAAGGATTTTCCACAAAGTGGTGACGAAACGTATAACTTGTACAAATATTTCCATTTTCCAATTCGATCCGATCCATTC------GTTCGTAGAGCT------TTTTATTCGATCGCAGACATTTCTGGAACACCTCTAACAGAGGGAGAAATAGTCCATTTTGAAAGAACTTATTGTCAACCTCTTTCAGATCTGAATCTATCTGATTCAGAAGGGAAGAACTTGCATCAGTATCTCAATTTCAATTCAAACATGAGTTTGATTCACACTCCATGTTCTGAGAAAGATTTACCATCCGAAAATAGGAAAAAACGGAGTCTTTGTCTAAAGAAATGCGTTGAGAAAGGGCAGATGTATAGAACCTTTCAACGAGATAGTGCTTTTTCAACTCTCTCAAAATGGAATCTATTCCAAACATATATGCCATGGTTCCTTACTTCGGCAGGGTACAAATATCTAAATTTTGTATTTTTAGATACTTTTTCAGACCTATTGTCGATACTAAGTAACAGTCAAAAATTTGTATCCATTTTTCATGATATTATGTATGGATCAGATATATCATGGCGAATTCTTCAGAAAAAAGGGTGTCTTCCACAATGGAATCTGATAAGCGAAATTTCGAGAAAGTGTTTACATAATTTTCTTATGTTCGAAGAAATGATTCATCGAAATAATGAGTCACCATTGATATCGACACATCTGAGATTGCCAAATGTTCATGAGTTCCTCTATTCAATCCTTTTCCTTCTTCTTGTTGTTGGATATCTCGTTCATACACATCTTCTCTTTGTTTCCCGAGCCTCTAGTGAGTTACAGACAGAGTTCGAAAAGGTCAAATCTTTGATGATTCCACCATACATGATTGAGTTGCGAAAACTTCTGGATAGGTATCCTACATCTGAACTGAATTCTTTCTGGTTAAAGAATCTCTTTCTAGTTGCTCTGGAACAATTAGGAGATTCTCTAGAAGAAATCCGGGGTTCTGTTTCTGGCGGCAACATGCTATTG---GGCGGTGATCCCACTTATGGGGTCAAATCAATCCGT------TCTAAGAAGAAATATTTGAATATCAATCTCATCGATCTCATAAGTATCATACCAAATCCCACCAATCGAATCACTTTTTCAAGAAATACGAGACATCTAAGTCATACAAGTAAAGAGATCTATTCATTGATAAGAAAAAGAAAAAACGTGAACAGTGATTGGATTGATGATAAAATGGAATCCTGGGTTGCGAACAGTGATTCGATTGATGATGAAGAAAGAGAATTTTTGGTTCAGTTCTCCACCTTAACGACAGAAAAAGGGATTGATCAAATTCTATTGAGTCTGACTCATAGTGATTATTTATCTAGTGATCATTTATCAAAGAACGACTCTGGTTATCAAATGATTGAACACCCGGGAGCAATTTACTTACGATATTTAGTTGACATTCATAAAAAGTGTCTAATGAATTATGAGTTCAATACATCCTGTTTAGCAGAAAGACGGATATTCCTTGCTCATTATCAGACAATCACTTATTCACAAACCCCGTGTGGGGCTAATAGTTTTCATTTCCCGTCTCATGAAAAACCCTTTTCGCTCCGCTTAGCCCTATCCCCCTCTAGGGGTATTTTAGTGATAGGTTCTATAGGAACTGGACGCTCCTATTTGGTCAAATACCTAGCGACAAACTCCTATGTTCCTTTG------GTATTTCTGAACAAGTTCCTGGATAACAAGCCTAAAGGTTTTCTTATTGATGATATCGAT------------------ATTGATGATAGTGACAATATTGATGATAGTGACGAGATT------------------GATGCTAGTGACGATATCGATCTTGACCTCGATACG------GAGCTGCTAACTCTGATGAATGCGCTAAATATGGATATGATGCCGGAAATAGACCGATTTTCTATCACCCTTCAATTCGAATTAGCAAAAGCAATGTCTCCTTGCATAATATGGATTCCAAACATTCATGATCTGGATGTGAATGAGTCGAATTACTTATCCCTCGGTCTATTAGTGAACTATCTATCCAGGGATTGTGAAAGATGTTCCACTAGAAATATTCTTGTTATTGCTTCGACTCATATTCCCCAAAAAGTGGATCCCGCTCTAATAGTTCCGAATAAATTAAATACATGCATTAAGATACGAAGGCTTCTTATTCCACAACAACGAAAGCACTTTTTCAATCTTTCATATACTAAGGGATTTCACTTGGAAAAGAAAATGTTCCAT------ACTAATGAATTCGGGTCCATAACCGTGGGTTCCAATGCACGAGATCTTGTAGCACTTACCAATGAGGCCTTAGCGATTAGTATTACACAGAAGAAATCAATTATAGACACTAATACAATTAGATCCGCTCTTCATAGACAAACTTGGGATTTGCGATCCCAGGTAAGATCGGTTCAGGATCATGAGATCCTTTTCTATCAGATAGGAAGGGCTGTTGCACAAAATGTACTTCTAAGTAATTGCCCCATAGATCCTATATCTATCTATATGAAGAAGAAATCATGTAACGAAAGGGATTCTTATTTGTACAAATGGTACTTCGAACTTGGAACGAGCATGAAGAAATTAACGATACTTCTTTATCTTTTGAGTTGTTCTGCCGGATCGGTCGCCCAAGACCTTTGGTCTCTACCCGGACCCGATGAAAAAAATGGGATCACTTCTTATGGACTCGTTGAGAATGCTTCTGATCTAGTTCATGGCCTATTAGAAGTAGAAGGTGCTCTGGGGGGATCCTCACGGACAGAAAAAGATTGCAGTCAGTTTGATAATGATCGAGTGACATTGCTTCTTCGGCCCGAACCAAGGAATCCTTTAGATATGATGCAAAATGGGTCTTATTCTATCGTTGATCAGAGATTTCTCTATGAAAAATACGAATCGGAGTTTGAAGAAGGGGAAGTAGAAGGAGCCCTCGACCCGCAACAGATAGAAGAGGATTTATTCAATCACATAGTTTGGGCTCCTAGAATATGGCGCCCTTGGGGCTTTCTATTTTATTGTATCGAAAGGCCCAATGAATTGGGATTTCCCTATTGGGCCAGGTCATTTCGGGGCAAGCGGATCATTTATGATGAAGAGAATGAGCTTCAAGAGAATGATTCGGAGTTCTTGCAGAGTGGAACCATGCAGTACCAGACACGAGATAGATCTTCCAAAGAACAAGGCTTTTTTCGAATAAGCCAATTCATTTGGGACCCTGCAGATCCACTCTTTTTCCTATTCAAAGATCAGCCCCCTGTCTCTGTGTTTTCACATCGAGAATTCTTTGCAGATGAAGAGATGTCAAAAGGGCTTCTTACTTCCCAAACAGATCCTCCTACATCTATATATAAACGCTGGTTTATCAAGAATACGCAAGAAAAGCACTTCGAATTGTTGATTCATCACCAGAGATGGATTAGAACCAATAGTTCATTATCTAATGGATCTTTCCGTTCTAATACTCTATCCGAGAGTTATCAGTATTTATCAAATCTGTTCCTATCTAACGGAAGGCTATTGGATCAAATGACAAAGACATTGTTGAGAAAAAGATGGCTTTTCCCGGATGAAATGAAAATTGGAGTCATG------------------------------
>Phedimus_yangshanicus
GTGAGGGGCCATCAATTCAAATCCTGGATTTTCGAA------------TTGAGAGAGATCAAGAATTCT---CACTCTTTCTTAGATTCCTGGACCCAATTCAATTCAGTGGGATCTTTGATTCACATTTTTTTCTACCAAGAGCGTTTTCTAAAACTCTTTGACCCCCGAATTGGGAGTATCCTACTTTCACGCAATTCACAGGGT------TCAACAAGCAATCGATATTTCACGATCAAGGGTGGAGTACTATTTGTAGTAGCGGTCCTTATATATCGTATTAACAATCGAAATAGGGTCGAAAGAAAAAATATCTATTTGACAGGGCTTCTTCCTATACCTATGAATTCCATTGGACCCAGAAATGATACATTGGAAGAATCTTTTGGGTCTTCCAATATCAATAGGTTGATTGTTTCGCTCCTGTATCTTCCAAAAGGAAAAAAGATCTCTGAGAGTTGTTTCCTGGATCCGAAAGAGAGTACTTGGGTTCTCCCAATAACTAAAAAGTGTATCATGCCTGAATCTAACTGGGGTTGGCGGTGGTGGAGGAACTGGATCGGAAAAAAGAGGGATTCTAGTTGTAAGATATCTAATGAAACCGTCGCTGGAATTGAGATCTCATTCAAAGAGAAAGATATCAAATATCTGGGGTTTCTTTTTGTATATTCTATGGATGATCCGATCCGCAAGGACCATGATTGGGAATTGGTTGATCGTCTTTCTCCGAGGAAGAGGCGAAACATAATCAACTTGAATTCGGGACAGCTATTCGAAATCTTAGTGAAACACTGGATTTGTTATCTCATGTCTGCTTTTCGTGAAAAAAAATCAATTGAAGTGGAGGGTTTCTTCAAACAACAAGGAGCTGGGTCAACTATTCAATCAAATGATATTGAGCACGTTTCCCATCTCTTCTCGAGAAACAAGTGGGCTATTTCTTTGCAAAATTGTGCTCAATTTCATATGTGGCAATTCCGACAAGATCTCTTTGTTAGTTGGGAGAAGAATCCGCACGAATCGGATTTTTTGAGGAACGTATCGAGAGAGAATTGGATTTGGTTAGACAATGTGTGGTTGGTAAACAAGGATCGGTTTTTTAGCAAGGTACAGAATGTCTCATCAAATATTCAATATGATTCCACAAGATCTAGTTTCGTTCAAGTAACGAATTCTAGCCAATTGAAAGGATCTTCTGATCAATCTAGAGATCATTTCGATTCCATTAGTAATGAGGATTCGGAATATCACGCATTGATCAATCAAAGAGAGATTCACCAACTAAAAGAAAGATCGATTCTTTGGGATCCTTCCTTTCTTCAAACGGAACGAACAGAGATAGAATCAGACCGATTCCCAAAATGCCTTTCTGGATATTCCTCAATGTCCCGGCTATTCACGGAACGTGAGAAGCAGATGAATAATCATCTGCTTCCGGAAGAAATCGAAGAAGTTCTTGGGAATCCTACAAGATCCATTCGTTCTTTTTTCTCTGACAGATGGTCAGAACTTCATATGGGTTCGAATCCTACTGAGAGGTGCACTAGAGATCAGAAATTGTTGAAG------AAAGAACAAGATCCTTCTTTTGTCCCTTCCAGGCGATCGGAAAAT------AAAGAAATGGTTAATATATTCAAGATAATTACGTATTTACAAAATACTGTCTCAATTCATCTTATTTCATCAGATCCGGGATGTGATATGGTTCCGAAGGACGAACCGGATATGGACAGTTCCAATAAGATTTCAGTCTTGAACAAAAATCCATTTTTTGATTTATTTCATCTATTCCATGACCGGAACAGGGGGGGATACGCGTTACGCCACGATTTTGAATCAGAAGAGAGATTTCAAGAAAAGGCAGATCTATTCACTCTATCAATAACCGAGCCAGATCTGGTGTATCATAAGGGATTTGCCTTTTCTATTGATTCCTACGGATTGGATCAAAACCAATTCTTGAATGAG---------GCCAGGAATGAATCGAAAAAGAAATCTTTATTGGTTCTACCTCCTATTTTTTATGAAGAGAATGAATCTTTTTATCGAAGGATGAGAAAAAAATGGGTCCGTATCTCCTGCGGGAATGATTTGGAAGATCCAAAACCAAAAAGAGTGGTATTTGCTAGCAACAACATAATGGAGGCATTCAATCAATCTAGATTGATCCGAAATCTGATTCAAATCCAATATAGCACCTATGGGTACATAAGAAATGTATTGAATCCATTCTTTTTAATGAATAGATCCGATCGCAACTTCGAATATGGAATTCAAAGGGATCAAATAGGAAATGATACTCTGAATCATAGAACTCTAATGAAATATACGATCAACCAACATTTATCGAATTTGAAAAAGAGTCAGAAGAAATGGTTCGACCCTCTTATTTGGATTTCTCGAACCGAGAGATCCATGAATCGGGATCCTAATGCAGATAGATACAAAGGGTCCAATGGGAGCAAAAATTTCCAG---------GAACATTTCGTTTCTGAGCAGAAGAGCCATTTTCAAGTTCAAGTAGTGTTCGATCGATTACTACGTAATCAATATTCGATTGATTGGTCTGAAGTTATCGACAAAAAAGATTTGTCTAAGTCA---------------------CTT---CTTTTTTTGTCCAAGTTGCTTCTCTTTTTGTCTAACTCACTTCCTTTTTTCTTTGTGAGTTTCGGGAATATCCCCGTTCATAGGTCCGAGATCCACATCTATGAATTGAAAGGTCCGAATTATCAACTCTGCAATCAGTTGTTAGAATCAATAGGTCTTCAAATCGTTCATTTGAAAAAATGGAAACCCTTC------TTATTGGATGATCATGATACTTCTCAAAAATCGAAATTCTTGATCAATGGAGGAACAATATCACCATTTTTGTTCAATAAGATACCAAAGTGGATGATTGACTCATTCCATACTAGAAATAATCGCAGGAAATCTTTTGATAACACGGATTCCTATTTTTCAATGATATCCCACGATCAAGACAATTGGCTGAATCCCGTGAAACCATTTCATGGAAGTTCATTGATATCTTCTTTTTATAAAGCAAATCGACTTCGATTCTTGAATAATCCACATCACTTCTGCTTCTATTGT------AACAAAAGATTCCCCTTTTATGTGGAAAAGGCCCGTATCAATAATTATGATTTTACGTATGGACAATTCCTCAATATCTTGTTTATTCGCAACAAAATATTTGATTTGTGCGGCGGGAAAAAAAAACATGCTTTTTTGGAGAGAGATACTATT------TCACCAATCGAGTTACAGGTATCTAACATATTCATACCTAAGGATTTTCCACAAAGTGGTGACGAAACGTATAACTTGTACAAATATTTCCATTTTCCAATTCGATCCGATCCATTC------GTTCGTAGAGCT------TTTTATTCGATCGCAGACATTTCTGGAACACCTCTAACAGAGGGAGAAATAGTCCATTTTGAAAGAACTTATTGTCAACCTCTTTCAGATCTGAATCTATCTGATTCAGAAGGGAAGAACTTGCATCAGTATCTCAATTTCAATTCAAACATGAGTTTGATTCACACTCCATGTTCTGAGAAAGATTTACCATCCGAAAATAGGAAAAAACGGAGTCTTTGTCTAAAGAAATGCGTTGAGAAAGGGCAGATGTATAGAACCTTTCAACGAGATAGTGCTTTTTCAACTCTCTCAAAATGGAATCTATTCCAAACATATATGCCATGGTTCCTTACTTCGGCAGGGTACAAATATCTAAATTTTGTATTTTTAGATACTTTTTCAGACCTATTGTCGATACTAAGTAACAGTCCAAAATTTGTATCCATTTTTCATGATATTATGTATGGATCAGATATATCATGGCGAATTCTG---AAAAAAGGGTGTCTTCCACAATGGAATCTGATAAGCGAAATTTCGAGAAAGTGTTTACATAATTTTCTTATGTTCGAAGAAATGATTCATCGAAATAATGAGTCACCATTGATATCGACACATCTGAGATTGCCAAATGTTCATGAGTTCCTCTATTCAATCCTTTTCCTTCTTCTTGTTGTTGGATATCTCGTTCATACACATCTTCTCTTTGTTTCCCGAGCCTCTAGTGAGTTACAGACAGAGTTCGAAAAGGTCAAATCTTTGATGATTCCACCATACATGATTGAGTTGCGAAAACTTCTGGATAGGTATCCTACATCTGAACTGAATTCTTTCTGGTTAAAGAATCTCTTTCTAGTTGCTCTGGAACAATTAGGAGATTCTCTAGAAGAAATCCGGGGT------TCTGGCGGCAACATGCTATTG---GGCGGTGATCCCGCTTATGGGGTCAAATCAATCCGT------TCTAAGAAGAAATATTTGAATATCAATCTCATCGATCTCATAAGTATCATACCAAATCCCACCAATCGAATCACTTTTTCAAGAAATACGAGACATCTAAGTCATACAAGTAAAGAGATCTATTCATTGATAAGAAAAAGAAAAAACGTGAACAGTGATTGGATTGATGATAAAATGGAATCCTGGGTTGCGAACAGTGATTCGATTGATGATGAAGAAAGAGAATTTTTGGTTCAGTTCTCCACCTTAACGACAGAAAAAGGGATTGATCAAATTCTATTGAGTCTGACTCATAGTGATTATTTATCTAGTGATCATTTATCAAAGAACGACTCTGGTTATCAAATGATTGAACACCCGGGAGCAATTTACTTACGATATTTAGTTGACATTCATAAAAAGTGTCTAATGAATTATGAGTTCAATACATCCTGTTTAGCAGAAAGACGGATATTCCTTGCTCATTATCAGACAATCACTTATTCACAAACCCCGTGTGGGGTTAATAGTTTTCATTTCCCGTCTCATGAAAAACCCTTTTCGCTCCGCTTAGCCCTATCCCCCTCTAGGGGTATTTTAGTCATAGGTTCTATAGGAACTGGACGCTCCTATTTGGTCAAATACCTAGCGACAAATTCCTATGTTCCTTTG------GTATTTCTGAACAAGTTCCTGGATAACAAGCCTAAAGGTTTTCTTATTGATGATATCGAT------------------ATTGATGATAGTGACAATATTGATGATAGTGACGAGATT------------------GATGCTAGTGACGATATCGATCTTGACCTCGATACG------GAGCTGCTAACTCTGATGAATGCGCTAAATATGGATATGATGCCGGAAATAGACCGATTTTCTATCACCCTTCAATTCGAATTAGCAAAAGCAATGTCTCCTTGCATAATATGGATTCCAAACATTCATGATCTGGATGTGAATGAGTCGAATTACTTATCCCTCGGTCTATTAGTGAACTATCTATCCAGGGATTGTGAAAGATGTTCCACTAGAAATATTCTTGTTATTGCTTCGACTCATATTCCCCAAAAAGTGGATCCCGTTCTAATAGTTCCGAATAAATTAAATACATGCATTAAGATACGAAGGCTTCTTATTCCACAACAACGAAAGCACTTTTTCAATCTTTCATATACTAAGGGATTTCACTTGGAAAATAAAATGTTCCAT------ACTAATGAATTCGGGTCCATAACCGTGGGTTCCAATGCACGAGATCTTGTAGCACTTACCAATGAGGCCTTAGCGGTTAGTATTACACAGAAGAAATCAATTATAGACACTAATACAATTAGATCCGCTCTTCATAGACAAACTTGGGATTTGCGATCCCAGGTAAGATCGGTTCAGGATCATGAGATCCTTTTCTATCAGATAGGAAGGGCTGTTGCACAAAATGTACTTCTAAGTAATTGCCCCATAGATCCTATATCTATCTATATGAAGAAGAAATCATGTAACGAAAGGGATTCTTATTTGTACAAATGGTACTTCGAACTTGGAACGAGCATGAAGAAATTAACGATACTTCTTTATCTTTTGAGTTGTTCTGCCGGATCGGTCGCCCAAGACCTTTGGTCTCTACCCGGACTCGATGAAAAAAATGGGATCACTTCTTATGGACTCGTTGAGAATGCTTCTGATCTAGTTCATGGCCTATTAGAAGTAGAAGGTGCTCTGGGGGGATCCTCACGGACAGAAAAAGATTGCAGTCAGTTTGATAATGATCGAGTGACATTGCTTCTTCGGCCCGAACCAAGGAATCCTTTAGATATGATGCAAAATGGATCTTGTTCTATCGTTGATCAGAGATTTCTCTATGAAAAATACGAATCGGAGTTTGAAGAAGGGGAAGTAGAAGGAGCCCTCGACCCGCAACAGATAGAAGAGGATTTATTCAATCACATAGTTTGGGCTCCTAGAATATGGCGCCCTTGGGGCTTTCTATTTTATTGTATCGAAAGGCCCAATGAATTGGGATTTCCCTATTGGGCCAGGTCATTTCGGGGCAAGCGGATCATTTATGATGAAGAGAATGAGCTTCAAGAGAATGATTCGGAGTTCTTGCAGAGTGGAACCATGCAGTACCAGACACGAGATAGATCTTCCAAAGAACAAGGCTTTTTTCGAATAAGCCAATTCATTTGGGACCCTGCAGATCCACTCTTTTTCCTATTCAAAGATCAGCCCCCTGTCTCTGTGTTTTCACATCGAGAATTCTTTGCAGATGAAGAGATGTCAAAAGGGCTTCTTACTTCCCAAACGGATCCTCCTACATCTATATATAAACGCTGGTTTATCAAGAATACGCAAGAAAAGCACTTCGAATTGTTGATTCATCACCAGAGATGGATTAGAACCAATAGTTCATTATCTAATGGATCTTTCCGTTCTAATACTCTATCTGAGAGTTATCAGTATTTATCAAATCTGTTCCTATCTAACGGAAGGCTATTGGATCAAATGACAAAGACATTGTTGAGAAAAAGATGGCTTTTCCCGGATGAAATGAAAATTGGAGTCATG------------------------------
>Rhodiola_bupleuroides
GTGAAGGGACATCAATTCAAATCCTGGATTTTCGAATTGAGAGAGATATTGAGAGAGATCAAGAATTCT---CACTCTTTCTTAGATTCATGGACCCAATTCAATTCAGTGGGATCTTTGATTCCCATTTTTTTGCAGCAAGAACGGTTGCTAAAACTCTTTGACCCCCGAATTTGGAGTATCCTACTTTCACGCAATTCACAGGGT------TCAACAAGCAATCGATATTTCACGATCAAGGGTGTAGTACTATTTGTAGTAGCGGTCCTTATCTATCGTATTAACAATCGAAATATGGTCGAAAGAAAAAATATCTATTTGGCAGGGCTTCTTCCTATACCTATGAATTCCATTGGACCCAGAAATGATACATTGGAAGAATCTTTTGGGTCTTCCAATATCAATAGGTTGATTGTTTCGCTCCTGTATCTTCCAAAAGGAAAAAAGATCTCTGAGAGTTGTTTCCTGGATGCGAAAGAGAGTACTTGGGTTCTCCCAATAACTAAAAAGTGTATCATGCCTGAATCTAACTGGGGTTGGCGGTGGTGGAGGAACTGGATCGGAAAAAAGAGGGATTCTAGTTGTAAGATATCTAATGAAACCGTCGCTGGAATTGAGATCTCATTCAAAGAGAAAGATATCAAATATCTGGGGTTTCTTTTTGTATATTCTATGGATGATCCGATCCGCAAGGACCATGATTGGGAATTGTTTGATCGTCTTTCTCCGAGGAAGAGGCGAAACATAATCAACTTGAATTCGGGACAGCTATTCGAAATCTTAGTGAAACACTGGATTTGTTATCTCATGTCTGCTTTTCGTGAAAAAAAATCAATTGAAGTGGAGGGTTTCTTCAAACAACAAGGAGCTGAGTCAACTATTCAATCAAATGATATTGAGCATGTTTCCCATCTCTTCTCGAGAAACAAGTGGGCTATTTCTTTGCAAAATTGTGCTCAATTTCATATGTGGCAATTCCGACAAGATCTCTTCGTTAGTTGGGGGAAGAATCCGCACGAATCGGATTTTTTGAGGAACGTATCGAGAGAGAATTGGATTTGGTTAGACAATGTGTGGTTGGTAAACAAGGATCGGTTTTTTAGCAAGGTACAGAATGTCTCATCAAATATTCAATATGATTCCACAAGATCTAGTTTCGTTCAAGTAACGAATTCTAGCCAATTGAAAGGATCTTCTGATCAATCTAGAGATCATTTCGATTCCATTAGTAATGAGGATTCGGAATATCACACATTGATCAATCAAAGAGAGATTCACCAACTAAAAGAAAGATCGATTCTTTGGGATCCTTCCTTTCTTCAAACGGAACGAACAGAGATAGAATCAGACCGATTCCCGAAATGCCTTTCTGGATATTCCTCAATGTCCCGGCTATTCACGGAACGTGAGAAGCAGATGAATAATCATCTGCTTCCGGAAGAAATCGAAGAAGTTCTTGGGAATCCTACAAGATCCATTCGTTCTTTTTTCTCTGACAGATGGTCAGAACTTCATCTGGGTTCGAATCCTACTGAGAGGTCCACTAGAGATCAGAAATTGTTGAAG------AAAGAACAAGATCCTTCTTTTGTCCCTTCCAGGCGATCGGAAAAT------AAAGAAATGGTTAATATATTCAAGATAATTACGTATTTACAAAATACTGTCTCAATTCATCTTATTTCATCAGATCCGGGATGTGATATGGTTCCGAAGGACGAACCGGATATGGACAGTTCCAATAAGATTTCAGTCTTGAACAAAAATCCATTTTTTGATTTATTTCATCTATTCCATGACCGGAACAGGGGGGGATACGCGTTACGCCACGATTTTGAATCAGAAGAGAGATTTCAAGAAAAGGCAGATCTATTCACTCTATCAATAACCGAGCCAGATCTGGTGTATCATAAGGGATTTGCCTTTTCTATTGCTTCCTACGGATTGGATCAAAACCAATTCTTGAATGAG---------GCCAGGGATGAATCGAAAAAGAAATCTTTATTGGTTCTACCTCCTATTTTTTATGAAGAGAATGAATCTTTTTATCGAAGGATGAGAAAAAAATGGGTCCGTATCTCCTGCGGGAATGATTTGGAAGATCCAAAACCAAAAAGAGTGGTATTTGCTAGCAACAACATAATGGAGGCATTCAATCAATCTAGATTGATCCTAAATCTGATTAAAATCCAATATAGCACCTATGGATACATAAGAAATGTATTGAATCCATTCTTTTTAATGAATAGATCCGATCGCAACTTCGAATATGGAATTCAAAGGGATCAAATAGGAAATGATACTCTGAATCATAGAACTCTAATGAAATATACGATCAACCAACATTTATCGAATTTGAAAAAGAGTCAGAAGAAATGGTTCGACCCTCTTATTTGGATTTCTCGAACCGAGAGATCCATGAATCGGGATCCTAATGCAGATAGATACAAAGGGTCCAATGGGAGCAAAAATTTCCAG---------GAGCATTTCCTTTCTGAGCAGAAGAGCCATTTT------CAAGTAGTGTTCGATCGATTACTACGTAATCAATATTCGATTGATTGGTCTGAAGTTATCGACAAAAAAGATTTGTCTAAGTCA---------------------CTT---CTTTTTTTGTCCAAGTTGCTTCTCTTTTTGTCTAACTCACTTCCCTTTTTCTTTGTGAGTTTCGGGAATATCCCCGTTCATAGGTCCGAGATCCACATCTATGAATTGAAAGGTCCGAATTATCAACTCTGCAATCAGTTGTTAGAATCAATAGGTCTTCAAATCGTTCATTTGAAAAAATGGAAACCCTTC------TTATTGGATGATCATGATACTTCTCAAAAATCGAAATTCTTGATCAATGGAGGAACAATATCACCATTTTTGTTCAATAAGATACCAAAGTGGATGATTGACTCATTCCATACTAGAAATAATCGCAGGAAATCTTTTGATAACACGGATTCCTATTTTTCAATGATATCCCACGATCAAGACAATTGGCTGAATCCCGTGAAACCATTTCATGGAAGTTCATTGATATCTTCTTTTTATAAAGCAAATCGACTTCGATTCTTGAATAATCCACATCACTTCTGCTTCTATTGT------AACAAAAGATTCCCCTTTTATGTGGAAAAGGCCCGTATCAATAATTATGATTTTACGTATGGACAATTCCTCAATATCTTGTTCATTCGCAACAAAATATTTGATTTGTGCGGCGGTAAAAAAAAACATGCTTTTTTGGAGAGAGATACTATT------TCACCAATCGAGTCACAGGTATCTAACATATTCATACCTAAGGATTTTCCACAAAGTGGTGACGAAACGTATAACTTGTACAAATATTTCCATTTTGCAACTCGATCCGATCCATTC------GTTCGTAGAGCT------TTTTATTCGATCGCAGACATTTCGGGAACACCTCTAACAGAGGGAGAAATAGTCCATTTTGAAAGAACTTATTGTCAACCTCTTTCAGATCTGAATCTATCTGATTCAGAAGGGAAGAACTTGCATCAGTATCTCAATTTCAATTCAAACATGCGTTTGATTCACACTCCATGTTCTGAGAAAGATTTACCATCCGAAAATAGGAAAAAACGGAGTCTTTGTCTAAAGAAATGCCTTGAGAAAGGGCAGATGTATAGAACCTTTCAACGAGATAGTGCTTTTTCAACTCTCTCAAAATGGAATCTATTCCAAACATATATGCCATGGTTCCTTACTTCGGCAGGGTACAAATATCTAAATTTTTTATTTTTAGATACTTTTTCAGACCTATTGTCCATACTAAGTAACAGTCCAAAATTTGTATCCATTTTTCATGATATTATGTATGGATCAGATATATCATGGCGAATTCTTCAGAAAAAAGGGTGTCTTCCACAATGGAATCTGATAAGCGAAATTTCGAGAAAGTGTTTACATAATTTTCTTATGTTCGAAGAAATTATTCATCGAAATAATGAGTCACCATTGATATCGACACATCTGAGATTGCCAAAGGTTCATGAGTTCCTCTATTCAATCCTTTTCCTTCTTCTTGTTGTTGGATATCTCGTTCGTACACATCTTCTCTTTGTTTCCCGAGCCTCTAGTGAGTTACAGACAGAGTTCGAAAAGGTCAAATCTTTGATGATTCCACCATACATGATTGAGTTGCGAAAACTTCTGGATAGGTATCCTACATCTGAACTGAATTCTTTCTGGTTAAAGAATCTCTTTCTAGTTGCTCTGGAACAATTAGGAGATTCTCTAGAAGAAATCCGGGGTTCTGTTTCTGGCGGCAACATGCTATTG---GGTGGTGATCCCGCTTATGGGGTCAAATCAATCCGT------TCTAAGAAGAAATATTTGAATATCAATTTCATCGATCTCATAAGTATCATACCAAATCCCACCAACCGAATCACTTTTTCAAGAAATACGAGACATCTAAGTCATACAAGTAAAGAGATCTATTCATTGATAAGAAAAAGAAAAAACGTGAACAGTGATTGGATTGATGATAAAATGGAATCCTGGGTTGCGAACAGTGATTCGATTGATGATGAAGAAAGAGAATTTTTGGTTCAGTTCTCCACCTTAACGACAGAAAAAGGGATTGATCAAATTCTATTGAGTCTGACTCATAGTGATTATTTATCTAGTGATCATTTATCAAAGAACGACTCTGGTTATCAAATGATTGAACACCCGGGAGCAATTTACTTACGATATTTAGTTGACATTCATAAAAAGTGTCTAATGAATTATGAGTTCAATACATCCTGTTTAGCAGAAAGACGGATATTCCTTGCTCATTATCAGACAATCACTTATTCACAAACCTCGTGTGGGGCTAATAGTTTTCATTTCCCGTCTCATGAAAAACCCTTTTCGCTCCGCTTAGCCCTATCCCCCTCTAGGGGTATTTTAGTGATAGGTTCTATAGGAACTGGACGCTCCTATTTGGTCAAATACCTAGCGACAAACTCCTATGTTCCTTTG------GTATTTCTGAACAAGTTCCTGGATAACAAGCCTAAAGGTTTTCTTATTGATGATATCGAT------------------ATTGATGATAGTGACACTATTGATGATAGTGACGAGAGT------------------GATGCTAGTGACGATATCGATCTTGACCTCGATACG------GAGCTGCTAACTCTGATGAATGCGCTAAATATGGATATGATGCCGGAAATAGACCGATTTTCTATCACCCTTCAATTCGAATTAGCAAAAGCAATGTCTCCTTGCATAATATGGATTCCAAACATTCATGATCTGGATGTGAATGAGTCGAATTACTTATCCCTCGGTCTATTAGTGAACTATCTATCCAGGGATTGTGAAAGATGTTCCACTAGAAATATTCTTGTTATTGCTTCGACTCATATTCCCCAAAAAGTGGATCCCGCTCTAATAGTTCCGAATAAATTAAATACATGCATTAAGATACGAAGGCTTCTTATTCCACAACAACGAAAGCACTTTTTCAATCTTTCATATACTAAGGGATTTCACTTGGAAAAGAAAATGTTCCAT------ACTAATGAATTCGGGTCCATAACCATGGGTTCCAATGCACGAGATCTTGTAGCACTTACCAATGAGGCCTTAGCGATTAGTATTACACAGAAGAAATCAATTATAGACACTAATACAATTAGATCCGCTCTTCATAGACAAACTTGGGATTTGCGATCCCAGGTAAGATCGGTTCAGGATCATGAGATCCTTTTCTATCAGATAGGAAGGGCTGTTGCACAAAATGTACTTCTAAGTAATTGCCCCATAGATCCTATATCTATCTATATGAAGAAGAAATCATGTAACGAAAGGGATTCTTATTTGTACAAATGGTACTTCGAACTTGGAACGAGCATGAAGAAATTAACGATACTTCTTTATCTTTTGAGTTGTTCTGCCGGATCGGTCGCCCAAGACCTTTGGTCTCTACCCGGACCCGATGAAAAAAATGGGATCACTTCTTATGGACTCGTTGAGAATGCTTCTGATCTAGTTCATGGCCTATTAGAAGTAGAAGGTGCTCTGGGGGGATCCTCACGGACAGAAAAAGATTGCAGTCAGTTTGATAATGATCGAGTAACATTGCTTCTTCGGCCCGAACCAAGGAATCCTTTAGATATGATGCAAAATGGATCTTGTTCTATCGTTGATCAGAGATTTCTCTATGAAAAATACGAATCGGAGTTTGAAGAAGGGGAAGTAGAAGGAGCCCTCGACCCGCAACAGATAGAAGAGGATTTATTCAATCACATAGTTTGGGCTCCTAGAATATGGCGCCCTTGGGGCTTTCTATTTTATTGTATCGAAAGGCCCAATTCATTGGGATTTCCCTATTGGGCCAGGTCATTTCGGGGCAAGCGGATCATTTATGATGAAGAGAATGAGCTTCAAGAGAATGATTCGGAGTTCTTGCAGAGTGGAACCATGCAGTACCAGACACGAGATAGATCTTCCAAAGAACAAGGCTTTTTTCGAATAAGCCAATTCATTTGGGACCCTGCAGATCCACTCTTTTTCCTATTCAAAGATCAGCCCCCTGTCTCTGTGTTTTCACATCGAGAATTCTTTGCAGATGAAGAGATGTCAAAAGGGCTTCTTACTTCCCAAACAGATCCTCCTACATCTATATATAAACGCTGGTTTATCAAGAATACGCAAGAAAAGCACTTCGAATTGTTGATTCATCACCAGAGATGGATTAGAACCAATAGTTCATTATCTAATGGATCTTTCCGTTCTAATACTCTATCCGAGAGTTATCAGTATTTATCAAACCTGTTCCTATCTAACGGAAGGCTATTGGATCAAATGACAAAGACATTGTTGAGAAAAAGATGGCTTTTCCCGGATGAAATGAAAATAGGATTCATG------------------------------
>Rhodiola_calliantha
GTGAAGGGACATCAATTCAAATCCTGGATTTTCGAATTGAGAGAGATATTGAGAGAGATCAAGAATTCT---CACTCTTTCTTAGATTCATGGACCCAATTCAATTCAGTGGGATCTTTGATTCCCATTTTTTTGCAGCAAGAACGGTTGCTAAAACTCTTTGACCCCCGAATTTGGAGTATCCTACTTTCACGCAATTCACAGGGT------TCAACAAGCAATCGATATTTCACGATCAAGGGTGTAGTACTATTTGTAGTAGCGGTCCTTATCTATCGTATTAACAATCGAAATATGGTCGAAAGAAAAAATATCTATTTGGCAGGGCTTCTTCCTATACCTATGAATTCCATTGGACCCAGAAATGATACATTGGAAGAATCTTTTGGGTCTTCCAATATCAATAGGTTGATTGTTTCGCTCCTGTATCTTCCAAAAGGAAAAAAGATCTCTGAGAGTTGTTTCCTGGATGCGAAAGAGAGTACTTGGGTTCTCCCAATAACTAAAAAGTGTATCATGCCTGAATCTAACTGGGGTTGGCGGTGGTGGAGGAACTGGATCGGAAAAAAGAGGGATTCTAGTTGTAAGATATCTAATGAAACCGTCGCTGGAATTGAGATCTCATTCAAAGAGAAAGATATCAAATATCTGGGGTTTCTTTTTGTATATTCTATGGATGATCCGATCCGCAAGGACCATGATTGGGAATTGTTTGATCGTCTTTCTCCGAGGAAGAGGCGAAACATAATCAACTTGAATTCGGGACAGCTATTCGAAATCTTAGTGAAACACTGGATTTGTTATCTCATGTCTGCTTTTCGTGAAAAAAAATCAATTGAAGTGGAGGGTTTCTTCAAACAACAAGGAGCTGAGTCAACTATTCAATCAAATGATATTGAGCATGTTTCCCATCTCTTCTCGAGAAACAAGTGGGCTATTTCTTTGCAAAATTGTGCTCAATTTCATATGTGGCAATTCCGACAAGATCTCTTCGTTAGTTGGGGGAAGAATCCGCACGAATCGGATTTTTTGAGGAACGTATCGAGAGAGAATTGGATTTGGTTAGACAATGTGTGGTTGGTAAACAAGGATCGGTTTTTTAGCAAGGTACAGAATGTCTCATCAAATATTCAATATGATTCCACAAGATCTAGTTTCGTTCAAGTAACGAATTCTAGCCAATTGAAAGGATCTTCTGATCAATCTAGAGATCATTTCGATTCCATTAGTAATGAGGATTCGGAATATCACACATTGATCAATCAAAGAGAGATTCACCAACTAAAAGAAAGATCGATTCTTTGGGATCCTTCCTTTCTTCAAACGGAACGAACAGAGATAGAATCAGACCGATTCCCGAAATGCCTTTCTGGATATTCCTCAATGTCCCGGCTATTCACGGAACGTGAGAAGCAGATGAATAATCATCTGCTTCCGGAAGAAATCGAAGAAGTTCTTGGGAATCCTACAAGATCCATTCGTTCTTTTTTCTCTGACAGATGGTCAGAACTTCATCTGGGTTCGAATCCTACTGAGAGGTCCACTAGAGATCAGAAATTGTTGAAG------AAAGAACAAGATCCTTCTTTTGTCCCTTCCAGGCGATCGGAAAAT------AAAGAAATGGTTAATATATTCAAGATAATTACGTATTTACAAAATACTGTCTCAATTCATCTTATTTCATCAGATCCGGGATGTGATATGGTTCCGAAGGACGAACCGGATATGGACAGTTCCAATAAGATTTCAGTCTTGAACAAAAATCCATTTTTTGATTTATTTCATCTATTCCATGACCGGAACAGGGGGGGATACGCGTTACGCCACGATTTTGAATCAGAAGAGAGATTTCAAGAAAAGGCAGATCTATTCACTCTATCAATAACCGAGCCAGATCTGGTGTATCATAAGGGATTTGCCTTTTCTATTGCTTCCTACGGATTGGATCAAAACCAATTCTTGAATGAG---------GCCAGGGATGAATCGAAAAAGAAATCTTTATTGGTTCTACCTCCTATTTTTTATGAAGAGAATGAATCTTTTTATCGAAGGATGAGAAAAAAATGGGTCCGTATCTCCTGCGGGAATGATTTGGAAGATCCAAAACCAAAAAGAGTGGTATTTGCTAGCAACAACATAATGGAGGCATTCAATCAATCTAGATTGATCCTAAATCTGATTAAAATCCAATATAGCACCTATGGATACATAAGAAATGTATTGAATCCATTCTTTTTAATGAATAGATCCGATCGCAACTTCGAATATGGAATTCAAAGGGATCAAATAGGAAATGATACTCTGAATCATAGAACTCTAATGAAATATACGATCAACCAACATTTATCGAATTTGAAAAAGAGTCAGAAGAAATGGTTCGACCCTCTTATTTGGATTTCTCGAACCGAGAGATCCATGAATCGGGATCCTAATGCAGATAGATACAAAGGGTCCAATGGGAGCAAAAATTTCCAG---------GAGCATTTCCTTTCTGAGCAGAAGAGCCATTTT------CAAGTAGTGTTCGATCGATTACTACGTAATCAATATTCGATTGATTGGTCTGAAGTTATCGACAAAAAAGATTTGTCTAAGTCA---------------------CTT---CTTTTTTTGTCCAAGTTGCTTCTCTTTTTGTCTAACTCACTTCCCTTTTTCTTTGTGAGTTTCGGGAATATCCCCGTTCATAGGTCCGAGATCCACATCTATGAATTGAAAGGTCCGAATTATCAACTCTGCAATCAGTTGTTAGAATCAATAGGTCTTCAAATCGTTCATTTGAAAAAATGGAAACCCTTC------TTATTGGATGATCATGATACTTCTCAAAAATCGAAATTCTTGATCAATGGAGGAACAATATCACCATTTTTGTTCAATAAGATACCAAAGTGGATGATTGACTCATTCCATACTAGAAATAATCGCAGGAAATCTTTTGATAACACGGATTCCTATTTTTCAATGATATCCCACGATCAAGACAATTGGCTGAATCCCGTGAAACCATTTCATGGAAGTTCATTGATATCTTCTTTTTATAAAGCAAATCGACTTCGATTCTTGAATAATCCACATCACTTCTGCTTCTATTGT------AACAAAAGATTCCCCTTTTATGTGGAAAAGGCCCGTATCAATAATTATGATTTTACGTATGGACAATTCCTCAATATCTTGTTCATTCGCAACAAAATATTGGATTTGTGCGGCGGTAAAAAAAAACATGCTTTTTTGGAGAGAGATACTATT------TCACCAATCAAGTCACAGGTATCTAACATATTCATACCTAAGGATTTTCCACAAAGTGGTGACGAAACGTATAACTTGTACAAATATTTCCATTTTGCAACTCGATCCGATCCATTC------GTTCGTAGAGCT------TTTTATTCGATCGCAGACATTTCGGGAACACCTCTAACAGAGGGAGAAATAGTCCATTTTGAAAGAACTTATTGTCAACCTCTTTCAGATCTGAATCTATCTGATTCAGAAGGGAAGAACTTGCATCAGTATCTCAATTTCAATTCAAACATGCGTTTGATTCACACTCCATGTTCTGAGAAAGATTTACCATCCGAAAATAGGAAAAAACGGAGTCTTTGTCTAAAGAAATGCCTTGAGAAAGGGCAGATGTATAGAACCTTTCAACGAGATAGTGCTTTTTCAACTCTCTCAAAATGGAATCTATTCCAAACATATATGCCATGGTTCCTTACTTCGGCAGGGTACAAATATCTAAATTTTTTATTTTTAGATACTTTTTCAGACCTATTGTCCATACTAAGTAACAGTCCAAAATTTGTATCCATTTTTCATGATATTATGTATGGATCAGATATATCATGGCGAATTCTTCAGAAAAAAGGGTGTCTTCCACAATGGAATCTGATAAGCGAAATTTCGAGAAAGTGTTTACATAATTTTCTTATGTTCGAAGAAATTATTCATCGAAATAATGAGTCACCATTGATATCGACACATCTGAGATTGCCAAAGGTTCATGAGTTCCTCTATTCAATCCTTTTCCTTCTTCTTGTTGTTGGATATCTCGTTCGTACACATCTTCTCTTTGTTTCCCGAGCCTCTAGTGAGTTACAGACAGAGTTCGAAAAGGTCAAATCTTTGATGATTCCACCATACATGATTGAGTTGCGAAAACTTCTGGATAGGTATCCTACATCTGAACTGAATTCTTTCTGGTTAAAGAATCTCTTTCTAGTTGCTCTGGAACAATTAGGAGATTCTCTAGAAGAAATCCGGGGTTCTGTTTCTGGCGGCAACATGCTATTG---GGTGGTGATCCCGCTTATGGGGTCAAATCAATCCGT------TCTAAGAAGAAATATTTGAATATCAATTTCATCGATCTCATAAGTATCATACCAAATCCCACCAATCGAATCACTTTTTCAAGAAATACGAGACATCTAAGTCATACAAGTAAAGAGATCTATTCATTGATAAGAAAAAGAAAAAACGTGAACAGTGATTGGATTGATGATAAAATGGAATCCTGGGTTGCGAACAGTGATTCGATTGATGATGAAGAAAGAGAATTTTTGGTTCAGTTCTCCACCTTAACGACAGAAAAAGGGATTGATCAAATTCTATTGAGTCTGACTCATAGTGATTATTTATCTAGTGATCATTTATCAAAGAACGACTCTGGTTATCAAATGATTGAACACCCGGGAGCAATTTACTTACGATATTTAGTTGACATTCATAAAAAGTGTCTAATGAATTATGAGTTCAATACATCCTGTTTAGCAGAAAGACGGATATTCCTTGCTCATTATCAGACAATCACTTATTCACAAACCTCGTGTGGGGCTAATAGTTTTCATTTCCCGTCTCATGAAAAACCCTTTTCGCTCCGCTTAGCCCTATCCCCCTCTAGGGGTATTTTAGTGATAGGTTCTATAGGAACTGGACGCTCCTATTTGGTCAAATACCTAGCGACAAACTCCTATGTTCCTTTG------GTATTTCTGAACAAGTTCCTGGATAACAAGCCTAAAGGTTTTCTTATTGATGATATCGAT------------------ATTGATGATAGTGACACTATTGATGATAGTGACGAGAGT------------------GATGCTAGTGACGATATCGATCTTGACCTCGATACG------GAGCTGCTAACTCTGATGAATGCGCTAAATATGGATATGATGCCGGAAATAGACCGATTTTCTATCACCCTTCAATTCGAATTAGCAAAAGCAATGTCTCCTTGCATAATATGGATTCCAAACATTCATGATCTGGATGTGAATGAGTCGAATTACTTATCCCTCGGTCTATTAGTGAACTATCTATCCAGGGATTGTGAAAGATGTTCCACTAGAAATATTCTTGTTATTGCTTCGACTCATATTCCCCAAAAAGTGGATCCCGCTCTAATAGTTCCGAATAAATTAAATACATGCATTAAGATACGAAGGCTTCTTATTCCACAACAACGAAAGCACTTTTTCAATCTTTCATATACTAAGGGATTTCACTTGGAAAAGAAAATGTTCCAT------ACTAATGAATTCGGGTCCATAACCATGGGTTCCAATGCACGAGATCTTGTAGCACTTACCAATGAGGCCTTAGCGATTAGTATTACACAGAAGAAATCAATTATAGACACTAATACAATTAGATCCGCTCTTCATAGACAAACTTGGGATTTGCGATCCCAGGTAAGATCGGTTCAGGATCATGAGATCCTTTTCTATCAGATAGGAAGGGCTGTTGCACAAAATGTACTTCTAAGTAATTGCCCCATAGATCCTATATCTATCTATATGAAGAAGAAATCATGTAACGAAAGGGATTCTTATTTGTACAAATGGTACTTCGAACTTGGAACGAGCATGAAGAAATTAACGATACTTCTTTATCTTTTGAGTTGTTCTGCCGGATCGGTCGCCCAAGACCTTTGGTCTCTACCCGGACCCGATGAAAAAAATGGGATCACTTCTTATGGACTCGTTGAGAATGCTTCTGATCTAGTTCATGGCCTATTAGAAGTAGAAGGTGCTCTGGGGGGATCCTCACGGACAGAAAAAGATTGCAGTCAGTTTGATAATGATCGAGTGACATTGCTTCTTCGGCCCGAACCAAGGAATCCTTTAGATATGATGCAAAATGGATCTTGTTCTATCGTTGATCAGAGATTTCTCTATGAAAAATACGAATCGGAGTTTGAAGAAGGGGAAGTAGAAGGAGCCCTCGACCCGCAACAGATAGAAGAGGATTTATTCAATCACATAGTTTGGGCTCCTAGAATATGGCGCCCTTGGGGCTTTCTATTTTATTGTATCGAAAGGCCCAATTCATTGGGATTTCCCTATTGGGCCAGGTCATTTCGGGGCAAGCGGATCATTTATGATGAAGAGAATGAGCTTCAAGAGAATGATTCGGAGTTCTTGCAGAGTGGAACCATGCAGTACCAGACACGAGATAGATCTTCCAAAGAACAAGGCTTTTTTCGAATAAGCCAATTCATTTGGGACCCTGCAGATCCACTCTTTTTCCTATTCAAAGATCAGCCCCCTGTCTCTGTGTTTTCACATCGAGAATTCTTTGCAGATGAAGAGATGTCAAAAGGGCTTCTTACTTCCCAAACAGATCCTCCTACATCTATATATAAACGCTGGTTTATCAAGAATACGCAAGAAAAGCACTTCGAATTGTTGATTCATCACCAGAGATGGATTAGAACCAATAGTTCATTATCTAATGGATCTTTCCGTTCTAATACTCTATCCGAGAGTTATCAGTATTTATCAAACCTGTTCCTATCTAACGGAAGGCTATTGGATCAAATGACAAAGACATTGTTGAGAAAAAGATGGCTTTTCCCGGATGAAATGAAAATAGGATTCATG------------------------------
>Rhodiola_crenulata
GTGAAGGGACATCAATTCAAATCCTGGATTTTCGAATTGAGAGAGATATTGAGAGAGATCAAGAATTCT---CACTCTTTCTTAGATTCATGGACCCAATTCAATTCAGTGGGATCTTTGATTCCCATTTTTTTGCAGCAAGAACGGTTGCTAAAACTCTTTGACCCCCGAATTTGGAGTATCCTACTTTCACGCAATTCACAGGGT------TCAACAAGCAATCGATATTTCACGATCAAGGGTGTAGTACTATTTGTAGTAGCGGTCCTTATCTATCGTATTAACAATCGAAATATGGTCGAAAGAAAAAATATCTATTTGGCAGGGCTTCTTCCTATACCTATGAATTCCATTGGACCCAGAAATGATACATTGGAAGAATCTTTTGGGTCTTCCAATATCAATAGGTTGATTGTTTCGCTCCTGTATCTTCCAAAAGGAAAAAAGATCTCTGAGAGTTGTTTCCTGGATGCGAAAGAGAGTACTTGGGTTCTCCCAATAACTAAAAAGTGTATCATGCCTGAATCTAACTGGGGTTGGCGGTGGTGGAGGAACTGGATCGGAAAAAAGAGGGATTCTAGTTGTAAGATATCTAATGAAACCGTCGCTGGAATTGAGATCTCATTCAAAGAGAAAGATATCAAATATCTGGGGTTTCTTTTTGTATATTCTATGGATGATCCGATCCGCAAGGACCATGATTGGGAATTGTTTGATCGTCTTTCTCCGAGGAAGAGGCGAAACATAATCAACTTGAATTCGGGACAGCTATTCGAAATCTTAGTGAAACACTGGATTTGTTATCTCATGTCTGCTTTTCGTGAAAAAAAATCAATTGAAGTGGAGGGTTTCTTCAAACAACAAGGAGCTGAGTCAACTATTCAATCAAATGATATTGAGCATGTTTCCCATCTCTTCTCGAGAAACAAGTGGGCTATTTCTTTGCAAAATTGTGCTCAATTTCATATGTGGCAATTCCGACAAGATCTCTTCGTTAGTTGGGGGAAGAATCCGCACGAATCGGATTTTTTGAGGAACGTATCGAGAGAGAATTGGATTTGGTTAGACAATGTGTGGTTGGTAAACAAGGATCGGTTTTTTAGCAAGGTACAGAATGTCTCATCAAATATTCAATATGATTCCACAAGATCTAGTTTCGTTCAAGTAACGAATTCTAGCCAATTGAAAGGATCTTCTGATCAATCTAGAGATCATTTCGATTCCATTAGTAATGAGGATTCGGAATATCACACATTGATCAATCAAAGAGAGATTCACCAACTAAAAGAAAGATCGATTCTTTGGGATCCTTCCTTTCTTCAAACGGAACGAACAGAGATAGAATCAGACCGATTCCCGAAATGCCTTTCTGGATATTCCTCAATGTCCCGGCTATTCACGGAACGTGAGAAGCAGATGAATAATCATCTGCTTCCGGAAGAAATCGAAGAAGTTCTTGGGAATCCTACAAGATCCATTCGTTCTTTTTTCTCTGACAGATGGTCAGAACTTCATCTGGGTTCGAATCCTACTGAGAGGTCCACTAGAGATCAGAAATTGTTGAAG------AAAGAACAAGATCCTTCTTTTGTCCCTTCCAGGCGATCGGAAAAT------AAAGAAATGGTTAATATATTCAAGATAATTACGTATTTACAAAATACTGTCTCAATTCATCTTATTTCATCAGATCCGGGATGTGATATGGTTCCGAAGGACGAACCGGATATGGACAGTTCCAATAAGATTTCAGTCTTGAACAAAAATCCATTTTTTGATTTATTTCATCTATTCCATGACCGGAACAGGGGGGGATACGCGTTACGCCACGATTTTGAATCAGAAGAGAGATTTCAAGAAAAGGCGGATCTATTCACTCTATCAATAACCGAGCCAGATCTGGTGTATCATAAGGGATTTGCCTTTTCTATTGCTTCCTACGGATTGGATCAAAACCAATTCTTGAATGAG---------GCCAGGGATGAATCGAAAAAGAAATCTTTATTGGTTCTACCTCCTATTTTTTATGAAGAGAATGAATCTTTTTATCGAAGGATGAGAAAAAAATGGGTCCGTATCTCCTGCGGGAATGATTTGGAAGATCCAAAACCAAAAAGAGTGGTATTTGCTAGCAACAACATAATGGAGGCATTCAATCAATCTAGATTGATCCGAAATCTGATTAAAATCCAATATAGCACCTATGGATACATAAGAAATGTATTGAATCCATTCTTTTTAATGAATAGATCCGATCGCAACTTCGAATATGGAATTCAAAGGGATCAAATAGGAAATGATACTCTGAATCATAGAACTCTAATGAAATATACGATCAACCAACATTTATCGAATTTGAAAAAGAGTCAGAAGAAATGGTTCGACCCTCTTATTTGGATTTCTCGAACCGAGAGATCCATGAATCGGGATCCTAATGCAGATAGATACAAAGGGTCCAATGGGAGCAAAAATTTCCAG---------GAGCATTTCCTTTCTGAGCAGAAGAGCCATTTT------CAAGTAGTGTTCGATCGATTACTACGTAATCAATATTCGATTGATTGGTCTGAAGTTATCGACAAAAAAGATTTGTCTAAGTCA---------------------CTT---CTTTTTTTGTCCAAGTTGCTTCTCTTTTTGTCTAACTCACTTCCCTTTTTCTTTGTGAGTTTCGGGAATATCCCCGTTCATAGGTCCGAGATCCACATCTATGAATTGAAAGGTCCGAATTATCAACTCTGCAATCAGTTGTTAGAATCAATAGGTCTTCAAATCGTTCATTTGAAAAAATGGAAACCCTTC------TTATTGGATGATCATGATACTTCTCAAAAATCGAAATTCTTGATCAATGGAGGAACAATATCACCATTTTTGTTCAATAAGATACCAAAGTGGATGATTGACTCATTCCATACTAGAAATAATCGCAGGAAATCTTTTGATAACACGGATTCCTATTTTTCAATGATATCCCACGATCAAGACAATTGGCTGAATCCCGTGAAACCATTTCATGGAAGTTCATTGATATCTTCTTTTTATAAAGCAAATCGACTTCGATTCTTGAATAATCCACATCACTTCTGCTTCTATTGT------AACAAAAGATTCCCCTTTTATGTGGAAAAGGCCCGTATCAATAATTATGATTTTACGTATGGACAATTCCTCAATATCTTGTTCATTCGCAACAAAATATTTGATTTGTGCGGCGGTAAAAAAAAACATGCTTTTTTGGAGAGAGATACTATT------TCACCAATCGAGTCACAGGTATCTAACATATTCATACCTAAGGATTTTCCACAAAGTGGTGACGAAACGTATAACTTGTACAAATATTTCCATTTTGCAACTCGATCCGATCCATTC------GTTCGTAGAGCT------TTTTATTCGATCGCAGACATTTCGGGAACACCTCTAACAGAGGGAGAAATAGTCCATTTTGAAAGAACTTATTGTCAACCTCTTTCAGATCTGAATCTATCTGATTCAGAAGGGAAGAACTTGCATCAGTATCTCAATTTCAATTCAAACATGCGTTTGATTCACACTCCATGTTCTGAGAAAGATTTACCATCCGAAAATAGGAAAAAACGGAGTCTTTGTCTAAAGAAATGCCTTGAGAAAGGGCAGATGTATAGAACCTTTCAACGAGATAGTGCTTTTTCAACTCTCTCAAAATGGAATCTATTCCAAACATATATGCCATGGTTCCTTACTTCGGCAGGGTACAAATATCTAAATTTTTTATTTTTAGATACTTTTTCAGACCTATTGTCCATACTAAGTAACAGTCCAAAATTTGTATCCCTTTTTCATGATATTATGTATGGATCAGATATATCATGGCGAATTCTTCAGAAAAAAGGGTGTCTTCCACAATGGAATCTGATAAGCGAAATTTCGAGAAAGTGTTTACATAATTTTCTTATGTTCGAAGAAATTATTCATCGAAATAATGAGTCACCATTGATATCGACACATCTGAGATTGCCAAAGGTTCATGAGTTCCTCTATTCAATCCTTTTCCTTCTTCTTGTTGTTGGATATCTCGTTCGTACACATCTTCTCTTTGTTTCCCGAGCCTCTAGTGAGTTACAGACAGAGTTCGAAAAGGTCAAATCTTTGATGATTCCACCATACATGATTGAGTTGCGAAAACTTCTGGATAGGTATCCTACATCTGAACTGAATTCTTTCTGGTTAAAGAATCTCTTTCTAGTTGCTCTGGAACAATTAGGAGATTCTCTAGAAGAAATCCGGGGTTCTGTTTCTGGCGGCAACATGCTATTG---GGTGGTGATCCCGCTTATGGGGTCAAATCAATCCGT------TCTAAGAAGAAATATTTGAATATCAATTTCATCGATCTCATAAGTATCATACCAAATCCCACCAATCGAATCACTTTTTCAAGAAATACGAGACATCTAAGTCATACAAGTAAAGAGATCTATTCATTGATAAGAAAAAGAAAAAACGTGAACAGTGATTGGATTGATGATAAAATGGAATCCTGGGTTGCGAACAGTGATTCGATTGATGATGAAGAAAGAGAATTTTTGGTTCAGTTCTCCACCTTAACGACAGAAAAAGGGATTGATCAAATTCTATTGAGTCTGACTCATAGTGATTATTTATCTAGTGATCATTTATCAAAGAACGACTCTGGTTATCAAATGATTGAACACCCGGGAGCAATTTACTTACGATATTTAGTTGACATTCATAAAAAGTGTCTAATGAATTATGAGTTCAATACATCCTGTTTAGCAGAAAGACGGATATTCCTTGCTCATTATCAGACAATCACTTATTCACAAACCTCGTGTGGGGCTAATAGTTTTCATTTCCCGTCTCATGAAAAACCCTTTTCGCTCCGCTTAGCCCTATCCCCCTCTAGGGGTATTTTAGTGATAGGTTCTATAGGAACTGGACGCTCCTATTTGGTCAAATACCTAGCGACAAACTCCTATGTTCCTTTG------GTATTTCTGAACAAGTTCCTGGATAACAAGCCTAAAGGTTTTCTTATTGATGATATCGAT------------------ATTGATGATAGTGACACTATTGATGATAGTGACGAGAGT------------------GATGCTAGTGACGATATCGATCTTGACCTCGATACG------GAGCTGCTAACTCTGATGAATGCGCTAAATATGGATATGATGCCGGAAATAGACCGATTTTCTATCACCCTTCAATTCGAATTAGCAAAAGCAATGTCTCCTTGCATAATATGGATTCCAAACATTCATGATCTGGATGTGAATGAGTCGAATTACTTATCCCTCGGTCTATTAGTGAACTATCTATCCAGGGATTGTGAAAGATGTTCCACTAGAAATATTCTTGTTATTGCTTCGACTCATATTCCCCAAAAAGTGGATCCCGCTCTAATAGTTCCGAATAAATTAAATACATGCATTAAGATACGAAGGCTTCTTATTCCACAACAACGAAAGCACTTTTTCAATCTTTCATATACTAAGGGATTTCACTTGGAAAAGAAAATGTTCCAT------ACTAATGAATTCGGGTCCATAACCATGGGTTCCAATGCACGAGATCTTGTAGCACTTACCAATGAGGCCTTAGCGATTAGTATTACACAGAAGAAATCAATTATAGACACTAATACAATTAGATCCGCTCTTCATAGACAAACTTGGGATTTGCGATCCCAGGTAAGATCGGTTCAGGATCATGAGATCCTTTTCTATCAGATAGGAAGGGCTGTTGCACAAAATGTACTTCTAAGTAATTGCCCCATAGATCCTATATCTATCTATATGAAGAAGAAATCATGTAACGAAAGGGATTCTTATTTGTACAAATGGTACTTCGAACTTGGAACGAGCATGAAGAAATTAACGATACTTCTTTATCTTTTGAGTTGTTCTGCCGGATCGGTCGCCCAAGACCTTTGGTCTCTACCCGGACCCGATGAAAAAAATGGGATCACTTCTTATGGACTCGTTGAGAATGCTTCTGATCTAGTTCATGGCCTATTAGAAGTAGAAGGTGCTCTGGGGGGATCCTCACGGACAGAAAAAGATTGCAGTCAGTTTGATAATGATCGAGTGACATTGCTTCTTCGGCCCGAACCAAGGAATCCTTTAGATATGATGCAAAATGGATCTTGTTCTATCGTTGATCAGAGATTTCTCTATGAAAAATACGAATCGGAGTTTGAAGAAGGGGAAGTAGAAGGAGCCCTCGACCCGCAACAGATAGAAGAGGATTTATTCAATCACATAGTTTGGGCTCCTAGAATATGGCGCCCTTGGGGCTTTCTATTTTATTGTATCGAAAGGCCCAATTCATTGGGATTTCCCTATTGGGCCAGGTCATTTCGGGGCAAGCGGATCATTTATGATGAAGAGAATGAGCTTCAAGAGAATGATTCGGAGTTCTTGCAGAGTGGAACCATGCAGTACCAGACACGAGATAGATCTTCCAAAGAACAAGGCTTTTTTCGAATAAGCCAATTCATTTGGGACCCTGCAGATCCACTCTTTTTCCTATTCAAAGATCAGCCCCCTGTCTCTGTGTTTTCACATCGAGAATTCTTTGCAGATGAAGAGATGTCAAAAGGGCTTCTTACTTCCCAAACAGATCCTCCTACATCTATATATAAACGCTGGTTTATCAAGAATACGCAAGAAAAGCACTTCGAATTGTTGATTCATCACCAGAGATGGATTAGAACCAATAGTTCATTATCTAATGGATCTTTCCGTTCTAATACTCTATCCGAGAGTTATCAGTATTTATCAAACCTGTTCCTATCTAACGGAAGGCTATTGGATCAAATGACAAAGACATTGTTGAGAAAAAGATGGCTTTTCCCGGATGAAATGAAAATTGGATTCATG------------------------------
>Rhodiola_henryi
GTGAAGGGACATCAATTCAAATCCTGGATTTTCGAATTGAGAGAGATATTGAGAGAGATCAAGAATTCT---CACTCTTTCTTAGATTCATGGACCCAATTCAATTCAGTGGGATCTTTGATTCCCATTTTTTTGCAGCAAGAACGGTTGCTAAAACTCTTTGACCCCCGAATTTGGAGTATCCTACTTTCACGCAATTCACAGGGT------TCAACAAGCAATCGATATTTCACGATCAAGGGTGTAGTACTATTTGTAGTAGCGGTCCTTATCTATCGTATTAACAATCGAAATATGGTCGAAAGAAAAAATATCTATTTGGCAGGGCTTCTTCCTATACCTATGAATTCCATTGGACCCAGAAATGATACATTGGAAGAATCTTTTGGGTCTTCCAATATCAATAGGTTGATTGTTTCGCTCCTGTATCTTCCAAAAGGAAAAAAGATCTCTGAGAGTTGTTTCCTGGATGCGAAAGAGAGTACTTGGGTTCTCCCAATAACTAAAAAGTGTATCATGCCTGAATCTAACTGGGGTTGGCGGTGGTGGAGGAACTGGATCGGAAAAAAGAGGGATTCTAGTTGTAAGATATCTAATGAAACCGTCGCTGGAATTGAGATCTCATTCAAAGAGAAAGATATCCAATATCTGGGGTTTCTTTTTGTATATTCTATGGATGATCCGATCCGCAAGGACCATGATTGGGAATTGTTTGATCGTCTTTCTCCGAGGAAGAGGCGAAACATAATCAACTTGAATTCGGGACAGCTATTCGAAATCTTAGTGAAACACTGGATTTGTTATCTCATGTCTGCTTTTCGTGAAAAAAAATCAATTGAAGTGGAGGGTTTCTTCAAACAACAAGGAGCTGAGTCAACTATTCAATCAAATGATATTGAGCATGTTTCCCATCTCTTCTCGAGAAACAAGTGGGCTATTTCTTTGCAAAATTGTGCTCAATTTCATATGTGGCAATTCCGACAAGATCTCTTCGTTAGTTGGGGGAAGAATCCGCACGAATCGGATTTTTTGAGGAACGTATCGAGAGAGAATTGGATTTGGTTAGACAATGTGTGGTTGGTAAACAAGGATCGGTTTTTTAGCAAGGTACAGAATGTCTCATCAAATATTCAATATGATTCCACAAGATCTAGTTTCGTTCAAGTAACGAATTCTAGCCAATTGAAAGGATCTTCTGATCAATCTAGAGATCATTTCGATTCCATTAGTAATGAGGATTCGGAATATCACACATTGATCAATCAAAGAGAGATTCACCAACTAAAAGAAAGATCGATTCTTTGGGATCCTTCCTTTCTTCAAACGGAACGAACAGAGATAGAATCAGACCGATTCCCGAAATGCCTTTCTGGATATTCCTCAATGTCCCGGCTATTCACGGAACGTGAGAAGCAGATGAATAATCATCTGCTTCCGGAAGAAATCGAAGAAGTTCTTGGGAATCCTACAAGATCCATTCGTTCTTTTTTCTCTGACAGATGGTCAGAACTTCATCTGGGTTCGAATCCTACTGAGAGGTCCACTAGAGATCAGAAATTGTTGAAG------AAAGAACAAGATCCTTCTTTTGTCCCTTCCAGGCGATCGGAAAAT------AAAGAAATGGTTAATATATTCAAGATAATTACGTATTTACAAAATACTGTCTCAATTCATCTTATTTCATCAGATCCGGGATGTGATATGGTTCCGAAGGACGAACCGGATATGGACAGTTCCAATAAGATTTCAGTCTTGAACAAAAATCCATTTTTTGATTTATTTCATCTATTCCATGACCGGAACAGGGGGGGATACGCGTTACGCCACGATTTTGAATCAGAAGAGAGATTTCAAGAAAAGGCAGATCTATTCACTCTATCAATAACCGAGCCAGATCTGGTGTATCATAAGGGATTTGCCTTTTCTATTGCTTCCTACGGATTGGATCAAAACCAATTCTTGAATGAG---------GCCAGGGATGAATCGAAAAAGAAATCTTTATTGGTTCTACCTCCTATTTTTTATGAAGAGAATGAATCTTTTTATCGAAGGATGAGAAAAAAATGGGTCCGTATCTCCTGCGGGAATGATTTGGAAGATCCAAAACCAAAAAGAGTGGTATTTGCTAGCAACAACATAATGGAGGCATTCAATCAATCTAGATTGATCCGAAATCTGATTAAAATCCAATATAGCACCTATGGATACATAAGAAATGTATTGAATCCATTCTTTTTAATGAATAGATCCGATCGCAACTTCGAATATGGAATTCAAAGGGATCAAATAGGAAATGATACTCTGAATCATAGAACTCTAATGAAATATACGATCAACCAACATTTATCGAATTTGAAAAAGAGTCAGAAGAAATGGTTCGACCCTCTTATTTGGATTTCTCGAACCGAGAGATCCATGAATCGGGATCCTAATGCAGATAGATACAAAGGGTCCAATGGGAGCAAAAATTTCCAG---------GAGCATTTCCTTTCTGAGCAGAAGAGCCATTTT------CAAGTAGTGTTCGATCGATTACTACGTAATCAATATTCGATTGATTGGTCTGAAGTTATCGACAAAAAAGATTTGTCTAAGTCA---------------------CTT---CTTTTTTTGTCCAAGTTGCTTCTCTTTTTGTCTAACTCACTTCCCTTTTTCTTTGTGAGTTTCGGGAATATCCCCGTTCATAGGTCCGAGATCCACATCTATGAATTGAAAGGTCCGAATTATCAACTCTGCAATCAGTTGTTAGAATCAATAGGTCTTCAAATCGTTCATTTGAAAAAATGGAAACCCTTC------TTATTGGATGATCATGATACTTCTCAAAAATCGAAATTCTTGATCAATGGAGGAACAATATCACCATTTTTGTTCAATAAGATACCAAAGTGGATGATTGACTCATTCCATACTAGAAATAATCGCAGGAAATCTTTTGATAACACGGATTCCTATTTTTCAATGATATCCCACGATCAAGACAATTGGCTGAATCCCGTGAAACCATTTCATGGAAGTTCATTGATATCTTCTTTTTATAAAGCAAATCGACTTCGATTCTTGAATAATCCACATCACTTCTGCTTCTATTGT------AACAAAAGATTCCCCTTTTATGTGGAAAAGGCCCGTATCAATAATTATGATTTTACGTATGGACAATTCCTCAATATCTTGTTCATTCGCAACAAAATATTTGATTTGTGCGGCGGTAAAAAAAAACATGCTTTTTTGGAGAGAGATACTATT------TCACCAATCGAGTCACAGGTATCTAACATATTCATACCTAAGGATTTTCCACAAAGTGGTGACGAAACGTATAACTTGTACAAATATTTCCATTTTGCAACTCGATCCGATCCATTC------GTTCGTAGAGCT------TTTTATTCGATCGCAGACATTTCGGGAACACCTCTAACAGAGGGAGAAATAGTCCATTTTGAAAGAACTTATTGTCAACCTCTTTCAGATCTGAATCTATCTGATTCAGAAGGGAAGAACTTGCATCAGTATCTCAATTTCAATTCAAACATGCGTTTGATTCGCACTCCATGTTCTGAGAAAGATTTACCATCCGAAAATAGGAAAAAACGGAGTCTTTGTCTAAAGAAATGCCTTGAGAAAGGGCAGATGTATAGAACCTTTCAACGAGATAGTGCTTTTTCAACTCTCTCAAAATGGAATCTATTCCAAACATATATGCCATGGTTCCTTACTTCGGCAGGGTACAAATATCTAAATTTTTTATTTTTAGATACTTTTTCAGACCTATTGTCCATACTAAGTAACAGTCCAAAATTTGTATCCATTTTTCATGATATTATGTATGGATCAGATATATCATGGCGAATTCTTCAGAAAAAAGGGTGTCTTCCACAATGGAATCTGATAAGCGAAATTTCGAGAAAGTGTTTACATAATTTTCTTATGTTCGAAGAAATTATTCATCGAAATAATGAGTCACCATTGATATCGACACATCTGAGATTGCCAAAGGTTCATGAGTTCCTCTATTCAATCCTTTTCCTTCTTCTTGTTGTTGGATATCTCGTTCGTACACATCTTCTCTTTGTTTCCCGAGCCTCTAGTGAGTTACAGACAGAGTTCGAAAAGGTCAAATCTTTGATGATTCCACCATACATGATTGAGTTGCGAAAACTTCTGGATAGGTATCCTACATCTGAACTGAATTCTTTCTGGTTAAAGAATCTCTTTCTAGTTGCTCTGGAACAATTAGGAGATTCTCTAGAAGAAATCCGGGGTTCTGTTTCTGGCGGCAACATGCTATTG---GGTGGTGATCCCGCTTATGGGGTCAAATCAATCCGT------TCTAAGAAGAAATATTTGAATATCAATTTCATCGATCTCATAAGTATCATACCAAATCCCACCAATCGAATCACTTTTTCAAGAAATACGAGACATCTAAGTCATACAAGTAAAGAGATCTATTCATTGATAAGAAAAAGAAAAAACGTGAACAGTGATTGGATTGATGATAAAATGGAATCCTGGGTTGCGAACAGTGATTCGATTGATGATGAAGAAAGAGAATTTTTGGTTCAGTTCTCCACCTTAACGACAGAAAAAGGGATTGATCAAATTCTATTGAGTCTGACTCATAGTGATTATTTATCTAGTGATCATTTATCAAAGAACGACTCTGGTTATCAAATGATTGAACACCCGGGAGCAATTTACTTACGATATTTAGTTGACATTCATAAAAAGTGTCTAATGAATTATGAGTTCAATACATCCTGTTTAGCAGAAAGACGGATATTCCTTGCTCATTATCAGACAATCACTTATTCACAAACCTCGTGTGGGGCTAATAGTTTTCATTTCCCGTCTCATGAAAAACCCTTTTCGCTCCGCTTAGCCCTATCCCCCTCTAGGGGTATTTTAGTGATAGGTTCTATAGGAACTGGACGCTCCTATTTGGTCAAATACCTAGCGACAAACTCCTATGTTCCTTTG------GTATTTCTGAACAAGTTCCTGGATAACAAGCCTAAAGGTTTTCTTATTGATGATATCGAT------------------ATTGATGATAGTGACACTATTGATGATAGTGACGAGAGT------------------GATGCTAGTGACGATATCGATCTTGACCTCGATACG------GAGCTGCTAACTCTGATGAATGCGCTAAATATGGATATGATGCCGGAAATAGACCGATTTTCTATCACCCTTCAATTCGAATTAGCAAAAGCAATGTCTCCTTGCATAATATGGATTCCAAACATTCATGATCTGGATGTGAATGAGTCGAATTACTTATCCCTCGGTCTATTAGTGAACTATCTATCCAGGGATTGTGAAAGATGTTCCACTAGAAATATTCTTGTTATTGCTTCGACTCATATTCCCCAAAAAGTGGATCCCGCTCTAATAGTTCCGAATAAATTAAATACATGCATTAAGATACGAAGGCTTCTTATTCCACAACAACGAAAGCACTTTTTCAATCTTTCATATACTAAGGGATTTCACTTGGAAAAGAAAATGTTCCAT------ACTAATGAATTCGGGTCCATAACCATGGGTTCCAATGCACGAGATCTTGTAGCACTTACCAATGAGGCCTTAGCGATTAGTATTACACAGAAGAAATCAATTATAGACACTAATACAATTAGATCCGCTCTTCATAGACAAACTTGGGATTTGCGATCCCAGGTAAGATCGGTTCAGGATCATGAGATCCTTTTCTATCAGATAGGAAGGGCTGTTGCACAAAATGTACTTCTAAGTAATTGCCCCATAGATCCTATATCTATCTATATGAAGAAGAAATCATGTAACGAAAGGGATTCTTATTTGTACAAATGGTACTTCGAACTTGGAACGAGCATGAAGAAATTAACGATACTTCTTTATCTTTTGAGTTGTTCTGCCGGATCGGTCGCCCAAGACCTTTGGTCTCTACCCGGACCCGATGAAAAAAATGGGATCACTTCTTATGGACTCGTTGAGAATGCTTCTGATCTAGTTCATGGCCTATTAGAAGTAGAAGGTGCTCTGGGGGGATCCTCACGGACAGAAAAAGATTGCAGTCAGTTTGATAATGATCGAGTGACATTGCTTCTTCGGCCCGAACCAAGGAATCCTTTAGATATGATGCAAAATGGATCTTGTTCTATCGTTGATCAGAGATTTCTCTATGAAAAATACGAATCGGAGTTTGAAGAAGGGGAAGTAGAAGGAGCCCTCGACCCGCAACAGATAGAAGAGGATTTATTCAATCACATAGTTTGGGCTCCTAGAATATGGCGCCCTTGGGGCTTTCTATTTTATTGTATCGAAAGGCCCAATTCATTGGGATTTCCCTATTGGGCCAGGTCATTTCGGGGCAAGCGGATCATTTATGATGAAGAGAATGAGCTTCAAGAGAATGATTCGGAGTTCTTGCAGAGTGGAACCATGCAGTACCAGACACGAGATAGATCTTCCAAAGAACAAGGCTTTTTTCGAATAAGCCAATTCATTTGGGACCCTGCAGATCCACTCTTTTTCCTATTCAAAGATCAGCCCCCTGTCTCTGTGTTTTCACATCGAGAATTCTTTGCAGATGAAGAGATGTCAAAAGGGCTTCTTACTTCCCAAACAGATCCTCCTACATCTATATATAAACGCTGGTTTATCAAGAATACGCAAGAAAAGCACTTCGAATTGTTGATTCATCACCAGAGATGGATTAGAACCAATAGTTCATTATCTAATGGATCTTTCCGTTCTAATACTCTATCCGAGAGTTATCAGTATTTATCAAACCTGTTCCTATCTAACGGAAGGCTATTGGATCAAATGACAAAGACATTGTTGAGAAAAAGATGGCTTTTCCCGGATGAAATGAAAATAGGATTCATG------------------------------
>Rhodiola_himalensis
GTGAAGGGACATCAATTCAAATCCTGGATTTTCGAA------------TTGAGAGAGATCAAGAATTCT---CACTCTTTCTTAGATTCATGGACCCAATTCAATTCAGTGGGATCTTTGATTCCCATTTTTTTGCAGCAAGAACGGTTGCTAAAACTCTTTGACCCCCGAATTTGGAGTATCCTACTTTCACGCAATTCACAGGGT------TCAACAAGCAATCGATATTTCACGATCAAGGGTGTAGTACTATTTGTAGTAGCGGTCCTTATCTATCGTATTAACAATCGAAATATGGTCGAAAGAAAAAATATCTATTTGGCAGGGCTTCTTCCTATACCTATGAATTCCATTGGACCCAGAAATGATACATTGGAAGAATCTTTTGGGTCTTCCAATATCAATAGGTTGATTGTTTCGCTCCTGTATCTTCCAAAAGGAAAAAAGATCTCTGAGAGTTGTTTCCTGGATGCGAAAGAGAGTACTTGGGTTCTCCCAATAACTAAAAAGTGTATCATGCCTGAATCTAACTGGGGTTGGCGGTGGTGGAGGAACTGGATCGGAAAAAAGAGGGATTCTAGTTGTAAGATATCTAATGAAACCGTCGCTGGAATTGAGATCTCATTCAAAGAGAAAGATATCAAATATCTGGGGTTTCTTTTTGTATATTCTATGGATGATCCGATCCGCAAGGACCATGATTGGGAATTGTTTGATCGTCTTTCTCCGAGGAAGAGGCGAAACATAATCAACTTGAATTCGGGACAGCTATTCGAAATCTTAGTGAAACACTGGATTTGTTATCTCATGTCTGCTTTTCGTGAAAAAAAATCAATTGAAGTGGAGGGTTTCTTCAAACAACAAGGAGCTGAGTCAACTATTCAATCAAATGATATTGAGCATGTTTCCCATCTCTTCTCGAGAAACAAGTGGGCTATTTCTTTGCAAAATTGTGCTCAATTTCATATGTGGCAATTCCGACAAGATCTCTTCGTTAGTTGGGGGAAGAATCCGCACGAATCGGATTTTTTGAGGAACGTATCGAGAGAGAATTGGATTTGGTTAGACAATGTGTGGTTGGTAAACAAGGATCGGTTTTTTAGCAAGGTACAGAATGTCTCATCAAATATTCAATATGATTCCACAAGATCTAGTTTCGTTCAAGTAACGAATTCTAGCCAATTGAAAGGATCTTCTGATCAATCTAGAGATCATTTCGATTCCATTAGTAATGAGGATTCGGAATATCACACATTGATCAATCAAAGAGAGATTCACCAACTAAAAGAAAGATCGATTCTTTGGGATCCTTCCTTTCTTCAAACGGAACGAACAGAGATAGAATCAGACCGATTCCCGAAATGCCTTTCTGGATATTCCTCAATGTCCCGGCTATTCACGGAACGTGAGAAGCAGATGAATAATCATCTGCTTCCGGAAGAAATCGAAGAAGTTCTTGGGAATCCTACAAGATCCATTCGTTCTTTTTTCTCTGACAGATGGTCAGAACTTCATCTGGGTTCGAATCCTACTGAGAGGTCCACTAGAGATCAGAAATTGTTGAAG------AAAGAACAAGATCCTTCTTTTGTCCCTTCCAGGCGATCGGAAAAT------AAAGAAATGGTTAATATATTCAAGATAATTACGTATTTACAAAATACTGTCTCAATTCATCTTATTTCATCAGATCCGGGATGTGATATGGTTCCGAAGGACGAACCGGATATGGACAGTTCCAATAAGATTTCAGTCTTGAACAAAAATCCATTTTTTGATTTATTTCATCTATTCCATGACCGGAACAGGGGGGGATACGCGTTACGCCACGATTTTGAATCAGAAGAGAGATTTCAAGAAAAGGCGGATCTATTCACTCTATCAATAACCGAGCCAGATCTGGTGTATCATAAGGGATTTGCCTTTTCTATTGCTTCCTACGGATTGGATCAAAACCAATTCTTGAATGAG---------GCCAGGGATGAATCGAAAAAGAAATCTTTATGGGTTCTACCTCCTATTTTTTATGAAGAGAATGAATCTTTTTATCGAAGGATGAGAAAAAAATGGGTCCGTATCTCCTGCGGGAATGATTTGGAAGATCCAAAACCAAAAAGAGTGGTATTTGCTAGCAACAACATAATGGAGGCATTCAATCAATCTAGATTGATCCGAAATCTGATTAAAATCCAATATAGCACCTATGGATACATAAGAAATGTATTGAATCCATTCTTTTTAATGAATAGATCCGATCGCAACTTCGAATATGGAATTCAAAGGGATCAAATAGGAAATGATACTCTGAATCATAGAACTCTAATGAAATATACGATCAACCAACATTTATCGAATTTGAAAAAGAGTCAGAAGAAATGGTTCGACCCTCTTATTTGGATTTCTCGAACCGAGAGATCCATGAATCGGGATCCTAATGCAGATAGATACAAAGGGTCCAATGGGAGCAAAAATTTCCAG---------GAGCATTTCCTTTCTGAGCAGAAGAGCCATTTT------CAAGTAGTGTTCGATCGATTACTACGTAATCAATATTCGATTGATTGGTCTGAAGTTATCGACAAAAAAGATTTGTCTAAGTCA---------------------CTT---CTTTTTTTGTCCAAGTTGCTTCTCTTTTTGTCTAACTCACTTCCCTTTTTCTTTGTGAGTTTCGGGAATATCCCCGTTCATAGGTCCGAGATCCACATCTATGAATTGAAAGGTCCGAATTATCAACTCTGCAATCAGTTGTTAGAATCAATAGGTCTTCAAATCGTTCATTTGAAAAAAAGGAAACCCTTC------TTATTGGATAATCATGATACTTCTCAAAAATCGAAATTCTTGATCAATGGAGGAACAATATCACCATTTTTGTTCAATAAGATACCAAAGTGGATGATTGACTCATTCCATACTAGAAATAATCGCAGGAAATCTTTTGATAACACGGATTCCTATTTTTCAATGATATCCCACGATCAAGACAATTGGCTGAATCCCGTGAAACCATTTCATGGAAGTTCATTGATATCTTCTTTTTATAAAGCAAATCGACTTCGATTCTTGAATAATCCACATCACTTCTGCTTCTATTGT------AACAAAAGATTCCCCTTTTATGTGGAAAAGGCCCGTATCAATAATTATGATTTTACGTATGGACAATTCCTCAATATCTTGTTCATTCGCAACAAAATATTTGATTTGTGCGGCGGTAAAAAAAAACATGCTTTTTTGGAGAGAGCTACTATT------TCACCAATCGAGTCACAGGTATCTAACATATTCATACCTAAGGATTTTCCACAAAGTGGTGACGAAACGTATAACTTGTACAAATATTTCCATTTTGCAACTCGATCCGATCCATTC------GTTCGTAGAGCT------TTTTATTCGATCGCAGACATTTCGGGAACACCTCTAACAGAGGGAGAAATAGTCCATTTTGAAAGAACTTATTGTCAACCTCTTTCAGATCTGAATCTATCTGATTCAGAAGGGAAGAACTTGCATCAGTATCTCAATTTCAATTCAAACATGCGTTTGATTCACACTCCATGCTCTGAGAAAGATTTACCATCCGAAAATAGGAAAAAACGGAGTCTTTGTCTAAAGAAATGCCTTGAGAAAGGGCAGATGTATAGAACCTTTCAACGAGATAGTGCTTTTTCAACTCTCTCAAAATGGAATCTATTCCAAACATATATGCCATGGTTCCTTACTTCGGCAGGGTACAAATATCTAAATTTTTTATTTTTAGATACTTTTTCAGACCTATTGTCCATACTAAGTAACAGTCCAAAATTTGTATCCATTTTTCATGATATTATGTATGGATCAGATATATCATGGCGAATTCTTCAGAAAAAAGGGTGTCTTCCACAATGGAATCTGATAAGCGAAATTTCGAGAAAGTGTTTACATAATTTTCTTATGTTCGAAGAAATTATTCATCGAAATAATGAGTCACCATTGATATCGACACATCTGAGATTGCCAAAGGTTCATGAGTTCCTCTATTCAATCCTTTTCCTTCTTCTTGTTGTTGGATATCTCGTTCGTACACATCTTCTCTTTGTTTCCCGAGCCTCTAGTGAGTTACAGACAGAGTTCGAAAAGGTCAAATCTTTGATGATTCCACCATACATGATTGAGTTGCGAAAACTTCTGGATAGGTATCCTACATCTGAACTGAATTCTTTCTGGTTAAAGAATCTCTTTCTAGTTGCTCTGGAACAATTAGGAGATTCTCTAGAAGAAATCCGGGGTTCTGTTTCTGGCGGCAACATGCTATTG---GGTGGTGATCCCGCTTATGGGGTCAAATCAATCCGT------TCTAAGAAGAAATATTTGAATATCAATTTCATCGATCTCATAAGTATCATACCAAATCCCACCAATCGAATCACTTTTTCAAGAAATACGAGACATCTAAGTCATACAAGTAAAGAGATCTATTCATTGATAAGAAAAAGAAAAAACGTGAACAGTGATTGGATTGATGATAAAATGGAATCCTGGGTTGCGAACAGTGATTCGATTGATGATGAAGAAAGAGAATTTTTGGTTCAGTTCTCCACCTTAACGACAGAAAAAGGGATTGATCAAATTCTATTGAGTCTGACTCATAGTGATTATTTATCTAGTGATCATTTATCAAAGAACGACTCTGGTTATCAAATGATTGAACACCCGGGAGCAATTTACTTACGATATTTAGTTGACATTCATAAAAAGTGTCTAATGAATTATGAGTTCAATACATCCTGTTTAGCAGAAAGACGGATATTCCTTGCTCATTATCAGACAATCACTTATTCACAAACCTCGTGTGGGGCTAATAGTTTTCATTTCCCGTCTCATGAAAAACCCTTTTCGCTCCGCTTAGCCCTATCCCCCTCTAGGGGTATTTTAGTGATAGGTTCTATAGGAACTGGACGCTCCTATTTGGTCAAATACCTAGCGACAAACTCCTATGTTCCTTTG------GTATTTCTGAACAAGTTCCTGGATAACAAGCCTAAAGGTTTTCTTATTGATGATATCGAT------------------ATTGATGATAGTGACACTATTGATGATAGTGACGAGAGT------------------GATGCTAGTGACGATATCGATCTTGACCTCGATACG------GAGCTGCTAACTCTGATGAATGCGCTAAATATGGATATGATGCCGGAAATAGACCGATTTTCTATCACCCTTCAATTCGAATTAGCAAAAGCAATGTCTCCTTGCATAATATGGATTCCAAACATTCATGATCTGGATGTGAATGAGTCGAATTACTTATCCCTCGGTCTATTAGTGAACTATCTATCCAGGGATTGTGAAAGATGTTCCACTAGAAATATTCTTGTTATTGCTTCGACTCATATTCCCCAAAAAGTGGATCCCGCTCTAATAGTTCCGAATAAATTAAATACATGCATTAAGATACGAAGGCTTCTTATTCCACAACAACGAAAGCACTTTTTCAATCTTTCATATACTAAGGGATTTCACTTGGAAAAGAAAATGTTCCAT------ACTAATGAATTCGGGTCCATAACCATGGGTTCCAATGCACGAGATCTTGTAGCACTTACCAATGAGGCCTTAGCGATTAGTATTACACAGAAGAAATCAATTATAGACACTAATACAATTAGATCCGCTCTTCATAGACAAACTTGGGATTTGCGATCCCAGGTAAGATCGGTTCAGGATCATGAGATCCTTTTCTATCAGATAGGAAGGGCTGTTGCACAAAATGTACTTCTAAGTAATTGCCCCATAGATCCTATATCTATCTATATGAAGAAGAAATCATGTAACGAAAGGGATTCTTATTTGTACAAATGGTACTTCGAACTTGGAACGAGCATGAAGAAATTAACGATACTTCTTTATCTTTTGAGTTGTTCTGCCGGATCGGTCGCCCAAGACCTTTGGTCTCTACCCGGACCCGATGAAAAAAATGGGATCACTTCTTATGGACTCGTTGAGAATGCTTCTGATCTAGTTCATGGCCTATTAGAAGTAGAAGGTGCTCTGGGGGGATCCTCACGGACAGAAAAAGATTGCAGTCAGTTTGATAATGATCGAGTGACATTGCTTCTTCGGCCCGAACCAAGGAATCCTTTAGATATGATGCAAAATGGATCTTGTTCTATCGTTGATCAGAGATTTCTCTATGAAAAATACGAATCGGAGTTTGAAGAAGGGGAAGTAGAAGGAGCCCTCGACCCGCAACAGATAGAAGAGGATTTATTCAATCACATAGTTTGGGCTCCTAGAATATGGCGCCCTTGGGGCTTTCTATTTTATTGTATCGAAAGGCCCAATTCATTGGGATTTCCCTATTGGGCCAGGTCATTTCGGGGCAAGCGGATCATTTATGATGAAGAGAATGAGCTTCAAGAGAATGATTCGGAGTTCTTGCAGAGTGGAACCATGCAGTACCAGACACGAGATAGATCTTCCAAAGAACAAGGCTTTTTTCGAATAAGCCAATTCATTTGGGACCCTGCAGATCCACTCTTTTTCCTATTCAAAGATCAGCCCCCTGTCTCTGTGTTTTCACATCGAGAATTCTTTGCAGATGAAGAGATGTCAAAAGGGCTTCTTACTTCCCAAACAGATCCTCCTACATCTATATATAAACGCTGGTTTATCAAGAATACGCAAGAAAAGCACTTCGAATTGTTGATTCATCACCAGAGATGGATTAGAACCAATAGTTCATTATCTAATGGATCTTTCCGTTCTAATACTCTATCCGAGAGTTATCAGTATTTATCAAACCTGTTCCTATCTAACGGAAGGCTATTGGATCAAATGACAAAGACATTGTTGAGAAAAAGATGGCTTTTCCCGGATGAAATGAAAATTGGATTCATG------------------------------
>Rhodiola_kirilowii
GTGAAGGGACATCAATTCAAATCCTGGATTTTCGAA------------TTGAGAGAGATCAAGAATTCT---CACTCTTTCTTAGATTCATGGACCCAATTCAATTCAGTGGGATCTTTGATTCCCATTTTTTTGCAGCAAGAACGGTTGCTAAAACTCTTTGACCCCCGAATTTGGAGTATCCTACTTTCACGCAATTCACAGGGT------TCAACAAGCAATCGATATTTCACGATCAAGGGTGTAGTACTATTTGTAGTAGCGGTCCTTATCTATCGTATTAACAATCGAAATATGGTCGAAAGAAAAAATATCTATTTGGCAGGGCTTCTTCCTATACCTATGAATTCCATTGGACCCAGAAATGATACATTGGAAGAATCTTTTGGGTCTTCCAATATCAATAGGTTGATTGTTTCGCTCCTGTATCTTCCAAAAGGAAAAAAGATCTCTGAGAGTTGTTTCCTGGATGCGAAAGAGAGTACTTGGGTTCTCCCAATAACTAAAAAGTGTATCATGCCTGAATCTAACTGGGGTTGGCGGTGGTGGAGGAACTGGATCGGAAAAAAGAGGGATTCTAGTTGTAAGATATCTAATGAAACCGTCGCTGGAATTGAGATCTCATTCAAAGAGAAAGATATCAAATATCTGGGGTTTCTTTTTGTATATTCTATGGATGATCCGATCCGCAAGGACCATGATTGGGAATTGTTTGATCGTCTTTCTCCGAGGAAGAGGCGAAACATAATCAACTTGAATTCGGGACAGCTATTCGAAATCTTAGTGAAACACTGGATTTGTTATCTCATGTCTGCTTTTCGTGAAAAAAAATCAATTGAAGTGGAGGGTTTCTTCAAACAACAAGGAGCTGAGTCAACTATTCAATCAAATGATATTGAGCATGTTTCCCATCTCTTCTCGAGAAACAAGTGGGCTATTTCTTTGCAAAATTGTGCTCAATTTCATATGTGGCAATTCCGACAAGATCTCTTCGTTAGTTGGGGGAAGAATCCGCACGAATCGGATTTTTTGAGGAACGTATCGAGAGAGAATTGGATTTGGTTAGACAATGTGTGGTTGGTAAACAAGGATCGGTTTTTTAGCAAGGTACAGAATGTCTCATCAAATATTCAATATGATTCCACAAGATCTAGTTTCGTTCAAGTAACGAATTCTAGCCAATTGAAAGGATCTTCTGATCAATCTAGAGATCATTTCGATTCCATTAGTAATGAGGATTCGGAATATCACACATTGATCAATCAAAGAGAGATTCACCAACTAAAAGAAAGATCGATTCTTTGGGATCCTTCCTTTCTTCAAACGGAACGAACAGAGATAGAATCAGACCGATTCCCGAAATGCCTTTCTGGATATTCCTCAATGTCCCGGCTATTCACGGAACGTGAGAAGCAGATGAATAATCATCTGCTTCCGGAAGAAATCGAAGAAGTTCTTGGGAATCCTACAAGATCCATTCGTTCTTTTTTCTCTGACAGATGGTCAGAACTTCATCTGGGTTCGAATCCTACTGAGAGGTCCACTAGAGATCAGAAATTGTTGAAG------AAAGAACAAGATCCTTCTTTTGTCCCTTCCAGGCGATCGGAAAAT------AAAGAAATGGTTAATATATTCAAGATAATTACGTATTTACAAAATACTGTCTCAATTCATCTTATTTCATCAGATCCGGGATGTGATATGGTTCCGAAGGACGAACCGGATATGGACAGTTCCAATAAGATTTCAGTCTTGAACAAAAATCCATTTTTTGATTTATTTCATCTATTCCATGACCGGAACAGGGGGGGATACGCGTTACGCCACGATTTTGAATCAGAAGAGAGATTTCAAGAAAAGGCGGATCTATTCACTCTATCAATAACCGAGCCAGATCTGGTGTATCATAAGGGATTTGCCTTTTCTATTGCTTCCTACGGATTGGATCAAAACCAATTCTTGAATGAG---------GCCAGGGATGAATCGAAAAAGAAATCTTTATGGGTTCTACCTCCTATTTTTTATGAAGAGAATGAATCTTTTTATCGAAGGATGAGAAAAAAATGGGTCCGTATCTCCTGCGGGAATGATTTGGAAGATCCAAAACCAAAAAGAGTGGTATTTGCTAGCAACAACATAATGGAGGCATTCAATCAATCTAGATTGATCCGAAATCTGATTAAAATCCAATATAGCACCTATGGATACATAAGAAATGTATTGAATCCATTCTTTTTAATGAATAGATCCGATCGCAACTTCGAATATGGAATTCAAAGGGATCAAATAGGAAATGATACTCTGAATCATAGAACTCTAATGAAATATACGATCAACCAACATTTATCGAATTTGAAAAAGAGTCAGAAGAAATGGTTCGACCCTCTTATTTGGATTTCTCGAACCGAGAGATCCATGAATCGGGATCCTAATGCAGATAGATACAAAGGGTCCAATGGGAGCAAAAATTTCCAG---------GAGCATTTCCTTTCTGAGCAGAAGAGCCATTTT------CAAGTAGTGTTCGATCGATTACTACGTAATCAATATTCGATTGATTGGTCTGAAGTTATCGACAAAAAAGATTTGTCTAAGTCA---------------------CTT---CTTTTTTTGTCCAAGTTGCTTCTCTTTTTGTCTAACTCACTTCCCTTTTTCTTTGTGAGTTTCGGGAATATCCCCGTTCATAGGTCCGAGATCCACATCTATGAATTGAAAGGTCCGAATTATCAACTCTGCAATCAGTTGTTAGAATCAATAGGTCTTCAAATCGTTCATTTGAAAAAAAGGAAACCCTTC------TTATTGGATGATCATGATACTTCTCAAAAATCGAAATTCTTGATCAATGGAGGAACAATATCACCATTTTTGTTCAATAAGATACCAAAGTGGATGATTGACTCATTCCATACTAGAAATAATCGCAGGAAATCTTTTGATAACACGGATTCCTATTTTTCAATGATATCCCACGATCAAGACAATTGGCTGAATCCCGTGAAACCATTTCATGGAAGTTCATTGATATCTTCTTTTTATAAAGCAAATCGACTTCGATTCTTGAATAATCCACATCACTTCTGCTTCTATTGT------AACAAAAGATTCCCCTTTTATGTGGAAAAGGCCCGTATCAATAATTATGATTTTACGTATGGACAATTCCTCAATATCTTGTTCATTCGCAACAAAATATTTGATTTGTGCGGCGGTAAAAAAAAACATGCTTTTTTGGAGAGAGCTACTATT------TCACCAATCGAGTCACAGGTATCTAACATATTCATACCTAAGGATTTTCCACAAAGTGGTGACGAAACGTATAACTTGTACAAATATTTCCATTTTGCAACTCGATCCGATCCATTC------GTTCGTAGAGCT------TTTTATTCGATCGCAGACATTTCGGGAACACCTCTAACAGAGGGAGAAATAGTCCATTTTGAAAGAACTTATTGTCAACCTCTTTCAGATCTGAATCTATCTGATTCAGAAGGGAAGAACTTGCATCAGTATCTCAATTTCAATTCAAACATGCGTTTGATTCACACTCCATGTTCTGAGAAAGATTTACCATCCGAAAATAGGAAAAAACGGAGTCTTTGTCTAAAGAAATGCCTTGAGAAAGGGCAGATGTATAGAACCTTTCAACGAGATAGTGCTTTTTCAACTCTCTCAAAATGGAATCTATTCCAAACATATATGCCATGGTTCCTTACTTCGGCAGGGTACAAATATCTAAATTTTTTATTTTTAGATACTTTTTCAGACCTATTGTCCATACTAAGTAACAGTCCAAAATTTGTATCCATTTTTCATGATATTATGTATGGATCAGATATATCATGGCGAATTCTTCAGAAAAAAGGGTGTCTTCCACAATGGAATCTGATAAGCGAAATTTCGAGAAAGTGTTTACATAATTTTCTTATGTTCGAAGAAATTATTCATCGAAATAATGAGTCACCATTGATATCGACACATCTGAGATTGCCAAAGGTTCATGAGTTCCTCTATTCAATCCTTTTCCTTCTTCTTGTTGTTGGATATCTCGTTCGTACACATCTTCTCTTTGTTTCCCGAGCCTCTAGTGAGTTACAGACAGAGTTCGAAAAGGTCAAATCTTTGATGATTCCACCATACATGATTGAGTTGCGAAAACTTCTGGATAGGTATCCTACATCTGAACTGAATTCTTTCTGGTTAAAGAATCTCTTTCTAGTTGCTCTGGAACAATTAGGAGATTCTCTAGAAGAAATCCGGGGTTCTGTTTCTGGCGGCAACATGCTATTG---GGTGGTGATCCCGCTTATGGGGTCAAATCAATCCGT------TCTAAGAAGAAATATTTGAATATCAATTTCATCGATCTCATAAGTATCATACCAAATCCCACCAATCGAATCACTTTTTCAAGAAATACGAGACATCTAAGTCATACAAGTAAAGAGATCTATTCATTGATAAGAAAAAGAAAAAACGTGAACAGTGATTGGATTGATGATAAAATGGAATCCTGGGTTGCGAACAGTGATTCGATTGATGATGAAGAAAGAGAATTTTTGGTTCAGTTCTCCACCTTAACGACAGAAAAAGGGATTGATCAAATTCTATTGAGTCTGACTCATAGTGATTATTTATCTAGTGATCATTTATCAAAGAACGACTCTGGTTATCAAATGATTGAACACCCGGGAGCAATTTACTTACGATATTTAGTTGACATTCATAAAAAGTGTCTAATGAATTATGAGTTCAATACATCCTGTTTAGCAGAAAGACGGATATTCCTTGCTCATTATCAGACAATCACTTATTCACAAACCTCGTGTGGGGCTAATAGTTTTCATTTCCCGTCTCATGAAAAACCCTTTTCGCTCCGCTTAGCCCTATCCCCCTCTAGGGGTATTTTAGTGATAGGTTCTATAGGAACTGGACGCTCCTATTTGGTCAAATACCTAGCGACAAACTCCTATGTTCCTTTG------GTATTTCTGAACAAGTTCCTGGATAACAAGCCTAAAGGTTTTCTTATTGATGATATCGAT------------------ATTGATGATAGTGACACTATTGATGATAGTGACGAGAGT------------------GATGCTAGTGACGATATCGATCTTGACCTCGATACG------GAGCTGCTAACTCTGATGAATGCGCTAAATATGGATATGATGCCGGAAATAGACCGATTTTCTATCACCCTTCAATTCGAATTAGCAAAAGCAATGTCTCCTTGCATAATATGGATTCCAAACATTCATGATCTGGATGTGAATGAGTCGAATTACTTATCCCTCGGTCTATTAGTGAACTATCTATCCAGGGATTGTGAAAGATGTTCCACTAGAAATATTCTTGTTATTGCTTCGACTCATATTCCCCAAAAAGTGGATCCCGCTCTAATAGTTCCGAATAAATTAAATACATGCATTAAGATACGAAGGCTTCTTATTCCACAACAACGAAAGCACTTTTTCAATCTTTCATATACTAAGGGATTTCACTTGGAAAAGAAAATGTTCCAT------ACTAATGAATTCGGGTCCATAACCATGGGTTCC---------GATCTTGTAGCACTTACCAATGAGGCCTTAGCGATTAGTATTACACAGAAGAAATCAATTATAGACACTAATACAATTAGATCCGCTCTTCATAGACAAACTTGGGATTTGCGATCCCAGGTAAGATCGGTTCAGGATCATGAGATCCTTTTCTATCAGATAGGAAGGGCTGTTGCACAAAATGTACTTCTAAGTAATTGCCCCATAGATCCTATATCTATCTATATGAAGAAGAAATCATGTAACGAAAGGGATTCTTATTTGTACAAATGGTACTTCGAACTTGGAACGAGCATGAAGAAATTAACGATACTTCTTTATCTTTTGAGTTGTTCTGCCGGATCGGTCGCCCAAGACCTTTGGTCTCTACCCGGACCCGATGAAAAAAATGGGATCACTTCTTATGGACTCGTTGAGAATGCTTCTGATCTAGTTCATGGCCTATTAGAAGTAGAAGGTGCTCTGGGGGGATCCTCACGGACAGAAAAAGATTGCAGTCAGTTTGATAATGATCGAGTGACATTGCTTCTTCGGCCCGAACCAAGGAATCCTTTAGATATGATGCAAAATGGATCTTGTTCTATCGTTGATCAGAGATTTCTCTATGAAAAATACGAATCGGAGTTTGAAGAAGGGGAAGTAGAAGGAGCCCTCGACCCGCAACAGATAGAAGAGGATTTATTCAATCACATAGTTTGGGCTCCTAGAATATGGCGCCCTTGGGGCTTTCTATTTTATTGTATCGAAAGGCCCAATTCATTGGGATTTCCCTATTGGGCCAGGTCATTTCGGGGCAAGCGGATCATTTATGATGAAGAGAATGAGCTTCAAGAGAATGATTCGGAGTTCTTGCAGAGTGGAACCATGCAGTACCAGACACGAGATAGATCTTCCAAAGAACAAGGCTTTTTTCGAATAAGCCAATTCATTTGGGACCCTGCAGATCCACTCTTTTTCCTATTCAAAGATCAGCCCCCTGTCTCTGTGTTTTCACATCGAGAATTCTTTGCAGATGAAGAGATGTCAAAAGGGCTTCTTACTTCCCAAACAGATCCTCCTACATCTATATATAAACGCTGGTTTATCAAGAATACGCAAGAAAAGCACTTCGAATTGTTGATTCATCACCAGAGATGGATTAGAACCAATAGTTCATTATCTAATGGATCTTTCCGTTCTAATACTCTATCCGAGAGTTATCAGTATTTATCAAACCTGTTCCTATCTAACGGAAGGCTATTGGATCAAATGACAAAGACATTGTTGAGAAAAAGATGGCTTTTCCCGGATGAAATGAAAATTGGATTCATG------------------------------
>Rhodiola_rosea
GTGAAGGGACATCAATTCAAATCCTGGATTTTCGAATTGAGAGAGATATTGAGAGAGATCAAGAATTCT---CACTCTTTCTTAGATTCATGGACCCAATTCAATTCAGTGGGATCTTTGATTCCCATTTTTTTGCAGCAAGAACGGTTGCTAAAACTCTTTGACCCCCGAATTTGGAGTATCCTACTTTCACGCAATTCACAGGGT------TCAACAAGCAATCGATATTTCACGATCAAGGGTGTAGTACTATTTGTAGTAGCGGTCCTTATCTATCGTATTAACAATCGAAATATGGTCGAAAGAAAAAATATCTATTTGGCAGGGCTTCTTCCTATACCTATGAATTCCATTGGACCCAGAAATGATACATTGGAAGAATCTTTTGGGTCTTCCAATATCAATAGGTTGATTGTTTCGCTCCTGTATCTTCCAAAAGGAAAAAAGATCTCTGAGAGTTGTTTCCTGGATGCGAAAGAGAGTACTTGGGTTCTCCCAATAACTAAAAAGTGTATCATGCCTGAATCTAACTGGGGTTGGCGGTGGTGGAGGAACTGGATC---------AGGGATTCTAGTTGTAAGATATCTAATGAAACCGTCGCTGGAATTGAGATCTCATTCAAAGAGAAAGATATCAAATATCTGGGGTTTCTTTTTGTATATTCTATGGATGATCCGATTCGCAAGGACCATGATTGGGAATTGTTTGATCGTCTTTCTCCGAGGAAGAGGCGAAACATAATCAACTTGAATTCGGGACAGCTATTCGAAATCTTAGTGAAACACTGGATTTGTTATCTCATGTCTGCTTTTCGTGAAAAAAAATCAATTGAAGTGGAGGGTTTCTTCAAACAACAAGGAGCTGAGTCAACTATTCAATCAAATGATATTGAGCATGTTTCCCATCTCTTCTCGAGAAACAAGTGGGCTATTTCTTTGCAAAATTGTGCTCAATTTCATATGTGGCAATTCCGACAAGATCTCTTCGTTAGTTGGGGGAAGAATCCGCACGAATCGGATTTTTTGAGGAACGTATCGAGAGAGAATTGGATTTGGTTAGACAATGTGTGGTTGGTAAACAAGGATCGGTTTTTTAGCAAGGTACAGAATGTCTCATCAAATATTCAATATGATTCCACAAGATCTAGTTTCGTTCAAGTAACGAATTCTAGCCAATTGAAAGGATCTTCTGATCAATCTAGAGATCATTTCGATTCCATTAGTAATGAGGATTCGGAATATCACACATTGATCAATCAAAGAGAGATTCACCAACTAAAAGAAAGATCGATTCTTTGGGATCCTTCCTTTCTTCAAACGGAACGAACAGAGATAGAATCAGACCGATTCCCGAAATGCCTTTCTGGATATTCCTCAATGTCCCGGCTATTCACGGAACGTGAGAAGCAGATGAATAATCATCTGCTTCCGGAAGAAATCGAAGAAGTTCTTGGGAATCCTACAAGATCCATTCGTTCTTTTTTCTCTGACAGATGGTCAGAACTTCATCTGGGTTCGAATCCTACTGAGAGGTCCACTAGAGATCAGAAATTGTTGAAG------AAAGAACAAGATCCTTCTTTTGTCCCTTCCAGGCGATCGGAAAAT------AAAGAAATGGTTAATATATTCAAGATAATTACGTATTTACAAAATACTGTCTCAATTCATCTTATTTCATCAGATCCGGGATGTGATATGGTTCCGAAGGACGAACCAGATATGGACAGTTCCAATAAGATTTCAGTCTTGAACAAAAATCCATTTTTTGATTTATTTCATCTATTCCATGACCGGAACAGGGGGGGATACGCGTTACGCCACGATTTTGAATCAGAAGAGAGATTTCAAGAAAAGGCAGATCTATTCACTCTATCAATAACCGAGCCAGATCTGGTGTATCATAAGGGATTTGCCTTTTCTATTGCTTCCTACGGATTGGATCAAAACCAATTCTTGAATGAG---------GCCAGGGATGAATCGAAAAAGAAATCTTTATTGGTTCTACCTCCTATTTTTTATGAAGAGAATGAATCTTTTTATCGAAGGATGAGAAAAAAATGGGTCCGTATCTCCTGCGGGAATGATTTGGAAGATCCAAAACAAAAAAGAGTGGTATTTGCTAGCAACAACATAATGGAGGCATTCAATCAATCTAGATTGATCCGAAATCTGATTAAAATCCAATATAGCACCTATGGATACATAAGAAATGTATTGAATCCATTCTTTTTAATGAATAGATCCGATCGCAACTTCGAATATGGAATTCAAAGGGATCAAATAGGAAATGATACTCTGAATCATAGAACTCTAATGAAATATACGATCAACCAACATTTATCGAATTTGAAAAAGAGTAAGAAGAAATGGTTCGACCCTCTTATTTGGATTTCTCGAACCGAGAGATCCATGAATCGGGATCCTAATGCAGATAGATACAAAGGGTCCAATGGGAGCAAAAATTTCCAG---------GAGCATTTCCTTTCTGAGCAGAAGAGCCATTTT------CAAGTAGTGTTCGATCGATTACTACGTAATCAATATTCGATTGATTGGTCTGAAGTTATCGACAAAAAAGATTTGTCTAAGTCA---------------------CTT---CTTTTTTTGTCCAAGTTGCTTCTCTTTTTGTCTAACTCACTTCCCTTTTTCTTTGTGAGTTTCGGGAATATCCCCGTTCATAGGTCCGAGATCCACATCTATGAATTGAAAGGTCCGAATTATCAACTCTGCAATCAGTTGTTAGAATCAATAGGTCTTCAAATCGTTCATTTGAAAAAATGGAAACCCTTC------TTATTGGATGATCATGATACTTCTCAAAAATCGAAATTCTTGATCAATGGAGGAACAATATCACCATTTTTGTTCAATAAGATACCAAAGTGGATGATTGACTCATTCCATACTAGAAATAATCGCAGGAAATCTTTTGATAACACGGATTCCTATTTTTCAATGATATCCCACGATCAAGACAATTGGCTGAATCCCGTGAAACCATTTCATGGAAGTTCATTGATATCTTCTTTTTATAAAGCAAATCGACTTCGATTCTTGAATAATCCACATCACTTCTGCTTCTATTGT------AACAAAAGATTCCCCTTTTATGTGGAAAAGGCCCGTATCAATAATTATGATTTTACGTATGGACAATTCCTCAATATCTTGTTCATTCGCAACAAAATATTTGATTTGTGCGGCGGTAAAAAAAAACATGCTTTTTTGGAGAGAGATACTATT------TCACCAATCGAGTCACAGGTATCTAACATATTCATACCTAAGGATTTTCCACAAAGTGGTGACGAAACGTATAACTTGTACAAATATTTCCATTTTGCAACTCGATCCGATCCATTC------GTTCGTAGAGCT------TTTTATTCGATCGCAGACATTTCGGGAACACCTCTAACAGAGGGAGAAATAGTCCATTTTGAAAGAACTTATTGTCAACCTCTTTCAGATCTGAATCTATCTGATTCAGAAGGGAAGAACTTGCATCAGTATCTCAATTTCAATTCAAACATGCGTTTGATTCACACTCCATGTTCTGAGAAAGATTTACCATCCGAAAATAGGAAAAAACGGAGTCTTTGTCTAAAGAAATGCCTTGAGAAAGGGCAGATGTATAGAACCTTTCAACGAGATAGTGCTTTTTCAACTCTCTCAAAATGGAATCTATTCCAAACATATATGCCATGGTTCCTTACTTCGGCAGGGTACAAATATCTAAATTTTTTATTTTTAGATACTTTTTCAGACCTATTGTCCATACTAAGTAACAGTCCCAAATTTGTATCCATTTTTCATGATATTATGTATGGATCAGATATATCATGGCGAATTCTTCAGAAAAAAGGGTGTCTTCCACAATGGAATCTGATAAGCGAAATTTCGAGAAAGTGTTTACATAATTTTCTTATGTTCGAAGAAATTATTCATCGAAATAATGAGTCACCATTGATATCGACACATCTGAGATTGCCAAAGGTTCATGAGTTCCTCTATTCAATCCTTTTCCTTCTTCTTGTTGTTGGATATCTCGTTCGTACACATCTTCTCTTTGTTTCCCGAGCCTCTAGTGAGTTACAGACAGAGTTCGAAAAGGTCAAATCTTTGATGATTCCACCATACATGATTGAGTTGCGAAAACTTCTGGATAGGTATCCTACATCTGAACTGAATTCTTTCTGGTTAAAGAATCTCTTTCTAGTTGCTCTGGAACAATTAGGAGATTCTCTAGAAGAAATCCGGGGTTCTGTTTCTGGCGGCAACATGCTATTG---GGTGGTGATCCCGCTTATGGGGTCAAATCAATCCGT------TCTAAGAAGAAATATTTGAATATCAATTTCATCGATCTCATAAGTATCATACCAAATCCCACCAATCGAATCACTTTTTCAAGAAATACGAGACATCTAAGTCATACAAGTAAAGAGATCTATTCATTGATAAGAAAAAGAAAAAACGTGAACAGTGATTGGATTGATGATAAAATGGAATCCTGGGTTGCGAACAGTTATTCGATTGATGATGAAGAAAGAGAATTTTTGGTTCAGTTCTCCACCTTAACGACAGAAAAAGGGATTGATCAAATTCTATTGAGTCTGACTCATAGTGATTATTTATCTAGTGATCATTTATCAAAGAACGACTCTGGTTATCAAATGATTGAACACCCGGGAGCAATTTACTTACGATATTTAGTTGACATTCATAAAAAGTGTCTAATGAATTATGAGTTCAATACATCCTGTTTAGCAGAAAGACGGATATTCCTTGCTCATTATCAGACAATCACTTATTCACAAACCTCGTGTGGGGCTAATAGTTTTCATTTCCCGTCTCATGAAAAACCCTTTTCGCTCCGCTTAGCCCTATCCCCCTCTAGGGGTATTTTAGTGATAGGTTCTATAGGAACTGGACGCTCCTATTTGGTCAAATACCTAGCGACAAACTCCTATGTTCCTTTG------GTATTTCTGAACAAGTTCCTGGATAACAAGCCTAAAGGTTTTCTTATTGATGATATCGAT------------------ATTGATGATAGTGACACTATTGATGATAGTGACGAGAGT------------------GATGCTAGTGACGATATCGATCTTGACCTCGATACG------GAGCTGCTAACTCTGATGAATGCGCTAAATATGGATATGATGCCGGAAATAGACCGATTTTCTATCACCCTTCAATTCGAATTAGCAAAAGCAATGTCTCCTTGCATAATATGGATTCCAAACATTCATGATCTGGATGTGAATGAGTCGAATTACTTATCCCTCGGTCTATTAGTGAACTATCTATCCAGGGATTGTGAAAGATGTTCCACTAGAAATATTCTTGTTATTGCTTCGACTCATATTCCCCAAAAAGTGGATCCCGCTCTAATAGTTCCGAATAAATTAAATACATGCATTAAGATACGAAGGCTTCTTATTCCACAACAACGAAAGCACTTTTTCAATCTTTCATATACTAAGGGATTTCACTTGGAAAAGAAAATGTTCCAT------ACTAATGAATTCGGGTCCATAACCATGGGTTCCAATGCACGAGATCTTGTAGCACTTACCAATGAGGCCTTAGCGATTAGTATTACACAGAAGAAATCAATTATAGACACTAATACAATTAGATCCGCTCTTCATAGACAAACTTGGGATTTGCGATCCCAGGTAAGATCGGTTCAGGATCATGAGATCCTTTTCTATCAGATAGGAAGGGCTGTTGCACAAAATGTACTTCTAAGTAATTGCCCCATAGATCCTATATCTATCTATATGAAGAAGAAATCATGTAACGAAAGGGATTCTTATTTGTACAAATGGTACTTCGAACTTGGAACGAGCATGAAGAAATTAACGATACTTCTTTATCTTTTGAGTTGTTCTGCCGGATCGGTCGCCCAAGACCTTTGGTCTCTACCCGGACCCGATGAAAAAAATGGGATCACTTCTTATGGACTCGTTGAGAATGCTTCTGATCTAGTTCATGGCCTATTAGAAGTAGAAGGTGCTCTGGGGGGATCCTCACGGACAGAAAAAGATTGCAGTCAGTTTGATAATGATCGAGTGACATTGCTTCTTCGGCCCGAACCAAGGAATCCTTTAGATATGATGCAAAATGGATCTTGTTCTATCGTTGATCAGAGATTTCTCTATGAAAAATACGAATCGGAGTTTGAAGAAGGGGAAGTAGAAGGAGCCCTCGACCCGCAACAGATAGAAGAGGATTTATTCAATCACATAGTTTGGGCTCCTAGAATATGGCGCCCTTGGGGCTTTCTATTTTATTGTATCGAAAGGCCCAATTCATTGGTATTTCCCTATTGGGCCAGGTCATTTCGGGGCAAGCGGATCATTTATGATGAAGAGAATGAGCTTCAAGAGAATGATTCGGAGTTCTTGCAGAGTGGAACCATGCAGTACCAGACACGAGATAGATCTTCCAAAGAACAAGGCTTTTTTCGAATAAGCCAATTCATTTGGGACCCTGCAGATCCACTCTTTTTCCTATTCAAAGATCAGCCCCCTGTCTCTGTGTTTTCACATCGAGAATTCTTTGCAGATGAAGAGATGTCAAAAGGGCTTCTTACTTCCCAAACAGATCCTCCTACATCTATATATAAACGCTGGTTTATCAAGAATACGCAAGAAAAGCACTTCGAATTGTTGATTCATCACCAGAGATGGATTAGAACCAATAGTTCATTATCTAATGGATCTTTCCGTTCTAATACTCTATCCGAGAGTTATCAGTATTTATCAAACCTGTTCCTATCTAACGGAAGGCTATTGGATCAAATGACAAAGACATTGTTGAGAAAAAGATGGCTTTTCCCGGATGAAATGAAAATTGGATTCATG------------------------------
>Rhodiola_sacra
GTGAAGGGACATCAATTCAAATCCTGGATTTTCGAA------------TTGAGAGAGATCAAGAATTCT---CACTCTTTCTTAGATTCATGGACCCAATTCAATTCAGTGGGATCTTTGATTCCCATTTTTTTGCAGCAAGAACGGTTGCTAAAACTCTTTGACCCCCGAATTTGGAGTATCCTACTTTCACGCAATTCACAGGGT------TCAACAAGCAATCGATATTTCACGATCAAGGGTGTAGTACTATTTGTAGTAGCGGTCCTTATCTATCGTATTAACAATCGAAATATGGTCGAAAGAAAAAATATCTATTTGGCAGGGCTTCTTCCTATACCTATGAATTCCATTGGACCCAGAAATGATACATTGGAAGAATCTTTTGGGTCTTCCAATATCAATAGGTTGATTGTTTCGCTCCTGTATCTTCCAAAAGGAAAAAAGATCTCTGAGAGTTGTTTCCTGGATGCGAAAGAGAGTACTTGGGTTCTCCCAATAACTAAAAAGTGTATCATGCCTGAATCTAACTGGGGTTGGCGGTGGTGGAGGAACTGGATCGGAAAAAAGAGGGATTCTAGTTGTAAGATATCTAATGAAACCGTCGCTGGAATTGAGATCTCATTCAAAGAGAAAGATATCAAATATCTGGGGTTTCTTTTTGTATATTCTATGGATGATCCGATCCGCAAGGACCATGATTGGGAATTGTTTGATCGTCTTTCTCCGAGGAAGAGGCGAAACATAATCAACTTGAATTCGGGACAGCTATTCGAAATCTTAGTGAAACACTGGATTTGTTATCTCATGTCTGCTTTTCGTGAAAAAAAATCAATTGAAGTGGAGGGTTTCTTCAAACAACAAGGAGCTGAGTCAACTATTCAATCAAATGATATTGAGCATGTTTCCCATCTCTTCTCGAGAAACAAGTGGGCTATTTCTTTGCAAAATTGTGCTCAATTTCATATGTGGCAATTCCGACAAGATCTCTTCGTTAGTTGGGGGAAGAATCCGCACGAATCGGATTTTTTGAGGAACGTATCGAGAGAGAATTGGATTTGGTTAGACAATGTGTGGTTGGTAAACAAGGATCGGTTTTTTAGCAAGGTACAGAATGTCTCATCAAATATTCAATATGATTCCACAAGATCTAGTTTCGTTCAAGTAACGAATTCTAGCCAATTGAAAGGATCTTCTGATCAATCTAGAGATCATTTCGATTCCATTAGTAATGAGGATTCGGAATATCACACATTGATCAATCAAAGAGAGATTCACCAACTAAAAGAAAGATCGATTCTTTGGGATCCTTCCTTTCTTCAAACGGAACGAACAGAGATAGAATCAGACCGATTCCCGAAATGCCTTTCTGGATATTCCTCAATGTCCCGGCTATTCACGGAACGTGAGAAGCAGATGAATAATCATCTGCTTCCGGAAGAAATCGAAGAAGTTCTTGGGAATCCTACAAGATCCATTCGTTCTTTTTTCTCTGACAGATGGTCAGAACTTCATCTGGGTTCGAATCCTACTGAGAGGTCCACTAGAGATCAGAAATTGTTGAAG------AAAGAACAAGATCCTTCTTTTGTCCCTTCCAGGCGATCGGAAAAT------AAAGAAATGGTTAATATATTCAAGATAATTACGTATTTACAAAATACTGTCTCAATTCATCTTATTTCATCAGATCCGGGATGTGATATGGTTCCGAAGGACGAACCGGATATGGACAGTTCCAATAAGATTTCAGTCTTGAACAAAAATCCATTTTTTGATTTATTTCATCTATTCCATGACCGGAACAGGGGGGGATACGCGTTACGCCACGATTTTGAATCAGAAGAGAGATTTCAAGAAAAGGCGGATCTATTCACTCTATCAATAACCGAGCCAGATCTGGTGTATCATAAGGGATTTGCCTTTTCTATTGCTTCCTACGGATTGGATCAAAACCAATTCTTGAATGAG---------GCCAGGGATGAATCGAAAAAGAAATCTTTATGGGTTCTACCTCCTATTTTTTATGAAGAGAATGAATCTTTTTATCGAAGGATGAGAAAAAAATGGGTCCGTATCTCCTGCGGGAATGATTTGGAAGATCCAAAACCAAAAAGAGTGGTATTTGCTAGCAACAACATAATGGAGGCATTCAATCAATCTAGATTGATCCGAAATCTGATTAAAATCCAATATAGCACCTATGGATACATAAGAAATGTATTGAATCCATTCTTTTTAATGAATAGATCCGATCGCAACTTCGAATATGGAATTCAAAGGGATCAAATAGGAAATGATACTCTGAATCATAGAACTCTAATGAAATATACGATCAACCAACATTTATCGAATTTGAAAAAGAGTCAGAAGAAATGGTTCGACCCTCTTATTTGGATTTCTCGAACCGAGAGATCCATGAATCGGGATCCTAATGCAGATAGATACAAAGGGTCCAATGGGAGCAAAAATTTCCAG---------GAGCATTTCCTTTCTGAGCAGAAGAGCCATTTT------CAAGTAGTGTTCGATCGATTACTACGTAATCAATATTCGATTGATTGGTCTGAAGTTATCGACAAAAAAGATTTGTCTAAGTCA---------------------CTT---CTTTTTTTGTCCAAGTTGCTTCTCTTTTTGTCTAACTCACTTCCCTTTTTCTTTGTGAGTTTCGGGAATATCCCCGTTCATAGGTCCGAGATCCACATCTATGAATTGAAAGGTCCGAATTATCAACTCTGCAATCAGTTGTTAGAATCAATAGGTCTTCAAATCGTTCATTTGAAAAAAAGGAAACCCTTC------TTATTGGATGATCATGATACTTCTCAAAAATCGAAATTCTTGATCAATGGAGGAACAATATCACCATTTTTGTTCAATAAGATACCAAAGTGGATGATTGACTCATTCCATACTAGAAATAATCGCAGGAAATCTTTTGATAACACGGATTCCTATTTTTCAATGATATCCCACGATCAAGACAATTGGCTGAATCCCGTGAAACCATTTCATGGAAGTTCATTGATATCTTCTTTTTATAAAGCAAATCGACTTCGATTCTTGAATAATCCACATCACTTCTGCTTCTATTGT------AACAAAAGATTCCCCTTTTATGTGGAAAAGGCCCGTATCAATAATTATGATTTTACGTATGGACAATTCCTCAATATCTTGTTCATTCGCAACAAAATATTTGATTTGTGCGGCGGTAAAAAAAAACATGCTTTTTTGGAGAGAGCTACTATT------TCACCAATCGAGTCACAGGTATCTAACATATTCATACCTAAGGATTTTCCACAAAGTGGTGACGAAACGTATAACTTGTACAAATATTTCCATTTTGCAACTCGATCCGATCCATTC------GTTCGTAGAGCT------TTTTATTCGATCGCAGACATTTCGGGAACACCTCTAACAGAGGGAGAAATAGTCCATTTTGAAAGAACTTATTGTCAACCTCTTTCAGATCTGAATCTATCTGATTCAGAAGGGAAGAACTTGCATCAGTATCTCAATTTCAATTCAAACATGCGTTTGATTCACACTCCATGTTCTGAGAAAGATTTACCATCCGAAAATAGGAAAAAACGGAGTCTTTGTCTAAAGAAATGCCTTGAGAAAGGGCAGATGTATAGAACCTTTCAACGAGATAGTGCTTTTTCAACTCTCTCAAAATGGAATCTATTCCAAACATATATGCCATGGTTCCTTACTTCGGCAGGGTACAAATATCTAAATTTTTTATTTTTAGATACTTTTTCAGACCTATTGTCCATACTAAGTAACAGTCCAAAATTTGTATCCATTTTTCATGATATTATGTATGGATCAGATATATCATGGCGAATTCTTCAGAAAAAAGGGTGTCTTCCACAATGGAATCTGATAAGCGAAATTTCGAGAAAGTGTTTACATAATTTTCTTATGTTCGAAGAAATTATTCATCGAAATAATGAGTCACCATTGATATCGACACATCTGAGATTGCCAAAGGTTCATGAGTTCCTCTATTCAATCCTTTTCCTTCTTCTTGTTGTTGGATATCTCGTTCGTACACATCTTCTCTTTGTTTCCCGAGCCTCTAGTGAGTTACAGACAGAGTTCGAAAAGGTCAAATCTTTGATGATTCCACCATACATGATTGAGTTGCGAAAACTTCTGGATAGGTATCCTACATCTGAACTGAATTCTTTCTGGTTAAAGAATCTCTTTCTAGTTGCTCTGGAACAATTAGGAGATTCTCTAGAAGAAATCCGGGGTTCTGTTTCTGGCGGCAACATGCTATTG---GGTGGTGATCCCGCTTATGGGGTCAAATCAATCCGT------TCTAAGAAGAAATATTTGAATATCAATTTCATCGATCTCATAAGTATCATACCAAATCCCACCAATCGAATCACTTTTTCAAGAAATACGAGACATCTAAGTCATACAAGTAAAGAGATCTATTCATTGATAAGAAAAAGAAAAAACGTGAACAGTGATTGGATTGATGATAAAATGGAATCCTGGGTTGCGAACAGTGATTCGATTGATGATGAAGAAAGAGAATTTTTGGTTCAGTTCTCCACCTTAACGACAGAAAAAGGGATTGATCAAATTCTATTGAGTCTGACTCATAGTGATTATTTATCTAGTGATCATTTATCAAAGAACGACTCTGGTTATCAAATGATTGAACACCCGGGAGCAATTTACTTACGATATTTAGTTGACATTCATAAAAAGTGTCTAATGAATTATGAGTTCAATACATCCTGTTTAGCAGAAAGACGGATATTCCTTGCTCATTATCAGACAATCACTTATTCACAAACCTCGTGTGGGGCTAATAGTTTTCATTTCCCGTCTCATGAAAAACCCTTTTCGCTCCGCTTAGCCCTATCCCCCTCTAGGGGTATTTTAGTGATAGGTTCTATAGGAACTGGACGCTCCTATTTGGTCAAATACCTAGCGACAAACTCCTATGTTCCTTTG------GTATTTCTGAACAAGTTCCTGGATAACAAGCCTAAAGGTTTTCTTATTGATGATATCGAT------------------ATTGATGATAGTGACACTATTGATGATAGTGACGAGAGT------------------GATGCTAGTGACGATATCGATCTTGACCTCGATACG------GAGCTGCTAACTCTGATGAATGCGCTAAATATGGATATGATGCCGGAAATAGACCGATTTTCTATCACCCTTCAATTCGAATTAGCAAAAGCAATGTCTCCTTGCATAATATGGATTCCAAACATTCATGATCTGGATGTGAATGAGTCGAATTACTTATCCCTCGGTCTATTAGTGAACTATCTATCCAGGGATTGTGAAAGATGTTCCACTAGAAATATTCTTGTTATTGCTTCGACTCATATTCCCCAAAAAGTGGATCCCGCTCTAATAGTTCCGAATAAATTAAATACATGCATTAAGATACGAAGGCTTCTTATTCCACAACAACGAAAGCACTTTTTCAATCTTTCATATACTAAGGGATTTCACTTGGAAAAGAAAATGTTCCAT------ACTAATGAATTCGGGTCCATAACCATGGGTTCCAATGCACGAGATCTTGTAGCACTTACCAATGAGGCCTTAGCGATTAGTATTACACAGAAGAAATCAATTATAGACACTAATACAATTAGATCCGCTCTTCATAGACAAACTTGGGATTTGCGATCCCAGGTAAGATCGGTTCAGGATCATGAGATCCTTTTCTATCAGATAGGAAGGGCTGTTGCACAAAATGTACTTCTAAGTAATTGCCCCATAGATCCTATATCTATCTATATGAAGAAGAAATCATGTAACGAAAGGGATTCTTATTTGTACAAATGGTACTTCGAACTTGGAACGAGCATGAAGAAATTAACGATACTTCTTTATCTTTTGAGTTGTTCTGCCGGATCGGTCGCCCAAGACCTTTGGTCTCTACCCGGACCCGATGAAAAAAATGGGATCACTTCTTATGGACTCGTTGAGAATGCTTCTGATCTAGTTCATGGCCTATTAGAAGTAGAAGGTGCTCTGGGGGGATCCTCACGGACAGAAAAAGATTGCAGTCAGTTTGATAATGATCGAGTGACATTGCTTCTTCGGCCCGAACCAAGGAATCCTTTAGATATGATGCAAAATGGATCTTGTTCTATCGTTGATCAGAGATTTCTCTATGAAAAATACGAATCGGAGTTTGAAGAAGGGGAAGTAGAAGGAGCCCTCGACCCGCAACAGATAGAAGAGGATTTATTCAATCACATAGTTTGGGCTCCTAGAATATGGCGCCCTTGGGGCTTTCTATTTTATTGTATCGAAAGGCCCAATTCATTGGGATTTCCCTATTGGGCCAGGTCATTTCGGGGCAAGCGGATCATTTATGATGAAGAGAATGAGCTTCAAGAGAATGATTCGGAGTTCTTGCAGAGTGGAACCATGCAGTACCAGACACGAGATAGATCTTCCAAAGAACAAGGCTTTTTTCGAATAAGCCAATTCATTTGGGACCCTGCAGATCCACTCTTTTTCCTATTCAAAGATCAGCCCCCTGTCTCTGTGTTTTCACATCGAGAATTCTTTGCAGATGAAGAGATGTCAAAAGGGCTTCTTACTTCCCAAACAGATCCTCCTACATCTATATATAAACGCTGGTTTATCAAGAATACGCAAGAAAAGCACTTCGAATTGTTGATTCATCACCAGAGATGGATTAGAACCAATAGTTCATTATCTAATGGATCTTTCCGTTCTAATACTCTATCCGAGAGTTATCAGTATTTATCAAACCTGTTCCTATCTAACGGAAGGCTATTGGATCAAATGACAAAGACATTGTTGAGAAAAAGATGGCTTTTCCCGGATGAAATGAAAATTGGATTCATG------------------------------
>Rhodiola_yunnanensis
[truncated: 281,702 more chars]
