# Supplementary material for: Exploring Plastomic Resources in Sempervivum (Crassulaceae): Implications for Phylogenetics
Source: Genes (Basel). 2024 Mar 30;15(4):441. doi: 10.3390/genes15040441 (PMC11049882; doi:10.3390/genes15040441)
Supplement: Supplementary file 1 [file genes-15-00441-s001.zip › (revised)supplementary files_Junhu Kan/Table S1.xls]

## Sheet: Sheet1
Table S1. Species of plastomes sampled in this study
Subfamily	Clade	Species	Accession No.
Sempervivoideae	Sempervivum	Sempervivum calcareum	PP262169
Sempervivoideae	Sempervivum	Sempervivum ciliosum	PP262170
Sempervivoideae	Sempervivum	Sempervivum funckii	PP262171
Sempervivoideae	Sempervivum	Sempervivum globifera	PP262172
Sempervivoideae	Sempervivum	Sempervivum heuffelii	PP262173
Sempervivoideae	Sempervivum	Sempervivum tectorum	PP262174
Sempervivoideae	Sempervivum	Sempervivum globifera subsp. hirta	PP262175
Sempervivoideae	Sempervivum	Sempervivum arachnoideum	PP262176
Sempervivoideae	Acre	Echeveria lilacina	NC_060813
Sempervivoideae	Acre	Graptopetalum amethystinum	NC_053950
Sempervivoideae	Acre	Pachyphytum compactum	NC_053953
Sempervivoideae	Acre	Sedum alfredii	NC_064359
Sempervivoideae	Acre	Sedum emarginatum	NC_054184
Sempervivoideae	Acre	Sedum lineare	NC_052707
Sempervivoideae	Acre	Sedum oryzifolium	NC_027837
Sempervivoideae	Acre	Sedum plumbizincicola	MN185459
Sempervivoideae	Acre	Sedum sarmentosum	NC_023085
Sempervivoideae	Acre	Sedum tricarpum	MZ519883
Sempervivoideae	Aeonium	Aeonium arboreum	NC_053947
Sempervivoideae	Aeonium	Aeonium balsamiferum	OM993519
Sempervivoideae	Aeonium	Aeonium decorum	OM993520
Sempervivoideae	Aeonium	Aeonium diplocyclum	OM993521
Sempervivoideae	Aeonium	Aeonium dodrantale	OM993522
Sempervivoideae	Aeonium	Aeonium nobile	OM993523
Sempervivoideae	Aeonium	Aeonium saundersii	OM993524
Sempervivoideae	Aeonium	Aeonium tabuliforme	OM993525
Sempervivoideae	Aeonium	Aeonium undulatum	OM993526
Sempervivoideae	Aeonium	Monanthes anagensis	OM993527
Sempervivoideae	Aeonium	Monanthes brachycaulos	OM993528
Sempervivoideae	Aeonium	Monanthes muralis	OM993529
Sempervivoideae	Aeonium	Monanthes polyphylla	OM993530
Sempervivoideae	Leucosedum	Rosularia alpestris	MN794333
Sempervivoideae	Telephium	Phedimus_spurius	MW280821
Sempervivoideae	Telephium	Phedimus aizoon	MN794321
Sempervivoideae	Telephium	Phedimus kamtschaticus	NC_037946
Sempervivoideae	Telephium	Phedimus odontophyllus	MW280819
Sempervivoideae	Telephium	Phedimus takesimensis	NC_026065
Sempervivoideae	Telephium	Phedimus yangshanicus	MW280820
Sempervivoideae	Telephium	Rhodiola bupleuroides	NC_060674
Sempervivoideae	Telephium	Rhodiola calliantha	NC_060675
Sempervivoideae	Telephium	Rhodiola crenulata	NC_050881
Sempervivoideae	Telephium	Rhodiola henryi	NC_060676
Sempervivoideae	Telephium	Rhodiola himalensis	NC_060677
Sempervivoideae	Telephium	Rhodiola kirilowii	NC_052736
Sempervivoideae	Telephium	Rhodiola rosea	NC_041671
Sempervivoideae	Telephium	Rhodiola sacra	NC_052735
Sempervivoideae	Telephium	Rhodiola yunnanensis	MN794332
Sempervivoideae	Telephium	Rhodiola dumulosa	OM161974
Sempervivoideae	Telephium	Rhodiola fastigiata	MN794324
Sempervivoideae	Telephium	Rhodiola gelida	OL742460
Sempervivoideae	Telephium	Rhodiola hobsonii	MN794325
Sempervivoideae	Telephium	Rhodiola humilis	MN794326
Sempervivoideae	Telephium	Rhodiola integrifolia	MN794327
Sempervivoideae	Telephium	Rhodiola liciae	NC_060678
Sempervivoideae	Telephium	Rhodiola macrocarpa	NC_060679
Sempervivoideae	Telephium	Rhodiola ovatisepala	MN794328
Sempervivoideae	Telephium	Rhodiola prainii	MN794329
Sempervivoideae	Telephium	Rhodiola quadrifida	NC_060680
Sempervivoideae	Telephium	Rhodiola rhodantha	MN794330
Sempervivoideae	Telephium	Rhodiola sexifolia	NC_052737
Sempervivoideae	Telephium	Rhodiola sinuata	NC_060681
Sempervivoideae	Telephium	Rhodiola smithii	MN794331
Sempervivoideae	Telephium	Rhodiola stapfii	NC_060682
Sempervivoideae	Telephium	Rhodiola subopposita	OM161977
Sempervivoideae	Telephium	Rhodiola tangutica	OL742462
Sempervivoideae	Telephium	Rhodiola wallichiana	NC_060683
Sempervivoideae	Telephium	Hylotelephium ewersii	MN794014
Sempervivoideae	Telephium	Hylotelephium verticillatum	NC_052738
Sempervivoideae	Telephium	Hylotelephium viviparum	OK094424
Sempervivoideae	Telephium	Meterostachys sikokianus	MZ365442
Sempervivoideae	Telephium	Orostachys fimbriata	NC_053952
Sempervivoideae	Telephium	Orostachys japonica	NC_059698
Sempervivoideae	Telephium	Orostachys minuta	OK094425
Sempervivoideae	Telephium	Orostachys iwarenge	MW851201
Sempervivoideae	Telephium	Sinocrassula densirosulata	NC_053955
Sempervivoideae	Telephium	Sinocrassula indica	MN794334
Sempervivoideae	Telephium	Umbilicus rupestris	MN794335
Crassuloideae	Crassula	Crassula alstonii	OP729482
Crassuloideae	Crassula	Crassula columella	OP729483
Crassuloideae	Crassula	Crassula dejecta	OP729484
Crassuloideae	Crassula	Crassula deltoidea	OP882298
Crassuloideae	Crassula	Crassula expansa subsp. fragilis	OP882299
Crassuloideae	Crassula	Crassula mesembrianthemopsis	OP882297
Crassuloideae	Crassula	Crassula mesembryanthoides	OP729485
Crassuloideae	Crassula	Crassula perforata	NC_053949
Crassuloideae	Crassula	Crassula socialis	OP729486
Crassuloideae	Crassula	Crassula tecta	OP729487
Crassuloideae	Crassula	Crassula volkensii	OP882300
Kalanchoideae	Kalanchoe	Cotyledon tomentosa	NC_053948
Kalanchoideae	Kalanchoe	Kalanchoe daigremontiana	NC_053542
Kalanchoideae	Kalanchoe	Kalanchoe delagoensis	MW237833
Kalanchoideae	Kalanchoe	Kalanchoe fedtschenkoi	NC_053951
Kalanchoideae	Kalanchoe	Kalanchoe longiflora	MW237836
Kalanchoideae	Kalanchoe	Kalanchoe tomentosa	MN794319
