# Supplementary material for: Exploring Plastomic Resources in Sempervivum (Crassulaceae): Implications for Phylogenetics
Source: Genes (Basel). 2024 Mar 30;15(4):441. doi: 10.3390/genes15040441 (PMC11049882; doi:10.3390/genes15040441)
Supplement: Supplementary file 1 [file genes-15-00441-s001.zip › (revised)supplementary files_Junhu Kan/Table S2.xls]

## Sheet: Sheet1
Table S1. Comparative analysis of genomic features of plastomes in Sempervivum species.
Species	Length (Overall)	Length (IRs)	Length (SSC)	Length (LSC)	GC content (Overall)	GC content (IRs)	GC content (SSC)	GC content (LSC)
S. calcareum	151456	25778	16762	83138	0.3758	0.4299	0.3144	0.3546
S. globiferum	151182	25804	16709	82865	0.3759	0.4298	0.3153	0.3545
S. globiferum subsp. hirtum	151182	25804	16709	82865	0.3759	0.4298	0.3153	0.3545
S. funckii	151145	25812	16725	82796	0.3758	0.4297	0.3151	0.3544
S. heuffelii	150845	25829	16688	82499	0.3763	0.4294	0.3168	0.3551
S. tectorum	151473	25797	16728	83151	0.3757	0.4297	0.3146	0.3544
S. ciliosum	151271	25811	16732	82912	0.3756	0.4296	0.3145	0.3548
S. arachnoideum	151275	25812	16725	82926	0.3759	0.4297	0.315	0.3547
