# Supplementary material for: Exploring Plastomic Resources in Sempervivum (Crassulaceae): Implications for Phylogenetics
Source: Genes (Basel). 2024 Mar 30;15(4):441. doi: 10.3390/genes15040441 (PMC11049882; doi:10.3390/genes15040441)
Supplement: Supplementary file 1 [file genes-15-00441-s001.zip › (revised)supplementary files_Junhu Kan/Table S3.xls]

## Sheet: Sheet1
Table S2. The highly polymorphic regions identified in Sempervivum plastomes.
HVR	Region	Variable sites	Region length
HVR1	trnH-psbA	25	728
HVR2	matK	21	600
HVR3	matK-rps16	83	2551
HVR4	rps16-trnQ	112	2135
HVR5	trnS	62	1143
HVR6	trnC-petN	107	1425
HVR7	trnD	47	848
HVR8	cemA	35	821
HVR9	petA-psbJ-psbL-psbF-psbE	20	618
HVR10	petL-petG-trnW-trnP	72	1225
HVR11	ycf1	19	600
HVR12	ycf1	16	600
HVR13	ycf1	97	1200
HVR14	ycf1	44	818
