# Supplementary material for: Exploring Plastomic Resources in Sempervivum (Crassulaceae): Implications for Phylogenetics
Source: Genes (Basel). 2024 Mar 30;15(4):441. doi: 10.3390/genes15040441 (PMC11049882; doi:10.3390/genes15040441)
Supplement: Supplementary file 1 [file genes-15-00441-s001.zip › (revised)supplementary files_Junhu Kan/Table S4.xls]

## Sheet: Sheet1
Table S3. The RSCU values of codons from Sempervivum plastomes.
Amino acid	Ala				Cys		Asp		Glu		Phe		Gly				His		Ile			Lys		Leu						Asn		Pro				Gln		Arg						Ser
Species	GCG	GCA	GCT	GCC	TGT	TGC	GAT	GAC	GAG	GAA	TTT	TTC	GGG	GGA	GGT	GGC	CAT	CAC	ATA	ATT	ATC	AAG	AAA	TTG	TTA	CTG	CTA	CTT	CTC	AAT	AAC	CCG	CCA	CCT	CCC	CAG	CAA	AGG	AGA	CGG	CGA	CGT	CGC	AGT	AGC	TCG	TCA	TCT	TCC
Sempervivum tectorum	0.39	1.22	1.85	0.54	1.45	0.55	1.59	0.41	0.46	1.54	1.38	0.62	0.68	1.58	1.36	0.37	1.48	0.52	0.95	1.47	0.58	0.44	1.56	1.18	2	0.34	0.82	1.3	0.35	1.55	0.45	0.48	1.16	1.56	0.8	0.42	1.58	0.59	1.79	0.44	1.42	1.37	0.39	1.3	0.33	0.58	1.2	1.72	0.87
Sempervivum heuffelii	0.39	1.22	1.85	0.54	1.45	0.55	1.59	0.41	0.45	1.55	1.39	0.61	0.69	1.58	1.35	0.38	1.49	0.51	0.95	1.46	0.59	0.44	1.56	1.18	1.99	0.35	0.84	1.29	0.36	1.54	0.46	0.5	1.15	1.51	0.83	0.43	1.57	0.6	1.79	0.43	1.44	1.37	0.37	1.32	0.34	0.57	1.2	1.71	0.86
Sempervivum ciliosum	0.39	1.22	1.85	0.54	1.45	0.55	1.59	0.41	0.46	1.54	1.38	0.62	0.68	1.59	1.37	0.37	1.48	0.52	0.95	1.47	0.58	0.44	1.56	1.18	2	0.34	0.82	1.3	0.35	1.55	0.45	0.48	1.16	1.55	0.8	0.42	1.58	0.6	1.79	0.44	1.42	1.36	0.39	1.3	0.33	0.58	1.2	1.73	0.87
Sempervivum funckii	0.39	1.22	1.85	0.54	1.45	0.55	1.6	0.4	0.46	1.54	1.38	0.62	0.68	1.59	1.37	0.37	1.48	0.52	0.95	1.47	0.58	0.44	1.56	1.19	1.99	0.35	0.82	1.3	0.35	1.55	0.45	0.49	1.16	1.56	0.8	0.42	1.58	0.59	1.79	0.44	1.42	1.37	0.39	1.3	0.33	0.57	1.21	1.72	0.87
Sempervivum globiferum subsp. hirtum	0.39	1.23	1.84	0.54	1.46	0.54	1.6	0.4	0.46	1.54	1.38	0.62	0.67	1.6	1.35	0.38	1.49	0.51	0.95	1.46	0.59	0.44	1.56	1.19	1.98	0.34	0.83	1.3	0.36	1.54	0.46	0.52	1.15	1.52	0.82	0.43	1.57	0.59	1.79	0.43	1.44	1.36	0.39	1.31	0.33	0.58	1.2	1.71	0.88
Sempervivum globiferum	0.39	1.23	1.84	0.54	1.46	0.54	1.6	0.4	0.46	1.54	1.38	0.62	0.67	1.6	1.35	0.38	1.49	0.51	0.95	1.46	0.59	0.44	1.56	1.19	1.98	0.34	0.83	1.3	0.36	1.54	0.46	0.52	1.15	1.52	0.82	0.43	1.57	0.59	1.79	0.43	1.44	1.36	0.39	1.31	0.33	0.58	1.2	1.71	0.88
Sempervivum calcareum	0.39	1.22	1.85	0.54	1.45	0.55	1.59	0.41	0.46	1.54	1.38	0.62	0.68	1.58	1.36	0.37	1.48	0.52	0.95	1.47	0.58	0.44	1.56	1.18	2	0.34	0.82	1.3	0.35	1.55	0.45	0.48	1.16	1.56	0.8	0.42	1.58	0.59	1.79	0.44	1.42	1.37	0.39	1.3	0.33	0.57	1.2	1.73	0.86
Sempervivum arachnoideum	0.39	1.22	1.85	0.54	1.45	0.55	1.6	0.4	0.46	1.54	1.38	0.62	0.68	1.59	1.36	0.37	1.48	0.52	0.95	1.47	0.58	0.44	1.56	1.18	1.99	0.35	0.82	1.3	0.35	1.55	0.45	0.49	1.16	1.56	0.8	0.42	1.58	0.59	1.79	0.44	1.42	1.37	0.39	1.3	0.33	0.57	1.21	1.72	0.87
[truncated: 10 more columns]
