# Supplementary material for: Exploring Plastomic Resources in Sempervivum (Crassulaceae): Implications for Phylogenetics
Source: Genes (Basel). 2024 Mar 30;15(4):441. doi: 10.3390/genes15040441 (PMC11049882; doi:10.3390/genes15040441)
Supplement: Supplementary file 1 [file genes-15-00441-s001.zip › (revised)supplementary files_Junhu Kan/Table S5.xls]

## Sheet: Sheet1
Table S4. The ENC values of 53 plastid genes of Sempervivum.
CDS Species	S. tectorum	S. heuffelii	S. ciliosum	S. funckii	S. globiferum	S. calcareum	S. arachnoideum	S. globiferum subsp. hirtum
accD	51.62	50.5	51.74	51.87	51.37	51.62	51.87	51.37
atpA	46.24	46.74	46.1	46.24	46.58	46.24	46.24	46.58
atpB	46.06	45.92	46.06	46.06	45.95	46.06	46.06	45.95
atpE	48.98	49.85	48.98	48.98	49.48	48.98	47.06	49.48
atpF	47.64	48.36	48.76	47.64	49.6	47.64	47.64	49.6
atpI	45.3	44.97	45.11	45.42	45.91	45.3	45.42	45.91
ccsA	43.35	42.64	43.35	43.35	42.84	43.35	43.35	42.84
cemA	50.86	50.86	50.86	50.86	47.74	50.86	50.86	47.74
clpP	53.89	54.19	53.89	53.77	53.89	53.89	53.77	53.89
matK	50.7	49.84	50.7	50.36	50.71	50.7	50.7	50.71
ndhA	44.15	43.94	44.12	44.15	44.28	44.15	44.15	44.28
ndhB	47.38	47.41	47.38	47.38	47.47	47.38	47.38	47.47
ndhC	47.89	48.03	47.89	47.89	48.03	47.89	47.89	48.03
ndhD	47.01	47.61	47.01	47.01	47.61	47.01	47.01	47.61
ndhE	46.21	47.68	46.13	46.13	47.22	46.21	46.13	47.22
ndhF	41.04	42.45	41.04	41.09	41.09	40.86	41.09	41.09
ndhG	41.8	39.3	41.8	41.8	39.54	41.8	41.8	39.54
ndhH	46.59	46.74	46.59	46.85	46.9	46.59	46.59	46.9
ndhI	43.86	44.49	43.41	43.54	45.7	43.86	43.54	45.7
ndhJ	48.29	47.71	48.29	48.29	47.86	48.29	48.29	47.86
ndhK	52.02	51.46	52.02	52.02	51.46	52.02	52.02	51.46
pafII	44.6	44.67	44.6	45.61	44.94	44.6	44.6	44.94
pafI	51.52	51.52	51.89	51.52	50.9	51.52	51.52	50.9
petA	46.78	46.93	46.78	46.75	46.81	46.78	46.75	46.81
petB	47.39	47.39	47.39	45.52	45.52	47.39	47.39	45.52
petD	39	39.32	39	39	39.46	39	39	39.46
psaA	48.6	48.3	48.6	48.6	48.83	48.6	48.6	48.83
psaB	47.34	46.98	47.34	47.34	47.21	47.34	47.34	47.21
psbA	37.57	37.86	37.57	37.57	37.94	37.57	37.57	37.94
psbB	45.26	45.69	45.47	45.47	45.35	45.26	45.47	45.35
psbC	46.71	47.38	46.71	46.73	45.24	46.71	46.73	45.24
psbD	41.93	42.1	41.93	41.93	42.06	41.93	41.93	42.06
rbcL	45.86	44.96	45.86	45.86	45.81	45.86	45.86	45.81
rpl14	53.94	53.94	53.94	53.94	53.94	53.94	53.94	53.94
rpl16	38.67	38.52	38.67	38.67	38.72	38.67	38.67	38.72
rpl20	38.18	38.27	38.18	38.18	38.27	38.18	38.18	38.27
rpl22	43.58	42.8	43.58	43.58	43.72	43.58	43.58	43.72
rpl2	51.85	51.4	51.85	51.85	51.4	51.85	51.85	51.4
rpoA	47.76	47.04	47.76	47.76	46.72	47.76	47.76	46.72
rpoB	49.57	49.74	49.57	49.57	49.63	49.57	49.57	49.63
rpoC1	50.67	50.3	50.38	50.48	50.38	50.38	50.33	50.48
rpoC2	50	50.07	49.97	49.97	50.02	50	49.93	50.02
rps11	49.52	50.01	49.52	49.52	50.01	49.52	49.52	50.01
rps12	45.88	45.88	45.88	45.88	45.88	45.88	45.88	45.88
rps14	40.66	40.66	40.66	40.66	40.66	40.66	40.66	40.66
rps18	40.07	40.68	40.07	40.07	40.68	40.07	40.07	40.68
rps2	44.32	44.99	44.15	44.15	44.22	44.15	44.15	44.22
rps3	48.43	45.61	48.43	48.43	46.83	48.43	48.43	46.83
rps4	51.03	51.03	51.03	51.03	51.4	51.03	51.03	51.4
rps7	45.43	45.43	45.43	45.43	45.43	45.43	45.43	45.43
rps8	35.44	36.34	35.44	35.44	36.73	35.44	35.44	36.73
ycf1	46.72	47.63	46.62	46.95	47.34	46.72	46.87	47.34
ycf2	52.93	53.1	52.93	52.93	53.14	52.93	52.93	53.14
