# Supplementary material for: Exploring Plastomic Resources in Sempervivum (Crassulaceae): Implications for Phylogenetics
Source: Genes (Basel). 2024 Mar 30;15(4):441. doi: 10.3390/genes15040441 (PMC11049882; doi:10.3390/genes15040441)
Supplement: Supplementary file 1 [file genes-15-00441-s001.zip › (revised)supplementary files_Junhu Kan/Table S6.xls]

## Sheet: Sheet1
Table S5. The GC12 and GC3 values from CDSs of Sempervivum.
Species GC content CDSs	S. arachnoideum		S. calcareum		S. globiferum		S. globiferum subsp. hirtum		S. funckii		S. ciliosum		S. heuffelii		S. tectorum
	GC3	GC12	GC3	GC12	GC3	GC12	GC3	GC12	GC3	GC12	GC3	GC12	GC3	GC12	GC3	GC12
rps14	0.29	0.485	0.29	0.485	0.29	0.48	0.29	0.48	0.29	0.485	0.29	0.485	0.29	0.48	0.29	0.485
ndhE	0.2475	0.3911	0.2475	0.3911	0.2574	0.3911	0.2574	0.3911	0.2475	0.3911	0.2376	0.3911	0.2574	0.3911	0.2475	0.3713
rps18	0.2574	0.3713	0.2475	0.3713	0.2673	0.3663	0.2673	0.3663	0.2574	0.3713	0.2574	0.3713	0.2673	0.3713	0.2475	0.3911
ndhC	0.225	0.4042	0.225	0.4042	0.225	0.4083	0.225	0.4083	0.225	0.4042	0.225	0.4042	0.225	0.4083	0.225	0.4042
rpl20	0.2	0.4125	0.2083	0.4125	0.2	0.4083	0.2	0.4083	0.2	0.4125	0.2	0.4125	0.2	0.4083	0.2083	0.4125
rpl14	0.2705	0.4508	0.2705	0.4508	0.2705	0.4508	0.2705	0.4508	0.2705	0.4508	0.2705	0.4508	0.2705	0.4508	0.2705	0.4508
rps12	0.2846	0.5081	0.2846	0.5081	0.2846	0.5081	0.2846	0.5081	0.2846	0.5081	0.2846	0.5081	0.2846	0.5081	0.2846	0.5081
rpl22	0.2109	0.4141	0.2109	0.4141	0.2109	0.4141	0.2109	0.4141	0.2109	0.4141	0.2109	0.4141	0.2031	0.4141	0.2109	0.4141
atpE	0.2707	0.4398	0.2707	0.4436	0.2782	0.4436	0.2782	0.4436	0.2707	0.4436	0.2707	0.4436	0.2857	0.4436	0.2707	0.4436
rps8	0.209	0.4067	0.209	0.4067	0.2313	0.3993	0.2313	0.3993	0.209	0.4067	0.209	0.4067	0.2239	0.3993	0.209	0.4067
rpl16	0.2	0.5111	0.2	0.5111	0.2	0.5074	0.2	0.5074	0.2	0.5111	0.2	0.5111	0.1926	0.5111	0.2	0.5111
rps11	0.2681	0.5652	0.2681	0.5652	0.2754	0.5652	0.2754	0.5652	0.2681	0.5652	0.2681	0.5652	0.2754	0.5652	0.2681	0.5652
rps7	0.2387	0.4903	0.2387	0.4903	0.2387	0.4903	0.2387	0.4903	0.2387	0.4903	0.2387	0.4903	0.2387	0.4903	0.2387	0.4903
ndhJ	0.3354	0.4272	0.3354	0.4272	0.3291	0.4241	0.3291	0.4241	0.3354	0.4272	0.3354	0.4272	0.3291	0.4304	0.3354	0.4272
petD	0.2188	0.45	0.2188	0.45	0.2313	0.45	0.2313	0.45	0.2188	0.45	0.2188	0.45	0.225	0.45	0.2188	0.45
ndhI	0.2575	0.3982	0.2575	0.3982	0.2814	0.3982	0.2814	0.3982	0.2575	0.3982	0.2575	0.3952	0.2695	0.3982	0.2575	0.3982
ycf3	0.2959	0.432	0.2959	0.432	0.284	0.432	0.284	0.432	0.2959	0.432	0.2959	0.432	0.2959	0.432	0.2959	0.432
ndhG	0.1989	0.3892	0.1989	0.3892	0.1932	0.392	0.1932	0.392	0.1989	0.3892	0.1989	0.3892	0.1875	0.392	0.1989	0.3892
atpF	0.2935	0.3859	0.2935	0.3859	0.2989	0.3859	0.2989	0.3859	0.2935	0.3859	0.2935	0.3832	0.2989	0.3886	0.2935	0.3859
ycf4	0.3098	0.4239	0.3098	0.4239	0.3152	0.4239	0.3152	0.4239	0.3098	0.4266	0.3098	0.4239	0.3098	0.4266	0.3098	0.4239
clpP	0.3128	0.4821	0.3179	0.4821	0.3179	0.4846	0.3179	0.4846	0.3128	0.4821	0.3179	0.4821	0.3128	0.4846	0.3179	0.4821
rps4	0.2537	0.4502	0.2537	0.4502	0.2488	0.4478	0.2488	0.4478	0.2537	0.4502	0.2537	0.4502	0.2537	0.4502	0.2537	0.4502
petB	0.318	0.4516	0.318	0.4516	0.3163	0.4535	0.3163	0.4535	0.3163	0.4535	0.318	0.4516	0.318	0.4516	0.318	0.4516
rps3	0.2156	0.3945	0.2156	0.3945	0.2202	0.3945	0.2202	0.3945	0.2156	0.3945	0.2156	0.3945	0.211	0.3968	0.2156	0.3945
cemA	0.2882	0.3122	0.2882	0.3122	0.2838	0.31	0.2838	0.31	0.2882	0.3122	0.2882	0.3122	0.2882	0.3122	0.2882	0.3122
rps2	0.2839	0.4322	0.2839	0.4322	0.2881	0.4343	0.2881	0.4343	0.2839	0.4322	0.2839	0.4322	0.2881	0.4301	0.2839	0.4301
atpI	0.291	0.4303	0.2869	0.4303	0.291	0.4303	0.291	0.4303	0.291	0.4303	0.2869	0.4303	0.2828	0.4303	0.2869	0.4303
ndhK	0.2944	0.4194	0.2944	0.4194	0.2863	0.4214	0.2863	0.4214	0.2944	0.4194	0.2944	0.4194	0.2863	0.4214	0.2944	0.4194
rpl2	0.3139	0.4927	0.3139	0.4927	0.3139	0.4927	0.3139	0.4927	0.3139	0.4927	0.3139	0.4927	0.3139	0.4927	0.3139	0.4927
ccsA	0.2163	0.3589	0.2163	0.3589	0.2194	0.3574	0.2194	0.3574	0.2163	0.3589	0.2163	0.3589	0.2226	0.3605	0.2163	0.3589
petA	0.2813	0.4562	0.2813	0.4578	0.2781	0.4578	0.2781	0.4578	0.2813	0.4562	0.2813	0.4578	0.275	0.4578	0.2813	0.4578
rpoA	0.2669	0.3886	0.2669	0.3886	0.2522	0.3871	0.2522	0.3871	0.2669	0.3886	0.2669	0.3886	0.2551	0.3856	0.2669	0.3886
psbA	0.289	0.466	0.289	0.466	0.2918	0.466	0.2918	0.466	0.289	0.466	0.289	0.466	0.289	0.4674	0.289	0.466
psbD	0.2748	0.4802	0.2748	0.4802	0.2776	0.4802	0.2776	0.4802	0.2748	0.4802	0.2748	0.4802	0.2776	0.4802	0.2748	0.4802
ndhA	0.2271	0.4072	0.2271	0.4072	0.2271	0.4072	0.2271	0.4072	0.2271	0.4072	0.2244	0.4072	0.2244	0.4058	0.2271	0.4072
ndhD	0.2611	0.3864	0.2611	0.3864	0.2663	0.3864	0.2663	0.3864	0.2611	0.3864	0.2611	0.3864	0.2663	0.3864	0.2611	0.3864
ndhH	0.2723	0.4288	0.2723	0.4288	0.2723	0.4262	0.2723	0.4262	0.2748	0.4288	0.2723	0.4288	0.2723	0.4288	0.2723	0.4288
psbC	0.3044	0.4989	0.3044	0.4989	0.3023	0.4989	0.3023	0.4989	0.3044	0.4989	0.3044	0.4989	0.3108	0.4989	0.3044	0.4989
rbcL	0.2674	0.5074	0.2674	0.5074	0.2695	0.5084	0.2695	0.5084	0.2674	0.5074	0.2674	0.5074	0.2653	0.5084	0.2674	0.5074
accD	0.3147	0.3841	0.3126	0.3841	0.3106	0.3851	0.3106	0.3851	0.3147	0.3841	0.3146	0.3833	0.3043	0.3872	0.3126	0.3841
atpB	0.2671	0.4809	0.2671	0.4809	0.2671	0.4809	0.2671	0.4809	0.2671	0.4809	0.2671	0.4809	0.2651	0.4799	0.2671	0.4809
matK	0.282	0.348	0.282	0.348	0.284	0.344	0.284	0.344	0.282	0.347	0.282	0.348	0.278	0.343	0.282	0.348
atpA	0.2367	0.4734	0.2367	0.4734	0.2387	0.4724	0.2387	0.4724	0.2367	0.4734	0.2347	0.4734	0.2406	0.4724	0.2367	0.4734
psbB	0.2874	0.5039	0.2854	0.5039	0.2854	0.503	0.2854	0.503	0.2874	0.5039	0.2874	0.5039	0.2913	0.5039	0.2854	0.5039
ndhB	0.3039	0.4039	0.3039	0.4039	0.3039	0.4049	0.3039	0.4049	0.3039	0.4039	0.3039	0.4039	0.302	0.4049	0.3039	0.4039
rpoC1	0.274	0.4419	0.2755	0.4426	0.274	0.4426	0.274	0.4426	0.274	0.4426	0.2755	0.4426	0.2783	0.4426	0.2755	0.4426
psaB	0.2997	0.4619	0.2997	0.4619	0.297	0.4612	0.297	0.4612	0.2997	0.4619	0.2997	0.4619	0.2943	0.4619	0.2997	0.4619
ndhF	0.2204	0.3612	0.221	0.3605	0.2204	0.3612	0.2204	0.3612	0.2204	0.3612	0.2204	0.3612	0.2299	0.3612	0.2204	0.3612
psaA	0.3107	0.4807	0.3107	0.4807	0.3133	0.4813	0.3133	0.4813	0.3107	0.4807	0.3107	0.4807	0.308	0.4807	0.3107	0.4807
rpoB	0.2879	0.4425	0.2879	0.4425	0.2879	0.443	0.2879	0.443	0.2879	0.4425	0.2879	0.4425	0.2897	0.4421	0.2879	0.4425
rpoC2	0.2972	0.4114	0.2979	0.4107	0.2965	0.4121	0.2965	0.4121	0.2972	0.4111	0.2972	0.4111	0.2972	0.4125	0.2979	0.4107
ycf1	0.2554	0.3304	0.2542	0.3304	0.26	0.3313	0.26	0.3313	0.256	0.3304	0.2542	0.3301	0.2586	0.3316	0.2536	0.3304
ycf2	0.3668	0.3828	0.3668	0.3828	0.3669	0.3827	0.3669	0.3827	0.3668	0.3828	0.3668	0.3828	0.3669	0.3821	0.3668	0.3828
